# Supplementary material for: Transcriptome and DNA methylome reveal insights into yield heterosis in the curds of broccoli (Brassica oleracea L var. italic)
Source: BMC Plant Biol. 2018 Aug 13;18:168. doi: 10.1186/s12870-018-1384-4 (PMC6090608; doi:10.1186/s12870-018-1384-4)
Supplement: Supplementary file 1 — Table S1. View of the transcriptome data in two broccoli hybrid combinations. Table S2. Normalized expression levels and functional annotation of genes detected in two broccoli hybrid combinations. Table S3. DNA methylation ratio in two hybrid broccoli and their parents. Table S4. Relative DNA methylation levels at different regions of genes. Table S5. Distributions of CG and CHG sites with differential methylation levels. Table S6. Genes simultaneously showing differential methylation levels and differential expression levels. Table S7. primers used in the study. (ZIP 1392 kb) [file 12870_2018_1384_MOESM1_ESM.zip]

Archive with 1 entries (1 files):
- 12870_2018_1384_MOESM1_ESM.pdf
