# Supplementary material for: Transcriptome and DNA methylome reveal insights into yield heterosis in the curds of broccoli (Brassica oleracea L var. italic)
Source: BMC Plant Biol. 2018 Aug 13;18:168. doi: 10.1186/s12870-018-1384-4 (PMC6090608; doi:10.1186/s12870-018-1384-4)
Supplement: Supplementary file 2 — Data set 1. DEGs detected by pairwise comparison in NKR-06 and two parents. Data set 2. DEGs detected by pairwise comparison in Bro-12 and two parents. Data set 3. DEGs in the hybrids compared with both parents. Data set 4. Non-additively expressed genes in two hybrid triads. Data set 5. GO functional annotation of the DEGs in the NKR-04/− 05/− 06 hybrid triad. Data set 6. GO functional annotation of the DEGs in the Bro-10/− 11/− 12 hybrid triad. Data set 7. DNA methylation of CG and CHG sites detected in the hybrid broccoli and their parents. Data set 8. Differential DNA methylation levels of CG and CHG sites in NKR-06 hybrid triad. Data set 9. Genes with different methylation levels in NKR-06 hybrid triad. Data set 10 Differential DNA methylation levels of CG and CHG sites in Bro-12 hybrid triad. Data set 11. Genes with differential methylation levels in Bro-12 hybrid triad. (ZIP 5944 kb) [file 12870_2018_1384_MOESM2_ESM.zip]

Archive with 11 entries (11 files):
- Data set 1.xlsx
- data set 10.xlsx
- data set 11.xlsx
- Data set 2.xlsx
- data set 3.xlsx
- data set 4.xlsx
- data set 5.xlsx
- data set 6.xlsx
- data set 7.xlsx
- data set 8.xlsx
- data set 9.xlsx
