# Supplementary material for: Transcriptome and DNA methylome reveal insights into yield heterosis in the curds of broccoli (Brassica oleracea L var. italic)
Source: BMC Plant Biol. 2018 Aug 13;18:168. doi: 10.1186/s12870-018-1384-4 (PMC6090608; doi:10.1186/s12870-018-1384-4)
Supplement: Supplementary file 2 — Data set 1. DEGs detected by pairwise comparison in NKR-06 and two parents. Data set 2. DEGs detected by pairwise comparison in Bro-12 and two parents. Data set 3. DEGs in the hybrids compared with both parents. Data set 4. Non-additively expressed genes in two hybrid triads. Data set 5. GO functional annotation of the DEGs in the NKR-04/− 05/− 06 hybrid triad. Data set 6. GO functional annotation of the DEGs in the Bro-10/− 11/− 12 hybrid triad. Data set 7. DNA methylation of CG and CHG sites detected in the hybrid broccoli and their parents. Data set 8. Differential DNA methylation levels of CG and CHG sites in NKR-06 hybrid triad. Data set 9. Genes with different methylation levels in NKR-06 hybrid triad. Data set 10 Differential DNA methylation levels of CG and CHG sites in Bro-12 hybrid triad. Data set 11. Genes with differential methylation levels in Bro-12 hybrid triad. (ZIP 5944 kb) [file 12870_2018_1384_MOESM2_ESM.zip › Data set 1.xlsx]

## Sheet: NKR-04 VS. NKR-05
Transcriptome and DNA methylome reveal insights into yield heterosis in the curds of broccoli (Brassica oleracea L var. italic) Hui Li2, Jiye Yuan1, Mei Wu1, Zhanpin Han2, Lihong Li1, Hanmin Jiang3, Yinglan Jia1, Xue Han1, Min Liu4, Deling Sun3, Chengbin Chen1, Wenqin Song1, Chunguo Wang1** 1College of Life Sciences, Nankai University, Tianjin, China 2College of Horticulture and Landscape, Tianji…
Data set 1 DEGs detected by pairwise comparison in NKR-06 and two parents.
Differentially expressed genes between NKR-04 and NKR-05
		Normalized expression level			Relative expression level
Gene ID	Transcript ID	NKR-05	NKR-04	Fold change (NKR-04/NKR-05)	Log2 (Fold change)	p-value	Corrected p-value	up_down	Functional annotation
LOC106341727	XM_013780431.1	38.775	42862.2	1105.41	10.1104	4.81456e-13	2.58556e-10	Up	ribulose bisphosphate carboxylase small chain F1, chloroplastic-like
LOC106333488	XM_013771927.1	1653.48	33717	20.3916	4.3499	1.86979e-05	0.00180513	Up	myrosinase-binding protein 2-like, transcript variant X1
LOC106322964	XM_013761114.1	2873.04	20048.4	6.97813	2.80284	0.000790042	0.0438841	Up	MLP-like protein 328
LOC106318641	XM_013756703.1	2437.28	17292.9	7.09513	2.82683	0.00045225	0.0278594	Up	squalene monooxygenase 1,1
LOC106342443	XM_013781380.1	210.493	10594.5	50.332	5.6534	6.81174e-12	2.94587e-09	Up	uncharacterized LOC106342443, transcript variant X4
LOC106319706	XM_013758085.1	1563.92	10128.7	6.4765	2.69521	0.000207113	0.0142267	Up	uncharacterized protein At5g39570
LOC106306884	XM_013743662.1	166.178	7511.8	45.2032	5.49835	3.62515e-12	1.67001e-09	Up	epithiospecifier protein-like, transcript variant X1
LOC106308073	XM_013745194.1	72.0107	7101.28	98.6143	6.62372	1.85537e-15	1.47598e-12	Up	thioredoxin H-type
LOC106331614	XM_013770003.1	1170.63	6334.39	5.41108	2.43592	0.000383209	0.0243861	Up	histone H2B.10-like, transcript variant X1
LOC106318558	XM_013756582.1	190.182	5722.4	30.0891	4.91117	1.01974e-10	3.6318e-08	Up	ATP-citrate synthase alpha chain protein 2, transcript variant X2
LOC106296677	XM_013732870.1	889.055	5392.03	6.06491	2.60049	0.000144114	0.010678	Up	germin-like protein 1
LOC106332946	XM_013771431.1	0.923214	4720.47	5113.08	12.32	8.67983e-26	7.35737e-22	Up	nucleolin 2-like
LOC106309095	XM_013746175.1	0.01	4593.74	459374	18.8093	1.05277e-26	4.46184e-22	Up	uncharacterized protein DDB_G0288133, transcript variant X3
LOC106336903	XM_013775878.1	0.01	4331.61	433161	18.7245	2.1938e-26	4.64887e-22	Up	histone H3.2-like
LOC106332653	XM_013771131.1	869.667	4084.64	4.69679	2.23168	0.000903951	0.0485567	Up	protein PSY2
LOC106322838	XM_013760986.1	633.325	4047.82	6.39138	2.67613	9.24899e-05	0.00724567	Up	fe(2+) transport protein 3, chloroplastic-like
LOC106328421	XM_013766858.1	0.923214	4009.91	4343.42	12.0846	7.02117e-25	4.25102e-21	Up	transaldolase-like
LOC106307860	XM_013744938.1	215.109	3742.36	17.3975	4.12081	2.05471e-08	4.33248e-06	Up	xyloglucan endotransglucosylase/hydrolase protein 15
LOC106301837	XM_013738318.1	97.8607	3692.54	37.7326	5.23774	1.78368e-11	7.26882e-09	Up	MLP-like protein 328
LOC106302380	XM_013738914.1	64.625	3621.05	56.0317	5.80817	5.02453e-13	2.66187e-10	Up	uncharacterized LOC106302380
LOC106326330	XM_013764337.1	481.918	3603.72	7.47787	2.90263	2.86475e-05	0.00261667	Up	cytochrome P450 81F1-like
LOC106312445	XM_013749970.1	183.72	3574.47	19.4561	4.28215	8.16343e-09	1.96581e-06	Up	protein disulfide isomerase-like 1-1
LOC106294185	XM_013729776.1	2.76964	3269.02	1180.3	10.2049	4.18009e-22	1.26543e-18	Up	F-box protein At1g30790-like
LOC106292521	XM_013728124.1	15.6946	3261.43	207.806	7.69909	1.245e-17	1.46571e-14	Up	enhancer of mRNA-decapping protein 4-like, transcript variant X2
LOC106327092	XM_013765116.1	1.84643	3258.18	1764.59	10.7851	1.01834e-22	3.59661e-19	Up	non-lysosomal glucosylceramidase
LOC106328107	XM_013766475.1	0.01	3195.36	319536	18.2856	2.13796e-24	1.00679e-20	Up	basic leucine zipper 25-like, transcript variant X1
LOC106305004	XM_013741385.1	567.776	3139.03	5.52865	2.46693	0.000315255	0.0206509	Up	flowering-promoting factor 1
LOC106294344	XM_013729895.1	37.8518	2911.57	76.9203	6.26529	8.75676e-14	5.30184e-11	Up	phytochrome A, transcript variant X1
LOC106307049	XM_013743890.1	12.925	2834.66	219.316	7.77687	2.70536e-17	3.01734e-14	Up	leucine-rich repeat extensin-like protein 5, transcript variant X1
LOC106339602	XM_013778445.1	83.0892	2792.42	33.6075	5.07071	1.39769e-10	4.77716e-08	Up	uncharacterized LOC106339602, transcript variant X1
LOC106342506	XM_013781459.1	427.448	2788.09	6.52264	2.70545	0.000106856	0.00823411	Up	expansin-A8
LOC106331336	XM_013769665.1	341.589	2601.78	7.6167	2.92917	3.7476e-05	0.00324808	Up	chromatin structure-remodeling complex protein SYD, transcript variant X4
LOC106331336	XM_013769666.1	341.589	2601.78	7.6167	2.92917	3.7476e-05	0.00324808	Up	chromatin structure-remodeling complex protein SYD, transcript variant X5
LOC106321850	XM_013760081.1	0.01	2586.62	258662	17.9807	9.54877e-23	3.59661e-19	Up	uncharacterized LOC106321850
LOC106326954	XM_013764936.1	10.1554	2541.12	250.225	7.96708	3.25076e-17	3.44435e-14	Up	mitochondrial dicarboxylate/tricarboxylate transporter DTC-like
LOC106295391	XM_013731279.1	491.15	2431.72	4.95108	2.30774	0.000873657	0.047289	Up	glycine-rich cell wall structural protein
LOC106317960	XM_013755786.1	0.923214	2411.14	2611.68	11.3508	3.816e-21	1.01081e-17	Up	20 kDa chaperonin, chloroplastic-like, transcript variant X3
LOC106326893	XM_013764847.1	283.427	2404.64	8.48419	3.08478	1.94639e-05	0.00186908	Up	magnesium-chelatase subunit ChlI-2, chloroplastic
LOC106319501	XM_013757847.1	263.116	2387.31	9.07324	3.18162	1.19277e-05	0.00121519	Up	thioredoxin reductase 2-like
LOC106308010	XM_013745120.1	14.7714	2336.4	158.171	7.30534	1.80144e-15	1.47598e-12	Up	uncharacterized LOC106308010, transcript variant X1
LOC106309530	XM_013746579.1	412.677	2303.91	5.58284	2.481	0.000419699	0.0263022	Up	E3 ubiquitin-protein ligase KEG, transcript variant X1
LOC106327429	XM_013765579.1	141.252	2248.67	15.9196	3.99273	1.79308e-07	2.94551e-05	Up	transcription initiation factor TFIID subunit 4b-like, transcript variant X1
LOC106321675	XM_013759922.1	144.945	2224.84	15.3496	3.94013	2.49212e-07	3.95584e-05	Up	uncharacterized LOC106321675
LOC106309376	XM_013746406.1	1.84643	2209.67	1196.73	10.2249	1.19394e-19	2.30008e-16	Up	CDK5RAP1-like protein, transcript variant X1
LOC106312117	XM_013749518.1	1.84643	2197.76	1190.28	10.2171	1.33208e-19	2.45463e-16	Up	uncharacterized LOC106312117, transcript variant X2
LOC106302561	XM_013739043.1	232.65	2164.18	9.3023	3.21759	1.26474e-05	0.00127929	Up	uncharacterized LOC106302561
LOC106334797	XM_013773167.1	18.4643	2144.68	116.153	6.85988	3.97355e-14	2.63136e-11	Up	cyclin-dependent kinase 13-like, transcript variant X5
LOC106306743	XM_013743472.1	307.43	2066.69	6.72248	2.74899	0.000143137	0.0106242	Up	putative glucose-6-phosphate 1-epimerase, transcript variant X2
LOC106328139	XM_013766515.1	19.3875	2053.7	105.929	6.72695	1.22153e-13	7.09192e-11	Up	protein transport protein Sec61 subunit beta-like, transcript variant X1
LOC106309221	XM_013746278.1	254.807	2033.12	7.97904	2.99622	4.51034e-05	0.00381552	Up	uncharacterized LOC106309221
LOC106307394	XM_013744335.1	247.421	2004.95	8.1034	3.01853	4.19605e-05	0.00357821	Up	mitochondrial carrier protein MTM1-like
LOC106306357	XM_013742944.1	0.923214	2000.62	2167.02	11.0815	1.75254e-19	3.09484e-16	Up	putative polyol transporter 1, transcript variant X4
LOC106317523	XM_013755331.1	148.637	1987.62	13.3723	3.74117	1.12912e-06	0.000151438	Up	probable disease resistance protein RXW24L
LOC106313751	XM_013751652.1	0.01	1986.54	198654	17.5999	2.07949e-20	4.89627e-17	Up	auxin-responsive protein IAA9, transcript variant X1
LOC106307244	XM_013744145.1	285.273	1949.71	6.83454	2.77285	0.0001455	0.0107059	Up	uncharacterized LOC106307244
LOC106294666	XM_013730279.1	234.496	1923.71	8.20361	3.03626	4.324e-05	0.00367254	Up	ABC transporter B family member 13
LOC106311794	XM_013749098.1	329.587	1915.05	5.81045	2.53865	0.000441793	0.0272946	Up	uncharacterized LOC106311794, transcript variant X2
LOC106323082	XM_013761250.1	16.6178	1790.48	107.745	6.75147	5.29781e-13	2.772e-10	Up	defensin-like protein 3
LOC106303567	XM_013739834.1	302.814	1774.24	5.85916	2.55069	0.000494105	0.0299633	Up	beta-glucosidase 3-like, transcript variant X1
LOC106292985	XM_013728657.1	184.643	1770.99	9.59143	3.26175	1.93833e-05	0.00186705	Up	transcription factor HFR1
LOC106314715	XM_013752547.1	1.84643	1733.08	938.611	9.87438	2.25121e-17	2.57867e-14	Up	protein RBL, transcript variant X1
LOC106342932	XM_013781998.1	0.01	1719	171900	17.3912	5.64269e-19	9.56594e-16	Up	uncharacterized LOC106342932, transcript variant X1
LOC106306135	XM_013742612.1	0.923214	1689.75	1830.29	10.8379	7.78716e-18	9.70692e-15	Up	uncharacterized LOC106306135
LOC106318990	XM_013757179.1	256.653	1668.09	6.49937	2.7003	0.000302008	0.0198753	Up	expansin-A1
LOC106321647	XM_013759889.1	0.01	1651.84	165184	17.3337	1.43351e-18	2.16983e-15	Up	ras-related protein RABG3c-like, transcript variant X1
LOC106318564	XM_013756591.1	7.38571	1630.18	220.72	7.78607	2.63179e-14	1.77048e-11	Up	probable metal-nicotianamine transporter YSL6, transcript variant X1
LOC106342315	XM_013781205.1	54.4696	1624.76	29.8287	4.89863	1.09321e-08	2.54573e-06	Up	villin-2, transcript variant X2
LOC106331368	XM_013769703.1	0.01	1606.35	160635	17.2934	2.76433e-18	3.77929e-15	Up	COP9 signalosome complex subunit 2-like
LOC106298682	XM_013734823.1	0.01	1582.52	158252	17.2719	3.93149e-18	5.20701e-15	Up	sm-like protein LSM3B, transcript variant X1
LOC106342110	XM_013780946.1	16.6178	1581.43	95.1647	6.57235	5.599e-12	2.49786e-09	Up	DEAD-box ATP-dependent RNA helicase 6, transcript variant X1
LOC106342989	XM_013782078.1	12.925	1542.44	119.338	6.89891	1.93066e-12	9.4052e-10	Up	mannose-1-phosphate guanylyltransferase 1, transcript variant X2
LOC106310443	XM_013747677.1	166.178	1514.28	9.11235	3.18782	5.03804e-05	0.00418671	Up	uncharacterized LOC106310443
LOC106311954	XM_013749306.1	256.653	1508.86	5.87898	2.55557	0.000730178	0.0415388	Up	116 kDa U5 small nuclear ribonucleoprotein component-like
LOC106295469	XM_013731382.1	1.84643	1427.62	773.181	9.59466	1.83288e-15	1.47598e-12	Up	14-3-3-like protein GF14 epsilon, transcript variant X2
LOC106301768	XM_013738239.1	238.189	1409.21	5.91634	2.5647	0.000853896	0.0466349	Up	probable carboxylesterase 7
LOC106311917	XM_013749249.1	226.187	1388.63	6.13928	2.61807	0.00072438	0.0412995	Up	zinc finger CCCH domain-containing protein 47
LOC106317540	XM_013755538.1	36.9285	1384.29	37.4858	5.22827	9.70841e-09	2.2859e-06	Up	uncharacterized LOC106317540, transcript variant X4
LOC106307095	XM_013743963.1	193.875	1368.05	7.05634	2.81892	0.000344996	0.0222891	Up	squamous cell carcinoma antigen recognized by T-cells 3, transcript variant X1
LOC106329105	XM_013767694.1	38.775	1365.88	35.2258	5.13856	1.63647e-08	3.53862e-06	Up	adenylosuccinate lyase-like
LOC106336715	XM_013775633.1	41.5446	1347.47	32.4342	5.01944	3.12572e-08	6.39972e-06	Up	DNA helicase INO80-like, transcript variant X1
LOC106328517	XM_013766970.1	206.8	1334.47	6.45295	2.68996	0.000621137	0.0365625	Up	plastid lipid-associated protein 1, chloroplastic
LOC106299852	XM_013735856.1	182.796	1301.97	7.12254	2.83239	0.000389932	0.0247027	Up	uncharacterized LOC106299852
LOC106311805	XM_013749101.1	184.643	1286.81	6.96918	2.80099	0.000458743	0.0282184	Up	nuclear pore complex protein NUP98A-like, transcript variant X1
LOC106331562	XM_013769942.1	58.1625	1271.64	21.8637	4.45046	5.85465e-07	8.32656e-05	Up	ras-related protein RABE1c-like, transcript variant X1
LOC106296365	XM_013732487.1	2.76964	1269.48	458.355	8.84032	8.60183e-14	5.28352e-11	Up	zinc finger A20 and AN1 domain-containing stress-associated protein 2, transcript variant X1
LOC106304723	XM_013741118.1	0.01	1209.9	120990	16.8845	2.12235e-15	1.63544e-12	Up	uncharacterized LOC106304723
LOC106337299	XM_013776390.1	0.01	1196.91	119691	16.869	2.71809e-15	2.05711e-12	Up	katanin p60 ATPase-containing subunit A-like 2, transcript variant X4
LOC106343723	XM_013783014.1	10.1554	1183.91	116.58	6.86517	8.70737e-11	3.12742e-08	Up	ubiquitin-conjugating enzyme E2 11, transcript variant X1
LOC106317379	XM_013755208.1	174.487	1161.16	6.6547	2.73437	0.000841932	0.0461017	Up	disease resistance protein TAO1-like
LOC106313393	XM_013751202.1	29.5428	1143.83	38.7177	5.27492	5.07393e-08	9.7747e-06	Up	uncharacterized LOC106313393, transcript variant X2
LOC106327349	XM_013765477.1	75.7035	1141.66	15.0807	3.91463	1.08615e-05	0.00112101	Up	pectin acetylesterase 11, transcript variant X1
LOC106295004	XM_013730750.1	77.5499	1128.67	14.5541	3.86335	1.42168e-05	0.00141109	Up	cullin-3A, transcript variant X3
LOC106306357	XM_013742941.1	0.923214	1124.33	1217.85	10.2501	8.50325e-14	5.28352e-11	Up	putative polyol transporter 1, transcript variant X1
LOC106295484	XM_013731400.1	91.3982	1117.83	12.2304	3.6124	3.91386e-05	0.00337836	Up	zinc transporter 1
LOC106335133	XM_013773570.1	94.1678	1115.67	11.8477	3.56653	4.70134e-05	0.00395786	Up	shikimate O-hydroxycinnamoyltransferase
LOC106294900	XM_013730601.1	14.7714	1114.58	75.4555	6.23755	1.77884e-09	4.77157e-07	Up	ubiquitin carboxyl-terminal hydrolase 25, transcript variant X1
LOC106315434	XM_013753158.1	0.01	1112.42	111242	16.7633	1.42442e-14	1.02322e-11	Up	uncharacterized LOC106315434, transcript variant X1
LOC106292273	XM_013727878.1	148.637	1096.17	7.3748	2.8826	0.000614807	0.0362908	Up	glycine-rich cell wall structural protein 1
LOC106328420	XM_013766857.1	39.6982	1091.84	27.5035	4.78154	5.24809e-07	7.69634e-05	Up	uncharacterized protein At1g04910-like
LOC106294344	XM_013729897.1	39.6982	1089.67	27.4489	4.77868	5.39561e-07	7.8314e-05	Up	phytochrome A, transcript variant X3
LOC106295152	XM_013730972.1	97.8607	1088.59	11.1239	3.47559	7.50838e-05	0.00601551	Up	squamosa promoter-binding-like protein 10, transcript variant X3
LOC106312596	XM_013750166.1	156.946	1078.84	6.87394	2.78114	0.000927569	0.0495116	Up	L-ascorbate oxidase homolog, transcript variant X2
LOC106299777	XM_013735794.1	74.7803	1074.51	14.3689	3.84487	2.05804e-05	0.00195569	Up	3-isopropylmalate dehydrogenase, chloroplastic-like
LOC106334889	XM_013773273.1	0.01	1051.76	105176	16.6824	4.93e-14	3.21451e-11	Up	protein VARIATION IN COMPOUND TRIGGERED ROOT growth response-like
LOC106336782	XM_013775722.1	146.791	1045.26	7.12075	2.83203	0.000875593	0.0473334	Up	probable carboxylesterase 8
LOC106306541	XM_013743195.1	89.5517	1023.6	11.4302	3.51478	8.98801e-05	0.00708048	Up	patellin-4-like, transcript variant X1
LOC106337343	XM_013776442.1	0.01	1021.43	102143	16.6402	9.32549e-14	5.56666e-11	Up	thioredoxin O1, mitochondrial, transcript variant X2
LOC106342658	XM_013781654.1	6.4625	1017.1	157.385	7.29815	1.92687e-10	6.46812e-08	Up	probable ADP-ribosylation factor GTPase-activating protein AGD14, transcript variant X1
LOC106317211	XM_013755061.1	0.01	1011.68	101168	16.6264	1.14731e-13	6.7535e-11	Up	two-component response regulator-like APRR7, transcript variant X3
LOC106323640	XM_013761732.1	101.554	1007.35	9.91941	3.31025	0.000199176	0.0137484	Up	uncharacterized LOC106323640, transcript variant X1
LOC106310550	XM_013747783.1	97.8607	1004.1	10.2605	3.35903	0.000170914	0.0122153	Up	putative nuclease HARBI1
LOC106318375	XM_013756321.1	37.8518	990.02	26.1552	4.70903	1.54513e-06	0.000200876	Up	uncharacterized LOC106318375, transcript variant X2
LOC106296512	XM_013732658.1	51.7	975.939	18.877	4.23856	9.21071e-06	0.000971066	Up	cytochrome P450 72A15-like
LOC106320075	XM_013758439.1	1.84643	971.606	526.209	9.03949	7.57802e-12	3.17992e-09	Up	thioredoxin Y2, chloroplastic
LOC106341951	XM_013780711.1	0.923214	967.273	1047.72	10.033	2.08523e-12	9.92991e-10	Up	ras-related protein RABE1c
LOC106327371	XM_013765513.1	3.69285	958.608	259.585	8.02006	7.27718e-11	2.65881e-08	Up	5'-nucleotidase SurE, transcript variant X3
LOC106322623	XM_013760709.1	0.01	948.859	94885.9	16.5339	4.48542e-13	2.46885e-10	Up	36.4 kDa proline-rich protein-like, transcript variant X2
LOC106310361	XM_013747589.1	0.01	945.61	94561	16.529	4.81948e-13	2.58556e-10	Up	selenium-binding protein 1-like, transcript variant X2
LOC106327476	XM_013765636.1	69.241	943.444	13.6255	3.76824	5.84509e-05	0.00478237	Up	FRIGIDA-like protein 3, transcript variant X2
LOC106316773	XM_013754645.1	93.2446	931.529	9.99016	3.32051	0.000279167	0.018574	Up	dynamin-related protein 4C-like
LOC106337393	XM_013776489.1	48.0071	930.445	19.3814	4.2766	1.12381e-05	0.00115325	Up	proline-rich protein 2
LOC106299069	XM_013735199.1	0.01	926.113	92611.3	16.4989	7.43641e-13	3.79723e-10	Up	60S ribosomal protein L36-2
LOC106318651	XM_013756724.1	57.2392	921.78	16.104	4.00935	2.96889e-05	0.00268863	Up	B2 protein-like, transcript variant X4
LOC106332179	XM_013770949.1	9.23214	920.697	99.7274	6.63992	5.13672e-09	1.28819e-06	Up	receptor-like protein 12
LOC106304066	XM_013740450.1	62.7785	918.531	14.6313	3.87098	4.83398e-05	0.00404889	Up	protein TIFY 8, transcript variant X1
LOC106335510	XM_013774051.1	57.2392	918.531	16.0472	4.00425	3.0882e-05	0.00278477	Up	sister chromatid cohesion 1 protein 4-like, transcript variant X2
LOC106295223	XM_013731070.1	0.01	905.533	90553.3	16.4665	1.18138e-12	5.82198e-10	Up	protein PAT1 homolog 1-like, transcript variant X3
LOC106332614	XM_013771097.1	92.3214	894.701	9.69116	3.27667	0.000388254	0.0246462	Up	uncharacterized LOC106332614
LOC106325069	XM_013763095.1	74.7803	883.869	11.8195	3.5631	0.00016481	0.011859	Up	MADS-box protein SOC1, transcript variant X1
LOC106328830	XM_013767357.1	107.093	881.703	8.23307	3.04143	0.000865015	0.0470014	Up	pectinesterase/pectinesterase inhibitor 3-like
LOC106342964	XM_013782043.1	106.17	877.37	8.26386	3.04682	0.000868048	0.0471058	Up	uncharacterized LOC106342964
LOC106305905	XM_013742366.1	0.01	876.287	87628.7	16.4191	2.30111e-12	1.08362e-09	Up	ABC transporter C family member 8-like
LOC106315188	XM_013752939.1	9.23214	866.538	93.8611	6.55246	1.40313e-08	3.11348e-06	Up	F-box protein At1g30790-like
LOC106311502	XM_013748686.1	26.7732	862.206	32.2041	5.00917	1.75403e-06	0.000223914	Up	tricyclene synthase, chloroplastic-like, transcript variant X1
LOC106311502	XM_013748687.1	26.7732	862.206	32.2041	5.00917	1.75403e-06	0.000223914	Up	tricyclene synthase, chloroplastic-like, transcript variant X2
LOC106315865	XM_013753704.1	0.01	843.792	84379.2	16.3646	4.88656e-12	2.20321e-09	Up	homeobox-leucine zipper protein ATHB-16, transcript variant X2
LOC106315720	XM_013753530.1	0.01	832.96	83296	16.346	6.29901e-12	2.75221e-09	Up	eukaryotic translation initiation factor 2 subunit beta-like, transcript variant X2
LOC106344128	XM_013783518.1	11.0786	830.794	74.9911	6.22865	5.83364e-08	1.09885e-05	Up	cytochrome c oxidase subunit 6b-3, transcript variant X2
LOC106329067	XM_013767645.1	0.01	825.378	82537.8	16.3328	7.53063e-12	3.17992e-09	Up	DNA damage-inducible protein 1-like, transcript variant X3
LOC106298401	XM_013734519.1	59.0857	821.045	13.8958	3.79658	0.000117586	0.00896322	Up	cytochrome P450 81F1-like
LOC106326906	XM_013764860.1	0.923214	821.045	889.334	9.79658	5.28451e-11	1.98202e-08	Up	binding partner of ACD11 1, transcript variant X1
LOC106306773	XM_013743520.1	0.01	813.463	81346.3	16.3118	9.98448e-12	4.14865e-09	Up	uncharacterized LOC106306773
LOC106300533	XM_013736693.1	33.2357	810.213	24.3778	4.6075	1.02851e-05	0.00107102	Up	scarecrow-like protein 5, transcript variant X1
LOC106306393	XM_013743016.1	0.01	793.966	79396.6	16.2768	1.58997e-11	6.54234e-09	Up	oxysterol-binding protein-related protein 2A, transcript variant X3
LOC106313150	XM_013750893.1	65.5482	791.799	12.0797	3.59451	0.000263651	0.017597	Up	kelch-like protein 1, transcript variant X1
LOC106343219	XM_013782373.1	75.7035	788.55	10.4163	3.38077	0.000506375	0.0305715	Up	probable E3 ubiquitin ligase SUD1
LOC106343912	XM_013783271.1	0.01	788.55	78855	16.2669	1.81081e-11	7.30912e-09	Up	nifU-like protein 4, mitochondrial, transcript variant X1
LOC106311502	XM_013748688.1	60.0089	780.968	13.0142	3.70201	0.00020564	0.0141715	Up	tricyclene synthase, chloroplastic-like, transcript variant X3
LOC106318960	XM_013757140.1	23.0803	776.635	33.6492	5.0725	3.46177e-06	0.000405295	Up	uncharacterized LOC106318960, transcript variant X1
LOC106321144	XM_013759458.1	40.6214	775.552	19.0922	4.25491	4.09426e-05	0.00350551	Up	uncharacterized LOC106321144
LOC106318550	XM_013756573.1	0.01	775.552	77555.2	16.2429	2.47779e-11	9.72349e-09	Up	bis(5'-adenosyl)-triphosphatase, transcript variant X2
LOC106342813	XM_013781848.1	0.01	772.302	77230.2	16.2369	2.68072e-11	1.04233e-08	Up	uncharacterized LOC106342813, transcript variant X2
LOC106293123	XM_013728798.1	70.1642	765.803	10.9144	3.44817	0.000477221	0.0291275	Up	uncharacterized LOC106293123
LOC106343904	XM_013783263.1	13.8482	759.304	54.8305	5.77691	5.44286e-07	7.85229e-05	Up	probable prefoldin subunit 2, transcript variant X2
LOC106333021	XM_013771505.1	9.23214	754.971	81.7765	6.35361	1.18935e-07	2.03254e-05	Up	probable thionin-2.4, transcript variant X1
LOC106335939	XM_013774625.1	2.76964	753.888	272.197	8.08851	2.35874e-09	6.24801e-07	Up	E3 ubiquitin-protein ligase BRE1-like 2, transcript variant X1
LOC106342188	XM_013781055.1	56.316	743.057	13.1944	3.72185	0.000252082	0.0168779	Up	receptor-like protein 12, transcript variant X1
LOC106327774	XM_013766023.1	16.6178	741.973	44.6492	5.48056	1.56258e-06	0.000202524	Up	uncharacterized LOC106327774, transcript variant X2
LOC106322929	XM_013761084.1	1.84643	741.973	401.843	8.65049	1.16584e-09	3.35271e-07	Up	threonine synthase 2, chloroplastic
LOC106298483	XM_013734614.1	75.7035	736.558	9.7295	3.28237	0.000910243	0.0487095	Up	sufE-like protein 2, chloroplastic
LOC106311985	XM_013749348.1	0.923214	735.474	796.646	9.63779	3.9176e-10	1.2299e-07	Up	cyclin-dependent kinase A-1-like, transcript variant X2
LOC106310361	XM_013747588.1	0.01	726.809	72680.9	16.1493	8.17771e-11	2.96229e-08	Up	selenium-binding protein 1-like, transcript variant X1
LOC106342867	XM_013781917.1	48.9303	724.643	14.8097	3.88847	0.000179277	0.0126215	Up	BTB/POZ domain-containing protein At2g46260, transcript variant X4
LOC106304487	XM_013740896.1	58.1625	722.476	12.4217	3.63479	0.000372309	0.0237638	Up	uncharacterized LOC106304487, transcript variant X1
LOC106342161	XM_013781019.1	0.01	715.977	71597.7	16.1276	1.07038e-10	3.78039e-08	Up	inositol 1,3,4-trisphosphate 5/6-kinase 4, transcript variant X1
LOC106326581	XM_013764517.1	0.01	709.478	70947.8	16.1145	1.25883e-10	4.33753e-08	Up	E3 ubiquitin-protein ligase At4g11680-like, transcript variant X2
LOC106332547	XM_013771015.1	34.1589	707.312	20.7065	4.37201	5.27323e-05	0.00437358	Up	probable LRR receptor-like serine/threonine-protein kinase At1g29720, transcript variant X1
LOC106342800	XM_013781832.1	19.3875	701.896	36.2036	5.17806	5.8485e-06	0.000645498	Up	rho GTPase-activating protein 3-like
LOC106311531	XM_013748720.1	10.1554	695.397	68.4759	6.09752	5.45797e-07	7.85229e-05	Up	F-box/LRR-repeat protein At3g58930-like, transcript variant X1
LOC106319700	XM_013758080.1	0.923214	688.898	746.196	9.54341	1.20519e-09	3.40523e-07	Up	ERAD-associated E3 ubiquitin-protein ligase HRD1B, transcript variant X1
LOC106335298	XM_013773778.1	14.7714	682.399	46.1972	5.52974	2.85888e-06	0.000339462	Up	ubiquitin carboxyl-terminal hydrolase 23-like, transcript variant X2
LOC106320513	XM_013758884.1	0.01	680.233	68023.3	16.0537	2.62754e-10	8.56619e-08	Up	probable RNA-binding protein 19, transcript variant X1
LOC106294462	XM_013730021.1	0.01	674.817	67481.7	16.0422	3.01441e-10	9.67854e-08	Up	glycerol-3-phosphate acyltransferase, chloroplastic, transcript variant X2
LOC106308893	XM_013745998.1	2.76964	669.401	241.692	7.91703	1.61822e-08	3.5171e-06	Up	sterol 14-demethylase-like
LOC106328401	XM_013766838.1	0.01	665.068	66506.8	16.0212	3.86318e-10	1.22186e-07	Up	exosome complex exonuclease RRP46 homolog, transcript variant X2
LOC106329109	XM_013767701.1	0.923214	650.987	705.131	9.46175	3.05849e-09	7.90396e-07	Up	uncharacterized protein OsI_027940-like, transcript variant X3
LOC106308447	XM_013745612.1	21.2339	649.904	30.6069	4.93578	2.02564e-05	0.00192923	Up	uncharacterized LOC106308447, transcript variant X2
LOC106300271	XM_013736378.1	0.01	649.904	64990.4	15.9879	5.69472e-10	1.74894e-07	Up	uncharacterized LOC106300271
LOC106316226	XM_013754106.1	1.84643	645.571	349.633	8.4497	1.1328e-08	2.62353e-06	Up	sericin 1, transcript variant X2
LOC106295674	XM_013731644.1	47.0839	640.155	13.5961	3.76512	0.000477647	0.0291275	Up	protein IQ-DOMAIN 31-like, transcript variant X3
LOC106306001	XM_013742447.1	0.01	639.072	63907.2	15.9637	7.52547e-10	2.24609e-07	Up	uncharacterized LOC106306001
LOC106302027	XM_013738537.1	10.1554	637.989	62.8229	5.97322	1.69476e-06	0.000217659	Up	calcineurin B-like protein 10, transcript variant X1
LOC106326581	XM_013764516.1	0.01	634.739	63473.9	15.9539	8.41621e-10	2.49438e-07	Up	E3 ubiquitin-protein ligase At4g11680-like, transcript variant X1
LOC106342264	XM_013781141.1	19.3875	623.908	32.1809	5.00813	2.25709e-05	0.00211637	Up	protein IQ-DOMAIN 14-like, transcript variant X6
LOC106298669	XM_013734809.1	8.30892	623.908	75.0889	6.23053	1.13733e-06	0.000152058	Up	uncharacterized LOC106298669, transcript variant X1
LOC106320251	XM_013758619.1	50.7768	622.824	12.2659	3.61659	0.000794312	0.0440635	Up	monothiol glutaredoxin-S9-like
LOC106315908	XM_013753749.1	0.01	621.741	62174.1	15.924	1.17869e-09	3.35271e-07	Up	NEDD8-conjugating enzyme Ubc12, transcript variant X1
LOC106317832	XM_013755608.1	0.923214	620.658	672.28	9.39292	6.50924e-09	1.6133e-06	Up	transcription factor GTE10-like, transcript variant X2
LOC106342865	XM_013781910.1	0.01	619.575	61957.5	15.919	1.24698e-09	3.49997e-07	Up	metal tolerance protein 1-like, transcript variant X2
LOC106308261	XM_013745412.1	0.01	608.743	60874.3	15.8935	1.65379e-09	4.52199e-07	Up	uncharacterized LOC106308261
LOC106315642	XM_013753439.1	5.53928	605.494	109.309	6.77227	4.67412e-07	6.95082e-05	Up	afadin- and alpha-actinin-binding protein, transcript variant X2
LOC106332602	XM_013771084.1	4.61607	602.244	130.467	7.02754	2.9556e-07	4.58843e-05	Up	uncharacterized LOC106332602
LOC106300021	XM_013736064.1	37.8518	595.745	15.7389	3.97626	0.00040206	0.0253951	Up	putative calcium-transporting ATPase 11, plasma membrane-type, transcript variant X3
LOC106326675	XM_013764593.1	1.84643	587.08	317.954	8.31268	4.68798e-08	9.07242e-06	Up	splicing factor U2af small subunit B-like, transcript variant X1
LOC106336405	XM_013775237.1	0.01	587.08	58708	15.8413	2.91971e-09	7.59161e-07	Up	putative zinc transporter At3g08650, transcript variant X2
LOC106316157	XM_013754030.1	41.5446	572.998	13.7924	3.7858	0.000771116	0.0432294	Up	cytosolic sulfotransferase 15-like
LOC106303750	XM_013740065.1	0.01	572.998	57299.8	15.8062	4.23572e-09	1.08144e-06	Up	replication protein A 70 kDa DNA-binding subunit B-like
LOC106328324	XM_013766748.1	21.2339	571.915	26.934	4.75136	7.67132e-05	0.00613445	Up	putative inactive flavonol synthase 2
LOC106328616	XM_013767095.1	7.38571	571.915	77.4354	6.27492	2.31732e-06	0.000284675	Up	protein EMSY-LIKE 3-like, transcript variant X2
LOC106340156	XM_013779018.1	8.30892	570.832	68.7011	6.10226	3.42128e-06	0.000401664	Up	glutaredoxin-C14-like
LOC106336366	XM_013775180.1	0.01	570.832	57083.2	15.8008	4.48605e-09	1.13849e-06	Up	protein DA1-related 4-like, transcript variant X2
LOC106301966	XM_013738466.1	0.01	569.749	56974.9	15.798	4.61679e-09	1.1647e-06	Up	uncharacterized LOC106301966, transcript variant X3
LOC106340199	XM_013779071.1	1.84643	562.167	304.462	8.25012	8.65603e-08	1.56111e-05	Up	glutaredoxin-C13
LOC106304254	XM_013740663.1	33.2357	561.084	16.882	4.07741	0.000427297	0.026515	Up	uncharacterized LOC106304254
LOC106324835	XM_013762824.1	3.69285	560	151.644	7.24455	4.2767e-07	6.42749e-05	Up	zinc-finger homeodomain protein 3, transcript variant X1
LOC106295922	XM_013731936.1	22.1571	556.751	25.1274	4.65119	0.000114966	0.00879511	Up	E3 ubiquitin-protein ligase RNF4, transcript variant X5
LOC106298777	XM_013734915.1	0.01	553.501	55350.1	15.7563	7.1135e-09	1.75282e-06	Up	formin-like protein 20, transcript variant X1
LOC106305025	XM_013741404.1	0.01	551.335	55133.5	15.7506	7.53702e-09	1.82534e-06	Up	uncharacterized LOC106305025
LOC106328783	XM_013767292.1	0.01	542.67	54267	15.7278	9.50298e-09	2.25003e-06	Up	uncharacterized LOC106328783
LOC106342867	XM_013781916.1	35.0821	538.337	15.3451	3.9397	0.000720796	0.0412264	Up	BTB/POZ domain-containing protein At2g46260, transcript variant X3
LOC106296356	XM_013732472.1	2.76964	534.004	192.806	7.59101	3.99447e-07	6.0897e-05	Up	scarecrow-like protein 27, transcript variant X1
LOC106334275	XM_013772580.1	1.84643	534.004	289.209	8.17597	1.74069e-07	2.87391e-05	Up	F-box protein SKIP17-like, transcript variant X1
LOC106313671	XM_013751555.1	17.5411	531.838	30.3196	4.92218	8.16974e-05	0.00649625	Up	splicing factor U2af large subunit B-like, transcript variant X5
LOC106321255	XM_013759559.1	18.4643	530.755	28.745	4.84524	9.84573e-05	0.00762855	Up	uncharacterized LOC106321255
LOC106295674	XM_013731642.1	4.61607	530.755	114.98	6.84524	1.4982e-06	0.000195374	Up	protein IQ-DOMAIN 31-like, transcript variant X1
LOC106342264	XM_013781137.1	26.7732	529.672	19.7836	4.30624	0.000338635	0.021945	Up	protein IQ-DOMAIN 14-like, transcript variant X2
LOC106295775	XM_013731752.1	0.01	528.588	52858.8	15.6899	1.38701e-08	3.09391e-06	Up	uncharacterized LOC106295775, transcript variant X1
LOC106341770	XM_013780486.1	0.01	528.588	52858.8	15.6899	1.38701e-08	3.09391e-06	Up	uncharacterized LOC106341770, transcript variant X1
LOC106322815	XM_013760959.1	33.2357	526.422	15.8391	3.98541	0.000721986	0.0412388	Up	cytochrome c oxidase subunit 5b-1, mitochondrial-like, transcript variant X1
LOC106309439	XM_013746462.1	27.6964	522.089	18.8504	4.23653	0.000427175	0.026515	Up	uncharacterized LOC106309439
LOC106301766	XM_013738236.1	0.01	516.673	51667.3	15.657	1.91267e-08	4.09408e-06	Up	uncharacterized LOC106301766, transcript variant X1
LOC106333528	XM_013771964.1	12.0018	515.59	42.9595	5.42491	3.31531e-05	0.00292728	Up	transcription factor bHLH87-like
LOC106293896	XM_013729528.1	0.01	497.176	49717.6	15.6015	3.24438e-08	6.61074e-06	Up	zinc finger protein 830, transcript variant X1
LOC106327530	XM_013765690.1	5.53928	493.927	89.168	6.47845	5.59475e-06	0.000620724	Up	keratin-associated protein 6-2
LOC106298532	XM_013734670.1	0.01	492.844	49284.4	15.5888	3.64995e-08	7.29679e-06	Up	thaumatin-like protein
LOC106334743	XM_013773091.1	26.7732	490.677	18.3272	4.19591	0.000634967	0.0372215	Up	uncharacterized LOC106334743, transcript variant X5
LOC106336423	XM_013775257.1	0.923214	490.677	531.488	9.05389	1.81561e-07	2.971e-05	Up	riboflavin biosynthesis protein PYRR, chloroplastic, transcript variant X1
LOC106306499	XM_013743135.1	0.01	487.428	48742.8	15.5729	4.23029e-08	8.33899e-06	Up	topless-related protein 4-like, transcript variant X2
LOC106300500	XM_013736656.1	0.01	485.261	48526.1	15.5665	4.48813e-08	8.7657e-06	Up	replication protein A 70 kDa DNA-binding subunit A-like
LOC106321833	XM_013760067.1	0.01	485.261	48526.1	15.5665	4.48813e-08	8.7657e-06	Up	uncharacterized LOC106321833
LOC106303966	XM_013740328.1	0.01	484.178	48417.8	15.5633	4.62301e-08	8.98773e-06	Up	uncharacterized LOC106303966
LOC106307486	XM_013744461.1	25.85	476.596	18.437	4.20453	0.000716086	0.0410163	Up	zinc-finger homeodomain protein 4-like, transcript variant X2
LOC106316733	XM_013754613.1	0.01	476.596	47659.6	15.5405	5.69105e-08	1.07678e-05	Up	putative F-box protein At4g38870
LOC106325644	XM_013763695.1	0.01	476.596	47659.6	15.5405	5.69105e-08	1.07678e-05	Up	uncharacterized LOC106325644, transcript variant X4
LOC106315808	XM_013753633.1	0.01	475.513	47551.3	15.5372	5.86305e-08	1.0995e-05	Up	proteasome subunit alpha type-7-B
LOC106322485	XM_013760520.1	0.01	473.347	47334.7	15.5306	6.22317e-08	1.1619e-05	Up	probable LRR receptor-like serine/threonine-protein kinase At1g56140, transcript variant X3
LOC106327795	XM_013766047.1	0.01	470.097	47009.7	15.5207	6.8063e-08	1.25967e-05	Up	cysteine proteinase RD21a-like
LOC106295818	XM_013731809.1	0.923214	465.764	504.503	8.97872	3.49369e-07	5.404e-05	Up	uroporphyrinogen decarboxylase 1, chloroplastic, transcript variant X1
LOC106320184	XM_013758553.1	0.923214	464.681	503.33	8.97536	3.59531e-07	5.52088e-05	Up	D-glycerate 3-kinase, chloroplastic-like, transcript variant X2
LOC106306743	XM_013743471.1	0.01	464.681	46468.1	15.504	7.9054e-08	1.43797e-05	Up	putative glucose-6-phosphate 1-epimerase, transcript variant X1
LOC106308113	XM_013745247.1	1.84643	463.598	251.078	7.97199	1.02185e-06	0.000139255	Up	cytochrome P450 71B29-like
LOC106327774	XM_013766024.1	18.4643	459.265	24.8732	4.63652	0.000351509	0.0226408	Up	uncharacterized LOC106327774, transcript variant X3
LOC106311612	XM_013748841.1	0.01	457.099	45709.9	15.4802	9.7572e-08	1.72746e-05	Up	uncharacterized LOC106311612, transcript variant X2
LOC106310663	XM_013747892.1	0.01	454.933	45493.3	15.4734	1.03639e-07	1.80748e-05	Up	probable protein S-acyltransferase 22, transcript variant X1
LOC106315591	XM_013753358.1	0.01	454.933	45493.3	15.4734	1.03639e-07	1.80748e-05	Up	ubiquitin-conjugating enzyme E2 22-like, transcript variant X1
LOC106299971	XM_013736000.1	0.01	447.35	44735	15.4491	1.28089e-07	2.17146e-05	Up	trafficking protein particle complex subunit 2, transcript variant X1
LOC106313889	XM_013751817.1	0.01	446.267	44626.7	15.4456	1.32035e-07	2.22945e-05	Up	uncharacterized protein At4g28440-like
LOC106307131	XM_013744003.1	0.923214	443.018	479.865	8.90648	6.40405e-07	8.9873e-05	Up	bark storage protein A-like
LOC106314681	XM_013752518.1	12.0018	441.935	36.8224	5.20251	0.0001414	0.0105508	Up	uncharacterized LOC106314681, transcript variant X1
LOC106332547	XM_013771018.1	10.1554	432.186	42.5575	5.41134	0.000108845	0.00837215	Up	probable LRR receptor-like serine/threonine-protein kinase At1g29720, transcript variant X3
LOC106337798	XM_013776939.1	0.01	430.02	43002	15.3921	2.08703e-07	3.38899e-05	Up	mitochondrial pyruvate carrier 4-like
LOC106295881	XM_013731873.1	12.0018	426.77	35.5589	5.15214	0.000191217	0.0132421	Up	homeobox protein HAT3.1, transcript variant X1
LOC106295046	XM_013730817.1	5.53928	426.77	77.0443	6.26762	2.57173e-05	0.00239025	Up	transcription initiation factor IIE subunit alpha, transcript variant X1
LOC106325001	XM_013763016.1	0.01	426.77	42677	15.3812	2.28856e-07	3.66014e-05	Up	protein C2-DOMAIN ABA-RELATED 10-like, transcript variant X1
LOC106335912	XM_013774591.1	0.01	425.687	42568.7	15.3775	2.36008e-07	3.76033e-05	Up	uncharacterized LOC106335912, transcript variant X1
LOC106342062	XM_013780857.1	0.01	423.521	42352.1	15.3701	2.51006e-07	3.96946e-05	Up	uncharacterized LOC106342062
LOC106295045	XM_013730815.1	8.30892	420.271	50.5807	5.66051	8.23071e-05	0.00653247	Up	uncharacterized LOC106295045, transcript variant X3
LOC106309551	XM_013746604.1	0.01	419.188	41918.8	15.3553	2.84003e-07	4.458e-05	Up	uncharacterized LOC106309551
LOC106335210	XM_013773665.1	17.5411	410.523	23.4035	4.54865	0.000733011	0.0415883	Up	uncharacterized LOC106335210, transcript variant X3
LOC106327891	XM_013766194.1	12.925	407.273	31.5105	4.97776	0.0003436	0.0222328	Up	calcium-dependent protein kinase 12-like
LOC106342539	XM_013781510.1	9.23214	407.273	44.1147	5.46319	0.000142592	0.0106024	Up	acetyl-coenzyme A synthetase, chloroplastic/glyoxysomal, transcript variant X4
LOC106326917	XM_013764878.1	5.53928	407.273	73.5245	6.20015	4.03703e-05	0.00346351	Up	E3 ubiquitin-protein ligase At1g63170, transcript variant X2
LOC106343688	XM_013782975.1	0.01	404.023	40402.3	15.3022	4.38884e-07	6.57271e-05	Up	uncharacterized LOC106343688
LOC106323575	XM_013761679.1	0.01	402.94	40294	15.2983	4.52824e-07	6.75761e-05	Up	photosynthetic NDH subunit of lumenal location 4, chloroplastic, transcript variant X2
LOC106310679	XM_013747907.1	0.01	400.774	40077.4	15.2905	4.82084e-07	7.14394e-05	Up	uncharacterized LOC106310679
LOC106312731	XM_013750356.1	0.01	396.441	39644.1	15.2748	5.46559e-07	7.85229e-05	Up	myelin transcription factor 1-like protein, transcript variant X1
LOC106310019	XM_013747212.1	0.923214	389.942	422.375	8.72238	2.72254e-06	0.000326875	Up	soluble inorganic pyrophosphatase 1-like
LOC106330011	XM_013768582.1	10.1554	386.693	38.0777	5.25088	0.000280256	0.0186173	Up	uncharacterized LOC106330011
LOC106342539	XM_013781507.1	6.4625	381.277	58.9984	5.8826	0.000105556	0.0081488	Up	acetyl-coenzyme A synthetase, chloroplastic/glyoxysomal, transcript variant X2
LOC106343377	XM_013782568.1	0.01	379.11	37911	15.2103	9.06663e-07	0.000124357	Up	E3 ubiquitin-protein ligase RGLG2-like, transcript variant X11
LOC106313770	XM_013751679.1	6.4625	371.528	57.4899	5.84524	0.000132017	0.0099381	Up	uncharacterized LOC106313770
LOC106328014	XM_013766360.1	3.69285	371.528	100.607	6.65259	3.9416e-05	0.00338849	Up	uncharacterized LOC106328014, transcript variant X2
LOC106300577	XM_013736749.1	1.84643	363.946	197.108	7.62284	1.39436e-05	0.00139376	Up	uncharacterized LOC106300577, transcript variant X3
LOC106324765	XM_013762744.1	0.01	363.946	36394.6	15.1514	1.41959e-06	0.000185694	Up	uncharacterized LOC106324765
LOC106324613	XM_013762552.1	12.0018	358.53	29.8731	4.90077	0.000756194	0.0425054	Up	protein NRT1/ PTR FAMILY 8.4-like
LOC106300086	XM_013736155.1	0.923214	358.53	388.35	8.60121	6.56623e-06	0.000719096	Up	probable phosphoinositide phosphatase SAC9, transcript variant X3
LOC106306737	XM_013743466.1	0.01	358.53	35853	15.1298	1.66826e-06	0.000214906	Up	vesicle-associated protein 2-1, transcript variant X3
LOC106342822	XM_013781858.1	11.0786	356.364	32.167	5.00751	0.00065254	0.0378644	Up	serine/threonine-protein kinase tricorner-like, transcript variant X2
LOC106301185	XM_013737531.1	10.1554	355.281	34.9846	5.12865	0.000542951	0.0325019	Up	uncharacterized LOC106301185, transcript variant X4
LOC106329556	XM_013768242.1	0.923214	353.114	382.484	8.57926	7.6573e-06	0.000825781	Up	putative F-box protein At3g24580, transcript variant X2
LOC106306172	XM_013742716.1	5.53928	350.948	63.3562	5.98541	0.000151823	0.011056	Up	anaphase-promoting complex subunit 8, transcript variant X1
LOC106332553	XM_013771029.1	7.38571	348.782	47.2239	5.56144	0.000300405	0.0198314	Up	probable LRR receptor-like serine/threonine-protein kinase At1g29720
LOC106308407	XM_013745564.1	1.84643	348.782	188.895	7.56144	2.10416e-05	0.00199504	Up	photosystem I subunit O-like
LOC106321078	XM_013759394.1	0.01	348.782	34878.2	15.09	2.23465e-06	0.000276584	Up	uncharacterized LOC106321078
LOC106321881	XM_013760103.1	0.01	347.698	34769.8	15.0855	2.30875e-06	0.000284446	Up	transcriptional corepressor SEUSS-like
LOC106306254	XM_013742803.1	5.53928	346.615	62.5741	5.96749	0.000168345	0.012052	Up	nucleolar and coiled-body phosphoprotein 1-like, transcript variant X1
LOC106320629	XM_013759011.1	0.01	345.532	34553.2	15.0765	2.46461e-06	0.000301023	Up	uncharacterized transporter YBR287W-like, transcript variant X2
LOC106342898	XM_013781958.1	11.0786	343.366	30.9937	4.9539	0.00085497	0.0466349	Up	glycerol-3-phosphate dehydrogenase [NAD(+)] GPDHC1, cytosolic
LOC106308229	XM_013745370.1	0.01	342.283	34228.3	15.0629	2.71894e-06	0.000326875	Up	branched-chain-amino-acid aminotransferase 1, mitochondrial-like, transcript variant X1
LOC106292605	XM_013728222.1	0.01	341.199	34119.9	15.0583	2.80958e-06	0.000335425	Up	uncharacterized LOC106292605
LOC106328086	XM_013766448.1	0.01	341.199	34119.9	15.0583	2.80958e-06	0.000335425	Up	glutaredoxin-C1
LOC106321583	XM_013759833.1	0.01	337.95	33795	15.0445	3.1006e-06	0.000365027	Up	F-box/kelch-repeat protein At3g16740-like
LOC106341942	XM_013780697.1	1.84643	333.617	180.683	7.49731	3.18807e-05	0.00284456	Up	ABC transporter B family member 20, transcript variant X2
LOC106310010	XM_013747203.1	8.30892	330.368	39.7606	5.31327	0.000590284	0.0351368	Up	monothiol glutaredoxin-S11
LOC106337632	XM_013776742.1	0.923214	329.285	356.672	8.47845	1.51675e-05	0.00149495	Up	nucleolin 1-like, transcript variant X3
LOC106306167	XM_013742663.1	0.01	327.118	32711.8	14.9975	4.31493e-06	0.000494258	Up	probable plastid-lipid-associated protein 4, chloroplastic, transcript variant X1
LOC106312027	XM_013749395.1	0.01	327.118	32711.8	14.9975	4.31493e-06	0.000494258	Up	ubiquitin-conjugating enzyme E2 1, transcript variant X2
LOC106342060	XM_013780853.1	0.01	326.035	32603.5	14.9927	4.46066e-06	0.000506841	Up	uncharacterized LOC106342060, transcript variant X2
LOC106334447	XM_013772727.1	0.01	323.869	32386.9	14.9831	4.7675e-06	0.000537653	Up	stem-specific protein TSJT1-like, transcript variant X1
LOC106292837	XM_013728496.1	6.4625	321.702	49.7799	5.63749	0.000420255	0.0263022	Up	reticulon-like protein B8, transcript variant X2
LOC106339234	XM_013778022.1	0.01	321.702	32170.2	14.9734	5.09608e-06	0.000571381	Up	uncharacterized LOC106339234
LOC106318318	XM_013756240.1	1.84643	319.536	173.056	7.4351	4.70662e-05	0.00395786	Up	DNA (cytosine-5)-methyltransferase DRM2-like, transcript variant X1
LOC106326953	XM_013764935.1	0.01	319.536	31953.6	14.9637	5.44798e-06	0.000606027	Up	probable pectinesterase 53
LOC106327375	XM_013765516.1	0.01	318.453	31845.3	14.9588	5.63321e-06	0.00062336	Up	topless-related protein 4-like, transcript variant X2
LOC106336308	XM_013775100.1	0.923214	316.286	342.593	8.42035	2.21329e-05	0.00207991	Up	F-box protein At1g52490-like, transcript variant X3
LOC106300879	XM_013737136.1	0.01	308.704	30870.4	14.9139	7.62195e-06	0.000824065	Up	probable disease resistance protein RPP1
LOC106324882	XM_013762876.1	0.01	307.621	30762.1	14.9089	7.88364e-06	0.000848031	Up	uncharacterized LOC106324882, transcript variant X1
LOC106337299	XM_013776388.1	0.01	306.538	30653.8	14.9038	8.15458e-06	0.000874955	Up	katanin p60 ATPase-containing subunit A-like 2, transcript variant X2
LOC106344105	XM_013783490.1	0.01	303.288	30328.8	14.8884	9.02635e-06	0.000954002	Up	ureide permease 5, transcript variant X1
LOC106292898	XM_013728566.1	0.01	302.205	30220.5	14.8832	9.3378e-06	0.000979591	Up	sulfated surface glycoprotein 185-like, transcript variant X2
LOC106293279	XM_013728933.1	0.01	302.205	30220.5	14.8832	9.3378e-06	0.000979591	Up	DNA-directed RNA polymerase II subunit 4-like, transcript variant X1
LOC106300506	XM_013736658.1	0.01	298.956	29895.6	14.8676	1.03402e-05	0.00107149	Up	patellin-3, transcript variant X1
LOC106319174	XM_013757422.1	0.01	298.956	29895.6	14.8676	1.03402e-05	0.00107149	Up	protein PNS1-like, transcript variant X2
LOC106312194	XM_013749612.1	0.01	296.789	29678.9	14.8572	1.10695e-05	0.0011387	Up	disease resistance-like protein CSA1, transcript variant X2
LOC106339206	XM_013778002.1	0.01	295.706	29570.6	14.8519	1.14537e-05	0.00117237	Up	pentatricopeptide repeat-containing protein At3g16010-like
LOC106319871	XM_013758279.1	0.01	293.54	29354	14.8413	1.2264e-05	0.00124348	Up	uncharacterized LOC106319871, transcript variant X2
LOC106313985	XM_013751935.1	0.01	292.457	29245.7	14.8359	1.26911e-05	0.00128065	Up	mitochondrial outer membrane protein porin 3-like, transcript variant X4
LOC106315999	XM_013753856.1	0.01	291.373	29137.3	14.8306	1.31335e-05	0.00131589	Up	CDGSH iron-sulfur domain-containing protein NEET
LOC106328173	XM_013766558.1	0.01	289.207	28920.7	14.8198	1.40665e-05	0.00139945	Up	disease resistance-like protein CSA1
LOC106336482	XM_013775321.1	0.01	289.207	28920.7	14.8198	1.40665e-05	0.00139945	Up	uncharacterized LOC106336482
LOC106295524	XM_013731458.1	0.01	282.708	28270.8	14.787	1.72971e-05	0.00169304	Up	protein POLLENLESS 3-LIKE 2-like, transcript variant X2
LOC106311684	XM_013748938.1	0.01	282.708	28270.8	14.787	1.72971e-05	0.00169304	Up	60S ribosomal protein L12-2, transcript variant X1
LOC106315015	XM_013752798.1	0.01	281.625	28162.5	14.7815	1.79058e-05	0.00174056	Up	A-factor-processing enzyme-like
LOC106319871	XM_013758274.1	0.01	275.126	27512.6	14.7478	2.20515e-05	0.00207991	Up	uncharacterized LOC106319871, transcript variant X1
LOC106311857	XM_013749173.1	0.01	274.043	27404.3	14.7421	2.28333e-05	0.00213154	Up	putative F-box protein At3g58950, transcript variant X1
LOC106328431	XM_013766869.1	0.01	269.71	26971	14.7191	2.62559e-05	0.00242435	Up	tuberculostearic acid methyltransferase UfaA1-like, transcript variant X3
LOC106332257	XM_013770733.1	0.01	269.71	26971	14.7191	2.62559e-05	0.00242435	Up	ran-binding protein 9-like
LOC106323644	XM_013761733.1	0.01	265.377	26537.7	14.6958	3.02067e-05	0.00272968	Up	uncharacterized LOC106323644
LOC106316959	XM_013754824.1	0.01	264.294	26429.4	14.6899	3.12864e-05	0.00279743	Up	disease resistance protein TAO1-like, transcript variant X1
LOC106323793	XM_013761867.1	0.01	264.294	26429.4	14.6899	3.12864e-05	0.00279743	Up	uncharacterized LOC106323793, transcript variant X2
LOC106323793	XM_013761873.1	0.01	264.294	26429.4	14.6899	3.12864e-05	0.00279743	Up	uncharacterized LOC106323793, transcript variant X3
LOC106331417	XM_013769765.1	0.01	264.294	26429.4	14.6899	3.12864e-05	0.00279743	Up	afadin- and alpha-actinin-binding protein, transcript variant X1
LOC106295782	XM_013731763.1	0.01	263.211	26321.1	14.6839	3.24057e-05	0.00288533	Up	6-phosphofructo-2-kinase/fructose-2,6-bisphosphatase-like, transcript variant X2
LOC106305242	XM_013741619.1	0.01	259.961	25996.1	14.666	3.60162e-05	0.00315379	Up	uncharacterized protein At4g04775-like
LOC106343377	XM_013782560.1	0.01	259.961	25996.1	14.666	3.60162e-05	0.00315379	Up	E3 ubiquitin-protein ligase RGLG2-like, transcript variant X3
LOC106337479	XM_013776592.1	0.01	258.878	25887.8	14.66	3.73091e-05	0.00324689	Up	defensin-like protein 193
LOC106326047	XM_013764088.1	0.923214	256.712	278.063	8.11927	0.000131505	0.00991719	Up	uncharacterized protein At5g22580-like
LOC106332931	XM_013771418.1	0.923214	254.546	275.717	8.10704	0.000140517	0.0105033	Up	cytosolic sulfotransferase 15-like
LOC106343676	XM_013782954.1	0.01	252.379	25237.9	14.6233	4.61304e-05	0.00389462	Up	uncharacterized LOC106343676, transcript variant X2
LOC106337100	XM_013776135.1	0.01	251.296	25129.6	14.6171	4.77962e-05	0.00401128	Up	ABSCISIC ACID-INSENSITIVE 5-like protein 2, transcript variant X2
LOC106318981	XM_013757163.1	3.69285	250.213	67.756	6.08228	0.000908731	0.0486901	Up	probable protein phosphatase 2C 67
LOC106342773	XM_013781796.1	0.923214	250.213	271.024	8.08228	0.000160477	0.0115669	Up	RNA polymerase I termination factor, transcript variant X1
LOC106320198	XM_013758566.1	0.01	250.213	25021.3	14.6109	4.95234e-05	0.00413169	Up	F-box/kelch-repeat protein At3g16740-like
LOC106339923	XM_013778792.1	0.01	250.213	25021.3	14.6109	4.95234e-05	0.00413169	Up	phenylalanine--tRNA ligase alpha subunit, cytoplasmic-like
LOC106311705	XM_013748965.1	1.84643	248.047	134.339	7.06973	0.000360753	0.0231726	Up	methylcrotonoyl-CoA carboxylase subunit alpha, mitochondrial, transcript variant X2
LOC106327349	XM_013765479.1	0.923214	248.047	268.677	8.06973	0.000171517	0.0122378	Up	pectin acetylesterase 11, transcript variant X3
LOC106306499	XM_013743134.1	0.01	248.047	24804.7	14.5983	5.31718e-05	0.00440142	Up	topless-related protein 4-like, transcript variant X1
LOC106321362	XM_013759645.1	0.923214	246.963	267.504	8.06342	0.000177325	0.0125465	Up	vesicle transport v-SNARE 12-like, transcript variant X1
LOC106326948	XM_013764927.1	0.923214	246.963	267.504	8.06342	0.000177325	0.0125465	Up	U-box domain-containing protein 52-like, transcript variant X6
LOC106299388	XM_013735485.1	0.01	246.963	24696.3	14.592	5.50979e-05	0.00451675	Up	transcription factor ORG2-like
LOC106313900	XM_013751829.1	0.01	246.963	24696.3	14.592	5.50979e-05	0.00451675	Up	protein LATERAL ROOT PRIMORDIUM 1, transcript variant X1
LOC106295571	XM_013731504.1	0.923214	244.797	265.158	8.05071	0.000189547	0.0131957	Up	protein yippee-like At3g11230, transcript variant X1
LOC106330892	XM_013769287.1	0.923214	244.797	265.158	8.05071	0.000189547	0.0131957	Up	probable LRR receptor-like serine/threonine-protein kinase At1g29720
LOC106307694	XM_013744715.1	0.01	244.797	24479.7	14.5793	5.91667e-05	0.0048316	Up	zinc transporter 4, chloroplastic, transcript variant X2
LOC106307208	XM_013744091.1	0.01	243.714	24371.4	14.5729	6.13148e-05	0.0049878	Up	BOI-related E3 ubiquitin-protein ligase 1-like, transcript variant X4
LOC106324617	XM_013762561.1	1.84643	242.631	131.406	7.03788	0.000422454	0.0263689	Up	protein S-acyltransferase 10-like, transcript variant X1
LOC106296468	XM_013732602.1	1.84643	239.381	129.646	7.01843	0.000464512	0.0285318	Up	uncharacterized LOC106296468, transcript variant X3
LOC106319932	XM_013758320.1	0.01	239.381	23938.1	14.547	7.07346e-05	0.00572113	Up	uncharacterized LOC106319932
LOC106320469	XM_013758841.1	0.01	238.298	23829.8	14.5405	7.33122e-05	0.00590706	Up	uncharacterized LOC106320469
LOC106324984	XM_013762991.1	0.01	238.298	23829.8	14.5405	7.33122e-05	0.00590706	Up	uncharacterized LOC106324984, transcript variant X3
LOC106326117	XM_013764141.1	1.84643	237.215	128.472	7.00531	0.000494887	0.0299633	Up	protein CUP-SHAPED COTYLEDON 3-like
LOC106333921	XM_013772304.1	0.01	235.049	23504.9	14.5207	8.16345e-05	0.00649625	Up	uncharacterized protein At4g04775-like
LOC106344106	XM_013783493.1	0.01	232.882	23288.2	14.5073	8.77119e-05	0.00692254	Up	uncharacterized LOC106344106
LOC106319097	XM_013757330.1	0.01	231.799	23179.9	14.5006	9.09214e-05	0.00713598	Up	auxin response factor 4, transcript variant X2
LOC106304177	XM_013740573.1	0.01	230.716	23071.6	14.4938	9.42506e-05	0.00735641	Up	uncharacterized LOC106304177, transcript variant X2
LOC106337308	XM_013776402.1	0.01	229.633	22963.3	14.487	9.77039e-05	0.00758404	Up	vacuolar-sorting receptor 5
LOC106337539	XM_013776645.1	0.01	229.633	22963.3	14.487	9.77039e-05	0.00758404	Up	protein transport protein yos1-like, transcript variant X4
LOC106320211	XM_013758578.1	0.923214	226.383	245.212	7.93789	0.000335	0.0217427	Up	DEAD-box ATP-dependent RNA helicase 14-like, transcript variant X2
LOC106332549	XM_013771022.1	0.923214	226.383	245.212	7.93789	0.000335	0.0217427	Up	probable LRR receptor-like serine/threonine-protein kinase At1g29720, transcript variant X2
LOC106324891	XM_013762890.1	0.01	225.3	22530	14.4596	0.000112855	0.00864924	Up	transcription factor-like protein DPB, transcript variant X1
LOC106318180	XM_013756052.1	0.01	224.217	22421.7	14.4526	0.000117003	0.00893483	Up	protein TonB
LOC106334974	XM_013773388.1	0.923214	223.134	241.692	7.91703	0.000370594	0.0236901	Up	cytochrome P450 72A15-like, transcript variant X1
LOC106328665	XM_013767150.1	0.01	222.05	22205	14.4386	0.00012577	0.00951856	Up	uncharacterized LOC106328665, transcript variant X1
LOC106343377	XM_013782561.1	0.01	220.967	22096.7	14.4315	0.000130401	0.00985144	Up	E3 ubiquitin-protein ligase RGLG2-like, transcript variant X4
LOC106318715	XM_013756823.1	0.01	217.718	21771.8	14.4102	0.00014536	0.0107059	Up	F-box protein At5g03970, transcript variant X5
LOC106315127	XM_013752893.1	1.84643	216.635	117.326	6.87438	0.00090537	0.0485714	Up	protein argonaute 9-like
LOC106293505	XM_013729184.1	0.01	216.635	21663.5	14.403	0.000150724	0.0109948	Up	uncharacterized LOC106293505, transcript variant X1
LOC106296084	XM_013732136.1	0.01	215.551	21555.1	14.3957	0.000156289	0.0113228	Up	probable cysteine proteinase At3g43960
LOC106328061	XM_013766417.1	0.01	213.385	21338.5	14.3812	0.000168052	0.0120514	Up	casein kinase I isoform delta-like, transcript variant X3
LOC106342867	XM_013781913.1	0.923214	211.219	228.786	7.83786	0.000537184	0.0322935	Up	BTB/POZ domain-containing protein At2g46260, transcript variant X1
LOC106323575	XM_013761680.1	0.01	210.136	21013.6	14.359	0.000187403	0.0131499	Up	photosynthetic NDH subunit of lumenal location 4, chloroplastic, transcript variant X3
LOC106322485	XM_013760518.1	0.01	206.886	20688.6	14.3365	0.000209014	0.0143341	Up	probable LRR receptor-like serine/threonine-protein kinase At1g56140, transcript variant X2
LOC106319019	XM_013757230.1	0.01	204.72	20472	14.3214	0.000224807	0.0153179	Up	uncharacterized LOC106319019, transcript variant X2
LOC106315408	XM_013753135.1	0.01	202.553	20255.3	14.306	0.000241807	0.0163189	Up	anthranilate phosphoribosyltransferase, chloroplastic-like, transcript variant X1
LOC106344124	XM_013783508.1	0.01	202.553	20255.3	14.306	0.000241807	0.0163189	Up	serine/threonine-protein phosphatase BSL2-like, transcript variant X1
LOC106332945	XM_013771430.1	0.01	201.47	20147	14.2983	0.000250789	0.0168179	Up	dolichyl-diphosphooligosaccharide--protein glycosyltransferase subunit 4A, transcript variant X1
LOC106329216	XM_013767829.1	0.923214	197.137	213.534	7.73832	0.000834276	0.0458009	Up	tRNA dimethylallyltransferase 9, transcript variant X2
LOC106294952	XM_013730676.1	0.01	197.137	19713.7	14.2669	0.000290216	0.0192187	Up	protein REVEILLE 3, transcript variant X2
LOC106295285	XM_013731145.1	0.923214	196.054	212.361	7.73037	0.000863049	0.0469547	Up	beta-glucosidase 9-like, transcript variant X1
LOC106318040	XM_013755877.1	0.923214	196.054	212.361	7.73037	0.000863049	0.0469547	Up	uncharacterized LOC106318040, transcript variant X2
LOC106343667	XM_013782942.1	0.01	196.054	19605.4	14.259	0.000301015	0.0198408	Up	heterogeneous nuclear ribonucleoprotein F, transcript variant X2
LOC106343377	XM_013782564.1	0.01	194.971	19497.1	14.251	0.00031222	0.0204838	Up	E3 ubiquitin-protein ligase RGLG2-like, transcript variant X7
LOC106337424	XM_013776528.1	0.01	193.888	19388.8	14.2429	0.000323845	0.0211157	Up	probable RNA-binding protein ARP1, transcript variant X4
LOC106343377	XM_013782566.1	0.01	193.888	19388.8	14.2429	0.000323845	0.0211157	Up	E3 ubiquitin-protein ligase RGLG2-like, transcript variant X9
LOC106340236	XM_013779115.1	0.01	191.722	19172.2	14.2267	0.000348422	0.0224761	Up	uncharacterized LOC106340236, transcript variant X1
LOC106330140	XM_013768680.1	0.01	190.638	19063.8	14.2186	0.000361406	0.0231726	Up	sugar transport protein 6-like
LOC106337533	XM_013776635.1	0.01	189.555	18955.5	14.2103	0.000374878	0.0238918	Up	cationic amino acid transporter 5
LOC106310343	XM_013747571.1	0.01	187.389	18738.9	14.1937	0.000403357	0.02541	Up	malignant T-cell-amplified sequence 1 homolog
LOC106293779	XM_013729426.1	0.01	185.223	18522.3	14.177	0.000434014	0.0268531	Up	L-ascorbate oxidase homolog
LOC106314991	XM_013752792.1	0.01	185.223	18522.3	14.177	0.000434014	0.0268531	Up	A-factor-processing enzyme-like, transcript variant X4
LOC106307836	XM_013744903.1	0.01	183.056	18305.6	14.16	0.000467014	0.0285613	Up	two-component response regulator ARR9, transcript variant X2
LOC106326472	XM_013764444.1	0.01	183.056	18305.6	14.16	0.000467014	0.0285613	Up	formin-like protein 2
LOC106296702	XM_013732912.1	0.01	178.724	17872.4	14.1254	0.000540768	0.0324366	Up	DNA mismatch repair protein MSH2-like, transcript variant X6
LOC106305985	XM_013742430.1	0.01	175.474	17547.4	14.099	0.000603657	0.0356936	Up	uncharacterized LOC106305985, transcript variant X1
LOC106318449	XM_013756426.1	0.01	175.474	17547.4	14.099	0.000603657	0.0356936	Up	putative tRNA (cytidine(32)/guanosine(34)-2'-O)-methyltransferase, transcript variant X5
LOC106315349	XM_013753080.1	0.01	174.391	17439.1	14.09	0.000626209	0.03681	Up	uncharacterized LOC106315349
LOC106318640	XM_013756700.1	0.01	173.308	17330.8	14.081	0.000649604	0.037818	Up	mitogen-activated protein kinase kinase kinase 1-like, transcript variant X1
LOC106331587	XM_013769973.1	0.01	173.308	17330.8	14.081	0.000649604	0.037818	Up	vesicle-associated protein 1-3, transcript variant X1
LOC106343377	XM_013782565.1	0.01	173.308	17330.8	14.081	0.000649604	0.037818	Up	E3 ubiquitin-protein ligase RGLG2-like, transcript variant X8
LOC106336598	XM_013775466.1	0.01	172.224	17222.4	14.072	0.00067387	0.03891	Up	uncharacterized LOC106336598, transcript variant X2
LOC106337325	XM_013776420.1	0.01	172.224	17222.4	14.072	0.00067387	0.03891	Up	uncharacterized LOC106337325, transcript variant X2
LOC106342995	XM_013782085.1	0.01	172.224	17222.4	14.072	0.00067387	0.03891	Up	uncharacterized protein At2g38710-like, transcript variant X2
LOC106337386	XM_013776483.1	0.01	171.141	17114.1	14.0629	0.000698994	0.0401419	Up	protein PLASTID MOVEMENT IMPAIRED 15, transcript variant X3
LOC106319815	XM_013758204.1	0.01	170.058	17005.8	14.0537	0.000724997	0.0412995	Up	NADH dehydrogenase [ubiquinone] 1 alpha subcomplex subunit 8-B, transcript variant X2
LOC106332188	XM_013770663.1	0.01	168.975	16897.5	14.0445	0.000751915	0.0423772	Up	F-box/kelch-repeat protein At4g38940-like, transcript variant X1
LOC106344083	XM_013783467.1	0.01	168.975	16897.5	14.0445	0.000751915	0.0423772	Up	uncharacterized LOC106344083, transcript variant X3
LOC106296524	XM_013732670.1	0.01	167.892	16789.2	14.0352	0.000779786	0.0433713	Up	zinc-finger homeodomain protein 5-like, transcript variant X2
LOC106318319	XM_013756248.1	0.01	167.892	16789.2	14.0352	0.000779786	0.0433713	Up	tRNA (adenine(58)-N(1))-methyltransferase catalytic subunit TRMT61A, transcript variant X3
LOC106326952	XM_013764934.1	0.01	167.892	16789.2	14.0352	0.000779786	0.0433713	Up	probable glutamate carboxypeptidase 2, transcript variant X2
LOC106332211	XM_013770692.1	0.01	167.892	16789.2	14.0352	0.000779786	0.0433713	Up	DNA-directed RNA polymerase III subunit RPC10-like, transcript variant X2
LOC106335132	XM_013773568.1	0.01	166.809	16680.9	14.0259	0.000808651	0.0446835	Up	shikimate O-hydroxycinnamoyltransferase-like, transcript variant X1
LOC106343085	XM_013782226.1	0.01	166.809	16680.9	14.0259	0.000808651	0.0446835	Up	coiled-coil domain-containing protein 93, transcript variant X2
LOC106325588	XM_013763635.1	0.01	165.725	16572.5	14.0165	0.000838551	0.045976	Up	bifunctional purine biosynthesis protein PurH-like, transcript variant X3
LOC106344047	XM_013783429.1	0.01	163.559	16355.9	13.9975	0.00090164	0.048494	Up	THO complex subunit 2, transcript variant X2
LOC106311432	XM_013748620.1	13478	1141.66	0.0847058	-3.5614	5.27796e-06	0.000588659	Down	elongation factor 1-alpha 1, transcript variant X1
LOC106336255	XM_013775032.1	5024.13	1036.6	0.206324	-2.27702	0.000743893	0.042093	Down	36.4 kDa proline-rich protein-like
LOC106329066	XM_013767642.1	6889.02	974.856	0.141509	-2.82104	5.4288e-05	0.00446764	Down	endochitinase CH25-like
LOC106312735	XM_013750358.1	5642.68	919.614	0.162975	-2.61728	0.000135692	0.0101966	Down	29 kDa ribonucleoprotein, chloroplastic-like
LOC106343472	XM_013782697.1	4831.18	816.712	0.16905	-2.56447	0.000167957	0.0120514	Down	probable O-acetyltransferase CAS1, transcript variant X2
LOC106318311	XM_013756231.1	4294.79	737.641	0.171752	-2.5416	0.000187741	0.0131518	Down	sucrose synthase 1-like, transcript variant X2
LOC106311432	XM_013748622.1	16874.5	706.229	0.0418518	-4.57857	7.24123e-08	1.33434e-05	Down	elongation factor 1-alpha 1, transcript variant X3
LOC106321705	XM_013759949.1	4258.78	606.577	0.14243	-2.81168	4.39763e-05	0.00372761	Down	pyruvate kinase, cytosolic isozyme-like
LOC106337560	XM_013776668.1	16715.7	589.246	0.035251	-4.82619	1.81918e-08	3.91373e-06	Down	non-specific lipid-transfer protein B
LOC106325159	XM_013763183.1	9726.98	584.913	0.0601331	-4.0557	9.0074e-08	1.604e-05	Down	non-specific lipid-transfer protein 4-like
LOC106317960	XM_013755784.1	4389.88	547.002	0.124605	-3.00456	1.48656e-05	0.00146861	Down	20 kDa chaperonin, chloroplastic-like, transcript variant X1
LOC106300469	XM_013736622.1	2235.1	445.184	0.199179	-2.32787	0.00089191	0.0480317	Down	pyrophosphate-energized membrane proton pump 2, transcript variant X5
LOC106292387	XM_013727981.1	2093.85	413.772	0.197613	-2.33925	0.000929825	0.0495472	Down	NADH-ubiquinone oxidoreductase 20.9 kDa subunit-like
LOC106342254	XM_013781126.1	3823.03	410.523	0.107382	-3.21918	4.63779e-06	0.000525559	Down	selenium-binding protein 2-like
LOC106301409	XM_013737797.1	3734.4	339.033	0.0907865	-3.46138	1.15292e-06	0.000153658	Down	uncharacterized LOC106301409
LOC106326828	XM_013764762.1	4418.5	327.118	0.0740338	-3.75567	1.70975e-07	2.85286e-05	Down	MLP-like protein 43
LOC106332986	XM_013771464.1	2868.42	277.292	0.0966706	-3.37078	2.9159e-06	0.000344267	Down	venom phosphodiesterase 2-like
LOC106328762	XM_013767270.1	1866.74	276.209	0.147963	-2.75669	0.000176298	0.0125157	Down	glutamine synthetase cytosolic isozyme 1-3-like
LOC106311805	XM_013749102.1	1967.37	249.13	0.126631	-2.9813	5.36461e-05	0.00442341	Down	nuclear pore complex protein NUP98A-like, transcript variant X2
LOC106324894	XM_013762895.1	22727.7	223.134	0.00981771	-6.6704	2.32411e-11	9.20566e-09	Down	germin-like protein 1
LOC106340125	XM_013778986.1	3116.77	205.803	0.0660308	-3.92072	1.02112e-07	1.79573e-05	Down	uncharacterized isomerase BH0283-like
LOC106292974	XM_013728649.1	1350.66	196.054	0.145154	-2.78434	0.000418798	0.0262955	Down	late embryogenesis abundant protein Lea5
LOC106322649	XM_013760737.1	1206.64	187.389	0.155298	-2.68689	0.000886732	0.0478136	Down	protein TRANSPARENT TESTA 12-like
LOC106343886	XM_013783235.1	1404.21	181.973	0.129591	-2.94796	0.000189613	0.0131957	Down	transcription initiation factor TFIID subunit 7-like
LOC106300293	XM_013736403.1	2027.38	171.141	0.0844151	-3.56635	2.64755e-06	0.000319683	Down	aquaporin PIP2-1-like
LOC106314747	XM_013752581.1	1231.57	167.892	0.136324	-2.87489	0.000412576	0.0259433	Down	uncharacterized LOC106314747, transcript variant X2
LOC106306393	XM_013743025.1	1300.81	165.725	0.127402	-2.97254	0.000230274	0.0156401	Down	oxysterol-binding protein-related protein 2A, transcript variant X4
LOC106295461	XM_013731370.1	1962.75	164.642	0.0838834	-3.57547	2.85942e-06	0.000339462	Down	actin-2, transcript variant X2
LOC106340896	XM_013779731.1	1287.88	160.31	0.124475	-3.00607	0.000210143	0.0143882	Down	defensin-like protein 4
LOC106308010	XM_013745126.1	2646.85	159.226	0.0601569	-4.05513	7.3352e-08	1.3458e-05	Down	uncharacterized LOC106308010, transcript variant X2
LOC106332232	XM_013770708.1	2344.96	139.729	0.059587	-4.06886	1.04059e-07	1.80748e-05	Down	alanine--glyoxylate aminotransferase 2 homolog 3, mitochondrial
LOC106328566	XM_013767039.1	1076.47	138.646	0.128797	-2.95683	0.000517164	0.0311342	Down	aquaporin PIP2-2-like
LOC106320612	XM_013758989.1	1537.15	137.563	0.0894922	-3.48209	1.31017e-05	0.00131582	Down	eukaryotic translation initiation factor 3 subunit C-like, transcript variant X1
LOC106336556	XM_013775407.1	1119.86	135.397	0.120905	-3.04805	0.00031863	0.0208398	Down	cytosolic sulfotransferase 18-like, transcript variant X2
LOC106307836	XM_013744902.1	1382.97	134.313	0.0971193	-3.3641	3.61353e-05	0.00315771	Down	two-component response regulator ARR9, transcript variant X1
LOC106336052	XM_013774767.1	1359.89	132.147	0.0971746	-3.36328	3.92703e-05	0.00338283	Down	sucrose synthase 1
LOC106336556	XM_013775406.1	2270.18	128.898	0.0567785	-4.13851	8.02937e-08	1.45428e-05	Down	cytosolic sulfotransferase 18-like, transcript variant X1
LOC106331336	XM_013769662.1	1852.89	126.731	0.0683965	-3.86993	8.30819e-07	0.000115071	Down	chromatin structure-remodeling complex protein SYD, transcript variant X1
LOC106324754	XM_013762731.1	1688.56	121.315	0.0718455	-3.79896	1.88255e-06	0.000238881	Down	UPF0725 protein At4g29550-like
LOC106320670	XM_013759036.1	6977.65	119.149	0.0170758	-5.8719	2.62095e-13	1.48108e-10	Down	cytochrome P450 81F1-like
LOC106319685	XM_013758062.1	2339.42	118.066	0.0504679	-4.30849	2.75094e-08	5.71522e-06	Down	uncharacterized LOC106319685
LOC106342871	XM_013781923.1	1089.39	116.983	0.107383	-3.21916	0.000194444	0.0134436	Down	14-3-3-like protein GF14 psi, transcript variant X3
LOC106308289	XM_013745439.1	929.676	116.983	0.125832	-2.99043	0.000832718	0.0457747	Down	uncharacterized LOC106308289, transcript variant X1
LOC106306647	XM_013743329.1	1713.48	114.816	0.0670075	-3.89953	1.07186e-06	0.000144674	Down	extensin-3-like
LOC106343752	XM_013783049.1	1010.92	110.484	0.10929	-3.19376	0.000298555	0.01974	Down	protein CWC15 homolog, transcript variant X2
LOC106336253	XM_013775029.1	977.683	103.985	0.106358	-3.233	0.000304373	0.0199999	Down	uncharacterized LOC106336253, transcript variant X2
LOC106314541	XM_013752403.1	879.823	101.818	0.115726	-3.11122	0.000716154	0.0410163	Down	short-chain dehydrogenase TIC 32, chloroplastic
LOC106327881	XM_013766179.1	835.508	97.4856	0.116678	-3.09939	0.000921255	0.0492366	Down	probable leucine-rich repeat receptor-like protein kinase At5g49770, transcript variant X1
LOC106307754	XM_013744798.1	2031.07	94.236	0.0463972	-4.42982	2.79577e-08	5.78002e-06	Down	annexin D1-like
LOC106342315	XM_013781204.1	2612.69	86.6538	0.0331665	-4.91413	5.18123e-10	1.61464e-07	Down	villin-2, transcript variant X1
LOC106320629	XM_013759007.1	974.914	85.5707	0.0877725	-3.51009	0.000121106	0.009207	Down	uncharacterized transporter YBR287W-like, transcript variant X1
LOC106307608	XM_013744601.1	1251.88	80.1548	0.0640277	-3.96516	5.16727e-06	0.000577835	Down	uncharacterized membrane protein At1g06890-like, transcript variant X2
LOC106322701	XM_013760806.1	1955.37	79.0716	0.0404383	-4.62814	1.22045e-08	2.79378e-06	Down	uncharacterized LOC106322701
LOC106343047	XM_013782165.1	796.733	79.0716	0.0992448	-3.33287	0.000568488	0.0339826	Down	WAT1-related protein At2g37460
LOC106340130	XM_013778989.1	914.905	77.9884	0.0852421	-3.55229	0.00014656	0.0107652	Down	peroxiredoxin-2E, chloroplastic
LOC106320629	XM_013759016.1	766.267	77.9884	0.101777	-3.29652	0.000751835	0.0423772	Down	uncharacterized transporter YBR287W-like, transcript variant X3
LOC106325058	XM_013763084.1	1759.65	74.7389	0.0424739	-4.55728	3.51508e-08	7.06047e-06	Down	vegetative storage protein 2
LOC106331174	XM_013769500.1	736.725	70.4062	0.0955666	-3.38735	0.000694268	0.0399247	Down	vacuolar protein sorting-associated protein 53 A-like
LOC106334408	XM_013772689.1	1891.66	69.3231	0.0366466	-4.77018	7.21181e-09	1.76677e-06	Down	uncharacterized LOC106334408
LOC106343315	XM_013782495.1	1258.34	69.3231	0.0550909	-4.18204	2.04715e-06	0.000255183	Down	MLP-like protein 328
LOC106307493	XM_013744470.1	1222.33	66.0735	0.0540552	-4.20942	2.23841e-06	0.000276584	Down	WAT1-related protein At1g44800-like
LOC106294140	XM_013729743.1	1716.25	58.4913	0.0340808	-4.8749	8.64466e-09	2.06993e-06	Down	RNA-dependent RNA polymerase 1, transcript variant X2
LOC106343336	XM_013782517.1	1167.87	58.4913	0.050084	-4.31951	1.9936e-06	0.000249979	Down	glycerol-3-phosphate acyltransferase, chloroplastic, transcript variant X2
LOC106292521	XM_013728123.1	3097.38	51.9923	0.0167859	-5.89661	6.46055e-13	3.33916e-10	Down	enhancer of mRNA-decapping protein 4-like, transcript variant X1
LOC106292714	XM_013728357.1	922.29	50.9091	0.0551986	-4.17923	1.74326e-05	0.00170154	Down	universal stress protein YxiE-like
LOC106326897	XM_013764850.1	611.167	47.6596	0.0779813	-3.68073	0.000759384	0.0426281	Down	protein LIGHT-DEPENDENT SHORT HYPOCOTYLS 9-like
LOC106312225	XM_013749666.1	726.569	46.5764	0.0641046	-3.96343	0.000148166	0.0108581	Down	probable LRR receptor-like serine/threonine-protein kinase At1g51820, transcript variant X1
LOC106315591	XM_013753359.1	709.028	46.5764	0.0656905	-3.92817	0.0001874	0.0131499	Down	ubiquitin-conjugating enzyme E2 22-like, transcript variant X2
LOC106307192	XM_013744097.1	682.255	45.4933	0.0666807	-3.90659	0.000245055	0.0165118	Down	uncharacterized LOC106307192, transcript variant X4
LOC106327115	XM_013765167.1	926.907	44.4101	0.0479122	-4.38346	8.45981e-06	0.000899362	Down	uncharacterized LOC106327115
LOC106314451	XM_013752318.1	763.498	44.4101	0.0581666	-4.10366	7.40226e-05	0.00594172	Down	cytosolic sulfotransferase 11-like
LOC106342344	XM_013781251.1	587.164	44.4101	0.0756349	-3.7248	0.000820918	0.0453023	Down	U-box domain-containing protein 33, transcript variant X1
LOC106328139	XM_013766518.1	1592.54	43.3269	0.0272061	-5.19993	3.34823e-09	8.60028e-07	Down	protein transport protein Sec61 subunit beta-like, transcript variant X3
LOC106324496	XM_013762459.1	572.392	42.2437	0.0738021	-3.7602	0.000848445	0.0463985	Down	uncharacterized LOC106324496
LOC106331336	XM_013769664.1	828.123	41.1606	0.0497035	-4.33051	2.20967e-05	0.00207991	Down	chromatin structure-remodeling complex protein SYD, transcript variant X3
LOC106312210	XM_013749640.1	626.862	41.1606	0.0656613	-3.92881	0.000361125	0.0231726	Down	filament-like plant protein 6, transcript variant X1
LOC106293344	XM_013729013.1	802.273	40.0774	0.0499548	-4.32323	2.79873e-05	0.0025619	Down	nuclear transport factor 2-like
LOC106295089	XM_013730867.1	1307.27	38.9942	0.0298287	-5.06715	3.68381e-08	7.32993e-06	Down	polyubiquitin 11
LOC106307656	XM_013744672.1	980.453	34.6615	0.0353526	-4.82204	1.20711e-06	0.000160375	Down	eukaryotic translation initiation factor 5B-like
LOC106334797	XM_013773165.1	902.903	32.4952	0.0359897	-4.79627	2.59793e-06	0.000315488	Down	cyclin-dependent kinase 13-like, transcript variant X3
LOC106295541	XM_013731469.1	829.969	32.4952	0.0391523	-4.67476	7.4311e-06	0.000809627	Down	venom phosphodiesterase 2-like
LOC106312017	XM_013749384.1	793.041	30.3288	0.0382437	-4.70863	9.44478e-06	0.000988367	Down	RNA-binding protein 5, transcript variant X1
LOC106295004	XM_013730752.1	709.951	30.3288	0.0427196	-4.54896	3.31008e-05	0.00292728	Down	cullin-3A, transcript variant X5
LOC106342865	XM_013781909.1	1259.26	29.2457	0.0232244	-5.42821	1.18379e-08	2.72671e-06	Down	metal tolerance protein 1-like, transcript variant X1
LOC106336405	XM_013775236.1	698.873	29.2457	0.0418469	-4.57874	3.39218e-05	0.00298273	Down	putative zinc transporter At3g08650, transcript variant X1
LOC106342881	XM_013781936.1	485.61	29.2457	0.0602245	-4.0535	0.000936861	0.0497569	Down	ABC transporter E family member 2-like, transcript variant X2
LOC106342658	XM_013781655.1	592.703	28.1625	0.0475153	-4.39546	0.000154199	0.0111905	Down	probable ADP-ribosylation factor GTPase-activating protein AGD14, transcript variant X2
LOC106339527	XM_013778355.1	506.844	28.1625	0.0555644	-4.1697	0.000597828	0.0354862	Down	sister chromatid cohesion protein DCC1, transcript variant X2
LOC106293896	XM_013729529.1	609.321	27.0793	0.0444418	-4.49194	0.000103128	0.00797589	Down	zinc finger protein 830, transcript variant X2
LOC106302267	XM_013738809.1	1157.71	25.9961	0.0224548	-5.47683	2.30958e-08	4.8219e-06	Down	(R,S)-reticuline 7-O-methyltransferase-like
LOC106318960	XM_013757148.1	1060.77	25.9961	0.0245068	-5.35067	8.91828e-08	1.59483e-05	Down	uncharacterized LOC106318960, transcript variant X2
LOC106318869	XM_013757020.1	574.239	25.9961	0.0452706	-4.46528	0.000156791	0.0113398	Down	calmodulin-binding protein 60 C, transcript variant X2
LOC106309497	XM_013746543.1	468.069	25.9961	0.0555391	-4.17035	0.000869651	0.0471324	Down	probable methyltransferase PMT21, transcript variant X2
LOC106307049	XM_013743895.1	3095.54	24.913	0.00804803	-6.95715	1.38611e-15	1.17492e-12	Down	leucine-rich repeat extensin-like protein 5, transcript variant X2
LOC106341705	XM_013780404.1	568.7	24.913	0.0438069	-4.5127	0.000148337	0.0108581	Down	fructose-1,6-bisphosphatase, cytosolic-like
LOC106329279	XM_013767914.1	510.537	23.8298	0.0466759	-4.42118	0.000333549	0.021715	Down	peptidyl-prolyl cis-trans isomerase CYP21-4-like, transcript variant X1
LOC106335472	XM_013773998.1	455.144	23.8298	0.0523566	-4.25549	0.000832709	0.0457747	Down	VIN3-like protein 2, transcript variant X2
LOC106307360	XM_013744293.1	3360.5	22.7466	0.00676883	-7.20688	2.01423e-16	1.94016e-13	Down	pectinesterase/pectinesterase inhibitor 18
LOC106312221	XM_013749659.1	913.058	22.7466	0.0249126	-5.32698	4.10775e-07	6.21767e-05	Down	glutamate receptor 3.6, transcript variant X1
LOC106342443	XM_013781376.1	12331.4	21.6635	0.00175678	-9.15285	3.58371e-20	7.99393e-17	Down	uncharacterized LOC106342443, transcript variant X2
LOC106306743	XM_013743473.1	1594.39	21.6635	0.0135873	-6.2016	3.26116e-11	1.2565e-08	Down	putative glucose-6-phosphate 1-epimerase, transcript variant X3
LOC106320675	XM_013759043.1	565.007	20.5803	0.0364248	-4.77893	8.26939e-05	0.0065509	Down	UPF0725 protein EMB2204-like, transcript variant X2
LOC106338438	XM_013777414.1	495.766	20.5803	0.0415121	-4.59032	0.000271493	0.0180919	Down	zinc finger BED domain-containing protein RICESLEEPER 2-like
LOC106325588	XM_013763633.1	472.685	20.5803	0.0435391	-4.52155	0.000403495	0.02541	Down	bifunctional purine biosynthesis protein PurH-like, transcript variant X1
LOC106318564	XM_013756592.1	950.91	19.4971	0.0205036	-5.60798	1.09544e-07	1.88727e-05	Down	probable metal-nicotianamine transporter YSL6, transcript variant X2
LOC106295045	XM_013730816.1	749.65	19.4971	0.0260083	-5.26488	2.91614e-06	0.000344267	Down	uncharacterized LOC106295045, transcript variant X4
LOC106337409	XM_013776511.1	733.032	19.4971	0.0265979	-5.23254	3.85798e-06	0.000444318	Down	delta-1-pyrroline-5-carboxylate synthase A, transcript variant X1
LOC106332165	XM_013770632.1	579.778	19.4971	0.0336286	-4.89417	5.33717e-05	0.00440936	Down	22.0 kDa heat shock protein
LOC106294884	XM_013730577.1	495.766	19.4971	0.0393273	-4.66833	0.0002301	0.0156401	Down	catalase-3-like
LOC106306172	XM_013742796.1	441.296	19.4971	0.0441815	-4.50041	0.000594609	0.0353446	Down	anaphase-promoting complex subunit 8, transcript variant X2
LOC106313785	XM_013751698.1	758.882	18.4139	0.0242646	-5.365	1.97552e-06	0.000248446	Down	subtilisin-like protease SBT1.7
LOC106313393	XM_013751195.1	1152.17	17.3308	0.0150418	-6.05488	2.79276e-09	7.30634e-07	Down	uncharacterized LOC106313393, transcript variant X1
LOC106329067	XM_013767644.1	410.83	17.3308	0.0421848	-4.56713	0.000741738	0.0420272	Down	DNA damage-inducible protein 1-like, transcript variant X2
LOC106292937	XM_013728605.1	572.392	16.2476	0.0283854	-5.13871	3.28708e-05	0.0029145	Down	uncharacterized LOC106292937
LOC106315642	XM_013753438.1	467.146	16.2476	0.0347805	-4.84558	0.000222439	0.015181	Down	afadin- and alpha-actinin-binding protein, transcript variant X1
LOC106307192	XM_013744086.1	1178.94	15.1644	0.0128627	-6.28066	9.31815e-10	2.7236e-07	Down	uncharacterized LOC106307192, transcript variant X3
LOC106295881	XM_013731874.1	720.107	15.1644	0.0210586	-5.56945	1.79136e-06	0.000227992	Down	homeobox protein HAT3.1, transcript variant X2
LOC106296246	XM_013732334.1	466.223	14.0812	0.0302028	-5.04917	0.000149743	0.0109421	Down	YTH domain-containing family protein 2-like, transcript variant X3
LOC106327774	XM_013766022.1	486.534	12.9981	0.0267157	-5.22617	8.07975e-05	0.00644889	Down	uncharacterized LOC106327774, transcript variant X1
LOC106325001	XM_013763017.1	456.991	12.9981	0.0284428	-5.1358	0.000142249	0.0105955	Down	protein C2-DOMAIN ABA-RELATED 10-like, transcript variant X2
LOC106312447	XM_013749976.1	381.287	12.9981	0.03409	-4.87451	0.000619295	0.0365048	Down	uncharacterized protein At4g26450, transcript variant X1
LOC106309683	XM_013746772.1	841.971	11.9149	0.0141512	-6.14293	7.67015e-08	1.40119e-05	Down	eukaryotic translation initiation factor 5B-like, transcript variant X2
LOC106335214	XM_013773670.1	424.678	11.9149	0.0280563	-5.15553	0.000210691	0.0144024	Down	protein MEI2-like 1, transcript variant X2
LOC106343912	XM_013783272.1	1107.86	10.8317	0.0097772	-6.67636	5.29142e-10	1.63694e-07	Down	nifU-like protein 4, mitochondrial, transcript variant X2
LOC106335298	XM_013773777.1	516.076	10.8317	0.0209886	-5.57425	2.65434e-05	0.00244557	Down	ubiquitin carboxyl-terminal hydrolase 23-like, transcript variant X1
LOC106296883	XM_013733126.1	500.382	10.8317	0.0216469	-5.52969	3.62145e-05	0.00315812	Down	peptide methionine sulfoxide reductase B1, chloroplastic, transcript variant X2
LOC106318558	XM_013756581.1	8814.84	9.74856	0.00110592	-9.82053	8.21096e-23	3.47997e-19	Down	ATP-citrate synthase alpha chain protein 2, transcript variant X1
LOC106309376	XM_013746411.1	2090.16	9.74856	0.00466403	-7.74421	1.34178e-15	1.16257e-12	Down	CDK5RAP1-like protein, transcript variant X2
LOC106343723	XM_013783015.1	1046	9.74856	0.00931983	-6.74548	9.10157e-10	2.67877e-07	Down	ubiquitin-conjugating enzyme E2 11, transcript variant X2
LOC106309818	XM_013746952.1	755.189	9.74856	0.0129088	-6.27551	1.74271e-07	2.87391e-05	Down	phosphoenolpyruvate carboxylase kinase 1-like
LOC106298766	XM_013734908.1	685.025	9.74856	0.014231	-6.13482	6.75405e-07	9.40127e-05	Down	probable inactive serine/threonine-protein kinase fnkC
LOC106301535	XM_013737963.1	1141.09	8.66538	0.00759394	-7.04094	1.09256e-10	3.82685e-08	Down	zinc finger BED domain-containing protein DAYSLEEPER-like, transcript variant X1
LOC106295475	XM_013731389.1	353.591	8.66538	0.0245068	-5.35067	0.000420766	0.0263022	Down	GTPase Der, transcript variant X2
LOC106328107	XM_013766478.1	1692.25	7.58221	0.00448055	-7.80211	2.20035e-14	1.52877e-11	Down	basic leucine zipper 25-like, transcript variant X3
LOC106306622	XM_013743299.1	709.951	7.58221	0.0106799	-6.54896	1.73237e-07	2.87391e-05	Down	MATE efflux family protein 5-like
LOC106300272	XM_013736380.1	409.907	7.58221	0.0184974	-5.75653	9.08702e-05	0.00713598	Down	UDP-D-xylose:L-fucose alpha-1,3-D-xylosyltransferase 1-like, transcript variant X1
LOC106295922	XM_013731932.1	384.057	7.58221	0.0197424	-5.66256	0.000159702	0.0115306	Down	E3 ubiquitin-protein ligase RNF4, transcript variant X2
LOC106324313	XM_013762303.1	579.778	6.49904	0.0112095	-6.47913	1.58299e-06	0.000204544	Down	uncharacterized LOC106324313
LOC106295469	XM_013731381.1	2616.39	5.41586	0.00206998	-8.91617	8.94408e-19	1.40396e-15	Down	14-3-3-like protein GF14 epsilon, transcript variant X1
LOC106333950	XM_013772329.1	1027.54	5.41586	0.00527073	-7.56778	1.12377e-10	3.90392e-08	Down	ATP-dependent Clp protease ATP-binding subunit ClpX-like, transcript variant X1
LOC106301762	XM_013738232.1	977.683	5.41586	0.00553949	-7.49603	2.82855e-10	9.15112e-08	Down	protein NRT1/ PTR FAMILY 5.16-like
LOC106337299	XM_013776389.1	902.903	5.41586	0.00599828	-7.38124	1.17771e-09	3.35271e-07	Down	katanin p60 ATPase-containing subunit A-like 2, transcript variant X3
LOC106326906	XM_013764861.1	737.648	5.41586	0.00734207	-7.0896	3.26501e-08	6.62093e-06	Down	binding partner of ACD11 1, transcript variant X2
LOC106332163	XM_013770630.1	468.993	5.41586	0.0115479	-6.43623	1.0871e-05	0.00112101	Down	uncharacterized LOC106332163
LOC106326833	XM_013764769.1	292.659	5.41586	0.0185057	-5.75588	0.00065308	0.0378644	Down	uncharacterized LOC106326833, transcript variant X3
LOC106321618	XM_013759861.1	2324.65	4.33269	0.0018638	-9.06754	2.605e-18	3.68018e-15	Down	uncharacterized LOC106321618
LOC106296246	XM_013732335.1	1681.17	4.33269	0.00257718	-8.59999	1.88058e-15	1.47598e-12	Down	YTH domain-containing family protein 2-like, transcript variant X4
LOC106341770	XM_013780487.1	1207.56	4.33269	0.00358796	-8.12262	2.05381e-12	9.89145e-10	Down	uncharacterized LOC106341770, transcript variant X2
LOC106320675	XM_013759042.1	853.049	4.33269	0.00507906	-7.62122	1.50836e-09	4.17826e-07	Down	UPF0725 protein EMB2204-like, transcript variant X1
LOC106334406	XM_013772688.1	646.25	4.33269	0.00670436	-7.22068	1.19484e-07	2.03372e-05	Down	uncharacterized LOC106334406
LOC106303980	XM_013740344.1	536.387	4.33269	0.00807755	-6.95187	1.3841e-06	0.000182177	Down	eukaryotic translation initiation factor 5A-1-like
LOC106296246	XM_013732332.1	423.755	4.33269	0.0102245	-6.61182	1.83226e-05	0.00177294	Down	YTH domain-containing family protein 2-like, transcript variant X2
LOC106308247	XM_013745391.1	414.523	4.33269	0.0104522	-6.58004	2.27632e-05	0.00212969	Down	polyadenylate-binding protein RBP47A-like
LOC106336158	XM_013774905.1	276.964	4.33269	0.0156435	-5.99829	0.000652527	0.0378644	Down	NEDD8-activating enzyme E1 catalytic subunit, transcript variant X2
LOC106342989	XM_013782077.1	1622.09	3.24952	0.0020033	-8.96341	1.3441e-15	1.16257e-12	Down	mannose-1-phosphate guanylyltransferase 1, transcript variant X1
LOC106318375	XM_013756320.1	1347.89	3.24952	0.00241082	-8.69626	7.42551e-14	4.69714e-11	Down	uncharacterized LOC106318375, transcript variant X1
LOC106332790	XM_013771283.1	692.41	3.24952	0.00469305	-7.73526	2.02156e-08	4.28388e-06	Down	NADH--cytochrome b5 reductase 1-like
LOC106317859	XM_013755648.1	688.717	3.24952	0.00471822	-7.72754	2.19423e-08	4.60376e-06	Down	uncharacterized LOC106317859, transcript variant X1
LOC106320517	XM_013758888.1	601.012	3.24952	0.00540674	-7.53102	1.586e-07	2.65683e-05	Down	cytochrome P450 72A13-like
LOC106295688	XM_013731657.1	574.239	3.24952	0.00565883	-7.46528	2.93301e-07	4.57011e-05	Down	uncharacterized LOC106295688
LOC106318335	XM_013756269.1	492.996	3.24952	0.00659137	-7.24521	1.94353e-06	0.000245151	Down	ubiquitin carboxyl-terminal hydrolase 13, transcript variant X1
LOC106341796	XM_013780517.1	480.071	3.24952	0.00676883	-7.20688	2.63358e-06	0.000318904	Down	uncharacterized LOC106341796, transcript variant X2
LOC106308412	XM_013745570.1	432.064	3.24952	0.00752092	-7.05488	8.27703e-06	0.000885852	Down	uncharacterized LOC106308412
LOC106306926	XM_013743722.1	369.285	3.24952	0.00879948	-6.82837	3.86192e-05	0.00334032	Down	protein WVD2-like 1, transcript variant X4
LOC106324761	XM_013762740.1	349.898	3.24952	0.00928705	-6.75056	6.28048e-05	0.00509922	Down	uncharacterized LOC106324761, transcript variant X4
LOC106309834	XM_013746977.1	269.578	3.24952	0.0120541	-6.37434	0.00049987	0.0302218	Down	gamma-interferon-inducible-lysosomal thiol reductase-like, transcript variant X1
LOC106314557	XM_013752419.1	15057.6	2.16635	0.00014387	-12.7629	8.84075e-25	4.68361e-21	Down	histone H3.3, transcript variant X2
LOC106321450	XM_013759712.1	3154.62	2.16635	0.000686721	-10.508	8.48242e-22	2.39668e-18	Down	uncharacterized LOC106321450
LOC106313916	XM_013751852.1	1910.13	2.16635	0.00113414	-9.78419	1.03654e-17	1.25517e-14	Down	nifU-like protein 4, mitochondrial
LOC106313150	XM_013750894.1	1126.32	2.16635	0.00192338	-9.02214	1.00525e-12	5.01229e-10	Down	kelch-like protein 1, transcript variant X2
LOC106334797	XM_013773166.1	967.528	2.16635	0.00223905	-8.8029	2.14316e-11	8.569e-09	Down	cyclin-dependent kinase 13-like, transcript variant X4
LOC106318651	XM_013756723.1	541.926	2.16635	0.00399749	-7.96669	2.69315e-07	4.24317e-05	Down	B2 protein-like, transcript variant X3
LOC106307230	XM_013744126.1	436.68	2.16635	0.00496094	-7.65517	3.50727e-06	0.000409491	Down	serine/threonine protein phosphatase 2A 55 kDa regulatory subunit B beta isoform-like, transcript variant X1
LOC106321119	XM_013759435.1	369.285	2.16635	0.00586632	-7.41333	1.94926e-05	0.00186908	Down	FBD-associated F-box protein At2g26860-like, transcript variant X1
LOC106299628	XM_013735687.1	358.207	2.16635	0.00604775	-7.36939	2.60113e-05	0.00241228	Down	uncharacterized LOC106299628
LOC106307064	XM_013743915.1	321.278	2.16635	0.00674289	-7.21242	6.90446e-05	0.00559512	Down	shaggy-related protein kinase alpha, transcript variant X2
LOC106307208	XM_013744088.1	287.119	2.16635	0.0075451	-7.05024	0.000174009	0.0123739	Down	BOI-related E3 ubiquitin-protein ligase 1-like, transcript variant X1
LOC106337299	XM_013776387.1	274.194	2.16635	0.00790076	-6.98379	0.00024829	0.0166768	Down	katanin p60 ATPase-containing subunit A-like 2, transcript variant X1
LOC106337301	XM_013776392.1	248.344	2.16635	0.00872315	-6.84094	0.000509877	0.0307391	Down	F-box/LRR-repeat protein At2g43260-like, transcript variant X1
LOC106312408	XM_013749923.1	240.036	2.16635	0.0090251	-6.79184	0.000643798	0.0376871	Down	ubiquitin carboxyl-terminal hydrolase 15-like, transcript variant X2
LOC106309095	XM_013746170.1	5994.43	1.08317	0.000180697	-12.4341	4.59214e-26	6.48746e-22	Down	uncharacterized protein DDB_G0288133, transcript variant X2
LOC106312117	XM_013749509.1	2305.26	1.08317	0.000469869	-11.0555	4.00527e-20	8.48756e-17	Down	uncharacterized LOC106312117, transcript variant X1
LOC106325959	XM_013764007.1	1990.45	1.08317	0.000544185	-10.8436	8.02259e-19	1.30774e-15	Down	uncharacterized LOC106325959
LOC106315434	XM_013753162.1	1450.37	1.08317	0.000746826	-10.3869	9.03379e-16	8.14617e-13	Down	uncharacterized LOC106315434, transcript variant X4
LOC106329179	XM_013767791.1	1306.35	1.08317	0.000829161	-10.2361	9.35513e-15	6.83602e-12	Down	probable kinetochore protein NUF2, transcript variant X1
LOC106319700	XM_013758088.1	1099.55	1.08317	0.000985108	-9.98743	3.91514e-13	2.18331e-10	Down	ERAD-associated E3 ubiquitin-protein ligase HRD1B, transcript variant X2
LOC106334275	XM_013772581.1	1054.31	1.08317	0.00102738	-9.92682	9.42162e-13	4.75366e-10	Down	F-box protein SKIP17-like, transcript variant X2
LOC106309863	XM_013747006.1	961.065	1.08317	0.00112705	-9.79323	6.17944e-12	2.72809e-09	Down	uncharacterized LOC106309863
LOC106303931	XM_013740293.1	850.28	1.08317	0.0012739	-9.61653	6.53603e-11	2.42991e-08	Down	uncharacterized LOC106303931, transcript variant X2
LOC106327354	XM_013765490.1	847.51	1.08317	0.00127806	-9.61182	6.94495e-11	2.55949e-08	Down	uncharacterized LOC106327354, transcript variant X3
LOC106342249	XM_013781119.1	800.426	1.08317	0.00135325	-9.52936	1.97333e-10	6.53389e-08	Down	L-type lectin-domain containing receptor kinase IV.1-like
LOC106324658	XM_013762612.1	775.499	1.08317	0.00139674	-9.48372	3.46317e-10	1.10358e-07	Down	probable disease resistance protein At1g59620, transcript variant X2
LOC106320944	XM_013759283.1	751.496	1.08317	0.00144136	-9.43836	5.98951e-10	1.82624e-07	Down	uncharacterized LOC106320944, transcript variant X1
LOC106294852	XM_013730532.1	644.403	1.08317	0.00168089	-9.21656	7.41169e-09	1.8053e-06	Down	pumilio homolog 5, transcript variant X2
LOC106316080	XM_013753945.1	612.091	1.08317	0.00176963	-9.14234	1.61809e-08	3.5171e-06	Down	vinorine synthase
LOC106295524	XM_013731450.1	565.007	1.08317	0.0019171	-9.02686	5.13157e-08	9.84101e-06	Down	protein POLLENLESS 3-LIKE 2-like, transcript variant X1
LOC106306228	XM_013742770.1	564.084	1.08317	0.00192023	-9.0245	5.25e-08	1.00228e-05	Down	epidermal growth factor receptor substrate 15-like 1, transcript variant X1
LOC106294462	XM_013730020.1	534.541	1.08317	0.00202636	-8.94689	1.09331e-07	1.88727e-05	Down	glycerol-3-phosphate acyltransferase, chloroplastic, transcript variant X1
LOC106344108	XM_013783495.1	506.844	1.08317	0.00213709	-8.87014	2.18734e-07	3.51151e-05	Down	tubby-like F-box protein 10
LOC106325893	XM_013763942.1	487.457	1.08317	0.00222209	-8.81387	3.56437e-07	5.49327e-05	Down	protein IQ-DOMAIN 1-like, transcript variant X1
LOC106323744	XM_013761824.1	486.534	1.08317	0.00222631	-8.81113	3.64851e-07	5.58236e-05	Down	aldehyde dehydrogenase family 3 member F1, transcript variant X1
LOC106311531	XM_013748721.1	481.918	1.08317	0.00224763	-8.79738	4.10074e-07	6.21767e-05	Down	F-box/LRR-repeat protein At3g58930-like, transcript variant X2
LOC106303931	XM_013740292.1	468.993	1.08317	0.00230957	-8.75816	5.69714e-07	8.12983e-05	Down	uncharacterized LOC106303931, transcript variant X1
LOC106304199	XM_013740631.1	452.375	1.08317	0.00239442	-8.70611	8.72591e-07	0.000120072	Down	interaptin-like, transcript variant X5
LOC106306158	XM_013742651.1	390.519	1.08317	0.00277367	-8.49399	4.43043e-06	0.000504759	Down	1,8-cineole synthase 1, chloroplastic-like
LOC106327187	XM_013765265.1	346.205	1.08317	0.0031287	-8.32022	1.47741e-05	0.00146298	Down	replication protein A 70 kDa DNA-binding subunit C, transcript variant X2
LOC106344870	XM_013784171.1	256.653	1.08317	0.00422037	-7.88841	0.000190252	0.0131968	Down	cytochrome P450 705A5-like
LOC106344991	XM_013784273.1	256.653	1.08317	0.00422037	-7.88841	0.000190252	0.0131968	Down	cytochrome P450 705A20-like
LOC106331522	XM_013769901.1	231.727	1.08317	0.00467436	-7.74102	0.000398805	0.0252271	Down	glutathione S-transferase T2-like
LOC106337682	XM_013776805.1	228.034	1.08317	0.00475005	-7.71784	0.00044536	0.0274749	Down	nuclear transcription factor Y subunit B-8-like, transcript variant X2
LOC106328027	XM_013766382.1	217.878	1.08317	0.00497146	-7.65212	0.000603849	0.0356936	Down	anthranilate synthase alpha subunit 2, chloroplastic, transcript variant X4
LOC106342868	XM_013781918.1	4455.43	0.01	2.24445e-06	-18.7652	7.94204e-26	7.35737e-22	Down	histone H3.2
LOC106335669	XM_013774254.1	3941.2	0.01	2.5373e-06	-18.5883	4.06988e-25	2.87483e-21	Down	probable inactive serine/threonine-protein kinase fnkC, transcript variant X2
LOC106306863	XM_013743636.1	2722.56	0.01	3.67302e-06	-18.0546	1.71236e-22	5.58255e-19	Down	tyrosine decarboxylase 1-like
LOC106322621	XM_013760697.1	2129.85	0.01	4.69516e-06	-17.7004	1.93835e-20	4.83242e-17	Down	uncharacterized LOC106322621
LOC106299780	XM_013735797.1	2008.91	0.01	4.97782e-06	-17.6161	6.69466e-20	1.35111e-16	Down	myosin heavy chain, non-muscle, transcript variant X1
LOC106298392	XM_013734504.1	1731.95	0.01	5.77384e-06	-17.402	1.79979e-18	2.63029e-15	Down	uncharacterized LOC106298392, transcript variant X2
LOC106298682	XM_013734824.1	1653.48	0.01	6.04787e-06	-17.3351	5.17506e-18	6.64634e-15	Down	sm-like protein LSM3B, transcript variant X2
LOC106313914	XM_013751850.1	1536.23	0.01	6.50945e-06	-17.229	2.79686e-17	3.0394e-14	Down	auxin-responsive protein IAA9-like, transcript variant X1
LOC106322869	XM_013761015.1	1459.6	0.01	6.85119e-06	-17.1552	9.0673e-17	9.37293e-14	Down	uncharacterized LOC106322869, transcript variant X1
LOC106327371	XM_013765511.1	1425.44	0.01	7.01537e-06	-17.121	1.56163e-16	1.57583e-13	Down	5'-nucleotidase SurE, transcript variant X1
LOC106306160	XM_013742652.1	1421.75	0.01	7.03359e-06	-17.1173	1.65736e-16	1.63354e-13	Down	1,8-cineole synthase 1, chloroplastic-like
LOC106300506	XM_013736659.1	1397.75	0.01	7.15438e-06	-17.0927	2.44837e-16	2.30593e-13	Down	patellin-3, transcript variant X2
LOC106317832	XM_013755607.1	1341.43	0.01	7.45473e-06	-17.0334	6.26341e-16	5.77078e-13	Down	transcription factor GTE10-like, transcript variant X1
LOC106344128	XM_013783515.1	1214.03	0.01	8.23706e-06	-16.8894	5.94908e-15	4.4234e-12	Down	cytochrome c oxidase subunit 6b-3, transcript variant X1
LOC106342932	XM_013781999.1	1154.02	0.01	8.66538e-06	-16.8163	1.82795e-14	1.29121e-11	Down	uncharacterized LOC106342932, transcript variant X2
LOC106294900	XM_013730602.1	1135.55	0.01	8.80628e-06	-16.793	2.6033e-14	1.77048e-11	Down	ubiquitin carboxyl-terminal hydrolase 25, transcript variant X2
LOC106315591	XM_013753360.1	1099.55	0.01	9.09465e-06	-16.7466	5.24599e-14	3.36872e-11	Down	ubiquitin-conjugating enzyme E2 22-like, transcript variant X3
LOC106335602	XM_013774171.1	1022.92	0.01	9.77593e-06	-16.6423	2.44936e-13	1.40282e-10	Down	general negative regulator of transcription subunit 3-like, transcript variant X3
LOC106305075	XM_013741455.1	912.135	0.01	1.09633e-05	-16.477	2.56617e-12	1.19516e-09	Down	uncharacterized LOC106305075
LOC106336379	XM_013775197.1	894.594	0.01	1.11783e-05	-16.4489	3.77205e-12	1.719e-09	Down	uncharacterized LOC106336379, transcript variant X1
LOC106293761	XM_013729409.1	866.898	0.01	1.15354e-05	-16.4036	6.9812e-12	2.98866e-09	Down	probable LRR receptor-like serine/threonine-protein kinase At1g05700
LOC106314490	XM_013752357.1	793.964	0.01	1.2595e-05	-16.2768	3.68725e-11	1.40786e-08	Down	omega-3 fatty acid desaturase, chloroplastic-like
LOC106304066	XM_013740458.1	781.962	0.01	1.27883e-05	-16.2548	4.87785e-11	1.84583e-08	Down	protein TIFY 8, transcript variant X2
LOC106322500	XM_013760540.1	724.723	0.01	1.37984e-05	-16.1451	1.89565e-10	6.42732e-08	Down	protein HOTHEAD-like, transcript variant X1
LOC106326841	XM_013764786.1	723.8	0.01	1.3816e-05	-16.1433	1.93821e-10	6.46812e-08	Down	uncharacterized LOC106326841, transcript variant X1
LOC106339655	XM_013778502.1	721.953	0.01	1.38513e-05	-16.1396	2.02627e-10	6.65716e-08	Down	BEACH domain-containing protein lvsC-like
LOC106316846	XM_013754708.1	675.792	0.01	1.47974e-05	-16.0443	6.23047e-10	1.88614e-07	Down	uncharacterized LOC106316846
LOC106309982	XM_013747166.1	671.176	0.01	1.48992e-05	-16.0344	6.9802e-10	2.09812e-07	Down	ylmG homolog protein 1-2, chloroplastic-like
LOC106326844	XM_013764788.1	652.712	0.01	1.53207e-05	-15.9942	1.10222e-09	3.19961e-07	Down	peptidyl-prolyl cis-trans isomerase FKBP19, chloroplastic, transcript variant X2
LOC106320513	XM_013758885.1	640.71	0.01	1.56077e-05	-15.9674	1.48623e-09	4.14403e-07	Down	probable RNA-binding protein 19, transcript variant X2
LOC106301542	XM_013737975.1	639.787	0.01	1.56302e-05	-15.9653	1.52089e-09	4.18562e-07	Down	uncharacterized LOC106301542, transcript variant X5
LOC106317986	XM_013755813.1	636.094	0.01	1.57209e-05	-15.957	1.66799e-09	4.53158e-07	Down	E3 ubiquitin-protein ligase RHF2A-like, transcript variant X1
LOC106292437	XM_013728023.1	635.171	0.01	1.57438e-05	-15.9549	1.70697e-09	4.60795e-07	Down	uncharacterized protein At1g04910
LOC106328401	XM_013766837.1	627.785	0.01	1.5929e-05	-15.938	2.05415e-09	5.47541e-07	Down	exosome complex exonuclease RRP46 homolog, transcript variant X1
LOC106340111	XM_013778973.1	615.784	0.01	1.62395e-05	-15.9101	2.77857e-09	7.30634e-07	Down	uncharacterized LOC106340111
LOC106325644	XM_013763692.1	584.394	0.01	1.71117e-05	-15.8347	6.16534e-09	1.53706e-06	Down	uncharacterized LOC106325644, transcript variant X1
LOC106331660	XM_013770058.1	567.776	0.01	1.76126e-05	-15.793	9.43895e-09	2.24743e-06	Down	ADP,ATP carrier protein 2, mitochondrial, transcript variant X2
LOC106308007	XM_013745113.1	565.93	0.01	1.767e-05	-15.7883	9.89799e-09	2.31766e-06	Down	proteasome subunit beta type-5-B-like, transcript variant X2
LOC106326833	XM_013764766.1	557.621	0.01	1.79333e-05	-15.767	1.22609e-08	2.79378e-06	Down	uncharacterized LOC106326833, transcript variant X1
LOC106322623	XM_013760703.1	555.775	0.01	1.79929e-05	-15.7622	1.28595e-08	2.9145e-06	Down	36.4 kDa proline-rich protein-like, transcript variant X1
LOC106327038	XM_013765040.1	554.851	0.01	1.80228e-05	-15.7598	1.31698e-08	2.96895e-06	Down	pre-mRNA-splicing factor ATP-dependent RNA helicase PRP16, transcript variant X1
LOC106342813	XM_013781847.1	551.159	0.01	1.81436e-05	-15.7502	1.44888e-08	3.19826e-06	Down	uncharacterized LOC106342813, transcript variant X1
LOC106323954	XM_013761993.1	550.235	0.01	1.8174e-05	-15.7478	1.4839e-08	3.25859e-06	Down	uncharacterized LOC106323954
LOC106317095	XM_013754952.1	539.157	0.01	1.85475e-05	-15.7184	1.97758e-08	4.21174e-06	Down	zinc finger BED domain-containing protein DAYSLEEPER-like
LOC106309565	XM_013746617.1	525.309	0.01	1.90364e-05	-15.6809	2.83601e-08	5.83476e-06	Down	high mobility group B protein 1-like, transcript variant X2
LOC106307096	XM_013743961.1	518.846	0.01	1.92735e-05	-15.663	3.35755e-08	6.77618e-06	Down	uncharacterized LOC106307096, transcript variant X1
LOC106326917	XM_013764877.1	511.46	0.01	1.95519e-05	-15.6423	4.07377e-08	8.06797e-06	Down	E3 ubiquitin-protein ligase At1g63170, transcript variant X1
LOC106319551	XM_013757916.1	493.919	0.01	2.02462e-05	-15.592	6.45892e-08	1.20062e-05	Down	momilactone A synthase
LOC106317199	XM_013755051.1	481.918	0.01	2.07504e-05	-15.5565	8.86875e-08	1.59269e-05	Down	caffeic acid 3-O-methyltransferase-like, transcript variant X1
LOC106339347	XM_013778139.1	478.225	0.01	2.09107e-05	-15.5454	9.78225e-08	1.72746e-05	Down	uncharacterized LOC106339347
LOC106299971	XM_013736001.1	471.762	0.01	2.11971e-05	-15.5258	1.16194e-07	1.99375e-05	Down	trafficking protein particle complex subunit 2, transcript variant X2
LOC106337386	XM_013776482.1	465.3	0.01	2.14915e-05	-15.5059	1.38114e-07	2.32284e-05	Down	protein PLASTID MOVEMENT IMPAIRED 15, transcript variant X2
LOC106322050	XM_013760237.1	454.221	0.01	2.20157e-05	-15.4711	1.86049e-07	3.03274e-05	Down	prosaposin-like
LOC106311828	XM_013749130.1	449.605	0.01	2.22417e-05	-15.4564	2.10773e-07	3.40954e-05	Down	UPF0725 protein At1g23970-like, transcript variant X2
LOC106315412	XM_013753139.1	448.682	0.01	2.22875e-05	-15.4534	2.16109e-07	3.48256e-05	Down	isoaspartyl peptidase/L-asparaginase 1-like, transcript variant X1
LOC106311514	XM_013748771.1	437.603	0.01	2.28517e-05	-15.4173	2.92064e-07	4.56762e-05	Down	uncharacterized LOC106311514, transcript variant X10
LOC106324882	XM_013762878.1	423.755	0.01	2.35985e-05	-15.3709	4.26932e-07	6.42749e-05	Down	uncharacterized LOC106324882, transcript variant X2
LOC106324755	XM_013762732.1	418.216	0.01	2.39111e-05	-15.352	4.97451e-07	7.34598e-05	Down	uncharacterized LOC106324755
LOC106301621	XM_013738069.1	416.369	0.01	2.40171e-05	-15.3456	5.23525e-07	7.69634e-05	Down	TBC1 domain family member 15-like, transcript variant X2
LOC106293380	XM_013729064.1	415.446	0.01	2.40705e-05	-15.3424	5.37083e-07	7.82222e-05	Down	UPF0725 protein EMB2204-like
LOC106295003	XM_013730746.1	415.446	0.01	2.40705e-05	-15.3424	5.37083e-07	7.82222e-05	Down	GATA transcription factor 11-like, transcript variant X3
LOC106312656	XM_013750257.1	414.523	0.01	2.41241e-05	-15.3392	5.51002e-07	7.88938e-05	Down	15 kDa selenoprotein-like
LOC106301331	XM_013737699.1	411.753	0.01	2.42864e-05	-15.3295	5.95019e-07	8.43414e-05	Down	cellular nucleic acid-binding protein-like, transcript variant X3
LOC106312731	XM_013750364.1	410.83	0.01	2.4341e-05	-15.3263	6.10479e-07	8.59579e-05	Down	myelin transcription factor 1-like protein, transcript variant X2
LOC106342058	XM_013780850.1	410.83	0.01	2.4341e-05	-15.3263	6.10479e-07	8.59579e-05	Down	protein NRT1/ PTR FAMILY 5.1, transcript variant X3
LOC106296509	XM_013732655.1	408.06	0.01	2.45062e-05	-15.3165	6.5938e-07	9.22304e-05	Down	lysM domain receptor-like kinase 3
LOC106304487	XM_013740910.1	407.137	0.01	2.45617e-05	-15.3132	6.76558e-07	9.40127e-05	Down	uncharacterized LOC106304487, transcript variant X3
LOC106322869	XM_013761016.1	398.828	0.01	2.50734e-05	-15.2835	8.53417e-07	0.000117816	Down	uncharacterized LOC106322869, transcript variant X2
LOC106321797	XM_013760034.1	396.059	0.01	2.52488e-05	-15.2734	9.22389e-07	0.000126105	Down	uncharacterized LOC106321797
LOC106294764	XM_013730411.1	391.443	0.01	2.55465e-05	-15.2565	1.05032e-06	0.000142219	Down	L-ascorbate peroxidase 1, cytosolic-like, transcript variant X2
LOC106309683	XM_013746771.1	391.443	0.01	2.55465e-05	-15.2565	1.05032e-06	0.000142219	Down	eukaryotic translation initiation factor 5B-like, transcript variant X1
LOC106329554	XM_013768238.1	389.596	0.01	2.56676e-05	-15.2497	1.10646e-06	0.00014887	Down	uncharacterized LOC106329554
LOC106320184	XM_013758551.1	384.98	0.01	2.59754e-05	-15.2325	1.2607e-06	0.000166971	Down	D-glycerate 3-kinase, chloroplastic-like, transcript variant X1
LOC106308025	XM_013745140.1	384.057	0.01	2.60378e-05	-15.229	1.2941e-06	0.000170862	Down	cyclin-U3-1, transcript variant X2
LOC106298452	XM_013734580.1	381.287	0.01	2.62269e-05	-15.2186	1.39988e-06	0.000183683	Down	zinc finger CCCH domain-containing protein 16, transcript variant X2
LOC106331417	XM_013769766.1	370.209	0.01	2.70118e-05	-15.1761	1.91994e-06	0.000242899	Down	afadin- and alpha-actinin-binding protein, transcript variant X2
LOC106328616	XM_013767093.1	368.362	0.01	2.71472e-05	-15.1688	2.02427e-06	0.000253075	Down	protein EMSY-LIKE 3-like, transcript variant X1
LOC106304298	XM_013740707.1	366.516	0.01	2.7284e-05	-15.1616	2.13442e-06	0.000265281	Down	uncharacterized LOC106304298
LOC106308495	XM_013745655.1	362.823	0.01	2.75617e-05	-15.147	2.37357e-06	0.000290742	Down	3beta-hydroxysteroid-dehydrogenase/decarboxylase isoform 1-like
LOC106306541	XM_013743198.1	360.977	0.01	2.77026e-05	-15.1396	2.5033e-06	0.000304871	Down	patellin-4-like, transcript variant X4
LOC106326833	XM_013764770.1	348.975	0.01	2.86554e-05	-15.0908	3.54453e-06	0.000412704	Down	uncharacterized LOC106326833, transcript variant X4
LOC106301702	XM_013738162.1	347.128	0.01	2.88078e-05	-15.0832	3.74046e-06	0.000431957	Down	uncharacterized LOC106301702, transcript variant X2
LOC106331874	XM_013770305.1	347.128	0.01	2.88078e-05	-15.0832	3.74046e-06	0.000431957	Down	senescence-associated carboxylesterase 101-like
LOC106343712	XM_013783005.1	347.128	0.01	2.88078e-05	-15.0832	3.74046e-06	0.000431957	Down	protein STRICTOSIDINE SYNTHASE-LIKE 5-like, transcript variant X1
LOC106344068	XM_013783447.1	341.589	0.01	2.92749e-05	-15.06	4.39779e-06	0.000502391	Down	transmembrane protein 56
LOC106344032	XM_013783403.1	338.819	0.01	2.95142e-05	-15.0482	4.76989e-06	0.000537653	Down	uncharacterized LOC106344032, transcript variant X2
LOC106320272	XM_013758639.1	337.896	0.01	2.95949e-05	-15.0443	4.90099e-06	0.000550965	Down	uncharacterized LOC106320272, transcript variant X1
LOC106329504	XM_013768178.1	330.51	0.01	3.02562e-05	-15.0124	6.0928e-06	0.000670715	Down	4-substituted benzoates-glutamate ligase GH3.12, transcript variant X1
LOC106312534	XM_013750096.1	329.587	0.01	3.0341e-05	-15.0084	6.26145e-06	0.000687494	Down	polyadenylate-binding protein RBP45B, transcript variant X2
LOC106327111	XM_013765157.1	326.818	0.01	3.05981e-05	-14.9962	6.79679e-06	0.000742427	Down	TMV resistance protein N-like, transcript variant X11
LOC106324753	XM_013762730.1	323.125	0.01	3.09478e-05	-14.9798	7.58472e-06	0.000822137	Down	uncharacterized LOC106324753
LOC106335920	XM_013774602.1	323.125	0.01	3.09478e-05	-14.9798	7.58472e-06	0.000822137	Down	uncharacterized LOC106335920, transcript variant X3
LOC106306669	XM_013743372.1	319.432	0.01	3.13056e-05	-14.9632	8.46693e-06	0.000899362	Down	probable inactive shikimate kinase like 1, chloroplastic, transcript variant X2
LOC106325983	XM_013764031.1	319.432	0.01	3.13056e-05	-14.9632	8.46693e-06	0.000899362	Down	uncharacterized LOC106325983
LOC106296589	XM_013732754.1	318.509	0.01	3.13963e-05	-14.959	8.70355e-06	0.000922185	Down	agamous-like MADS-box protein AGL93
LOC106300342	XM_013736462.1	313.893	0.01	3.1858e-05	-14.938	9.99293e-06	0.00104315	Down	uncharacterized LOC106300342
LOC106321933	XM_013760142.1	309.277	0.01	3.23335e-05	-14.9166	1.14798e-05	0.00117237	Down	leucine-rich repeat extensin-like protein 2
LOC106323793	XM_013761864.1	307.43	0.01	3.25277e-05	-14.908	1.21366e-05	0.00123351	Down	uncharacterized LOC106323793, transcript variant X1
LOC106303822	XM_013740156.1	305.584	0.01	3.27243e-05	-14.8993	1.28322e-05	0.00129182	Down	glycine-rich RNA-binding protein 10-like, transcript variant X2
LOC106332848	XM_013771340.1	298.198	0.01	3.35348e-05	-14.864	1.60518e-05	0.00157844	Down	uncharacterized LOC106332848, transcript variant X2
LOC106326853	XM_013764800.1	295.428	0.01	3.38492e-05	-14.8505	1.74643e-05	0.00170154	Down	uncharacterized LOC106326853, transcript variant X1
LOC106301477	XM_013737880.1	294.505	0.01	3.39553e-05	-14.846	1.79631e-05	0.00174213	Down	uncharacterized LOC106301477
LOC106306393	XM_013743008.1	291.736	0.01	3.42776e-05	-14.8324	1.95493e-05	0.00187029	Down	oxysterol-binding protein-related protein 2A, transcript variant X2
LOC106298490	XM_013734621.1	290.812	0.01	3.43864e-05	-14.8278	2.01096e-05	0.00191956	Down	putative peroxisomal acyl-coenzyme A oxidase 1.2, transcript variant X2
LOC106322303	XM_013760391.1	288.966	0.01	3.46062e-05	-14.8186	2.12803e-05	0.00201318	Down	2-oxoglutarate-dependent dioxygenase DAO-like
LOC106293546	XM_013729227.1	284.35	0.01	3.51679e-05	-14.7954	2.45246e-05	0.0022844	Down	CCA tRNA nucleotidyltransferase, mitochondrial-like
LOC106326833	XM_013764774.1	280.657	0.01	3.56307e-05	-14.7765	2.74849e-05	0.00252135	Down	uncharacterized LOC106326833, transcript variant X8
LOC106337018	XM_013776037.1	280.657	0.01	3.56307e-05	-14.7765	2.74849e-05	0.00252135	Down	uncharacterized LOC106337018
LOC106315755	XM_013753578.1	278.811	0.01	3.58667e-05	-14.767	2.91009e-05	0.00264101	Down	uncharacterized LOC106315755, transcript variant X6
LOC106321686	XM_013759932.1	278.811	0.01	3.58667e-05	-14.767	2.91009e-05	0.00264101	Down	uncharacterized LOC106321686
LOC106325660	XM_013763724.1	278.811	0.01	3.58667e-05	-14.767	2.91009e-05	0.00264101	Down	ribulose bisphosphate carboxylase small chain 1A, chloroplastic-like
LOC106337539	XM_013776642.1	275.118	0.01	3.63481e-05	-14.7478	3.26334e-05	0.00289952	Down	protein transport protein yos1-like, transcript variant X1
LOC106301738	XM_013738204.1	274.194	0.01	3.64705e-05	-14.7429	3.35837e-05	0.00295914	Down	deSI-like protein At4g17486, transcript variant X2
LOC106306393	XM_013743000.1	267.732	0.01	3.73508e-05	-14.7085	4.10835e-05	0.00351048	Down	oxysterol-binding protein-related protein 2A, transcript variant X1
LOC106322438	XM_013760450.1	266.809	0.01	3.748e-05	-14.7035	4.22873e-05	0.00359884	Down	rab3 GTPase-activating protein catalytic subunit-like, transcript variant X4
LOC106337100	XM_013776134.1	261.269	0.01	3.82747e-05	-14.6733	5.03111e-05	0.00418671	Down	ABSCISIC ACID-INSENSITIVE 5-like protein 2, transcript variant X1
LOC106311422	XM_013748607.1	255.73	0.01	3.91037e-05	-14.6423	5.99023e-05	0.00488226	Down	WAT1-related protein At4g28040-like, transcript variant X1
LOC106295417	XM_013731312.1	249.268	0.01	4.01175e-05	-14.6054	7.34933e-05	0.00591042	Down	zinc finger BED domain-containing protein DAYSLEEPER-like
LOC106326833	XM_013764767.1	244.652	0.01	4.08744e-05	-14.5784	8.51002e-05	0.00672895	Down	uncharacterized LOC106326833, transcript variant X2
LOC106328442	XM_013766887.1	241.882	0.01	4.13425e-05	-14.562	9.29473e-05	0.00726806	Down	calcium-dependent protein kinase 6-like, transcript variant X2
LOC106332768	XM_013771265.1	240.959	0.01	4.15009e-05	-14.5565	9.57241e-05	0.00745768	Down	cysteine--tRNA ligase 2, cytoplasmic-like, transcript variant X1
LOC106336363	XM_013775175.1	236.343	0.01	4.23114e-05	-14.5286	0.000110932	0.00851728	Down	uncharacterized LOC106336363
LOC106304987	XM_013741401.1	233.573	0.01	4.28132e-05	-14.5116	0.000121219	0.009207	Down	uncharacterized LOC106304987, transcript variant X6
LOC106331562	XM_013769944.1	232.65	0.01	4.2983e-05	-14.5059	0.00012486	0.00946656	Down	ras-related protein RABE1c-like, transcript variant X3
LOC106309658	XM_013746737.1	229.88	0.01	4.35009e-05	-14.4886	0.000136465	0.0102185	Down	40S ribosomal protein S12-2-like, transcript variant X2
LOC106326833	XM_013764773.1	229.88	0.01	4.35009e-05	-14.4886	0.000136465	0.0102185	Down	uncharacterized LOC106326833, transcript variant X7
LOC106294937	XM_013730651.1	228.034	0.01	4.38532e-05	-14.477	0.000144806	0.010692	Down	protein NRT1/ PTR FAMILY 5.16, transcript variant X3
LOC106318819	XM_013756958.1	228.034	0.01	4.38532e-05	-14.477	0.000144806	0.010692	Down	peroxisome biogenesis protein 1, transcript variant X2
LOC106299184	XM_013735314.1	226.187	0.01	4.42111e-05	-14.4652	0.000153667	0.0111711	Down	receptor for activated C kinase 1B
LOC106313739	XM_013751637.1	222.494	0.01	4.49449e-05	-14.4415	0.00017308	0.0123286	Down	uncharacterized LOC106313739, transcript variant X1
LOC106293056	XM_013728730.1	221.571	0.01	4.51322e-05	-14.4355	0.000178312	0.0125744	Down	uncharacterized LOC106293056, transcript variant X2
LOC106306167	XM_013742664.1	221.571	0.01	4.51322e-05	-14.4355	0.000178312	0.0125744	Down	probable plastid-lipid-associated protein 4, chloroplastic, transcript variant X2
LOC106324899	XM_013762903.1	219.725	0.01	4.55115e-05	-14.4234	0.000189262	0.0131957	Down	uncharacterized LOC106324899, transcript variant X2
LOC106329556	XM_013768241.1	216.955	0.01	4.60925e-05	-14.4051	0.000206983	0.0142267	Down	putative F-box protein At3g24580, transcript variant X1
LOC106326629	XM_013764556.1	213.262	0.01	4.68906e-05	-14.3803	0.000233261	0.0158177	Down	cytochrome B5-like protein
LOC106318598	XM_013756639.1	212.339	0.01	4.70945e-05	-14.3741	0.000240344	0.016272	Down	large proline-rich protein bag6-B, transcript variant X2
LOC106304207	XM_013740604.1	211.416	0.01	4.73001e-05	-14.3678	0.000247645	0.0166598	Down	S-alkyl-thiohydroximate lyase SUR1-like
LOC106336555	XM_013775404.1	210.493	0.01	4.75076e-05	-14.3615	0.000255171	0.0170578	Down	uncharacterized protein At2g33490-like, transcript variant X2
LOC106306352	XM_013742933.1	206.8	0.01	4.83559e-05	-14.3359	0.000287665	0.0190795	Down	DNA polymerase alpha catalytic subunit, transcript variant X3
LOC106336253	XM_013775028.1	199.414	0.01	5.01469e-05	-14.2835	0.00036578	0.0234177	Down	uncharacterized LOC106336253, transcript variant X1
LOC106327111	XM_013765152.1	197.568	0.01	5.06156e-05	-14.2701	0.000388459	0.0246462	Down	TMV resistance protein N-like, transcript variant X6
LOC106313746	XM_013751669.1	194.798	0.01	5.13352e-05	-14.2497	0.000425167	0.0264603	Down	ATP-dependent RNA helicase SUV3, mitochondrial, transcript variant X4
LOC106326822	XM_013764755.1	194.798	0.01	5.13352e-05	-14.2497	0.000425167	0.0264603	Down	bromodomain and WD repeat-containing protein 1-like, transcript variant X2
LOC106327111	XM_013765153.1	192.028	0.01	5.20756e-05	-14.229	0.000465377	0.0285436	Down	TMV resistance protein N-like, transcript variant X7
LOC106310607	XM_013747832.1	191.105	0.01	5.23272e-05	-14.2221	0.000479616	0.0292056	Down	uncharacterized LOC106310607
LOC106305778	XM_013742159.1	190.182	0.01	5.25812e-05	-14.2151	0.000494293	0.0299633	Down	uncharacterized LOC106305778, transcript variant X2
LOC106326833	XM_013764771.1	190.182	0.01	5.25812e-05	-14.2151	0.000494293	0.0299633	Down	uncharacterized LOC106326833, transcript variant X5
LOC106327111	XM_013765156.1	187.412	0.01	5.33583e-05	-14.1939	0.000541095	0.0324366	Down	TMV resistance protein N-like, transcript variant X10
LOC106327111	XM_013765149.1	185.566	0.01	5.38892e-05	-14.1796	0.00057475	0.0342603	Down	TMV resistance protein N-like, transcript variant X1
LOC106335920	XM_013774604.1	185.566	0.01	5.38892e-05	-14.1796	0.00057475	0.0342603	Down	uncharacterized LOC106335920, transcript variant X8
LOC106322045	XM_013760233.1	182.796	0.01	5.47057e-05	-14.1579	0.00062922	0.0369357	Down	ribulose bisphosphate carboxylase small chain 1A, chloroplastic-like
LOC106325850	XM_013763899.1	181.873	0.01	5.49834e-05	-14.1506	0.000648507	0.037818	Down	uncharacterized LOC106325850
LOC106306737	XM_013743464.1	180.027	0.01	5.55473e-05	-14.1359	0.000688879	0.0396686	Down	vesicle-associated protein 2-1, transcript variant X1
LOC106336380	XM_013775200.1	180.027	0.01	5.55473e-05	-14.1359	0.000688879	0.0396686	Down	pathogenesis-related homeodomain protein-like, transcript variant X2
LOC106343533	XM_013782771.1	178.18	0.01	5.61229e-05	-14.121	0.000731774	0.0415738	Down	mediator of RNA polymerase II transcription subunit 15a-like, transcript variant X2
LOC106304796	XM_013741190.1	177.257	0.01	5.64153e-05	-14.1136	0.000754216	0.0424504	Down	methyl-CpG-binding domain protein 4-like protein
LOC106304177	XM_013740572.1	176.334	0.01	5.67106e-05	-14.106	0.000777348	0.0433713	Down	uncharacterized LOC106304177, transcript variant X1
LOC106312842	XM_013750513.1	176.334	0.01	5.67106e-05	-14.106	0.000777348	0.0433713	Down	uncharacterized LOC106312842, transcript variant X2
LOC106293775	XM_013729423.1	175.411	0.01	5.70091e-05	-14.0984	0.000801191	0.044387	Down	uncharacterized LOC106293775
LOC106295066	XM_013730849.1	174.487	0.01	5.73107e-05	-14.0908	0.000825767	0.0455106	Down	mitogen-activated protein kinase 8-like, transcript variant X2
LOC106340179	XM_013779044.1	172.641	0.01	5.79237e-05	-14.0755	0.000877207	0.0473602	Down	uncharacterized LOC106340179
LOC106312447	XM_013749986.1	170.795	0.01	5.85499e-05	-14.06	0.000931743	0.0495472	Down	uncharacterized protein At4g26450, transcript variant X2
LOC106339195	XM_013777992.1	170.795	0.01	5.85499e-05	-14.06	0.000931743	0.0495472	Down	uncharacterized LOC106339195

## Sheet: NKR-06 VS. NKR-04
Data set 1 DEGs detected by pairwise comparison in NKR-06 and two parents.
	Differentially expressed genes beween NKR-06 and NKR-04
		Normalized expression level			Relative expression level
Gene ID	Transcript ID	NKR-04	NKR-06	Fold change (NKR-06/NKR-04)	Log2 (Fold change)	p-value	Corrected p-value	up_down	Functional annotation
LOC106296498	XM_013732641.1	3412.11	13988.3	4.09959	2.03548	1.77464e-05	0.00236486	Up	methyltransferase-like protein 7A
LOC106324894	XM_013762895.1	218.087	11071.4	50.766	5.66579	8.0695e-28	1.74741e-24	Up	germin-like protein 1
LOC106314557	XM_013752419.1	2.11735	10450.8	4935.8	12.2691	1.33176e-57	5.76771e-53	Up	histone H3.3, transcript variant X2
LOC106300064	XM_013736125.1	3474.57	10147.6	2.92054	1.54623	0.000506134	0.0405179	Up	nitrate reductase [NADH], clone PBNBR1405
LOC106322524	XM_013760577.1	3184.49	10040.9	3.15305	1.65675	0.00018843	0.0176359	Up	glutathione S-transferase L3
LOC106299879	XM_013735895.1	2761.02	8650.44	3.13306	1.64757	0.000141519	0.0136809	Up	chaperone protein ClpB1
LOC106326827	XM_013764760.1	1949.02	8458.69	4.33998	2.11769	1.06908e-06	0.00019292	Up	MLP-like protein 31
LOC106322968	XM_013761118.1	753.776	7902.34	10.4837	3.39007	4.25767e-14	2.49183e-11	Up	17.6 kDa class II heat shock protein
LOC106311432	XM_013748622.1	690.255	7013.49	10.1607	3.34493	4.94573e-14	2.85593e-11	Up	elongation factor 1-alpha 1, transcript variant X3
LOC106300962	XM_013737253.1	1649.41	5911.17	3.5838	1.84149	1.01615e-05	0.00145723	Up	histidine-rich glycoprotein, transcript variant X1
LOC106311432	XM_013748620.1	1115.84	5830.88	5.22554	2.38558	1.78401e-08	4.51834e-06	Up	elongation factor 1-alpha 1, transcript variant X1
LOC106328566	XM_013767039.1	135.51	5813.88	42.9036	5.42303	1.88067e-28	4.28683e-25	Up	aquaporin PIP2-2-like
LOC106342443	XM_013781376.1	21.1735	5572.06	263.162	8.03981	1.93646e-44	1.61942e-40	Up	uncharacterized LOC106342443, transcript variant X2
LOC106327650	XM_013765868.1	1942.67	5565.45	2.86485	1.51846	0.0002362	0.0213116	Up	hsp70-Hsp90 organizing protein 3
LOC106332684	XM_013771159.1	655.319	5242.41	7.99978	2.99996	4.19812e-12	1.81816e-09	Up	early light-induced protein 1, chloroplastic
LOC106328295	XM_013766712.1	8.46939	4660.55	550.281	9.10403	8.90796e-48	1.28598e-43	Up	protein 108
LOC106315966	XM_013753820.1	588.623	4324.28	7.34643	2.87704	2.50913e-11	1.00618e-08	Up	17.6 kDa class II heat shock protein-like
LOC106332165	XM_013770632.1	19.0561	4252.49	223.156	7.80191	9.28026e-42	5.7417e-38	Up	22.0 kDa heat shock protein
LOC106337560	XM_013776668.1	575.919	3441.1	5.97497	2.57893	1.91421e-09	5.83822e-07	Up	non-specific lipid-transfer protein B
LOC106306160	XM_013742652.1	0.01	3217.23	321723	18.2955	4.06351e-49	8.79933e-45	Up	1,8-cineole synthase 1, chloroplastic-like
LOC106300935	XM_013737201.1	601.327	3115.22	5.18057	2.37311	2.9841e-08	7.26059e-06	Up	phosphoethanolamine N-methyltransferase 3
LOC106343383	XM_013782579.1	193.737	3115.22	16.0796	4.00716	1.06914e-17	8.90449e-15	Up	23.6 kDa heat shock protein, mitochondrial
LOC106300293	XM_013736403.1	167.27	3046.26	18.2116	4.18679	9.95446e-19	9.37212e-16	Up	aquaporin PIP2-1-like
LOC106301979	XM_013738481.1	92.1046	2931.97	31.833	4.99245	1.67776e-23	2.42207e-20	Up	peptidyl-prolyl cis-trans isomerase FKBP65
LOC106304334	XM_013740742.1	0.01	2794.06	279406	18.092	1.60974e-46	1.74291e-42	Up	uncharacterized LOC106304334
LOC106343472	XM_013782697.1	798.24	2713.77	3.39969	1.7654	2.71642e-05	0.00337153	Up	probable O-acetyltransferase CAS1, transcript variant X2
LOC106295243	XM_013731096.1	511.34	2681.66	5.24438	2.39077	3.74023e-08	8.66233e-06	Up	heat shock 70 kDa protein 5
LOC106318558	XM_013756581.1	9.52807	2641.98	277.284	8.11522	6.20724e-38	2.44391e-34	Up	ATP-citrate synthase alpha chain protein 2, transcript variant X1
LOC106342254	XM_013781126.1	401.237	2542.8	6.3374	2.66389	1.90787e-09	5.83822e-07	Up	selenium-binding protein 2-like
LOC106328045	XM_013766401.1	405.472	2532.41	6.24559	2.64284	2.4918e-09	7.34131e-07	Up	uncharacterized LOC106328045
LOC106302078	XM_013738593.1	0.01	2499.35	249935	17.9312	2.24354e-44	1.61942e-40	Up	uncharacterized LOC106302078
LOC106316674	XM_013754569.1	747.424	2377.5	3.18093	1.66945	8.31746e-05	0.00896071	Up	phospholipase D alpha 2, transcript variant X2
LOC106300202	XM_013736298.1	512.398	2314.22	4.51644	2.17519	6.40541e-07	0.000118552	Up	nitrate reductase [NADH], clone PBNBR1412
LOC106311786	XM_013749071.1	715.664	2262.26	3.16107	1.66041	9.87024e-05	0.0103005	Up	protein HOTHEAD-like
LOC106308296	XM_013745449.1	2.11735	2259.43	1067.1	10.0595	7.82428e-40	4.23577e-36	Up	uncharacterized LOC106308296
LOC106292846	XM_013728508.1	809.886	2249.04	2.77698	1.47352	0.000491701	0.0396556	Up	extensin-like
LOC106342916	XM_013781980.1	501.811	2206.53	4.39714	2.13656	1.11497e-06	0.000198716	Up	heat shock 70 kDa protein 8, transcript variant X1
LOC106301029	XM_013737335.1	348.304	2187.64	6.28085	2.65096	4.59208e-09	1.27486e-06	Up	methyltransferase-like protein 7A
LOC106310495	XM_013747729.1	379.005	2104.52	5.55274	2.4732	3.95673e-08	9.11501e-06	Up	heat shock 70 kDa protein 5
LOC106301951	XM_013738444.1	586.505	2046.9	3.48999	1.80322	3.41664e-05	0.00417997	Up	superoxide dismutase [Fe] 1, chloroplastic-like
LOC106292503	XM_013728107.1	264.668	2028.95	7.66602	2.93848	2.9131e-10	9.93413e-08	Up	uncharacterized LOC106292503
LOC106321705	XM_013759949.1	592.857	2011.95	3.39365	1.76284	5.11751e-05	0.00586334	Up	pyruvate kinase, cytosolic isozyme-like
LOC106306537	XM_013743189.1	419.235	2003.45	4.77882	2.25666	4.74747e-07	8.97853e-05	Up	ferredoxin--nitrite reductase, chloroplastic
LOC106292974	XM_013728649.1	191.62	1998.73	10.4307	3.38276	2.0037e-12	9.23174e-10	Up	late embryogenesis abundant protein Lea5
LOC106319239	XM_013757516.1	0.01	1944.89	194489	17.5693	5.88844e-39	2.83358e-35	Up	tapetum-specific protein A9
LOC106343201	XM_013782351.1	0.01	1866.49	186649	17.51	5.17056e-38	2.23932e-34	Up	mavicyanin
LOC106325159	XM_013763183.1	571.684	1855.15	3.24506	1.69825	0.000109704	0.011153	Up	non-specific lipid-transfer protein 4-like
LOC106292521	XM_013728123.1	50.8164	1850.43	36.414	5.18642	5.55787e-21	6.34211e-18	Up	enhancer of mRNA-decapping protein 4-like, transcript variant X1
LOC106309095	XM_013746170.1	1.05867	1789.03	1689.88	10.7227	1.033e-35	3.72817e-32	Up	uncharacterized protein DDB_G0288133, transcript variant X2
LOC106303859	XM_013740202.1	470.051	1762.58	3.74977	1.9068	2.15621e-05	0.00279591	Up	uncharacterized LOC106303859
LOC106322791	XM_013760926.1	597.092	1745.58	2.92347	1.54768	0.000431563	0.0353988	Up	WAT1-related protein At1g70260
LOC106331426	XM_013769780.1	471.11	1742.75	3.69923	1.88723	2.66551e-05	0.00333644	Up	SPX domain-containing protein 1
LOC106321450	XM_013759712.1	2.11735	1720.08	812.373	9.666	8.87429e-34	2.95644e-30	Up	uncharacterized LOC106321450
LOC106306067	XM_013742531.1	363.125	1635.06	4.50276	2.17081	2.9322e-06	0.000479211	Up	beta-D-xylosidase 1
LOC106321618	XM_013759861.1	4.2347	1596.34	376.966	8.55829	1.80195e-30	4.59064e-27	Up	uncharacterized LOC106321618
LOC106305680	XM_013742034.1	368.419	1585	4.30218	2.10507	6.15811e-06	0.000926047	Up	catalase-1
LOC106308010	XM_013745126.1	155.625	1580.28	10.1544	3.34403	4.69091e-11	1.81392e-08	Up	uncharacterized LOC106308010, transcript variant X2
LOC106332304	XM_013770772.1	210.676	1576.5	7.48305	2.90363	3.9105e-09	1.11421e-06	Up	17.6 kDa class II heat shock protein-like
LOC106342315	XM_013781204.1	84.6939	1465.98	17.3092	4.11347	6.34031e-14	3.56613e-11	Up	villin-2, transcript variant X1
LOC106299780	XM_013735797.1	0.01	1465.04	146504	17.1606	2.11565e-32	6.54475e-29	Up	myosin heavy chain, non-muscle, transcript variant X1
LOC106328675	XM_013767165.1	448.878	1457.48	3.24695	1.69909	0.00023375	0.0211346	Up	protein PHLOEM PROTEIN 2-LIKE A1-like
LOC106321253	XM_013759558.1	1.05867	1451.82	1371.35	10.4214	6.33355e-31	1.71437e-27	Up	protein STRICTOSIDINE SYNTHASE-LIKE 13-like
LOC106298792	XM_013734928.1	52.9337	1443.31	27.2665	4.76906	1.42048e-16	1.13925e-13	Up	peroxidase 9
LOC106335669	XM_013774254.1	0.01	1430.09	143009	17.1257	7.57005e-32	2.18568e-28	Up	probable inactive serine/threonine-protein kinase fnkC, transcript variant X2
LOC106311805	XM_013749102.1	243.495	1413.09	5.80336	2.53689	3.04956e-07	5.94925e-05	Up	nuclear pore complex protein NUP98A-like, transcript variant X2
LOC106307360	XM_013744293.1	22.2322	1401.75	63.0507	5.97844	5.56467e-21	6.34211e-18	Up	pectinesterase/pectinesterase inhibitor 18
LOC106340636	XM_013779478.1	2.11735	1400.81	661.587	9.36979	3.88008e-29	9.33569e-26	Up	type III polyketide synthase A
LOC106303733	XM_013740043.1	208.559	1290.29	6.18671	2.62917	2.98294e-07	5.84563e-05	Up	uncharacterized LOC106303733
LOC106307049	XM_013743895.1	24.3495	1259.12	51.7104	5.69238	1.42911e-18	1.31688e-15	Up	leucine-rich repeat extensin-like protein 5, transcript variant X2
LOC106341901	XM_013780648.1	222.322	1255.34	5.64652	2.49736	1.09514e-06	0.000195988	Up	protein STRICTOSIDINE SYNTHASE-LIKE 13, transcript variant X1
LOC106296272	XM_013732375.1	372.653	1247.79	3.34839	1.74347	0.000311852	0.0269708	Up	uncharacterized LOC106296272
LOC106321534	XM_013759791.1	150.332	1245.9	8.28766	3.05096	1.24537e-08	3.22969e-06	Up	RNA-dependent RNA polymerase 1
LOC106312117	XM_013749509.1	1.05867	1222.28	1154.54	10.1731	4.12142e-27	7.78299e-24	Up	uncharacterized LOC106312117, transcript variant X1
LOC106294140	XM_013729743.1	57.1684	1184.5	20.7195	4.37292	3.51929e-13	1.83635e-10	Up	RNA-dependent RNA polymerase 1, transcript variant X2
LOC106295461	XM_013731370.1	160.918	1167.5	7.25522	2.85902	1.20021e-07	2.56059e-05	Up	actin-2, transcript variant X2
LOC106326828	XM_013764762.1	319.72	1162.78	3.63686	1.86269	0.000190431	0.0177745	Up	MLP-like protein 43
LOC106315480	XM_013753220.1	0.01	1159.94	115994	16.8237	3.38144e-27	6.97366e-24	Up	uncharacterized LOC106315480
LOC106329449	XM_013768106.1	0.01	1155.22	115522	16.8178	4.13329e-27	7.78299e-24	Up	type III polyketide synthase B
LOC106296375	XM_013732500.1	310.191	1141.99	3.68158	1.88032	0.000184678	0.0173874	Up	amyrin synthase LUP2-like
LOC106322701	XM_013760806.1	77.2832	1137.27	14.7156	3.87928	4.45489e-11	1.73817e-08	Up	uncharacterized LOC106322701
LOC106332445	XM_013770903.1	266.786	1125.94	4.22038	2.07737	5.24952e-05	0.00596722	Up	root meristem growth factor 9, transcript variant X1
LOC106309376	XM_013746411.1	9.52807	1124.99	118.071	6.88352	1.51938e-20	1.68725e-17	Up	CDK5RAP1-like protein, transcript variant X2
LOC106342868	XM_013781918.1	0.01	1124.05	112405	16.7783	1.57355e-26	2.83954e-23	Up	histone H3.2
LOC106331993	XM_013770437.1	28.5842	1123.1	39.291	5.29613	7.11581e-16	5.22337e-13	Up	18.1 kDa class I heat shock protein-like
LOC106343279	XM_013782447.1	0.01	1107.05	110705	16.7564	3.29076e-26	5.70078e-23	Up	ctenidin-1
LOC106316360	XM_013754236.1	0.01	1097.6	109760	16.744	4.97096e-26	8.28028e-23	Up	4-coumarate--CoA ligase-like 1
LOC106328472	XM_013766919.1	23.2908	1078.71	46.3147	5.5334	3.59023e-16	2.72788e-13	Up	uncharacterized LOC106328472
LOC106293435	XM_013729112.1	1.05867	1057.93	999.295	9.96477	4.26576e-24	6.59806e-21	Up	probable beta-1,3-galactosyltransferase 8, transcript variant X1
LOC106328107	XM_013766478.1	7.41072	1049.43	141.609	7.14577	4.30029e-20	4.54247e-17	Up	basic leucine zipper 25-like, transcript variant X3
LOC106327544	XM_013765706.1	291.135	1041.87	3.57864	1.83941	0.000373611	0.03148	Up	amino acid permease 6
LOC106317729	XM_013755492.1	278.431	1038.09	3.72836	1.89854	0.000263447	0.0233326	Up	protein CHROMATIN REMODELING 4, transcript variant X2
LOC106339887	XM_013778752.1	182.092	1025.81	5.63348	2.49403	5.71215e-06	0.00087416	Up	CTP synthase 1, transcript variant X3
LOC106301411	XM_013737798.1	226.556	1017.31	4.49032	2.16682	5.36007e-05	0.00607694	Up	protein ENHANCED DOWNY MILDEW 2
LOC106340896	XM_013779731.1	156.684	1016.37	6.48673	2.69749	1.51802e-06	0.000265071	Up	defensin-like protein 4
LOC106315396	XM_013753121.1	262.551	1013.53	3.86032	1.94872	0.000218018	0.0198757	Up	alcohol dehydrogenase class-3-like, transcript variant X1
LOC106314490	XM_013752357.1	0.01	1005.03	100503	16.6169	3.12442e-24	5.01168e-21	Up	omega-3 fatty acid desaturase, chloroplastic-like
LOC106327234	XM_013765330.1	224.439	1001.25	4.46114	2.15741	6.29144e-05	0.00700452	Up	sulfate transporter 2.1
LOC106323089	XM_013761262.1	9.52807	988.973	103.796	6.6976	3.25327e-18	2.81792e-15	Up	uncharacterized LOC106323089, transcript variant X2
LOC106313916	XM_013751852.1	2.11735	987.084	466.189	8.86477	7.57045e-22	9.64319e-19	Up	nifU-like protein 4, mitochondrial
LOC106335580	XM_013774135.1	191.62	981.416	5.12168	2.35662	1.99818e-05	0.00263038	Up	17.6 kDa class I heat shock protein 3
LOC106331336	XM_013769662.1	123.865	976.693	7.88515	2.97914	3.17918e-07	6.14675e-05	Up	chromatin structure-remodeling complex protein SYD, transcript variant X1
LOC106322967	XM_013761120.1	269.962	959.691	3.55491	1.82981	0.000582713	0.0450655	Up	uncharacterized LOC106322967, transcript variant X1
LOC106305335	XM_013741715.1	0.01	954.024	95402.4	16.5417	3.29949e-23	4.6096e-20	Up	putative lipid-transfer protein DIR1
LOC106342281	XM_013781163.1	1.05867	943.633	891.335	9.79982	7.31695e-22	9.60272e-19	Up	AT-hook motif nuclear-localized protein 16
LOC106298682	XM_013734824.1	0.01	936.077	93607.7	16.5143	7.65728e-23	1.03634e-19	Up	sm-like protein LSM3B, transcript variant X2
LOC106315434	XM_013753162.1	1.05867	916.241	865.46	9.75732	2.60653e-21	3.13573e-18	Up	uncharacterized LOC106315434, transcript variant X4
LOC106312225	XM_013749666.1	45.523	915.296	20.1062	4.32957	6.87871e-11	2.59052e-08	Up	probable LRR receptor-like serine/threonine-protein kinase At1g51820, transcript variant X1
LOC106297095	XM_013733372.1	74.1072	903.961	12.198	3.60858	1.11033e-08	2.91439e-06	Up	WAT1-related protein At1g70260-like, transcript variant X1
LOC106334797	XM_013773165.1	31.7602	903.016	28.4323	4.82946	3.1769e-12	1.40396e-09	Up	cyclin-dependent kinase 13-like, transcript variant X3
LOC106324754	XM_013762731.1	118.571	902.072	7.60783	2.92749	1.02105e-06	0.000185801	Up	UPF0725 protein At4g29550-like
LOC106295469	XM_013731381.1	5.29337	898.294	169.702	7.40686	2.89702e-18	2.56055e-15	Up	14-3-3-like protein GF14 epsilon, transcript variant X1
LOC106309784	XM_013746917.1	199.031	894.515	4.49436	2.16811	0.00011867	0.0118978	Up	copper transport protein CCH
LOC106304730	XM_013741127.1	97.398	886.959	9.10654	3.1869	2.28574e-07	4.60432e-05	Up	tetraketide alpha-pyrone reductase 1, transcript variant X1
LOC106342865	XM_013781909.1	28.5842	871.845	30.501	4.93078	3.47508e-12	1.52022e-09	Up	metal tolerance protein 1-like, transcript variant X1
LOC106334408	XM_013772689.1	67.7551	858.621	12.6724	3.66362	1.58033e-08	4.04986e-06	Up	uncharacterized LOC106334408
LOC106301994	XM_013738499.1	2.11735	846.342	399.718	8.64284	4.78511e-19	4.6053e-16	Up	acanthoscurrin-2-like
LOC106306743	XM_013743473.1	21.1735	833.118	39.3472	5.29819	1.01036e-12	4.80853e-10	Up	putative glucose-6-phosphate 1-epimerase, transcript variant X3
LOC106325959	XM_013764007.1	1.05867	830.284	784.268	9.6152	1.5356e-19	1.54663e-16	Up	uncharacterized LOC106325959
LOC106295806	XM_013731793.1	177.857	825.561	4.64171	2.21466	0.000149782	0.0144253	Up	serine carboxypeptidase-like 49
LOC106300568	XM_013736738.1	169.388	816.115	4.81803	2.26844	0.000119794	0.0119819	Up	pre-mRNA-processing protein 40A, transcript variant X3
LOC106300402	XM_013736539.1	0.01	812.337	81233.7	16.3098	3.01765e-20	3.26729e-17	Up	probable LRR receptor-like serine/threonine-protein kinase At4g36180
LOC106342777	XM_013781812.1	185.268	808.559	4.36427	2.12574	0.000274971	0.0243035	Up	purple acid phosphatase 17-like
LOC106322621	XM_013760697.1	0.01	799.113	79911.3	16.2861	5.81442e-20	5.99564e-17	Up	uncharacterized LOC106322621
LOC106314747	XM_013752581.1	164.094	797.224	4.85832	2.28046	0.000130467	0.0127548	Up	uncharacterized LOC106314747, transcript variant X2
LOC106329179	XM_013767791.1	1.05867	781.166	737.872	9.52723	1.67134e-18	1.508e-15	Up	probable kinetochore protein NUF2, transcript variant X1
LOC106327371	XM_013765511.1	0.01	774.554	77455.4	16.2411	1.98209e-19	1.95096e-16	Up	5'-nucleotidase SurE, transcript variant X1
LOC106343336	XM_013782517.1	57.1684	773.609	13.5321	3.75832	3.71245e-08	8.64423e-06	Up	glycerol-3-phosphate acyltransferase, chloroplastic, transcript variant X2
LOC106300388	XM_013736519.1	76.2245	769.831	10.0995	3.33621	4.6332e-07	8.83962e-05	Up	22.0 kDa heat shock protein-like
LOC106320612	XM_013758989.1	134.452	764.163	5.68356	2.50679	5.15762e-05	0.00587819	Up	eukaryotic translation initiation factor 3 subunit C-like, transcript variant X1
LOC106298110	XM_013734199.1	44.4643	747.161	16.8036	4.0707	1.00002e-08	2.64083e-06	Up	peroxidase 40
LOC106337619	XM_013776727.1	154.566	738.66	4.77892	2.25668	0.000238622	0.0214854	Up	glycine-rich protein DOT1-like
LOC106301476	XM_013737879.1	135.51	730.159	5.38822	2.42981	0.000106662	0.0109207	Up	ocs element-binding factor 1
LOC106328125	XM_013766498.1	156.684	716.935	4.57568	2.19399	0.000389067	0.0326553	Up	dihydrolipoyllysine-residue acetyltransferase component 2 of pyruvate dehydrogenase complex, mitochondrial, transcript variant X2
LOC106342249	XM_013781119.1	1.05867	713.156	673.632	9.39582	4.85772e-17	3.96949e-14	Up	L-type lectin-domain containing receptor kinase IV.1-like
LOC106313393	XM_013751195.1	16.9388	712.212	42.0462	5.3939	1.84602e-11	7.54238e-09	Up	uncharacterized LOC106313393, transcript variant X1
LOC106322869	XM_013761015.1	0.01	707.489	70748.9	16.1104	5.9512e-18	5.05373e-15	Up	uncharacterized LOC106322869, transcript variant X1
LOC106328139	XM_013766518.1	42.347	705.6	16.6623	4.05852	2.47872e-08	6.06502e-06	Up	protein transport protein Sec61 subunit beta-like, transcript variant X3
LOC106336556	XM_013775407.1	132.334	702.766	5.31054	2.40886	0.000153303	0.0147215	Up	cytosolic sulfotransferase 18-like, transcript variant X2
LOC106336253	XM_013775029.1	101.633	698.043	6.86829	2.77995	2.49673e-05	0.0031897	Up	uncharacterized LOC106336253, transcript variant X2
LOC106313719	XM_013751615.1	96.3393	695.209	7.21626	2.85125	1.79437e-05	0.00238381	Up	uncharacterized LOC106313719, transcript variant X2
LOC106325323	XM_013763362.1	8.46939	691.431	81.6388	6.35118	4.53264e-13	2.30946e-10	Up	probable cysteine proteinase At4g11320
LOC106329156	XM_013767763.1	10.5867	686.708	64.8649	6.01937	2.18931e-12	9.9807e-10	Up	tetraketide alpha-pyrone reductase 1
LOC106309863	XM_013747006.1	1.05867	683.874	645.973	9.33533	2.11646e-16	1.66658e-13	Up	uncharacterized LOC106309863
LOC106295089	XM_013730867.1	38.1123	681.041	17.8693	4.15941	2.41718e-08	5.98202e-06	Up	polyubiquitin 11
LOC106301535	XM_013737963.1	8.46939	680.096	80.3005	6.32734	7.48596e-13	3.6428e-10	Up	zinc finger BED domain-containing protein DAYSLEEPER-like, transcript variant X1
LOC106333950	XM_013772329.1	5.29337	675.373	127.589	6.99535	7.28265e-14	4.04365e-11	Up	ATP-dependent Clp protease ATP-binding subunit ClpX-like, transcript variant X1
LOC106307836	XM_013744902.1	131.276	664.983	5.06555	2.34072	0.000302491	0.0263064	Up	two-component response regulator ARR9, transcript variant X1
LOC106342658	XM_013781655.1	27.5255	664.983	24.1588	4.59448	3.72758e-09	1.06912e-06	Up	probable ADP-ribosylation factor GTPase-activating protein AGD14, transcript variant X2
LOC106308289	XM_013745439.1	114.337	664.038	5.80774	2.53798	0.000120372	0.012012	Up	uncharacterized LOC106308289, transcript variant X1
LOC106306158	XM_013742651.1	1.05867	664.038	627.236	9.29286	5.77363e-16	4.31121e-13	Up	1,8-cineole synthase 1, chloroplastic-like
LOC106318375	XM_013756320.1	3.17602	663.094	208.781	7.70585	1.38693e-14	8.58092e-12	Up	uncharacterized LOC106318375, transcript variant X1
LOC106342989	XM_013782077.1	3.17602	656.482	206.699	7.69139	1.91272e-14	1.16674e-11	Up	mannose-1-phosphate guanylyltransferase 1, transcript variant X1
LOC106318366	XM_013756308.1	62.4618	654.592	10.4799	3.38955	2.07941e-06	0.000350418	Up	protein ASPARTIC PROTEASE IN GUARD CELL 2-like, transcript variant X1
LOC106320629	XM_013759016.1	76.2245	652.703	8.5629	3.0981	9.11065e-06	0.00132853	Up	uncharacterized transporter YBR287W-like, transcript variant X3
LOC106311062	XM_013748289.1	0.01	634.756	63475.6	15.9539	2.58085e-16	1.99596e-13	Up	uncharacterized LOC106311062
LOC106327354	XM_013765490.1	1.05867	629.089	594.223	9.21486	3.4237e-15	2.31683e-12	Up	uncharacterized LOC106327354, transcript variant X3
LOC106314541	XM_013752403.1	99.5154	623.421	6.26457	2.64722	0.000112772	0.0114113	Up	short-chain dehydrogenase TIC 32, chloroplastic
LOC106318564	XM_013756592.1	19.0561	610.197	32.021	5.00095	2.24882e-09	6.71685e-07	Up	probable metal-nicotianamine transporter YSL6, transcript variant X2
LOC106300506	XM_013736659.1	0.01	610.197	61019.7	15.897	9.37111e-16	6.76422e-13	Up	patellin-3, transcript variant X2
LOC106306622	XM_013743299.1	7.41072	606.419	81.83	6.35456	9.70715e-12	4.08162e-09	Up	MATE efflux family protein 5-like
LOC106294900	XM_013730602.1	0.01	601.696	60169.6	15.8767	1.46692e-15	1.04149e-12	Up	ubiquitin carboxyl-terminal hydrolase 25, transcript variant X2
LOC106310492	XM_013747759.1	0.01	598.862	59886.2	15.8699	1.70358e-15	1.17112e-12	Up	ABC transporter G family member 26
LOC106313914	XM_013751850.1	0.01	581.86	58186	15.8284	4.18731e-15	2.78997e-12	Up	auxin-responsive protein IAA9-like, transcript variant X1
LOC106326841	XM_013764786.1	0.01	578.082	57808.2	15.819	5.11584e-15	3.357e-12	Up	uncharacterized LOC106326841, transcript variant X1
LOC106334797	XM_013773166.1	2.11735	567.691	268.114	8.0667	4.04205e-13	2.08402e-10	Up	cyclin-dependent kinase 13-like, transcript variant X4
LOC106334275	XM_013772581.1	1.05867	565.802	534.444	9.0619	8.8839e-14	4.80941e-11	Up	F-box protein SKIP17-like, transcript variant X2
LOC106312742	XM_013750368.1	0.01	564.858	56485.8	15.7856	1.03244e-14	6.57557e-12	Up	uncharacterized LOC106312742
LOC106326066	XM_013764104.1	0.01	562.968	56296.8	15.7808	1.14154e-14	7.16506e-12	Up	non-specific lipid-transfer protein 2-like
LOC106343723	XM_013783015.1	9.52807	556.356	58.3913	5.86768	3.41356e-10	1.13721e-07	Up	ubiquitin-conjugating enzyme E2 11, transcript variant X2
LOC106341770	XM_013780487.1	4.2347	555.412	131.157	7.03516	8.00705e-12	3.43344e-09	Up	uncharacterized LOC106341770, transcript variant X2
LOC106342377	XM_013781288.1	1.05867	555.412	524.63	9.03516	1.52128e-13	8.13398e-11	Up	probable glucan endo-1,3-beta-glucosidase A6
LOC106344128	XM_013783515.1	0.01	551.633	55163.3	15.7514	2.08719e-14	1.25547e-11	Up	cytochrome c oxidase subunit 6b-3, transcript variant X1
LOC106312293	XM_013749756.1	25.4082	541.243	21.3019	4.41291	1.78699e-07	3.6679e-05	Up	zinc finger protein ZPR1, transcript variant X1
LOC106329340	XM_013767983.1	94.222	538.409	5.71426	2.51457	0.00051636	0.0410331	Up	sinapine esterase-like, transcript variant X2
LOC106326123	XM_013764145.1	0.01	538.409	53840.9	15.7164	4.22619e-14	2.49183e-11	Up	putative fasciclin-like arabinogalactan protein 20
LOC106293761	XM_013729409.1	0.01	530.853	53085.3	15.696	6.32867e-14	3.56613e-11	Up	probable LRR receptor-like serine/threonine-protein kinase At1g05700
LOC106324658	XM_013762612.1	1.05867	527.074	497.863	8.9596	6.62058e-13	3.25831e-10	Up	probable disease resistance protein At1g59620, transcript variant X2
LOC106310335	XM_013747566.1	1.05867	519.518	490.725	8.93877	9.81302e-13	4.72213e-10	Up	probable glucan endo-1,3-beta-glucosidase A6
LOC106311612	XM_013748840.1	41.2883	518.573	12.5598	3.65074	6.95648e-06	0.00103889	Up	uncharacterized LOC106311612, transcript variant X1
LOC106307608	XM_013744601.1	78.3419	517.629	6.6073	2.72406	0.000290091	0.0253809	Up	uncharacterized membrane protein At1g06890-like, transcript variant X2
LOC106335214	XM_013773670.1	11.6454	516.684	44.368	5.47145	5.43826e-09	1.49067e-06	Up	protein MEI2-like 1, transcript variant X2
LOC106319700	XM_013758088.1	1.05867	514.795	486.264	8.9256	1.25562e-12	5.84728e-10	Up	ERAD-associated E3 ubiquitin-protein ligase HRD1B, transcript variant X2
LOC106339432	XM_013778236.1	71.9898	511.017	7.09846	2.82751	0.000211364	0.0194352	Up	WAT1-related protein At2g40900-like
LOC106324303	XM_013762348.1	10.5867	511.017	48.2695	5.59304	4.22082e-09	1.18701e-06	Up	ubiquitin-conjugating enzyme E2 11-like, transcript variant X2
LOC106315874	XM_013753705.1	84.6939	507.238	5.98908	2.58233	0.000566504	0.0441764	Up	monothiol glutaredoxin-S2
LOC106307192	XM_013744086.1	14.8214	504.405	34.0321	5.08882	3.26642e-08	7.77282e-06	Up	uncharacterized LOC106307192, transcript variant X3
LOC106342932	XM_013781999.1	0.01	502.515	50251.5	15.6169	2.90426e-13	1.53391e-10	Up	uncharacterized LOC106342932, transcript variant X2
LOC106344068	XM_013783447.1	0.01	494.014	49401.4	15.5923	4.60302e-13	2.31805e-10	Up	transmembrane protein 56
LOC106327018	XM_013765016.1	9.52807	489.291	51.3526	5.68237	6.41255e-09	1.72497e-06	Up	two-component response regulator-like APRR7, transcript variant X2
LOC106298392	XM_013734504.1	0.01	488.347	48834.7	15.5756	6.26262e-13	3.11756e-10	Up	uncharacterized LOC106298392, transcript variant X2
LOC106295045	XM_013730816.1	19.0561	485.513	25.478	4.67118	2.65743e-07	5.30372e-05	Up	uncharacterized LOC106295045, transcript variant X4
LOC106307819	XM_013744881.1	75.1659	484.568	6.44666	2.68855	0.000501994	0.0402609	Up	probable zinc transporter 10
LOC106317859	XM_013755648.1	3.17602	476.067	149.894	7.2278	1.38769e-10	5.11182e-08	Up	uncharacterized LOC106317859, transcript variant X1
LOC106331174	XM_013769500.1	68.8138	466.621	6.78093	2.76148	0.000485248	0.0393502	Up	vacuolar protein sorting-associated protein 53 A-like
LOC106320675	XM_013759042.1	4.2347	464.732	109.744	6.778	6.49301e-10	2.08301e-07	Up	UPF0725 protein EMB2204-like, transcript variant X1
LOC106318960	XM_013757148.1	25.4082	463.788	18.2535	4.1901	2.73664e-06	0.000452371	Up	uncharacterized LOC106318960, transcript variant X2
LOC106305075	XM_013741455.1	0.01	461.899	46189.9	15.4953	2.65775e-12	1.199e-09	Up	uncharacterized LOC106305075
LOC106296246	XM_013732335.1	4.2347	445.841	105.283	6.71813	1.6375e-09	5.06561e-07	Up	YTH domain-containing family protein 2-like, transcript variant X4
LOC106319551	XM_013757916.1	0.01	441.118	44111.8	15.4289	8.35527e-12	3.54763e-09	Up	momilactone A synthase
LOC106343912	XM_013783272.1	10.5867	438.284	41.3993	5.37154	9.64376e-08	2.0988e-05	Up	nifU-like protein 4, mitochondrial, transcript variant X2
LOC106295965	XM_013731983.1	58.2271	436.395	7.49471	2.90587	0.000444632	0.0363331	Up	probable methyltransferase PMT20, transcript variant X3
LOC106320517	XM_013758888.1	3.17602	434.506	136.808	7.09601	1.12032e-09	3.49065e-07	Up	cytochrome P450 72A13-like
LOC106300734	XM_013736944.1	0.01	433.561	43356.1	15.4039	1.26982e-11	5.28793e-09	Up	defensin-like protein 5
LOC106341705	XM_013780404.1	24.3495	432.617	17.767	4.15113	6.56486e-06	0.000983797	Up	fructose-1,6-bisphosphatase, cytosolic-like
LOC106306167	XM_013742664.1	0.01	432.617	43261.7	15.4008	1.33812e-11	5.51931e-09	Up	probable plastid-lipid-associated protein 4, chloroplastic, transcript variant X2
LOC106312221	XM_013749659.1	22.2322	430.727	19.3741	4.27606	4.48161e-06	0.000700701	Up	glutamate receptor 3.6, transcript variant X1
LOC106324496	XM_013762459.1	41.2883	428.838	10.3864	3.37663	0.000101388	0.0105048	Up	uncharacterized LOC106324496
LOC106313667	XM_013751545.1	20.1148	426.949	21.2256	4.40773	3.15738e-06	0.000512145	Up	flavonoid 3'-monooxygenase
LOC106317832	XM_013755607.1	0.01	426.005	42600.5	15.3786	1.9319e-11	7.8195e-09	Up	transcription factor GTE10-like, transcript variant X1
LOC106313504	XM_013751318.1	56.1097	425.06	7.57551	2.92134	0.000497519	0.0400503	Up	uncharacterized LOC106313504, transcript variant X1
LOC106307656	XM_013744672.1	33.8776	425.06	12.5469	3.64926	4.30894e-05	0.00505162	Up	eukaryotic translation initiation factor 5B-like
LOC106321978	XM_013760186.1	0.01	418.448	41844.8	15.3528	2.94229e-11	1.16906e-08	Up	LRR receptor-like serine/threonine-protein kinase ERECTA
LOC106316080	XM_013753945.1	1.05867	413.725	390.796	8.61027	2.68893e-10	9.24247e-08	Up	vinorine synthase
LOC106301477	XM_013737880.1	0.01	409.002	40900.2	15.3198	4.9853e-11	1.91069e-08	Up	uncharacterized LOC106301477
LOC106304298	XM_013740707.1	0.01	407.113	40711.3	15.3131	5.54084e-11	2.10498e-08	Up	uncharacterized LOC106304298
LOC106303931	XM_013740293.1	1.05867	406.168	383.658	8.58368	4.04127e-10	1.32593e-07	Up	uncharacterized LOC106303931, transcript variant X2
LOC106295223	XM_013731068.1	22.2322	396.723	17.8445	4.15741	1.51921e-05	0.00207557	Up	protein PAT1 homolog 1-like, transcript variant X1
LOC106331336	XM_013769664.1	40.2296	393.889	9.79102	3.29146	0.000249237	0.0222561	Up	chromatin structure-remodeling complex protein SYD, transcript variant X3
LOC106309565	XM_013746617.1	0.01	385.388	38538.8	15.234	1.8757e-10	6.82646e-08	Up	high mobility group B protein 1-like, transcript variant X2
LOC106315642	XM_013753438.1	15.8801	382.554	24.0901	4.59037	5.79174e-06	0.000882181	Up	afadin- and alpha-actinin-binding protein, transcript variant X1
LOC106302012	XM_013738518.1	0.01	382.554	38255.4	15.2234	2.20037e-10	7.94132e-08	Up	non-specific lipid-transfer protein 11
LOC106327038	XM_013765040.1	0.01	381.609	38160.9	15.2198	2.3207e-10	8.30637e-08	Up	pre-mRNA-splicing factor ATP-dependent RNA helicase PRP16, transcript variant X1
LOC106320737	XM_013759102.1	14.8214	380.665	25.6834	4.68276	4.64214e-06	0.000723188	Up	uncharacterized LOC106320737, transcript variant X1
LOC106329504	XM_013768178.1	0.01	380.665	38066.5	15.2162	2.44764e-10	8.68893e-08	Up	4-substituted benzoates-glutamate ligase GH3.12, transcript variant X1
LOC106316846	XM_013754708.1	0.01	379.72	37972	15.2126	2.58157e-10	8.94442e-08	Up	uncharacterized LOC106316846
LOC106323954	XM_013761993.1	0.01	379.72	37972	15.2126	2.58157e-10	8.94442e-08	Up	uncharacterized LOC106323954
LOC106321686	XM_013759932.1	0.01	374.997	37499.7	15.1946	3.3702e-10	1.13147e-07	Up	uncharacterized LOC106321686
LOC106335602	XM_013774171.1	0.01	374.053	37405.3	15.191	3.55491e-10	1.17526e-07	Up	general negative regulator of transcription subunit 3-like, transcript variant X3
LOC106336379	XM_013775197.1	0.01	368.385	36838.5	15.1689	4.89773e-10	1.59486e-07	Up	uncharacterized LOC106336379, transcript variant X1
LOC106325610	XM_013763655.1	0.01	367.441	36744.1	15.1652	5.16667e-10	1.66988e-07	Up	monocopper oxidase-like protein SKS1
LOC106299356	XM_013735463.1	0.01	361.773	36177.3	15.1428	7.12244e-10	2.26813e-07	Up	histidine-rich glycoprotein-like
LOC106340111	XM_013778973.1	0.01	360.829	36082.9	15.139	7.51426e-10	2.37544e-07	Up	uncharacterized LOC106340111
LOC106331860	XM_013770289.1	27.5255	359.884	13.0746	3.70869	0.000136797	0.0133135	Up	short-chain dehydrogenase TIC 32, chloroplastic-like
LOC106309683	XM_013746772.1	11.6454	358.94	30.8224	4.94591	4.18568e-06	0.000660923	Up	eukaryotic translation initiation factor 5B-like, transcript variant X2
LOC106293620	XM_013729296.1	0.01	357.995	35799.5	15.1277	8.82454e-10	2.76943e-07	Up	fatty acyl-CoA reductase 2
LOC106343347	XM_013782526.1	8.46939	355.161	41.9347	5.39007	1.46624e-06	0.000257091	Up	carbon catabolite repressor protein 4 homolog 3, transcript variant X1
LOC106296328	XM_013732432.1	24.3495	353.272	14.5084	3.85882	0.000102695	0.0105684	Up	sister chromatid cohesion 1 protein 2-like, transcript variant X1
LOC106320675	XM_013759043.1	20.1148	349.494	17.375	4.11894	5.38493e-05	0.00608919	Up	UPF0725 protein EMB2204-like, transcript variant X2
LOC106309095	XM_013746165.1	9.52807	349.494	36.6805	5.19694	2.9061e-06	0.000476744	Up	uncharacterized protein DDB_G0288133, transcript variant X1
LOC106336347	XM_013775153.1	21.1735	346.66	16.3724	4.03319	7.3268e-05	0.00803332	Up	uncharacterized LOC106336347
LOC106312354	XM_013749843.1	15.8801	345.715	21.7703	4.44429	2.41351e-05	0.0030925	Up	pollen-specific protein SF21, transcript variant X2
LOC106309818	XM_013746952.1	9.52807	343.826	36.0856	5.17335	3.71527e-06	0.000593744	Up	phosphoenolpyruvate carboxylase kinase 1-like
LOC106301542	XM_013737975.1	0.01	342.882	34288.2	15.0654	2.08376e-09	6.26706e-07	Up	uncharacterized LOC106301542, transcript variant X5
LOC106304785	XM_013741176.1	0.01	342.882	34288.2	15.0654	2.08376e-09	6.26706e-07	Up	type III polyketide synthase B-like
LOC106331417	XM_013769766.1	0.01	340.048	34004.8	15.0535	2.4489e-09	7.26433e-07	Up	afadin- and alpha-actinin-binding protein, transcript variant X2
LOC106336514	XM_013775358.1	22.2322	339.103	15.2528	3.93101	0.00011601	0.0117116	Up	diacylglycerol kinase 1-like, transcript variant X1
LOC106322869	XM_013761016.1	0.01	338.159	33815.9	15.0454	2.72737e-09	7.98107e-07	Up	uncharacterized LOC106322869, transcript variant X2
LOC106342597	XM_013781572.1	16.9388	336.27	19.8521	4.31122	4.44723e-05	0.00517756	Up	probable methyltransferase PMT22
LOC106342813	XM_013781847.1	0.01	334.381	33438.1	15.0292	3.38342e-09	9.76884e-07	Up	uncharacterized LOC106342813, transcript variant X1
LOC106313150	XM_013750894.1	2.11735	332.491	157.032	7.29491	7.60357e-08	1.71512e-05	Up	kelch-like protein 1, transcript variant X2
LOC106294852	XM_013730532.1	1.05867	330.602	312.28	8.28669	2.46114e-08	6.05621e-06	Up	pumilio homolog 5, transcript variant X2
LOC106343712	XM_013783005.1	0.01	323.046	32304.6	14.9795	6.46652e-09	1.72876e-06	Up	protein STRICTOSIDINE SYNTHASE-LIKE 5-like, transcript variant X1
LOC106299544	XM_013735620.1	0.01	318.323	31832.3	14.9582	8.474e-09	2.25154e-06	Up	non-specific lipid-transfer protein-like protein At2g13820
LOC106337299	XM_013776389.1	5.29337	317.378	59.9577	5.90587	1.74508e-06	0.000299911	Up	katanin p60 ATPase-containing subunit A-like 2, transcript variant X3
LOC106307096	XM_013743961.1	0.01	312.655	31265.5	14.9323	1.17257e-08	3.05921e-06	Up	uncharacterized LOC106307096, transcript variant X1
LOC106334974	XM_013773389.1	0.01	310.766	31076.6	14.9235	1.30675e-08	3.36869e-06	Up	cytochrome P450 72A15-like, transcript variant X2
LOC106316604	XM_013754492.1	21.1735	306.988	14.4987	3.85785	0.000294511	0.0257157	Up	uncharacterized LOC106316604
LOC106311132	XM_013748359.1	4.2347	306.988	72.4935	6.17978	1.524e-06	0.000265071	Up	histone-lysine N-methyltransferase set1-like
LOC106326906	XM_013764861.1	5.29337	305.099	57.6379	5.84895	3.13142e-06	0.000509844	Up	binding partner of ACD11 1, transcript variant X2
LOC106322303	XM_013760391.1	0.01	305.099	30509.9	14.897	1.80905e-08	4.55513e-06	Up	2-oxoglutarate-dependent dioxygenase DAO-like
LOC106320944	XM_013759283.1	1.05867	304.154	287.297	8.1664	1.04815e-07	2.25842e-05	Up	uncharacterized LOC106320944, transcript variant X1
LOC106325644	XM_013763692.1	0.01	304.154	30415.4	14.8925	1.90989e-08	4.78124e-06	Up	uncharacterized LOC106325644, transcript variant X1
LOC106328401	XM_013766837.1	0.01	301.32	30132	14.879	2.24753e-08	5.59415e-06	Up	exosome complex exonuclease RRP46 homolog, transcript variant X1
LOC106318335	XM_013756269.1	3.17602	299.431	94.2787	6.55886	1.06189e-06	0.000192424	Up	ubiquitin carboxyl-terminal hydrolase 13, transcript variant X1
LOC106304792	XM_013741187.1	9.52807	297.542	31.228	4.96477	2.7169e-05	0.00337153	Up	probable RNA-dependent RNA polymerase 5, transcript variant X2
LOC106304066	XM_013740458.1	0.01	295.653	29565.3	14.8516	3.11317e-08	7.44909e-06	Up	protein TIFY 8, transcript variant X2
LOC106339655	XM_013778502.1	0.01	295.653	29565.3	14.8516	3.11317e-08	7.44909e-06	Up	BEACH domain-containing protein lvsC-like
LOC106294462	XM_013730020.1	1.05867	294.708	278.375	8.12089	1.75978e-07	3.64662e-05	Up	glycerol-3-phosphate acyltransferase, chloroplastic, transcript variant X1
LOC106306228	XM_013742770.1	1.05867	292.819	276.59	8.11161	1.95199e-07	3.96895e-05	Up	epidermal growth factor receptor substrate 15-like 1, transcript variant X1
LOC106312447	XM_013749976.1	12.7041	291.875	22.9749	4.52198	8.83126e-05	0.00942051	Up	uncharacterized protein At4g26450, transcript variant X1
LOC106313796	XM_013751709.1	6.35204	289.041	45.5036	5.50791	1.13018e-05	0.00159437	Up	uncharacterized LOC106313796
LOC106311514	XM_013748771.1	0.01	289.041	28904.1	14.819	4.55461e-08	1.04368e-05	Up	uncharacterized LOC106311514, transcript variant X10
LOC106311828	XM_013749130.1	0.01	283.373	28337.3	14.7904	6.31284e-08	1.43896e-05	Up	UPF0725 protein At1g23970-like, transcript variant X2
LOC106307062	XM_013743910.1	7.41072	280.54	37.8559	5.24245	2.61345e-05	0.00329988	Up	probable sucrose-phosphate synthase 2, transcript variant X1
LOC106306473	XM_013743107.1	19.0561	279.595	14.6722	3.87501	0.000533537	0.042166	Up	uncharacterized LOC106306473
LOC106300342	XM_013736462.1	0.01	279.595	27959.5	14.7711	7.84881e-08	1.75219e-05	Up	uncharacterized LOC106300342
LOC106329556	XM_013768241.1	0.01	279.595	27959.5	14.7711	7.84881e-08	1.75219e-05	Up	putative F-box protein At3g24580, transcript variant X1
LOC106328616	XM_013767093.1	0.01	278.65	27865	14.7662	8.28811e-08	1.84077e-05	Up	protein EMSY-LIKE 3-like, transcript variant X1
LOC106344108	XM_013783495.1	1.05867	276.761	261.423	8.03024	4.71177e-07	8.95009e-05	Up	tubby-like F-box protein 10
LOC106303822	XM_013740156.1	0.01	275.817	27581.7	14.7514	9.75954e-08	2.11338e-05	Up	glycine-rich RNA-binding protein 10-like, transcript variant X2
LOC106318651	XM_013756723.1	2.11735	274.872	129.819	7.02036	1.57698e-06	0.000273189	Up	B2 protein-like, transcript variant X3
LOC106298419	XM_013734541.1	17.9975	273.928	15.2203	3.92793	0.00054172	0.0424256	Up	acyl-protein thioesterase 2-like, transcript variant X4
LOC106340758	XM_013779602.1	4.2347	272.038	64.2404	6.00541	8.41403e-06	0.00123526	Up	uncharacterized LOC106340758
LOC106326191	XM_013764210.1	0.01	272.038	27203.8	14.7315	1.21367e-07	2.5766e-05	Up	serine/threonine-protein kinase CDL1-like
LOC106312408	XM_013749923.1	2.11735	271.094	128.035	7.00039	1.92299e-06	0.000327884	Up	ubiquitin carboxyl-terminal hydrolase 15-like, transcript variant X2
LOC106308495	XM_013745655.1	0.01	271.094	27109.4	14.7265	1.28166e-07	2.70768e-05	Up	3beta-hydroxysteroid-dehydrogenase/decarboxylase isoform 1-like
LOC106322623	XM_013760703.1	0.01	268.26	26826	14.7113	1.50942e-07	3.17337e-05	Up	36.4 kDa proline-rich protein-like, transcript variant X1
LOC106292437	XM_013728023.1	0.01	267.316	26731.6	14.7063	1.59402e-07	3.31901e-05	Up	uncharacterized protein At1g04910
LOC106320513	XM_013758885.1	0.01	267.316	26731.6	14.7063	1.59402e-07	3.31901e-05	Up	probable RNA-binding protein 19, transcript variant X2
LOC106301762	XM_013738232.1	5.29337	265.426	50.1432	5.64798	2.04299e-05	0.00266505	Up	protein NRT1/ PTR FAMILY 5.16-like
LOC106315412	XM_013753139.1	0.01	265.426	26542.6	14.696	1.77774e-07	3.66629e-05	Up	isoaspartyl peptidase/L-asparaginase 1-like, transcript variant X1
LOC106304199	XM_013740631.1	1.05867	264.482	249.824	7.96477	9.24248e-07	0.000170333	Up	interaptin-like, transcript variant X5
LOC106293380	XM_013729064.1	0.01	264.482	26448.2	14.6909	1.87741e-07	3.83531e-05	Up	UPF0725 protein EMB2204-like
LOC106307230	XM_013744126.1	2.11735	258.814	122.235	6.93352	3.66108e-06	0.00058725	Up	serine/threonine protein phosphatase 2A 55 kDa regulatory subunit B beta isoform-like, transcript variant X1
LOC106300012	XM_013736052.1	0.01	258.814	25881.4	14.6596	2.60461e-07	5.22237e-05	Up	UDP-glucose:glycoprotein glucosyltransferase, transcript variant X2
LOC106306669	XM_013743372.1	0.01	257.87	25787	14.6544	2.75073e-07	5.46474e-05	Up	probable inactive shikimate kinase like 1, chloroplastic, transcript variant X2
LOC106316490	XM_013754388.1	2.11735	255.981	120.897	6.91763	4.24668e-06	0.000666376	Up	uncharacterized LOC106316490
LOC106307751	XM_013744796.1	0.01	255.981	25598.1	14.6437	3.06804e-07	5.95847e-05	Up	FAS1 domain-containing protein SELMODRAFT_448915
LOC106295688	XM_013731657.1	3.17602	255.036	80.3005	6.32734	9.99186e-06	0.00144246	Up	uncharacterized LOC106295688
LOC106328756	XM_013767266.1	1.05867	253.147	239.117	7.90157	1.72071e-06	0.000296901	Up	putative transcription elongation factor SPT5 homolog 2
LOC106336452	XM_013775290.1	5.29337	251.258	47.4665	5.56884	3.96531e-05	0.00471796	Up	protein STRUBBELIG-RECEPTOR FAMILY 2-like
LOC106294124	XM_013729727.1	4.2347	248.424	58.6639	5.8744	2.64253e-05	0.0033269	Up	protein YLS3-like
LOC106336363	XM_013775175.1	0.01	247.479	24747.9	14.595	5.0153e-07	9.4438e-05	Up	uncharacterized LOC106336363
LOC106322500	XM_013760540.1	0.01	246.535	24653.5	14.5895	5.29685e-07	9.93079e-05	Up	protein HOTHEAD-like, transcript variant X1
LOC106325893	XM_013763942.1	1.05867	243.701	230.195	7.84671	2.88681e-06	0.00047538	Up	protein IQ-DOMAIN 1-like, transcript variant X1
LOC106309982	XM_013747166.1	0.01	243.701	24370.1	14.5728	6.24004e-07	0.000115987	Up	ylmG homolog protein 1-2, chloroplastic-like
LOC106328027	XM_013766382.1	1.05867	241.812	228.41	7.83548	3.20132e-06	0.000517335	Up	anthranilate synthase alpha subunit 2, chloroplastic, transcript variant X4
LOC106320101	XM_013758467.1	11.6454	239.923	20.6023	4.36474	0.000526948	0.0417214	Up	pentatricopeptide repeat-containing protein At3g60960, mitochondrial-like
LOC106311531	XM_013748721.1	1.05867	239.923	226.626	7.82417	3.54999e-06	0.000571548	Up	F-box/LRR-repeat protein At3g58930-like, transcript variant X2
LOC106305900	XM_013742321.1	3.17602	236.144	74.3523	6.2163	2.57239e-05	0.00326709	Up	kinesin-like protein FRA1, transcript variant X1
LOC106339347	XM_013778139.1	0.01	236.144	23614.4	14.5274	9.65974e-07	0.00017652	Up	uncharacterized LOC106339347
LOC106342058	XM_013780850.1	0.01	236.144	23614.4	14.5274	9.65974e-07	0.00017652	Up	protein NRT1/ PTR FAMILY 5.1, transcript variant X3
LOC106335298	XM_013773777.1	10.5867	234.255	22.1272	4.46775	0.000508829	0.0406584	Up	ubiquitin carboxyl-terminal hydrolase 23-like, transcript variant X1
LOC106315778	XM_013753600.1	5.29337	233.311	44.076	5.46192	9.12467e-05	0.00968579	Up	short-chain dehydrogenase TIC 32, chloroplastic-like
LOC106326917	XM_013764877.1	0.01	233.311	23331.1	14.51	1.13783e-06	0.000201136	Up	E3 ubiquitin-protein ligase At1g63170, transcript variant X1
LOC106294843	XM_013730519.1	9.52807	232.366	24.3875	4.60807	0.00041535	0.0342636	Up	protein NLP4, transcript variant X1
LOC106315460	XM_013753195.1	7.41072	231.422	31.228	4.96477	0.000226245	0.0204989	Up	uncharacterized LOC106315460, transcript variant X1
LOC106335920	XM_013774603.1	1.05867	231.422	218.596	7.77212	5.64896e-06	0.000867556	Up	uncharacterized LOC106335920, transcript variant X7
LOC106326844	XM_013764788.1	0.01	231.422	23142.2	14.4982	1.26901e-06	0.000223414	Up	peptidyl-prolyl cis-trans isomerase FKBP19, chloroplastic, transcript variant X2
LOC106294292	XM_013729854.1	2.11735	230.477	108.852	6.76622	1.6066e-05	0.00217438	Up	25.3 kDa heat shock protein, chloroplastic
LOC106300272	XM_013736380.1	7.41072	228.588	30.8456	4.94699	0.000255713	0.0227712	Up	UDP-D-xylose:L-fucose alpha-1,3-D-xylosyltransferase 1-like, transcript variant X1
LOC106327042	XM_013765048.1	1.05867	226.699	214.135	7.74237	7.3077e-06	0.00108017	Up	beta carbonic anhydrase 2, chloroplastic, transcript variant X2
LOC106334293	XM_013772601.1	3.17602	225.754	71.0808	6.15139	4.31195e-05	0.00505162	Up	uncharacterized LOC106334293, transcript variant X1
LOC106321797	XM_013760034.1	0.01	225.754	22575.4	14.4625	1.7601e-06	0.000301298	Up	uncharacterized LOC106321797
LOC106343790	XM_013783099.1	7.41072	223.865	30.2083	4.91687	0.000313376	0.0270359	Up	protein AIG1-like, transcript variant X4
LOC106324313	XM_013762303.1	6.35204	223.865	35.243	5.13926	0.000215842	0.0198049	Up	uncharacterized LOC106324313
LOC106323793	XM_013761864.1	0.01	223.865	22386.5	14.4503	1.96275e-06	0.000333352	Up	uncharacterized LOC106323793, transcript variant X1
LOC106296246	XM_013732332.1	4.2347	222.92	52.6414	5.71813	8.97029e-05	0.00954532	Up	YTH domain-containing family protein 2-like, transcript variant X2
LOC106315591	XM_013753360.1	0.01	222.92	22292	14.4442	2.07263e-06	0.000350418	Up	ubiquitin-conjugating enzyme E2 22-like, transcript variant X3
LOC106303980	XM_013740344.1	4.2347	221.031	52.1953	5.70585	9.81232e-05	0.0102648	Up	eukaryotic translation initiation factor 5A-1-like
LOC106329554	XM_013768238.1	0.01	221.031	22103.1	14.432	2.31114e-06	0.000387958	Up	uncharacterized LOC106329554
LOC106307064	XM_013743915.1	2.11735	220.087	103.944	6.69967	2.75153e-05	0.00340474	Up	shaggy-related protein kinase alpha, transcript variant X2
LOC106308412	XM_013745570.1	3.17602	219.142	68.9989	6.1085	5.97977e-05	0.0067159	Up	uncharacterized LOC106308412
LOC106304844	XM_013741230.1	0.01	219.142	21914.2	14.4196	2.57701e-06	0.000429261	Up	uncharacterized LOC106304844
LOC106323744	XM_013761824.1	1.05867	216.308	204.32	7.67469	1.28557e-05	0.00177315	Up	aldehyde dehydrogenase family 3 member F1, transcript variant X1
LOC106324761	XM_013762740.1	3.17602	211.585	66.6196	6.05788	8.67479e-05	0.00927645	Up	uncharacterized LOC106324761, transcript variant X4
LOC106295822	XM_013731816.1	1.05867	210.641	198.967	7.63638	1.7479e-05	0.00233641	Up	multiple inositol polyphosphate phosphatase 1, transcript variant X3
LOC106322673	XM_013760774.1	2.11735	208.752	98.5911	6.62339	4.93255e-05	0.00568149	Up	autophagy-related protein 18f-like, transcript variant X2
LOC106299217	XM_013735342.1	0.01	208.752	20875.2	14.3495	4.68768e-06	0.000725067	Up	(R)-mandelonitrile lyase-like
LOC106312656	XM_013750257.1	0.01	208.752	20875.2	14.3495	4.68768e-06	0.000725067	Up	15 kDa selenoprotein-like
LOC106332790	XM_013771283.1	3.17602	206.863	65.1326	6.02531	0.000109357	0.0111438	Up	NADH--cytochrome b5 reductase 1-like
LOC106316687	XM_013754575.1	0.01	204.973	20497.3	14.3231	5.82566e-06	0.000882181	Up	bidirectional sugar transporter SWEET7
LOC106320172	XM_013758542.1	0.01	204.973	20497.3	14.3231	5.82566e-06	0.000882181	Up	uncharacterized protein At2g34160-like
LOC106344032	XM_013783403.1	0.01	204.029	20402.9	14.3165	6.15084e-06	0.000926047	Up	uncharacterized LOC106344032, transcript variant X2
LOC106342527	XM_013781488.1	0.01	201.195	20119.5	14.2963	7.23905e-06	0.00107369	Up	protein transport protein Sec61 subunit alpha-like, transcript variant X3
LOC106318598	XM_013756639.1	0.01	199.306	19930.6	14.2827	8.06922e-06	0.00118867	Up	large proline-rich protein bag6-B, transcript variant X2
LOC106300494	XM_013736649.1	0.01	196.472	19647.2	14.262	9.49585e-06	0.00137544	Up	uncharacterized membrane protein At1g16860, transcript variant X2
LOC106332502	XM_013770967.1	0.01	196.472	19647.2	14.262	9.49585e-06	0.00137544	Up	polygalacturonase inhibitor 2-like
LOC106297958	XM_013734081.1	4.2347	195.528	46.1728	5.52897	0.000325455	0.0279666	Up	putative Peroxidase 48
LOC106305368	XM_013741746.1	0.01	195.528	19552.8	14.2551	1.00252e-05	0.00144247	Up	uncharacterized LOC106305368
LOC106293335	XM_013729001.1	0.01	194.583	19458.3	14.2481	1.05841e-05	0.001498	Up	cytochrome P450 703A2
LOC106306281	XM_013742841.1	0.01	194.583	19458.3	14.2481	1.05841e-05	0.001498	Up	transcription factor ABORTED MICROSPORES
LOC106332367	XM_013770835.1	0.01	194.583	19458.3	14.2481	1.05841e-05	0.001498	Up	uncharacterized LOC106332367
LOC106340722	XM_013779567.1	0.01	194.583	19458.3	14.2481	1.05841e-05	0.001498	Up	follicular dendritic cell secreted peptide
LOC106327276	XM_013765392.1	5.29337	192.694	36.4029	5.18598	0.000577824	0.0447674	Up	potassium transporter 10, transcript variant X1
LOC106307208	XM_013744088.1	2.11735	192.694	91.0072	6.50791	0.000112104	0.0113703	Up	BOI-related E3 ubiquitin-protein ligase 1-like, transcript variant X1
LOC106312443	XM_013749968.1	1.05867	192.694	182.014	7.50791	4.60469e-05	0.0053322	Up	transcription factor MYB35, transcript variant X2
LOC106308108	XM_013745239.1	0.01	192.694	19269.4	14.234	1.17967e-05	0.00164278	Up	hsp70-Hsp90 organizing protein 2
LOC106317986	XM_013755813.1	0.01	192.694	19269.4	14.234	1.17967e-05	0.00164278	Up	E3 ubiquitin-protein ligase RHF2A-like, transcript variant X1
LOC106320272	XM_013758639.1	0.01	192.694	19269.4	14.234	1.17967e-05	0.00164278	Up	uncharacterized LOC106320272, transcript variant X1
LOC106303931	XM_013740292.1	1.05867	191.749	181.122	7.50082	4.84468e-05	0.00559515	Up	uncharacterized LOC106303931, transcript variant X1
LOC106294554	XM_013730140.1	0.01	191.749	19174.9	14.2269	1.24541e-05	0.00172324	Up	fatty acyl-CoA reductase 2-like, transcript variant X1
LOC106304487	XM_013740910.1	0.01	191.749	19174.9	14.2269	1.24541e-05	0.00172324	Up	uncharacterized LOC106304487, transcript variant X3
LOC106315512	XM_013753298.1	2.11735	189.86	89.6688	6.48653	0.000129486	0.0127163	Up	BOI-related E3 ubiquitin-protein ligase 1, transcript variant X1
LOC106326833	XM_013764766.1	0.01	187.971	18797.1	14.1982	1.54698e-05	0.00210025	Up	uncharacterized LOC106326833, transcript variant X1
LOC106337253	XM_013776332.1	0.01	187.026	18702.6	14.191	1.63313e-05	0.0022034	Up	glycerol-3-phosphate 2-O-acyltransferase 6
LOC106321119	XM_013759435.1	2.11735	186.082	87.8844	6.45754	0.000156869	0.0150307	Up	FBD-associated F-box protein At2g26860-like, transcript variant X1
LOC106326853	XM_013764800.1	0.01	186.082	18608.2	14.1836	1.72407e-05	0.00231169	Up	uncharacterized LOC106326853, transcript variant X1
LOC106343324	XM_013782502.1	4.2347	185.137	43.7191	5.45019	0.00052688	0.0417214	Up	probable serine/threonine-protein kinase At1g54610, transcript variant X2
LOC106313217	XM_013750974.1	2.11735	183.248	86.546	6.4354	0.000181097	0.0171247	Up	callose synthase 5
LOC106317199	XM_013755051.1	0.01	183.248	18324.8	14.1615	2.02833e-05	0.00265393	Up	caffeic acid 3-O-methyltransferase-like, transcript variant X1
LOC106299033	XM_013735162.1	0.01	180.414	18041.4	14.139	2.38616e-05	0.00306653	Up	probable glucan endo-1,3-beta-glucosidase A6
LOC106316401	XM_013754283.1	0.01	180.414	18041.4	14.139	2.38616e-05	0.00306653	Up	ubiquitin receptor RAD23d-like, transcript variant X2
LOC106326824	XM_013764757.1	3.17602	179.47	56.5077	5.82038	0.000413078	0.0342636	Up	proteasome subunit beta type-1-like
LOC106329389	XM_013768032.1	0.01	179.47	17947	14.1315	2.51892e-05	0.00320859	Up	AT-hook motif nuclear-localized protein 16-like
LOC106343676	XM_013782955.1	0.01	178.525	17852.5	14.1238	2.65905e-05	0.00333644	Up	uncharacterized LOC106343676, transcript variant X3
LOC106327187	XM_013765265.1	1.05867	177.581	167.739	7.39007	0.000103586	0.0106309	Up	replication protein A 70 kDa DNA-binding subunit C, transcript variant X2
LOC106301331	XM_013737699.1	0.01	176.636	17663.6	14.1085	2.96309e-05	0.00365608	Up	cellular nucleic acid-binding protein-like, transcript variant X3
LOC106301738	XM_013738204.1	0.01	175.691	17569.1	14.1008	3.12788e-05	0.00384844	Up	deSI-like protein At4g17486, transcript variant X2
LOC106312842	XM_013750513.1	0.01	173.802	17380.2	14.0852	3.48539e-05	0.00421645	Up	uncharacterized LOC106312842, transcript variant X2
LOC106324755	XM_013762732.1	0.01	173.802	17380.2	14.0852	3.48539e-05	0.00421645	Up	uncharacterized LOC106324755
LOC106332768	XM_013771265.1	0.01	173.802	17380.2	14.0852	3.48539e-05	0.00421645	Up	cysteine--tRNA ligase 2, cytoplasmic-like, transcript variant X1
LOC106334473	XM_013772756.1	0.01	172.858	17285.8	14.0773	3.67917e-05	0.00441388	Up	F-box/LRR-repeat protein 2
LOC106337018	XM_013776037.1	0.01	172.858	17285.8	14.0773	3.67917e-05	0.00441388	Up	uncharacterized LOC106337018
LOC106337539	XM_013776642.1	0.01	172.858	17285.8	14.0773	3.67917e-05	0.00441388	Up	protein transport protein yos1-like, transcript variant X1
LOC106298452	XM_013734580.1	0.01	171.913	17191.3	14.0694	3.88369e-05	0.00463357	Up	zinc finger CCCH domain-containing protein 16, transcript variant X2
LOC106327111	XM_013765153.1	0.01	171.913	17191.3	14.0694	3.88369e-05	0.00463357	Up	TMV resistance protein N-like, transcript variant X7
LOC106332848	XM_013771340.1	0.01	170.969	17096.9	14.0614	4.09956e-05	0.00486144	Up	uncharacterized LOC106332848, transcript variant X2
LOC106293546	XM_013729227.1	0.01	170.024	17002.4	14.0535	4.3274e-05	0.00505162	Up	CCA tRNA nucleotidyltransferase, mitochondrial-like
LOC106324753	XM_013762730.1	0.01	170.024	17002.4	14.0535	4.3274e-05	0.00505162	Up	uncharacterized LOC106324753
LOC106304110	XM_013740503.1	1.05867	169.079	159.709	7.3193	0.000163105	0.0155936	Up	transcription initiation factor IIA subunit 2-like, transcript variant X1
LOC106344043	XM_013783424.1	0.01	169.079	16907.9	14.0454	4.56787e-05	0.00530375	Up	uncharacterized LOC106344043, transcript variant X5
LOC106337506	XM_013776615.1	0.01	167.19	16719	14.0292	5.08957e-05	0.0058468	Up	putative lipid-transfer protein DIR1
LOC106301702	XM_013738162.1	0.01	165.301	16530.1	14.0128	5.67072e-05	0.00639566	Up	uncharacterized LOC106301702, transcript variant X2
LOC106308025	XM_013745140.1	0.01	164.357	16435.7	14.0045	5.98567e-05	0.0067159	Up	cyclin-U3-1, transcript variant X2
LOC106299971	XM_013736001.1	0.01	163.412	16341.2	13.9962	6.31808e-05	0.00701615	Up	trafficking protein particle complex subunit 2, transcript variant X2
LOC106337386	XM_013776482.1	0.01	162.467	16246.7	13.9879	6.66891e-05	0.00736795	Up	protein PLASTID MOVEMENT IMPAIRED 15, transcript variant X2
LOC106335920	XM_013774602.1	0.01	162.467	16246.7	13.9879	6.66891e-05	0.00736795	Up	uncharacterized LOC106335920, transcript variant X3
LOC106294937	XM_013730651.1	0.01	161.523	16152.3	13.9795	7.03918e-05	0.00775724	Up	protein NRT1/ PTR FAMILY 5.16, transcript variant X3
LOC106337299	XM_013776387.1	2.11735	159.634	75.3932	6.23636	0.000593862	0.0458459	Up	katanin p60 ATPase-containing subunit A-like 2, transcript variant X1
LOC106296509	XM_013732655.1	0.01	159.634	15963.4	13.9625	7.84238e-05	0.00851242	Up	lysM domain receptor-like kinase 3
LOC106343239	XM_013782395.1	0.01	159.634	15963.4	13.9625	7.84238e-05	0.00851242	Up	uncharacterized LOC106343239, transcript variant X2
LOC106296939	XM_013733201.1	0.01	158.689	15868.9	13.9539	8.27764e-05	0.00894006	Up	metal transporter Nramp1-like
LOC106333327	XM_013771788.1	0.01	158.689	15868.9	13.9539	8.27764e-05	0.00894006	Up	probable E3 ubiquitin-protein ligase ARI15
LOC106325040	XM_013763063.1	2.11735	157.744	74.501	6.21919	0.000652565	0.0495823	Up	FAD synthase-like, transcript variant X1
LOC106319870	XM_013758271.1	0.01	156.8	15680	13.9366	9.22181e-05	0.00969387	Up	probable sodium-coupled neutral amino acid transporter 6, transcript variant X1
LOC106337303	XM_013776397.1	0.01	156.8	15680	13.9366	9.22181e-05	0.00969387	Up	malonyl CoA-acyl carrier protein transacylase-like, transcript variant X2
LOC106340599	XM_013779451.1	0.01	156.8	15680	13.9366	9.22181e-05	0.00969387	Up	glycine cleavage system H protein 2, mitochondrial-like
LOC106309683	XM_013746771.1	0.01	156.8	15680	13.9366	9.22181e-05	0.00969387	Up	eukaryotic translation initiation factor 5B-like, transcript variant X1
LOC106299122	XM_013735259.1	0.01	155.855	15585.5	13.9279	9.73345e-05	0.0102069	Up	cytochrome P450 704B1
LOC106293056	XM_013728730.1	0.01	154.911	15491.1	13.9191	0.000102734	0.0105684	Up	uncharacterized LOC106293056, transcript variant X2
LOC106317679	XM_013755459.1	0.01	154.911	15491.1	13.9191	0.000102734	0.0105684	Up	protein BOLA2-like, transcript variant X1
LOC106306393	XM_013743034.1	0.01	152.077	15207.7	13.8925	0.000120793	0.0120262	Up	oxysterol-binding protein-related protein 2A, transcript variant X5
LOC106321933	XM_013760142.1	0.01	151.132	15113.2	13.8835	0.00012749	0.0126061	Up	leucine-rich repeat extensin-like protein 2
LOC106324882	XM_013762878.1	0.01	151.132	15113.2	13.8835	0.00012749	0.0126061	Up	uncharacterized LOC106324882, transcript variant X2
LOC106295524	XM_013731450.1	1.05867	149.243	140.972	7.13926	0.000467546	0.038062	Up	protein POLLENLESS 3-LIKE 2-like, transcript variant X1
LOC106326833	XM_013764770.1	0.01	148.299	14829.9	13.8562	0.000149885	0.0144253	Up	uncharacterized LOC106326833, transcript variant X4
LOC106298490	XM_013734620.1	0.01	146.41	14641	13.8377	0.000166942	0.0158903	Up	putative peroxisomal acyl-coenzyme A oxidase 1.2, transcript variant X1
LOC106340642	XM_013779486.1	0.01	146.41	14641	13.8377	0.000166942	0.0158903	Up	putative galacturonosyltransferase 2
LOC106294764	XM_013730411.1	0.01	145.465	14546.5	13.8284	0.000176178	0.016696	Up	L-ascorbate peroxidase 1, cytosolic-like, transcript variant X2
LOC106337100	XM_013776134.1	0.01	145.465	14546.5	13.8284	0.000176178	0.016696	Up	ABSCISIC ACID-INSENSITIVE 5-like protein 2, transcript variant X1
LOC106316953	XM_013754818.1	0.01	143.576	14357.6	13.8095	0.000196192	0.0182728	Up	uncharacterized protein At1g28695-like
LOC106294657	XM_013730268.1	0.01	142.631	14263.1	13.8	0.000207026	0.0191174	Up	serine/arginine-rich splicing factor RS2Z33-like, transcript variant X2
LOC106335260	XM_013773737.1	0.01	142.631	14263.1	13.8	0.000207026	0.0191174	Up	transcription factor ABORTED MICROSPORES-like, transcript variant X2
LOC106295003	XM_013730746.1	0.01	141.687	14168.7	13.7904	0.00021845	0.0198757	Up	GATA transcription factor 11-like, transcript variant X3
LOC106309054	XM_013746138.1	0.01	141.687	14168.7	13.7904	0.00021845	0.0198757	Up	acyl-CoA-binding domain-containing protein 2, transcript variant X2
LOC106335107	XM_013773534.1	0.01	141.687	14168.7	13.7904	0.00021845	0.0198757	Up	splicing factor 3B subunit 1-like
LOC106301621	XM_013738069.1	0.01	139.798	13979.8	13.7711	0.000243195	0.0217614	Up	TBC1 domain family member 15-like, transcript variant X2
LOC106306863	XM_013743636.1	0.01	139.798	13979.8	13.7711	0.000243195	0.0217614	Up	tyrosine decarboxylase 1-like
LOC106322050	XM_013760237.1	0.01	139.798	13979.8	13.7711	0.000243195	0.0217614	Up	prosaposin-like
LOC106294554	XM_013730141.1	0.01	138.853	13885.3	13.7613	0.000256583	0.0227712	Up	fatty acyl-CoA reductase 2-like, transcript variant X2
LOC106300967	XM_013737262.1	0.01	138.853	13885.3	13.7613	0.000256583	0.0227712	Up	uncharacterized LOC106300967, transcript variant X1
LOC106295417	XM_013731312.1	0.01	136.964	13696.4	13.7415	0.000285572	0.0250361	Up	zinc finger BED domain-containing protein DAYSLEEPER-like
LOC106313347	XM_013751142.1	0.01	136.964	13696.4	13.7415	0.000285572	0.0250361	Up	bifunctional cystathionine gamma-lyase/cysteine synthase, transcript variant X2
LOC106315755	XM_013753578.1	0.01	136.964	13696.4	13.7415	0.000285572	0.0250361	Up	uncharacterized LOC106315755, transcript variant X6
LOC106313739	XM_013751637.1	0.01	136.019	13601.9	13.7315	0.000301251	0.0262513	Up	uncharacterized LOC106313739, transcript variant X1
LOC106299386	XM_013735483.1	0.01	134.13	13413	13.7113	0.000335186	0.0285198	Up	uncharacterized LOC106299386
LOC106315955	XM_013753844.1	0.01	134.13	13413	13.7113	0.000335186	0.0285198	Up	rhomboid-like protein 14, mitochondrial, transcript variant X6
LOC106341212	XM_013780020.1	0.01	134.13	13413	13.7113	0.000335186	0.0285198	Up	zinc finger A20 and AN1 domain-containing stress-associated protein 5-like
LOC106328442	XM_013766887.1	0.01	132.241	13224.1	13.6909	0.000372861	0.031478	Up	calcium-dependent protein kinase 6-like, transcript variant X2
LOC106341182	XM_013779994.1	0.01	132.241	13224.1	13.6909	0.000372861	0.031478	Up	F-box/kelch-repeat protein At2g44700-like
LOC106307930	XM_013745026.1	0.01	131.296	13129.6	13.6805	0.000393222	0.0328132	Up	14-3-3-like protein GF14 mu, transcript variant X2
LOC106312731	XM_013750364.1	0.01	131.296	13129.6	13.6805	0.000393222	0.0328132	Up	myelin transcription factor 1-like protein, transcript variant X2
LOC106339797	XM_013778671.1	0.01	131.296	13129.6	13.6805	0.000393222	0.0328132	Up	probable LRR receptor-like serine/threonine-protein kinase At4g36180
LOC106331874	XM_013770305.1	0.01	130.352	13035.2	13.6701	0.00041467	0.0342636	Up	senescence-associated carboxylesterase 101-like
LOC106335260	XM_013773736.1	0.01	130.352	13035.2	13.6701	0.00041467	0.0342636	Up	transcription factor ABORTED MICROSPORES-like, transcript variant X1
LOC106308007	XM_013745113.1	0.01	129.407	12940.7	13.6596	0.000437259	0.0357982	Up	proteasome subunit beta type-5-B-like, transcript variant X2
LOC106325983	XM_013764031.1	0.01	128.463	12846.3	13.6491	0.000461047	0.0376036	Up	uncharacterized LOC106325983
LOC106318876	XM_013757029.1	0.01	127.518	12751.8	13.6384	0.000486097	0.0393502	Up	pumilio homolog 18-like
LOC106294937	XM_013730649.1	0.01	126.573	12657.3	13.6277	0.00051247	0.0407988	Up	protein NRT1/ PTR FAMILY 5.16, transcript variant X1
LOC106294937	XM_013730652.1	0.01	126.573	12657.3	13.6277	0.00051247	0.0407988	Up	protein NRT1/ PTR FAMILY 5.16, transcript variant X4
LOC106307743	XM_013744778.1	0.01	125.629	12562.9	13.6169	0.000540234	0.0423858	Up	anaphase-promoting complex subunit 2-like, transcript variant X1
LOC106317252	XM_013755100.1	0.01	125.629	12562.9	13.6169	0.000540234	0.0423858	Up	DNA-directed RNA polymerase II subunit 4-like
LOC106332122	XM_013770592.1	0.01	125.629	12562.9	13.6169	0.000540234	0.0423858	Up	uncharacterized LOC106332122, transcript variant X1
LOC106329504	XM_013768179.1	0.01	125.629	12562.9	13.6169	0.000540234	0.0423858	Up	4-substituted benzoates-glutamate ligase GH3.12, transcript variant X2
LOC106301530	XM_013737950.1	0.01	124.684	12468.4	13.606	0.000569459	0.0442777	Up	uncharacterized LOC106301530, transcript variant X1
LOC106313982	XM_013751930.1	0.01	123.74	12374	13.595	0.000600217	0.0461286	Up	MACPF domain-containing protein At4g24290, transcript variant X1
LOC106333715	XM_013772135.1	0.01	123.74	12374	13.595	0.000600217	0.0461286	Up	protein ABIL3-like, transcript variant X1
LOC106332675	XM_013771151.1	0.01	122.795	12279.5	13.584	0.000632585	0.0481487	Up	MATE efflux family protein 5-like
LOC106326833	XM_013764771.1	0.01	122.795	12279.5	13.584	0.000632585	0.0481487	Up	uncharacterized LOC106326833, transcript variant X5
LOC106333488	XM_013771927.1	32954.4	6613.93	0.2007	-2.31689	0.000140603	0.0136227	Down	myrosinase-binding protein 2-like, transcript variant X1
LOC106333488	XM_013771928.1	15146.4	3140.72	0.207357	-2.26981	2.68788e-06	0.000446012	Down	myrosinase-binding protein 2-like, transcript variant X2
LOC106301838	XM_013738320.1	8159.2	2594.76	0.318016	-1.65283	0.000118176	0.0118978	Down	glutathione S-transferase U13-like
LOC106320988	XM_013759321.1	16951.5	2509.74	0.148054	-2.7558	3.58918e-08	8.40236e-06	Down	lipoxygenase 2, chloroplastic-like
LOC106332946	XM_013771431.1	4613.7	1750.3	0.379371	-1.39832	0.000621325	0.0475424	Down	nucleolin 2-like
LOC106319965	XM_013758347.1	5409.82	1621.84	0.299795	-1.73795	2.70787e-05	0.00337153	Down	21 kDa seed protein-like
LOC106312180	XM_013749594.1	4300.33	1582.17	0.367917	-1.44255	0.000412991	0.0342636	Down	cytochrome P450 83B1
LOC106339501	XM_013778327.1	3924.5	1429.15	0.36416	-1.45736	0.0003607	0.0305706	Down	50S ribosomal protein L35, chloroplastic-like
LOC106336903	XM_013775878.1	4233.64	1299.74	0.307003	-1.70368	3.45573e-05	0.00421589	Down	histone H3.2-like
LOC106328960	XM_013767517.1	5429.94	1204.34	0.221796	-2.1727	2.19549e-07	4.4432e-05	Down	polygalacturonase inhibitor 2-like
LOC106322838	XM_013760986.1	3956.26	1168.44	0.29534	-1.75955	1.98213e-05	0.0026172	Down	fe(2+) transport protein 3, chloroplastic-like
LOC106333488	XM_013771929.1	4381.85	1011.64	0.230871	-2.11484	3.98548e-07	7.63749e-05	Down	myrosinase-binding protein 2-like, transcript variant X3
LOC106301837	XM_013738318.1	3609.02	991.807	0.274813	-1.86348	7.08308e-06	0.00105416	Down	MLP-like protein 328
LOC106331773	XM_013770186.1	5813.18	895.46	0.15404	-2.69863	2.94847e-10	9.97619e-08	Down	peroxidase 22-like
LOC106344377	XM_013783771.1	4890.02	862.4	0.176359	-2.50341	3.37757e-09	9.76884e-07	Down	RNA-dependent RNA polymerase 1-like
LOC106337685	XM_013776809.1	4310.92	856.732	0.198735	-2.33108	3.01857e-08	7.30342e-06	Down	defensin-like protein 2, transcript variant X1
LOC106317960	XM_013755786.1	2356.61	826.506	0.350718	-1.51162	0.000332421	0.0284523	Down	20 kDa chaperonin, chloroplastic-like, transcript variant X3
LOC106307860	XM_013744938.1	3657.72	765.108	0.209176	-2.25721	8.53226e-08	1.88533e-05	Down	xyloglucan endotransglucosylase/hydrolase protein 15
LOC106297038	XM_013733318.1	2246.51	701.821	0.312406	-1.67851	8.43662e-05	0.0090441	Down	caffeic acid 3-O-methyltransferase-like
LOC106308010	XM_013745120.1	2283.56	643.258	0.281691	-1.82782	2.06991e-05	0.00269206	Down	uncharacterized LOC106308010, transcript variant X1
LOC106328207	XM_013766601.1	1653.65	573.359	0.346723	-1.52814	0.000567135	0.0441764	Down	jacalin-related lectin 22-like, transcript variant X3
LOC106319955	XM_013758338.1	5797.3	528.964	0.0912431	-3.45414	5.74119e-15	3.71112e-12	Down	uncharacterized LOC106319955
LOC106296668	XM_013732860.1	14120.6	458.12	0.0324434	-4.94593	2.16306e-21	2.67657e-18	Down	beta-D-glucopyranosyl abscisate beta-glucosidase-like
LOC106292818	XM_013728473.1	2170.28	410.891	0.189326	-2.40105	7.24055e-08	1.64179e-05	Down	uncharacterized LOC106292818
LOC106342315	XM_013781205.1	1588.01	323.046	0.203428	-2.29741	1.08408e-06	0.000194815	Down	villin-2, transcript variant X2
LOC106302779	XM_013739216.1	1135.96	281.484	0.247795	-2.01278	7.62665e-05	0.00831996	Down	cytochrome P450 79B1
LOC106298429	XM_013734553.1	1228.06	279.595	0.227672	-2.13497	2.02748e-05	0.00265393	Down	protein TIFY 10B-like, transcript variant X1
LOC106295484	XM_013731400.1	1092.55	279.595	0.25591	-1.96629	0.000128835	0.0126812	Down	zinc transporter 1
LOC106321742	XM_013759985.1	1013.15	257.87	0.254523	-1.97413	0.000183429	0.0173075	Down	endogenous alpha-amylase/subtilisin inhibitor-like
LOC106322623	XM_013760709.1	927.398	238.034	0.256668	-1.96202	0.000315711	0.0271832	Down	36.4 kDa proline-rich protein-like, transcript variant X2
LOC106325069	XM_013763095.1	863.878	229.532	0.2657	-1.91213	0.000600719	0.0461286	Down	MADS-box protein SOC1, transcript variant X1
LOC106317211	XM_013755061.1	988.802	223.865	0.2264	-2.14305	7.29181e-05	0.00801525	Down	two-component response regulator-like APRR7, transcript variant X3
LOC106310361	XM_013747589.1	924.222	213.475	0.230978	-2.11418	0.000131192	0.0127968	Down	selenium-binding protein 1-like, transcript variant X2
LOC106326369	XM_013764366.1	921.046	211.585	0.229723	-2.12203	0.000127783	0.0126063	Down	membrane protein of ER body 1, transcript variant X1
LOC106321402	XM_013759679.1	1770.1	204.973	0.115797	-3.11032	1.38887e-10	5.11182e-08	Down	lipoxygenase 2, chloroplastic-like
LOC106342658	XM_013781654.1	994.095	192.694	0.193839	-2.36707	1.65357e-05	0.00222405	Down	probable ADP-ribosylation factor GTPase-activating protein AGD14, transcript variant X1
LOC106321675	XM_013759922.1	2174.52	184.193	0.0847051	-3.56141	8.83748e-14	4.80941e-11	Down	uncharacterized LOC106321675
LOC106295252	XM_013731105.1	900.932	183.248	0.203398	-2.29762	5.13391e-05	0.00586661	Down	flavonol synthase/flavanone 3-hydroxylase-like
LOC106298520	XM_013734657.1	681.786	153.022	0.224442	-2.15558	0.000608702	0.0466589	Down	calcium-binding protein CML24
LOC106300533	XM_013736693.1	791.888	147.354	0.186079	-2.42601	6.0165e-05	0.00673304	Down	scarecrow-like protein 5, transcript variant X1
LOC106318550	XM_013756573.1	758.011	129.407	0.170719	-2.5503	4.20814e-05	0.00496595	Down	bis(5'-adenosyl)-triphosphatase, transcript variant X2
LOC106300126	XM_013736205.1	658.495	129.407	0.19652	-2.34726	0.000304791	0.0264533	Down	mannose-1-phosphate guanyltransferase alpha-like, transcript variant X2
LOC106295075	XM_013730850.1	750.6	122.795	0.163596	-2.61179	3.25763e-05	0.00399673	Down	uncharacterized LOC106295075
LOC106336306	XM_013775096.1	959.159	121.851	0.127039	-2.97666	3.71551e-07	7.15177e-05	Down	E3 ubiquitin-protein ligase RING1-like
LOC106333021	XM_013771505.1	737.896	115.238	0.156172	-2.67879	2.60295e-05	0.00329623	Down	probable thionin-2.4, transcript variant X1
LOC106310109	XM_013747314.1	691.314	113.349	0.163962	-2.60857	6.19882e-05	0.00691919	Down	uncharacterized LOC106310109
LOC106308298	XM_013745450.1	603.444	107.682	0.178445	-2.48644	0.000280631	0.0247532	Down	transcription factor bHLH93
LOC106294051	XM_013729666.1	566.391	103.904	0.183449	-2.44655	0.000491128	0.0396556	Down	peroxisomal (S)-2-hydroxy-acid oxidase GLO3-like, transcript variant X3
LOC106332590	XM_013771065.1	842.705	97.2915	0.115452	-3.11464	6.02254e-07	0.000112427	Down	glutamate synthase 1 [NADH], chloroplastic, transcript variant X3
LOC106324835	XM_013762824.1	547.334	97.2915	0.177755	-2.49204	0.000500273	0.0401973	Down	zinc-finger homeodomain protein 3, transcript variant X1
LOC106327893	XM_013766197.1	834.235	87.8457	0.105301	-3.24741	2.9486e-07	5.80459e-05	Down	nudix hydrolase 21, chloroplastic
LOC106326764	XM_013764686.1	536.748	86.9012	0.161903	-2.6268	0.000328262	0.0281519	Down	uncharacterized LOC106326764
LOC106295349	XM_013731223.1	585.447	85.9566	0.146822	-2.76786	0.000100299	0.0104419	Down	alpha-dioxygenase 1-like, transcript variant X1
LOC106310550	XM_013747783.1	981.391	85.012	0.086624	-3.52909	5.64714e-09	1.53642e-06	Down	putative nuclease HARBI1
LOC106318810	XM_013756945.1	860.702	83.1229	0.0965756	-3.3722	9.22638e-08	2.01811e-05	Down	protein TRANSPARENT TESTA 12-like
LOC106331418	XM_013769769.1	499.694	76.5108	0.153115	-2.70731	0.000376918	0.0316969	Down	tropinone reductase homolog At2g29310, transcript variant X2
LOC106328270	XM_013766682.1	679.669	75.5662	0.111181	-3.16902	4.11273e-06	0.000652448	Down	probable CCR4-associated factor 1 homolog 9
LOC106322815	XM_013760959.1	514.516	72.7325	0.141361	-2.82254	0.000199351	0.0185272	Down	cytochrome c oxidase subunit 5b-1, mitochondrial-like, transcript variant X1
LOC106298669	XM_013734809.1	609.796	69.8988	0.114626	-3.12499	1.42237e-05	0.0019556	Down	uncharacterized LOC106298669, transcript variant X1
LOC106329109	XM_013767701.1	636.263	44.3952	0.0697748	-3.84115	2.79234e-07	5.52208e-05	Down	uncharacterized protein OsI_027940-like, transcript variant X3
LOC106307244	XM_013744145.1	1905.61	36.8385	0.0193316	-5.6929	6.49418e-24	9.6985e-21	Down	uncharacterized LOC106307244
LOC106309614	XM_013746676.1	648.967	32.1156	0.0494873	-4.3368	1.74973e-08	4.4576e-06	Down	probable apyrase 5, transcript variant X1
LOC106343594	XM_013782851.1	432.998	26.4482	0.0610816	-4.03312	9.04988e-06	0.00132413	Down	RNA polymerase II C-terminal domain phosphatase-like 4
LOC106298447	XM_013734574.1	407.589	25.5036	0.0625718	-3.99834	1.82525e-05	0.00241742	Down	calcium-binding protein CML38
LOC106327138	XM_013765207.1	363.125	25.5036	0.0702336	-3.83169	8.41351e-05	0.00904171	Down	protein BONZAI 1-like, transcript variant X2
LOC106293329	XM_013728994.1	425.587	22.6699	0.0532673	-4.23061	5.43873e-06	0.000838242	Down	(Z)-3-hexen-1-ol acetyltransferase-like
LOC106342704	XM_013781709.1	293.253	22.6699	0.0773049	-3.6933	0.000571413	0.0443501	Down	U-box domain-containing protein 33-like, transcript variant X2
LOC106294486	XM_013730046.1	819.414	20.7807	0.0253605	-5.30127	1.10156e-12	5.18561e-10	Down	uncharacterized LOC106294486, transcript variant X3
LOC106337257	XM_013776339.1	387.475	19.8361	0.0511934	-4.2879	1.16927e-05	0.00164278	Down	E3 ubiquitin-protein ligase At3g02290, transcript variant X3
LOC106301222	XM_013737574.1	317.602	18.8916	0.0594818	-4.07141	0.000125562	0.0124724	Down	probable 6-phosphogluconolactonase 3
LOC106309746	XM_013746862.1	301.722	17.947	0.0594818	-4.07141	0.000186032	0.0174769	Down	quercetin 3-O-methyltransferase 1-like
LOC106311767	XM_013749043.1	320.778	17.0024	0.0530036	-4.23777	7.51188e-05	0.00821545	Down	DNA ligase 1-like, transcript variant X3
LOC106342068	XM_013780884.1	263.61	17.0024	0.0644984	-3.95459	0.000622813	0.0475722	Down	uncharacterized LOC106342068, transcript variant X3
LOC106295782	XM_013731763.1	257.258	16.0578	0.0624192	-4.00187	0.000657649	0.0498811	Down	6-phosphofructo-2-kinase/fructose-2,6-bisphosphatase-like, transcript variant X2
LOC106321881	XM_013760103.1	339.834	15.1132	0.0444724	-4.49095	2.28957e-05	0.00295998	Down	transcriptional corepressor SEUSS-like
LOC106311684	XM_013748939.1	536.748	14.1687	0.0263973	-5.24347	5.67614e-09	1.53642e-06	Down	60S ribosomal protein L12-2, transcript variant X2
LOC106315908	XM_013753749.1	607.679	10.3904	0.0170984	-5.86999	4.40152e-11	1.73296e-08	Down	NEDD8-conjugating enzyme Ubc12, transcript variant X1
LOC106321694	XM_013759939.1	315.485	10.3904	0.0329346	-4.92425	1.52519e-05	0.00207718	Down	reticuline oxidase-like protein
LOC106341891	XM_013780638.1	246.671	9.44578	0.038293	-4.70677	0.000208061	0.0191722	Down	ubiquitin-activating enzyme E1 1, transcript variant X2
LOC106312171	XM_013749583.1	223.38	8.5012	0.0380571	-4.71569	0.000417509	0.0343763	Down	myosin-binding protein 1-like, transcript variant X2
LOC106307694	XM_013744715.1	239.26	6.61204	0.0276354	-5.17734	0.000108653	0.0110982	Down	zinc transporter 4, chloroplastic, transcript variant X2
LOC106308261	XM_013745412.1	594.975	5.66747	0.00952556	-6.71398	2.86457e-12	1.27898e-09	Down	uncharacterized LOC106308261
LOC106305642	XM_013741994.1	214.911	5.66747	0.0263713	-5.24489	0.000224364	0.0203711	Down	uncharacterized LOC106305642, transcript variant X2
LOC106343377	XM_013782566.1	189.503	3.77831	0.019938	-5.64833	0.000311999	0.0269708	Down	E3 ubiquitin-protein ligase RGLG2-like, transcript variant X9
LOC106318180	XM_013756052.1	219.146	2.83373	0.0129308	-6.27304	4.10835e-05	0.00486144	Down	protein TonB
LOC106328027	XM_013766379.1	170.447	2.83373	0.0166254	-5.91047	0.000474058	0.0385197	Down	anthranilate synthase alpha subunit 2, chloroplastic, transcript variant X1
LOC106298890	XM_013735020.1	167.27	2.83373	0.016941	-5.88334	0.000554461	0.043345	Down	ethylene-responsive transcription factor ERF018
LOC106331417	XM_013769765.1	258.316	1.88916	0.00731334	-7.09525	2.40691e-06	0.000402474	Down	afadin- and alpha-actinin-binding protein, transcript variant X1
LOC106340066	XM_013778934.1	165.153	1.88916	0.0114388	-6.44992	0.000337204	0.0286353	Down	tropinone reductase homolog At2g30670-like
LOC106334311	XM_013772615.1	402.296	0.944578	0.00234797	-8.73437	2.49956e-10	8.8011e-08	Down	inactive protein kinase SELMODRAFT_444075, transcript variant X1
LOC106311627	XM_013748863.1	348.304	0.944578	0.00271194	-8.52646	5.12784e-09	1.41453e-06	Down	probable phosphoinositide phosphatase SAC9, transcript variant X3
LOC106318640	XM_013756700.1	169.388	0.944578	0.00557642	-7.48644	0.000118678	0.0118978	Down	mitogen-activated protein kinase kinase kinase 1-like, transcript variant X1
LOC106325683	XM_013763745.1	582.271	0.01	1.71741e-05	-15.8294	1.5445e-15	1.07888e-12	Down	uncharacterized LOC106325683
LOC106312354	XM_013749844.1	379.005	0.01	2.63849e-05	-15.2099	1.39277e-10	5.11182e-08	Down	pollen-specific protein SF21, transcript variant X3
LOC106296011	XM_013732053.1	320.778	0.01	3.11742e-05	-14.9693	4.20035e-09	1.18701e-06	Down	probable H/ACA ribonucleoprotein complex subunit 1, transcript variant X2
LOC106306167	XM_013742663.1	319.72	0.01	3.12774e-05	-14.9645	4.47069e-09	1.24917e-06	Down	probable plastid-lipid-associated protein 4, chloroplastic, transcript variant X1
LOC106313985	XM_013751935.1	285.842	0.01	3.49844e-05	-14.8029	3.31226e-08	7.83883e-06	Down	mitochondrial outer membrane protein porin 3-like, transcript variant X4
LOC106315999	XM_013753856.1	284.783	0.01	3.51144e-05	-14.7976	3.52682e-08	8.30126e-06	Down	CDGSH iron-sulfur domain-containing protein NEET
LOC106319871	XM_013758274.1	268.903	0.01	3.71881e-05	-14.7148	9.05192e-08	1.99e-05	Down	uncharacterized LOC106319871, transcript variant X1
LOC106312775	XM_013750431.1	265.727	0.01	3.76326e-05	-14.6977	1.09321e-07	2.34385e-05	Down	ABC transporter E family member 2, transcript variant X2
LOC106319097	XM_013757330.1	226.556	0.01	4.41392e-05	-14.4676	1.12343e-06	0.000199404	Down	auxin response factor 4, transcript variant X2
LOC106309614	XM_013746677.1	205.383	0.01	4.86896e-05	-14.326	3.9418e-06	0.000627629	Down	probable apyrase 5, transcript variant X2
LOC106339333	XM_013778124.1	204.324	0.01	4.89419e-05	-14.3186	4.19667e-06	0.000660923	Down	UDP-glucuronic acid decarboxylase 6, transcript variant X2
LOC106301026	XM_013737330.1	183.151	0.01	5.45999e-05	-14.1607	1.46661e-05	0.00201004	Down	isochorismate synthase 1, chloroplastic, transcript variant X2
LOC106343037	XM_013782149.1	150.332	0.01	6.65196e-05	-13.8759	0.00010136	0.0105048	Down	myosin-16, transcript variant X6
LOC106335552	XM_013774101.1	146.097	0.01	6.84477e-05	-13.8346	0.000129984	0.0127363	Down	uncharacterized LOC106335552, transcript variant X5
LOC106309767	XM_013746894.1	145.038	0.01	6.89473e-05	-13.8241	0.000138311	0.0134307	Down	pentatricopeptide repeat-containing protein At4g18975, chloroplastic-like, transcript variant X1
LOC106302169	XM_013738698.1	139.745	0.01	7.15589e-05	-13.7705	0.000188538	0.0176359	Down	ATPase family AAA domain-containing protein 1-like, transcript variant X1
LOC106322742	XM_013760866.1	138.686	0.01	7.21052e-05	-13.7595	0.000200558	0.0185995	Down	glycerophosphodiester phosphodiesterase GDPDL5-like, transcript variant X1
LOC106309530	XM_013746594.1	127.041	0.01	7.87148e-05	-13.633	0.000393996	0.0328146	Down	E3 ubiquitin-protein ligase KEG, transcript variant X3
LOC106320425	XM_013758795.1	125.982	0.01	7.93763e-05	-13.6209	0.000418728	0.0344112	Down	nudix hydrolase 17, mitochondrial-like, transcript variant X2

## Sheet: NKR-06 VS. NKR-05
Data set 1 DEGs detected by pairwise comparison in NKR-06 and two parents.
Differentially expressed genes between NKR-06 and NKR-05
		Normalized expression level			Relative expression level
Gene ID	Transcript ID	NKR-05	NKR-06	Fold change (NKR-06/NKR-05)	Log2 (Fold change)	p-value	Corrected p-value	up_down	Functional annotation
LOC106341727	XM_013780431.1	41.5821	25215.9	606.413	9.24416	1.52385e-13	1.74677e-10	Up	ribulose bisphosphate carboxylase small chain F1, chloroplastic-like
LOC106322968	XM_013761118.1	818.771	8450.08	10.3204	3.36743	4.6541e-06	0.000885276	Up	17.6 kDa class II heat shock protein
LOC106328456	XM_013766899.1	1262.31	6654.21	5.27144	2.3982	0.000484008	0.0453396	Up	auxin-repressed 12.5 kDa protein-like
LOC106328566	XM_013767039.1	1154.4	6216.86	5.38537	2.42905	0.000359735	0.0361053	Up	aquaporin PIP2-2-like
LOC106295788	XM_013731772.1	852.433	5441.14	6.38308	2.67425	7.17506e-05	0.00929302	Up	universal stress protein YxiE-like, transcript variant X2
LOC106342443	XM_013781380.1	225.731	5052.27	22.3818	4.48425	4.63971e-10	2.40597e-07	Up	uncharacterized LOC106342443, transcript variant X4
LOC106328295	XM_013766712.1	207.91	4983.59	23.9699	4.58315	2.21764e-10	1.39997e-07	Up	protein 108
LOC106315966	XM_013753820.1	899.955	4624.01	5.13805	2.36122	0.00032009	0.0329617	Up	17.6 kDa class II heat shock protein-like
LOC106332165	XM_013770632.1	621.751	4547.25	7.31361	2.87058	1.62834e-05	0.0026466	Up	22.0 kDa heat shock protein
LOC106306884	XM_013743662.1	178.209	3960.41	22.2234	4.47401	2.67108e-10	1.61596e-07	Up	epithiospecifier protein-like, transcript variant X1
LOC106308073	XM_013745194.1	77.2239	3734.16	48.355	5.59559	7.71193e-14	9.59783e-11	Up	thioredoxin H-type
LOC106342506	XM_013781459.1	458.393	3729.11	8.13517	3.02417	4.77634e-06	0.000901299	Up	expansin-A8
LOC106311967	XM_013749327.1	491.065	3478.61	7.08382	2.82453	1.55911e-05	0.00255313	Up	bidirectional sugar transporter SWEET11
LOC106301979	XM_013738481.1	434.632	3135.2	7.21346	2.85069	1.23806e-05	0.00212318	Up	peptidyl-prolyl cis-trans isomerase FKBP65
LOC106306461	XM_013743089.1	634.622	3003.89	4.73336	2.24286	0.000427439	0.0407414	Up	pyruvate, phosphate dikinase 1, chloroplastic-like
LOC106304334	XM_013740742.1	9.9005	2987.73	301.776	8.23733	4.0277e-21	2.50633e-17	Up	uncharacterized LOC106304334
LOC106313445	XM_013751247.1	499.975	2923.09	5.84646	2.54756	7.50519e-05	0.00964362	Up	uncharacterized LOC106313445
LOC106318558	XM_013756582.1	203.95	2899.85	14.2184	3.82969	1.89567e-08	6.60588e-06	Up	ATP-citrate synthase alpha chain protein 2, transcript variant X2
LOC106318990	XM_013757179.1	275.234	2775.62	10.0846	3.33408	5.38383e-07	0.000134008	Up	expansin-A1
LOC106302078	XM_013738593.1	56.4328	2672.59	47.3589	5.56556	9.57704e-14	1.15879e-10	Up	uncharacterized LOC106302078
LOC106343518	XM_013782756.1	454.433	2498.86	5.49887	2.45913	0.000122672	0.0147609	Up	protein YLS9-like
LOC106300202	XM_013736298.1	220.781	2474.62	11.2085	3.48652	2.01314e-07	5.55001e-05	Up	nitrate reductase [NADH], clone PBNBR1412
LOC106308296	XM_013745449.1	31.6816	2416.04	76.2601	6.25286	1.14594e-15	1.99664e-12	Up	uncharacterized LOC106308296
LOC106292846	XM_013728508.1	379.189	2404.93	6.3423	2.66501	3.69637e-05	0.00529639	Up	extensin-like
LOC106328421	XM_013766858.1	0.99005	2279.68	2302.6	11.169	3.65501e-24	1.1181e-19	Up	transaldolase-like
LOC106319507	XM_013757855.1	473.244	2274.63	4.80647	2.26498	0.000367396	0.0366211	Up	filaggrin-2-like
LOC106301951	XM_013738444.1	145.537	2188.78	15.0393	3.91067	1.34677e-08	4.88867e-06	Up	superoxide dismutase [Fe] 1, chloroplastic-like
LOC106327092	XM_013765116.1	1.9801	2111.01	1066.11	10.0581	8.75336e-23	9.53219e-19	Up	non-lysosomal glucosylceramidase
LOC106319239	XM_013757516.1	92.0746	2079.69	22.5871	4.49742	2.87713e-10	1.69573e-07	Up	tapetum-specific protein A9
LOC106294185	XM_013729776.1	2.97015	2067.57	696.118	9.44319	5.96612e-22	4.3313e-18	Up	F-box protein At1g30790-like
LOC106339602	XM_013778445.1	89.1045	2022.12	22.6938	4.50423	3.01437e-10	1.75071e-07	Up	uncharacterized LOC106339602, transcript variant X1
LOC106343201	XM_013782351.1	87.1244	1995.86	22.9082	4.51779	2.88079e-10	1.69573e-07	Up	mavicyanin
LOC106313665	XM_013751543.1	381.169	1975.66	5.18316	2.37383	0.000214618	0.0238483	Up	uncharacterized LOC106313665, transcript variant X1
LOC106309095	XM_013746175.1	0.01	1937.28	193728	17.5637	5.13372e-24	1.1181e-19	Up	uncharacterized protein DDB_G0288133, transcript variant X3
LOC106303859	XM_013740202.1	323.746	1884.75	5.8217	2.54144	8.8227e-05	0.0111717	Up	uncharacterized LOC106303859
LOC106332946	XM_013771431.1	0.99005	1871.62	1890.43	10.8845	1.19795e-22	1.04363e-18	Up	nucleolin 2-like
LOC106322791	XM_013760926.1	200.98	1866.57	9.28736	3.21527	1.66372e-06	0.000358763	Up	WAT1-related protein At1g70260
LOC106295656	XM_013731622.1	339.587	1821.12	5.36275	2.42297	0.000176551	0.019975	Up	cytochrome P450 86A4-like
LOC106309738	XM_013746848.1	371.269	1796.88	4.83984	2.27496	0.000396111	0.0382577	Up	protein RALF-like 32
LOC106331336	XM_013769665.1	366.318	1778.7	4.85561	2.27965	0.000390296	0.0379699	Up	chromatin structure-remodeling complex protein SYD, transcript variant X4
LOC106331336	XM_013769666.1	366.318	1778.7	4.85561	2.27965	0.000390296	0.0379699	Up	chromatin structure-remodeling complex protein SYD, transcript variant X5
LOC106312445	XM_013749970.1	197.02	1752.44	8.89473	3.15295	2.78845e-06	0.000559732	Up	protein disulfide isomerase-like 1-1
LOC106302380	XM_013738914.1	69.3035	1724.16	24.8784	4.63682	2.49442e-10	1.53035e-07	Up	uncharacterized LOC106302380
LOC106328107	XM_013766475.1	0.01	1712.04	171204	17.3854	5.92211e-23	8.59871e-19	Up	basic leucine zipper 25-like, transcript variant X1
LOC106307394	XM_013744335.1	265.333	1686.78	6.35723	2.6684	5.0514e-05	0.00694114	Up	mitochondrial carrier protein MTM1-like
LOC106313851	XM_013751772.1	251.473	1673.65	6.65541	2.73453	3.53216e-05	0.00509914	Up	copper chaperone for superoxide dismutase, chloroplastic/cytosolic-like, transcript variant X1
LOC106315701	XM_013753503.1	285.134	1670.62	5.85908	2.55067	9.84548e-05	0.0123235	Up	ras-related protein RABE1c-like, transcript variant X1
LOC106294666	XM_013730279.1	251.473	1670.62	6.64336	2.73191	3.59657e-05	0.0051704	Up	ABC transporter B family member 13
LOC106292521	XM_013728124.1	16.8308	1647.39	97.8794	6.61293	1.96593e-15	3.05835e-12	Up	enhancer of mRNA-decapping protein 4-like, transcript variant X2
LOC106293081	XM_013728754.1	123.756	1633.25	13.1973	3.72217	1.05255e-07	3.06353e-05	Up	uncharacterized protein OsI_027940-like, transcript variant X2
LOC106321253	XM_013759558.1	55.4428	1552.45	28.0009	4.8074	1.54831e-10	1.03758e-07	Up	protein STRICTOSIDINE SYNTHASE-LIKE 13-like
LOC106317523	XM_013755331.1	159.398	1516.09	9.51132	3.24965	2.33137e-06	0.000481289	Up	probable disease resistance protein RXW24L
LOC106340636	XM_013779478.1	3.9602	1497.9	378.24	8.56316	1.13773e-18	4.50531e-15	Up	type III polyketide synthase A
LOC106319501	XM_013757847.1	282.164	1489.82	5.27999	2.40054	0.00026425	0.0284209	Up	thioredoxin reductase 2-like
LOC106292646	XM_013728275.1	273.254	1476.69	5.40411	2.43406	0.000225733	0.0248929	Up	cyclin-dependent protein kinase inhibitor SMR1-like
LOC106307049	XM_013743890.1	13.8607	1424.17	102.749	6.68298	6.73137e-15	1.01108e-11	Up	leucine-rich repeat extensin-like protein 5, transcript variant X1
LOC106327429	XM_013765579.1	151.478	1422.15	9.38853	3.2309	3.20286e-06	0.000631283	Up	transcription initiation factor TFIID subunit 4b-like, transcript variant X1
LOC106302561	XM_013739043.1	249.492	1414.07	5.66779	2.50279	0.000171946	0.0196068	Up	uncharacterized LOC106302561
LOC106340156	XM_013779018.1	8.91045	1413.06	158.585	7.30911	3.66273e-16	7.97725e-13	Up	glutaredoxin-C14-like
LOC106336903	XM_013775878.1	0.01	1389.83	138983	17.0845	5.26574e-21	2.86713e-17	Up	histone H3.2-like
LOC106321850	XM_013760081.1	0.01	1339.33	133933	17.0311	1.2055e-20	5.83448e-17	Up	uncharacterized LOC106321850
LOC106296272	XM_013732375.1	216.821	1334.28	6.15382	2.62148	0.000106012	0.0130815	Up	uncharacterized LOC106296272
LOC106311744	XM_013749016.1	100.985	1287.81	12.7525	3.67271	3.89041e-07	0.000102086	Up	probable alpha,alpha-trehalose-phosphate synthase [UDP-forming] 9, transcript variant X1
LOC106294344	XM_013729895.1	40.592	1252.46	30.8549	4.94743	3.20133e-10	1.83353e-07	Up	phytochrome A, transcript variant X1
LOC106315480	XM_013753220.1	71.2836	1240.34	17.4001	4.12102	3.75004e-08	1.21901e-05	Up	uncharacterized LOC106315480
LOC106329449	XM_013768106.1	0.99005	1235.29	1247.71	10.2851	8.02814e-19	3.49698e-15	Up	type III polyketide synthase B
LOC106326760	XM_013764683.1	221.771	1227.21	5.53369	2.46824	0.000279401	0.0297566	Up	uncharacterized LOC106326760
LOC106332445	XM_013770903.1	177.219	1203.98	6.79375	2.76421	6.73885e-05	0.00878855	Up	root meristem growth factor 9, transcript variant X1
LOC106312117	XM_013749518.1	1.9801	1193.88	602.939	9.23587	9.94976e-18	2.88934e-14	Up	uncharacterized LOC106312117, transcript variant X2
LOC106343279	XM_013782447.1	29.7015	1183.78	39.8559	5.31672	6.77438e-11	4.83746e-08	Up	ctenidin-1
LOC106316360	XM_013754236.1	46.5323	1173.68	25.2229	4.65666	2.71079e-09	1.1464e-06	Up	4-coumarate--CoA ligase-like 1
LOC106328472	XM_013766919.1	14.8507	1153.48	77.6714	6.27931	6.3164e-13	6.39851e-10	Up	uncharacterized LOC106328472
LOC106326954	XM_013764936.1	10.8905	1137.32	104.432	6.70641	1.0345e-13	1.21789e-10	Up	mitochondrial dicarboxylate/tricarboxylate transporter DTC-like
LOC106293435	XM_013729112.1	83.1642	1131.26	13.6027	3.76582	4.51588e-07	0.000115033	Up	probable beta-1,3-galactosyltransferase 8, transcript variant X1
LOC106317729	XM_013755492.1	80.194	1110.05	13.842	3.79098	4.38063e-07	0.000112245	Up	protein CHROMATIN REMODELING 4, transcript variant X2
LOC106292985	XM_013728657.1	198.01	1106.01	5.58561	2.48171	0.000338727	0.0344734	Up	transcription factor HFR1
LOC106318564	XM_013756591.1	7.9204	1085.8	137.09	7.09898	3.73211e-14	4.92627e-11	Up	probable metal-nicotianamine transporter YSL6, transcript variant X1
LOC106301837	XM_013738318.1	104.945	1060.55	10.1058	3.33711	5.87494e-06	0.00107977	Up	MLP-like protein 328
LOC106323089	XM_013761262.1	0.01	1057.52	105752	16.6903	2.61051e-18	9.47593e-15	Up	uncharacterized LOC106323089, transcript variant X2
LOC106310443	XM_013747677.1	178.209	1050.45	5.8945	2.55937	0.000271177	0.0290226	Up	uncharacterized LOC106310443
LOC106335580	XM_013774135.1	2.97015	1049.44	353.33	8.46487	6.87922e-16	1.24855e-12	Up	17.6 kDa class I heat shock protein 3
LOC106311502	XM_013748686.1	28.7114	1047.42	36.481	5.18907	4.19692e-10	2.25696e-07	Up	tricyclene synthase, chloroplastic-like, transcript variant X1
LOC106311502	XM_013748687.1	28.7114	1047.42	36.481	5.18907	4.19692e-10	2.25696e-07	Up	tricyclene synthase, chloroplastic-like, transcript variant X2
LOC106292273	XM_013727878.1	159.398	1033.28	6.4824	2.69653	0.000150132	0.0175325	Up	glycine-rich cell wall structural protein 1
LOC106321647	XM_013759889.1	0.01	1023.18	102318	16.6427	5.54757e-18	1.72605e-14	Up	ras-related protein RABG3c-like, transcript variant X1
LOC106305335	XM_013741715.1	23.7612	1020.15	42.9335	5.42403	1.66668e-10	1.09998e-07	Up	putative lipid-transfer protein DIR1
LOC106320251	XM_013758619.1	54.4527	1015.1	18.6419	4.22047	8.03031e-08	2.46333e-05	Up	monothiol glutaredoxin-S9-like
LOC106342281	XM_013781163.1	0.99005	1009.04	1019.18	9.9932	7.52285e-17	1.92757e-13	Up	AT-hook motif nuclear-localized protein 16
LOC106309376	XM_013746406.1	1.9801	999.95	505	8.98014	4.97981e-16	9.62382e-13	Up	CDK5RAP1-like protein, transcript variant X1
LOC106342932	XM_013781998.1	0.01	984.799	98479.9	16.5875	1.3253e-17	3.60805e-14	Up	uncharacterized LOC106342932, transcript variant X1
LOC106317540	XM_013755538.1	39.602	968.638	24.4593	4.61231	1.55322e-08	5.54565e-06	Up	uncharacterized LOC106317540, transcript variant X4
LOC106297095	XM_013733372.1	37.6219	966.618	25.693	4.6833	1.10732e-08	4.1581e-06	Up	WAT1-related protein At1g70260-like, transcript variant X1
LOC106306357	XM_013742944.1	0.99005	966.618	976.333	9.93123	1.96134e-16	4.74634e-13	Up	putative polyol transporter 1, transcript variant X4
LOC106336782	XM_013775722.1	157.418	960.558	6.10196	2.60927	0.000281576	0.0299151	Up	probable carboxylesterase 8
LOC106304730	XM_013741127.1	126.726	948.437	7.48414	2.90384	7.67661e-05	0.00980603	Up	tetraketide alpha-pyrone reductase 1, transcript variant X1
LOC106312221	XM_013749662.1	121.776	947.427	7.78008	2.95978	5.94606e-05	0.00793035	Up	glutamate receptor 3.6, transcript variant X4
LOC106295469	XM_013731382.1	1.9801	944.397	476.944	8.89768	1.73805e-15	2.80399e-12	Up	14-3-3-like protein GF14 epsilon, transcript variant X2
LOC106328139	XM_013766515.1	20.791	930.257	44.7431	5.48359	3.2614e-10	1.83353e-07	Up	protein transport protein Sec61 subunit beta-like, transcript variant X1
LOC106301994	XM_013738499.1	36.6318	905.005	24.7054	4.62676	2.51886e-08	8.41631e-06	Up	acanthoscurrin-2-like
LOC106334797	XM_013773167.1	19.801	886.824	44.7869	5.485	5.37914e-10	2.75659e-07	Up	cyclin-dependent kinase 13-like, transcript variant X5
LOC106296365	XM_013732487.1	2.97015	886.824	298.579	8.22197	2.55136e-14	3.47296e-11	Up	zinc finger A20 and AN1 domain-containing stress-associated protein 2, transcript variant X1
LOC106317960	XM_013755786.1	0.99005	883.794	892.677	9.80199	1.42043e-15	2.37972e-12	Up	20 kDa chaperonin, chloroplastic-like, transcript variant X3
LOC106336715	XM_013775633.1	44.5522	882.784	19.8146	4.30849	1.41261e-07	3.99557e-05	Up	DNA helicase INO80-like, transcript variant X1
LOC106300402	XM_013736539.1	0.01	868.643	86864.3	16.4065	2.24624e-16	5.14969e-13	Up	probable LRR receptor-like serine/threonine-protein kinase At4g36180
LOC106332614	XM_013771097.1	99.005	856.523	8.65131	3.11292	4.48393e-05	0.00621899	Up	uncharacterized LOC106332614
LOC106328089	XM_013766451.1	138.607	855.513	6.17222	2.62579	0.000378582	0.0374787	Up	probable copper-transporting ATPase HMA5
LOC106335510	XM_013774051.1	61.3831	852.483	13.8879	3.79576	2.01452e-06	0.000421878	Up	sister chromatid cohesion 1 protein 4-like, transcript variant X2
LOC106316036	XM_013753898.1	74.2537	847.432	11.4127	3.51256	7.70973e-06	0.00139348	Up	uncharacterized LOC106316036
LOC106313462	XM_013751265.1	99.995	840.362	8.40404	3.07108	5.86647e-05	0.00786269	Up	transcription factor HBI1-like
LOC106331368	XM_013769703.1	0.01	838.342	83834.2	16.3553	4.94765e-16	9.62382e-13	Up	COP9 signalosome complex subunit 2-like
LOC106313751	XM_013751652.1	0.01	837.332	83733.2	16.3535	5.08157e-16	9.62382e-13	Up	auxin-responsive protein IAA9, transcript variant X1
LOC106335133	XM_013773570.1	100.985	830.262	8.22163	3.03942	7.09962e-05	0.00923142	Up	shikimate O-hydroxycinnamoyltransferase
LOC106300388	XM_013736519.1	105.935	823.191	7.7707	2.95804	0.000104801	0.0129688	Up	22.0 kDa heat shock protein-like
LOC106323082	XM_013761250.1	17.8209	814.101	45.6824	5.51357	1.18534e-09	5.28216e-07	Up	defensin-like protein 3
LOC106294597	XM_013730201.1	13.8607	802.99	57.9329	5.85631	3.28326e-10	1.83353e-07	Up	nicotianamine synthase 3
LOC106337393	XM_013776489.1	51.4826	793.9	15.4207	3.9468	1.58381e-06	0.00034843	Up	proline-rich protein 2
LOC106337619	XM_013776727.1	85.1443	789.859	9.27672	3.21361	4.15656e-05	0.00587843	Up	glycine-rich protein DOT1-like
LOC106327349	XM_013765477.1	81.1841	787.839	9.70436	3.27863	3.17556e-05	0.00465738	Up	pectin acetylesterase 11, transcript variant X1
LOC106334496	XM_013772784.1	45.5423	770.669	16.922	4.08083	1.06484e-06	0.000245414	Up	peroxisomal (S)-2-hydroxy-acid oxidase GLO2-like, transcript variant X2
LOC106294344	XM_013729897.1	42.5721	770.669	18.1027	4.17813	6.92835e-07	0.000166736	Up	phytochrome A, transcript variant X3
LOC106343723	XM_013783014.1	10.8905	756.528	69.4665	6.11825	2.39634e-10	1.49118e-07	Up	ubiquitin-conjugating enzyme E2 11, transcript variant X1
LOC106311502	XM_013748688.1	64.3532	754.508	11.7245	3.55145	1.22368e-05	0.00210682	Up	tricyclene synthase, chloroplastic-like, transcript variant X3
LOC106314715	XM_013752547.1	1.9801	751.478	379.515	8.56801	2.23007e-13	2.42849e-10	Up	protein RBL, transcript variant X1
LOC106295004	XM_013730750.1	83.1642	748.447	8.99964	3.16987	6.42933e-05	0.00849776	Up	cullin-3A, transcript variant X3
LOC106306135	XM_013742612.1	0.99005	737.337	744.747	9.54061	6.93432e-14	8.88388e-11	Up	uncharacterized LOC106306135
LOC106342110	XM_013780946.1	17.8209	736.327	41.3182	5.3687	6.27978e-09	2.46433e-06	Up	DEAD-box ATP-dependent RNA helicase 6, transcript variant X1
LOC106329156	XM_013767763.1	26.7313	734.307	27.4699	4.77978	7.49329e-08	2.33143e-05	Up	tetraketide alpha-pyrone reductase 1
LOC106337479	XM_013776592.1	0.01	727.236	72723.6	16.1501	1.09257e-14	1.5352e-11	Up	defensin-like protein 193
LOC106342188	XM_013781055.1	60.393	726.226	12.025	3.58797	1.29734e-05	0.00219035	Up	receptor-like protein 12, transcript variant X1
LOC106313393	XM_013751202.1	31.6816	701.985	22.1575	4.46972	4.00991e-07	0.000103969	Up	uncharacterized LOC106313393, transcript variant X2
LOC106308010	XM_013745120.1	15.8408	687.844	43.4223	5.44037	9.60311e-09	3.66931e-06	Up	uncharacterized LOC106308010, transcript variant X1
LOC106311062	XM_013748289.1	8.91045	678.754	76.1751	6.25125	5.73446e-10	2.83849e-07	Up	uncharacterized LOC106311062
LOC106340199	XM_013779071.1	1.9801	666.633	336.667	8.39518	2.49888e-12	2.36628e-09	Up	glutaredoxin-C13
LOC106317832	XM_013755609.1	55.4428	659.563	11.8963	3.57244	2.3751e-05	0.00361737	Up	transcription factor GTE10-like, transcript variant X3
LOC106310492	XM_013747759.1	22.7711	640.372	28.1221	4.81363	2.16762e-07	5.90122e-05	Up	ABC transporter G family member 26
LOC106332179	XM_013770949.1	9.9005	639.362	64.5788	6.01299	2.68604e-09	1.1464e-06	Up	receptor-like protein 12
LOC106298682	XM_013734823.1	0.01	638.352	63835.2	15.9621	1.66094e-13	1.8551e-10	Up	sm-like protein LSM3B, transcript variant X1
LOC106329105	XM_013767694.1	41.5821	633.302	15.2302	3.92886	7.45568e-06	0.00135568	Up	adenylosuccinate lyase-like
LOC106332547	XM_013771015.1	36.6318	611.081	16.6817	4.06019	5.68509e-06	0.00104931	Up	probable LRR receptor-like serine/threonine-protein kinase At1g29720, transcript variant X1
LOC106299069	XM_013735199.1	0.01	610.071	61007.1	15.8967	4.14966e-13	4.30369e-10	Up	60S ribosomal protein L36-2
LOC106331562	XM_013769942.1	62.3731	607.04	9.7324	3.2828	0.000111343	0.0136505	Up	ras-related protein RABE1c-like, transcript variant X1
LOC106312742	XM_013750368.1	10.8905	604.01	55.4619	5.79342	1.08812e-08	4.12152e-06	Up	uncharacterized LOC106312742
LOC106326066	XM_013764104.1	15.8408	601.99	38.0025	5.24802	7.58155e-08	2.34216e-05	Up	non-specific lipid-transfer protein 2-like
LOC106318375	XM_013756321.1	40.592	598.96	14.7556	3.88319	1.26721e-05	0.0021478	Up	uncharacterized LOC106318375, transcript variant X2
LOC106342377	XM_013781288.1	10.8905	593.91	54.5344	5.7691	1.42341e-08	5.12415e-06	Up	probable glucan endo-1,3-beta-glucosidase A6
LOC106313150	XM_013750893.1	70.2935	589.869	8.39152	3.06893	0.000277316	0.0296069	Up	kelch-like protein 1, transcript variant X1
LOC106326123	XM_013764145.1	6.93035	575.729	83.0736	6.37632	2.9996e-09	1.25634e-06	Up	putative fasciclin-like arabinogalactan protein 20
LOC106295223	XM_013731070.1	0.01	563.608	56360.8	15.7824	1.97453e-12	1.95474e-09	Up	protein PAT1 homolog 1-like, transcript variant X3
LOC106342989	XM_013782078.1	13.8607	562.598	40.5895	5.34303	1.05496e-07	3.06353e-05	Up	mannose-1-phosphate guanylyltransferase 1, transcript variant X2
LOC106294900	XM_013730601.1	15.8408	561.588	35.452	5.1478	2.09337e-07	5.73491e-05	Up	ubiquitin carboxyl-terminal hydrolase 25, transcript variant X1
LOC106337299	XM_013776390.1	0.01	558.558	55855.8	15.7694	2.34947e-12	2.27423e-09	Up	katanin p60 ATPase-containing subunit A-like 2, transcript variant X4
LOC106310335	XM_013747566.1	34.6517	555.528	16.0317	4.00286	1.32152e-05	0.002214	Up	probable glucan endo-1,3-beta-glucosidase A6
LOC106306773	XM_013743520.1	0.01	553.508	55350.8	15.7563	2.79802e-12	2.59317e-09	Up	uncharacterized LOC106306773
LOC106342813	XM_013781848.1	0.01	551.488	55148.8	15.751	3.00129e-12	2.66803e-09	Up	uncharacterized LOC106342813, transcript variant X2
LOC106342865	XM_013781910.1	0.01	551.488	55148.8	15.751	3.00129e-12	2.66803e-09	Up	metal tolerance protein 1-like, transcript variant X2
LOC106327371	XM_013765513.1	3.9602	547.447	138.237	7.111	8.09696e-10	3.83365e-07	Up	5'-nucleotidase SurE, transcript variant X3
LOC106324303	XM_013762348.1	0.99005	546.437	551.929	9.10834	2.59843e-11	2.05791e-08	Up	ubiquitin-conjugating enzyme E2 11-like, transcript variant X2
LOC106334889	XM_013773273.1	0.01	525.226	52522.6	15.6807	7.59339e-12	6.61521e-09	Up	protein VARIATION IN COMPOUND TRIGGERED ROOT growth response-like
LOC106304723	XM_013741118.1	0.01	524.216	52421.6	15.6779	7.87469e-12	6.72575e-09	Up	uncharacterized LOC106304723
LOC106337343	XM_013776442.1	0.01	510.076	51007.6	15.6384	1.31735e-11	1.08269e-08	Up	thioredoxin O1, mitochondrial, transcript variant X2
LOC106296512	XM_013732658.1	55.4428	508.055	9.1636	3.19591	0.000347704	0.0350593	Up	cytochrome P450 72A15-like
LOC106318408	XM_013756371.1	28.7114	498.965	17.3786	4.11924	1.78825e-05	0.00286376	Up	telomere repeat-binding protein 1, transcript variant X3
LOC106300271	XM_013736378.1	0.01	497.955	49795.5	15.6037	2.06388e-11	1.66482e-08	Up	uncharacterized LOC106300271
LOC106306357	XM_013742941.1	0.99005	487.854	492.758	8.94473	2.05015e-10	1.31327e-07	Up	putative polyol transporter 1, transcript variant X1
LOC106320075	XM_013758439.1	1.9801	478.764	241.788	7.9176	1.10178e-09	5.05184e-07	Up	thioredoxin Y2, chloroplastic
LOC106310679	XM_013747907.1	0.01	478.764	47876.4	15.547	4.26523e-11	3.20326e-08	Up	uncharacterized LOC106310679
LOC106318960	XM_013757140.1	24.7512	475.734	19.2206	4.26458	1.5418e-05	0.00253431	Up	uncharacterized LOC106318960, transcript variant X1
LOC106343912	XM_013783271.1	0.01	473.714	47371.4	15.5317	5.17898e-11	3.75985e-08	Up	nifU-like protein 4, mitochondrial, transcript variant X1
LOC106315188	XM_013752939.1	9.9005	471.694	47.6434	5.57421	2.95166e-07	7.83972e-05	Up	F-box protein At1g30790-like
LOC106298662	XM_013734802.1	49.5025	469.673	9.48788	3.24609	0.000423268	0.0404323	Up	omega-hydroxypalmitate O-feruloyl transferase
LOC106341951	XM_013780711.1	0.99005	466.643	471.333	8.8806	4.50491e-10	2.36421e-07	Up	ras-related protein RABE1c
LOC106315434	XM_013753158.1	0.01	465.633	46563.3	15.5069	7.0842e-11	4.97711e-08	Up	uncharacterized LOC106315434, transcript variant X1
LOC106327774	XM_013766023.1	17.8209	464.623	26.0718	4.70442	4.60959e-06	0.000880654	Up	uncharacterized LOC106327774, transcript variant X2
LOC106300734	XM_013736944.1	2.97015	463.613	156.091	7.28624	5.42849e-09	2.14963e-06	Up	defensin-like protein 5
LOC106311985	XM_013749348.1	0.99005	461.593	466.232	8.86491	5.45052e-10	2.76069e-07	Up	cyclin-dependent kinase A-1-like, transcript variant X2
LOC106328401	XM_013766838.1	0.01	452.503	45250.3	15.4656	1.18694e-10	8.20668e-08	Up	exosome complex exonuclease RRP46 homolog, transcript variant X2
LOC106328420	XM_013766857.1	42.5721	451.493	10.6054	3.40672	0.000311369	0.0322159	Up	uncharacterized protein At1g04910-like
LOC106335298	XM_013773778.1	15.8408	449.472	28.3744	4.82652	4.16822e-06	0.000806949	Up	ubiquitin carboxyl-terminal hydrolase 23-like, transcript variant X2
LOC106310010	XM_013747203.1	8.91045	448.462	50.33	5.65335	3.94699e-07	0.00010295	Up	monothiol glutaredoxin-S11
LOC106315720	XM_013753530.1	0.01	446.442	44644.2	15.4462	1.51064e-10	1.02816e-07	Up	eukaryotic translation initiation factor 2 subunit beta-like, transcript variant X2
LOC106321144	XM_013759458.1	43.5622	445.432	10.2252	3.35406	0.000390316	0.0379699	Up	uncharacterized LOC106321144
LOC106327774	XM_013766024.1	19.801	444.422	22.4444	4.48829	1.25867e-05	0.00214165	Up	uncharacterized LOC106327774, transcript variant X3
LOC106310663	XM_013747892.1	0.01	443.412	44341.2	15.4364	1.70542e-10	1.10875e-07	Up	probable protein S-acyltransferase 22, transcript variant X1
LOC106315957	XM_013753808.1	42.5721	440.382	10.3444	3.37077	0.000392307	0.0379807	Up	MATH domain and coiled-coil domain-containing protein At3g58210-like
LOC106343904	XM_013783263.1	14.8507	437.352	29.4498	4.88019	4.46599e-06	0.000856978	Up	probable prefoldin subunit 2, transcript variant X2
LOC106295922	XM_013731936.1	23.7612	426.241	17.9386	4.16499	4.43369e-05	0.00618638	Up	E3 ubiquitin-protein ligase RNF4, transcript variant X5
LOC106306393	XM_013743016.1	0.01	423.211	42321.1	15.3691	3.87395e-10	2.13602e-07	Up	oxysterol-binding protein-related protein 2A, transcript variant X3
LOC106329067	XM_013767645.1	0.01	420.181	42018.1	15.3587	4.38916e-10	2.33155e-07	Up	DNA damage-inducible protein 1-like, transcript variant X3
LOC106321255	XM_013759559.1	19.801	413.111	20.8631	4.38288	2.9201e-05	0.00434118	Up	uncharacterized LOC106321255
LOC106295881	XM_013731873.1	12.8706	410.081	31.8617	4.99375	5.57019e-06	0.00103248	Up	homeobox protein HAT3.1, transcript variant X1
LOC106302012	XM_013738518.1	3.9602	409.07	103.295	6.69063	9.03682e-08	2.71472e-05	Up	non-specific lipid-transfer protein 11
LOC106305905	XM_013742366.1	0.01	409.07	40907	15.3201	6.96552e-10	3.37124e-07	Up	ABC transporter C family member 8-like
LOC106320737	XM_013759102.1	0.99005	407.05	411.141	8.68349	4.60352e-09	1.85671e-06	Up	uncharacterized LOC106320737, transcript variant X1
LOC106342414	XM_013781339.1	35.6418	406.04	11.3923	3.50998	0.000392371	0.0379807	Up	shikimate kinase 1, chloroplastic, transcript variant X3
LOC106335939	XM_013774625.1	2.97015	403.01	135.687	7.08414	5.04861e-08	1.6052e-05	Up	E3 ubiquitin-protein ligase BRE1-like 2, transcript variant X1
LOC106320629	XM_013759011.1	0.01	402	40200	15.2949	9.37589e-10	4.39145e-07	Up	uncharacterized transporter YBR287W-like, transcript variant X2
LOC106317832	XM_013755608.1	0.99005	398.97	402.98	8.65456	6.38952e-09	2.48501e-06	Up	transcription factor GTE10-like, transcript variant X2
LOC106308113	XM_013745247.1	1.9801	397.96	200.98	7.65091	2.31575e-08	7.94267e-06	Up	cytochrome P450 71B29-like
LOC106295404	XM_013731292.1	35.6418	393.92	11.0522	3.46626	0.0005165	0.0475649	Up	UDP-glycosyltransferase 74E2-like
LOC106325610	XM_013763655.1	13.8607	392.91	28.347	4.82513	1.25063e-05	0.00213632	Up	monocopper oxidase-like protein SKS1
LOC106336405	XM_013775237.1	0.01	392.91	39291	15.2619	1.37901e-09	6.06752e-07	Up	putative zinc transporter At3g08650, transcript variant X2
LOC106307131	XM_013744003.1	0.99005	389.879	393.798	8.62131	9.27255e-09	3.57436e-06	Up	bark storage protein A-like
LOC106328616	XM_013767095.1	7.9204	387.859	48.9697	5.61382	1.84973e-06	0.000393035	Up	protein EMSY-LIKE 3-like, transcript variant X2
LOC106299356	XM_013735463.1	2.97015	386.849	130.246	7.02509	9.37703e-08	2.79763e-05	Up	histidine-rich glycoprotein-like
LOC106331860	XM_013770289.1	3.9602	384.829	97.1742	6.6025	2.22358e-07	6.01596e-05	Up	short-chain dehydrogenase TIC 32, chloroplastic-like
LOC106320184	XM_013758553.1	0.99005	384.829	388.697	8.6025	1.14224e-08	4.25255e-06	Up	D-glycerate 3-kinase, chloroplastic-like, transcript variant X2
LOC106293620	XM_013729296.1	1.9801	382.809	193.328	7.59491	4.22783e-08	1.35412e-05	Up	fatty acyl-CoA reductase 2
LOC106322929	XM_013761084.1	1.9801	382.809	193.328	7.59491	4.22783e-08	1.35412e-05	Up	threonine synthase 2, chloroplastic
LOC106300500	XM_013736656.1	0.01	380.789	38078.9	15.2167	2.32172e-09	1.01132e-06	Up	replication protein A 70 kDa DNA-binding subunit A-like
LOC106342264	XM_013781141.1	20.791	377.759	18.1693	4.18343	9.30078e-05	0.0116753	Up	protein IQ-DOMAIN 14-like, transcript variant X6
LOC106339234	XM_013778022.1	0.01	377.759	37775.9	15.2052	2.64773e-09	1.14191e-06	Up	uncharacterized LOC106339234
LOC106309095	XM_013746165.1	0.01	373.719	37371.9	15.1897	3.157e-09	1.29732e-06	Up	uncharacterized protein DDB_G0288133, transcript variant X1
LOC106320513	XM_013758884.1	0.01	373.719	37371.9	15.1897	3.157e-09	1.29732e-06	Up	probable RNA-binding protein 19, transcript variant X1
LOC106335123	XM_013773554.1	29.7015	367.658	12.3785	3.62976	0.000473175	0.0445318	Up	uncharacterized LOC106335123
LOC106317836	XM_013755614.1	6.93035	367.658	53.0505	5.72929	2.36212e-06	0.000485338	Up	protein EMSY-LIKE 3, transcript variant X2
LOC106326581	XM_013764516.1	0.01	367.658	36765.8	15.1661	4.11665e-09	1.67586e-06	Up	E3 ubiquitin-protein ligase At4g11680-like, transcript variant X1
LOC106304785	XM_013741176.1	0.99005	366.648	370.333	8.53268	2.44294e-08	8.249e-06	Up	type III polyketide synthase B-like
LOC106326581	XM_013764517.1	0.01	364.628	36462.8	15.1541	4.70413e-09	1.87988e-06	Up	E3 ubiquitin-protein ligase At4g11680-like, transcript variant X2
LOC106300086	XM_013736155.1	0.99005	362.608	366.253	8.51669	2.89837e-08	9.56442e-06	Up	probable phosphoinositide phosphatase SAC9, transcript variant X3
LOC106306293	XM_013742861.1	13.8607	351.498	25.3593	4.66444	4.42968e-05	0.00618638	Up	tetraspanin-19, transcript variant X2
LOC106326906	XM_013764860.1	0.99005	345.437	348.909	8.44671	6.0418e-08	1.90706e-05	Up	binding partner of ACD11 1, transcript variant X1
LOC106303750	XM_013740065.1	0.01	343.417	34341.7	15.0677	1.21228e-08	4.47506e-06	Up	replication protein A 70 kDa DNA-binding subunit B-like
LOC106332602	XM_013771084.1	4.95025	342.407	69.1697	6.11207	2.10269e-06	0.000436147	Up	uncharacterized LOC106332602
LOC106342800	XM_013781832.1	20.791	341.397	16.4204	4.03742	0.000253299	0.0273105	Up	rho GTPase-activating protein 3-like
LOC106315865	XM_013753704.1	0.01	341.397	34139.7	15.0592	1.3282e-08	4.86177e-06	Up	homeobox-leucine zipper protein ATHB-16, transcript variant X2
LOC106313900	XM_013751829.1	0.01	336.347	33634.7	15.0377	1.6703e-08	5.86747e-06	Up	protein LATERAL ROOT PRIMORDIUM 1, transcript variant X1
LOC106341770	XM_013780486.1	0.01	336.347	33634.7	15.0377	1.6703e-08	5.86747e-06	Up	uncharacterized LOC106341770, transcript variant X1
LOC106321789	XM_013760026.1	0.01	330.287	33028.7	15.0114	2.20266e-08	7.61473e-06	Up	uncharacterized LOC106321789, transcript variant X1
LOC106311132	XM_013748359.1	0.01	328.266	32826.6	15.0026	2.41641e-08	8.22316e-06	Up	histone-lysine N-methyltransferase set1-like
LOC106320211	XM_013758578.1	0.99005	327.256	330.545	8.3687	1.33344e-07	3.82128e-05	Up	DEAD-box ATP-dependent RNA helicase 14-like, transcript variant X2
LOC106303966	XM_013740328.1	0.01	327.256	32725.6	14.9981	2.53113e-08	8.41631e-06	Up	uncharacterized LOC106303966
LOC106326675	XM_013764593.1	1.9801	319.176	161.192	7.33264	5.8569e-07	0.000144136	Up	splicing factor U2af small subunit B-like, transcript variant X1
LOC106325754	XM_013763814.1	0.01	319.176	31917.6	14.9621	3.67483e-08	1.20355e-05	Up	SPX domain-containing membrane protein At4g22990, transcript variant X2
LOC106311852	XM_013749168.1	12.8706	314.126	24.4064	4.60919	0.000111563	0.0136505	Up	glutaredoxin-C14
LOC106293896	XM_013729528.1	0.01	302.005	30200.5	14.8823	8.1998e-08	2.49773e-05	Up	zinc finger protein 830, transcript variant X1
LOC106342161	XM_013781019.1	0.01	299.985	29998.5	14.8726	9.01999e-08	2.71472e-05	Up	inositol 1,3,4-trisphosphate 5/6-kinase 4, transcript variant X1
LOC106295674	XM_013731642.1	4.95025	294.935	59.5798	5.89675	1.30713e-05	0.00219835	Up	protein IQ-DOMAIN 31-like, transcript variant X1
LOC106312035	XM_013749406.1	0.01	293.925	29392.5	14.8432	1.202e-07	3.4674e-05	Up	uncharacterized LOC106312035, transcript variant X2
LOC106326191	XM_013764210.1	1.9801	290.895	146.909	7.19878	1.97626e-06	0.000417353	Up	serine/threonine-protein kinase CDL1-like
LOC106313889	XM_013751817.1	0.01	290.895	29089.5	14.8282	1.38843e-07	3.95286e-05	Up	uncharacterized protein At4g28440-like
LOC106319700	XM_013758080.1	0.99005	288.874	291.778	8.18873	7.41538e-07	0.000177476	Up	ERAD-associated E3 ubiquitin-protein ligase HRD1B, transcript variant X1
LOC106329529	XM_013768214.1	11.8806	286.854	24.1448	4.59364	0.000210669	0.0235295	Up	peroxidase 47-like
LOC106295818	XM_013731809.1	0.99005	286.854	289.737	8.1786	8.12907e-07	0.000191402	Up	uroporphyrinogen decarboxylase 1, chloroplastic, transcript variant X1
LOC106295775	XM_013731752.1	0.01	286.854	28685.4	14.808	1.68385e-07	4.70171e-05	Up	uncharacterized LOC106295775, transcript variant X1
LOC106326047	XM_013764088.1	0.99005	276.754	279.535	8.12689	1.28987e-06	0.000289616	Up	uncharacterized protein At5g22580-like
LOC106300012	XM_013736052.1	0.01	276.754	27675.4	14.7563	2.73606e-07	7.31166e-05	Up	UDP-glucose:glycoprotein glucosyltransferase, transcript variant X2
LOC106307751	XM_013744796.1	12.8706	273.724	21.2673	4.41056	0.000409671	0.0393058	Up	FAS1 domain-containing protein SELMODRAFT_448915
LOC106330011	XM_013768582.1	10.8905	267.663	24.5776	4.61927	0.000310254	0.032177	Up	uncharacterized LOC106330011
LOC106316733	XM_013754613.1	0.01	267.663	26766.3	14.7081	4.25115e-07	0.000109571	Up	putative F-box protein At4g38870
LOC106302135	XM_013738662.1	4.95025	265.643	53.6626	5.74585	4.13907e-05	0.00587277	Up	probable pectate lyase 9
LOC106343377	XM_013782561.1	0.01	264.633	26463.3	14.6917	4.92724e-07	0.000124782	Up	E3 ubiquitin-protein ligase RGLG2-like, transcript variant X4
LOC106298777	XM_013734915.1	0.01	263.623	26362.3	14.6862	5.17606e-07	0.000129577	Up	formin-like protein 20, transcript variant X1
LOC106295046	XM_013730817.1	5.9403	262.613	44.2088	5.46626	7.32572e-05	0.00944086	Up	transcription initiation factor IIE subunit alpha, transcript variant X1
LOC106312731	XM_013750356.1	0.01	262.613	26261.3	14.6807	5.43765e-07	0.000134579	Up	myelin transcription factor 1-like protein, transcript variant X1
LOC106336423	XM_013775257.1	0.99005	261.603	264.232	8.04566	2.59491e-06	0.000523294	Up	riboflavin biosynthesis protein PYRR, chloroplastic, transcript variant X1
LOC106296356	XM_013732472.1	2.97015	259.583	87.3973	6.44952	1.68421e-05	0.00272723	Up	scarecrow-like protein 27, transcript variant X1
LOC106294462	XM_013730021.1	0.01	258.573	25857.3	14.6583	6.62537e-07	0.00016033	Up	glycerol-3-phosphate acyltransferase, chloroplastic, transcript variant X2
LOC106328441	XM_013766885.1	5.9403	257.563	43.3586	5.43825	8.89588e-05	0.0112318	Up	expansin-A8-like
LOC106325001	XM_013763016.1	0.01	255.543	25554.3	14.6413	7.68632e-07	0.000182955	Up	protein C2-DOMAIN ABA-RELATED 10-like, transcript variant X1
LOC106327881	XM_013766181.1	0.99005	254.533	257.091	8.00613	3.60354e-06	0.000707058	Up	probable leucine-rich repeat receptor-like protein kinase At5g49770, transcript variant X3
LOC106322623	XM_013760709.1	0.01	254.533	25453.3	14.6356	8.07703e-07	0.000191211	Up	36.4 kDa proline-rich protein-like, transcript variant X2
LOC106315349	XM_013753080.1	0.01	251.503	25150.3	14.6183	9.37435e-07	0.000219536	Up	uncharacterized LOC106315349
LOC106321078	XM_013759394.1	0.01	250.493	25049.3	14.6125	9.85222e-07	0.000228273	Up	uncharacterized LOC106321078
LOC106342062	XM_013780857.1	0.01	250.493	25049.3	14.6125	9.85222e-07	0.000228273	Up	uncharacterized LOC106342062
LOC106299198	XM_013735325.1	0.99005	248.472	250.97	7.97137	4.77972e-06	0.000901299	Up	uncharacterized LOC106299198
LOC106298532	XM_013734670.1	0.01	248.472	24847.2	14.6008	1.08834e-06	0.000248205	Up	thaumatin-like protein
LOC106335912	XM_013774591.1	0.01	248.472	24847.2	14.6008	1.08834e-06	0.000248205	Up	uncharacterized LOC106335912, transcript variant X1
LOC106336308	XM_013775100.1	0.99005	247.462	249.949	7.96549	5.01056e-06	0.000936718	Up	F-box protein At1g52490-like, transcript variant X3
LOC106334974	XM_013773388.1	0.99005	245.442	247.909	7.95367	5.50664e-06	0.00102506	Up	cytochrome P450 72A15-like, transcript variant X1
LOC106315127	XM_013752893.1	1.9801	244.432	123.444	6.94772	1.5341e-05	0.0025312	Up	protein argonaute 9-like
LOC106330623	XM_013769062.1	8.91045	243.422	27.3187	4.77182	0.000418959	0.0401087	Up	uncharacterized LOC106330623
LOC106327042	XM_013765048.1	2.97015	242.412	81.6162	6.35078	3.5048e-05	0.00508885	Up	beta carbonic anhydrase 2, chloroplastic, transcript variant X2
LOC106300506	XM_013736658.1	0.01	240.392	24039.2	14.5531	1.62287e-06	0.000353453	Up	patellin-3, transcript variant X1
LOC106324761	XM_013762737.1	0.01	240.392	24039.2	14.5531	1.62287e-06	0.000353453	Up	uncharacterized LOC106324761, transcript variant X1
LOC106317211	XM_013755061.1	0.01	239.382	23938.2	14.547	1.70624e-06	0.000366118	Up	two-component response regulator-like APRR7, transcript variant X3
LOC106292605	XM_013728222.1	0.01	238.372	23837.2	14.5409	1.79395e-06	0.000383052	Up	uncharacterized LOC106292605
LOC106324617	XM_013762561.1	1.9801	237.362	119.874	6.90537	2.10384e-05	0.00324968	Up	protein S-acyltransferase 10-like, transcript variant X1
LOC106328086	XM_013766448.1	0.01	236.352	23635.2	14.5286	1.98333e-06	0.000417353	Up	glutaredoxin-C1
LOC106306737	XM_013743466.1	0.01	235.342	23534.2	14.5225	2.0855e-06	0.000434652	Up	vesicle-associated protein 2-1, transcript variant X3
LOC106305985	XM_013742430.1	0.01	232.312	23231.2	14.5038	2.42516e-06	0.000493633	Up	uncharacterized LOC106305985, transcript variant X1
LOC106310361	XM_013747588.1	0.01	232.312	23231.2	14.5038	2.42516e-06	0.000493633	Up	selenium-binding protein 1-like, transcript variant X1
LOC106325644	XM_013763695.1	0.01	231.302	23130.2	14.4975	2.55042e-06	0.000516716	Up	uncharacterized LOC106325644, transcript variant X4
LOC106341942	XM_013780697.1	1.9801	229.281	115.793	6.8554	3.02139e-05	0.00446132	Up	ABC transporter B family member 20, transcript variant X2
LOC106310361	XM_013747589.1	0.01	228.271	22827.1	14.4785	2.96698e-06	0.000590132	Up	selenium-binding protein 1-like, transcript variant X2
LOC106311612	XM_013748841.1	0.01	222.211	22221.1	14.4396	4.01888e-06	0.000785014	Up	uncharacterized LOC106311612, transcript variant X2
LOC106342867	XM_013781913.1	0.99005	221.201	223.424	7.80364	1.72235e-05	0.00277866	Up	BTB/POZ domain-containing protein At2g46260, transcript variant X1
LOC106332549	XM_013771022.1	0.99005	220.191	222.404	7.79704	1.80667e-05	0.00288267	Up	probable LRR receptor-like serine/threonine-protein kinase At1g29720, transcript variant X2
LOC106315642	XM_013753439.1	5.9403	219.181	36.8973	5.20544	0.000390516	0.0379699	Up	afadin- and alpha-actinin-binding protein, transcript variant X2
LOC106320172	XM_013758542.1	5.9403	219.181	36.8973	5.20544	0.000390516	0.0379699	Up	uncharacterized protein At2g34160-like
LOC106306737	XM_013743465.1	0.99005	218.171	220.364	7.78374	1.98803e-05	0.00310382	Up	vesicle-associated protein 2-1, transcript variant X2
LOC106313921	XM_013751857.1	1.9801	215.141	108.652	6.76356	5.70589e-05	0.00771873	Up	probable leucine-rich repeat receptor-like protein kinase At5g49770, transcript variant X2
LOC106295566	XM_013731498.1	2.97015	212.111	71.4141	6.15814	0.000128824	0.0152901	Up	ethylene-responsive transcription factor ERF116, transcript variant X2
LOC106296702	XM_013732906.1	1.9801	212.111	107.121	6.7431	6.541e-05	0.00855614	Up	DNA mismatch repair protein MSH2-like, transcript variant X1
LOC106320469	XM_013758841.1	0.01	212.111	21211.1	14.3725	6.68145e-06	0.00122285	Up	uncharacterized LOC106320469
LOC106305368	XM_013741746.1	2.97015	209.08	70.3939	6.13738	0.000146799	0.0173762	Up	uncharacterized LOC106305368
LOC106293335	XM_013729001.1	0.99005	208.07	210.162	7.71536	3.21124e-05	0.00469391	Up	cytochrome P450 703A2
LOC106344105	XM_013783490.1	0.01	208.07	20807	14.3448	8.19519e-06	0.0014751	Up	ureide permease 5, transcript variant X1
LOC106309551	XM_013746604.1	0.01	207.06	20706	14.3378	8.62511e-06	0.00153347	Up	uncharacterized LOC106309551
LOC106315808	XM_013753633.1	0.01	207.06	20706	14.3378	8.62511e-06	0.00153347	Up	proteasome subunit alpha type-7-B
LOC106308108	XM_013745239.1	3.9602	206.05	52.0303	5.70128	0.000284845	0.0301585	Up	hsp70-Hsp90 organizing protein 2
LOC106312443	XM_013749968.1	0.99005	206.05	208.121	7.70128	3.5353e-05	0.00509914	Up	transcription factor MYB35, transcript variant X2
LOC106294554	XM_013730140.1	0.01	205.04	20504	14.3236	9.55468e-06	0.00168499	Up	fatty acyl-CoA reductase 2-like, transcript variant X1
LOC106343688	XM_013782975.1	0.01	204.03	20403	14.3165	1.00568e-05	0.00176639	Up	uncharacterized LOC106343688
LOC106305025	XM_013741404.1	0.01	202.01	20201	14.3021	1.11427e-05	0.00192605	Up	uncharacterized LOC106305025
LOC106327375	XM_013765516.1	0.01	202.01	20201	14.3021	1.11427e-05	0.00192605	Up	topless-related protein 4-like, transcript variant X2
LOC106316226	XM_013754106.1	1.9801	201	101.51	6.66548	0.000108031	0.013293	Up	sericin 1, transcript variant X2
LOC106316196	XM_013754067.1	1.9801	198.98	100.49	6.65091	0.000118366	0.0143619	Up	disease resistance protein ADR2-like
LOC106321583	XM_013759833.1	0.01	196.96	19696	14.2656	1.44059e-05	0.00239507	Up	F-box/kelch-repeat protein At3g16740-like
LOC106335132	XM_013773568.1	0.01	196.96	19696	14.2656	1.44059e-05	0.00239507	Up	shikimate O-hydroxycinnamoyltransferase-like, transcript variant X1
LOC106321833	XM_013760067.1	0.01	195.95	19595	14.2582	1.51666e-05	0.00251195	Up	uncharacterized LOC106321833
LOC106299033	XM_013735162.1	1.9801	192.92	97.4293	6.60628	0.000155726	0.0180887	Up	probable glucan endo-1,3-beta-glucosidase A6
LOC106316401	XM_013754283.1	0.01	192.92	19292	14.2357	1.77014e-05	0.00284523	Up	ubiquitin receptor RAD23d-like, transcript variant X2
LOC106326824	XM_013764757.1	3.9602	191.91	48.4596	5.59871	0.000511473	0.0472847	Up	proteasome subunit beta type-1-like
LOC106319871	XM_013758279.1	0.01	191.91	19191	14.2281	1.86383e-05	0.00294154	Up	uncharacterized LOC106319871, transcript variant X2
LOC106328783	XM_013767292.1	0.01	191.91	19191	14.2281	1.86383e-05	0.00294154	Up	uncharacterized LOC106328783
LOC106329389	XM_013768032.1	0.01	191.91	19191	14.2281	1.86383e-05	0.00294154	Up	AT-hook motif nuclear-localized protein 16-like
LOC106315591	XM_013753358.1	0.01	189.889	18988.9	14.2129	2.06652e-05	0.00320339	Up	ubiquitin-conjugating enzyme E2 22-like, transcript variant X1
LOC106342995	XM_013782085.1	0.01	188.879	18887.9	14.2052	2.17607e-05	0.0033443	Up	uncharacterized protein At2g38710-like, transcript variant X2
LOC106306001	XM_013742447.1	0.01	187.869	18786.9	14.1974	2.29149e-05	0.00350229	Up	uncharacterized LOC106306001
LOC106308893	XM_013745998.1	2.97015	185.849	62.5724	5.96745	0.000400141	0.0385614	Up	sterol 14-demethylase-like
LOC106342060	XM_013780853.1	0.01	185.849	18584.9	14.1818	2.54124e-05	0.00384354	Up	uncharacterized LOC106342060, transcript variant X2
LOC106342773	XM_013781796.1	0.99005	183.829	185.677	7.53665	0.000102257	0.0127628	Up	RNA polymerase I termination factor, transcript variant X1
LOC106323793	XM_013761867.1	0.01	183.829	18382.9	14.1661	2.81851e-05	0.00421896	Up	uncharacterized LOC106323793, transcript variant X2
LOC106323793	XM_013761873.1	0.01	183.829	18382.9	14.1661	2.81851e-05	0.00421896	Up	uncharacterized LOC106323793, transcript variant X3
LOC106295307	XM_013731167.1	2.97015	180.799	60.8721	5.92771	0.000497661	0.0462209	Up	fasciclin-like arabinogalactan protein 19
LOC106332618	XM_013771099.1	0.01	177.769	17776.9	14.1177	3.84779e-05	0.00547731	Up	phenylalanine--tRNA ligase alpha subunit, cytoplasmic-like, transcript variant X2
LOC106344204	XM_013783618.1	0.01	177.769	17776.9	14.1177	3.84779e-05	0.00547731	Up	NAC domain-containing protein 5-like
LOC106335310	XM_013773799.1	1.9801	176.759	89.2677	6.48007	0.000324005	0.0332862	Up	cyclic pyranopterin monophosphate synthase, mitochondrial, transcript variant X3
LOC106337386	XM_013776483.1	0.01	175.749	17574.9	14.1012	4.26935e-05	0.00599898	Up	protein PLASTID MOVEMENT IMPAIRED 15, transcript variant X3
LOC106323575	XM_013761679.1	0.01	174.739	17473.9	14.0929	4.4973e-05	0.00621899	Up	photosynthetic NDH subunit of lumenal location 4, chloroplastic, transcript variant X2
LOC106316757	XM_013754632.1	0.99005	173.729	175.475	7.45512	0.000166093	0.0189891	Up	bidirectional sugar transporter SWEET3-like, transcript variant X3
LOC106334275	XM_013772580.1	1.9801	172.719	87.2273	6.44671	0.000389192	0.0379699	Up	F-box protein SKIP17-like, transcript variant X1
LOC106336366	XM_013775180.1	0.01	170.699	17069.9	14.0592	5.5388e-05	0.00756316	Up	protein DA1-related 4-like, transcript variant X2
LOC106332618	XM_013771098.1	0.99005	169.688	171.394	7.42117	0.000201715	0.0227042	Up	phenylalanine--tRNA ligase alpha subunit, cytoplasmic-like, transcript variant X1
LOC106296939	XM_013733201.1	0.01	169.688	16968.8	14.0506	5.8352e-05	0.00784493	Up	metal transporter Nramp1-like
LOC106333327	XM_013771788.1	0.01	169.688	16968.8	14.0506	5.8352e-05	0.00784493	Up	probable E3 ubiquitin-protein ligase ARI15
LOC106319870	XM_013758271.1	1.9801	167.668	84.6768	6.40389	0.000489421	0.0456503	Up	probable sodium-coupled neutral amino acid transporter 6, transcript variant X1
LOC106301966	XM_013738466.1	0.01	167.668	16766.8	14.0333	6.47686e-05	0.00849776	Up	uncharacterized LOC106301966, transcript variant X3
LOC106307608	XM_013744602.1	0.01	167.668	16766.8	14.0333	6.47686e-05	0.00849776	Up	uncharacterized membrane protein At1g06890-like, transcript variant X3
LOC106315015	XM_013752798.1	0.01	167.668	16766.8	14.0333	6.47686e-05	0.00849776	Up	A-factor-processing enzyme-like
LOC106299122	XM_013735259.1	1.9801	166.658	84.1667	6.39518	0.000512371	0.0472847	Up	cytochrome P450 704B1
LOC106295285	XM_013731145.1	0.99005	166.658	168.333	7.39518	0.000233381	0.0254783	Up	beta-glucosidase 9-like, transcript variant X1
LOC106328173	XM_013766558.1	0.01	165.648	16564.8	14.0158	7.18967e-05	0.00929302	Up	disease resistance-like protein CSA1
LOC106324882	XM_013762876.1	0.01	164.638	16463.8	14.007	7.5752e-05	0.00970495	Up	uncharacterized LOC106324882, transcript variant X1
LOC106316959	XM_013754824.1	0.01	163.628	16362.8	13.9981	7.98156e-05	0.0101361	Up	disease resistance protein TAO1-like, transcript variant X1
LOC106324765	XM_013762744.1	0.01	163.628	16362.8	13.9981	7.98156e-05	0.0101361	Up	uncharacterized LOC106324765
LOC106318320	XM_013756258.1	0.99005	160.598	162.212	7.34174	0.000312455	0.0322517	Up	universal stress protein YxiE, transcript variant X2
LOC106293505	XM_013729184.1	0.01	158.578	15857.8	13.9529	0.000103675	0.0128661	Up	uncharacterized LOC106293505, transcript variant X1
LOC106343667	XM_013782942.1	0.01	158.578	15857.8	13.9529	0.000103675	0.0128661	Up	heterogeneous nuclear ribonucleoprotein F, transcript variant X2
LOC106339206	XM_013778002.1	0.01	156.558	15655.8	13.9344	0.000115118	0.0140067	Up	pentatricopeptide repeat-containing protein At3g16010-like
LOC106340642	XM_013779486.1	0.01	156.558	15655.8	13.9344	0.000115118	0.0140067	Up	putative galacturonosyltransferase 2
LOC106293279	XM_013728933.1	0.01	155.548	15554.8	13.9251	0.000121304	0.0146652	Up	DNA-directed RNA polymerase II subunit 4-like, transcript variant X1
LOC106306681	XM_013743391.1	0.01	154.538	15453.8	13.9157	0.000127823	0.0152126	Up	uncharacterized LOC106306681, transcript variant X3
LOC106327795	XM_013766047.1	0.01	154.538	15453.8	13.9157	0.000127823	0.0152126	Up	cysteine proteinase RD21a-like
LOC106337632	XM_013776742.1	0.99005	152.518	154.051	7.26726	0.000461019	0.0437506	Up	nucleolin 1-like, transcript variant X3
LOC106300165	XM_013736258.1	0.99005	151.508	153.03	7.25767	0.000483956	0.0453396	Up	protein RAE1-like
LOC106310343	XM_013747571.1	0.01	151.508	15150.8	13.8871	0.00014955	0.0175325	Up	malignant T-cell-amplified sequence 1 homolog
LOC106316403	XM_013754287.1	0.01	150.498	15049.8	13.8775	0.000157581	0.0182555	Up	ubiquitin receptor RAD23c-like
LOC106300879	XM_013737136.1	0.01	149.487	14948.7	13.8677	0.00016604	0.0189891	Up	probable disease resistance protein RPP1
LOC106319932	XM_013758320.1	0.01	149.487	14948.7	13.8677	0.00016604	0.0189891	Up	uncharacterized LOC106319932
LOC106332168	XM_013770638.1	0.01	149.487	14948.7	13.8677	0.00016604	0.0189891	Up	floral homeotic protein AGAMOUS-like, transcript variant X5
LOC106294554	XM_013730141.1	0.01	148.477	14847.7	13.858	0.000174952	0.0198456	Up	fatty acyl-CoA reductase 2-like, transcript variant X2
LOC106319871	XM_013758284.1	0.01	148.477	14847.7	13.858	0.000174952	0.0198456	Up	uncharacterized LOC106319871, transcript variant X3
LOC106322485	XM_013760520.1	0.01	146.457	14645.7	13.8382	0.000194223	0.0219175	Up	probable LRR receptor-like serine/threonine-protein kinase At1g56140, transcript variant X3
LOC106308229	XM_013745370.1	0.01	144.437	14443.7	13.8182	0.000215598	0.0238962	Up	branched-chain-amino-acid aminotransferase 1, mitochondrial-like, transcript variant X1
LOC106313026	XM_013750740.1	0.01	143.427	14342.7	13.808	0.000227142	0.0249221	Up	uncharacterized GTP-binding protein At5g64813-like, transcript variant X1
LOC106327089	XM_013765113.1	0.01	143.427	14342.7	13.808	0.000227142	0.0249221	Up	myosin-2-like, transcript variant X1
LOC106307208	XM_013744091.1	0.01	141.407	14140.7	13.7876	0.000252096	0.0272482	Up	BOI-related E3 ubiquitin-protein ligase 1-like, transcript variant X4
LOC106311684	XM_013748938.1	0.01	141.407	14140.7	13.7876	0.000252096	0.0272482	Up	60S ribosomal protein L12-2, transcript variant X1
LOC106341182	XM_013779994.1	0.01	141.407	14140.7	13.7876	0.000252096	0.0272482	Up	F-box/kelch-repeat protein At2g44700-like
LOC106343377	XM_013782568.1	0.01	141.407	14140.7	13.7876	0.000252096	0.0272482	Up	E3 ubiquitin-protein ligase RGLG2-like, transcript variant X11
LOC106339797	XM_013778671.1	0.01	140.397	14039.7	13.7772	0.000265568	0.0284924	Up	probable LRR receptor-like serine/threonine-protein kinase At4g36180
LOC106299971	XM_013736000.1	0.01	138.377	13837.7	13.7563	0.000294679	0.0307816	Up	trafficking protein particle complex subunit 2, transcript variant X1
LOC106306743	XM_013743471.1	0.01	138.377	13837.7	13.7563	0.000294679	0.0307816	Up	putative glucose-6-phosphate 1-epimerase, transcript variant X1
LOC106313599	XM_013751458.1	0.01	138.377	13837.7	13.7563	0.000294679	0.0307816	Up	COP9 signalosome complex subunit 3-like, transcript variant X2
LOC106318550	XM_013756573.1	0.01	138.377	13837.7	13.7563	0.000294679	0.0307816	Up	bis(5'-adenosyl)-triphosphatase, transcript variant X2
LOC106318876	XM_013757029.1	0.01	136.357	13635.7	13.7351	0.000326925	0.0335071	Up	pumilio homolog 18-like
LOC106305242	XM_013741619.1	0.01	135.347	13534.7	13.7244	0.000344323	0.0348883	Up	uncharacterized protein At4g04775-like
LOC106292707	XM_013728349.1	0.01	133.327	13332.7	13.7027	0.000381888	0.0377189	Up	glutathione S-transferase F4, transcript variant X1
LOC106323018	XM_013761182.1	0.01	130.297	13029.7	13.6695	0.000445866	0.042405	Up	pumilio homolog 18-like
LOC106332257	XM_013770733.1	0.01	129.286	12928.6	13.6583	0.000469432	0.0443557	Up	ran-binding protein 9-like
LOC106293779	XM_013729426.1	0.01	128.276	12827.6	13.647	0.00049421	0.0459985	Up	L-ascorbate oxidase homolog
LOC106335743	XM_013774343.1	0.01	127.266	12726.6	13.6356	0.000520259	0.0477094	Up	putative cadmium/zinc-transporting ATPase HMA4, transcript variant X2
LOC106337100	XM_013776135.1	0.01	127.266	12726.6	13.6356	0.000520259	0.0477094	Up	ABSCISIC ACID-INSENSITIVE 5-like protein 2, transcript variant X2
LOC106297234	XM_013733513.1	0.01	126.256	12625.6	13.6241	0.000547641	0.0498011	Up	uncharacterized LOC106297234
LOC106319815	XM_013758204.1	0.01	126.256	12625.6	13.6241	0.000547641	0.0498011	Up	NADH dehydrogenase [ubiquinone] 1 alpha subcomplex subunit 8-B, transcript variant X2
LOC106336482	XM_013775321.1	0.01	126.256	12625.6	13.6241	0.000547641	0.0498011	Up	uncharacterized LOC106336482
LOC106337533	XM_013776635.1	0.01	126.256	12625.6	13.6241	0.000547641	0.0498011	Up	cationic amino acid transporter 5
LOC106329066	XM_013767642.1	7387.75	989.849	0.133985	-2.89985	4.18492e-05	0.00589938	Down	endochitinase CH25-like
LOC106331773	XM_013770186.1	8192.66	957.528	0.116876	-3.09695	1.93094e-05	0.00302553	Down	peroxidase 22-like
LOC106337685	XM_013776809.1	6349.19	916.116	0.144289	-2.79297	5.0998e-05	0.00698561	Down	defensin-like protein 2, transcript variant X1
LOC106312735	XM_013750358.1	6051.18	870.664	0.143883	-2.79703	4.44532e-05	0.00618638	Down	29 kDa ribonucleoprotein, chloroplastic-like
LOC106336569	XM_013775424.1	4545.32	846.422	0.186219	-2.42493	0.000220215	0.024346	Down	expansin-A3
LOC106301409	XM_013737797.1	4004.75	811.071	0.202527	-2.30381	0.000372257	0.0370208	Down	uncharacterized LOC106301409
LOC106296725	XM_013732946.1	3830.5	804	0.209894	-2.25227	0.00047334	0.0445318	Down	glucan endo-1,3-beta-glucosidase, acidic isoform-like
LOC106331955	XM_013770397.1	3849.31	757.538	0.196798	-2.34521	0.000285252	0.0301585	Down	endochitinase CH25-like
LOC106297038	XM_013733318.1	5436.36	750.468	0.138046	-2.85678	2.47285e-05	0.00375314	Down	caffeic acid 3-O-methyltransferase-like
LOC106340125	XM_013778986.1	3342.41	601.99	0.180107	-2.47308	0.000123703	0.0148441	Down	uncharacterized isomerase BH0283-like
LOC106319955	XM_013758338.1	8709.47	565.628	0.0649441	-3.94466	1.76624e-07	4.90035e-05	Down	uncharacterized LOC106319955
LOC106319685	XM_013758062.1	2508.79	541.387	0.215796	-2.21226	0.000486781	0.0455015	Down	uncharacterized LOC106319685
LOC106313113	XM_013750854.1	2403.84	499.975	0.20799	-2.26541	0.00036461	0.0364267	Down	expansin-A5
LOC106296668	XM_013732860.1	60487.1	489.874	0.00809883	-6.94807	2.0245e-05	0.00314947	Down	beta-D-glucopyranosyl abscisate beta-glucosidase-like
LOC106307754	XM_013744798.1	2178.11	476.744	0.21888	-2.19179	0.000550745	0.049979	Down	annexin D1-like
LOC106335699	XM_013774286.1	2224.64	463.613	0.208399	-2.26258	0.000374232	0.0371325	Down	adenosylhomocysteinase 2, transcript variant X2
LOC106336556	XM_013775406.1	2434.53	454.523	0.186698	-2.42122	0.000152739	0.0177892	Down	cytosolic sulfotransferase 18-like, transcript variant X1
LOC106296290	XM_013732392.1	2757.29	424.221	0.153855	-2.70036	2.98488e-05	0.00442239	Down	29 kDa ribonucleoprotein, chloroplastic-like
LOC106343659	XM_013782931.1	1830.6	373.719	0.204151	-2.29229	0.000355617	0.0357744	Down	non-specific phospholipase C3
LOC106317960	XM_013755785.1	1779.12	359.578	0.20211	-2.30679	0.00033857	0.0344734	Down	20 kDa chaperonin, chloroplastic-like, transcript variant X2
LOC106315781	XM_013753602.1	1463.29	302.005	0.206387	-2.27657	0.000511697	0.0472847	Down	superoxide dismutase [Fe] 3, chloroplastic
LOC106302779	XM_013739216.1	3177.07	300.995	0.0947399	-3.39988	3.62519e-07	9.57028e-05	Down	cytochrome P450 79B1
LOC106321402	XM_013759679.1	4307.71	219.181	0.0508811	-4.29673	1.11742e-09	5.07018e-07	Down	lipoxygenase 2, chloroplastic-like
LOC106296616	XM_013732794.1	1903.87	201	0.105575	-3.24366	1.3469e-06	0.00030087	Down	cytosolic sulfotransferase 16-like
LOC106295252	XM_013731105.1	1404.88	195.95	0.139478	-2.84189	2.90339e-05	0.00433112	Down	flavonol synthase/flavanone 3-hydroxylase-like
LOC106320670	XM_013759036.1	7482.79	186.859	0.0249719	-5.32355	1.0613e-11	8.89019e-09	Down	cytochrome P450 81F1-like
LOC106322649	XM_013760737.1	1293.99	176.759	0.136599	-2.87198	3.12096e-05	0.00459277	Down	protein TRANSPARENT TESTA 12-like
LOC106306647	XM_013743329.1	1837.53	172.719	0.0939949	-3.41127	5.12266e-07	0.000128981	Down	extensin-3-like
LOC106325058	XM_013763084.1	1887.03	156.558	0.082965	-3.59135	1.53636e-07	4.31756e-05	Down	vegetative storage protein 2
LOC106306863	XM_013743636.1	2919.66	149.487	0.0512004	-4.2877	7.78754e-10	3.72766e-07	Down	tyrosine decarboxylase 1-like
LOC106327881	XM_013766179.1	895.995	143.427	0.160076	-2.64317	0.0003031	0.0315101	Down	probable leucine-rich repeat receptor-like protein kinase At5g49770, transcript variant X1
LOC106343315	XM_013782495.1	1349.44	140.397	0.104041	-3.26477	3.20019e-06	0.000631283	Down	MLP-like protein 328
LOC106337168	XM_013776226.1	837.582	134.337	0.160386	-2.64038	0.00038274	0.0377189	Down	cytokinin riboside 5'-monophosphate phosphoribohydrolase LOG1-like
LOC106332232	XM_013770708.1	2514.73	133.327	0.0530184	-4.23736	1.18839e-09	5.28216e-07	Down	alanine--glyoxylate aminotransferase 2 homolog 3, mitochondrial
LOC106336052	XM_013774767.1	1458.34	129.286	0.088653	-3.49569	6.36479e-07	0.000155221	Down	sucrose synthase 1
LOC106313785	XM_013751698.1	813.821	118.176	0.145211	-2.78378	0.000231349	0.0253199	Down	subtilisin-like protease SBT1.7
LOC106329425	XM_013768076.1	1243.5	112.116	0.0901612	-3.47135	1.41558e-06	0.000314598	Down	basic endochitinase CHB4
LOC106302267	XM_013738809.1	1241.52	112.116	0.090305	-3.46905	1.44375e-06	0.00031923	Down	(R,S)-reticuline 7-O-methyltransferase-like
LOC106294051	XM_013729666.1	1167.27	111.106	0.0951842	-3.39313	2.86359e-06	0.00057218	Down	peroxisomal (S)-2-hydroxy-acid oxidase GLO3-like, transcript variant X3
LOC106298766	XM_013734908.1	734.617	107.065	0.145743	-2.7785	0.000344678	0.0348883	Down	probable inactive serine/threonine-protein kinase fnkC
LOC106332590	XM_013771065.1	865.303	104.035	0.12023	-3.05613	5.56007e-05	0.00756847	Down	glutamate synthase 1 [NADH], chloroplastic, transcript variant X3
LOC106326764	XM_013764686.1	966.288	92.9246	0.0961666	-3.37832	7.46947e-06	0.00135568	Down	uncharacterized LOC106326764
LOC106295349	XM_013731223.1	2468.19	91.9146	0.0372396	-4.74702	3.43652e-11	2.62617e-08	Down	alpha-dioxygenase 1-like, transcript variant X1
LOC106318810	XM_013756945.1	659.373	88.8844	0.134801	-2.89109	0.000337262	0.0344734	Down	protein TRANSPARENT TESTA 12-like
LOC106323606	XM_013761701.1	881.144	83.8342	0.0951424	-3.39377	1.09566e-05	0.00190903	Down	60S ribosomal protein L18-2-like
LOC106301717	XM_013738169.1	737.587	67.6734	0.0917497	-3.44615	2.18045e-05	0.0033443	Down	cytochrome P450 79B1
LOC106321849	XM_013760080.1	1894.95	63.6332	0.0335803	-4.89624	2.90374e-11	2.25865e-08	Down	serine/threonine-protein phosphatase 2A 65 kDa regulatory subunit A beta isoform-like
LOC106341796	XM_013780517.1	514.826	58.5829	0.113792	-3.13553	0.000401853	0.0386409	Down	uncharacterized LOC106341796, transcript variant X2
LOC106306964	XM_013743769.1	667.293	54.5427	0.0817373	-3.61286	1.90749e-05	0.00299959	Down	flavin-containing monooxygenase FMO GS-OX-like 8, transcript variant X1
LOC106313599	XM_013751457.1	608.88	48.4824	0.0796255	-3.65063	2.78182e-05	0.00419284	Down	COP9 signalosome complex subunit 3-like, transcript variant X1
LOC106316184	XM_013754051.1	458.393	45.4523	0.0991557	-3.33416	0.000363221	0.0363714	Down	peptide methionine sulfoxide reductase A2
LOC106337668	XM_013776791.1	792.04	44.4422	0.0561111	-4.15557	6.3786e-07	0.000155221	Down	tryptophan N-monooxygenase 2
LOC106309614	XM_013746676.1	1116.78	34.3417	0.0307508	-5.02323	5.67726e-10	2.83849e-07	Down	probable apyrase 5, transcript variant X1
LOC106327111	XM_013765157.1	350.478	26.2613	0.0749301	-3.73831	0.000464344	0.0439704	Down	TMV resistance protein N-like, transcript variant X11
LOC106296883	XM_013733126.1	536.607	25.2513	0.0470573	-4.40944	4.04852e-06	0.000787275	Down	peptide methionine sulfoxide reductase B1, chloroplastic, transcript variant X2
LOC106332986	XM_013771464.1	3076.08	23.2312	0.00755219	-7.04889	3.75721e-18	1.25892e-14	Down	venom phosphodiesterase 2-like
LOC106294486	XM_013730046.1	376.219	22.2211	0.0590643	-4.08157	0.000126521	0.0151404	Down	uncharacterized LOC106294486, transcript variant X3
LOC106301222	XM_013737574.1	1642.49	20.201	0.012299	-6.34532	9.53077e-15	1.38384e-11	Down	probable 6-phosphogluconolactonase 3
LOC106309746	XM_013746862.1	517.796	19.191	0.0370628	-4.75388	1.655e-06	0.000358658	Down	quercetin 3-O-methyltransferase 1-like
LOC106340228	XM_013779105.1	389.089	19.191	0.0493227	-4.3416	5.03887e-05	0.00694114	Down	non-specific lipid-transfer protein 1-like
LOC106321195	XM_013759515.1	347.507	19.191	0.0552246	-4.17854	0.00016177	0.0186911	Down	eukaryotic initiation factor 4A-3, transcript variant X2
LOC106336896	XM_013775866.1	351.468	15.1508	0.0431071	-4.53593	6.17145e-05	0.0081958	Down	serine/threonine-protein kinase D6PKL1-like, transcript variant X3
LOC106339483	XM_013778306.1	310.876	15.1508	0.0487358	-4.35888	0.000212208	0.0236409	Down	nitrilase 2-like
LOC106295965	XM_013731981.1	295.035	15.1508	0.0513525	-4.28342	0.000345207	0.0348883	Down	probable methyltransferase PMT20, transcript variant X1
LOC106302008	XM_013738510.1	314.836	14.1407	0.0449146	-4.47667	0.000149976	0.0175325	Down	uncharacterized LOC106302008, transcript variant X1
LOC106308247	XM_013745391.1	444.532	11.1106	0.0249938	-5.32229	1.10775e-06	0.000251316	Down	polyadenylate-binding protein RBP47A-like
LOC106341891	XM_013780638.1	806.89	10.1005	0.0125178	-6.31987	5.13953e-11	3.75985e-08	Down	ubiquitin-activating enzyme E1 1, transcript variant X2
LOC106311422	XM_013748607.1	274.244	10.1005	0.0368304	-4.76296	0.000202942	0.0227834	Down	WAT1-related protein At4g28040-like, transcript variant X1
LOC106340037	XM_013778906.1	228.701	6.0603	0.0264988	-5.23793	0.00028758	0.030331	Down	beta-glucosidase 28-like
LOC106305642	XM_013741994.1	227.711	6.0603	0.026614	-5.23167	0.000298704	0.0311274	Down	uncharacterized LOC106305642, transcript variant X2
LOC106340066	XM_013778934.1	274.244	2.0201	0.00736608	-7.08489	4.40942e-06	0.000849867	Down	tropinone reductase homolog At2g30670-like
LOC106334406	XM_013772688.1	693.035	1.01005	0.00145743	-9.42236	2.89707e-13	3.07789e-10	Down	uncharacterized LOC106334406
LOC106302202	XM_013738740.1	177.219	1.01005	0.00569945	-7.45496	0.000147927	0.017415	Down	uncharacterized LOC106302202, transcript variant X1
LOC106304182	XM_013740579.1	177.219	1.01005	0.00569945	-7.45496	0.000147927	0.017415	Down	calcium-transporting ATPase 3, endoplasmic reticulum-type-like
LOC106302238	XM_013738782.1	170.289	1.01005	0.00593141	-7.39741	0.000206061	0.023074	Down	cytochrome P450 76C4-like
LOC106339333	XM_013778124.1	413.841	0.01	2.41639e-05	-15.3368	6.34183e-10	3.10386e-07	Down	UDP-glucuronic acid decarboxylase 6, transcript variant X2
LOC106342414	XM_013781337.1	402.95	0.01	2.4817e-05	-15.2983	9.98663e-10	4.62774e-07	Down	shikimate kinase 1, chloroplastic, transcript variant X1
LOC106312354	XM_013749844.1	309.885	0.01	3.227e-05	-14.9194	6.16002e-08	1.93039e-05	Down	pollen-specific protein SF21, transcript variant X3
LOC106296011	XM_013732053.1	299.985	0.01	3.3335e-05	-14.8726	9.78936e-08	2.90078e-05	Down	probable H/ACA ribonucleoprotein complex subunit 1, transcript variant X2
LOC106325660	XM_013763724.1	298.995	0.01	3.34454e-05	-14.8678	1.0256e-07	3.01853e-05	Down	ribulose bisphosphate carboxylase small chain 1A, chloroplastic-like
LOC106312775	XM_013750431.1	282.164	0.01	3.54404e-05	-14.7842	2.27909e-07	6.12808e-05	Down	ABC transporter E family member 2, transcript variant X2
LOC106309614	XM_013746677.1	247.512	0.01	4.0402e-05	-14.5952	1.22362e-06	0.000276165	Down	probable apyrase 5, transcript variant X2
LOC106321822	XM_013760567.1	219.791	0.01	4.54978e-05	-14.4238	4.83413e-06	0.000907629	Down	UDP-N-acetylglucosamine transferase subunit ALG14 homolog, transcript variant X3
LOC106326822	XM_013764755.1	208.9	0.01	4.78697e-05	-14.3505	8.34868e-06	0.00149654	Down	bromodomain and WD repeat-containing protein 1-like, transcript variant X2
LOC106325683	XM_013763745.1	206.92	0.01	4.83278e-05	-14.3368	9.22425e-06	0.00163333	Down	uncharacterized LOC106325683
LOC106313900	XM_013751830.1	203.95	0.01	4.90316e-05	-14.3159	1.07151e-05	0.00187445	Down	protein LATERAL ROOT PRIMORDIUM 1, transcript variant X2
LOC106322045	XM_013760233.1	196.03	0.01	5.10127e-05	-14.2588	1.59973e-05	0.00260984	Down	ribulose bisphosphate carboxylase small chain 1A, chloroplastic-like
LOC106296926	XM_013733186.1	181.179	0.01	5.5194e-05	-14.1451	3.40741e-05	0.00496399	Down	patellin-1-like, transcript variant X2
LOC106307101	XM_013743967.1	171.279	0.01	5.83844e-05	-14.0641	5.65826e-05	0.00767814	Down	sucrose transport protein SUC3, transcript variant X2
LOC106315139	XM_013752900.1	170.289	0.01	5.87239e-05	-14.0557	5.95336e-05	0.00793035	Down	syntaxin-21-like
LOC106342046	XM_013780830.1	162.368	0.01	6.15884e-05	-13.987	8.94759e-05	0.0112644	Down	probable inactive protein kinase DDB_G0270444, transcript variant X3
LOC106300781	XM_013736999.1	156.428	0.01	6.39272e-05	-13.9332	0.000121539	0.0146652	Down	F-box/LRR-repeat protein At3g60040-like, transcript variant X2

## Sheet: Common in NKR-06 VS. (4 or 5)
Data set 1 DEGs detected by pairwise comparison in NKR-06 and two parents.
Differentially expressed genes between NKR-06 and both parents
		Normalized expression level			Relative expression level
Gene ID	Transcript ID	NKR-04 or NKR-05	NKR-06	Fold change (NKR-06/(NKR-04 or NKR-05)	Log2 (Fold change)	p-value	Corrected p-value	up_down	Functional annotation
LOC106292846	XM_013728508.1	379.189	2404.93	6.3423	2.66501	3.69637e-05	0.00529639	Up	extensin-like
LOC106292846	XM_013728508.1	809.886	2249.04	2.77698	1.47352	0.000491701	0.0396556	Up	extensin-like
LOC106293335	XM_013729001.1	0.99005	208.07	210.162	7.71536	3.21124e-05	0.00469391	Up	cytochrome P450 703A2
LOC106293335	XM_013729001.1	0.01	194.583	19458.3	14.2481	1.05841e-05	0.001498	Up	cytochrome P450 703A2
LOC106293435	XM_013729112.1	83.1642	1131.26	13.6027	3.76582	4.51588e-07	0.000115033	Up	probable beta-1,3-galactosyltransferase 8, transcript variant X1
LOC106293435	XM_013729112.1	1.05867	1057.93	999.295	9.96477	4.26576e-24	6.59806e-21	Up	probable beta-1,3-galactosyltransferase 8, transcript variant X1
LOC106293620	XM_013729296.1	1.9801	382.809	193.328	7.59491	4.22783e-08	1.35412e-05	Up	fatty acyl-CoA reductase 2
LOC106293620	XM_013729296.1	0.01	357.995	35799.5	15.1277	8.82454e-10	2.76943e-07	Up	fatty acyl-CoA reductase 2
LOC106294051	XM_013729666.1	1167.27	111.106	0.0951842	-3.39313	2.86359e-06	0.00057218	Down	peroxisomal (S)-2-hydroxy-acid oxidase GLO3-like, transcript variant X3
LOC106294051	XM_013729666.1	566.391	103.904	0.183449	-2.44655	0.000491128	0.0396556	Down	peroxisomal (S)-2-hydroxy-acid oxidase GLO3-like, transcript variant X3
LOC106294486	XM_013730046.1	376.219	22.2211	0.0590643	-4.08157	0.000126521	0.0151404	Down	uncharacterized LOC106294486, transcript variant X3
LOC106294486	XM_013730046.1	819.414	20.7807	0.0253605	-5.30127	1.10156e-12	5.18561e-10	Down	uncharacterized LOC106294486, transcript variant X3
LOC106294554	XM_013730140.1	0.01	205.04	20504	14.3236	9.55468e-06	0.00168499	Up	fatty acyl-CoA reductase 2-like, transcript variant X1
LOC106294554	XM_013730141.1	0.01	148.477	14847.7	13.858	0.000174952	0.0198456	Up	fatty acyl-CoA reductase 2-like, transcript variant X2
LOC106294554	XM_013730140.1	0.01	191.749	19174.9	14.2269	1.24541e-05	0.00172324	Up	fatty acyl-CoA reductase 2-like, transcript variant X1
LOC106294554	XM_013730141.1	0.01	138.853	13885.3	13.7613	0.000256583	0.0227712	Up	fatty acyl-CoA reductase 2-like, transcript variant X2
LOC106295252	XM_013731105.1	1404.88	195.95	0.139478	-2.84189	2.90339e-05	0.00433112	Down	flavonol synthase/flavanone 3-hydroxylase-like
LOC106295252	XM_013731105.1	900.932	183.248	0.203398	-2.29762	5.13391e-05	0.00586661	Down	flavonol synthase/flavanone 3-hydroxylase-like
LOC106295349	XM_013731223.1	2468.19	91.9146	0.0372396	-4.74702	3.43652e-11	2.62617e-08	Down	alpha-dioxygenase 1-like, transcript variant X1
LOC106295349	XM_013731223.1	585.447	85.9566	0.146822	-2.76786	0.000100299	0.0104419	Down	alpha-dioxygenase 1-like, transcript variant X1
LOC106296011	XM_013732053.1	299.985	0.01	3.3335e-05	-14.8726	9.78936e-08	2.90078e-05	Down	probable H/ACA ribonucleoprotein complex subunit 1, transcript variant X2
LOC106296011	XM_013732053.1	320.778	0.01	3.11742e-05	-14.9693	4.20035e-09	1.18701e-06	Down	probable H/ACA ribonucleoprotein complex subunit 1, transcript variant X2
LOC106296272	XM_013732375.1	216.821	1334.28	6.15382	2.62148	0.000106012	0.0130815	Up	uncharacterized LOC106296272
LOC106296272	XM_013732375.1	372.653	1247.79	3.34839	1.74347	0.000311852	0.0269708	Up	uncharacterized LOC106296272
LOC106296668	XM_013732860.1	60487.1	489.874	0.00809883	-6.94807	2.0245e-05	0.00314947	Down	beta-D-glucopyranosyl abscisate beta-glucosidase-like
LOC106296668	XM_013732860.1	14120.6	458.12	0.0324434	-4.94593	2.16306e-21	2.67657e-18	Down	beta-D-glucopyranosyl abscisate beta-glucosidase-like
LOC106296939	XM_013733201.1	0.01	169.688	16968.8	14.0506	5.8352e-05	0.00784493	Up	metal transporter Nramp1-like
LOC106296939	XM_013733201.1	0.01	158.689	15868.9	13.9539	8.27764e-05	0.00894006	Up	metal transporter Nramp1-like
LOC106297038	XM_013733318.1	5436.36	750.468	0.138046	-2.85678	2.47285e-05	0.00375314	Down	caffeic acid 3-O-methyltransferase-like
LOC106297038	XM_013733318.1	2246.51	701.821	0.312406	-1.67851	8.43662e-05	0.0090441	Down	caffeic acid 3-O-methyltransferase-like
LOC106297095	XM_013733372.1	37.6219	966.618	25.693	4.6833	1.10732e-08	4.1581e-06	Up	WAT1-related protein At1g70260-like, transcript variant X1
LOC106297095	XM_013733372.1	74.1072	903.961	12.198	3.60858	1.11033e-08	2.91439e-06	Up	WAT1-related protein At1g70260-like, transcript variant X1
LOC106299033	XM_013735162.1	1.9801	192.92	97.4293	6.60628	0.000155726	0.0180887	Up	probable glucan endo-1,3-beta-glucosidase A6
LOC106299033	XM_013735162.1	0.01	180.414	18041.4	14.139	2.38616e-05	0.00306653	Up	probable glucan endo-1,3-beta-glucosidase A6
LOC106299122	XM_013735259.1	1.9801	166.658	84.1667	6.39518	0.000512371	0.0472847	Up	cytochrome P450 704B1
LOC106299122	XM_013735259.1	0.01	155.855	15585.5	13.9279	9.73345e-05	0.0102069	Up	cytochrome P450 704B1
LOC106299356	XM_013735463.1	2.97015	386.849	130.246	7.02509	9.37703e-08	2.79763e-05	Up	histidine-rich glycoprotein-like
LOC106299356	XM_013735463.1	0.01	361.773	36177.3	15.1428	7.12244e-10	2.26813e-07	Up	histidine-rich glycoprotein-like
LOC106300012	XM_013736052.1	0.01	276.754	27675.4	14.7563	2.73606e-07	7.31166e-05	Up	UDP-glucose:glycoprotein glucosyltransferase, transcript variant X2
LOC106300012	XM_013736052.1	0.01	258.814	25881.4	14.6596	2.60461e-07	5.22237e-05	Up	UDP-glucose:glycoprotein glucosyltransferase, transcript variant X2
LOC106300202	XM_013736298.1	220.781	2474.62	11.2085	3.48652	2.01314e-07	5.55001e-05	Up	nitrate reductase [NADH], clone PBNBR1412
LOC106300202	XM_013736298.1	512.398	2314.22	4.51644	2.17519	6.40541e-07	0.000118552	Up	nitrate reductase [NADH], clone PBNBR1412
LOC106300388	XM_013736519.1	105.935	823.191	7.7707	2.95804	0.000104801	0.0129688	Up	22.0 kDa heat shock protein-like
LOC106300388	XM_013736519.1	76.2245	769.831	10.0995	3.33621	4.6332e-07	8.83962e-05	Up	22.0 kDa heat shock protein-like
LOC106300402	XM_013736539.1	0.01	868.643	86864.3	16.4065	2.24624e-16	5.14969e-13	Up	probable LRR receptor-like serine/threonine-protein kinase At4g36180
LOC106300402	XM_013736539.1	0.01	812.337	81233.7	16.3098	3.01765e-20	3.26729e-17	Up	probable LRR receptor-like serine/threonine-protein kinase At4g36180
LOC106300734	XM_013736944.1	2.97015	463.613	156.091	7.28624	5.42849e-09	2.14963e-06	Up	defensin-like protein 5
LOC106300734	XM_013736944.1	0.01	433.561	43356.1	15.4039	1.26982e-11	5.28793e-09	Up	defensin-like protein 5
LOC106301222	XM_013737574.1	1642.49	20.201	0.012299	-6.34532	9.53077e-15	1.38384e-11	Down	probable 6-phosphogluconolactonase 3
LOC106301222	XM_013737574.1	317.602	18.8916	0.0594818	-4.07141	0.000125562	0.0124724	Down	probable 6-phosphogluconolactonase 3
LOC106301837	XM_013738318.1	104.945	1060.55	10.1058	3.33711	5.87494e-06	0.00107977	Up	MLP-like protein 328
LOC106301837	XM_013738318.1	3609.02	991.807	0.274813	-1.86348	7.08308e-06	0.00105416	Down	MLP-like protein 328
LOC106301951	XM_013738444.1	145.537	2188.78	15.0393	3.91067	1.34677e-08	4.88867e-06	Up	superoxide dismutase [Fe] 1, chloroplastic-like
LOC106301951	XM_013738444.1	586.505	2046.9	3.48999	1.80322	3.41664e-05	0.00417997	Up	superoxide dismutase [Fe] 1, chloroplastic-like
LOC106301979	XM_013738481.1	434.632	3135.2	7.21346	2.85069	1.23806e-05	0.00212318	Up	peptidyl-prolyl cis-trans isomerase FKBP65
LOC106301979	XM_013738481.1	92.1046	2931.97	31.833	4.99245	1.67776e-23	2.42207e-20	Up	peptidyl-prolyl cis-trans isomerase FKBP65
LOC106301994	XM_013738499.1	36.6318	905.005	24.7054	4.62676	2.51886e-08	8.41631e-06	Up	acanthoscurrin-2-like
LOC106301994	XM_013738499.1	2.11735	846.342	399.718	8.64284	4.78511e-19	4.6053e-16	Up	acanthoscurrin-2-like
LOC106302012	XM_013738518.1	3.9602	409.07	103.295	6.69063	9.03682e-08	2.71472e-05	Up	non-specific lipid-transfer protein 11
LOC106302012	XM_013738518.1	0.01	382.554	38255.4	15.2234	2.20037e-10	7.94132e-08	Up	non-specific lipid-transfer protein 11
LOC106302078	XM_013738593.1	56.4328	2672.59	47.3589	5.56556	9.57704e-14	1.15879e-10	Up	uncharacterized LOC106302078
LOC106302078	XM_013738593.1	0.01	2499.35	249935	17.9312	2.24354e-44	1.61942e-40	Up	uncharacterized LOC106302078
LOC106302779	XM_013739216.1	3177.07	300.995	0.0947399	-3.39988	3.62519e-07	9.57028e-05	Down	cytochrome P450 79B1
LOC106302779	XM_013739216.1	1135.96	281.484	0.247795	-2.01278	7.62665e-05	0.00831996	Down	cytochrome P450 79B1
LOC106303859	XM_013740202.1	323.746	1884.75	5.8217	2.54144	8.8227e-05	0.0111717	Up	uncharacterized LOC106303859
LOC106303859	XM_013740202.1	470.051	1762.58	3.74977	1.9068	2.15621e-05	0.00279591	Up	uncharacterized LOC106303859
LOC106304334	XM_013740742.1	9.9005	2987.73	301.776	8.23733	4.0277e-21	2.50633e-17	Up	uncharacterized LOC106304334
LOC106304334	XM_013740742.1	0.01	2794.06	279406	18.092	1.60974e-46	1.74291e-42	Up	uncharacterized LOC106304334
LOC106304730	XM_013741127.1	126.726	948.437	7.48414	2.90384	7.67661e-05	0.00980603	Up	tetraketide alpha-pyrone reductase 1, transcript variant X1
LOC106304730	XM_013741127.1	97.398	886.959	9.10654	3.1869	2.28574e-07	4.60432e-05	Up	tetraketide alpha-pyrone reductase 1, transcript variant X1
LOC106304785	XM_013741176.1	0.99005	366.648	370.333	8.53268	2.44294e-08	8.249e-06	Up	type III polyketide synthase B-like
LOC106304785	XM_013741176.1	0.01	342.882	34288.2	15.0654	2.08376e-09	6.26706e-07	Up	type III polyketide synthase B-like
LOC106305335	XM_013741715.1	23.7612	1020.15	42.9335	5.42403	1.66668e-10	1.09998e-07	Up	putative lipid-transfer protein DIR1
LOC106305335	XM_013741715.1	0.01	954.024	95402.4	16.5417	3.29949e-23	4.6096e-20	Up	putative lipid-transfer protein DIR1
LOC106305368	XM_013741746.1	2.97015	209.08	70.3939	6.13738	0.000146799	0.0173762	Up	uncharacterized LOC106305368
LOC106305368	XM_013741746.1	0.01	195.528	19552.8	14.2551	1.00252e-05	0.00144247	Up	uncharacterized LOC106305368
LOC106305642	XM_013741994.1	227.711	6.0603	0.026614	-5.23167	0.000298704	0.0311274	Down	uncharacterized LOC106305642, transcript variant X2
LOC106305642	XM_013741994.1	214.911	5.66747	0.0263713	-5.24489	0.000224364	0.0203711	Down	uncharacterized LOC106305642, transcript variant X2
LOC106306863	XM_013743636.1	2919.66	149.487	0.0512004	-4.2877	7.78754e-10	3.72766e-07	Down	tyrosine decarboxylase 1-like
LOC106306863	XM_013743636.1	0.01	139.798	13979.8	13.7711	0.000243195	0.0217614	Up	tyrosine decarboxylase 1-like
LOC106307751	XM_013744796.1	12.8706	273.724	21.2673	4.41056	0.000409671	0.0393058	Up	FAS1 domain-containing protein SELMODRAFT_448915
LOC106307751	XM_013744796.1	0.01	255.981	25598.1	14.6437	3.06804e-07	5.95847e-05	Up	FAS1 domain-containing protein SELMODRAFT_448915
LOC106308010	XM_013745120.1	15.8408	687.844	43.4223	5.44037	9.60311e-09	3.66931e-06	Up	uncharacterized LOC106308010, transcript variant X1
LOC106308010	XM_013745120.1	2283.56	643.258	0.281691	-1.82782	2.06991e-05	0.00269206	Down	uncharacterized LOC106308010, transcript variant X1
LOC106308108	XM_013745239.1	3.9602	206.05	52.0303	5.70128	0.000284845	0.0301585	Up	hsp70-Hsp90 organizing protein 2
LOC106308108	XM_013745239.1	0.01	192.694	19269.4	14.234	1.17967e-05	0.00164278	Up	hsp70-Hsp90 organizing protein 2
LOC106308296	XM_013745449.1	31.6816	2416.04	76.2601	6.25286	1.14594e-15	1.99664e-12	Up	uncharacterized LOC106308296
LOC106308296	XM_013745449.1	2.11735	2259.43	1067.1	10.0595	7.82428e-40	4.23577e-36	Up	uncharacterized LOC106308296
LOC106309095	XM_013746165.1	0.01	373.719	37371.9	15.1897	3.157e-09	1.29732e-06	Up	uncharacterized protein DDB_G0288133, transcript variant X1
LOC106309095	XM_013746165.1	9.52807	349.494	36.6805	5.19694	2.9061e-06	0.000476744	Up	uncharacterized protein DDB_G0288133, transcript variant X1
LOC106309614	XM_013746676.1	1116.78	34.3417	0.0307508	-5.02323	5.67726e-10	2.83849e-07	Down	probable apyrase 5, transcript variant X1
LOC106309614	XM_013746677.1	247.512	0.01	4.0402e-05	-14.5952	1.22362e-06	0.000276165	Down	probable apyrase 5, transcript variant X2
LOC106309614	XM_013746676.1	648.967	32.1156	0.0494873	-4.3368	1.74973e-08	4.4576e-06	Down	probable apyrase 5, transcript variant X1
LOC106309614	XM_013746677.1	205.383	0.01	4.86896e-05	-14.326	3.9418e-06	0.000627629	Down	probable apyrase 5, transcript variant X2
LOC106309746	XM_013746862.1	517.796	19.191	0.0370628	-4.75388	1.655e-06	0.000358658	Down	quercetin 3-O-methyltransferase 1-like
LOC106309746	XM_013746862.1	301.722	17.947	0.0594818	-4.07141	0.000186032	0.0174769	Down	quercetin 3-O-methyltransferase 1-like
LOC106310335	XM_013747566.1	34.6517	555.528	16.0317	4.00286	1.32152e-05	0.002214	Up	probable glucan endo-1,3-beta-glucosidase A6
LOC106310335	XM_013747566.1	1.05867	519.518	490.725	8.93877	9.81302e-13	4.72213e-10	Up	probable glucan endo-1,3-beta-glucosidase A6
LOC106310361	XM_013747589.1	0.01	228.271	22827.1	14.4785	2.96698e-06	0.000590132	Up	selenium-binding protein 1-like, transcript variant X2
LOC106310361	XM_013747589.1	924.222	213.475	0.230978	-2.11418	0.000131192	0.0127968	Down	selenium-binding protein 1-like, transcript variant X2
LOC106310492	XM_013747759.1	22.7711	640.372	28.1221	4.81363	2.16762e-07	5.90122e-05	Up	ABC transporter G family member 26
LOC106310492	XM_013747759.1	0.01	598.862	59886.2	15.8699	1.70358e-15	1.17112e-12	Up	ABC transporter G family member 26
LOC106311062	XM_013748289.1	8.91045	678.754	76.1751	6.25125	5.73446e-10	2.83849e-07	Up	uncharacterized LOC106311062
LOC106311062	XM_013748289.1	0.01	634.756	63475.6	15.9539	2.58085e-16	1.99596e-13	Up	uncharacterized LOC106311062
LOC106311132	XM_013748359.1	0.01	328.266	32826.6	15.0026	2.41641e-08	8.22316e-06	Up	histone-lysine N-methyltransferase set1-like
LOC106311132	XM_013748359.1	4.2347	306.988	72.4935	6.17978	1.524e-06	0.000265071	Up	histone-lysine N-methyltransferase set1-like
LOC106312354	XM_013749844.1	309.885	0.01	3.227e-05	-14.9194	6.16002e-08	1.93039e-05	Down	pollen-specific protein SF21, transcript variant X3
LOC106312354	XM_013749844.1	379.005	0.01	2.63849e-05	-15.2099	1.39277e-10	5.11182e-08	Down	pollen-specific protein SF21, transcript variant X3
LOC106312443	XM_013749968.1	0.99005	206.05	208.121	7.70128	3.5353e-05	0.00509914	Up	transcription factor MYB35, transcript variant X2
LOC106312443	XM_013749968.1	1.05867	192.694	182.014	7.50791	4.60469e-05	0.0053322	Up	transcription factor MYB35, transcript variant X2
LOC106312742	XM_013750368.1	10.8905	604.01	55.4619	5.79342	1.08812e-08	4.12152e-06	Up	uncharacterized LOC106312742
LOC106312742	XM_013750368.1	0.01	564.858	56485.8	15.7856	1.03244e-14	6.57557e-12	Up	uncharacterized LOC106312742
LOC106312775	XM_013750431.1	282.164	0.01	3.54404e-05	-14.7842	2.27909e-07	6.12808e-05	Down	ABC transporter E family member 2, transcript variant X2
LOC106312775	XM_013750431.1	265.727	0.01	3.76326e-05	-14.6977	1.09321e-07	2.34385e-05	Down	ABC transporter E family member 2, transcript variant X2
LOC106315480	XM_013753220.1	71.2836	1240.34	17.4001	4.12102	3.75004e-08	1.21901e-05	Up	uncharacterized LOC106315480
LOC106315480	XM_013753220.1	0.01	1159.94	115994	16.8237	3.38144e-27	6.97366e-24	Up	uncharacterized LOC106315480
LOC106315966	XM_013753820.1	899.955	4624.01	5.13805	2.36122	0.00032009	0.0329617	Up	17.6 kDa class II heat shock protein-like
LOC106315966	XM_013753820.1	588.623	4324.28	7.34643	2.87704	2.50913e-11	1.00618e-08	Up	17.6 kDa class II heat shock protein-like
LOC106316360	XM_013754236.1	46.5323	1173.68	25.2229	4.65666	2.71079e-09	1.1464e-06	Up	4-coumarate--CoA ligase-like 1
LOC106316360	XM_013754236.1	0.01	1097.6	109760	16.744	4.97096e-26	8.28028e-23	Up	4-coumarate--CoA ligase-like 1
LOC106316401	XM_013754283.1	0.01	192.92	19292	14.2357	1.77014e-05	0.00284523	Up	ubiquitin receptor RAD23d-like, transcript variant X2
LOC106316401	XM_013754283.1	0.01	180.414	18041.4	14.139	2.38616e-05	0.00306653	Up	ubiquitin receptor RAD23d-like, transcript variant X2
LOC106317211	XM_013755061.1	0.01	239.382	23938.2	14.547	1.70624e-06	0.000366118	Up	two-component response regulator-like APRR7, transcript variant X3
LOC106317211	XM_013755061.1	988.802	223.865	0.2264	-2.14305	7.29181e-05	0.00801525	Down	two-component response regulator-like APRR7, transcript variant X3
LOC106317729	XM_013755492.1	80.194	1110.05	13.842	3.79098	4.38063e-07	0.000112245	Up	protein CHROMATIN REMODELING 4, transcript variant X2
LOC106317729	XM_013755492.1	278.431	1038.09	3.72836	1.89854	0.000263447	0.0233326	Up	protein CHROMATIN REMODELING 4, transcript variant X2
LOC106317960	XM_013755786.1	0.99005	883.794	892.677	9.80199	1.42043e-15	2.37972e-12	Up	20 kDa chaperonin, chloroplastic-like, transcript variant X3
LOC106317960	XM_013755786.1	2356.61	826.506	0.350718	-1.51162	0.000332421	0.0284523	Down	20 kDa chaperonin, chloroplastic-like, transcript variant X3
LOC106318550	XM_013756573.1	0.01	138.377	13837.7	13.7563	0.000294679	0.0307816	Up	bis(5'-adenosyl)-triphosphatase, transcript variant X2
LOC106318550	XM_013756573.1	758.011	129.407	0.170719	-2.5503	4.20814e-05	0.00496595	Down	bis(5'-adenosyl)-triphosphatase, transcript variant X2
LOC106318810	XM_013756945.1	659.373	88.8844	0.134801	-2.89109	0.000337262	0.0344734	Down	protein TRANSPARENT TESTA 12-like
LOC106318810	XM_013756945.1	860.702	83.1229	0.0965756	-3.3722	9.22638e-08	2.01811e-05	Down	protein TRANSPARENT TESTA 12-like
LOC106318876	XM_013757029.1	0.01	136.357	13635.7	13.7351	0.000326925	0.0335071	Up	pumilio homolog 18-like
LOC106318876	XM_013757029.1	0.01	127.518	12751.8	13.6384	0.000486097	0.0393502	Up	pumilio homolog 18-like
LOC106319239	XM_013757516.1	92.0746	2079.69	22.5871	4.49742	2.87713e-10	1.69573e-07	Up	tapetum-specific protein A9
LOC106319239	XM_013757516.1	0.01	1944.89	194489	17.5693	5.88844e-39	2.83358e-35	Up	tapetum-specific protein A9
LOC106319870	XM_013758271.1	1.9801	167.668	84.6768	6.40389	0.000489421	0.0456503	Up	probable sodium-coupled neutral amino acid transporter 6, transcript variant X1
LOC106319870	XM_013758271.1	0.01	156.8	15680	13.9366	9.22181e-05	0.00969387	Up	probable sodium-coupled neutral amino acid transporter 6, transcript variant X1
LOC106319955	XM_013758338.1	8709.47	565.628	0.0649441	-3.94466	1.76624e-07	4.90035e-05	Down	uncharacterized LOC106319955
LOC106319955	XM_013758338.1	5797.3	528.964	0.0912431	-3.45414	5.74119e-15	3.71112e-12	Down	uncharacterized LOC106319955
LOC106320172	XM_013758542.1	5.9403	219.181	36.8973	5.20544	0.000390516	0.0379699	Up	uncharacterized protein At2g34160-like
LOC106320172	XM_013758542.1	0.01	204.973	20497.3	14.3231	5.82566e-06	0.000882181	Up	uncharacterized protein At2g34160-like
LOC106320737	XM_013759102.1	0.99005	407.05	411.141	8.68349	4.60352e-09	1.85671e-06	Up	uncharacterized LOC106320737, transcript variant X1
LOC106320737	XM_013759102.1	14.8214	380.665	25.6834	4.68276	4.64214e-06	0.000723188	Up	uncharacterized LOC106320737, transcript variant X1
LOC106321253	XM_013759558.1	55.4428	1552.45	28.0009	4.8074	1.54831e-10	1.03758e-07	Up	protein STRICTOSIDINE SYNTHASE-LIKE 13-like
LOC106321253	XM_013759558.1	1.05867	1451.82	1371.35	10.4214	6.33355e-31	1.71437e-27	Up	protein STRICTOSIDINE SYNTHASE-LIKE 13-like
LOC106321402	XM_013759679.1	4307.71	219.181	0.0508811	-4.29673	1.11742e-09	5.07018e-07	Down	lipoxygenase 2, chloroplastic-like
LOC106321402	XM_013759679.1	1770.1	204.973	0.115797	-3.11032	1.38887e-10	5.11182e-08	Down	lipoxygenase 2, chloroplastic-like
LOC106322623	XM_013760709.1	0.01	254.533	25453.3	14.6356	8.07703e-07	0.000191211	Up	36.4 kDa proline-rich protein-like, transcript variant X2
LOC106322623	XM_013760709.1	927.398	238.034	0.256668	-1.96202	0.000315711	0.0271832	Down	36.4 kDa proline-rich protein-like, transcript variant X2
LOC106322791	XM_013760926.1	200.98	1866.57	9.28736	3.21527	1.66372e-06	0.000358763	Up	WAT1-related protein At1g70260
LOC106322791	XM_013760926.1	597.092	1745.58	2.92347	1.54768	0.000431563	0.0353988	Up	WAT1-related protein At1g70260
LOC106322968	XM_013761118.1	818.771	8450.08	10.3204	3.36743	4.6541e-06	0.000885276	Up	17.6 kDa class II heat shock protein
LOC106322968	XM_013761118.1	753.776	7902.34	10.4837	3.39007	4.25767e-14	2.49183e-11	Up	17.6 kDa class II heat shock protein
LOC106323089	XM_013761262.1	0.01	1057.52	105752	16.6903	2.61051e-18	9.47593e-15	Up	uncharacterized LOC106323089, transcript variant X2
LOC106323089	XM_013761262.1	9.52807	988.973	103.796	6.6976	3.25327e-18	2.81792e-15	Up	uncharacterized LOC106323089, transcript variant X2
LOC106324303	XM_013762348.1	0.99005	546.437	551.929	9.10834	2.59843e-11	2.05791e-08	Up	ubiquitin-conjugating enzyme E2 11-like, transcript variant X2
LOC106324303	XM_013762348.1	10.5867	511.017	48.2695	5.59304	4.22082e-09	1.18701e-06	Up	ubiquitin-conjugating enzyme E2 11-like, transcript variant X2
LOC106325610	XM_013763655.1	13.8607	392.91	28.347	4.82513	1.25063e-05	0.00213632	Up	monocopper oxidase-like protein SKS1
LOC106325610	XM_013763655.1	0.01	367.441	36744.1	15.1652	5.16667e-10	1.66988e-07	Up	monocopper oxidase-like protein SKS1
LOC106325683	XM_013763745.1	206.92	0.01	4.83278e-05	-14.3368	9.22425e-06	0.00163333	Down	uncharacterized LOC106325683
LOC106325683	XM_013763745.1	582.271	0.01	1.71741e-05	-15.8294	1.5445e-15	1.07888e-12	Down	uncharacterized LOC106325683
LOC106326066	XM_013764104.1	15.8408	601.99	38.0025	5.24802	7.58155e-08	2.34216e-05	Up	non-specific lipid-transfer protein 2-like
LOC106326066	XM_013764104.1	0.01	562.968	56296.8	15.7808	1.14154e-14	7.16506e-12	Up	non-specific lipid-transfer protein 2-like
LOC106326123	XM_013764145.1	6.93035	575.729	83.0736	6.37632	2.9996e-09	1.25634e-06	Up	putative fasciclin-like arabinogalactan protein 20
LOC106326123	XM_013764145.1	0.01	538.409	53840.9	15.7164	4.22619e-14	2.49183e-11	Up	putative fasciclin-like arabinogalactan protein 20
LOC106326191	XM_013764210.1	1.9801	290.895	146.909	7.19878	1.97626e-06	0.000417353	Up	serine/threonine-protein kinase CDL1-like
LOC106326191	XM_013764210.1	0.01	272.038	27203.8	14.7315	1.21367e-07	2.5766e-05	Up	serine/threonine-protein kinase CDL1-like
LOC106326764	XM_013764686.1	966.288	92.9246	0.0961666	-3.37832	7.46947e-06	0.00135568	Down	uncharacterized LOC106326764
LOC106326764	XM_013764686.1	536.748	86.9012	0.161903	-2.6268	0.000328262	0.0281519	Down	uncharacterized LOC106326764
LOC106326824	XM_013764757.1	3.9602	191.91	48.4596	5.59871	0.000511473	0.0472847	Up	proteasome subunit beta type-1-like
LOC106326824	XM_013764757.1	3.17602	179.47	56.5077	5.82038	0.000413078	0.0342636	Up	proteasome subunit beta type-1-like
LOC106327042	XM_013765048.1	2.97015	242.412	81.6162	6.35078	3.5048e-05	0.00508885	Up	beta carbonic anhydrase 2, chloroplastic, transcript variant X2
LOC106327042	XM_013765048.1	1.05867	226.699	214.135	7.74237	7.3077e-06	0.00108017	Up	beta carbonic anhydrase 2, chloroplastic, transcript variant X2
LOC106328295	XM_013766712.1	207.91	4983.59	23.9699	4.58315	2.21764e-10	1.39997e-07	Up	protein 108
LOC106328295	XM_013766712.1	8.46939	4660.55	550.281	9.10403	8.90796e-48	1.28598e-43	Up	protein 108
LOC106328472	XM_013766919.1	14.8507	1153.48	77.6714	6.27931	6.3164e-13	6.39851e-10	Up	uncharacterized LOC106328472
LOC106328472	XM_013766919.1	23.2908	1078.71	46.3147	5.5334	3.59023e-16	2.72788e-13	Up	uncharacterized LOC106328472
LOC106328566	XM_013767039.1	1154.4	6216.86	5.38537	2.42905	0.000359735	0.0361053	Up	aquaporin PIP2-2-like
LOC106328566	XM_013767039.1	135.51	5813.88	42.9036	5.42303	1.88067e-28	4.28683e-25	Up	aquaporin PIP2-2-like
LOC106329156	XM_013767763.1	26.7313	734.307	27.4699	4.77978	7.49329e-08	2.33143e-05	Up	tetraketide alpha-pyrone reductase 1
LOC106329156	XM_013767763.1	10.5867	686.708	64.8649	6.01937	2.18931e-12	9.9807e-10	Up	tetraketide alpha-pyrone reductase 1
LOC106329389	XM_013768032.1	0.01	191.91	19191	14.2281	1.86383e-05	0.00294154	Up	AT-hook motif nuclear-localized protein 16-like
LOC106329389	XM_013768032.1	0.01	179.47	17947	14.1315	2.51892e-05	0.00320859	Up	AT-hook motif nuclear-localized protein 16-like
LOC106329449	XM_013768106.1	0.99005	1235.29	1247.71	10.2851	8.02814e-19	3.49698e-15	Up	type III polyketide synthase B
LOC106329449	XM_013768106.1	0.01	1155.22	115522	16.8178	4.13329e-27	7.78299e-24	Up	type III polyketide synthase B
LOC106331773	XM_013770186.1	8192.66	957.528	0.116876	-3.09695	1.93094e-05	0.00302553	Down	peroxidase 22-like
LOC106331773	XM_013770186.1	5813.18	895.46	0.15404	-2.69863	2.94847e-10	9.97619e-08	Down	peroxidase 22-like
LOC106331860	XM_013770289.1	3.9602	384.829	97.1742	6.6025	2.22358e-07	6.01596e-05	Up	short-chain dehydrogenase TIC 32, chloroplastic-like
LOC106331860	XM_013770289.1	27.5255	359.884	13.0746	3.70869	0.000136797	0.0133135	Up	short-chain dehydrogenase TIC 32, chloroplastic-like
LOC106332165	XM_013770632.1	621.751	4547.25	7.31361	2.87058	1.62834e-05	0.0026466	Up	22.0 kDa heat shock protein
LOC106332165	XM_013770632.1	19.0561	4252.49	223.156	7.80191	9.28026e-42	5.7417e-38	Up	22.0 kDa heat shock protein
LOC106332445	XM_013770903.1	177.219	1203.98	6.79375	2.76421	6.73885e-05	0.00878855	Up	root meristem growth factor 9, transcript variant X1
LOC106332445	XM_013770903.1	266.786	1125.94	4.22038	2.07737	5.24952e-05	0.00596722	Up	root meristem growth factor 9, transcript variant X1
LOC106332590	XM_013771065.1	865.303	104.035	0.12023	-3.05613	5.56007e-05	0.00756847	Down	glutamate synthase 1 [NADH], chloroplastic, transcript variant X3
LOC106332590	XM_013771065.1	842.705	97.2915	0.115452	-3.11464	6.02254e-07	0.000112427	Down	glutamate synthase 1 [NADH], chloroplastic, transcript variant X3
LOC106332946	XM_013771431.1	0.99005	1871.62	1890.43	10.8845	1.19795e-22	1.04363e-18	Up	nucleolin 2-like
LOC106332946	XM_013771431.1	4613.7	1750.3	0.379371	-1.39832	0.000621325	0.0475424	Down	nucleolin 2-like
LOC106333327	XM_013771788.1	0.01	169.688	16968.8	14.0506	5.8352e-05	0.00784493	Up	probable E3 ubiquitin-protein ligase ARI15
LOC106333327	XM_013771788.1	0.01	158.689	15868.9	13.9539	8.27764e-05	0.00894006	Up	probable E3 ubiquitin-protein ligase ARI15
LOC106335580	XM_013774135.1	2.97015	1049.44	353.33	8.46487	6.87922e-16	1.24855e-12	Up	17.6 kDa class I heat shock protein 3
LOC106335580	XM_013774135.1	191.62	981.416	5.12168	2.35662	1.99818e-05	0.00263038	Up	17.6 kDa class I heat shock protein 3
LOC106336903	XM_013775878.1	0.01	1389.83	138983	17.0845	5.26574e-21	2.86713e-17	Up	histone H3.2-like
LOC106336903	XM_013775878.1	4233.64	1299.74	0.307003	-1.70368	3.45573e-05	0.00421589	Down	histone H3.2-like
LOC106337619	XM_013776727.1	85.1443	789.859	9.27672	3.21361	4.15656e-05	0.00587843	Up	glycine-rich protein DOT1-like
LOC106337619	XM_013776727.1	154.566	738.66	4.77892	2.25668	0.000238622	0.0214854	Up	glycine-rich protein DOT1-like
LOC106337685	XM_013776809.1	6349.19	916.116	0.144289	-2.79297	5.0998e-05	0.00698561	Down	defensin-like protein 2, transcript variant X1
LOC106337685	XM_013776809.1	4310.92	856.732	0.198735	-2.33108	3.01857e-08	7.30342e-06	Down	defensin-like protein 2, transcript variant X1
LOC106339333	XM_013778124.1	413.841	0.01	2.41639e-05	-15.3368	6.34183e-10	3.10386e-07	Down	UDP-glucuronic acid decarboxylase 6, transcript variant X2
LOC106339333	XM_013778124.1	204.324	0.01	4.89419e-05	-14.3186	4.19667e-06	0.000660923	Down	UDP-glucuronic acid decarboxylase 6, transcript variant X2
LOC106339797	XM_013778671.1	0.01	140.397	14039.7	13.7772	0.000265568	0.0284924	Up	probable LRR receptor-like serine/threonine-protein kinase At4g36180
LOC106339797	XM_013778671.1	0.01	131.296	13129.6	13.6805	0.000393222	0.0328132	Up	probable LRR receptor-like serine/threonine-protein kinase At4g36180
LOC106340066	XM_013778934.1	274.244	2.0201	0.00736608	-7.08489	4.40942e-06	0.000849867	Down	tropinone reductase homolog At2g30670-like
LOC106340066	XM_013778934.1	165.153	1.88916	0.0114388	-6.44992	0.000337204	0.0286353	Down	tropinone reductase homolog At2g30670-like
LOC106340636	XM_013779478.1	3.9602	1497.9	378.24	8.56316	1.13773e-18	4.50531e-15	Up	type III polyketide synthase A
LOC106340636	XM_013779478.1	2.11735	1400.81	661.587	9.36979	3.88008e-29	9.33569e-26	Up	type III polyketide synthase A
LOC106340642	XM_013779486.1	0.01	156.558	15655.8	13.9344	0.000115118	0.0140067	Up	putative galacturonosyltransferase 2
LOC106340642	XM_013779486.1	0.01	146.41	14641	13.8377	0.000166942	0.0158903	Up	putative galacturonosyltransferase 2
LOC106341182	XM_013779994.1	0.01	141.407	14140.7	13.7876	0.000252096	0.0272482	Up	F-box/kelch-repeat protein At2g44700-like
LOC106341182	XM_013779994.1	0.01	132.241	13224.1	13.6909	0.000372861	0.031478	Up	F-box/kelch-repeat protein At2g44700-like
LOC106341891	XM_013780638.1	806.89	10.1005	0.0125178	-6.31987	5.13953e-11	3.75985e-08	Down	ubiquitin-activating enzyme E1 1, transcript variant X2
LOC106341891	XM_013780638.1	246.671	9.44578	0.038293	-4.70677	0.000208061	0.0191722	Down	ubiquitin-activating enzyme E1 1, transcript variant X2
LOC106342281	XM_013781163.1	0.99005	1009.04	1019.18	9.9932	7.52285e-17	1.92757e-13	Up	AT-hook motif nuclear-localized protein 16
LOC106342281	XM_013781163.1	1.05867	943.633	891.335	9.79982	7.31695e-22	9.60272e-19	Up	AT-hook motif nuclear-localized protein 16
LOC106342377	XM_013781288.1	10.8905	593.91	54.5344	5.7691	1.42341e-08	5.12415e-06	Up	probable glucan endo-1,3-beta-glucosidase A6
LOC106342377	XM_013781288.1	1.05867	555.412	524.63	9.03516	1.52128e-13	8.13398e-11	Up	probable glucan endo-1,3-beta-glucosidase A6
LOC106343201	XM_013782351.1	87.1244	1995.86	22.9082	4.51779	2.88079e-10	1.69573e-07	Up	mavicyanin
LOC106343201	XM_013782351.1	0.01	1866.49	186649	17.51	5.17056e-38	2.23932e-34	Up	mavicyanin
LOC106343279	XM_013782447.1	29.7015	1183.78	39.8559	5.31672	6.77438e-11	4.83746e-08	Up	ctenidin-1
LOC106343279	XM_013782447.1	0.01	1107.05	110705	16.7564	3.29076e-26	5.70078e-23	Up	ctenidin-1
Notice: Red indicated the genes and their relative expression levels between NKR-06 VS. NKR-04.Black indicates the genes and their relative expression levels between NKR-06 VS. NKR-05.
