# Supplementary material for: Transcriptome and DNA methylome reveal insights into yield heterosis in the curds of broccoli (Brassica oleracea L var. italic)
Source: BMC Plant Biol. 2018 Aug 13;18:168. doi: 10.1186/s12870-018-1384-4 (PMC6090608; doi:10.1186/s12870-018-1384-4)
Supplement: Supplementary file 2 — Data set 1. DEGs detected by pairwise comparison in NKR-06 and two parents. Data set 2. DEGs detected by pairwise comparison in Bro-12 and two parents. Data set 3. DEGs in the hybrids compared with both parents. Data set 4. Non-additively expressed genes in two hybrid triads. Data set 5. GO functional annotation of the DEGs in the NKR-04/− 05/− 06 hybrid triad. Data set 6. GO functional annotation of the DEGs in the Bro-10/− 11/− 12 hybrid triad. Data set 7. DNA methylation of CG and CHG sites detected in the hybrid broccoli and their parents. Data set 8. Differential DNA methylation levels of CG and CHG sites in NKR-06 hybrid triad. Data set 9. Genes with different methylation levels in NKR-06 hybrid triad. Data set 10 Differential DNA methylation levels of CG and CHG sites in Bro-12 hybrid triad. Data set 11. Genes with differential methylation levels in Bro-12 hybrid triad. (ZIP 5944 kb) [file 12870_2018_1384_MOESM2_ESM.zip › data set 10.xlsx]

## Sheet: Bro-12 VS.Bro-10 at CG sites
Transcriptome and DNA methylome reveal insights into yield heterosis in the curds of broccoli (Brassica oleracea L var. italic) Hui Li2, Jiye Yuan1, Mei Wu1, Zhanpin Han2, Lihong Li1, Hanmin Jiang3, Yinglan Jia1, Xue Han1, Min Liu4, Deling Sun3, Chengbin Chen1, Wenqin Song1, Chunguo Wang1** 1College of Life Sciences, Nankai University, Tianjin, China 2College of Horticulture and Landscape, Tianji…
Data set 10 Differential DNA methylation levels of CG and CHG sites in Bro-12 hybrid triad.
Differential DNA methylation levels at CG sites bewteen Bro-12 and Bro-10
			Normalized DNA methylation levels
Methylated tags	Position	Sequence (5'-3')	Bro-10	Bro-12	log2(Bro-12/Bro-10)	P value	Corrected P value	Description
NC_027748.1-989139	989123	GTCTCTTTTCAACTCCGGACCTTTATTGTGTT	0.67	20.3	4.92117	8.79e-05	0.0230295	intron
NC_027748.1-1482293	1482277	GGAGCTGTGGGAGTCCGGTGTGAAAGAAGTGA	40.63	8.7	-2.22346	0.000170493	0.0354513	Exon
NC_027748.1-2400731	2400715	AGGATGGGACTGTACCGGTTTCGAGGATGCTT	2.69	25.73	3.25777	0.00011295	0.0276794	Exon
NC_027748.1-3286975	3286959	TATTTCAATCCGTTCCGGAAGCTTTAATACTA	32.57	5.8	-2.48942	0.000192066	0.0386328	1stExon
NC_027748.1-4402163	4402147	GAGCTGAAGAAGGACCGGGAAGTGAAGACGGG	172.25	558.12	1.69607	7.06e-08	9.59e-05	intergenic
NC_027748.1-4968116	4968100	CTCCGAGTTCGAGACCGGTGACGACAGCGACG	9.74	47.84	2.29622	4.43e-05	0.0150634	intron
NC_027748.1-6755984	6755968	CATTTGTGGGGAGACCGGACTGCCAAGGAGGT	42.98	2.54	-4.08077	1.08e-07	0.000133172	intergenic
NC_027748.1-7347974	7347958	GAGCCGTGTCAAGGCCGGCATGGTGCTGAACT	0.67	24.28	5.17946	1.21e-05	0.00597948	Exon
NC_027748.1-7409706	7409690	TCTCACTCTGCTTGCCGGTTATCTCACTAAGT	6.04	44.58	2.88378	2.8e-06	0.00213003	TSS1500
NC_027748.1-9943089	9943073	CGAACGAGGTGTTCCCGGATGTGTCAGACCCG	6.04	31.53	2.3841	0.000275043	0.0478732	intergenic
NC_027748.1-10169626	10169610	CCAATTGACGTTTCCCGGGTGCGTGATGGCAT	35.59	7.25	-2.29542	0.000166842	0.0354513	intron
NC_027748.1-10328610	10328594	AGACGATAGTGACACCGGTCTCCAAGGGAGAG	58.42	16.31	-1.84071	0.000208788	0.0410536	TSS1500
NC_027748.1-11373703	11373687	TACCAACAAGAAGACCGGCCAGATTGATGACA	41.64	123.95	1.57372	3.73e-05	0.0133216	intergenic
NC_027748.1-13582539	13582523	CACGGTCAGTCTTTCCGGTACGGTGAAAAACA	0.67	22.83	5.09063	1.97e-05	0.00857869	intergenic
NC_027748.1-14681558	14681542	CCATCGAGGCAACACCGGCTCACCAAGGCCTC	63.8	19.21	-1.7317	0.000254801	0.0463985	intergenic
NC_027748.1-14825826	14825810	CATTCTCTGCATAACCGGGTTTCCCATGGCCA	157.81	54.36	-1.53757	4.79e-05	0.0157433	intergenic
NC_027748.1-15464267	15464251	ACAGGCGGCAGTAGCCGGCATCTCTCTCACCG	4.37	36.24	3.05188	6.93e-06	0.00411011	intergenic
NC_027748.1-20289535	20289519	CGAACGAGGTGTTCCCGGACGTGCCAGGCCCG	21.15	67.41	1.6723	0.000229272	0.0435606	intergenic
NC_027748.1-21277981	21277965	TGTTTGACCTTAAACCGGTGGAATTGGAAATC	24.85	2.54	-3.29035	0.000173551	0.0354513	intergenic
NC_027748.1-21868879	21868863	TACATGTGGCGGAACCGGTACAATGTCTCTTG	3.02	23.92	2.9856	0.000267144	0.0478732	intergenic
NC_027748.1-21996128	21996112	TGTTCCTATGCAAGCCGGCCACCTTTTGCTTG	6.04	31.89	2.40048	0.000275043	0.0478732	intergenic
NC_027748.1-22239757	22239741	TCCTCAAATAGTCACCGGTCACGCTACGTGTG	44.32	2.17	-4.35219	1.26e-08	2.37e-05	intergenic
NC_027748.1-22704341	22704325	ATGATACGCAAGCACCGGAGGACTAACAGTTT	4.7	37.69	3.00345	1.09e-05	0.00568788	intergenic
NC_027748.1-24491589	24491573	TCTGCCTTGGTCAACCGGAACTGAATGAATGT	65.81	16.67	-1.98105	5.48e-05	0.0166953	Exon
NC_027748.1-24837144	24837128	ACGCTACAACTCAACCGGAACATCTGGAAGAG	2.35	21.75	3.21028	0.000170909	0.0354513	intergenic
NC_027748.1-25799184	25799168	TACACGAGCACGCCCCGGCTTCTCGAACAAGT	123.57	339.95	1.45999	6.25e-06	0.00387281	intergenic
NC_027748.1-26368096	26368080	GATTCGCCCCTGCTCCGGTGTCCTCCATGGTA	63.8	15.58	-2.03386	4.89e-05	0.0157433	TSS1500
NC_027748.1-28497402	28497386	NTCATGTTTATCCTCCGGCGGGTACTATTGTC	1.01	92.42	6.51578	5.85e-17	3.07e-13	intergenic
NC_027748.1-31731477	31731461	TACGCCTTCTCAACCCGGATCTATCGCTGCCG	5.37	30.44	2.50297	0.000219215	0.0420552	intergenic
NC_027748.1-34776808	34776792	GATTATCTGTTGGTCCGGTCTTCTAAAGGAAA	36.6	6.89	-2.40927	0.000118691	0.0287369	Exon
NC_027749.1-579180	579164	GACAATGCACACAACCGGCTGCTTAAGCTGAC	27.53	3.62	-2.92694	0.00016441	0.0354513	TSS1500
NC_027749.1-1009294	1009278	CATTTGTCCTACTACCGGAGTTCCTTGACCTT	29.21	3.99	-2.872	0.000110042	0.0273711	intron
NC_027749.1-4735133	4735117	GATCCTTGAGTGCTCCGGAGTTCCTGATGACA	1.68	21.02	3.64523	0.000272429	0.0478732	intergenic
NC_027749.1-5173800	5173784	GGCCTCTGGTAGCTCCGGTGCGGCTCAGAATG	1.01	22.47	4.47557	3.23e-05	0.0118434	Exon
NC_027749.1-7185233	7185217	CACATGTAGCTGTTCCGGTCAACAAGTCGGGG	1.01	19.57	4.27622	8.79e-05	0.0230295	intergenic
NC_027749.1-7341295	7341279	CTGATGTGGATTGTCCGGTCACCGAAACCATC	31.9	4.71	-2.75976	0.000102851	0.0260759	1stExon
NC_027749.1-9077613	9077597	TTCTTGCTTGCGTTCCGGCTTGCAAACTCTGA	7.39	38.05	2.36425	8.45e-05	0.0229732	intergenic
NC_027749.1-10535463	10535447	TAGGGGTTTATGAACCGGACCACCAGAGAATG	5180.67	1184.02	-2.12945	5.15e-12	1.93e-08	TSS1500
NC_027749.1-10554773	10554757	GAGACTACAGGATGCCGGATCCTCCATTGATA	45.33	9.42	-2.26667	4.93e-05	0.0157433	TSS1500
NC_027749.1-11065661	11065645	ATTCGGTAAGTCGTCCGGTTCAGTGTCCGGGT	41.64	7.61	-2.452	5.46e-05	0.0166903	intergenic
NC_027749.1-11466698	11466682	ATGCTGCGGAAAGACCGGGATGTATGCATGTT	43.31	6.16	-2.8137	5.59e-06	0.00364348	intergenic
NC_027749.1-12524346	12524330	TGTGCTCGTCGCCTCCGGAGTGTTGGCGTGGT	37.61	112.35	1.57881	5.39e-05	0.0166789	intergenic
NC_027749.1-13954397	13954381	TGGTATCGGCGGTGCCGGTGACGGTGAGAGTA	2.35	21.02	3.16103	0.000272429	0.0478732	TSS1500
NC_027749.1-15775265	15775249	TGTGGTGCGATGCGCCGGAGTCAAAAATAATA	25.85	2.54	-3.34726	0.00011295	0.0276794	intron
NC_027749.1-19430598	19430582	ACAGGCGGCAGTAGCCGGCATCTCTTTCGCCG	14.77	70.31	2.25106	3.65e-06	0.00254904	intergenic
NC_027749.1-19461378	19461362	CCGTTCATATATGTCCGGCCGAGTGTGGCCTT	10.41	168.52	4.01688	9.77e-18	6.42e-14	intergenic
NC_027749.1-19663259	19663243	CAAGCGACCTGTAACCGGGATGCAACCCGTGA	13.1	57.26	2.12796	2.47e-05	0.00989009	intron
NC_027749.1-20563379	20563363	CGTTGGTGGCTCCACCGGGTTTTGCACCCCTG	3.36	24.64	2.87447	0.000173551	0.0354513	1stExon
NC_027749.1-21570897	21570881	TCAGCTCCTTCTATCCGGTTCCCAAATTTCTC	47.01	9.06	-2.37538	2.66e-05	0.0105323	intron
NC_027749.1-21837827	21837811	ACGTGCTGCTGTCTCCGGTAGTCGCGAGGCTG	12.42	47.84	1.94555	0.000142179	0.032231	Exon
NC_027749.1-22143337	22143321	ATTCAAGACTAAGCCCGGCCTAATGCCAAATC	28.54	3.62	-2.97892	0.000110042	0.0273711	intergenic
NC_027749.1-25729775	25729759	TGCTCAGGGAGTGACCGGGTCGTTTCCTTGGT	30.56	2.9	-3.39752	1.36e-05	0.00653981	Exon
NC_027749.1-27217330	27217314	TGGGTTTATTCCCGCCGGACGTGCTAATCAGT	39.96	0.72	-5.79442	8.05e-09	1.72e-05	intergenic
NC_027749.1-31124793	31124777	AAACTCGAAAACATCCGGCCACGTCCTCGATG	8.06	38.78	2.26646	0.000144407	0.032231	intergenic
NC_027749.1-31563055	31563039	CCCGAGTAACTCATCCGGATGAAAGGAGCTTG	30.56	89.15	1.54459	0.000238533	0.0447807	intergenic
NC_027749.1-32365515	32365499	TCCTTTCGCACGTTCCGGGCTGACCTCAGCTA	8.06	38.42	2.25301	0.000199909	0.0395048	intergenic
NC_027749.1-33896634	33896618	CGAACGAGGTGTTCCCGGACGTGCTAGACCCG	89.32	337.77	1.91899	9.6e-09	1.94e-05	intergenic
NC_027749.1-34088791	34088775	TCCCATATCGGCCCCCGGGCCTCAGTCATGAT	97.04	24.64	-1.97758	6.12e-06	0.00382727	intergenic
NC_027749.1-34089750	34089734	TGGATCAACAAATCCCGGCGAGCCATCATGTT	92	27.18	-1.75909	3.97e-05	0.0139192	intergenic
NC_027749.1-34095718	34095702	TCTCCATCGTAAGGCCGGAGCTGATCAATGTT	34.92	6.52	-2.42111	0.00023466	0.0442643	intergenic
NC_027749.1-34851563	34851547	AACATTGATCAACTCCGGCCTTGAGATGGAGA	55.07	11.23	-2.29391	1.7e-05	0.0077787	intergenic
NC_027749.1-35121824	35121808	AATCATGTCACTTACCGGTTGAGCTGGAACAT	120.88	41.68	-1.53615	0.000140927	0.032231	intergenic
NC_027749.1-35183450	35183434	TGCATCTTGGCTAGCCGGCTCATCTTGGAACT	167.22	39.5	-2.08182	1.51e-07	0.000178222	intergenic
NC_027749.1-35730406	35730390	TCTCCCTCAGATATCCGGTGATTCGGTCAATC	77.56	19.57	-1.98667	2.02e-05	0.0087506	intergenic
NC_027749.1-35800341	35800325	TCGTACCGCATGTACCGGCGACCGTGCTGATG	9.07	44.21	2.2852	6.71e-05	0.0193673	intergenic
NC_027749.1-36332175	36332159	AAGTTTTCCTTTTCCCGGAGGAAGGGGGTGTT	37.61	1.45	-4.69699	1.91e-08	3.34e-05	intergenic
NC_027749.1-36592014	36591998	AACATTGATTAGCTCCGGCCTTCAGACGGAGA	24.51	2.17	-3.4976	4.29e-05	0.0146511	intergenic
NC_027749.1-36603323	36603307	GAATCTTGGCTAAGCCGGCTCATCTTGGAACT	151.43	27.54	-2.45905	2.97e-09	7.33e-06	intergenic
NC_027749.1-37723304	37723288	TCTGCCCCCATCTGCCGGCAAACATTGCATCC	94.35	30.81	-1.61462	0.00014403	0.032231	TSS1500
NC_027749.1-37916355	37916339	GGATTGCAAGCGAGCCGGAGACGCCTTCGTCA	67.15	9.06	-2.8898	9.16e-08	0.000118343	intergenic
NC_027749.1-38483431	38483415	GGACCATTCCTAACCCGGTCCCATCCCATAAC	105.43	30.08	-1.80941	1.49e-05	0.0070263	intergenic
NC_027749.1-39970507	39970491	CGGCAGCATTCGTGCCGGAGGTAGAAGGACGG	9.4	40.59	2.11039	0.000170493	0.0354513	intron
NC_027749.1-40162862	40162846	TACCCTAGGACGGGCCGGCCTAGCTGGCGTCC	24.18	2.17	-3.47805	6.78e-05	0.0193673	intergenic
NC_027749.1-40742125	40742109	ACTATGGAGACTCTCCGGTACAAAACTTCAGA	48.02	9.06	-2.40605	1.95e-05	0.00857869	intergenic
NC_027749.1-41624357	41624341	TCTGTGACTGTGACCCGGAAACTGAAGAATGT	30.22	3.26	-3.21256	2.07e-05	0.00876624	TSS1500
NC_027749.1-42457790	42457774	GCTTCACGACAAATCCGGCCCGAGAAGAGGTT	67.49	7.97	-3.08202	3.19e-08	4.66e-05	intergenic
NC_027749.1-42983763	42983747	CTGGGTCGTCGCACCCGGTCGGTTCCCCCTTC	3.02	31.17	3.36754	1.36e-05	0.00653981	intergenic
NC_027749.1-45060963	45060947	CGGCACGGAGCAATCCGGTCCGCCGATCGATT	72.86	2.17	-5.06936	4.95e-13	2.05e-09	intergenic
NC_027749.1-46452664	46452648	TCTTCTCTCTTCTGCCGGATCCATCTGTACCA	8.39	44.21	2.39763	2.87e-05	0.0109176	TSS1500
NC_027749.1-47123369	47123353	ACTATCCTAAGAGACCGGAGGGAGCAAGACAA	151.43	44.58	-1.76418	7.79e-06	0.00439939	intergenic
NC_027749.1-48467899	48467883	CACATGCCTCACCTCCGGCGCAGCCGCCCTCG	2.35	28.99	3.62482	7.06e-06	0.00415623	Exon
NC_027749.1-48468149	48468133	GGTACTATCGCCAACCGGGCAATACACTGGTA	60.1	13.05	-2.20332	1.9e-05	0.00849712	intron
NC_027749.1-49023432	49023416	CATCACCGTCCGAACCGGCATGCTGAGATCTC	0.67	19.57	4.86834	8.79e-05	0.0230295	Exon
NC_027749.1-49140356	49140340	GGCTAAGTCCTGGTCCGGCTAACATCTGGTGA	11.42	51.1	2.16176	3e-05	0.0112999	intergenic
NC_027749.1-50518313	50518297	TGGTGAGGTTGCCACCGGGGATGCGAGACTTC	2.69	35.52	3.72295	1.74e-06	0.00146655	intergenic
NC_027750.1-986098	986082	CGGCTAGCATGGCTCCGGTTGCATGCGTCGCG	8.06	43.85	2.44373	2.87e-05	0.0109176	intergenic
NC_027750.1-2438290	2438274	CAGGATGATCTGGCCCGGGGACGAGAATTGAG	6.04	125.76	4.37998	2.45e-16	1.21e-12	TSS1500
NC_027750.1-3230264	3230248	TGCAGCATCATTCTCCGGGATGGATTCATCCT	55.07	13.41	-2.03796	7.15e-05	0.0200638	Exon
NC_027750.1-6731343	6731327	TGCGAGAGGTCGCTCCGGACTCGTTCTCGCNN	3.02	27.91	3.20816	4.81e-05	0.0157433	intergenic
NC_027750.1-7590050	7590034	GCTTGATTTAAAAACCGGCGTCAAGCGAACTT	0.67	29.36	5.45355	1.1e-06	0.00102316	intergenic
NC_027750.1-10519284	10519268	TGGTCCACCTGGTACCGGAAAGGTACCATGAT	47.34	10.51	-2.1713	0.000125127	0.0296644	intron
NC_027750.1-10538622	10538606	AACATTAAATACTTCCGGATCAGCTGCAACAT	42.31	6.89	-2.61842	2.19e-05	0.0091516	intron
NC_027750.1-11725089	11725073	TGTGCGGGAACTCCCCGGAATCAAGAGATCAT	33.24	4.35	-2.93383	2.24e-05	0.00930821	TSS1500
NC_027750.1-12541202	12541186	AGGCACACGCAAATCCGGATGAACTGCACTTT	4.7	39.87	3.08457	5.25e-06	0.00347937	intergenic
NC_027750.1-16999950	16999934	TGTTAATAATTTGACCGGGGCTAAAAAGGTTT	37.94	7.97	-2.25107	0.000199909	0.0395048	intergenic
NC_027750.1-18239728	18239712	TGTTCGCAATGCATCCGGAAAAAAATCATTGG	31.9	5.07	-2.6535	0.000102851	0.0260759	intergenic
NC_027750.1-21134858	21134842	TCAACCCCGACCGACCGGACGGAACTTTGTGG	47.34	5.44	-3.12138	4.24e-07	0.000457991	intergenic
NC_027750.1-22421050	22421034	AAGTAAACGCAGGGCCGGCTTACCAGGAGACA	51.04	9.06	-2.49405	1.06e-05	0.00568329	intergenic
NC_027750.1-23020714	23020698	AATGCTTGAGCTAACCGGAGCTGATGCGCCGC	10.41	50.38	2.27488	1.83e-05	0.0082237	Exon
NC_027750.1-23419128	23419112	AGGAAGGTGATGCTCCGGCCAGTCAAAACCCA	21.15	2.17	-3.28489	0.000272429	0.0478732	intergenic
NC_027750.1-23819977	23819961	TGCGAGAGGTCGCTCCGGATTCGTTGTCTCCG	650.73	2011.78	1.62834	4.31e-08	6.08e-05	intron
NC_027750.1-24324736	24324720	TGTTTATACACAAACCGGAACCGATACATCAT	24.85	2.9	-3.09912	0.000173551	0.0354513	intergenic
NC_027750.1-24559478	24559462	ATTTTCAAGGGCCGCCGGGAATGCACCGGACA	575.52	162.73	-1.82239	2.99e-08	4.45e-05	TSS1500
NC_027750.1-24560094	24560078	TTGGGCACCGTAACCCGGCTTCCGGTTCATCC	6811.52	483.83	-3.8154	9.83e-31	1.94e-26	intergenic
NC_027750.1-26970661	26970645	TGTGTAGTCTTACTCCGGTGGCCTCTTTGTTT	39.96	7.25	-2.4625	4.29e-05	0.0146511	intergenic
NC_027750.1-27262206	27262190	AACAAGTCAAGACTCCGGATCTACGAGGAAGA	27.87	3.99	-2.80425	0.00016441	0.0354513	intergenic
NC_027750.1-30188554	30188538	CGGCGGCGTCGTCTCCGGTGACTCTTCTCGGC	20.82	93.5	2.167	8.3e-07	0.0008203	intergenic
NC_027750.1-33657504	33657488	GAGAGTTTGTGGAACCGGGACAGTGTGATCAG	97.37	29.36	-1.72963	3.86e-05	0.0137213	intergenic
NC_027750.1-34212223	34212207	GAAGCGATCTTTGTCCGGGAAAGATCTTGCCA	56.41	10.51	-2.42419	1.28e-05	0.00626089	Exon
NC_027750.1-34274787	34274771	TTAGCTCTCCCTTGCCGGCGACTTAGTGTCTC	85.96	27.18	-1.66112	0.000118814	0.0287369	intergenic
NC_027750.1-36581550	36581534	AGACAAAGCAATCCCCGGAACACAAAAGATCG	470.42	189.91	-1.30863	6.21e-05	0.0184576	intergenic
NC_027750.1-37532022	37532006	GATGCGTGTGGATACCGGTAGAGGCACGACGT	0.67	19.57	4.86834	8.79e-05	0.0230295	intergenic
NC_027750.1-40686974	40686958	ATCTTTATCATGTCCCGGATTGGGCCTGCAGT	140.35	6.16	-4.50995	1.67e-17	1.01e-13	intron
NC_027750.1-42092989	42092973	TCTCCTTCTCAAGGCCGGAGCTGATCAGTGTT	881.07	153.3	-2.5229	2.32e-14	1.01e-10	intergenic
NC_027750.1-43696956	43696940	GCACTTGATGTAGTCCGGTGACACACCATTCG	5.71	32.26	2.49818	0.000275043	0.0478732	intergenic
NC_027750.1-44039766	44039750	TCTCCATCTCAAGGCCGGAGCTGATCGTTGTT	39.62	7.97	-2.31358	0.000104366	0.0263751	intergenic
NC_027750.1-45731757	45731741	AACATTGATCAGCTCCGGCCTTTAGACGGAGA	94.02	23.56	-1.99663	6.52e-06	0.00398723	intergenic
NC_027750.1-46008756	46008740	GATTGAGGTAATGACCGGCTTGCCTGCACCCA	128.27	42.77	-1.58451	7.43e-05	0.0206281	intergenic
NC_027750.1-49726632	49726616	TGCTCGATCACAGACCGGCTACGTCTTTACTT	8.73	77.92	3.15794	2.41e-09	6.32e-06	intergenic
NC_027750.1-49907883	49907867	CGAACGAGGTGTTCCCGGACGTGCCATACCCG	32.57	98.58	1.59775	9.62e-05	0.024857	intron
NC_027750.1-50904552	50904536	AACCAGGAATCACTCCGGGACTCATGAGGCAC	0.67	18.85	4.81426	0.000145932	0.032231	1stExon
NC_027750.1-56868792	56868776	ACTAAAGTAGGCCACCGGTCTGTCATTCTGCA	45.67	9.42	-2.27745	3.62e-05	0.0129657	intron
NC_027750.1-57168914	57168898	CTGTTCCTGCAACACCGGTGACTGGAGCTAGT	38.28	7.97	-2.26394	0.000199909	0.0395048	1stExon
NC_027750.1-57248207	57248191	AAGACCATTGTAAGCCGGATTCATGGTGAGGA	284.74	611.03	1.1016	0.000271708	0.0478732	intergenic
NC_027750.1-59169685	59169669	AACATCTCATCAATCCGGTTGATCGTTCATGG	183	68.5	-1.41767	9.93e-05	0.025503	TSS1500
NC_027750.1-62717427	62717411	TGAGCAGTTCGCCTCCGGCTAGCGTCGAACCC	82.6	24.64	-1.74514	8.75e-05	0.0230295	Exon
NC_027750.1-64911059	64911043	ACGCGCTGCTACCACCGGAGAACACGACAGCA	13.43	51.1	1.92786	0.000121884	0.0292107	intergenic
NC_027751.1-284001	283985	CAACGTGACTGATACCGGCTAGTGCAGGCACA	1.34	18.12	3.75728	0.000243198	0.0450133	Exon
NC_027751.1-985933	985917	TCGTCCTGCTCGTACCGGTGCTATCCGTTGTT	31.23	3.62	-3.10887	4.95e-05	0.0157433	intergenic
NC_027751.1-1488327	1488311	CAGGTATGATGGCTCCGGAGGTTGATGAGACA	13.43	53.28	1.98813	7.15e-05	0.0200638	Exon
NC_027751.1-6256124	6256108	CGAATGATTTAGGGCCGGTGAAACGCGAAGCC	14.77	55.81	1.91785	0.000116818	0.0284285	TSS1500
NC_027751.1-8775703	8775687	ACACGGGAAGAACCCCGGAGACGATGGAACCA	3.69	34.79	3.23698	1.02e-05	0.00556514	intergenic
NC_027751.1-12041336	12041320	AAAGGATACCTCAGCCGGAGATCGTTGCGTGG	6.72	40.23	2.58174	4.29e-05	0.0146511	intergenic
NC_027751.1-14682555	14682539	CAAGGGAACAGCAACCGGTGGCCAGTTTAAAG	9.07	48.56	2.42059	1.06e-05	0.00568329	intergenic
NC_027751.1-15282050	15282034	TACGAGGAGATCAGCCGGCCGCACGAGACCTA	3.69	33.7	3.19106	1.51e-05	0.00706215	1stExon
NC_027751.1-16995835	16995819	AAAGCCTAGTAGCACCGGTCTGATAATCACTC	11.42	59.44	2.37987	3.14e-06	0.00231206	TSS1500
NC_027751.1-17207893	17207877	ACTCTCGGATCAATCCGGCAACCAGTCATGGC	0.67	25.01	5.2222	7.41e-06	0.00423563	intergenic
NC_027751.1-17605066	17605050	CAAGTGCTCGACCTCCGGAGTGATTTCCTGCA	34.92	158.74	2.18454	1.16e-08	2.23e-05	intergenic
NC_027751.1-19185715	19185699	CGCTTTTTCTTTGTCCGGATAGATGGGGAGTG	1.34	19.93	3.89464	8.79e-05	0.0230295	intergenic
NC_027751.1-20903050	20903034	AACACGAGGACTTCCCGGGAGATCACCCATCC	359.95	826.67	1.19952	6.01e-05	0.0180771	intergenic
NC_027751.1-21035950	21035934	GGATGGGTGACCTCCCGGGAAGTCCTCGAGTT	3.69	161.64	5.45302	2.25e-21	1.97e-17	intergenic
NC_027751.1-29398092	29398076	TCATCGTGCTGGCCCCGGTGTCCAAGTGGCCG	9.07	49.65	2.45262	7.81e-06	0.00439939	intergenic
NC_027751.1-29648555	29648539	CACGCTCCTCCACGCCGGACTGTGAGCTCCCT	256.53	598.71	1.22273	6.05e-05	0.0181357	TSS1500
NC_027751.1-32185341	32185325	CCAGTCATACTAGACCGGACATAAGCTTTGCC	18.8	99.3	2.40106	8.28e-08	0.000108777	intergenic
NC_027751.1-33435445	33435429	CTAGCACTAATGCACCGGATCCCATCAGAACT	102.08	238.47	1.22411	0.000222612	0.0425	intergenic
NC_027751.1-34125786	34125770	TTGCGAAGAAGATGCCGGATACGAAGAAGCAN	7.05	95.32	3.75708	2.19e-12	8.62e-09	intergenic
NC_027751.1-37562912	37562896	AAGATGCAGTTCATCCGGATTTGCGTGTGCCT	25.85	1.81	-3.8361	2.72e-05	0.0105623	intergenic
NC_027751.1-38911506	38911490	TCAACCACAATCACCCGGTCAATCTCCCGCAC	6.04	64.51	3.4169	2.89e-09	7.33e-06	intergenic
NC_027751.1-40470702	40470686	ATCTTGCTACGTAACCGGTTCATGGTCGAATC	34.25	5.07	-2.75605	4.85e-05	0.0157433	intergenic
NC_027751.1-41305817	41305801	AACAGGGTTTTCATCCGGATAGCCCACACCGT	56.75	11.23	-2.33726	9.64e-06	0.00531439	intron
NC_027751.1-42157727	42157711	AGAGGACGAACTTGCCGGGGTCTCCTTGCTTC	16.79	56.54	1.75167	0.000284136	0.0491307	intergenic
NC_027751.1-47869394	47869378	GAGATGAAACGGATCCGGAGAGAAGAGTAAGA	26.86	3.62	-2.8914	0.000245961	0.0451013	intergenic
NC_027751.1-47937499	47937483	AGAGGTGGATCATTCCGGGTCGTGGAGTGATC	0.67	26.46	5.30351	4.58e-06	0.00308403	TSS1500
NC_027751.1-49546916	49546900	CAGTATTGTAAGTACCGGTTCAGTAGGAGACC	24.51	2.9	-3.07925	0.000173551	0.0354513	intergenic
NC_027751.1-50497860	50497844	GAGCTTTCCAGTTGCCGGTGGTGCTGCTAATG	1.68	21.75	3.69448	0.000170909	0.0354513	Exon
NC_027751.1-51435768	51435752	ATGTTATGCTACCTCCGGTTCATCTCGACGAC	0.67	18.12	4.75728	0.000243198	0.0450133	intergenic
NC_027751.1-52122994	52122978	GAGTCAACGCGGATCCGGTCAACCGGTTAGGT	11.08	54.36	2.29459	1.28e-05	0.00626089	intergenic
NC_027751.1-52983921	52983905	TGGCTCGAATCGGGCCGGGTCCTCCCACACGT	6.72	48.56	2.85324	2.15e-06	0.00169316	1stExon
NC_027751.1-53538956	53538940	TCTTTGTTGGGAGTCCGGACCACTACATAATC	58.09	15.22	-1.93232	0.000116818	0.0284285	TSS1500
NC_027752.1-132464	132448	TCACAGAATCTTCACCGGTGCAGAAGCATGAC	27.53	2.17	-3.66524	1.1e-05	0.00568788	intron
NC_027752.1-144198	144182	GAGATATCCAATGGCCGGGAGACGTTATCCAT	33.91	6.16	-2.46071	0.000134216	0.0316847	Exon
NC_027752.1-381998	381982	TGCTGCCCCAGCTGCCGGTGGTGGTGCTGCAG	6.38	45.66	2.8393	1.99e-06	0.00158118	TSS1500
NC_027752.1-1649663	1649647	AACACTGTCTTCAGCCGGTTCGTGGCAGAGAC	54.4	8.34	-2.70549	1.65e-06	0.00144827	Exon
NC_027752.1-2755315	2755299	TCTTCTTCTTCCCGCCGGTGACGATTTTTCCT	30.22	4.71	-2.6817	0.000219215	0.0420552	1stExon
NC_027752.1-3027480	3027464	ACCAGTTTCTCCAACCGGCAACCCTTTTGATC	23.84	3.26	-2.87044	0.000267144	0.0478732	Exon
NC_027752.1-3043389	3043373	TCGATGAGGCTGGTCCGGAGAGCAGAACCATT	52.72	13.05	-2.0143	0.000121884	0.0292107	1stExon
NC_027752.1-3301771	3301755	TTGTAAAAACATAGCCGGTATGTGTTCGACTT	24.51	3.26	-2.91043	0.000173551	0.0354513	intergenic
NC_027752.1-3913988	3913972	TGTGCGCTGACCACCCGGGCTAGGGTTAAATC	42.98	5.07	-3.08361	1.77e-06	0.00146655	intergenic
NC_027752.1-4149938	4149922	TATCATCGACCACTCCGGTGCTGCCACGTACC	71.52	12.68	-2.49579	8.32e-07	0.0008203	TSS1500
NC_027752.1-5599231	5599215	GACTTCACTGATCTCCGGCGTATGGCTCTGTT	43.31	8.34	-2.37658	3.95e-05	0.0139192	intergenic
NC_027752.1-8959453	8959437	GGATTTGTAATCCTCCGGCAATCCTTGAAGAA	27.87	2.9	-3.26459	4.81e-05	0.0157433	intergenic
NC_027752.1-9517557	9517541	ACCACCAAACGCTGCCGGTAACGTAACGTTCC	24.18	1.09	-4.47141	1.21e-05	0.00597948	Exon
NC_027752.1-9850918	9850902	TTCATATTCCTTAACCGGGTCTAACCCATACC	29.88	2.9	-3.36506	2.07e-05	0.00876624	intergenic
NC_027752.1-10168239	10168223	GCCACAATCTTTAACCGGTCAAACTCTTGCAA	51.71	11.96	-2.11223	8.18e-05	0.0223195	intergenic
NC_027752.1-10930638	10930622	CTGCAAATGTAAAGCCGGTTACGATGGGAATC	33.24	5.44	-2.61124	7.06e-05	0.0199424	1stExon
NC_027752.1-11424760	11424744	CACCAGCGCCTTCACCGGATTTTGATGGACCA	2.35	23.56	3.32561	6.78e-05	0.0193673	Exon
NC_027752.1-12707103	12707087	ACAGGCGGTAGTAGCCGGCATCCTTTTCGCCG	13.1	54.72	2.0625	4.2e-05	0.0146511	intergenic
NC_027752.1-14301669	14301653	TGCAGCCTTAACACCCGGAGGGCGAGTGGTGC	13.77	55.81	2.019	6.27e-05	0.0184576	intron
NC_027752.1-14356697	14356681	GAGAAGGTGGGATACCGGGGGGCTAGCACGTG	6.04	40.23	2.73565	1.6e-05	0.00735536	intergenic
NC_027752.1-15857789	15857773	CACTGGCTGTTGCTCCGGGTCATGGGACCGAG	31.9	141.71	2.15131	5.57e-08	7.7e-05	intergenic
NC_027752.1-16311080	16311064	ACACGAAGCGAAGCCCGGAGCAACCTCTCAGA	16.12	61.25	1.92586	6.22e-05	0.0184576	intergenic
NC_027752.1-17224267	17224251	CGCGTCTCCATCACCCGGAGCGACTTGACCGG	9.74	65.96	2.7596	1.83e-07	0.000212415	intergenic
NC_027752.1-18324323	18324307	GGCTACAAGAGTTGCCGGCGAATTCCCTAGTT	3.02	28.27	3.22665	4.81e-05	0.0157433	intergenic
NC_027752.1-18356605	18356589	TAGCCCTAGCCAATCCGGACGATTAGCAAAAT	589.96	210.93	-1.48385	4.81e-06	0.00321529	intergenic
NC_027752.1-19264896	19264880	TATTTTGCTGTTCACCGGTGAGGAGCAGAAGA	69.51	5.07	-3.77716	2.81e-10	8.51e-07	intergenic
NC_027752.1-19628430	19628414	GGGGAGATCCCAATCCGGTGGCTGCACAATGG	43.99	118.51	1.42976	0.000140927	0.032231	intergenic
NC_027752.1-20062678	20062662	GTTACACACCAGTGCCGGCTGAAACCTCAGAG	46	6.89	-2.73906	5.77e-06	0.00369549	Exon
NC_027752.1-20939014	20938998	AACCAGAGGCCATGCCGGCCAGATTGTGGGAA	2.01	24.28	3.5945	6.78e-05	0.0193673	Exon
NC_027752.1-21929817	21929801	CACGCACTAGCCCTCCGGTATCCCACCTTCTC	8.06	38.42	2.25301	0.000199909	0.0395048	intergenic
NC_027752.1-22019466	22019450	ACCTTTGGTACTAGCCGGCCTCAGTTTGTACC	43.31	8.34	-2.37658	3.95e-05	0.0139192	intergenic
NC_027752.1-22170302	22170286	TCGCCTCGTAGCGACCGGGCCGTGTTCGTGCT	93.68	27.91	-1.74696	4.28e-05	0.0146511	intergenic
NC_027752.1-22698363	22698347	AACACGGGTCGCCCCCGGCGACCAGCGCGATG	35.93	5.8	-2.63106	6.57e-05	0.0191888	intergenic
NC_027752.1-22836910	22836894	TCTTCATCTTTTCTCCGGCCTCACAGAACATT	31.56	5.8	-2.44397	0.000275043	0.0478732	intergenic
NC_027752.1-22935410	22935394	AAAGCGCGCACGACCCGGCTGTGGTTTCAGCC	5.71	32.62	2.51419	0.000192066	0.0386328	intergenic
NC_027752.1-23511139	23511123	ACATGGTCGATCAACCGGCCAACAATCAAACA	40.63	5.07	-3.00249	3.65e-06	0.00254904	intergenic
NC_027752.1-23622272	23622256	CGTACAATTTACCGCCGGATATGTGCATGGTA	2.69	372.2	7.11233	7.64e-36	2.01e-31	intergenic
NC_027752.1-23643289	23643273	TCATATCTGAAGGACCGGAGGTGTACAACGTG	3.69	32.26	3.12805	3.33e-05	0.0120434	1stExon
NC_027752.1-23695147	23695131	CACGTGCTAGCCCTCCGGTATCCCACCTTCTC	2.69	55.09	4.35611	8.61e-10	2.34e-06	intergenic
NC_027752.1-24128339	24128323	CGTTCGGAAACGTTCCGGAGTTTCGCGATGTT	41.97	9.06	-2.21178	0.000124914	0.0296644	intergenic
NC_027752.1-25079753	25079737	ACGTCAAAGATCATCCGGTGTTGGTCTTCGTA	10.41	73.57	2.82115	2.03e-08	3.4e-05	TSS1500
NC_027752.1-26547274	26547258	AACATATTGAATTACCGGGTGCAGAGGAGATA	25.52	1.81	-3.81757	2.72e-05	0.0105623	intergenic
NC_027752.1-28448064	28448048	CACTGGCCTTGGTCCCGGCGGCTATCTCACCT	3.69	31.89	3.11141	3.33e-05	0.0120434	intergenic
NC_027752.1-30297520	30297504	CGATAGGACAGTGCCCGGTCTTTAACCATTCG	4.03	30.81	2.93455	4.95e-05	0.0157433	Exon
NC_027752.1-30306208	30306192	TAGCATGAGTACAGCCGGCTACCGTTGCTAAC	44.99	8.34	-2.43149	2.08e-05	0.00876624	intergenic
NC_027752.1-30760720	30760704	TGCATACTTGAGATCCGGTCAAGACTGGTCGT	2.69	37.33	3.79466	1.16e-06	0.00106262	Exon
NC_027752.1-30838802	30838786	TATCGGTCGAACTTCCGGTGTCGATTAGCACC	1.34	19.21	3.84155	0.000145932	0.032231	intergenic
NC_027752.1-31927833	31927817	CCGCAGTTCTGGCACCGGAAGGGAGAGCCTCG	60.1	159.46	1.40776	7.66e-05	0.0210394	intergenic
NC_027752.1-32032488	32032472	ACCATGGCATCTACCCGGGTCACGTCTTTACC	41.3	5.07	-3.02608	3.65e-06	0.00254904	intergenic
NC_027752.1-33171867	33171851	GTTATGGGATGAGACCGGGTTTGGAATGGTCC	22.16	2.17	-3.35219	0.000170909	0.0354513	intergenic
NC_027752.1-33820930	33820914	ATGTGTATTCCTACCCGGAAGATGACAGTGTT	35.93	6.52	-2.46225	0.000166842	0.0354513	Exon
NC_027752.1-34039744	34039728	GAAGGCAACCAGCCCCGGTTATGGAAACCGGT	19.47	0.72	-4.75711	0.000145932	0.032231	TSS1500
NC_027752.1-35601745	35601729	ACCCAAACATAAACCCGGCTCTTGCCTCTAGG	7.05	35.52	2.33294	0.000166842	0.0354513	intergenic
NC_027752.1-36075063	36075047	CACAGCTACTAGGCCCGGTCGTCGCCCCCCTG	11.75	63.06	2.42406	2.36e-06	0.00184423	Exon
NC_027752.1-36194649	36194633	ACGGCAACCCAACACCGGTGAAGGTTCCGAGC	20.48	67.05	1.71102	0.000140689	0.032231	TSS1500
NC_027752.1-37978104	37978088	TACTTGAGACGTTGCCGGAGATGTTACCAGAG	61.45	238.47	1.95632	2.23e-08	3.66e-05	intergenic
NC_027752.1-38251674	38251658	AACATTGGCTGTTACCGGTAAAGAATCTGATA	22.83	1.45	-3.97681	1.97e-05	0.00857869	TSS1500
NC_027752.1-39267647	39267631	CGAACGAGGTGTTCCCGGACGTGCCAGACCTG	87.3	210.2	1.26771	0.000174543	0.0355616	intergenic
NC_027752.1-39845766	39845750	CAAGGGATCGATGTCCGGCAGAACTCCGAAGA	5.04	29.72	2.55994	0.000219215	0.0420552	intergenic
NC_027752.1-39888611	39888595	CGGCGACATCTCGTCCGGTGGCTCGCGTCGGC	36.26	154.39	2.09013	3.88e-08	5.57e-05	intergenic
NC_027752.1-41094202	41094186	GCTCGGTTCTCCGTCCGGAGCGCCGAAGGTGG	0.67	18.85	4.81426	0.000145932	0.032231	intergenic
NC_027752.1-42105449	42105433	GATTTACAGCTGTTCCGGTCATCCACGGGAGA	29.55	3.26	-3.18021	2.07e-05	0.00876624	Exon
NC_027752.1-44238018	44238002	ACCGAGTTGCAGCTCCGGCAGACCTAACTGTG	0.67	28.27	5.39897	1.77e-06	0.00146655	Exon
NC_027752.1-44531179	44531163	AGGAACGTACCAATCCGGTGGGCCTTCTTCCT	1.01	29.36	4.86142	1.1e-06	0.00102316	Exon
NC_027752.1-44621973	44621957	TCAATCCACATGGACCGGATCGGTCGATCTAG	37.94	2.54	-3.90082	7.76e-07	0.000783999	intergenic
NC_027752.1-44868684	44868668	GGCCTCCAGACGAGCCGGAGCTGGGTGGCTAG	40.63	9.06	-2.16496	0.000170493	0.0354513	Exon
NC_027752.1-45974724	45974708	ACTTCAGTTGCACGCCGGTGGTCTGATCCCTT	1.34	19.21	3.84155	0.000145932	0.032231	Exon
NC_027753.1-860194	860178	TCTACTACAGGTAACCGGTTGCTGATTATCAT	29.55	5.07	-2.5431	0.000219215	0.0420552	intergenic
NC_027753.1-1012499	1012483	TCTTTGCAATGCCACCGGTTTGAGGTCAATCG	54.06	11.96	-2.17634	4.71e-05	0.0157433	intergenic
NC_027753.1-2178637	2178621	ACTATGGATGTCAACCGGGCTGATACAGTCCA	74.54	9.79	-2.92863	2.66e-08	4.12e-05	intergenic
NC_027753.1-2198059	2198043	CACAGTTAAGTGGTCCGGATCAAATCGGTGAC	7.72	39.14	2.34197	0.000144407	0.032231	TSS200
NC_027753.1-4499019	4499003	CCCCGCCAGAACCACCGGATCCTCCCGACGCT	4.37	27.91	2.67508	0.00016441	0.0354513	TSS1500
NC_027753.1-4565999	4565983	GGTAGTAGGTTTCACCGGTGATGTAGAAGGGA	79.24	21.38	-1.88997	2.8e-05	0.0107593	intron
NC_027753.1-6610290	6610274	AAACTATGGCAATGCCGGAGACTATGGTCGCT	5.37	30.44	2.50297	0.000219215	0.0420552	intergenic
NC_027753.1-13333183	13333167	GATACGGTGATCATCCGGGGGGAATGAGACGA	137	50.74	-1.43298	0.000254411	0.0463985	intergenic
NC_027753.1-15832926	15832910	GGTACTAATCGACACCGGAAGTTCGGCCGATA	103.42	29.36	-1.81659	1.36e-05	0.00653981	intergenic
NC_027753.1-16645568	16645552	ATTCATTGTCTCCGCCGGATCCATCACCGCAA	2.01	23.92	3.57295	6.78e-05	0.0193673	intergenic
NC_027753.1-19819494	19819478	TCACAAAACACAATCCGGCCTCAAGACCACAC	31.56	3.99	-2.98364	3.33e-05	0.0120434	TSS1500
NC_027753.1-20724271	20724255	TCTTTGCTCGAAGTCCGGTTCTTATTTTTCTC	32.23	5.07	-2.66835	0.000102851	0.0260759	intergenic
NC_027753.1-20883673	20883657	CGTTCTCTGGTGGTCCGGTTCATAAACCCCTA	20.48	92.05	2.1682	6.82e-07	0.000698042	intergenic
NC_027753.1-21165762	21165746	CATGAATAAGGCCTCCGGGTGGGTTAGAACAC	23.17	2.17	-3.41649	0.000107496	0.0269073	intergenic
NC_027753.1-21580383	21580367	CGAGTGTACCACCACCGGCACGAGGCAAAGAC	6.04	43.49	2.84806	5.59e-06	0.00364348	1stExon
NC_027753.1-21597742	21597726	TGGGTTTCATTTTGCCGGGGGTCCAGCGATCC	27.2	3.26	-3.06066	7.37e-05	0.0205204	TSS1500
NC_027753.1-21684991	21684975	TGCATCAGGTTCCCCCGGGGTGAGAAAGATTC	86.63	29.36	-1.56101	0.000222473	0.0425	intergenic
NC_027753.1-21903257	21903241	CCTCCTCCTGGTGTCCGGCAGACAATGCTGTT	42.64	9.42	-2.17841	9.16e-05	0.0238258	Exon
NC_027753.1-22223376	22223360	TGGGAACGACCAGTCCGGAGCGACACCTTGAC	14.1	55.09	1.9661	8.12e-05	0.0222221	intergenic
NC_027753.1-23856754	23856738	CGTCGACAGCGCTTCCGGTGTCAACGAGGATT	16.79	59.8	1.83254	0.000140316	0.032231	intergenic
NC_027753.1-24698165	24698149	TTCCCCATCATTCTCCGGTCACCATTCATACC	96.03	27.18	-1.82094	1.92e-05	0.00854219	intergenic
NC_027753.1-27289689	27289673	CGGGAGCCTGCGTCCCGGCGTTTTTGTGCAAT	7.39	34.79	2.23503	0.00023466	0.0442643	intergenic
NC_027753.1-28676040	28676024	TACGACGACCCACACCGGATGATCTTCAACGA	35.93	133.01	1.88827	1.03e-06	0.00100095	intergenic
NC_027753.1-28827921	28827905	TATTTTGTAGAACACCGGCGCGTTATTATCCA	60.44	4.71	-3.6817	7e-09	1.58e-05	intergenic
NC_027753.1-29127789	29127773	TCTTCTCCACAAAACCGGCAACTGACCAACTT	30.89	5.07	-2.60708	0.000150079	0.0329622	intergenic
NC_027753.1-29427724	29427708	TACTCTGCTCACATCCGGTAGCAGCCATGAGG	35.59	4.35	-3.03238	6.93e-06	0.00411011	Exon
NC_027753.1-34549001	34548985	TTGTGATCCCGATCCCGGTCATGTATCGTCTC	36.26	4.71	-2.94458	2.3e-05	0.00938323	intron
NC_027754.1-275190	275174	AGACCAAGCCGCGGCCGGTGACCTTCTAATCG	1.34	23.92	4.15791	1.21e-05	0.00597948	intergenic
NC_027754.1-4366619	4366603	ATGATGATGATGACCCGGTTTTGTTAACTGCA	50.37	10.87	-2.21221	7.05e-05	0.0199424	intergenic
NC_027754.1-4575091	4575075	TCACCATTACAACACCGGAAGGATGAGAATCC	36.6	7.97	-2.19919	0.000276851	0.0479762	intergenic
NC_027754.1-5526503	5526487	NTGCATGCACATCTCCGGTGGCAGGTTGTATG	14.77	69.95	2.24365	3.65e-06	0.00254904	intergenic
NC_027754.1-7054595	7054579	CAGTCTTCAAAATGCCGGTCCAAACCCGTACC	78.91	22.11	-1.83551	4.67e-05	0.0156754	intergenic
NC_027754.1-7732739	7732723	TATCACTCACATCTCCGGATCGAATACGATCC	28.21	1.45	-4.28208	1.77e-06	0.00146655	intergenic
NC_027754.1-7885159	7885143	ATCCCGACGAGATCCCGGAGATTGACTTGACT	49.02	12.32	-1.99237	0.000187504	0.0381038	intergenic
NC_027754.1-8707671	8707655	TCGTCCTCTAGGTACCGGACTAAGGGAGTCAT	47.01	9.06	-2.37538	2.66e-05	0.0105323	intergenic
NC_027754.1-9310125	9310109	TGGCGGAGAATCACCCGGAAGTTGAAGAAATC	50.03	7.61	-2.71683	5.81e-06	0.00369549	intergenic
NC_027754.1-10298380	10298364	GGTACGTGCGTGGACCGGTCGCAACGTTGCGA	34.25	2.9	-3.56198	3.93e-06	0.00271596	intergenic
NC_027754.1-13142798	13142782	TTTCAAATTTAATGCCGGAGTGGCTTGTTGTT	21.15	1.09	-4.27826	5.32e-05	0.016507	intergenic
NC_027754.1-14085705	14085689	CGATCCTTTCCTCTCCGGTCCTTTTCCACATA	100.06	32.62	-1.61704	0.000113037	0.0276794	intergenic
NC_027754.1-14351644	14351628	GTGGCTATTTGTGGCCGGGCCGAGATTTGAGT	48.35	10.51	-2.20175	9.39e-05	0.0243625	intergenic
NC_027754.1-16936504	16936488	GGTTTGGGTTGGATCCGGATGTATCAGGTAGT	0.67	22.11	5.04439	3.23e-05	0.0118434	TSS1500
NC_027754.1-17372656	17372640	GTGCTCGTCGGCTTCCGGAAGCTGTAGATAAC	35.59	3.99	-3.15701	6.93e-06	0.00411011	intergenic
NC_027754.1-17946966	17946950	CGAACGAAGTGTTCCCGGACGTGCCAGACCCG	57.42	142.79	1.31427	0.000216259	0.0420552	intergenic
NC_027754.1-18688412	18688396	TGCACTCGAATGCGCCGGTTGCACCATACCAT	43.99	118.51	1.42976	0.000140927	0.032231	intergenic
NC_027754.1-20484101	20484085	AAGTTATTAACACTCCGGATGATCATGGCACA	33.24	2.9	-3.5188	5.93e-06	0.00373874	intron
NC_027754.1-20798233	20798217	AGGCAAGATAGCATCCGGTGGTGGAGGACCAT	2.01	22.11	3.45943	0.000170909	0.0354513	intergenic
NC_027754.1-21143775	21143759	CTGTCTCGCTGTTGCCGGCGCTCCGACGTAAC	35.93	3.62	-3.31113	6.93e-06	0.00411011	intergenic
NC_027754.1-22119809	22119793	TCACACTTAACTAACCGGCCATGGAACCATGT	29.55	3.26	-3.18021	2.07e-05	0.00876624	intergenic
NC_027754.1-23157339	23157323	AAACCAGTGCCACACCGGCGTAGTACTCGTCG	8.06	40.95	2.34501	7.55e-05	0.0208068	intergenic
NC_027754.1-25116386	25116370	AGCTAAGCCCAAGCCCGGTAATTTTTAGGGCG	29.55	4.71	-2.64936	0.000219215	0.0420552	intergenic
NC_027754.1-25451778	25451762	AGTTCAGGCACAAACCGGTAGACCCTAGACCA	63.13	4.35	-3.85924	5.8e-10	1.63e-06	intergenic
NC_027754.1-28977058	28977042	CTGTGCTAGGGTTGCCGGCGGCGCTTTCTCCG	1.01	21.02	4.37934	5.32e-05	0.016507	intergenic
NC_027754.1-29450385	29450369	AGTCTTGCTGGCAGCCGGGAGCTCAGGTTGCT	25.18	0.72	-5.12814	7.41e-06	0.00423563	Exon
NC_027754.1-31493157	31493141	CATTCTAACTAACACCGGCGAATTAGACAACA	28.21	3.99	-2.82175	0.00016441	0.0354513	intergenic
NC_027754.1-32611940	32611924	TATGTTGTAGTGGTCCGGTAATGAAGTTGTAC	37.94	1.81	-4.38966	1.46e-07	0.000174598	Exon
NC_027754.1-32619397	32619381	ACCATTATCGCTTGCCGGTGGAACCAATGGTA	57.08	7.61	-2.90702	6.52e-07	0.000676439	intergenic
NC_027754.1-34001471	34001455	AGCGGATGTGATCACCGGGTTACTTGTGGGGG	1.01	22.47	4.47557	3.23e-05	0.0118434	Exon
NC_027754.1-34503553	34503537	AGGCTGCAGCGAACCCGGCGAGCTTAGTGCTG	12.76	64.87	2.34592	3.03e-06	0.00225063	Exon
NC_027754.1-35678892	35678876	CAGTGGCATCAGGTCCGGCCATGTCTGAAGCC	1.68	30.44	4.17944	4.53e-06	0.00308205	intergenic
NC_027754.1-36478552	36478536	ACGAAGAAGCTCCACCGGTGCAGATTGAAGGC	1.01	19.57	4.27622	8.79e-05	0.0230295	TSS1500
NC_027754.1-37449299	37449283	AGAGTAGCATGTCTCCGGCTCGATGTTGTTGT	0.67	19.93	4.89464	8.79e-05	0.0230295	TSS200
NC_027754.1-37886466	37886450	GAGATATATGTTCACCGGTTCTTCCTCAGAAA	44.32	10.15	-2.12648	0.000145796	0.032231	intergenic
NC_027754.1-37960859	37960843	TTACCCGAGATGCTCCGGAGTGAGTTCTTGTT	50.03	9.42	-2.40899	1.44e-05	0.00683275	intergenic
NC_027754.1-45772308	45772292	AGGAGACGTCCACGCCGGTAGCACAGCAACAG	7.39	44.21	2.58073	1.12e-05	0.00573791	Exon
NC_027755.1-658311	658295	CACTTGCTCCTATACCGGCTAAAAAAACTGGG	1.01	27.18	4.75012	2.84e-06	0.00213003	Exon
NC_027755.1-1963310	1963294	AACACAATTCAATTCCGGTTGCCAGCAAACCG	32.23	5.44	-2.56673	0.000102851	0.0260759	intergenic
NC_027755.1-2043301	2043285	CTGTTAGACTGGATCCGGATCAGCTGAGAATC	44.66	7.25	-2.62293	8.03e-06	0.00446057	Exon
NC_027755.1-2144746	2144730	ATTTTCCAGATGCTCCGGATTTGGTAGTAGCA	21.83	1.09	-4.32391	3.23e-05	0.0118434	TSS1500
NC_027755.1-2158112	2158096	CACTTGGGCTAGCACCGGCTGTACCTTGATGG	3.02	26.82	3.15069	7.37e-05	0.0205204	Exon
NC_027755.1-3827427	3827411	AACAACGAAGTCTGCCGGAACAGTGGTGTCAC	24.51	2.17	-3.4976	4.29e-05	0.0146511	Exon
NC_027755.1-4600179	4600163	ACTTTGGTTCAAGCCCGGTCGCAACGTAGCGA	76.56	18.48	-2.05063	7.92e-06	0.00443093	intergenic
NC_027755.1-6012210	6012194	CAAGACATCAATGACCGGTTCTATGTCATACG	14.44	64.51	2.15945	6.29e-06	0.00387281	intergenic
NC_027755.1-6528560	6528544	AGTCCAAACGCTACCCGGAAGGGTCTCAGCTT	1.01	19.21	4.24943	0.000145932	0.032231	intergenic
NC_027755.1-7283887	7283871	GCCATGACTAGTAGCCGGATTGATCCAAGAGT	1.34	18.12	3.75728	0.000243198	0.0450133	intergenic
NC_027755.1-9207795	9207779	ATGACGGACCAGCTCCGGGTAGAGAACCTGTG	29.21	1.09	-4.74406	1.1e-06	0.00102316	intergenic
NC_027755.1-10136698	10136682	CGCCCAGCAGATAACCGGGACCTTCAGGGAAG	21.15	78.28	1.88799	2.27e-05	0.00936527	intron
NC_027755.1-11271357	11271341	TGCACACTGCTTCTCCGGGCATGGTTCTCACC	42.98	3.99	-3.4292	4.81e-07	0.000512107	Exon
NC_027755.1-12091817	12091801	AACCCATCATCCCTCCGGCTCCACCCACACAC	1.01	19.93	4.30251	8.79e-05	0.0230295	intergenic
NC_027755.1-12357495	12357479	GATCTCTTTCCTGGCCGGAGGAGGAGGCATAT	21.83	1.09	-4.32391	3.23e-05	0.0118434	intergenic
NC_027755.1-12671592	12671576	ACTTAAAGGTGACCCCGGAAGCTTGAGGCTCA	1.01	18.12	4.16516	0.000243198	0.0450133	Exon
NC_027755.1-13343748	13343732	CTGACGAAACAGTGCCGGTTTTGATCTCTGTT	27.87	4.35	-2.67963	0.00016441	0.0354513	intergenic
NC_027755.1-13592213	13592197	CCAGCTCAAGTTTCCCGGCGCAGAGCTCCACA	19.81	94.95	2.26094	3.66e-07	0.000400469	intergenic
NC_027755.1-14468507	14468491	TGGCCAAGATGGCGCCGGCTTGAGTGAAGAAG	5.04	29.72	2.55994	0.000219215	0.0420552	intergenic
NC_027755.1-15477348	15477332	CTAGTGCTCGGCCTCCGGAATGGTTACCGCCT	11.42	51.46	2.17189	3e-05	0.0112999	intron
NC_027755.1-16049636	16049620	TGCGAGAGGTCGCTCCGGAATCGTTCTCGCAT	1.34	19.93	3.89464	8.79e-05	0.0230295	intergenic
NC_027755.1-16198277	16198261	TGCTGTCCCTGAGACCGGGGGCTTCCTTGTCC	1.01	18.12	4.16516	0.000243198	0.0450133	Exon
NC_027755.1-16360369	16360353	TGGATTCGCAGTCTCCGGTTGCGCACGAGAAG	0.67	25.37	5.24282	7.41e-06	0.00423563	Exon
NC_027755.1-16848657	16848641	CGAACGAGGTCTTCCCGGACGTGCCAGACCCG	55.07	282.32	2.35799	3.2e-11	1.1e-07	intergenic
NC_027755.1-18139924	18139908	ATGATGCTCCCGCTCCGGTTAGGCTACGTCGT	1.68	21.38	3.66973	0.000272429	0.0478732	intergenic
NC_027755.1-18646404	18646388	AACACACATAGGTACCGGTTCCTCGAAATCGT	74.88	23.92	-1.64636	0.000264437	0.0478732	intergenic
NC_027755.1-19038850	19038834	TTCCTTGTCCACTTCCGGACACGTAAAAAAGC	38.61	8.34	-2.21086	0.000144407	0.032231	Exon
NC_027755.1-19941080	19941064	ATTCTTTGTCTTGACCGGATCGATGAACCACC	9.07	40.59	2.16195	0.000170493	0.0354513	intron
NC_027755.1-21374299	21374283	GGTCATGGAAGAAACCGGCGGCATGGAGGATG	3.69	26.82	2.86162	0.000245961	0.0451013	Exon
NC_027755.1-29263406	29263390	GGCAGATCACTGCTCCGGGTATGCCAGACGCA	48.35	5.07	-3.25346	2.98e-07	0.000331097	Exon
NC_027755.1-31199774	31199758	TGGCCAACTTTGGGCCGGGTCGATGTGGATCG	1.68	22.47	3.74147	0.000170909	0.0354513	intron
NC_027755.1-31372905	31372889	GGTACATAGCAGGTCCGGATCGATTCGGGTTT	0.67	21.38	4.99596	5.32e-05	0.016507	intergenic
NC_027755.1-31448919	31448903	TGGTTTAGCTGTTGCCGGTGCCGTAGCTGCTG	2.01	31.89	3.98784	1.89e-06	0.00154894	Exon
NC_027755.1-31657121	31657105	ACGTGCAGGCAAATCCGGGGTAGCTACCGCTT	3.69	31.17	3.07847	4.95e-05	0.0157433	Exon
NC_027755.1-32491358	32491342	ATTCAAATCTGGATCCGGATATCCGCCGGATA	25.52	3.26	-2.96868	0.00011295	0.0276794	intergenic
NC_027755.1-34571240	34571224	GAACTCATGGTTCACCGGACAGTGTGTGAGGG	21.49	0.72	-4.89952	5.32e-05	0.016507	intergenic
NC_027755.1-37428139	37428123	TGTGGTGTGAAGCACCGGAGTCAAGCAGCCAT	8.73	42.77	2.29255	9.16e-05	0.0238258	intergenic
NC_027756.1-590035	590019	CCACCTAATCCGTACCGGTCGTCGTGCCGCCT	0.67	38.05	5.82759	1.91e-08	3.34e-05	intergenic
NC_027756.1-2390480	2390464	TGGCAAGCACGGAGCCGGTCCTGGGCATATCC	36.26	7.25	-2.32233	0.000166842	0.0354513	intron
NC_027756.1-2664959	2664943	CAGTGATTTGCATGCCGGTGAAGTGAGGTGGC	1.34	20.3	3.92117	8.79e-05	0.0230295	TSS1500
NC_027756.1-4474781	4474765	TCTGCATCACACCACCGGTGCTGTCAAGGTCC	0.67	22.83	5.09063	1.97e-05	0.00857869	Exon
NC_027756.1-7623366	7623350	GATTCGACGGGACACCGGATCTAACCAACTGT	53.05	13.77	-1.94582	0.000227895	0.0434035	Exon
NC_027756.1-10319060	10319044	CGGAGTGGCCTCAACCGGCTACAGTTCGTGCA	21.15	117.79	2.47749	7.24e-09	1.59e-05	intergenic
NC_027756.1-11780547	11780531	TGGCGAGAGAGACGCCGGCTACTGCCGCCTGT	13.43	68.13	2.34283	1.39e-06	0.00124689	intergenic
NC_027756.1-12867126	12867110	GGATAAATGTCTCCCCGGGATCAAACAGCTGA	23.84	2.9	-3.03926	0.000267144	0.0478732	Exon
NC_027756.1-13664877	13664861	TTCGCGTTTCTGGTCCGGTCATGCGCCTACTC	1.34	36.6	4.77154	2.95e-08	4.45e-05	intergenic
NC_027756.1-16780132	16780116	GGTCCAGATATCAGCCGGGTAATCCTTAAGCA	56.41	14.86	-1.92452	0.000192579	0.0386374	intron
NC_027756.1-16982441	16982425	TGACTTAGGTCTAGCCGGCGTCGTTGGCCGCG	10.41	48.56	2.2218	2.45e-05	0.00989009	intergenic
NC_027756.1-20338461	20338445	GAGTGGTATTTCCACCGGAGGAGTGCTGGCTG	21.49	1.45	-3.88954	5.32e-05	0.016507	intergenic
NC_027756.1-21289991	21289975	CGGGTGTGGCACGTCCGGGAACACCTCGTTCG	7.72	73.21	3.24537	3.14e-09	7.5e-06	intergenic
NC_027756.1-21318823	21318807	TGGAGGGTATTGGTCCGGTTCCGGTTTCGGGT	0.67	24.28	5.17946	1.21e-05	0.00597948	intergenic
NC_027756.1-25397874	25397858	CGGCGTGGGGCTGGCCGGAGGAGAGGAGGTCG	17.12	65.96	1.94591	3.43e-05	0.012359	intergenic
NC_027756.1-25485179	25485163	AACATACCTTTAGCCCGGTTTAGCGATGAACA	36.94	8.34	-2.14706	0.000276851	0.0479762	intergenic
NC_027756.1-26472370	26472354	CCATGGGTAAGAGGCCGGGGCATTGTGGCCTG	10.41	48.93	2.23275	2.45e-05	0.00989009	intergenic
NC_027756.1-28037014	28036998	ATTTGCTTCTAGTCCCGGCGTCCCTGCAAAGA	35.26	6.52	-2.43509	0.00023466	0.0442643	Exon
NC_027756.1-28726132	28726116	NTGGGTCGTCGCACCCGGTCGGTTCCTCCTTC	34.92	160.91	2.20413	8.63e-09	1.79e-05	intergenic
NC_027756.1-29391979	29391963	TACACCCCGACCGACCGGACGGAACTTTGTGG	15.11	65.96	2.12609	9.75e-06	0.00533639	TSS1500
NC_027756.1-30209569	30209553	CGTATGACGTAGAACCGGTCATTGATTTCTTG	17.8	0.72	-4.62774	0.000243198	0.0450133	intergenic
NC_027756.1-30267916	30267900	ACGGGGAAATCATCCCGGAACCAAAACCACTG	4.7	40.59	3.11039	3.65e-06	0.00254904	intergenic
NC_027756.1-31093539	31093523	GCTTTCCAATGCCACCGGTTTGAGGTCAAGCA	309.58	125.4	-1.30377	0.000125282	0.0296644	intergenic
NC_027756.1-31120762	31120746	ACACCACCGCTTCCCCGGCAAGGCGACACCAA	2.35	20.66	3.13611	0.000272429	0.0478732	intergenic
NC_027756.1-31460906	31460890	TAGGTCGATGCTATCCGGTGGATGGCGAACGA	14.1	55.81	1.98483	6.27e-05	0.0184576	intergenic
NC_027756.1-31830012	31829996	CAGCTTGGAAGGTCCCGGATCCTCAACTTCGT	2.01	28.27	3.814	1.1e-05	0.00568788	1stExon
NC_027756.1-34398218	34398202	TATTCTTTCTCTATCCGGATACACTCGATCCA	21.83	1.81	-3.59225	0.000170909	0.0354513	intergenic
NC_027756.1-35588693	35588677	GCCTTAGCTCCTTTCCGGACTTACGCGGGCTG	22.5	1.81	-3.63586	0.000170909	0.0354513	intergenic
NC_027756.1-36010083	36010067	CACCCACGAACAAGCCGGTCGCTACGTAGCGA	19.47	66.32	1.76819	0.000104776	0.0263942	TSS1500
NC_027756.1-37790792	37790776	GTGTCAGGAAAAGGCCGGGGAAAAACAAGAGG	59.1	13.05	-2.17911	2.47e-05	0.00989009	intergenic
NC_027756.1-39953322	39953306	AACATGTACACTGCCCGGTCGCTACGTAGCGA	46.67	8.34	-2.48438	1.1e-05	0.00568788	TSS1500
NC_027756.1-41422529	41422513	CACCTCCTCGGTCACCGGTGCCAGAAGGAGCA	26.86	1.09	-4.62306	2.84e-06	0.00213003	Exon
NC_027756.1-42255785	42255769	ATTCGAAACCGTCGCCGGAATAAACTGTGGGG	2.01	22.83	3.50566	0.000107496	0.0269073	intergenic
NC_027756.1-42329380	42329364	ACACGAGAACGAGTCCGGAGCGACCTCTCGCA	17.46	90.6	2.37546	1.14e-07	0.000138489	intergenic
NC_027756.1-42537105	42537089	NNAATGGCCGTGTGCCGGTCGGAGACTATCAC	250.15	2.17	-6.84895	9.65e-30	1.52e-25	intergenic
NC_027756.1-43291197	43291181	AACAACTACGATAGCCGGTCTCAACATGAACA	64.47	6.89	-3.22605	2.53e-08	4.07e-05	intergenic
NC_027756.1-43538012	43537996	TGTCCGTCAGAATACCGGTGTTTTCTTGTAGT	14.1	52.91	1.90785	0.000135965	0.0319066	intergenic
NC_027756.1-47380718	47380702	TTGCGTACGAGGATCCGGCGGAGGCAATGCTG	2.35	27.91	3.57005	1.1e-05	0.00568788	Exon
NC_027756.1-47962037	47962021	TCTTGAGATCGGAACCGGTACGTATCTGGACA	30.56	92.42	1.59656	0.00014403	0.032231	intergenic
NC_027756.1-48012141	48012125	TGGTGTTGCCGCATCCGGATATGCATTGTGAT	24.18	1.09	-4.47141	1.21e-05	0.00597948	Exon
NC_027756.1-48778973	48778957	CGTCGGTTCCTCGCCCGGAGCGCCGAAGGTGG	87.3	208.39	1.25523	0.000205489	0.0405059	intron
NW_013617415.1-121057	121041	AGGGAGTGGAAGCGCCGGAGTCGATCACACCG	23.84	73.93	1.63278	0.000217456	0.0420552	intergenic
NW_013617418.1-175624	175608	CAAGCTACTCGGAGCCGGCCATTCTGCTACTG	5.04	33.34	2.72576	7.06e-05	0.0199424	intergenic
NW_013617420.1-207267	207251	ACTATATGAATACTCCGGGCGTAGTGTAGCGA	31.56	5.8	-2.44397	0.000275043	0.0478732	intergenic
NW_013617425.1-90208	90192	GGCCAGGACTGTCTCCGGCGACTTTTCCGGCG	918.01	67.05	-3.7752	5.84e-26	6.58e-22	intron
NW_013617427.1-57589	57573	TGGAACGGAGCAATCCGGTCCGCCGATCGATT	345.85	9.79	-5.14269	2.09e-28	2.75e-24	intron
NW_013617427.1-81289	81273	TCACTCTCGGTGGGCCGGTTTCTTAGCTGATC	259.55	63.06	-2.04122	1.65e-08	3.03e-05	intron
NW_013617427.1-129236	129220	ATTGCCGCTCACGCCCGGTCGTACTCATAACC	19.47	142.79	2.87457	1.28e-11	4.57e-08	intergenic
NW_013617430.1-138065	138049	GCTTCGCGACAAATCCGGCCCAAGAAGAGGTG	37.61	121.05	1.68641	1.4e-05	0.00668788	intergenic
NW_013617451.1-18806	18790	AACATGATCGTGCACCGGCCATTTTTTCACTA	35.93	5.8	-2.63106	6.57e-05	0.0191888	intergenic
NW_013617462.1-56417	56401	TTCGGGAGCTTTCCCCGGGCGTCGAACAGCTA	24.51	3.26	-2.91043	0.000173551	0.0354513	intergenic
NW_013617463.1-51683	51667	AACTAGCAAACTCGCCGGCAGCTCTTGCAGCC	4.03	31.17	2.95131	4.95e-05	0.0157433	intergenic
NW_013617463.1-58399	58383	AACTAGGAAACTCGCCGGCAGCTCTTGCAGCC	19.14	77.92	2.0254	7.41e-06	0.00423563	intergenic
NW_013617464.1-1862	1846	TGGCCATTTTAATTCCGGGTATCAACTATGTT	46.34	5.8	-2.99813	1.99e-06	0.00158118	intergenic
NW_013617469.1-16936	16920	ATGTTCTGGACATGCCGGTATTGGGAGGGCAC	35.59	4.71	-2.91767	2.3e-05	0.00938323	Exon
NW_013617469.1-62437	62421	CAAGCTGACATGAACCGGTGTGAGTTGAGTCA	12.42	47.11	1.92337	0.000247314	0.045244	intergenic
NW_013617475.1-5652	5636	AACAATGACTACATCCGGAGATCAGACATAGA	234.71	92.42	-1.3446	0.000120089	0.0289565	intergenic
NW_013617475.1-19779	19763	ATGCTGGAAGTGAGCCGGGAAGTTCAAGTGTT	2391.05	1016.58	-1.23392	5.71e-05	0.0173016	intergenic
NW_013617482.1-20019	20003	CTCTAAGTCAGAATCCGGGCTAGAAGCGACGT	196.76	13.77	-3.83684	1.91e-17	1.07e-13	intergenic
NW_013617482.1-23062	23046	TGGGCCAAAATCACCCGGACAGTCCACGGGAA	18.13	365.32	4.33271	2.9e-25	2.86e-21	intergenic
NW_013617482.1-38816	38800	GTCAGACCTCGTACCCGGCGGGTTCAAGGAAA	2.69	127.93	5.5716	5.75e-19	4.53e-15	TSS1500
NW_013617490.1-63540	63524	ATCTGACTTGTAAACCGGAGTCATCCTCACCG	15.45	55.45	1.84358	0.000149981	0.0329622	intergenic
NW_013617492.1-5587	5571	CCATGCCTGGTGGTCCGGTGACTAATGGGCCT	46.67	9.79	-2.25311	5.96e-05	0.0180194	Exon
NW_013617521.1-36364	36348	CCAGCACTAATGCTCCGGATCCCATCAGAACT	134.31	838.63	2.64247	4.79e-16	2.22e-12	intergenic
NW_013617521.1-46924	46908	AGATGGGTGACCTCCCGGGAAGTCCTCGTGTT	787.73	23.19	-5.08613	3.3e-36	1.3e-31	intergenic
NW_013617521.1-47361	47345	CCAGCCCTAATGCACCGGATCCCATCAGAACT	26.86	132.64	2.30398	2e-08	3.4e-05	intergenic
NW_013617521.1-51109	51093	GGATGGATGACCTCCCGGGAAGTGCTCGTGTT	14.77	73.93	2.32349	1.38e-06	0.00124689	intergenic
NW_013617539.1-27432	27416	AACATATAGTTGCTCCGGACTCCTGACCCTCT	29.21	2.54	-3.52356	3.15e-05	0.0118316	Exon
NW_013617561.1-8689	8673	TCGCTACGTAGAAACCGGGCTCGAGCCGAAGT	16.79	76.47	2.18729	3.37e-06	0.0024602	intergenic
NW_013617569.1-15976	15960	TCTCAGAAGTGGGGCCGGCGATCACACATCTC	41.97	9.42	-2.15556	0.000124914	0.0296644	1stExon
NW_013617589.1-27018	27002	TGGGTGCTGGTAGACCGGTCATCACTTCGATT	3.02	26.46	3.13119	0.00011295	0.0276794	intergenic
NW_013617610.1-12094	12078	CTTCCCTCCTCAGTCCGGTAAGCTGCTTTGTT	94.02	30.08	-1.64416	9.78e-05	0.0251955	intergenic
NW_013617630.1-19298	19282	ATCATGGCAGGAGGCCGGGTCTAACTAAGTAA	112.48	39.14	-1.52295	0.000196216	0.0392671	intergenic
NW_013617639.1-20992	20976	ACACTACGACTCAACCGGAACATCCAGAAGAG	12.09	74.66	2.62652	1e-07	0.000125544	intergenic
NW_013617694.1-19354	19338	TTGTTCTGCGATCTCCGGGACCTCGAAGTCTT	43.31	5.07	-3.09464	1.77e-06	0.00146655	intergenic
NW_013617761.1-14298	14282	TCGTTGAAGATCCTCCGGTGTGGGTACTCGTA	6.38	37.33	2.54871	4.6e-05	0.0155315	intron
NW_013617817.1-8750	8734	GGATTGTGCAAAGTCCGGGCCAAGTTGTGCAA	241.09	54	-2.15854	5.54e-09	1.29e-05	intergenic
NW_013617823.1-6667	6651	AACGGTCTGATCCCCCGGCGTCCGACCGGGGT	19.14	1.45	-3.72247	0.000145932	0.032231	intergenic
NW_013617887.1-10200	10184	ATCCTCATCTCAAGCCGGCTAAGTTCATGAAG	3.02	27.91	3.20816	4.81e-05	0.0157433	intergenic
NW_013617887.1-11078	11062	AACAGGAAGAAGAACCGGTTGTGCAACCACTA	225.98	39.14	-2.52948	5.75e-11	1.89e-07	intergenic
NW_013617914.1-8400	8384	GTTGCAAAGGATCACCGGTATTTTAACTTCCA	200.79	68.86	-1.54395	2.19e-05	0.0091516	Exon
NW_013617939.1-9273	9257	CGACGCGACAGGATCCGGAGGATCAAAGGAGA	4.37	27.18	2.63684	0.000245961	0.0451013	1stExon
NW_013618058.1-2862	2846	ATTCGAGACTAGGCCCGGCCTAATGCCAAATC	57.75	13.77	-2.06829	6.27e-05	0.0184576	intergenic
NW_013618087.1-3258	3242	AAACTCTACACCAGCCGGCCTAACTCCCCGCG	18.13	94.95	2.38879	9.69e-08	0.000123275	intergenic
NW_013618108.1-2670	2654	GAAGAAGAAGCCAACCGGGTCTAGGCAGTGGT	26.86	2.17	-3.62969	1.73e-05	0.00783877	intergenic
NW_013618229.1-792	776	AAGAGACAAGCCGACCGGTGCTCACCGAAGGC	163.19	55.81	-1.54796	4.61e-05	0.0155315	intergenic
NW_013618516.1-2019	2003	TGTGAAACCAAAGCCCGGTGAAACTGCCAAGT	8.06	37.69	2.22533	0.000199909	0.0395048	intergenic
NW_013618576.1-1465	1449	TCCACACGTTGAACCCGGCCTACACTCAACTC	29.55	5.44	-2.44148	0.000219215	0.0420552	intergenic
NW_013618604.1-1182	1166	GATTGAGGACAAGACCGGCTTCAGACGACGTA	46	7.97	-2.52898	1.51e-05	0.00706215	intergenic
NW_013618824.1-697	681	NATTTCAGAAGAGTCCGGCCGCTACGTAGCGA	41.97	8.34	-2.33124	5.46e-05	0.0166903	intergenic
NW_013619131.1-997	981	GACTAGCTTGAGCTCCGGCTTAATGGAGACTG	8.06	42.4	2.39521	5.46e-05	0.0166903	intergenic
NW_013619140.1-780	764	GAGCGTCTATGCGTCCGGTCAACCATTGCACC	62.79	18.48	-1.76457	0.000190923	0.0386328	intergenic
NW_013619744.1-674	658	GATCCAGGTTGAGTCCGGTTCCGTGTTCGTCA	0.67	21.02	4.97146	5.32e-05	0.016507	intergenic
NW_013620008.1-821	805	TAGCCAAGCATTGACCGGTGATTTAACTAATC	52.72	8.7	-2.59926	5.76e-06	0.00369549	intergenic
NW_013620304.1-402	386	TCTTATTCGGATGACCGGCACACACATTGCAT	32.91	6.16	-2.41752	0.000192066	0.0386328	intergenic
NW_013621059.1-148	132	CTTTGTACTTGTACCCGGGGAGCTAAGGAATA	406.29	133.01	-1.61098	1.63e-06	0.00144568	intergenic
NW_013621096.1-696	680	TTCTCACCCTCAACCCGGCGTATAATGGTCTC	1312.88	426.93	-1.62066	2.21e-07	0.000253017	intergenic
NW_013621468.1-243	227	CCCTTGGTTCATTACCGGAGATTTCAACAATC	92.34	24.64	-1.90595	1.57e-05	0.00730406	intergenic
NW_013622065.1-451	435	CGGCGAAAGAGACACCGGCTACTGCCGCCTGT	19.81	63.79	1.6871	0.000269169	0.0478732	intergenic
NW_013622133.1-753	737	CAACCAAAATCATACCGGAGAAATAGAGCAGA	0.67	32.26	5.58944	2.76e-07	0.000310344	intergenic
NW_013623612.1-261	245	GAGACCATTATACGCCGGGTTTAGGGTGAGGA	367.34	102.56	-1.84065	7.7e-08	0.000102855	intergenic
NW_013623677.1-157	141	AGATAATCTGCCTGCCGGCTACAAAAGATGTT	113.83	40.59	-1.48768	0.000272648	0.0478732	intergenic
NW_013623765.1-179	163	TGGTCGCACGCTTACCGGATTCGCTCCCTCCT	31.23	88.79	1.50746	0.000238533	0.0447807	intergenic
NW_013624336.1-599	583	TCTTGTAGCCTACACCGGAGCACCTAGTTACC	66.82	10.51	-2.66852	5.98e-07	0.000628404	1stExon
NW_013627356.1-479	463	CGAGCGAGGTGTTCCCGGACGTGCCAGACCCG	8.06	40.59	2.33227	7.55e-05	0.0208068	intergenic
NW_013628366.1-301	285	CAAGACATCAATTACCGGTTCTACGTCATACG	8.39	39.14	2.2219	0.000144407	0.032231	intergenic
NW_013629497.1-352	336	CGCAACTGATTTTGCCGGTGACGATGAGGAAG	25.85	1.81	-3.8361	2.72e-05	0.0105623	intergenic
NW_013629601.1-266	250	AGGAGGAGCCATCTCCGGTTAGGTGTTGAGGA	16.79	70.67	2.0735	1.07e-05	0.00568788	intergenic
NW_013630219.1-234	218	AACATGTATTAATGCCGGTACATTTTGAAGAA	27.2	1.81	-3.90955	1.73e-05	0.00783877	intergenic
NW_013631467.1-32	16	TCCCATGCACATATCCGGCGGTAAATTGTACG	871	12.32	-6.1436	5.18e-44	4.09e-39	intergenic
NW_013631756.1-210	194	GGACGTTAGGAACGCCGGTGTAGATTTTCATG	1.68	24.28	3.85324	6.78e-05	0.0193673	intergenic
NW_013631977.1-108	92	AACAAAGTTCATCACCGGCCATTCATACAGCT	21.49	1.81	-3.5696	0.000272429	0.0478732	intergenic
NW_013632070.1-145	129	CGGGTCTGACACGTCCGGGAACACCTCGTTCG	144.38	587.84	2.02555	2.42e-10	7.62e-07	intergenic
NW_013632886.1-335	319	CGACCATAATCCCCCCGGAACCCAAAAATTTG	2.35	51.46	4.45272	5.67e-10	1.63e-06	intergenic
NW_013633536.1-342	326	CCAATACTCTTATTCCGGATTCCAATGTTCCA	26.19	1.81	-3.85495	2.72e-05	0.0105623	intergenic
NW_013633730.1-169	153	TATGATGATCAGATCCGGCCTCGACAGCGTCG	47.68	123.22	1.36978	0.000263341	0.0478431	intergenic
NW_013635151.1-270	254	TGGTGGAGAATCACCCGGAAGTTGAATAAATC	12517	1911.75	-2.71092	4.61e-18	3.3e-14	intergenic
NW_013635172.1-210	194	AGCTTCATTGGCTTCCGGCCATGCTGCTACTC	60.44	232.67	1.94471	2.67e-08	4.12e-05	intergenic
NW_013636672.1-296	280	ATCATGTATTCAAACCGGTTTGAGGTCTAGCA	34.92	2.9	-3.58993	2.61e-06	0.00201601	intergenic
NW_013636936.1-241	225	CCCCACAACGACACCCGGAGGTCGCTCGCGTT	1.01	28.63	4.8251	1.1e-06	0.00102316	intergenic
NW_013638330.1-240	224	TCCACATGAGTTACCCGGGTAACTCTTTGTGA	87.64	234.12	1.41759	2.75e-05	0.0106306	intergenic
NW_013638490.1-174	158	TAAGTCAAGGTGGTCCGGTCCTTTCAAAGTCA	80.92	199.69	1.30319	0.000134911	0.0317536	intergenic
NW_013639041.1-287	271	GAAGTGCAGTTCATCCGGATTTGCGTGTGCCT	8.06	49.29	2.61244	4.24e-06	0.00290502	intergenic
NW_013639642.1-65	49	ATTTTTAAGAAAGCCCGGTCGCTACATAGCGA	57.08	16.31	-1.80723	0.000266052	0.0478732	intergenic
NW_013641168.1-122	106	AGGCGGCGCTGAAGCCGGAGGCGCGGGAGAGA	20.15	87.34	2.11586	1.94e-06	0.00157965	intergenic
NW_013641752.1-162	146	TGAGTAAAAAGTTGCCGGCCAATAAGAATGAG	260.56	104.74	-1.3148	0.000143658	0.032231	intergenic
NW_013642023.1-41	25	TGTTGACGTTGAATCCGGCCTTTGGTGATGTT	1046.94	297.91	-1.81323	1.16e-08	2.23e-05	intergenic
NW_013648146.1-193	177	ACCCACTCCCCCATCCGGAGCGCGTTCGAACT	130.62	47.11	-1.47127	0.000161941	0.0354513	intergenic
NC_016118.1-153368	153352	CGGCATGAAGCCAGCCGGAATGTGGGAGATCT	4.37	26.82	2.6176	0.000245961	0.0451013	intergenic

## Sheet: Bro-12 VS.Bro-10 at CHG sites
Data set 10 Differential DNA methylation levels of CG and CHG sites in Bro-12 hybrid triad.
Differential DNA methylation levels at CHG sites bewteen Bro-12 and Bro-10
			Normalized DNA methylation levels
Methylated tags	Position	Sequence (5'-3')	Bro-10	Bro-12	log2(Bro-12/Bro-10)	P value	Corrected P value	Description
NC_027748.1-1769211	1769195	TTATTCTTCAAAACCAGGACTCTGAGGGCAT	35.46	8.48	-2.06406	0.000531367	0.0181534	intergenic
NC_027748.1-1967672	1967656	AAACACAGTCACACCAGGAGATACAAGAGAT	135.46	9.42	-3.846	4.06e-15	1.6e-11	intergenic
NC_027748.1-2216436	2216420	TGTCCTCAGCTTCCCTGGAGAGATGGCGATG	12.73	77.24	2.60112	1.81e-07	5.92e-05	intergenic
NC_027748.1-3715901	3715885	CGAGATACATGCGCCAGGAGGCTACTTTGTG	34.55	94.2	1.44704	0.000499661	0.0175113	TSS1500
NC_027748.1-5044168	5044152	TGTCGGTCTCCTTCCTGGCGTTTCATCTCCG	8.18	35.8	2.12979	0.000383517	0.014664	intergenic
NC_027748.1-5196990	5196974	CTGCGGTCGAGGTCCAGGTCCTAGAAGCCCA	17.27	50.87	1.55855	0.00146698	0.035896	Exon
NC_027748.1-7168249	7168233	TCTCAAGGGCAATCCTGGCCAAGGACTTCTC	30	5.65	-2.40864	0.000564896	0.0187628	intergenic
NC_027748.1-7421341	7421325	GATTAGACTGTGGCCAGGTGCACGGATTGCA	58.19	11.3	-2.36445	5.49e-06	0.000736906	intergenic
NC_027748.1-7947754	7947738	AATTATGATTCCTCCTGGTACTGACTGACTA	32.73	3.77	-3.11798	2.24e-05	0.00201609	intergenic
NC_027748.1-8532440	8532424	CACAACTTGACTTCCAGGATCTTTTGACTTG	40.91	95.14	1.2176	0.00247858	0.0493702	intergenic
NC_027748.1-8740294	8740278	TTACTGTTGATAGCCTGGATTAATTGTATCG	32.73	8.48	-1.94848	0.00101997	0.0276993	TSS1500
NC_027748.1-8786041	8786025	GAGGTAGCGGAACCCTGGCTGAGGATCCGAC	2.73	22.61	3.04999	0.000411878	0.0154197	intergenic
NC_027748.1-9029305	9029289	TTTTTGATGTAACCCTGGAGACAACCACATA	1.82	16.96	3.22013	0.00179799	0.0407508	1stExon
NC_027748.1-9210448	9210432	CATGTTTGTCACTCCAGGTTTGGATAATGTT	18.18	57.46	1.66021	0.000597962	0.0196298	intergenic
NC_027748.1-9312638	9312622	AACAACATATGTTCCTGGGGTACTAAGCCAA	100.92	21.67	-2.21944	4.53e-07	0.000119939	intergenic
NC_027748.1-10603550	10603534	GCGCAGGATAACCCCAGGGGGTTACGGGTTT	40.91	105.5	1.36672	0.000537953	0.0183308	Exon
NC_027748.1-10779948	10779932	TCACATCAGCCAGCCTGGAATACTTAAGATA	13.64	47.1	1.78788	0.000828448	0.0239383	intergenic
NC_027748.1-11106291	11106275	CGTCCAAATCAAGCCAGGAACTTCACTAGGA	21.82	59.34	1.44335	0.00228282	0.0471858	intergenic
NC_027748.1-11557249	11557233	GGATACAAACTCTCCTGGCATGGTATAAGGA	39.09	9.42	-2.053	0.000317918	0.0128138	intron
NC_027748.1-11678671	11678655	ATCATGTTTTGGACCAGGATGGCCAATTCGG	51.82	14.13	-1.87475	0.000227895	0.010161	intergenic
NC_027748.1-12366577	12366561	TGTCGAAAATCAACCTGGATTTTGTTGCTCT	79.1	27.32	-1.53372	0.000355631	0.0137847	intergenic
NC_027748.1-13576669	13576653	TAAGTGCCAAGGTCCAGGAGCTGACTCGGCC	45.46	15.07	-1.59292	0.00232816	0.0473663	intergenic
NC_027748.1-13763968	13763952	GCATCAAAACTCGCCTGGAATCAAGGTAGCT	62.73	23.55	-1.41343	0.00224544	0.0467562	1stExon
NC_027748.1-14070540	14070524	CAAGCCCCGAGGGCCTGGAACGTAAAGCTGA	1.82	19.78	3.44203	0.000435303	0.0158602	intergenic
NC_027748.1-14116317	14116301	AACAACGTGGGTTCCTGGGGATGATTGGAAG	134.55	23.55	-2.51434	3.3e-09	2.41e-06	intergenic
NC_027748.1-14176603	14176587	ACGGAGGAGGAGTCCAGGACGTTGGAGATGA	2.73	19.78	2.85707	0.00152113	0.0359221	intergenic
NC_027748.1-14215362	14215346	TTACGAATATACCCCTGGACGACCTGAAACC	66.37	15.07	-2.13885	1.25e-05	0.00136699	intergenic
NC_027748.1-14591118	14591102	ATTTTCTAGCCATCCAGGACATTGAATGGTT	35.46	10.36	-1.77517	0.00214288	0.0452389	intergenic
NC_027748.1-14770778	14770762	TGAGGTTCGTCGGCCTGGACACTGACCTGTT	90.01	15.07	-2.57841	3.98e-08	1.78e-05	intergenic
NC_027748.1-14826389	14826373	CAAACCCTCCCGTCCAGGCTGGGCAAGCAAT	4.55	30.14	2.72774	0.000219215	0.00984074	intergenic
NC_027748.1-15252735	15252719	AGCTAAACGGGAACCAGGTTTAGGTCGAGGA	12.73	45.21	1.82841	0.000790627	0.023492	intergenic
NC_027748.1-15701203	15701187	ACCATGGTTGTATCCTGGGACTCGGTATTCG	5.45	32.97	2.59683	7.06e-05	0.0044838	intergenic
NC_027748.1-16187689	16187673	TGGTGTTTGTACACCTGGACGCGGAGGAATG	19.09	2.83	-2.75394	0.00235517	0.0473663	intergenic
NC_027748.1-16212812	16212796	TCTTTGAGAGTGCCCAGGCGATCGCAGCCCA	10.91	41.45	1.92572	0.000701648	0.0215216	Exon
NC_027748.1-16647066	16647050	AAACTCATGTCGGCCTGGATAAGATAACTTT	2.73	29.2	3.419	3.15e-05	0.00257971	intergenic
NC_027748.1-17457460	17457444	AGTCGATCCTTAACCTGGGCTTTTTGTTACC	71.82	23.55	-1.60866	0.000390943	0.014919	intergenic
NC_027748.1-17903627	17903611	CTGTTCGATGTCGCCTGGATAGAGCAGTAGG	6.36	56.52	3.15166	5.03e-08	2.16e-05	intergenic
NC_027748.1-18693628	18693612	CGGCACGTTGCTTCCTGGGGTACCGTGAACG	31.82	84.78	1.41379	0.000778418	0.0231816	intergenic
NC_027748.1-18743046	18743030	GTTAAATTTACCACCAGGAAACTCTCTACCA	34.55	5.65	-2.61236	9.39e-05	0.00558658	intergenic
NC_027748.1-18980493	18980477	ATTTTGGTGGAGCCCAGGGGGAACTACAAGG	126.37	42.39	-1.57586	5.19e-05	0.0036364	intergenic
NC_027748.1-19191353	19191337	AACAGCTGCTCCTCCAGGTATGTTTTCGACA	25.46	1.88	-3.75943	4.29e-05	0.0032261	intergenic
NC_027748.1-19465747	19465731	AGGCCAACATTGTCCTGGAAGATCGCAACGA	7.27	30.14	2.05165	0.00129692	0.0330804	intergenic
NC_027748.1-19467234	19467218	TGCACCTCATGGCCCTGGAGGCCGTGTTCTC	96.37	34.85	-1.46743	0.00036618	0.0141242	intergenic
NC_027748.1-19805475	19805459	AGATCACGCGTAACCTGGCTCACTGTTGGGG	2.73	24.49	3.16522	0.000267144	0.0112861	TSS1500
NC_027748.1-19919749	19919733	AGATGGATTTCGACCAGGCCTTAAGGAGACA	1.82	25.43	3.80452	4.29e-05	0.0032261	intergenic
NC_027748.1-20051629	20051613	TATGTATATATTACCAGGTTAATCGTCGTCT	10.91	37.68	1.78815	0.00165833	0.038487	intergenic
NC_027748.1-20069338	20069322	ACTCGCAACGAACCCTGGAACAAGGCATGGC	41.82	12.25	-1.77141	0.000986735	0.0270574	intergenic
NC_027748.1-20751467	20751451	TCTTGATGTCATCCCAGGACGTAAGAGATCC	37.27	8.48	-2.13588	0.000276851	0.0113913	intergenic
NC_027748.1-20989018	20989002	TTCAAGTAAAAGACCAGGCTTCCATTTGCGC	21.82	1.88	-3.53685	0.000170909	0.00834125	intergenic
NC_027748.1-21040101	21040085	TCCATCTCAAGAGCCTGGGCTTTACATCCTT	3.64	39.56	3.44203	1.49e-06	0.000291012	TSS1500
NC_027748.1-21311391	21311375	GTGTCGATCGACGCCAGGCACCAAACATCGA	110.92	48.04	-1.20721	0.0017551	0.0402504	intergenic
NC_027748.1-21426478	21426462	GTTTTCTGTTCACCCAGGGTTGAACAAGAAG	27.27	3.77	-2.85468	0.000245961	0.0106419	intron
NC_027748.1-21533749	21533733	TCCACTGTTAGTTCCAGGTAAAGATTATGTT	30.91	5.65	-2.45175	0.000394089	0.0149955	intergenic
NC_027748.1-21993251	21993235	TAGCTGGACGAAGCCTGGGTCAAGCTCAATC	29.09	5.65	-2.3642	0.000809935	0.0238752	intergenic
NC_027748.1-22073325	22073309	TGCGTCAGTTCTCCCAGGGAGACGTCTTGTT	59.09	11.3	-2.38659	4.15e-06	0.000604092	intron
NC_027748.1-22185700	22185684	ACTCTTCCGACTTCCAGGTATCTTATGACGA	21.82	3.77	-2.53301	0.00186827	0.0411383	intergenic
NC_027748.1-22752170	22752154	TCTAAAATACGGTCCAGGCGCTCGCCTAATC	31.82	2.83	-3.49106	8.97e-06	0.0010789	TSS1500
NC_027748.1-23012767	23012751	TCTGCGAGAACAACCTGGTGAGATGCCTAGG	10.91	37.68	1.78815	0.00165833	0.038487	intergenic
NC_027748.1-23024946	23024930	AGGGTTCTTGTGGCCTGGGCCCCACAGAAAT	25.46	65.94	1.37292	0.00184315	0.0411383	intergenic
NC_027748.1-23124692	23124676	ACACGGGAATATCCCTGGAAGACGCGGCATA	1.82	19.78	3.44203	0.000435303	0.0158602	TSS200
NC_027748.1-23244525	23244509	GGGTCGTCCTCGCCCAGGGTCTTCCTCGCTT	19.09	81.95	2.10193	3.85e-06	0.000577185	intergenic
NC_027748.1-23448203	23448187	TCAGCTAATCTACCCTGGTTGTAGAGAAGGT	1.82	36.74	4.33534	2.22e-07	6.87e-05	intergenic
NC_027748.1-23517522	23517506	TAGCATAGGCGATCCTGGGTGTTCAGCTAAC	54.55	6.59	-3.04923	3.09e-07	8.9e-05	intron
NC_027748.1-23658529	23658513	CCACCACTACGCTCCAGGAAGCTATCGCGAG	10	34.85	1.80116	0.00214288	0.0452389	1stExon
NC_027748.1-24337725	24337709	CATCTTCGATCGACCTGGTATTGTCGTAATC	30.91	8.48	-1.86594	0.00195564	0.0427285	intergenic
NC_027748.1-24821600	24821584	TCTTCTGCGTACTCCAGGAAATTCGACATCC	32.73	6.59	-2.31226	0.000464788	0.0166977	intergenic
NC_027748.1-24886615	24886599	ACTGCTCTCGAGCCCAGGCTTATACCTTGTT	147.28	58.4	-1.33452	0.000311404	0.0126157	intergenic
NC_027748.1-24916737	24916721	ACATCGCACAACCCCAGGACGAGTGACGGGA	54.55	11.3	-2.27126	1.28e-05	0.00139351	Exon
NC_027748.1-24940751	24940735	TGTTGTAGAATCACCAGGAAGTTGAATAAAT	75.46	14.13	-2.41695	6.6e-07	0.000156869	intergenic
NC_027748.1-24959388	24959372	ACGACGTCCATCACCAGGGCTCATCAATTCG	18.18	81.95	2.17239	2.07e-06	0.000356428	intergenic
NC_027748.1-25025115	25025099	GATTTTCGGAGTCCCTGGCTGGTCTTTGAGA	106.37	20.72	-2.36	9.11e-08	3.49e-05	intergenic
NC_027748.1-25067386	25067370	TAGGTCGTCTAGTCCTGGTGGGCTTGATCTC	57.28	9.42	-2.60423	1.28e-06	0.000264525	intergenic
NC_027748.1-25234065	25234049	TAAGCAGTTACCACCAGGATCTCTGAAATCC	60.91	17.9	-1.76672	0.000239934	0.0105078	intergenic
NC_027748.1-25374669	25374653	AACAACATCCAAACCTGGCGCGTAGCACCAG	32.73	7.54	-2.11798	0.00101997	0.0276993	intergenic
NC_027748.1-25450835	25450819	AGCAGGATTCATGCCAGGATATCAGTCACAC	70	26.38	-1.40791	0.00126725	0.0324915	TSS1500
NC_027748.1-25594840	25594824	ATTTCAATGTACTCCAGGTCAGTGATCTCAC	27.27	4.71	-2.53352	0.000686338	0.0214768	intergenic
NC_027748.1-25625894	25625878	GATTTGGTTGTTTCCAGGTTTACGACTTGGA	64.55	14.13	-2.19166	8.1e-06	0.00100534	intergenic
NC_027748.1-25800793	25800777	ACCAAGCCGTTTACCAGGAGTTTGGCCCTCG	21.82	98.91	2.18047	6.72e-07	0.000157946	intergenic
NC_027748.1-25828250	25828234	TATGTGATCATTCCCTGGAATTAGAATAGTG	15.46	45.21	1.5481	0.00232816	0.0473663	intergenic
NC_027748.1-25879006	25878990	CGGCTCAGCGGGTCCTGGTTGCCGAGTCAGC	31.82	105.5	1.72924	2.45e-05	0.00213635	intron
NC_027748.1-25900982	25900966	CGATGGGCAAAAGCCAGGTGATCGATAGACT	10	68.76	2.78157	1.05e-07	3.8e-05	intron
NC_027748.1-26221216	26221200	GGTGGTTACTACTCCAGGTGTCAAAAGACAT	32.73	9.42	-1.79681	0.00206034	0.0446698	intergenic
NC_027748.1-26437071	26437055	ACCAGTCGACGAACCAGGAGCCGACGCCCCA	7.27	29.2	2.00594	0.0018251	0.0410117	intergenic
NC_027748.1-28061433	28061417	TCTCGCCTAAGACCCTGGTATTTTATCAGAC	6.36	27.32	2.10286	0.00166495	0.038487	intergenic
NC_027748.1-28440562	28440546	GTCCAAAACTCGCCCAGGATGCCTAAATCAG	22.73	2.83	-3.00572	0.000411878	0.0154197	intergenic
NC_027748.1-28485686	28485670	GGTACCTTACCTTCCAGGGAGCTTTAACGCA	120.01	45.21	-1.40844	0.000289003	0.0118542	intergenic
NC_027748.1-28893154	28893138	GGTTATACGCATTCCAGGGTCTCATTTAGGG	34.55	6.59	-2.39034	0.00023466	0.0102997	intergenic
NC_027748.1-28895804	28895788	ATGTTAAAGCACTCCTGGACCTGGAGAACGT	7.27	35.8	2.29993	0.000166842	0.00834125	intergenic
NC_027748.1-28900109	28900093	TCCTCATCTTCCTCCTGGACCACCAATACCA	12.73	52.75	2.05094	9.33e-05	0.00558062	intergenic
NC_027748.1-28907462	28907446	ACGTAGTCATCTGCCTGGGTCTTCCAAAGGC	41.82	11.3	-1.88787	0.000526416	0.0181534	intergenic
NC_027748.1-28994702	28994686	ACGTCGCACTTCACCTGGTCCTGGTACTTAC	60.91	9.42	-2.69288	3.92e-07	0.000106638	intron
NC_027748.1-29289688	29289672	AGTCCTCTGCTTTCCAGGAGCGAACCAACAA	40	9.42	-2.0862	0.000232786	0.0102997	intergenic
NC_027748.1-29385997	29385981	AGTGATATCAAACCCTGGAAAACAGAGTGGC	35.46	7.54	-2.23356	0.000531367	0.0181534	TSS1500
NC_027748.1-29693279	29693263	ACTACTCCTTGACCCTGGGATGGATGAGGAC	2.73	19.78	2.85707	0.00152113	0.0359221	TSS1500
NC_027748.1-29726746	29726730	CGCTAGACGACTTCCTGGAAGTCTTCTGACG	52.73	138.47	1.39288	0.000204494	0.00933928	intergenic
NC_027748.1-30321667	30321651	CTACCTGATGATCCCTGGAGCTAGTTCAAGG	3.64	24.49	2.75018	0.000828701	0.0239383	intergenic
NC_027748.1-30394445	30394429	ATTTATACAACTTCCTGGTGATTGTCCACCA	715.5	146.95	-2.28363	3.53e-12	6.97e-09	TSS200
NC_027748.1-30478154	30478138	ACAGCTCTTGAGCCCAGGCTTATACCATGTT	59.09	21.67	-1.44721	0.00228282	0.0471858	intergenic
NC_027748.1-30571762	30571746	CACTTAACATAGTCCAGGGCCGACCATGCTC	1.82	16.96	3.22013	0.00179799	0.0407508	intron
NC_027748.1-30846495	30846479	TGGTTGGAGCTATCCAGGTTCAGAGGACACA	20.91	78.18	1.90261	2.8e-05	0.00236868	intergenic
NC_027748.1-31104000	31103984	GGACGTGGCATCACCAGGGGACTTGTTTCCT	3.64	26.38	2.85743	0.000368392	0.0141542	intergenic
NC_027748.1-31233573	31233557	GCGGCGGTGGAGGCCAGGGACCAACGCCGAT	17.27	53.69	1.63639	0.000727122	0.0221899	TSS1500
NC_027748.1-31759741	31759725	TTCGTTTTGGGTCCCTGGATTTTGTCACGTG	21.82	61.23	1.48859	0.00152179	0.0359221	intron
NC_027748.1-31791596	31791580	AGGTAAGGAAAGACCTGGGAGCTTCCTCTCA	3.64	31.09	3.09444	4.95e-05	0.00350162	intergenic
NC_027748.1-32315516	32315500	GATTTGGTTGTTTCCAGGTTGGAGACTTGGA	33.64	2.83	-3.5713	3.93e-06	0.000584706	intergenic
NC_027748.1-32467533	32467517	GAGACTTGTATGACCAGGAAGGTCATTTGCA	35.46	7.54	-2.23356	0.000531367	0.0181534	intergenic
NC_027748.1-32467935	32467919	TAAGCAACTACCACCAGGATCCCTAACATCC	60	16.01	-1.90599	0.000100938	0.00593578	intergenic
NC_027748.1-32560271	32560255	GGATCTCTAACATCCTGGGCCGACAACAAGA	28.18	5.65	-2.31835	0.00116134	0.0303906	intron
NC_027748.1-33366604	33366588	CACGTGTGTAGAACCAGGTGACCACCAACTT	43.64	127.17	1.54304	6.5e-05	0.0043313	intergenic
NC_027748.1-33628437	33628421	TGTTTTGGTGCAGCCTGGAGTTTCTTTTATT	42.73	14.13	-1.59649	0.00231336	0.0473663	intergenic
NC_027748.1-34240418	34240402	ATTTTGGGTGGATCCAGGATCCACAACATCC	22.73	3.77	-2.59196	0.0012441	0.0320588	intergenic
NC_027748.1-34373551	34373535	ACACAAACAAATACCTGGAAAATATTTAAAT	20.91	2.83	-2.88532	0.000983073	0.0270574	intergenic
NC_027748.1-34513504	34513488	ACGTGGCGCTCTCCCAGGAGAGAAAACACTA	10	45.21	2.17664	0.000108188	0.00605532	intergenic
NC_027748.1-34831564	34831548	TCTTCGTTGCTGTCCAGGCAGGTGTTAAAGA	3.64	22.61	2.63495	0.0012441	0.0320588	intergenic
NC_027748.1-34852284	34852268	CCCTTTCAGTAAACCAGGCCTTAGCCCAAGT	11.82	38.62	1.70812	0.00225465	0.0467751	intergenic
NC_027748.1-35464344	35464328	AATGAATGCCAAGCCTGGTTTGATGCGAATG	40	11.3	-1.82368	0.000934992	0.0261844	intergenic
NC_027748.1-35509610	35509594	TGGCTTATTCATGCCTGGATTAAGGGTTGAT	50.91	16.01	-1.66898	0.000892373	0.0254607	intergenic
NC_027748.1-35737123	35737107	TCTTCTCTCTAACCCTGGGCCTCTTTTTTGG	3.64	22.61	2.63495	0.0012441	0.0320588	intergenic
NC_027748.1-37017252	37017236	AACATGTAATATGCCAGGGTGATAAGAGGAT	35.46	10.36	-1.77517	0.00214288	0.0452389	intergenic
NC_027748.1-37023193	37023177	AACAGATCAGTGTCCAGGCCTAGAGACCTCA	181.83	41.45	-2.13315	1.82e-08	9.46e-06	intergenic
NC_027748.1-37131486	37131470	TCCACTTATTTGACCTGGGCTTTTTTACATT	8.18	32.97	2.01098	0.00101997	0.0276993	TSS200
NC_027748.1-37327807	37327791	AAGCTTATTGTAACCAGGGGGCACATAACCA	11.82	62.17	2.39499	4.05e-06	0.000598007	TSS1500
NC_027748.1-37420659	37420643	CTATCGATCGATTCCAGGCGATGCCTCGACA	141.83	35.8	-1.98613	5.53e-07	0.00013299	intergenic
NC_027748.1-37490226	37490210	TTGCTAGTCGTGCCCAGGCTCAACCAAAGCA	21.82	3.77	-2.53301	0.00186827	0.0411383	intergenic
NC_027748.1-37491230	37491214	AAGTTTCCTACACCCTGGGGCCTCAGAGTAA	18.18	1.88	-3.27355	0.00111859	0.0294649	intergenic
NC_027748.1-37501828	37501812	AGTCCTAACGTTTCCAGGCGTGTCCTGAAAG	33.64	7.54	-2.15754	0.000736236	0.0222956	intergenic
NC_027748.1-37564703	37564687	CCTATCCTTAACACCAGGTAAAAATGAAAGG	21.82	1.88	-3.53685	0.000170909	0.00834125	intergenic
NC_027748.1-37578163	37578147	TCCATGTTGACGACCTGGAATATGTCGGTTC	38.18	6.59	-2.53447	8.45e-05	0.00510578	intergenic
NC_027748.1-37625935	37625919	CCCGATTTCCACACCTGGGAAGAGATAGACT	43.64	9.42	-2.21185	6.71e-05	0.0043497	intergenic
NC_027748.1-37634408	37634392	GCGACATCTGTCGCCAGGTCCGATGATGATG	21.82	1.88	-3.53685	0.000170909	0.00834125	intergenic
NC_027748.1-37954128	37954112	ATCTCCTTCAGTCCCAGGTAACCTAGGTGCG	59.09	19.78	-1.57887	0.000982252	0.0270574	1stExon
NC_027748.1-37960812	37960796	GAGACAGCTATATCCTGGCGGTCCATGAAGC	4.55	54.63	3.58575	2.67e-08	1.28e-05	intergenic
NC_027748.1-38320683	38320667	TGGATTTCAATAGCCTGGGGAGGTTTTTAAA	81.82	32.03	-1.35303	0.00127122	0.0325509	Exon
NC_027748.1-39361267	39361251	TGGTCCCAAGTTACCTGGAAATGAAGGATAG	32.73	9.42	-1.79681	0.00206034	0.0446698	Exon
NC_027748.1-40416358	40416342	AGTGTTAGCTAGGCCTGGGCAAAATAACCGG	31.82	6.59	-2.27158	0.000654363	0.0207227	TSS1500
NC_027748.1-40604583	40604567	AGCAAGACAGATTCCAGGTATGAGAATCACT	54.55	12.25	-2.1548	2.72e-05	0.00231335	intergenic
NC_027748.1-40624674	40624658	CCACACGACCAGACCAGGAGGAGAGAGCCCA	14.55	46.16	1.66562	0.00181773	0.0410117	intergenic
NC_027748.1-40650518	40650502	GCCACATGGAGTTCCTGGAGACACTTGGGTG	2.73	116.8	5.419	1.08e-17	6.07e-14	intergenic
NC_027748.1-40919020	40919004	CAGATCAAACTTACCTGGCTATTAGTGGTGT	3.64	22.61	2.63495	0.0012441	0.0320588	intergenic
NC_027748.1-41369326	41369310	GATTAGAAGTAGGCCTGGGCGTTCGGGTACC	7.27	34.85	2.26113	0.00023466	0.0102997	intergenic
NC_027748.1-42709270	42709254	ATTTCTGGGATTGCCAGGATCAAATAACATA	27.27	3.77	-2.85468	0.000245961	0.0106419	intergenic
NC_027749.1-95516	95500	GGTCAACGGCCTCCCAGGCCTTGTGAACTTT	6.36	26.38	2.05235	0.00238604	0.0475749	intron
NC_027749.1-194378	194362	CTTAGCGTTCCCACCTGGCTTGCAGTCATGT	15.46	63.11	2.02933	2.62e-05	0.00225291	1stExon
NC_027749.1-364824	364808	AGACGACATCATGCCAGGCTTGGCTTGGCTG	2.73	30.14	3.46471	2.07e-05	0.00190118	intergenic
NC_027749.1-365010	364994	GATGAGGAAGCGACCAGGATGAGCCAGAGAT	8.18	32.03	1.96925	0.00141266	0.0353246	intergenic
NC_027749.1-366289	366273	CGCGAGAAGACGACCAGGGAGGAAAGCAGAT	21.82	121.51	2.47735	6.64e-09	4.27e-06	intergenic
NC_027749.1-585303	585287	CTCAACCACCTCTCCAGGAACGACTCCAAGG	11.82	54.63	2.20846	2.72e-05	0.00231335	intergenic
NC_027749.1-1146110	1146094	CACGCGCATAGCTCCTGGCTCCGAGCCACCG	15.46	100.79	2.70474	3.28e-09	2.41e-06	Exon
NC_027749.1-1290047	1290031	TCTGCGAGATATGCCAGGTGAGGCTCGGAAT	50.91	14.13	-1.84919	0.00029507	0.0120655	TSS1500
NC_027749.1-1616927	1616911	TGTACTTCCACCGCCAGGTGAATTCCCACCG	7.27	32.03	2.1394	0.000654363	0.0207227	Exon
NC_027749.1-3860760	3860744	AAACCCATCGGGTCCTGGTGCTTTTTATCCA	46.37	6.59	-2.81484	5.77e-06	0.000761872	TSS1500
NC_027749.1-3968237	3968221	TCCTTATGGGCTGCCTGGGTAAGGACTTGTT	25.46	4.71	-2.43443	0.0014719	0.035896	intergenic
NC_027749.1-4901368	4901352	CCCACCTCTCCCACCAGGCATCAACAACGCC	3.64	22.61	2.63495	0.0012441	0.0320588	TSS1500
NC_027749.1-5443368	5443352	CAAGGGTAGTGCACCAGGACCTCAACAACTT	11.82	48.04	2.02301	0.000187504	0.00886072	intergenic
NC_027749.1-6189911	6189895	AGGGTTATGGTACCCTGGAGTTAATGTAGCA	19.09	59.34	1.63619	0.000619092	0.020106	intergenic
NC_027749.1-6214012	6213996	TGTGAGATACTTGCCTGGTATTGTGAGAAAC	4.55	39.56	3.1201	5.25e-06	0.000716978	intergenic
NC_027749.1-6667779	6667763	TGGTACAAATAGACCTGGTCATGTATGAATT	30	5.65	-2.40864	0.000564896	0.0187628	intergenic
NC_027749.1-7098056	7098040	TGGATGATCTAGACCAGGTCACCTTCTACAC	17.27	60.29	1.80365	0.000177516	0.00848435	intergenic
NC_027749.1-7194986	7194970	GACCAAGCAAAGGCCTGGAGTTTGGCTAAGC	30.91	6.59	-2.22972	0.000921293	0.0259684	intergenic
NC_027749.1-7871393	7871377	GCTAACTTAACACCCAGGGGACGATCAGTCA	30.91	92.31	1.57841	0.000170412	0.00834125	TSS200
NC_027749.1-8106255	8106239	TTCGGACATAGTGCCAGGAGGTGTCCTCAGA	13.64	62.17	2.18837	1.74e-05	0.00167425	TSS1500
NC_027749.1-8262454	8262438	AACGGTTCAGTTTCCTGGATAAGTAAATCTG	53.64	16.01	-1.74434	0.000431939	0.0158602	TSS200
NC_027749.1-8306149	8306133	TGTTATTAATGCTCCAGGATTATCTGAGAGA	20.91	77.24	1.88516	3.45e-05	0.00273917	intergenic
NC_027749.1-8488662	8488646	GTTTTGTCTAGCCCCTGGAAACTGAAACGTT	43.64	4.71	-3.21185	1.23e-06	0.000257497	intergenic
NC_027749.1-8787056	8787040	ATACACTCCTCCTCCTGGTACTCTCTTGCCG	32.73	98.91	1.5955	0.000113037	0.00626453	intergenic
NC_027749.1-9042343	9042327	AAACCTCGTAAATCCTGGACGATTTACATGT	16.36	57.46	1.81239	0.000208788	0.00944788	intergenic
NC_027749.1-9127180	9127164	AACATTGTTAGCTCCTGGTTGGTAAGTGTAA	20	1.88	-3.4112	0.000435303	0.0158602	intergenic
NC_027749.1-9220579	9220563	CTAGCGGAATGTGCCAGGTTTAGTGGGTAGG	14.55	48.04	1.72322	0.00110611	0.0294649	intergenic
NC_027749.1-9244351	9244335	ATTTATTCAACTTCCTGGTGATTCTCCCCCA	164.56	33.91	-2.27883	7.46e-09	4.53e-06	intergenic
NC_027749.1-10250233	10250217	ACTCCGCATGCCTCCTGGTTAACTCTCTGAT	3.64	38.62	3.40734	2.18e-06	0.000371007	intergenic
NC_027749.1-10509116	10509100	CTGAGTATATCGCCCTGGGAGTTGTTGCACT	91.82	28.26	-1.70005	5.12e-05	0.00360204	intergenic
NC_027749.1-10823123	10823107	AGACAATCTCAGACCTGGATCCATTGGTGCG	32.73	7.54	-2.11798	0.00101997	0.0276993	intergenic
NC_027749.1-11433222	11433206	TCGCGAATGTATCCCAGGTGTGTTGATAAAT	48.18	13.19	-1.86899	0.000354857	0.0137682	intergenic
NC_027749.1-11628159	11628143	ACACGGAGCATATCCAGGCAATGCTTGAACT	112.73	48.98	-1.20261	0.00196452	0.0428988	intergenic
NC_027749.1-11704099	11704083	TATGTTTGTACTTCCTGGTTGTTTCTTGTGT	3.64	21.67	2.57369	0.00186827	0.0411383	TSS1500
NC_027749.1-12777848	12777832	CAAGGTCGAGCTCCCAGGGTAAAGTATGTGG	6.36	32.03	2.33233	0.000275043	0.0113913	intergenic
NC_027749.1-13691369	13691353	TCGACCACGTCGACCTGGATCCTAGCGATGT	114.55	50.87	-1.17109	0.00243584	0.0485433	intergenic
NC_027749.1-14002812	14002796	TGGGAAGAAACTTCCAGGAACAAACCACCAA	3.64	24.49	2.75018	0.000828701	0.0239383	intergenic
NC_027749.1-14565592	14565576	GATTCTCTGCCTCCCTGGATATGACGCACCA	54.55	16.01	-1.76861	0.000339011	0.0132577	TSS1500
NC_027749.1-14585157	14585141	CATCCACGTGAATCCAGGAAAACTTACACAG	1.82	18.84	3.37179	0.000697104	0.0215067	intergenic
NC_027749.1-15321501	15321485	AAACTTCGTAAATCCTGGACGACTTACATGT	1.82	40.5	4.47591	6.39e-08	2.49e-05	intergenic
NC_027749.1-15410104	15410088	AGAGCATGAGGGCCCTGGAGGTTCTGACATA	29.09	81.01	1.47758	0.000533339	0.0181893	intron
NC_027749.1-15493700	15493684	ATCCCTGCGATCCCCAGGGACCTGTTTGCTA	2.73	26.38	3.27247	0.00011295	0.00626453	intergenic
NC_027749.1-15959196	15959180	TCTTTATGGGTCTCCTGGATGCGTTGAAATC	28.18	4.71	-2.58087	0.000468868	0.0166977	TSS1500
NC_027749.1-16255447	16255431	TATGCAATCGAGTCCAGGGATGGACCAGGGT	29.09	85.72	1.55911	0.000222473	0.00994173	intergenic
NC_027749.1-16292786	16292770	TATTTCAACTAGGCCTGGGCATTTCGGGTAT	4.55	25.43	2.48259	0.0014719	0.035896	TSS1500
NC_027749.1-16961693	16961677	GGATCTTCTGTTGCCTGGGTTTTAGTGAAGC	78.19	27.32	-1.51703	0.000426813	0.0158602	intergenic
NC_027749.1-17178095	17178079	GCGTGGCAAGACTCCTGGTTACCTGAACTTT	17.27	53.69	1.63639	0.000727122	0.0221899	intron
NC_027749.1-17889712	17889696	AGGAAACATTGTTCCAGGAAGAGGCTTACGC	19.09	54.63	1.51688	0.00149828	0.0359221	intergenic
NC_027749.1-18318434	18318418	GGCATTTGAAGCACCTGGTGGACGGAGCCTT	126.37	56.52	-1.16082	0.00250885	0.0499478	intergenic
NC_027749.1-18357663	18357647	AATCTCTCCAAGTCCAGGACCAGCCGGTACC	23.64	3.77	-2.64859	0.000828701	0.0239383	intergenic
NC_027749.1-18814668	18814652	AGGAGCACTCCACCCTGGCCGACATTCATAG	24.55	1.88	-3.70692	4.29e-05	0.0032261	Exon
NC_027749.1-19205388	19205372	TCCATGGTTATCCCCAGGGTTACAAGCCTCG	33.64	119.63	1.83033	5.01e-06	0.000705785	intergenic
NC_027749.1-19329834	19329818	CGGTGGTGTAGGGCCTGGAGGCTTCAGCTTG	15.46	64.05	2.05066	2.05e-05	0.00190118	intergenic
NC_027749.1-20460484	20460468	GTTCACTCATGGTCCAGGTCGTCGTCCTCCA	38.18	10.36	-1.88179	0.00087631	0.0250386	1stExon
NC_027749.1-20519436	20519420	TCCAGCAGTGGGCCCTGGGGCGATCGCACTG	6.36	28.26	2.15166	0.00116134	0.0303906	TSS1500
NC_027749.1-20566243	20566227	TCTTAGGTATAGACCAGGAAGGTGGTGAAGG	4.55	23.55	2.37179	0.00215538	0.0452389	1stExon
NC_027749.1-20572924	20572908	TTCGTTTAAAATGCCAGGCTTTACTTTACAC	60.91	4.71	-3.69288	3.63e-09	2.56e-06	TSS1500
NC_027749.1-20904161	20904145	CGCGTTAAGACCCCCAGGGGTTTGGGCCTCG	7.27	33.91	2.22168	0.000330198	0.0130033	intergenic
NC_027749.1-21026656	21026640	GGTTATGCGGTGGCCAGGGGACAAAGAAAAC	71.82	21.67	-1.72869	0.000160052	0.00815955	intergenic
NC_027749.1-21565086	21565070	TATTTTTTCTCTTCCTGGATTTGGTAGCAGC	27.27	1.88	-3.85851	1.73e-05	0.00167299	TSS200
NC_027749.1-21589232	21589216	CCCTCTTGTTACTCCAGGTAAATTTGGGACA	29.09	5.65	-2.3642	0.000809935	0.0238752	Exon
NC_027749.1-21756190	21756174	TCCTGCACAATAACCTGGCTCTGATACCACT	40.91	7.54	-2.43982	7.55e-05	0.00468978	intergenic
NC_027749.1-21827028	21827012	CAGCTCGAGCTTACCTGGAGCGAGCTAGTGT	20.91	63.11	1.59368	0.000656467	0.0207727	intergenic
NC_027749.1-22087481	22087465	CACTGGGCGCGGACCAGGGCAGCGAGTTCGC	17.27	1.88	-3.19946	0.00179799	0.0407508	intergenic
NC_027749.1-22289248	22289232	AAGTAGACACTGTCCAGGCATCAACAGGCAT	6.36	26.38	2.05235	0.00238604	0.0475749	1stExon
NC_027749.1-22308263	22308247	ACCAGTACTCAGCCCAGGGTAGCCACTGTGC	6.36	32.03	2.33233	0.000275043	0.0113913	intron
NC_027749.1-22422864	22422848	CGAGATTAGTGGCCCAGGGGTATTCGCAAAT	60.91	9.42	-2.69288	3.92e-07	0.000106638	intergenic
NC_027749.1-22918524	22918508	CTGCCACATTACACCTGGAACTATGCTCGTA	1.82	20.72	3.50901	0.000272429	0.0113754	TSS200
NC_027749.1-23435158	23435142	GCCTTGCCAAGCCCCAGGGACGTAGCCCCAC	20.91	65	1.63625	0.000431182	0.0158602	intergenic
NC_027749.1-23444553	23444537	GGTAGATCAAAGTCCAGGCCAAAGTATGATA	45.46	10.36	-2.13357	0.000108188	0.00605532	intron
NC_027749.1-23577531	23577515	GCTTCTTGTAGGGCCAGGCGCGCCAGGATAG	56.37	18.84	-1.58113	0.00120193	0.0313256	1stExon
NC_027749.1-23620070	23620054	CCTCGCCGTGACTCCAGGGAGGAGACGTCGC	8.18	31.09	1.92628	0.00195564	0.0427285	intergenic
NC_027749.1-23673889	23673873	CGAGGCCTTGACACCAGGATGACGTTGCTCA	12.73	61.23	2.26601	1.12e-05	0.00124493	Exon
NC_027749.1-23875714	23875698	GCATCTATCCTATCCTGGACGAAAGTCTTTT	2.73	31.09	3.50948	1.36e-05	0.00145065	intergenic
NC_027749.1-24182869	24182853	AACATCTTCTCCTCCAGGGCAGCGTATGTTA	9.09	58.4	2.68362	9.51e-07	0.000209727	TSS1500
NC_027749.1-24245197	24245181	AGGCCCCGAACGACCAGGCCTAGGAACAAAT	134.55	61.23	-1.13583	0.00214314	0.0452389	TSS1500
NC_027749.1-24423911	24423895	CATCATTACTCCCCCTGGAGTCCAGCACTTG	18.18	67.82	1.89936	4.85e-05	0.00350162	intergenic
NC_027749.1-24686383	24686367	GTCTCTTGTATCTCCTGGTGTGTCTGTGTTT	9.09	33.91	1.89936	0.00151018	0.0359221	TSS1500
NC_027749.1-24861396	24861380	TCACGATCACCTCCCTGGTTCCTCTCTGTCC	6.36	28.26	2.15166	0.00116134	0.0303906	intergenic
NC_027749.1-24861558	24861542	TCGCTTGCACTCGCCTGGGAGGAGAATCCTA	10	36.74	1.87735	0.00118118	0.0308663	intergenic
NC_027749.1-25757221	25757205	GAACAGTGGCTAACCAGGAGTGGGTAGATCT	13.64	54.63	2.00185	0.000105042	0.00602449	intergenic
NC_027749.1-25897547	25897531	CAGATGAAGAAGGCCAGGACGCCCTCGCTAG	69.09	146.95	1.08878	0.00237457	0.0475749	intergenic
NC_027749.1-26549457	26549441	ATGAACGGCTGCACCAGGAGGAAGGCGAAGC	52.73	16.96	-1.63649	0.000919134	0.0259684	intergenic
NC_027749.1-26552478	26552462	GTTGTGTGTGCTGCCTGGGTCTATAAGAATA	54.55	19.78	-1.46354	0.00231323	0.0473663	intergenic
NC_027749.1-26661212	26661196	GAGATGCTCTCGACCTGGTTGTTGAACCAAA	144.55	1.88	-6.26469	1.74e-21	1.45e-17	intergenic
NC_027749.1-26754389	26754373	TCTACCTCTGGGACCAGGCTGCAACAGACTT	52.73	12.25	-2.10584	4.71e-05	0.00346335	intergenic
NC_027749.1-26886516	26886500	GGACAGGTCGAAGCCAGGCATGTGCATATAT	8.18	33.91	2.05154	0.000736236	0.0222956	TSS1500
NC_027749.1-26909845	26909829	ACAGCGCTCGAGCCCAGGCATATACCTTGTT	55.46	15.07	-1.87977	0.000192579	0.00896107	intergenic
NC_027749.1-26946301	26946285	CAAGCTTTGAAGACCAGGAACCACTATGTTT	25.46	4.71	-2.43443	0.0014719	0.035896	intergenic
NC_027749.1-26952055	26952039	CTCCGGCCAATCACCTGGACCAAGAGATGCG	23.64	4.71	-2.32743	0.00215538	0.0452389	TSS1500
NC_027749.1-26987983	26987967	GCTCCAATCGAACCCTGGGAGAAACACATCC	39.09	8.48	-2.20466	0.000144407	0.00757732	TSS1500
NC_027749.1-28052362	28052346	GACGATGCCTCCTCCTGGGCCTCCTCCGATG	19.09	54.63	1.51688	0.00149828	0.0359221	intergenic
NC_027749.1-28386824	28386808	CAACTCTCATAGCCCAGGCACTTACCTTGTT	34.55	5.65	-2.61236	9.39e-05	0.00558658	intergenic
NC_027749.1-28607263	28607247	GGATTGCCATTAACCAGGTCTTGCCCAAGAC	36.37	3.77	-3.27011	6.93e-06	0.000894003	TSS1500
NC_027749.1-28695610	28695594	TATTCGATATTAACCTGGCCGCCACAAAAGC	20	1.88	-3.4112	0.000435303	0.0158602	intergenic
NC_027749.1-28752267	28752251	CGTACTTGGACAACCTGGACCTCACCGGATT	50	16.01	-1.64295	0.00113585	0.0298996	intergenic
NC_027749.1-28753287	28753271	CTCATAATTGATTCCTGGTTTTGTGTGAATC	48.18	12.25	-1.97565	0.000187504	0.00886072	intergenic
NC_027749.1-28977110	28977094	CTAGGCATCGCTCCCTGGAACGTGGAGACTA	1.82	24.49	3.75018	6.78e-05	0.0043497	TSS1500
NC_027749.1-29678349	29678333	AAGGGAGTAGGGTCCAGGGACCGAGCCCAGG	1.82	32.03	4.13741	1.89e-06	0.000332211	intergenic
NC_027749.1-30094073	30094057	GGATCTGGGCTCTCCTGGCCGTTCTTTGGGA	103.64	32.03	-1.69409	3.41e-05	0.00271068	intergenic
NC_027749.1-30267497	30267481	GCTGCGGAATCGACCTGGGCGACCGCGGCCG	10.91	37.68	1.78815	0.00165833	0.038487	intergenic
NC_027749.1-30538687	30538671	GATTCAAGTTCTTCCAGGGAGACTGTCCACA	290.93	144.12	-1.0134	0.00230128	0.0473663	intergenic
NC_027749.1-31088434	31088418	TCGCTACATTCACCCAGGAGCCTGCAGAATC	139.1	47.1	-1.56232	4.39e-05	0.00328374	intergenic
NC_027749.1-31535403	31535387	TGCCCATGACGATCCTGGGAACTTCAGAGGA	20.91	78.18	1.90261	2.8e-05	0.00236868	TSS1500
NC_027749.1-32516503	32516487	GTCATTTTAGATGCCTGGAACTCATGTCACA	33.64	4.71	-2.83638	4.85e-05	0.00350162	intergenic
NC_027749.1-32920331	32920315	TCCCACTCTGTGACCAGGGCTGTACGATCAT	90.91	30.14	-1.59276	0.00013782	0.00736891	intergenic
NC_027749.1-32922881	32922865	ATGGTGGGTCGTACCTGGACGAAATGTACAG	3.64	25.43	2.80452	0.00055231	0.0185162	intergenic
NC_027749.1-32932721	32932705	ACAGTCCTCGAGCCCAGGCTTATACCTTGTT	30.91	4.71	-2.71427	0.000150079	0.00773103	intergenic
NC_027749.1-32987944	32987928	ATGATGGGGTATGCCTGGCTCTTGAACAGTT	56.37	18.84	-1.58113	0.00120193	0.0313256	intergenic
NC_027749.1-33102306	33102290	TCTTGATGTCAGTCCAGGATGTAAGAGATCC	59.09	10.36	-2.51189	1.77e-06	0.000318075	intergenic
NC_027749.1-33176281	33176265	AATCATCTCTAACCCTGGGTGTTGGACGGTC	20	59.34	1.569	0.000982252	0.0270574	intergenic
NC_027749.1-33215691	33215675	CATCCACCGGATTCCTGGTGTTGAAGTTTCC	1.82	20.72	3.50901	0.000272429	0.0113754	intergenic
NC_027749.1-33324445	33324429	TTTGCGAGTTCTGCCTGGTCAGTTAATGAAC	22.73	3.77	-2.59196	0.0012441	0.0320588	intergenic
NC_027749.1-33363767	33363751	TTTGCTCTTTGCACCAGGACGACACTCCCTG	1.82	39.56	4.44203	6.39e-08	2.49e-05	intergenic
NC_027749.1-33384590	33384574	ACCGGTTTCTATTCCTGGAGTCCTTGGTCTC	23.64	2.83	-3.06236	0.000267144	0.0112861	1stExon
NC_027749.1-33394333	33394317	TGCTGGTCAAGTCCCTGGAGGCCGAGGACCA	12.73	47.1	1.88749	0.00046355	0.0166977	intergenic
NC_027749.1-33517782	33517766	TCTTGATGTCGGCCCAGGATGTTACAAATCC	18.18	1.88	-3.27355	0.00111859	0.0294649	intergenic
NC_027749.1-33529804	33529788	CCCGTGGTTCGGTCCTGGTCCGAGCCGATCG	25.46	2.83	-3.16936	0.000173551	0.00834125	intergenic
NC_027749.1-33800701	33800685	CTTAAACCCTCACCCAGGGCAGTTACAAAAT	21.82	2.83	-2.94678	0.000635938	0.0204353	intergenic
NC_027749.1-33820647	33820631	TCCTCCATAACTGCCTGGACGAGCAGTTACC	98.19	10.36	-3.24455	5.36e-11	7.55e-08	intergenic
NC_027749.1-33824855	33824839	CTCTCAGGTCTACCCTGGTCACAACCAAACC	58.19	13.19	-2.14133	2.47e-05	0.00214294	intergenic
NC_027749.1-33826251	33826235	TTGGGAATTGAAACCTGGACCTCATATAATG	36.37	2.83	-3.68387	1.74e-06	0.000318075	TSS1500
NC_027749.1-33909118	33909102	TTCTGAATTTCACCCTGGAGACGACGGACTT	32.73	8.48	-1.94848	0.00101997	0.0276993	intergenic
NC_027749.1-33952535	33952519	GACGGGACTAGTGCCTGGGTCGATGGTGGCT	65.46	25.43	-1.36408	0.00222505	0.046405	intergenic
NC_027749.1-33974799	33974783	AGACTTCAGCTTGCCTGGGAACAACCTTAAC	21.82	2.83	-2.94678	0.000635938	0.0204353	1stExon
NC_027749.1-34099017	34099001	GCTTGTCTTGGGTCCTGGTATACATGGGATC	67.28	26.38	-1.35073	0.00220388	0.0461187	intergenic
NC_027749.1-34137834	34137818	CCGGAATCCATTCCCAGGGGCCAATGCAGCC	22.73	2.83	-3.00572	0.000411878	0.0154197	intergenic
NC_027749.1-34156285	34156269	ACCACAATATCATCCTGGCTCAAAACAACAC	20	2.83	-2.82113	0.00152113	0.0359221	intergenic
NC_027749.1-34161138	34161122	TAAGCAGTTACCACCAGGATCTCGCACATCC	47.28	8.48	-2.47909	1.1e-05	0.00124077	intergenic
NC_027749.1-34194660	34194644	TTTCGAAAACTTACCTGGAGGAGCAGCTGTT	22.73	1.88	-3.59579	0.000107496	0.00605532	intergenic
NC_027749.1-34204205	34204189	CAGATTCTGCAAGCCTGGAACGTTCAATCCT	45.46	14.13	-1.68584	0.00138583	0.0350534	intergenic
NC_027749.1-34219703	34219687	CGAGGTCGTTGAGCCTGGCGTTTACCGATTG	5.45	27.32	2.32563	0.000686338	0.0214768	intergenic
NC_027749.1-34275253	34275237	GATCGCGATTCATCCTGGTTTTATTTGAATG	80.91	25.43	-1.66979	0.000105911	0.00605532	intergenic
NC_027749.1-34443151	34443135	TAGTTGTGCTCGCCCTGGACATCTTCTCCCT	57.28	143.18	1.32173	0.000307485	0.0124954	intergenic
NC_027749.1-34455151	34455135	GGATCGTCTTCCCCCTGGGACATGCTCCAGA	60	13.19	-2.18552	1.46e-05	0.00153677	intergenic
NC_027749.1-34471709	34471693	CGTAGTGGCCATACCTGGTCGAAACGTCGTC	43.64	6.59	-2.7273	1.12e-05	0.00124493	intergenic
NC_027749.1-34513401	34513385	TCTTGATGGCGCCCCAGGATGTCAGAGATCC	318.2	112.09	-1.50528	8.24e-06	0.00101927	intergenic
NC_027749.1-34583710	34583694	AGATAATCGTCGGCCAGGCATGTAGAGACTT	1.82	29.2	4.00396	7.06e-06	0.000907865	TSS200
NC_027749.1-34725922	34725906	AGGATGCTGATATCCAGGTTGTTGCTGAAAC	73.64	17.9	-2.04053	1.24e-05	0.00136699	intergenic
NC_027749.1-34804711	34804695	TCTCGGCCATACCCCTGGTCTTCATCGCATA	7.27	39.56	2.44402	4.29e-05	0.0032261	intergenic
NC_027749.1-34855912	34855896	AGCAGGTTCAACTCCAGGTTCTCCGACAAGT	67.28	26.38	-1.35073	0.00220388	0.0461187	intergenic
NC_027749.1-34856818	34856802	CTCACACAAATTCCCAGGGAGCAGAATTCGC	2.73	22.61	3.04999	0.000411878	0.0154197	intergenic
NC_027749.1-34871254	34871238	TATGGAGCATGTCCCAGGGAGAGGACGAATC	55.46	14.13	-1.97269	0.000105042	0.00602449	1stExon
NC_027749.1-34937691	34937675	AAGGGGAACCTACCCAGGGGTATATGTAAGG	7.27	42.39	2.5437	2.19e-05	0.00197621	intergenic
NC_027749.1-34949048	34949032	ATTGGTATAAGAGCCAGGTTAAGATTCGTTA	21.82	1.88	-3.53685	0.000170909	0.00834125	intergenic
NC_027749.1-35027529	35027513	CCCACAACCTTCCCCAGGTGCTTAAAATCTC	45.46	15.07	-1.59292	0.00232816	0.0473663	intron
NC_027749.1-35046281	35046265	AAGCTCAGACAGTCCAGGATGTGATACAAAG	9.09	36.74	2.015	0.000593171	0.0195702	intergenic
NC_027749.1-35090742	35090726	GAGACCATCAGGTCCAGGGCTTTTATTTGGA	47.28	13.19	-1.84179	0.00046355	0.0166977	intergenic
NC_027749.1-35227634	35227618	CTTTCTTACTAGGCCTGGGCGTTCGAGTACC	30	2.83	-3.40609	2.07e-05	0.00190118	intergenic
NC_027749.1-35241743	35241727	CAGCTGTGGCAAGCCAGGACACATCCGCAGG	60.91	19.78	-1.62264	0.000638556	0.0204353	intergenic
NC_027749.1-35307096	35307080	GCTTGTACGAGTACCAGGCTCACCAAACATC	48.18	12.25	-1.97565	0.000187504	0.00886072	intergenic
NC_027749.1-35328428	35328412	GTGCATTCATTTTCCAGGTGGAATGATGTAG	20	2.83	-2.82113	0.00152113	0.0359221	intergenic
NC_027749.1-35362844	35362828	GCAACAAAAACGTCCAGGATGACCTGCAGTA	43.64	9.42	-2.21185	6.71e-05	0.0043497	intergenic
NC_027749.1-35367281	35367265	TGGTTTGGATGAACCTGGACAGTAGGCAAAT	33.64	7.54	-2.15754	0.000736236	0.0222956	intergenic
NC_027749.1-35375997	35375981	CGAACTGGAGCCACCAGGGACAGAGCGATCG	2.73	29.2	3.419	3.15e-05	0.00257971	intergenic
NC_027749.1-35394802	35394786	CATCTTTTGCCAACCTGGCTCTCATACCATG	55.46	15.07	-1.87977	0.000192579	0.00896107	intergenic
NC_027749.1-35441721	35441705	ATCAGGTGAAATGCCAGGTATGTCTGCTAGT	16.36	60.29	1.88175	0.000100938	0.00593578	intergenic
NC_027749.1-35508917	35508901	ACATGTAAGTCGTCCAGGATTTACAAGGTTT	13.64	93.26	2.77341	8.72e-09	4.99e-06	TSS1500
NC_027749.1-35558053	35558037	TGCAAGGCTCTCACCAGGGCATACAACTCCT	25.46	3.77	-2.7556	0.00055231	0.0185162	Exon
NC_027749.1-35647552	35647536	ACATCCGCCCAGCCCTGGTTACCTCAAGATC	21.82	69.71	1.67571	0.000241361	0.010512	intergenic
NC_027749.1-35660590	35660574	CTGTAGTGAATTGCCTGGTGAAAAGGATCCT	31.82	3.77	-3.0773	3.33e-05	0.00266335	intergenic
NC_027749.1-35679820	35679804	CGGTTACTACCCACCAGGGAAAGATATATGC	26.37	3.77	-2.80626	0.000368392	0.0141542	intergenic
NC_027749.1-35681750	35681734	GCAAAATCATCTTCCAGGCCGCATACAAGGA	69.09	11.3	-2.61215	2.64e-07	7.84e-05	intergenic
NC_027749.1-35781350	35781334	ATGTCCACTATGGCCAGGAGGACGAGATGAT	54.55	10.36	-2.39656	5.65e-06	0.000750658	intergenic
NC_027749.1-35816428	35816412	GTCACTTCCCACTCCAGGTGTAGTTCACCAC	40.91	11.3	-1.85613	0.000701648	0.0215216	intergenic
NC_027749.1-35827823	35827807	AGCATGAACGGCGCCAGGGAATCAAGGGAAT	36.37	7.54	-2.27011	0.000383517	0.014664	intergenic
NC_027749.1-35944604	35944588	ATCAGAGCACCCTCCTGGTGCAAAGATAGAG	40.91	9.42	-2.11865	0.000170493	0.00834125	TSS1500
NC_027749.1-36020655	36020639	CCTGTTCGTCCCCCCTGGCATGGCAAAAGCA	37.27	9.42	-1.98422	0.000593171	0.0195702	intergenic
NC_027749.1-36035831	36035815	TCAGCAGGCTTCCCCTGGACAAAACATCGCT	19.09	2.83	-2.75394	0.00235517	0.0473663	intergenic
NC_027749.1-36068409	36068393	GTCATCCGTCCGACCAGGACATAGAGTGGCC	2.73	21.67	2.98873	0.000635938	0.0204353	intergenic
NC_027749.1-36171221	36171205	CTATGAACGCCTACCTGGAGAAGATGTTCTC	27.27	4.71	-2.53352	0.000686338	0.0214768	intergenic
NC_027749.1-36174090	36174074	TAAGCAGTTAGCACCAGGACCTCTCACATCC	31.82	2.83	-3.49106	8.97e-06	0.0010789	intergenic
NC_027749.1-36307878	36307862	TCCAAGTCGTCAACCTGGAAATAACCAAATC	22.73	2.83	-3.00572	0.000411878	0.0154197	intergenic
NC_027749.1-36314020	36314004	AAGTTCATCTGCTCCTGGCTCATGAATTGCA	84.55	13.19	-2.68036	2.5e-08	1.25e-05	intergenic
NC_027749.1-36359081	36359065	GGTTTGGTCATCTCCAGGCAGTGCTTGGCGT	66.37	18.84	-1.81673	0.000130834	0.00705271	1stExon
NC_027749.1-36449021	36449005	CCACAGATTTCCTCCAGGAGAATCAACGTTC	24.55	2.83	-3.11685	0.000173551	0.00834125	intergenic
NC_027749.1-36464180	36464164	GACTTTTGTTGGACCAGGTGAGCATCCTGCT	24.55	1.88	-3.70692	4.29e-05	0.0032261	1stExon
NC_027749.1-36541364	36541348	CGATTGATGCTTCCCTGGTAGATTTACGGAT	82.73	28.26	-1.54965	0.000256065	0.0109827	intergenic
NC_027749.1-36546792	36546776	GAGATCGCCTCTCCCTGGTTGTGTGTATCAG	25.46	2.83	-3.16936	0.000173551	0.00834125	intergenic
NC_027749.1-36558838	36558822	TAAGCAGTTACCACCAGGATCACTCACATCC	35.46	9.42	-1.91239	0.00110634	0.0294649	intergenic
NC_027749.1-36577717	36577701	CATTCCATCAGCCCCTGGCGCCCTAGCCCCT	75.46	26.38	-1.51627	0.000500588	0.0175113	intergenic
NC_027749.1-36653282	36653266	TTCCTATATAAACCCAGGCAGTCGCAGCCAT	23.64	4.71	-2.32743	0.00215538	0.0452389	intergenic
NC_027749.1-36688198	36688182	TTCCAGCTATATCCCTGGGGAGATCTCCGTC	24.55	2.83	-3.11685	0.000173551	0.00834125	intergenic
NC_027749.1-36695436	36695420	ATGAACATCTGTTCCAGGTAAGCGACCATGG	46.37	14.13	-1.71443	0.00107171	0.0289055	intergenic
NC_027749.1-36741222	36741206	AACACTTATAAACCCTGGATAAAAGTGAGTC	26.37	5.65	-2.22257	0.00238604	0.0475749	intergenic
NC_027749.1-36795875	36795859	CGCTTCAATGCCTCCTGGTATGACTACTACT	7.27	37.68	2.37377	8.45e-05	0.00510578	intergenic
NC_027749.1-36812331	36812315	TCTTTGCTCCACTCCTGGTACATGTTGAACT	62.73	16.01	-1.97018	4.89e-05	0.00350162	intergenic
NC_027749.1-36854393	36854377	CTCATAGTTGATCCCTGGTCTTTGTGGAATC	26.37	5.65	-2.22257	0.00238604	0.0475749	intergenic
NC_027749.1-37027698	37027682	CAGTTCGCCTCCGCCTGGCGTCGAACCCTGT	27.27	4.71	-2.53352	0.000686338	0.0214768	TSS1500
NC_027749.1-37038772	37038756	TTACCATAATACCCCTGGATGACTCAGAACT	41.82	13.19	-1.66475	0.00175654	0.0402504	intergenic
NC_027749.1-37149191	37149175	TGGCAATCAAGGACCTGGACCCTAAGTCCCC	2.73	25.43	3.21956	0.000173551	0.00834125	intergenic
NC_027749.1-37259436	37259420	GACTTAGAATGCACCAGGGCTGTATTGGACA	7.27	34.85	2.26113	0.00023466	0.0102997	intergenic
NC_027749.1-37361254	37361238	CATCACTTGCTCGCCAGGCATTGAGGAGAGA	20.91	68.76	1.71738	0.000185718	0.00886072	TSS1500
NC_027749.1-37683437	37683421	CTTACACTTTCCCCCAGGCATATGTGATGCA	66.37	18.84	-1.81673	0.000130834	0.00705271	intergenic
NC_027749.1-37806317	37806301	AAGGAAGGTAGTTCCAGGATGGGGGCGTCGT	17.27	48.98	1.50392	0.00233661	0.0473663	intergenic
NC_027749.1-37840035	37840019	GCTGTCAAATCTGCCTGGAGCCAAACATGTT	33.64	6.59	-2.35183	0.000330198	0.0130033	intergenic
NC_027749.1-37960875	37960859	AGGCATGGGAAACCCTGGACACAGATGGAGA	23.64	86.66	1.87414	2.09e-05	0.00190148	intergenic
NC_027749.1-38218244	38218228	AGCATGGACGCTGCCAGGGCGTCACCTTGTG	91.82	29.2	-1.65284	7.78e-05	0.00480301	intergenic
NC_027749.1-38397674	38397658	TACCCACTAGGCTCCTGGTCGTCAACTGTCA	16.36	57.46	1.81239	0.000208788	0.00944788	intergenic
NC_027749.1-38398864	38398848	ATCAGATTCATCTCCAGGCTCTCTGACAAGT	41.82	8.48	-2.30206	5.46e-05	0.00376997	intergenic
NC_027749.1-38451954	38451938	CGATCAACTACGGCCTGGAGACAAAGAGGTG	23.64	4.71	-2.32743	0.00215538	0.0452389	intron
NC_027749.1-38452808	38452792	GAGAACATCTTCTCCAGGTAAGAAACCATGG	39.09	8.48	-2.20466	0.000144407	0.00757732	TSS200
NC_027749.1-38737626	38737610	CCACTAGGAGCAGCCAGGCGATTGTTCCAGA	14.55	46.16	1.66562	0.00181773	0.0410117	intergenic
NC_027749.1-38845648	38845632	CCGGCTTTTGCCTCCTGGAAGTGATGGCTTC	45.46	10.36	-2.13357	0.000108188	0.00605532	intergenic
NC_027749.1-38900859	38900843	CCTCGTATTCTCTCCTGGACTCCACCAAAAT	48.18	14.13	-1.76967	0.000640188	0.0204544	intergenic
NC_027749.1-39166294	39166278	GAACACACAGAGTCCAGGTACCTTCCTTGTG	23.64	4.71	-2.32743	0.00215538	0.0452389	intergenic
NC_027749.1-39583080	39583064	TCTATCTAAACACCCTGGTACTTCATGAACC	30.91	4.71	-2.71427	0.000150079	0.00773103	intergenic
NC_027749.1-39769381	39769365	AGCGGATCGGCCCCCTGGTGTTAAGGCAGCC	6.36	28.26	2.15166	0.00116134	0.0303906	intergenic
NC_027749.1-39780697	39780681	GCATAGACGATGGCCAGGAGTTCCTTCTCCG	68.19	149.77	1.13512	0.00148716	0.0359221	intergenic
NC_027749.1-40271810	40271794	AATTTATTGGTTCCCTGGCCTCAACACGGTA	23.64	3.77	-2.64859	0.000828701	0.0239383	intergenic
NC_027749.1-40741419	40741403	CATTGTTTACAAGCCTGGCAAAACAAACTCA	82.73	17.9	-2.20845	1.66e-06	0.000315755	intergenic
NC_027749.1-40817354	40817338	TCTTGTATTACCTCCAGGGCTACACCAAAAT	46.37	13.19	-1.81375	0.000605455	0.019777	intergenic
NC_027749.1-40856640	40856624	CGGTGAGAACATGCCAGGCGATCTGATTGTG	24.55	80.07	1.70554	0.00012822	0.00694023	intron
NC_027749.1-40957897	40957881	AAGTCCGTTGCTGCCTGGTCCCAGAGGTAGA	43.64	4.71	-3.21185	1.23e-06	0.000257497	Exon
NC_027749.1-41102567	41102551	ATGTGGCACGAGTCCTGGTGGAGGTGAATCT	8.18	33.91	2.05154	0.000736236	0.0222956	intergenic
NC_027749.1-41337728	41337712	ACGCCCAAACACACCAGGAACACTCAAGAAC	22.73	116.8	2.36137	3.19e-08	1.48e-05	intergenic
NC_027749.1-41547217	41547201	CTCATATCGAGTTCCAGGATAAAACCTTGGC	37.27	8.48	-2.13588	0.000276851	0.0113913	intergenic
NC_027749.1-41733316	41733300	AACAGTAAGACACCCAGGTGGTAGTTCCTCA	41.82	2.83	-3.88532	1.6e-07	5.29e-05	intergenic
NC_027749.1-41753560	41753544	TGGTGTATGTGTACCTGGAACCAACGATACA	69.09	15.07	-2.1968	5.96e-06	0.000773651	intergenic
NC_027749.1-41780857	41780841	GACGGAATCGTTTCCAGGGGGGATCTTCCCA	42.73	14.13	-1.59649	0.00231336	0.0473663	intergenic
NC_027749.1-41867312	41867296	ATCTGTGGTGAGGCCTGGTTGGCACAAGCTG	31.82	8.48	-1.9078	0.00141266	0.0353246	intergenic
NC_027749.1-41935614	41935598	AGCCGACAAGAAGCCTGGATGCACCGTCACG	4.55	25.43	2.48259	0.0014719	0.035896	intergenic
NC_027749.1-42304259	42304243	TTCTTTCTCATCCCCTGGCAAACACACAATG	58.19	20.72	-1.48975	0.00186773	0.0411383	Exon
NC_027749.1-42388346	42388330	GAGATAAGCATTCCCAGGTTGCCTGTCGGTT	35.46	9.42	-1.91239	0.00110634	0.0294649	intergenic
NC_027749.1-42424166	42424150	AGTCTGGGGGAGTCCAGGGGGTAACAAGAGA	55.46	18.84	-1.55765	0.00149828	0.0359221	intron
NC_027749.1-42447898	42447882	TACCCGATCCGTCCCAGGCCTAGTTAGAACC	42.73	14.13	-1.59649	0.00231336	0.0473663	intergenic
NC_027749.1-42734247	42734231	CAGCCTTCGGTTTCCAGGACGAAAGTCCATC	21.82	2.83	-2.94678	0.000635938	0.0204353	intergenic
NC_027749.1-42741516	42741500	GATTTGGTTGTTTCCAGGACGAAAACTTGGA	25.46	2.83	-3.16936	0.000173551	0.00834125	intergenic
NC_027749.1-42763158	42763142	CGATTCTTGACTACCTGGCTTACCATACAGA	226.38	87.6	-1.36974	8.7e-05	0.00525135	intergenic
NC_027749.1-42945146	42945130	TACGAGGAGTTAACCTGGGAAACAATAAGTT	5.45	23.55	2.1114	0.00215538	0.0452389	intergenic
NC_027749.1-42948434	42948418	TCCGGAAAAAGCACCAGGACCTGATGGGGTG	1.82	16.96	3.22013	0.00179799	0.0407508	1stExon
NC_027749.1-43350441	43350425	TATGTGAATGGCTCCAGGCTGTATTGGGCAN	1.82	252.45	7.11592	3.87e-30	5.09e-26	intergenic
NC_027749.1-43833959	43833943	AAAGCTTTCAAAACCAGGTACGCTTTAAGTA	78.19	12.25	-2.6742	6e-08	2.42e-05	1stExon
NC_027749.1-43851514	43851498	TGACCCCGAGGAACCAGGAACGTTTACGGTT	5.45	23.55	2.1114	0.00215538	0.0452389	intron
NC_027749.1-44071845	44071829	TGGTTAATTTTGACCTGGAGTTGGAACAAAT	32.73	9.42	-1.79681	0.00206034	0.0446698	intergenic
NC_027749.1-44289556	44289540	TCTTTGAGGAGTTCCTGGAATTTCACAGACA	6.36	37.68	2.5667	3.23e-05	0.00261707	intergenic
NC_027749.1-44411051	44411035	AGTGAGTGTCAGACCTGGTACAATGCAAAGG	12.73	46.16	1.85841	0.000605455	0.019777	intergenic
NC_027749.1-44577780	44577764	TAAGCAGTTATCACCAGGATCTCTCACATCC	83.64	29.2	-1.51822	0.000315724	0.0127776	intergenic
NC_027749.1-44838648	44838632	AGTTTTTCCATGACCAGGTTTTTAACGAGGC	34.55	10.36	-1.73766	0.00214288	0.0452389	intergenic
NC_027749.1-45125806	45125790	TATGAAGTTGCCACCTGGTTTCGAAGATCCT	130.92	54.63	-1.26092	0.000935813	0.0261888	intergenic
NC_027749.1-45879421	45879405	AAAGGGGAAGCTTCCAGGAGTGGCTCAGCCT	2.73	20.72	2.92405	0.000983073	0.0270574	intron
NC_027749.1-46015127	46015111	AGTTGACTCTCAACCAGGAATCTCTTTAACT	2.73	24.49	3.16522	0.000267144	0.0112861	intergenic
NC_027749.1-46064449	46064433	GGTGCCTTCGAACCCAGGTTGCTTAGCAACA	1.82	25.43	3.80452	4.29e-05	0.0032261	intergenic
NC_027749.1-46797248	46797232	GACCTGAGAAGATCCAGGCCATGCCCGCCCT	8.18	40.5	2.30775	0.000104366	0.00602449	1stExon
NC_027749.1-46882316	46882300	TCCGAATAAAGCACCTGGACCTGATGGTCTC	86.37	11.3	-2.93421	3.06e-09	2.34e-06	1stExon
NC_027749.1-47334059	47334043	TTACCATCGAAAACCAGGCGGTGGTGTCGTA	32.73	5.65	-2.53429	0.000192066	0.00896107	intergenic
NC_027749.1-47835521	47835505	TCATCGGAAACAACCAGGAACCACCACAGAT	11.82	38.62	1.70812	0.00225465	0.0467751	intergenic
NC_027749.1-48063024	48063008	TCATCATTAGGTTCCTGGCCATCTCCCTCGT	10.91	68.76	2.65592	2.64e-07	7.84e-05	intergenic
NC_027749.1-48298909	48298893	AGTGTCAAATCTGCCAGGAGAAGTGAACCGG	23.64	3.77	-2.64859	0.000828701	0.0239383	intergenic
NC_027749.1-48321824	48321808	CTATGTGTCACATCCAGGAGTGAGAGAAACT	29.09	79.13	1.4437	0.000755861	0.0226204	TSS1500
NC_027749.1-48672684	48672668	TGGCAATCAAAGACCTGGACCGCGGGCCTGG	1.82	24.49	3.75018	6.78e-05	0.0043497	intron
NC_027749.1-48965283	48965267	ACATTTCCGATCCCCTGGAAGGTAACGTCTT	49.09	14.13	-1.79667	0.000494587	0.0174094	intergenic
NC_027749.1-49323585	49323569	AATGACTTACTTACCTGGTAAGTATGTCGGT	24.55	2.83	-3.11685	0.000173551	0.00834125	intergenic
NC_027749.1-49514294	49514278	GACTGGAGACACTCCAGGTGATTCAAAGTTG	18.18	65.94	1.8588	7.66e-05	0.00473664	intergenic
NC_027749.1-50169729	50169713	CATTTCGGCATCGCCAGGGACATGAGGACCG	102.73	40.5	-1.34286	0.000613658	0.0200284	intergenic
NC_027749.1-50521038	50521022	TTTGCGTTTATTGCCTGGCTGGCCATCAGAG	48.18	162.02	1.74967	2.57e-06	0.000422711	intergenic
NC_027749.1-51419470	51419454	AAGTGAGCCACAACCAGGATGGGGTCTGTTT	10.91	86.66	2.98972	2.38e-09	1.94e-06	intergenic
NC_027749.1-51598625	51598609	CAAATGATCAGGACCTGGCAAGAGCATGGTA	2.73	23.55	3.10875	0.000267144	0.0112861	intergenic
NC_027749.1-51657103	51657087	TAGGTGGCATGCCCCAGGAGAGAGCAAACCA	35.46	91.37	1.36553	0.000795548	0.0236027	intergenic
NC_027749.1-51913768	51913752	ACATAAGTTTCGGCCAGGCCAAATCTGAATG	14.55	48.98	1.75117	0.000862253	0.0247625	intergenic
NC_027749.1-52087105	52087089	CAATCCATTGTCACCAGGTGGTCACTCTCGC	12.73	47.1	1.88749	0.00046355	0.0166977	intergenic
NC_027749.1-52139019	52139003	TAAGCAGCACTCTCCAGGTTCTGAATCACTT	76.37	27.32	-1.48305	0.000614481	0.0200387	intergenic
NC_027749.1-52207659	52207643	GGTACCCGAACGCCCAGGCCTAGGAGGGATA	64.55	16.01	-2.01144	3.02e-05	0.00251671	intergenic
NC_027749.1-52239670	52239654	ACGCGCATAGGGACCAGGATTATCCCGTGCA	24.55	141.3	2.52497	1.56e-09	1.33e-06	TSS1500
NC_027750.1-350644	350628	TATTCAACTCTACCCTGGAAGGATGGGAACA	31.82	7.54	-2.0773	0.00141266	0.0353246	intergenic
NC_027750.1-1543263	1543247	AGTCATTGAATATCCAGGTGGCTAAAGATGG	60.91	19.78	-1.62264	0.000638556	0.0204353	intergenic
NC_027750.1-2755034	2755018	ACTTATTGCTAGGCCTGGACGTTCGGATACC	71.82	20.72	-1.79336	9.87e-05	0.00584004	TSS1500
NC_027750.1-3286778	3286762	GATCAAAACTAGGCCTGGGCATTTCGGTTAT	37.27	11.3	-1.72169	0.00220665	0.0461187	intergenic
NC_027750.1-3897168	3897152	AAACAAAGGGATCCCAGGAGAGAAGTTACCT	40.91	13.19	-1.63301	0.00228948	0.0472246	intron
NC_027750.1-4754036	4754020	TCCACAAGATTCCCCTGGAAGAAGCAGGAGC	32.73	5.65	-2.53429	0.000192066	0.00896107	Exon
NC_027750.1-6473616	6473600	CACATGGTGACGTCCTGGTAGCGTCCTTGCT	80	175.21	1.13101	0.00126252	0.0324062	TSS200
NC_027750.1-7975582	7975566	AATGACCTCTGTCCCTGGTATTTATGTAAGT	1.82	25.43	3.80452	4.29e-05	0.0032261	TSS1500
NC_027750.1-8128716	8128700	GCTTCTGTGAACACCAGGTTATAGGACTCTC	1.82	20.72	3.50901	0.000272429	0.0113754	intergenic
NC_027750.1-8246941	8246925	TGGTCAGGCTCAGCCAGGGGTCATCCCAGAG	30.91	170.5	2.46363	5.49e-10	5.55e-07	Exon
NC_027750.1-8248418	8248402	GAACCCGTCCGGGCCTGGTGCCTTTCCAGCA	1.82	22.61	3.63495	0.000107496	0.00605532	Exon
NC_027750.1-8620286	8620270	CCACCAACTAATTCCAGGAGGTGGACCGATC	24.55	4.71	-2.38192	0.0014719	0.035896	TSS1500
NC_027750.1-8857299	8857283	AGTTTTTAACACACCTGGTGCTGAGAAACAG	35.46	10.36	-1.77517	0.00214288	0.0452389	intron
NC_027750.1-10007823	10007807	AGTACCATAAATCCCTGGAGGTTCCACCATG	6.36	30.14	2.24458	0.000564896	0.0187628	intergenic
NC_027750.1-11232266	11232250	GGACGCAGAATACCCAGGCAGTGTCAATGTG	31.82	5.65	-2.49361	0.000275043	0.0113913	intergenic
NC_027750.1-11445106	11445090	CTTCTCAAGGCTTCCAGGATCCCTTCTTAAG	5.45	28.26	2.37443	0.000468868	0.0166977	intergenic
NC_027750.1-11445475	11445459	ATGCTGTGAGACTCCAGGATCAGATGCGAAA	28.18	92.31	1.71182	5.12e-05	0.00360204	intergenic
NC_027750.1-11544949	11544933	GTGGAGGCTCTATCCTGGTCTGAAACATGTT	34.55	7.54	-2.19605	0.000531367	0.0181534	intergenic
NC_027750.1-12208716	12208700	AGATCTGATTTCTCCTGGACAGACGAGGTGT	12.73	62.17	2.28799	8.6e-06	0.00105122	intergenic
NC_027750.1-12435137	12435121	GGTACCCGAACGCCCAGGCCTACCTATCCTT	73.64	29.2	-1.33452	0.00179918	0.0407542	intergenic
NC_027750.1-12538554	12538538	CGCGTTCGGCTAACCTGGGTCTAGCGAGTTA	2.73	18.84	2.78683	0.00235517	0.0473663	intergenic
NC_027750.1-12940126	12940110	CGTATTTGCTACTCCAGGTTTGGATAGTGTT	131.83	48.98	-1.42841	0.000187992	0.00886257	intergenic
NC_027750.1-14085185	14085169	GATTCCTGTACGTCCTGGTGAAGAGGACAGA	58.19	18.84	-1.62697	0.000772564	0.023042	TSS1500
NC_027750.1-14528847	14528831	AAACCTCTTTTGACCTGGTGAACACTACCTT	35.46	9.42	-1.91239	0.00110634	0.0294649	TSS1500
NC_027750.1-15534271	15534255	AACAATGTGGCGACCTGGACAGCATCGTCAG	52.73	14.13	-1.89986	0.000176019	0.00843931	intron
NC_027750.1-15990636	15990620	AGGAGATCTCAGGCCTGGAGTCCTTGGCTTT	4.55	23.55	2.37179	0.00215538	0.0452389	intergenic
NC_027750.1-16397905	16397889	GAGAAAATATGGCCCAGGCCCAGATCTGCTT	25.46	4.71	-2.43443	0.0014719	0.035896	intergenic
NC_027750.1-16483556	16483540	ATTCGGAGCGGGTCCTGGTCGCCAACTAGCG	8.18	32.03	1.96925	0.00141266	0.0353246	intergenic
NC_027750.1-19054512	19054496	ATGTTCGCTGCTGCCAGGTAAATCCCATCCT	22.73	3.77	-2.59196	0.0012441	0.0320588	intron
NC_027750.1-21204404	21204388	AGTGAGTGTCAAGCCTGGTTCAACGCAAATG	11.82	52.75	2.15794	4.71e-05	0.00346335	intergenic
NC_027750.1-21221058	21221042	AGGGTCTAATGTTCCTGGTGTTGATCTTGTT	75.46	30.14	-1.32403	0.00211531	0.0452389	intergenic
NC_027750.1-21315399	21315383	AGGCCGAACATTCCCAGGAGGTCGTAGTGAC	100.01	42.39	-1.23835	0.00162536	0.0380158	Exon
NC_027750.1-21525950	21525934	CCCCTATCGGTGCCCAGGTGTCTATAAGTGA	17.27	53.69	1.63639	0.000727122	0.0221899	intergenic
NC_027750.1-21531962	21531946	TCACCGACGAGCTCCAGGATCTTTGAACGAC	3.64	28.26	2.95675	0.00016441	0.0083066	intergenic
NC_027750.1-22191581	22191565	CAGACGGTTATTACCAGGACCACCAAACGTG	19.09	58.4	1.61315	0.000772564	0.023042	intergenic
NC_027750.1-22442365	22442349	AGTACAACCCTCCCCAGGTAAACTGAATGCT	64.55	25.43	-1.34389	0.00222505	0.046405	TSS1500
NC_027750.1-22476339	22476323	CAGAGCGACACAGCCAGGTCGCTCGCGATGA	1.82	30.14	4.04967	4.53e-06	0.000645911	intergenic
NC_027750.1-22792453	22792437	AGTAGTTTTAGACCCTGGGAACTCTCAACTC	2.73	21.67	2.98873	0.000635938	0.0204353	intergenic
NC_027750.1-22930005	22929989	ATTTTTTTTTGTCCCAGGGTCCGTGACACCA	35.46	6.59	-2.42784	0.00023466	0.0102997	intron
NC_027750.1-23478194	23478178	AGGGAGCAGCGCCCCTGGAGAAGATGGACTA	8.18	62.17	2.92605	1.05e-07	3.8e-05	TSS1500
NC_027750.1-23513797	23513781	CCATGTTAGGTGACCAGGATAATTGTGACTT	84.55	33.91	-1.31809	0.00148223	0.0359221	intergenic
NC_027750.1-24246974	24246958	CAGGATATCTAGGCCTGGGCGTTCGGGTACC	32.73	9.42	-1.79681	0.00206034	0.0446698	intergenic
NC_027750.1-24283509	24283493	AAAGCTATCCACTCCTGGTGCTTTATCAGCA	68.19	19.78	-1.78552	0.000140689	0.00749186	intron
NC_027750.1-24312705	24312689	TTTGCCTCCATAGCCTGGAATGTAGCAAATC	47.28	12.25	-1.94845	0.000247314	0.010642	intron
NC_027750.1-24846603	24846587	ATGTAGCAATGACCCAGGGATCCATGGACCG	6.36	35.8	2.49286	6.57e-05	0.0043497	TSS1500
NC_027750.1-25027953	25027937	GGCTTGAGCTTCCCCTGGTCGACATGTACGT	20.91	81.01	1.95391	1.49e-05	0.00154336	intergenic
NC_027750.1-25631375	25631359	TCCGGAGAACTGTCCAGGAGCTAAAGGAGGT	63.64	19.78	-1.68589	0.000334124	0.0131186	intergenic
NC_027750.1-25825595	25825579	ACCGTCAACACGTCCAGGATTTTAACCAACT	43.64	9.42	-2.21185	6.71e-05	0.0043497	intergenic
NC_027750.1-25828798	25828782	GCTTTTTCTAAATCCAGGAACCCAAGGCGCT	53.64	15.07	-1.83163	0.00024729	0.010642	intergenic
NC_027750.1-26540958	26540942	CCAACACCCTTAGCCAGGCACTTCAAACCTT	1.82	27.32	3.90795	1.73e-05	0.00167299	TSS1500
NC_027750.1-26743576	26743560	TGTCAAAAATCAACCTGGATTTTGCTGCCTT	166.37	3.77	-5.46369	1.84e-21	1.45e-17	intergenic
NC_027750.1-26886644	26886628	TACCCGATCCGTCCCAGGCCTACCGTACGTG	21.82	71.59	1.71411	0.000160052	0.00815955	intergenic
NC_027750.1-27117986	27117970	TCACTACGCATTCCCAGGGCCAGCCGTGCCT	17.27	58.4	1.7577	0.000284136	0.0116667	TSS1500
NC_027750.1-27241042	27241026	CTGATTGAACAGACCTGGACCTTGCATCCGC	26.37	75.36	1.5149	0.000500588	0.0175113	intron
NC_027750.1-29125346	29125330	TCCTAGTGGAAGACCTGGAAAGAGGTGTAAC	24.55	4.71	-2.38192	0.0014719	0.035896	intergenic
NC_027750.1-29412547	29412531	TGTCCTCGGTTGTCCTGGCGAAGGTTGAAGC	100.01	29.2	-1.7761	1.92e-05	0.00182339	intergenic
NC_027750.1-29463252	29463236	GATATCAAATTAGCCAGGGAAAGGTGTTCCA	20.91	2.83	-2.88532	0.000983073	0.0270574	intron
NC_027750.1-29470851	29470835	ACATCGCTAGGATCCAGGTCGACGTTCTCGA	56.37	10.36	-2.4439	4.22e-06	0.000612664	intergenic
NC_027750.1-29485863	29485847	GTGTTATAGGAATCCAGGGGTCTTCCCACAC	40.91	6.59	-2.6341	3.06e-05	0.00253724	TSS1500
NC_027750.1-30427137	30427121	GAAGCTTCGGATACCAGGGTCATAAAAAAAA	34.55	8.48	-2.02655	0.000531367	0.0181534	intergenic
NC_027750.1-30603657	30603641	TCTCTCTCTCTTGCCTGGCGCACTCGATCTC	54.55	15.07	-1.8559	0.000192579	0.00896107	intergenic
NC_027750.1-31611463	31611447	GTGTTCTGTTGTGCCTGGGTTTGAGTTGCAT	11.82	48.04	2.02301	0.000187504	0.00886072	intergenic
NC_027750.1-31771835	31771819	AAACCTCGTAAATCCTGGACGACTTCAGACG	18.18	58.4	1.68362	0.000476019	0.0169066	intergenic
NC_027750.1-31780729	31780713	GCACCAGCCACGCCCTGGCAACACATGCTAC	19.09	54.63	1.51688	0.00149828	0.0359221	intergenic
NC_027750.1-31855612	31855596	GGTGAGACCCTCGCCTGGCGTTTCCTGTTGG	3.64	23.55	2.69372	0.000828701	0.0239383	TSS1500
NC_027750.1-31935103	31935087	AGCATTCAGAGATCCTGGTGAAACCGCAAAC	76.37	26.38	-1.53356	0.00041545	0.0154946	intergenic
NC_027750.1-31946844	31946828	ATTTTCACAAATACCAGGAATTGACAATGAA	34.55	7.54	-2.19605	0.000531367	0.0181534	intergenic
NC_027750.1-32461274	32461258	GCTGGGTCTGATACCTGGTGCTCAAGGGCTA	21.82	69.71	1.67571	0.000241361	0.010512	intergenic
NC_027750.1-32814612	32814596	TGCTCGCAGATGGCCTGGCCTAAGGCCTACC	26.37	5.65	-2.22257	0.00238604	0.0475749	TSS1500
NC_027750.1-32916568	32916552	TTTCATTCAGTCTCCAGGTGTATTTTTGTTC	18.18	1.88	-3.27355	0.00111859	0.0294649	intergenic
NC_027750.1-33072774	33072758	TGTTTTGCTCTCTCCTGGTGAAGCCACGTCA	39.09	7.54	-2.37416	0.000144407	0.00757732	TSS1500
NC_027750.1-33323326	33323310	ATCAACGTGTGTGCCAGGAGAGGATGAGCAA	46.37	12.25	-1.92041	0.000326226	0.0129764	1stExon
NC_027750.1-33386434	33386418	CACTTCAGAGCTACCAGGCTGCTGTTCTCTC	19.09	1.88	-3.34401	0.000697104	0.0215067	TSS1500
NC_027750.1-33468248	33468232	CTCTCTCGTACTTCCAGGGTCATATGCCACA	17.27	60.29	1.80365	0.000177516	0.00848435	TSS1500
NC_027750.1-33614685	33614669	TATCACTGGAAAACCTGGCCATTCATTTACC	31.82	6.59	-2.27158	0.000654363	0.0207227	Exon
NC_027750.1-34258327	34258311	GTGATCATTTCAGCCAGGAGGCCATGAGCGA	166.37	57.46	-1.53377	2.95e-05	0.00247172	TSS1500
NC_027750.1-34676544	34676528	TCCGTTGCGGATACCTGGGCGTCGACTTGTT	60	11.3	-2.40864	3.14e-06	0.00048323	intergenic
NC_027750.1-34978174	34978158	GTGATAATAGGTGCCAGGTGGTTTTAGTGGC	27.27	1.88	-3.85851	1.73e-05	0.00167299	intergenic
NC_027750.1-36470285	36470269	CCTTCACTCACCTCCTGGAGACTAAAGCCGG	46.37	12.25	-1.92041	0.000326226	0.0129764	TSS1500
NC_027750.1-36729567	36729551	AACCAGTAAGAGTCCTGGTTGTGATTTCCAA	2.73	26.38	3.27247	0.00011295	0.00626453	intergenic
NC_027750.1-36975165	36975149	TTCTCTGTTATCTCCAGGTACATCTGATCTC	119.1	37.68	-1.6603	3.65e-05	0.00286688	TSS200
NC_027750.1-36979654	36979638	ATTTCTGCTCATGCCTGGCATGTATCTAACT	31.82	112.09	1.81665	9.18e-06	0.00109729	intergenic
NC_027750.1-37183489	37183473	GAGAATTTGATGCCCAGGTGGTACGTCGATG	3.64	25.43	2.80452	0.00055231	0.0185162	intergenic
NC_027750.1-37203534	37203518	ACTTCACTTGCGCCCAGGCTTGTGATAGCAC	1.82	28.26	3.95675	1.1e-05	0.00124077	intergenic
NC_027750.1-38416232	38416216	TTTGCTAATAAAGCCAGGTTAAACTCATGGA	6.36	27.32	2.10286	0.00166495	0.038487	intergenic
NC_027750.1-38549886	38549870	CAGTCTTTTGTTGCCTGGTTTTGTTCAAAGC	86.37	32.97	-1.38938	0.000921357	0.0259684	intergenic
NC_027750.1-39342974	39342958	AGAGCAGCAAAATCCAGGTTGATTTTCGACA	213.65	94.2	-1.18145	0.000600025	0.0196811	intergenic
NC_027750.1-40106387	40106371	TCGTCAAATCCCTCCAGGCAAGAGATCACGT	18.18	60.29	1.72957	0.000301516	0.0122782	intergenic
NC_027750.1-40222412	40222396	ACACAACTGACTTCCAGGATCTTTTGACTTG	4.55	24.49	2.42825	0.00215538	0.0452389	intergenic
NC_027750.1-40678129	40678113	CTGCTCCACTACGCCAGGATCTCCCTCGAAT	34.55	7.54	-2.19605	0.000531367	0.0181534	intergenic
NC_027750.1-41340379	41340363	CTGAATCCTCCCTCCTGGAGGATATTGATAG	25.46	3.77	-2.7556	0.00055231	0.0185162	intergenic
NC_027750.1-41527224	41527208	CTTCGGGAACTCCCCAGGACGACCTGACACA	23.64	67.82	1.52048	0.000852799	0.0245446	intergenic
NC_027750.1-41559133	41559117	AGGATTTAGCTGACCAGGGGAGATCTCCAAC	11.82	39.56	1.74281	0.0017128	0.0394085	intergenic
NC_027750.1-41819900	41819884	CGCGTCAGTCCACCCAGGGAGACGTCCTGTA	6.36	32.97	2.37406	0.000192066	0.00896107	intergenic
NC_027750.1-41916410	41916394	CGGCTGGGGTTCTCCAGGGCGTTGGACCGTG	7.27	37.68	2.37377	8.45e-05	0.00510578	intergenic
NC_027750.1-42022774	42022758	GGATCTCTCACATCCTGGGCCGATATCAAGA	37.27	4.71	-2.98422	1.58e-05	0.0015736	intergenic
NC_027750.1-42253902	42253886	TAAGCAGTTACCACCAGGATCTCTCAAATCC	51.82	13.19	-1.97406	0.000121884	0.00665204	intergenic
NC_027750.1-42629639	42629623	TCGTCAAATCCCTCCAGGAAAAAGATCACGT	2.73	19.78	2.85707	0.00152113	0.0359221	intergenic
NC_027750.1-42631631	42631615	AACAAGTCAACTCCCAGGTATCCGCAAAGCA	43.64	9.42	-2.21185	6.71e-05	0.0043497	intergenic
NC_027750.1-43265708	43265692	AAACTTCACTTCCCCTGGAACTTTGCAGAAT	2.73	32.97	3.59418	5.93e-06	0.000771877	intergenic
NC_027750.1-43480540	43480524	AAATTTGACTTTTCCTGGACGACTTATGTGT	62.73	22.61	-1.47219	0.00152496	0.0359221	intergenic
NC_027750.1-43520986	43520970	TAGTTCGTCTTTTCCTGGCTCATACATTGTT	34.55	10.36	-1.73766	0.00214288	0.0452389	intergenic
NC_027750.1-43786151	43786135	TAAGCAAGGCTCTCCTGGATGTGGAAACCCG	35.46	107.39	1.5986	6.6e-05	0.0043497	intergenic
NC_027750.1-43817306	43817290	TGGTCCTCCGACTCCAGGGACTTGACCAGCA	16.36	48.04	1.55406	0.00183769	0.0411383	intergenic
NC_027750.1-43850700	43850684	GTTAGTGTATCTCCCAGGAGAAGCTATACCA	31.82	7.54	-2.0773	0.00141266	0.0353246	intergenic
NC_027750.1-43922260	43922244	TCTTTGGCGTTGGCCAGGAACTAATGGTGAT	100.92	36.74	-1.45779	0.00032761	0.0130033	intergenic
NC_027750.1-44036963	44036947	GTTTGGCTACTGTCCTGGGGATACTCATCAT	22.73	1.88	-3.59579	0.000107496	0.00605532	intergenic
NC_027750.1-44378541	44378525	GGTTCGTCCTCTCCCTGGGACATGCTCCAGG	27.27	1.88	-3.85851	1.73e-05	0.00167299	1stExon
NC_027750.1-44435855	44435839	CACGTGAGTGACTCCAGGCTTCTTCCTGTTC	14.55	56.52	1.95774	0.000116818	0.006411	TSS1500
NC_027750.1-44446435	44446419	TTGTTCATGACATCCAGGGGTATCTACTGTT	55.46	5.65	-3.29512	9.67e-08	3.64e-05	intergenic
NC_027750.1-44484790	44484774	GGTGGGGAAAACCCCTGGGCATGAGGGAATA	20.91	1.88	-3.47539	0.000272429	0.0113754	intergenic
NC_027750.1-44525919	44525903	TCTTCCTCCGTATCCAGGTGCAGGATATGGT	5.45	24.49	2.16786	0.00215538	0.0452389	intergenic
NC_027750.1-44585782	44585766	AACAGGTTGTTTTCCAGGAGGTAGTTGACAC	32.73	9.42	-1.79681	0.00206034	0.0446698	intergenic
NC_027750.1-44755784	44755768	TGCTTGACGAGATCCAGGGAAGCCAAAATAT	25.46	2.83	-3.16936	0.000173551	0.00834125	intergenic
NC_027750.1-44758506	44758490	ATGCGGTGGAGTTCCAGGTTCCTTGTCAAGG	10	46.16	2.20664	8.03e-05	0.00492856	intergenic
NC_027750.1-44944167	44944151	TATCCTCTTGAGACCTGGTATTATCTGTTTG	7.27	38.62	2.40932	6.02e-05	0.00406732	intergenic
NC_027750.1-45083868	45083852	TGTAGTGAGAGATCCAGGTGGTATGCGTCTC	58.19	17.9	-1.70081	0.000476019	0.0169066	intergenic
NC_027750.1-45207183	45207167	TTGATTTAGAAACCCTGGTGAACACATATTC	22.73	2.83	-3.00572	0.000411878	0.0154197	intergenic
NC_027750.1-45356433	45356417	ACGATCTGGTGAGCCTGGAAGTAGGGTCGTA	17.27	51.81	1.58496	0.00116143	0.0303906	intergenic
NC_027750.1-45371452	45371436	CTAGCGGTCGAAGCCTGGTGCTCAGAGCCAT	19.09	1.88	-3.34401	0.000697104	0.0215067	intergenic
NC_027750.1-45444246	45444230	CAGGACGACACCCCCAGGAACTCGTATCCCA	10	35.8	1.83996	0.00159142	0.0373118	TSS1500
NC_027750.1-45445429	45445413	CTTCATGCATCTCCCAGGATTCTCTCCTGTT	25.46	2.83	-3.16936	0.000173551	0.00834125	intergenic
NC_027750.1-45673651	45673635	TGCAGAGGATATGCCAGGAATCGACATTAAC	79.1	22.61	-1.80672	6.23e-05	0.0041782	intergenic
NC_027750.1-45947401	45947385	GGATGTGAGGGATCCTGGTGGTAGCTGCTTA	60.91	9.42	-2.69288	3.92e-07	0.000106638	intergenic
NC_027750.1-46065283	46065267	TGTCGTTCGACGCCCTGGACAACCAACAACT	84.55	30.14	-1.48813	0.000385642	0.0147309	intergenic
NC_027750.1-46417826	46417810	GTGATGAACAGTTCCAGGATGAATAGTACCG	7.27	29.2	2.00594	0.0018251	0.0410117	intergenic
NC_027750.1-46441569	46441553	TCCGAGGTTTTCTCCAGGCTCCTACTGCTCG	6.36	31.09	2.28935	0.000394089	0.0149955	TSS1500
NC_027750.1-46463729	46463713	GCTGTGTTTGGATCCTGGCGATGTCTTGCCT	15.46	72.53	2.23004	2.24e-06	0.000378438	intergenic
NC_027750.1-47107278	47107262	CACGTGAAGATATCCAGGGTGATCACAACTA	14.55	60.29	2.0509	5.53e-05	0.00379217	intergenic
NC_027750.1-47127967	47127951	CTAGTCAAGGTGTCCAGGTTCATCCGAACCA	14.55	47.1	1.69471	0.00141833	0.035332	intergenic
NC_027750.1-47553526	47553510	CGAGATGCTGCTTCCTGGCCGAACACAAACC	41.82	12.25	-1.77141	0.000986735	0.0270574	Exon
NC_027750.1-47939968	47939952	TAGTTTATCTGCTCCTGGTGCGTAGATTGTT	23.64	3.77	-2.64859	0.000828701	0.0239383	intergenic
NC_027750.1-47962387	47962371	TAGTTGTGCTTGCCCTGGACGTCTTCTCCCT	28.18	87.6	1.63626	0.000104696	0.00602449	intergenic
NC_027750.1-48525181	48525165	TGCTCCATTTTGCCCTGGAAACAATACATGT	73.64	25.43	-1.53396	0.000403502	0.015313	TSS1500
NC_027750.1-48592322	48592306	AGGGACACGGGTTCCTGGACAGAAAGACAGA	24.55	88.55	1.85077	2.3e-05	0.0020191	intergenic
NC_027750.1-48594730	48594714	TCGACGACATCTACCAGGTATCGATAGACAC	39.09	12.25	-1.67402	0.00225465	0.0467751	intergenic
NC_027750.1-48613854	48613838	TTCTTCTCAAGACCCTGGCCACCAAAGAATC	41.82	6.59	-2.66584	2.19e-05	0.00197621	intergenic
NC_027750.1-49252209	49252193	CATCATCACTCCCCCTGGAGTCCAGTGCTTG	8.18	36.74	2.16718	0.000276851	0.0113913	intergenic
NC_027750.1-49601551	49601535	CGGTCACGTCGCTCCAGGTAATGGAGGCGCG	18.18	56.52	1.63641	0.000597962	0.0196298	intergenic
NC_027750.1-49685706	49685690	GATGTTTAGTGAGCCTGGTACTCGTACAGAC	14.55	46.16	1.66562	0.00181773	0.0410117	intergenic
NC_027750.1-49934209	49934193	GATTATGAAACCACCAGGCTACTTCAACTAA	37.27	3.77	-3.30538	4.71e-06	0.000667939	intergenic
NC_027750.1-50050317	50050301	CGAGGAAAACCGCCCTGGTTAAGATTATGTT	50.91	12.25	-2.05517	8.18e-05	0.00498922	intergenic
NC_027750.1-50128660	50128644	CAACTACGTCGCTCCAGGACGCTATCGTGCG	44.55	9.42	-2.24163	4.93e-05	0.00350162	intron
NC_027750.1-50594935	50594919	ATCAACACATCATCCTGGTTGGAGAGGACGA	7.27	31.09	2.09642	0.000921293	0.0259684	TSS1500
NC_027750.1-50759224	50759208	ATCATTTGGTTAACCAGGTCTACATAAGTGT	44.55	8.48	-2.39329	2.08e-05	0.00190118	intergenic
NC_027750.1-50766780	50766764	ACCGGATATGCGCCCTGGCAATATATAAATA	28.18	4.71	-2.58087	0.000468868	0.0166977	intergenic
NC_027750.1-52376430	52376414	GAAGTGGAGCTTCCCTGGAAGTCATAACCAC	25.46	2.83	-3.16936	0.000173551	0.00834125	intergenic
NC_027750.1-52861096	52861080	GAGAATATGCATTCCTGGTTGTTTCTGGAAC	49.09	11.3	-2.11911	7.05e-05	0.0044838	intergenic
NC_027750.1-52912832	52912816	ACCGGATAGTGCCCCTGGAGTGGATGGGATG	19.09	56.52	1.56594	0.000963794	0.0268576	intergenic
NC_027750.1-53237891	53237875	CATGAATAACTTCCCTGGGATTTCATAGACG	2.73	19.78	2.85707	0.00152113	0.0359221	intergenic
NC_027750.1-53604719	53604703	ACGGTAGTCGTCCCCAGGTGGTTCCGAGAAG	3.64	37.68	3.37179	3.2e-06	0.000487618	intergenic
NC_027750.1-53620805	53620789	TCCTCAACAACCACCTGGTGTTTCTTTGGGT	11.82	71.59	2.59853	2.84e-07	8.29e-05	intergenic
NC_027750.1-53912577	53912561	CGATTTTCGAAATCCTGGATATGTTCTCCTT	71.82	27.32	-1.39443	0.00127019	0.0325457	intergenic
NC_027750.1-53933932	53933916	TGTTGTTGCCACGCCTGGTTTCCACGATATC	30.91	6.59	-2.22972	0.000921293	0.0259684	intergenic
NC_027750.1-54087529	54087513	TACATGGAAGTCTCCTGGTCAATGCAGAAGT	8.18	39.56	2.27387	0.000104366	0.00602449	intergenic
NC_027750.1-54376393	54376377	CATTCCATCTGGTCCTGGGGCTTTTTCCGGA	125.46	48.98	-1.35696	0.000448342	0.0163052	intergenic
NC_027750.1-54889578	54889562	CACTTGTGGGGAGCCAGGGCACAAACATACC	60.91	17.9	-1.76672	0.000239934	0.0105078	intergenic
NC_027750.1-54892076	54892060	ATACCAACGCAACCCTGGACTGATCTCAGCA	99.1	28.26	-1.81012	1.47e-05	0.00154336	intergenic
NC_027750.1-54961445	54961429	CTTCTGGATGAACCCTGGCTTATGAAGAGAA	4.55	23.55	2.37179	0.00215538	0.0452389	intergenic
NC_027750.1-54990179	54990163	AGTCATCAGTTTTCCAGGATATTCCTCATTC	44.55	14.13	-1.65666	0.00138583	0.0350534	TSS200
NC_027750.1-55111260	55111244	AAAGGTCGTAGCGCCTGGTTCATGATTCTCA	2.73	18.84	2.78683	0.00235517	0.0473663	intergenic
NC_027750.1-55773649	55773633	GGTACCCGAACGCCCAGGCCTAGTTAGGGTC	1.82	28.26	3.95675	1.1e-05	0.00124077	intergenic
NC_027750.1-55916039	55916023	AACATTCGGTTGACCAGGCGCTGGTAGGTTG	42.73	12.25	-1.80247	0.000748462	0.0225103	1stExon
NC_027750.1-56527704	56527688	GGAGAGTTCGTATCCAGGGAGTTCAACGACT	18.18	102.68	2.49773	2.19e-08	1.12e-05	TSS1500
NC_027750.1-56675530	56675514	ATCGTCCATTTAGCCAGGAACGTGATTGCTC	69.09	25.43	-1.44195	0.00104504	0.0283215	intron
NC_027750.1-56973380	56973364	GAAGTGATTCATACCAGGAGTTCGTATAGTG	14.55	47.1	1.69471	0.00141833	0.035332	intergenic
NC_027750.1-57248611	57248595	CTTTGGAGCCTCCCCTGGCGTGATGTGTTTC	151.83	51.81	-1.55115	3.77e-05	0.00293743	intergenic
NC_027750.1-57269141	57269125	AATCTTCTTTTTCCCTGGGGGTCGTCCAGGT	25.46	3.77	-2.7556	0.00055231	0.0185162	TSS1500
NC_027750.1-57546290	57546274	TGGACAATTCAACCCTGGATTTTTATCGAGG	3.64	25.43	2.80452	0.00055231	0.0185162	intergenic
NC_027750.1-58337538	58337522	AACTAGATCTGATCCTGGTATGCACATCCCT	22.73	3.77	-2.59196	0.0012441	0.0320588	Exon
NC_027750.1-58408559	58408543	TACGGGACTAGTGCCTGGGTCAATGGTGGTT	19.09	75.36	1.98098	1.78e-05	0.00171207	intergenic
NC_027750.1-58411319	58411303	CCGATCCGGGCTACCTGGATCGACCGATCTG	46.37	118.69	1.35593	0.000334945	0.0131378	intergenic
NC_027750.1-58440981	58440965	GGATCCTGCTACTCCAGGGGTTTGACATCGA	27.27	5.65	-2.27099	0.00166495	0.038487	intergenic
NC_027750.1-58770868	58770852	TCAGTCCACTGTCCCTGGCAGTACCGAAAAT	47.28	14.13	-1.74247	0.000828448	0.0239383	TSS1500
NC_027750.1-58875945	58875929	CACTTCCGTTAGACCTGGACCCGTTCTAATC	89.1	22.61	-1.97846	8.49e-06	0.00104733	intergenic
NC_027750.1-59670540	59670524	TGTGTGTGTGTGTCCAGGGAGAAGAGGAGGA	27.27	75.36	1.46648	0.000737084	0.0223041	intergenic
NC_027750.1-59843267	59843251	GGTTATCTATTGACCTGGGTCTTGTCATTTG	4.55	24.49	2.42825	0.00215538	0.0452389	intergenic
NC_027750.1-60043767	60043751	GATTTTTCAACTTCCTGGGATTCTCCACTAC	53.64	9.42	-2.50951	3.15e-06	0.00048323	intergenic
NC_027750.1-60221378	60221362	TATTCGATCAGTCCCAGGCCTACCCACCAAT	33.64	9.42	-1.83638	0.00151018	0.0359221	TSS1500
NC_027750.1-60502663	60502647	GAGGCTAGGACATCCTGGTTCAGTTATGATG	42.73	10.36	-2.04423	0.000196539	0.0091174	intergenic
NC_027750.1-60642535	60642519	AAAGGGAAAGGGTCCAGGCTGCCATGACTGA	19.09	60.29	1.6591	0.000495987	0.017412	intergenic
NC_027750.1-60674965	60674949	CGCAGACTGGGAACCAGGAACTACCCCTGCA	1.82	38.62	4.40734	9.65e-08	3.64e-05	TSS1500
NC_027750.1-60904690	60904674	TGCTAGTGTTGAGCCAGGAGCTGATGAGCAC	17.27	55.58	1.6863	0.000454687	0.0165055	1stExon
NC_027750.1-62412693	62412677	AATCCAATATAACCCAGGAAAGGCGAATGTG	83.64	31.09	-1.42774	0.000652747	0.0207227	intergenic
NC_027750.1-62453810	62453794	GACATGACGTCTCCCTGGGCGAACTGACGCG	89.1	29.2	-1.60946	0.000131543	0.00708125	intergenic
NC_027750.1-62706545	62706529	GAGGCGCAGATGTCCTGGTCTCTATCAGCTA	23.64	67.82	1.52048	0.000852799	0.0245446	intergenic
NC_027750.1-62710638	62710622	TATGCTTTCATCACCTGGCTTGCAATTCGTA	5.45	30.14	2.46735	0.000219215	0.00984074	intergenic
NC_027750.1-63039497	63039481	TCGATCCTCTGTCCCTGGCGATGCTAAAATG	17.27	1.88	-3.19946	0.00179799	0.0407508	intergenic
NC_027750.1-63545184	63545168	TGATTCGTTTAATCCAGGTGCTACAGAATCC	21.82	2.83	-2.94678	0.000635938	0.0204353	intergenic
NC_027750.1-63675954	63675938	TATTTGGGAGTTACCTGGAGGATATCAAGCT	17.27	1.88	-3.19946	0.00179799	0.0407508	intergenic
NC_027750.1-63733697	63733681	CAGAGTGGGTTTGCCAGGCCCTCCGTCGTCG	3.64	24.49	2.75018	0.000828701	0.0239383	intergenic
NC_027750.1-63813273	63813257	TACTCGATCCGTCCCAGGCCTAGTTGCATCC	100.01	23.55	-2.08635	1.7e-06	0.000318075	intergenic
NC_027750.1-64088058	64088042	AACTTTCGTTGTCCCAGGGGGGCGTCCTGGT	30	5.65	-2.40864	0.000564896	0.0187628	intergenic
NC_027750.1-64203665	64203649	AGGTGTTAAGTACCCAGGCCCTTTCATCTCG	18.18	57.46	1.66021	0.000597962	0.0196298	intergenic
NC_027750.1-64281472	64281456	AGCATCACCTAGGCCTGGGCATTTCGGGTAT	47.28	11.3	-2.06491	0.000125127	0.00679143	intron
NC_027751.1-6400	6384	AGGAGAACTTATCCCTGGAGTGTCTGCAATG	63.64	139.41	1.13133	0.00207133	0.0448588	intergenic
NC_027751.1-895362	895346	TCTCTACTCAACTCCTGGAAGAGTGTGAATC	160.92	32.97	-2.28712	8.12e-09	4.86e-06	intergenic
NC_027751.1-1700289	1700273	CGCAGCCTTAACACCAGGAGGCCGTTTGGTT	5.45	42.39	2.9594	2.54e-06	0.000418693	1stExon
NC_027751.1-1938946	1938930	TATATTCTTTAGTCCAGGAAGCCCAAAGAGA	22.73	1.88	-3.59579	0.000107496	0.00605532	intergenic
NC_027751.1-2268786	2268770	CACTGGTGGCCCTCCTGGATACTTCCTCCCG	5.45	28.26	2.37443	0.000468868	0.0166977	Exon
NC_027751.1-4387811	4387795	GTGAAAACGTTGACCAGGCTATCTAAGCCAT	26.37	5.65	-2.22257	0.00238604	0.0475749	intergenic
NC_027751.1-4667714	4667698	TGCAGGATTTTAACCAGGAAAGGAGAAAGGG	1.82	16.96	3.22013	0.00179799	0.0407508	intron
NC_027751.1-4809920	4809904	CAATCAAGAAGGTCCTGGAATGTTCTCACTC	10	38.62	1.94935	0.000649935	0.0206821	Exon
NC_027751.1-5021533	5021517	TGAGGATCAATTTCCAGGCATACCAAGTACT	41.82	13.19	-1.66475	0.00175654	0.0402504	intergenic
NC_027751.1-5117618	5117602	CATCACATCTAGGCCTGGGCATTTCGGGTAT	23.64	81.01	1.77687	6.72e-05	0.0043497	TSS1500
NC_027751.1-5594233	5594217	TGCTTCCTATCATCCTGGGAAAGCCACAATG	50.91	17.9	-1.50799	0.00233269	0.0473663	intergenic
NC_027751.1-5687584	5687568	AACAAATCAACGCCCAGGTACCTGCAGTGTA	26.37	5.65	-2.22257	0.00238604	0.0475749	intergenic
NC_027751.1-5908036	5908020	AACCCGCGCTTAACCTGGTCACGAACAGTAT	3.64	28.26	2.95675	0.00016441	0.0083066	intergenic
NC_027751.1-5908905	5908889	GAGAGAGTTATCTCCAGGAGACTGAAGAAAA	27.27	4.71	-2.53352	0.000686338	0.0214768	intergenic
NC_027751.1-5916901	5916885	GGGTCTGGCACGTCCAGGAACACCTCGTTCG	238.2	659.38	1.46894	2.41e-06	0.000401054	TSS1500
NC_027751.1-6251040	6251024	TGCTTCCTCGTCGCCTGGCAACAAAGGAACC	75.46	161.08	1.09399	0.00185393	0.0411383	intergenic
NC_027751.1-6254084	6254068	AGTTCGAGTCCAACCTGGAGATAATGTAAAC	1.82	28.26	3.95675	1.1e-05	0.00124077	Exon
NC_027751.1-6255095	6255079	TAGGGGATGAAGCCCTGGATAACACTCTCCT	1.82	28.26	3.95675	1.1e-05	0.00124077	intron
NC_027751.1-6497506	6497490	TATCCCTAAGCATCCTGGAGCCTCCGCAATC	81.82	28.26	-1.53369	0.00030618	0.0124552	intergenic
NC_027751.1-6518095	6518079	CGTTGGGTAGGATCCAGGATTGAGAGGAGAG	32.73	86.66	1.40475	0.000784667	0.0233501	TSS1500
NC_027751.1-7008156	7008140	CGTCATAAGACTTCCAGGAAGTCGTCTAGCG	19.09	61.23	1.68142	0.000397285	0.0151026	intergenic
NC_027751.1-7022755	7022739	TTCACAGTCATCACCAGGCACACGTTCATGC	17.27	52.75	1.6109	0.000919134	0.0259684	intergenic
NC_027751.1-7492905	7492889	TGGTAATCGATGACCAGGTCGTAATCCGCTA	10.91	45.21	2.05099	0.000222224	0.00994173	intergenic
NC_027751.1-7587018	7587002	TCATGTGTCGTATCCAGGACCAACCCACACC	3.64	34.85	3.25915	1.02e-05	0.00119124	1stExon
NC_027751.1-7657298	7657282	CTTGACTCAATACCCAGGCTTTCGATCACTC	63.64	19.78	-1.68589	0.000334124	0.0131186	intergenic
NC_027751.1-7800006	7799990	GACAGCTCAAGGTCCAGGGAACCTCGAGATA	99.1	35.8	-1.46893	0.00032063	0.0128184	intergenic
NC_027751.1-9671939	9671923	GGGATCAATGAACCCTGGGGGCTGGAACATG	47.28	14.13	-1.74247	0.000828448	0.0239383	intergenic
NC_027751.1-9823680	9823664	ACACTAGCTCGCTCCAGGTAAGCTAGAGCTG	11.82	41.45	1.81014	0.00130036	0.0330824	intergenic
NC_027751.1-10080808	10080792	TACCTTAATATCACCAGGTCCTCTTGTTGTT	55.46	12.25	-2.17867	2.72e-05	0.00231335	intergenic
NC_027751.1-10703203	10703187	CTCTAGACGACTTCCAGGAATGGACTTGTTG	25.46	73.47	1.52892	0.000488298	0.0172495	intergenic
NC_027751.1-10778230	10778214	CCTTTTTTTGACACCTGGCACTACGAAACAC	46.37	7.54	-2.62056	1.51e-05	0.00154336	TSS1500
NC_027751.1-11111955	11111939	TCTCTTGCTGATTCCAGGCATTGAATAAAGA	18.18	54.63	1.58734	0.000942844	0.0263482	intergenic
NC_027751.1-11698943	11698927	CTTATTCTCACACCCTGGCTTATACAAAATC	21.82	3.77	-2.53301	0.00186827	0.0411383	intron
NC_027751.1-12380321	12380305	CATTTCAGCTTCACCAGGCCAGGGAACTCCA	82.73	16.01	-2.36944	4.27e-07	0.000113757	intergenic
NC_027751.1-12384461	12384445	TTCTTGCCAAACCCCAGGGACGTAGCCATTC	18.18	1.88	-3.27355	0.00111859	0.0294649	intergenic
NC_027751.1-12416509	12416493	AACCACTAGAACTCCAGGATTCCACACACGG	31.82	82.89	1.38126	0.00107976	0.029063	intergenic
NC_027751.1-12566067	12566051	TAGTTATGCGCCCCCTGGAATTCTTCCCCCT	16.36	47.1	1.52555	0.00233547	0.0473663	intergenic
NC_027751.1-13016891	13016875	TTACTCTCTCTGTCCTGGGTATACAAAACTT	24.55	1.88	-3.70692	4.29e-05	0.0032261	intergenic
NC_027751.1-14529283	14529267	TGGTATCAAAGCACCAGGGATTGCATCCTTA	5.45	40.5	2.89359	5.25e-06	0.000716978	intergenic
NC_027751.1-14700690	14700674	AACTGCACCCTTCCCTGGTGACAGTCCAAGG	1.82	34.85	4.25915	5.18e-07	0.00012994	intergenic
NC_027751.1-14844423	14844407	TACAGCTCAAACCCCTGGAGGTCTCGACGCC	9.09	38.62	2.087	0.000317918	0.0128138	TSS1500
NC_027751.1-14846916	14846900	CACGATACCCAACCCTGGAGAAGATGGCTCT	8.18	36.74	2.16718	0.000276851	0.0113913	intergenic
NC_027751.1-14882212	14882196	AAAGCGCAAGTCGCCTGGCGAATCAGATAAT	5.45	43.33	2.99104	1.77e-06	0.000318075	intergenic
NC_027751.1-15081189	15081173	TATGTTTGCTACTCCAGGTTTAGATAATGTT	189.1	75.36	-1.32728	0.000177604	0.00848435	intergenic
NC_027751.1-15236626	15236610	TCCCTTCAGTGCTCCAGGCATTGGTGATCCA	9.09	33.91	1.89936	0.00151018	0.0359221	1stExon
NC_027751.1-15283015	15282999	AGATCTCGGCAGTCCTGGACCTCCCAAGTCT	5.45	28.26	2.37443	0.000468868	0.0166977	intergenic
NC_027751.1-15293895	15293879	TCTCTTAATTGTTCCTGGAAGCTCTGATACC	276.38	86.66	-1.67322	1.31e-06	0.00026909	intergenic
NC_027751.1-15437857	15437841	AATGAAAACAAAGCCTGGGAGCTGCAAAATC	28.18	2.83	-3.3158	4.81e-05	0.00350162	Exon
NC_027751.1-15887563	15887547	GAAACAAACCTTTCCAGGGAGTACATGAAGA	26.37	5.65	-2.22257	0.00238604	0.0475749	intergenic
NC_027751.1-16933394	16933378	GAAGCTTACTCTTCCAGGAAGACTAGCCAGC	23.64	4.71	-2.32743	0.00215538	0.0452389	intergenic
NC_027751.1-17152123	17152107	CATGTCGACGGATCCAGGAACATCAGAGGAC	2.73	18.84	2.78683	0.00235517	0.0473663	1stExon
NC_027751.1-17306057	17306041	TACAAGTCGATGCCCTGGCTAATCTAGGGTC	3.64	27.32	2.90795	0.000245961	0.0106419	intergenic
NC_027751.1-17435804	17435788	ATCAACAAGAAAACCAGGCGATTCATGGTGG	30	6.59	-2.18661	0.00129692	0.0330804	TSS200
NC_027751.1-17497632	17497616	CTTTGTATCCAACCCTGGAAAACGTAATACC	41.82	8.48	-2.30206	5.46e-05	0.00376997	intergenic
NC_027751.1-17505267	17505251	TATCATTCGGATCCCTGGTCTTTTTGATAGG	20	2.83	-2.82113	0.00152113	0.0359221	intergenic
NC_027751.1-17586580	17586564	CCATTGTGCCACACCAGGTTATTAATTGTGT	2.73	20.72	2.92405	0.000983073	0.0270574	intergenic
NC_027751.1-17828795	17828779	TCTTCACATCTTGCCAGGACTTTACATAGGT	11.82	48.98	2.05096	0.000142179	0.00755079	Exon
NC_027751.1-17873421	17873405	TATGTGCCAACATCCAGGCCAAAACAAAAAT	73.64	20.72	-1.82947	6.48e-05	0.00432652	intergenic
NC_027751.1-18032106	18032090	ACACTGTAGCTTGCCAGGAGAGATAAGAGAG	5.45	27.32	2.32563	0.000686338	0.0214768	intergenic
NC_027751.1-18233091	18233075	GATTTTTGGAGTCCCTGGCTGATCTTTGAGA	47.28	6.59	-2.84288	4.14e-06	0.000604092	intergenic
NC_027751.1-18235884	18235868	TCCTGAACACACGCCTGGACGCTTTGCAACA	3.64	25.43	2.80452	0.00055231	0.0185162	intergenic
NC_027751.1-18337483	18337467	GAGAAGGTATGCTCCAGGTGTGTTGTGTGCA	495.48	133.76	-1.88918	1.15e-08	6.47e-06	intergenic
NC_027751.1-18776645	18776629	ATTTATTCAACTTCCTGGTGATTCTATACCA	34.55	6.59	-2.39034	0.00023466	0.0102997	intergenic
NC_027751.1-18780343	18780327	GAAACTAGAATAACCTGGTTTGAAAGTGGGA	183.65	69.71	-1.39752	0.000101553	0.00596307	intergenic
NC_027751.1-18782149	18782133	CTCTTCCAAGTAACCAGGTTCCCTCCAATGA	135.46	443.67	1.71162	1.19e-07	4.22e-05	intergenic
NC_027751.1-18795167	18795151	TAGTTTATCTGCTCCTGGTGCGTAGGTTGTT	57.28	17.9	-1.67807	0.000597962	0.0196298	intergenic
NC_027751.1-19096582	19096566	GATTAGAACATGACCTGGTGGCTACAACCAT	60	20.72	-1.53394	0.00123077	0.0319926	intergenic
NC_027751.1-19357610	19357594	AGAACCCTTGAAGCCTGGTGGAGGACGCATA	1.82	18.84	3.37179	0.000697104	0.0215067	intron
NC_027751.1-19584558	19584542	GAAGCAGTCGAATCCTGGCACAGTAGCTCGT	11.82	40.5	1.77669	0.0017128	0.0394085	1stExon
NC_027751.1-19849767	19849751	GGATCTCTAACATCCTGGGCCGATATCAAGA	30.91	8.48	-1.86594	0.00195564	0.0427285	intergenic
NC_027751.1-20027884	20027868	TTTTGAGCAACCACCTGGGTCGTAAGAGCTT	10	37.68	1.9138	0.00087631	0.0250386	Exon
NC_027751.1-20432601	20432585	GATTGCCTCTTTGCCAGGCACTGAGACGTAG	60.91	15.07	-2.015	4.31e-05	0.00323166	intergenic
NC_027751.1-20472613	20472597	CTCTAGCATGGACCCTGGAGTCTATTCAAGA	1.82	22.61	3.63495	0.000107496	0.00605532	intron
NC_027751.1-20718772	20718756	TCTGCCCTAGCTCCCTGGGGATTCGATCCCT	15.46	46.16	1.5781	0.00181773	0.0410117	intergenic
NC_027751.1-20809578	20809562	CCTGAGTTCGGTCCCTGGAACCGAGCTCCCC	10	39.56	1.98404	0.000481956	0.0170408	intron
NC_027751.1-21299345	21299329	AATTTTTAAGCCTCCTGGAAGTGCTGACCAC	69.09	218.54	1.66135	2.32e-06	0.000389126	intron
NC_027751.1-21313142	21313126	GATTGGAGACAATCCAGGATTCATTGCAGTA	48.18	14.13	-1.76967	0.000640188	0.0204544	intergenic
NC_027751.1-21576151	21576135	TAGTTATGCGCTCCCTGGAGTTCTTCCCCCT	49.09	126.22	1.36244	0.00030903	0.0125397	intergenic
NC_027751.1-21947375	21947359	CGCGCGATAGCGTCCTGGAGTGACGTAGTTG	117.28	259.04	1.14322	0.000507747	0.017746	intergenic
NC_027751.1-21975091	21975075	TAAGCAGCTACCACCAGGATCTCTTACATCC	111.82	23.55	-2.24738	1.77e-07	5.84e-05	intergenic
NC_027751.1-22136297	22136281	ATGGTCAGCACTTCCAGGAGGCTTAAAAATT	448.21	4.71	-6.5723	6.13e-37	1.21e-32	intergenic
NC_027751.1-22143254	22143238	AGATCCAATGGCACCAGGAGAAGGAGGCGTG	5.45	25.43	2.2222	0.0014719	0.035896	intron
NC_027751.1-22704568	22704552	ACGGGCAGGAATTCCTGGGCAATCCAGAGGT	11.82	42.39	1.84249	0.000986735	0.0270574	intron
NC_027751.1-23009449	23009433	TGCGATCAACTGACCTGGGCTGGGTCAATGA	6.36	40.5	2.67082	1.6e-05	0.0015736	intron
NC_027751.1-23034232	23034216	AGGATGCTCTGGCCCAGGGACGAGAATTGAG	335.47	162.02	-1.05001	0.0014697	0.035896	intergenic
NC_027751.1-23207862	23207846	GCCATGGTTGTATCCTGGGATTCGGTATTCG	6.36	27.32	2.10286	0.00166495	0.038487	intergenic
NC_027751.1-23296628	23296612	ACTTGAAAGTCGTCCAGGTAGACGACCTACG	11.82	46.16	1.96541	0.000326226	0.0129764	intergenic
NC_027751.1-23630810	23630794	TATGTCTGGAACACCTGGTACAACATATGTC	7.27	31.09	2.09642	0.000921293	0.0259684	intergenic
NC_027751.1-23954092	23954076	GTGTAGTCAATTCCCAGGAGTTGCGTGTAAC	80	26.38	-1.60056	0.000196863	0.0091174	intergenic
NC_027751.1-24297221	24297205	AAGCACACCTTCTCCAGGGTACCGACCTGGA	33.64	3.77	-3.15754	1.51e-05	0.00154336	intergenic
NC_027751.1-24450772	24450756	AACAGTTAAAAATCCAGGGAGACTCTTCCAT	50	6.59	-2.92358	1.55e-06	0.000298179	intergenic
NC_027751.1-25111456	25111440	CCTAAGAGAGGCGCCAGGGCAAGGAGTATGG	39.09	143.18	1.87296	1.23e-06	0.000257497	intergenic
NC_027751.1-25312821	25312805	TGGATGCTTCAGCCCAGGGATTAATATGGTT	16.36	68.76	2.0714	1.15e-05	0.00127626	intron
NC_027751.1-25512084	25512068	AGGGCGATCGAAACCAGGACGGACGGCGACT	21.82	3.77	-2.53301	0.00186827	0.0411383	intron
NC_027751.1-26438995	26438979	GTTCGGACCCCATCCTGGAAGCATAGAGTCA	52.73	16.01	-1.71965	0.000550258	0.0185162	intergenic
NC_027751.1-26486275	26486259	ACACCGTAGCCCTCCAGGTCGTGCCTGTTGT	10.91	40.5	1.89227	0.000934992	0.0261844	1stExon
NC_027751.1-26572614	26572598	TGCTGCGTTTGAACCAGGCACATAGTCTAAC	40.91	11.3	-1.85613	0.000701648	0.0215216	TSS1500
NC_027751.1-26616815	26616799	CGGTCACTACCGTCCAGGTTTACGAAGTGGT	1.82	24.49	3.75018	6.78e-05	0.0043497	TSS1500
NC_027751.1-26840365	26840349	AACATGGTAAGAGCCTGGGCTATGAGAGCTA	64.55	9.42	-2.77662	1.22e-07	4.3e-05	intergenic
NC_027751.1-27047031	27047015	GTAGACGAGAATGCCTGGACTGATGTCGTAT	80	26.38	-1.60056	0.000196863	0.0091174	intergenic
NC_027751.1-27684788	27684772	CATTTCGGTGGGGCCAGGATACTCAGTTAGC	55.46	16.01	-1.79247	0.000339011	0.0132577	intergenic
NC_027751.1-27723546	27723530	TGCAGCCAATGATCCAGGTAAATGAACAGTA	3.64	43.33	3.57336	4.81e-07	0.000123953	intergenic
NC_027751.1-27909227	27909211	ACTATTGCACGGGCCTGGCTCAACCCGCCAA	34.55	10.36	-1.73766	0.00214288	0.0452389	intergenic
NC_027751.1-28131682	28131666	AAACAGTGAGGATCCAGGAGCGCGGAGTGAT	13.64	78.18	2.51896	3.15e-07	9.01e-05	Exon
NC_027751.1-28469562	28469546	GACACGGTTGCTTCCTGGTTGGTGAACATGA	3.64	22.61	2.63495	0.0012441	0.0320588	intergenic
NC_027751.1-28805517	28805501	CGCTGCCTTCACACCAGGAGGACGTTGCTCA	24.55	94.2	1.94	8.92e-06	0.0010789	1stExon
NC_027751.1-29136141	29136125	TGCCAAAGTCTTTCCAGGCATCGCTCACATG	39.09	104.56	1.41946	0.000340914	0.0133189	intergenic
NC_027751.1-29268906	29268890	CTGGCTCCCATCTCCTGGCTTATCGCTCGCG	30.91	103.62	1.74516	2.27e-05	0.00201755	intergenic
NC_027751.1-29501433	29501417	CGCTGAGTAAGCTCCTGGTGCCTCTGCACGC	5.45	38.62	2.82502	7.58e-06	0.000955041	intergenic
NC_027751.1-29861196	29861180	GCGGTGCGATCGCCCTGGACCCAATCCGTTG	28.18	92.31	1.71182	5.12e-05	0.00360204	intergenic
NC_027751.1-29865124	29865108	AACTCTATAACCACCTGGGATGACTGCAAGA	42.73	13.19	-1.6958	0.0013468	0.0341759	intron
NC_027751.1-30002547	30002531	GTTTTCATTGTAGCCAGGAAATGTGTGGATA	36.37	4.71	-2.94895	2.3e-05	0.00201845	intergenic
NC_027751.1-30077257	30077241	GCCACGATCACATCCTGGCGACCATACTAAT	5.45	29.2	2.42164	0.000320481	0.0128184	intergenic
NC_027751.1-30420791	30420775	GCTGTCTGAGTGGCCAGGAGTTGGGCAAGAC	3.64	28.26	2.95675	0.00016441	0.0083066	intergenic
NC_027751.1-31584847	31584831	TATCATGTGCTCTCCAGGTACACCGAGATAT	2.73	18.84	2.78683	0.00235517	0.0473663	intergenic
NC_027751.1-31599839	31599823	GATATTACAAAACCCAGGCTGCTTAATGGCA	30.91	8.48	-1.86594	0.00195564	0.0427285	intergenic
NC_027751.1-31880747	31880731	AGGGAGAAGACGTCCAGGGCGAACACAACTA	15.46	56.52	1.87022	0.000116818	0.006411	intergenic
NC_027751.1-32164271	32164255	ACGTTACAGTGATCCAGGGATCGTCTCTGTA	18.18	93.26	2.35891	1.85e-07	5.98e-05	TSS1500
NC_027751.1-32858900	32858884	TCTTCTTAGGCCTCCAGGAGGGGGCAAAGGA	5.45	25.43	2.2222	0.0014719	0.035896	intergenic
NC_027751.1-33047521	33047505	GACATAATCCGGCCCAGGTCAAGAGATGTCG	38.18	8.48	-2.17068	0.000199909	0.00917232	Exon
NC_027751.1-33438698	33438682	CCGCGGCCTTACACCTGGATTGGCCGAGACA	31.82	144.12	2.17926	4.77e-08	2.09e-05	intergenic
NC_027751.1-33531496	33531480	AACAACCTACACACCAGGAGCAGATAAACTA	89.1	19.78	-2.17138	1.57e-06	0.000301597	intergenic
NC_027751.1-34532985	34532969	ATCAGCAGCTGGTCCTGGTCAGTCTGTCCAC	29.09	95.14	1.70953	4.6e-05	0.00340232	intergenic
NC_027751.1-35850267	35850251	CACCATCGACGTTCCAGGCGCTCATGAATGA	36.37	106.44	1.54922	0.000109864	0.00612435	Exon
NC_027751.1-36222798	36222782	CTCGAGCGAACCTCCAGGCCCCTAATACCTT	7.27	47.1	2.6957	4.14e-06	0.000604092	intergenic
NC_027751.1-37287250	37287234	TTGCTTGCAGTGGCCAGGCTCTCTCCGTTCG	12.73	55.58	2.12633	4.2e-05	0.0032243	intron
NC_027751.1-38356135	38356119	CCGCGCGGACGACCCAGGACGACCCAGCACG	15.46	64.05	2.05066	2.05e-05	0.00190118	TSS1500
NC_027751.1-38703419	38703403	GTCACCCGATTGCCCAGGCCTAGGCAGAGGC	49.09	8.48	-2.53329	5.81e-06	0.000761872	intergenic
NC_027751.1-38869449	38869433	AACACGGGATCGACCTGGTCCATTTCACTCG	28.18	4.71	-2.58087	0.000468868	0.0166977	TSS1500
NC_027751.1-38951044	38951028	GTTTTTTGAAGCTCCAGGTACTATGAACGAT	40.91	9.42	-2.11865	0.000170493	0.00834125	intron
NC_027751.1-39517528	39517512	GCAGCCTCAAACGCCAGGTCCCTCCCTCGCC	10.91	50.87	2.22116	3.98e-05	0.0030636	Exon
NC_027751.1-39573417	39573401	CGATGTCCCACATCCTGGTACCTGAAAGAAA	37.27	11.3	-1.72169	0.00220665	0.0461187	TSS1500
NC_027751.1-40277734	40277718	ACTATGAAATCAACCAGGAGCTACAACGTTT	2.73	35.8	3.71299	1.74e-06	0.000318075	intergenic
NC_027751.1-41079652	41079636	TGCAATCTTGACCCCTGGTAATCTTCCATCC	117.28	37.68	-1.63809	4.9e-05	0.00350162	TSS1500
NC_027751.1-41115842	41115826	GCATCGTACCATGCCTGGCACTCACTCTCTG	21.82	59.34	1.44335	0.00228282	0.0471858	intergenic
NC_027751.1-41468541	41468525	CAGCTGGGTCATCCCAGGTCATCCATGATGC	27.27	98.91	1.8588	9.28e-06	0.0011068	intergenic
NC_027751.1-41737043	41737027	TGTCTAAGCCCTTCCTGGACTTAATCCATGT	59.09	10.36	-2.51189	1.77e-06	0.000318075	intergenic
NC_027751.1-41740745	41740729	TGTCTAAGCCCTTCCTGGACTTAATCACTGT	78.19	28.26	-1.46822	0.000625103	0.0202845	intergenic
NC_027751.1-41893235	41893219	TACGACGAATTTACCAGGCCCTTGTTTACGA	123.64	285.42	1.20694	0.000248463	0.0106799	intergenic
NC_027751.1-42115773	42115757	TCGGTCAAAGCAGCCTGGACCCTTTCCCTCT	14.55	57.46	1.98154	0.000116818	0.006411	intergenic
NC_027751.1-42262136	42262120	GGTAGACATTAAGCCAGGAGTGTAGATGACA	36.37	6.59	-2.4644	0.000166842	0.00834125	intron
NC_027751.1-42467896	42467880	GTGTGTGCCTATCCCTGGCTCTCATCTCCTC	42.73	13.19	-1.6958	0.0013468	0.0341759	intergenic
NC_027751.1-42555281	42555265	CCTCTTATATGGTCCTGGAAAATCAGATGCC	50.91	14.13	-1.84919	0.00029507	0.0120655	intergenic
NC_027751.1-43311409	43311393	GGTAGTCGAACCACCAGGGCCACAAGCAGCA	69.09	11.3	-2.61215	2.64e-07	7.84e-05	Exon
NC_027751.1-43400271	43400255	CGGCGTGGAGACTCCAGGACAAAACTGCAGG	4.55	29.2	2.68203	0.000320481	0.0128184	intergenic
NC_027751.1-44890182	44890166	ATCAACTTTGGAGCCAGGACACGAGGTTGTT	47.28	14.13	-1.74247	0.000828448	0.0239383	intergenic
NC_027751.1-44951089	44951073	TCATCTCGCATGGCCTGGTGGATAGTGGTTG	6.36	39.56	2.63694	1.6e-05	0.0015736	intergenic
NC_027751.1-46115722	46115706	AAATTGATCGGATCCAGGTCCAAGAAAATGT	10	120.57	3.5918	1.97e-13	5.97e-10	TSS1500
NC_027751.1-46242551	46242535	ATGCGGTCAGAGCCCAGGGCTCCTCCCACTG	104.55	261.87	1.32466	7.46e-05	0.00465559	intergenic
NC_027751.1-47058461	47058445	AGTTGCACCCTTCCCAGGTGACAATATAGAG	280.93	81.01	-1.79404	2.23e-07	6.87e-05	intron
NC_027751.1-47996436	47996420	GAGCGATTCAGATCCTGGACAATGTAAGTCA	35.46	10.36	-1.77517	0.00214288	0.0452389	TSS1500
NC_027751.1-48440995	48440979	GTGCCAATCGGGTCCAGGTTCGCGAGACGGA	91.82	34.85	-1.39765	0.000681414	0.0214768	intergenic
NC_027751.1-48826490	48826474	GAGAACATGAACTCCAGGGACAAGATCAAAC	130.92	23.55	-2.47489	6.7e-09	4.27e-06	intergenic
NC_027751.1-50153108	50153092	CTTTGAAATTGATCCAGGGAAGATGAAATCG	33.64	9.42	-1.83638	0.00151018	0.0359221	TSS1500
NC_027751.1-50535158	50535142	AATTTTCGATGATCCTGGATTGATTTTGTTA	17.27	1.88	-3.19946	0.00179799	0.0407508	intron
NC_027751.1-51200818	51200802	CTGAGACTCGAACCCAGGTGGTTTCACCGTA	14.55	51.81	1.83221	0.00040773	0.0154197	TSS1500
NC_027751.1-51657277	51657261	CATTCTCGTATCGCCAGGTCAATCGTGTCCA	130.01	39.56	-1.71651	1.5e-05	0.00154336	intergenic
NC_027751.1-51909684	51909668	ACCAACGGTCCCACCAGGTTTCAGAGCTCCG	12.73	41.45	1.70314	0.00228948	0.0472246	1stExon
NC_027751.1-51913041	51913025	GAGCTCTCTTTAACCAGGCTTTACTTGCCAA	37.27	1.88	-4.30921	2.22e-07	6.87e-05	Exon
NC_027751.1-52837270	52837254	AATTCGGATTGATCCTGGTTTGCCCGAAGAA	47.28	12.25	-1.94845	0.000247314	0.010642	intron
NC_027752.1-439717	439701	CACATGGTGACGCCCTGGTAGCGTCCATGCT	117.28	49.92	-1.23227	0.00152668	0.0359221	intergenic
NC_027752.1-2347020	2347004	TTTCAGAACCGAGCCTGGTTGTATTGGAGAA	231.83	485.12	1.06527	0.000631855	0.0204353	intergenic
NC_027752.1-2567430	2567414	TCGCCGTCAGCCTCCTGGGATCAAACCATCG	126.37	41.45	-1.60821	3.73e-05	0.00292329	Exon
NC_027752.1-3217419	3217403	TGGTTTTTCTGCACCAGGAACTAAGAGCATA	40.91	4.71	-3.11865	3.65e-06	0.000551231	intergenic
NC_027752.1-3643623	3643607	ATTTTGGTGTAGCCCAGGAGGTAATACAAGA	72.73	28.26	-1.36379	0.00151818	0.0359221	intergenic
NC_027752.1-4780202	4780186	GAGGTCTCGGATACCAGGGTTATCAAAAAAA	21.82	3.77	-2.53301	0.00186827	0.0411383	intergenic
NC_027752.1-4891745	4891729	GTTTTCTCAAAGACCTGGAATCGATTATGAA	104.55	46.16	-1.17948	0.00230899	0.0473663	intergenic
NC_027752.1-5583624	5583608	AGTCGACACCTCACCAGGCAATCGCCTCTTT	2.73	28.26	3.37179	4.81e-05	0.00350162	intergenic
NC_027752.1-5689309	5689293	ACTCAGTATCCACCCTGGGAGTACAAATATG	47.28	13.19	-1.84179	0.00046355	0.0166977	Exon
NC_027752.1-5697263	5697247	CGCTGCAGTATAACCAGGTATATTCGAAACT	40.91	8.48	-2.27032	7.55e-05	0.00468978	TSS1500
NC_027752.1-5750427	5750411	GAACAAGAAGTCACCAGGGCCCAGGTTAGAG	4.55	42.39	3.21979	2.54e-06	0.000418693	intergenic
NC_027752.1-5781958	5781942	ACTGGCGGAATTACCTGGTACATCGTGACTT	7.27	48.04	2.72421	2.98e-06	0.000466722	intergenic
NC_027752.1-5952127	5952111	ATTCTCGCAAAGACCAGGAATAGATTATGAG	1.82	23.55	3.69372	6.78e-05	0.0043497	intergenic
NC_027752.1-6389709	6389693	ACATGGATGACAACCTGGGTGGGTATGACGG	15.46	47.1	1.60719	0.00141833	0.035332	intron
NC_027752.1-6639990	6639974	AGCCTTTAGCTTCCCTGGTTATGGTGTTGTT	36.37	8.48	-2.10061	0.000383517	0.014664	intergenic
NC_027752.1-6956522	6956506	GCGTTTAGCTGTCCCTGGGTCAGCACTGCCA	20	81.01	2.0181	8.58e-06	0.00105114	intergenic
NC_027752.1-6957666	6957650	GAGGACATAGACGCCAGGGCAAGGGTACCTG	5.45	26.38	2.27512	0.00100503	0.0274827	intergenic
NC_027752.1-7421647	7421631	AAACCTCGTAAATCCTGGATGACTTACATGT	17.27	146.01	3.07973	1.63e-12	3.78e-09	intergenic
NC_027752.1-7698863	7698847	ATGGTATCAACCACCAGGAAGAACTCAAAGA	14.55	47.1	1.69471	0.00141833	0.035332	intron
NC_027752.1-7731029	7731013	GAGCACGAGATCTCCAGGATACTTTTAGCTA	53.64	14.13	-1.92455	0.000135965	0.00727959	Exon
NC_027752.1-7823168	7823152	ATTTTGGTGGAGTCCAGGGGGAAGGATAAGG	57.28	8.48	-2.7559	4.79e-07	0.000123953	intron
NC_027752.1-8098094	8098078	CGAGCCACGGAAGCCAGGAGGTGGTCGCATA	60	140.35	1.22599	0.000835461	0.0240807	intergenic
NC_027752.1-8123952	8123936	TCGTGGAGTGTAACCTGGAGGAAATCCATGC	3.64	32.03	3.13741	3.33e-05	0.00266335	intron
NC_027752.1-8540763	8540747	ATAGTGATGCACTCCTGGTTCGTGGAGACAC	38.18	6.59	-2.53447	8.45e-05	0.00510578	intergenic
NC_027752.1-8782807	8782791	ATTTTTGTACGATCCAGGTCGCAGTTTCGGA	77.28	9.42	-3.0363	4.15e-09	2.83e-06	intergenic
NC_027752.1-9006868	9006852	TCTTGATTTTGCTCCAGGATGTGAGAGATCC	20	1.88	-3.4112	0.000435303	0.0158602	intergenic
NC_027752.1-9150430	9150414	GAAGCCATCCGGACCAGGCGCTTTGTCGGGG	21.82	59.34	1.44335	0.00228282	0.0471858	intergenic
NC_027752.1-9152844	9152828	CGCGTTGATGATTCCTGGCTCTTTCGTCCCT	47.28	107.39	1.18356	0.00227817	0.0471858	intergenic
NC_027752.1-9428457	9428441	TACTGTGAGTAGGCCTGGGCGTTCGGGTACC	72.73	29.2	-1.31658	0.00213774	0.0452389	intergenic
NC_027752.1-9584742	9584726	TGAGTTGTACAAGCCAGGACCACATGGTGAT	33.64	83.84	1.31746	0.00173337	0.0398584	intergenic
NC_027752.1-9875559	9875543	CATGGAAACGGAACCTGGTACGTGGAAGCGG	20	1.88	-3.4112	0.000435303	0.0158602	intergenic
NC_027752.1-10108420	10108404	CTATTGGGTCTTTCCTGGTGTTGAGCCAAAC	19.09	2.83	-2.75394	0.00235517	0.0473663	1stExon
NC_027752.1-10109040	10109024	TGCAGCATTCTCACCTGGTCCTGAACATACA	59.09	20.72	-1.51189	0.00151651	0.0359221	TSS1500
NC_027752.1-10217280	10217264	AGTCTGCCCACTTCCTGGCCATCAAAAAGAC	123.64	32.03	-1.94865	1.54e-06	0.000297951	intergenic
NC_027752.1-10275395	10275379	ACTCGGACAGCCTCCTGGGCAGCTTGCTGGA	3.64	25.43	2.80452	0.00055231	0.0185162	intergenic
NC_027752.1-10344209	10344193	GCCCGCCATGCGTCCTGGATCGCCTACCTCC	7.27	33.91	2.22168	0.000330198	0.0130033	intergenic
NC_027752.1-10569613	10569597	GTCCCACATTTACCCAGGTAAAACCGGTTAC	19.09	2.83	-2.75394	0.00235517	0.0473663	intergenic
NC_027752.1-10595153	10595137	TCCTCCAATCTAGCCTGGAGATCAATAATAG	160.92	66.88	-1.2667	0.000509327	0.0177854	intergenic
NC_027752.1-10728695	10728679	ACTTTAATACGGTCCAGGGGTCTCTGCAGTC	55.46	15.07	-1.87977	0.000192579	0.00896107	intergenic
NC_027752.1-10868263	10868247	TATGCGGGGGTATCCTGGCCATAGAAGTGGT	59.09	20.72	-1.51189	0.00151651	0.0359221	intergenic
NC_027752.1-11489689	11489673	CTCGACGTCTCGACCTGGACTCATCGGCCGA	2.73	20.72	2.92405	0.000983073	0.0270574	intron
NC_027752.1-11587344	11587328	AGACACATGCATGCCAGGCCTTCTTAGCTAG	2.73	35.8	3.71299	1.74e-06	0.000318075	intron
NC_027752.1-11682553	11682537	TGCTGGACAAGATCCAGGTGAAGCTCGATGA	11.82	72.53	2.61735	2.18e-07	6.87e-05	intergenic
NC_027752.1-11723388	11723372	TGTGATCATTCTTCCAGGGATGAAAGCTGCT	178.19	75.36	-1.24155	0.000481567	0.0170408	intergenic
NC_027752.1-11725195	11725179	CTGCATTAGTGAGCCTGGCTGTGTTCCCATT	19.09	2.83	-2.75394	0.00235517	0.0473663	1stExon
NC_027752.1-11888279	11888263	AGGAGGCATTGATCCAGGAGCTGATCACCTT	13.64	59.34	2.12116	3.75e-05	0.00293118	intergenic
NC_027752.1-11893988	11893972	TGTCTAAGTCCCTCCTGGACTTGACCCTAAC	1628.28	443.67	-1.87579	1.47e-09	1.29e-06	intergenic
NC_027752.1-12093509	12093493	AAGTAAATCCTAACCTGGAAGAAACTAACTA	30	2.83	-3.40609	2.07e-05	0.00190118	intergenic
NC_027752.1-12560843	12560827	CACGTCAAGACCCCCAGGGGTTTGGACCACG	6.36	39.56	2.63694	1.6e-05	0.0015736	intergenic
NC_027752.1-12575476	12575460	TCATGGTTATCCACCAGGACATCCACCAGCT	22.73	66.88	1.55698	0.000688064	0.0214797	intergenic
NC_027752.1-12731999	12731983	GGTACCCGAACGCCCAGGACTAATTTTCCTA	80.91	24.49	-1.72413	6.72e-05	0.0043497	TSS1500
NC_027752.1-12819245	12819229	TTGCACTAGAATACCAGGACGTTTCCGAACT	58.19	13.19	-2.14133	2.47e-05	0.00214294	intergenic
NC_027752.1-13204691	13204675	TCTTGAGTACGATCCTGGATAAAACATTCAT	35.46	8.48	-2.06406	0.000531367	0.0181534	TSS1500
NC_027752.1-13739602	13739586	CGAATATCGAGTCCCAGGATATAACCATGGC	40	113.04	1.49876	0.000127818	0.006928	intergenic
NC_027752.1-13805722	13805706	TATGCATCAACCTCCAGGTTTTATCAATCCT	180.92	79.13	-1.19306	0.000756134	0.0226204	intergenic
NC_027752.1-14338192	14338176	TCGTCTTACCGATCCAGGCGTGTCTAACGAA	1.82	18.84	3.37179	0.000697104	0.0215067	TSS1500
NC_027752.1-14673673	14673657	GATTTAAGTCTTTCCAGGGTAACCTCGACAA	40	12.25	-1.70722	0.0017128	0.0394085	intergenic
NC_027752.1-15178469	15178453	TACCCGATTCAGTCCAGGTCTTTAAAATACA	37.27	7.54	-2.30538	0.000276851	0.0113913	intergenic
NC_027752.1-15236145	15236129	ACAACATCACTCTCCTGGTCCTCTCCAACTG	1.82	19.78	3.44203	0.000435303	0.0158602	Exon
NC_027752.1-15236520	15236504	ACTTAGGTGGCAACCAGGGATATAAGACCTC	15.46	48.98	1.66365	0.000862253	0.0247625	1stExon
NC_027752.1-15310404	15310388	GTCTGACTGGTGACCAGGGAACGGTGAGGAA	63.64	15.07	-2.07825	2.05e-05	0.00190118	intergenic
NC_027752.1-15683404	15683388	CCGACAGCGAAGCCCAGGCCAGACTCGCACG	8.18	32.97	2.01098	0.00101997	0.0276993	intergenic
NC_027752.1-16105352	16105336	AGTTTGTAGTGGTCCTGGAAACCATATGGAA	40	10.36	-1.94898	0.000481956	0.0170408	1stExon
NC_027752.1-16174374	16174358	TTGCCTAGTACTTCCTGGTTTCAGATCTGTT	101.82	29.2	-1.80198	1.36e-05	0.00145065	intergenic
NC_027752.1-16670373	16670357	AAACCAACAGATACCTGGTTTCACCAGTAGG	25.46	4.71	-2.43443	0.0014719	0.035896	intergenic
NC_027752.1-16999113	16999097	TTCACTCGTTTCTCCTGGATCTATGACCTTT	5.45	31.09	2.51212	0.000150079	0.00773103	intergenic
NC_027752.1-17023287	17023271	CGGATAATAAGTCCCAGGCCTACTTGTGGGT	118.19	48.98	-1.27084	0.00106439	0.0287472	TSS1500
NC_027752.1-17087435	17087419	ATCTGACTTGAAACCTGGATTTCTTGTAATC	17.27	1.88	-3.19946	0.00179799	0.0407508	TSS1500
NC_027752.1-17407180	17407164	GAAGCCATCCACACCTGGTGCTTTGTCAGCA	49.09	15.07	-1.70375	0.000862253	0.0247625	intergenic
NC_027752.1-17432367	17432351	GGTAATGAGATTTCCTGGTCCATCTGATGGA	43.64	4.71	-3.21185	1.23e-06	0.000257497	TSS1500
NC_027752.1-17659655	17659639	TGCTCCTTCATTGCCTGGCTAGCCATTCTTG	1.82	18.84	3.37179	0.000697104	0.0215067	Exon
NC_027752.1-17985642	17985626	ATGTTAATGCACTCCTGGAGTTGTAGAACGT	33.64	81.95	1.28457	0.00236814	0.0475749	intergenic
NC_027752.1-18606502	18606486	CATCCACAACAAACCTGGAGCTCAGTACATT	23.64	75.36	1.67257	0.000217456	0.00979521	intergenic
NC_027752.1-18821705	18821689	GTGTGAAGAACCTCCAGGTGTACTTGTGTAC	49.09	8.48	-2.53329	5.81e-06	0.000761872	intergenic
NC_027752.1-19528504	19528488	AGCTCTATCGCCTCCAGGAGAACCACCGAGG	30.91	82.89	1.42312	0.000771569	0.023042	TSS1500
NC_027752.1-19929594	19929578	GACTCAAACAACACCAGGCGCATTCACACTG	9.09	44.27	2.28398	6.71e-05	0.0043497	intergenic
NC_027752.1-19934900	19934884	TCCCTCCCTCTACCCTGGCCAAGGCCAAATC	45.46	5.65	-3.00827	2.8e-06	0.000445416	intergenic
NC_027752.1-19994036	19994020	GAGAGAGACTTCACCTGGGTAAAGACTGATA	18.18	1.88	-3.27355	0.00111859	0.0294649	intergenic
NC_027752.1-20188340	20188324	AAGGAACGAAGATCCTGGACGCCAACAGATG	25.46	65.94	1.37292	0.00184315	0.0411383	intron
NC_027752.1-20288615	20288599	AGGTTTAGGGATTCCTGGTAATACTGCGAGG	60.91	19.78	-1.62264	0.000638556	0.0204353	intergenic
NC_027752.1-20434521	20434505	GCTGGATATGTTTCCAGGACGGGATTGGAGT	2.73	22.61	3.04999	0.000411878	0.0154197	intergenic
NC_027752.1-20445331	20445315	TCTTGATTTCGGCCCAGGATGTAAGAGATCC	43.64	8.48	-2.36351	2.87e-05	0.00240632	intergenic
NC_027752.1-20515971	20515955	ATCAGGAGAAATACCAGGAATATCATCAAGG	33.64	7.54	-2.15754	0.000736236	0.0222956	TSS1500
NC_027752.1-20573510	20573494	AGTTCAATGCAGTCCTGGTTCAATGGATGTT	5.45	23.55	2.1114	0.00215538	0.0452389	intergenic
NC_027752.1-21556316	21556300	GTTATCTTTGGTTCCAGGGTTCCTGAGGAAT	92.73	20.72	-2.16201	1.25e-06	0.000259355	intron
NC_027752.1-21651196	21651180	AGTTGTACCACCTCCAGGTATAAGTTTCTTT	26.37	87.6	1.73203	4.42e-05	0.00330198	intron
NC_027752.1-21757737	21757721	AGGATGTCGGCCTCCAGGTACCAGATTAGAG	60.91	20.72	-1.55566	0.000998463	0.02736	intergenic
NC_027752.1-21830423	21830407	AATGGGAGTTCCTCCAGGGTGGCTGTCCATT	18.18	1.88	-3.27355	0.00111859	0.0294649	intergenic
NC_027752.1-21903053	21903037	CAAGCTTACAGACCCTGGGAAATTTGTTGTT	32.73	3.77	-3.11798	2.24e-05	0.00201609	intergenic
NC_027752.1-22001899	22001883	GGCGTATATGATACCTGGGCTCCAGGAGGGG	4.55	39.56	3.1201	5.25e-06	0.000716978	intergenic
NC_027752.1-22042848	22042832	TCTTGATGTCTGCCCAGGATGTAAGAGATCC	28.18	2.83	-3.3158	4.81e-05	0.00350162	intergenic
NC_027752.1-22194034	22194018	AACCCCTCTTTGGCCTGGTTAGTATAAAATA	46.37	10.36	-2.16217	8.03e-05	0.00492856	intergenic
NC_027752.1-22223024	22223008	TATCGGTTATGCACCTGGAACATTAGCTGCA	8.18	32.97	2.01098	0.00101997	0.0276993	intergenic
NC_027752.1-22276555	22276539	AATGGATAAGTGTCCAGGCCGAGAGACCTCA	39.09	7.54	-2.37416	0.000144407	0.00757732	intergenic
NC_027752.1-22364601	22364585	AAGGTTCTTTCTACCAGGTGCTTCAAATGTC	38.18	7.54	-2.34018	0.000199909	0.00917232	Exon
NC_027752.1-22380993	22380977	AAGGTCACTCAATCCAGGAATGCACGAAATA	43.64	7.54	-2.53301	2.87e-05	0.00240632	intron
NC_027752.1-22433762	22433746	ACTACTGATAGCGCCTGGCGTGCCCCTCTGT	52.73	9.42	-2.48483	4.26e-06	0.000613149	intergenic
NC_027752.1-22474530	22474514	GCTACATAGAGCTCCAGGCCAACAAAACTAT	40	9.42	-2.0862	0.000232786	0.0102997	intergenic
NC_027752.1-22610639	22610623	ACTGCTGGAACGCCCTGGACCTCAAAGCTTA	68.19	22.61	-1.5926	0.000563514	0.0187628	intergenic
NC_027752.1-22623288	22623272	GCCAAGGACAGACCCTGGTAGTCGGAACCAT	57.28	13.19	-2.11859	3.22e-05	0.00261707	intergenic
NC_027752.1-22634127	22634111	GATTTTGCTATGCCCTGGCGTGATCCAACAG	66.37	19.78	-1.74649	0.000216826	0.00978916	intergenic
NC_027752.1-22665360	22665344	CACATTAGCTTTGCCTGGGTGATACTGAATC	39.09	12.25	-1.67402	0.00225465	0.0467751	intergenic
NC_027752.1-22700645	22700629	GATACTCTTGCATCCAGGAGACCAAGAAATG	27.27	2.83	-3.26844	7.37e-05	0.00461251	intergenic
NC_027752.1-22769837	22769821	TAGTTTATCTGGTCCTGGTGCGTAGGTTGCT	54.55	18.84	-1.53378	0.00149828	0.0359221	intergenic
NC_027752.1-22805743	22805727	GGGTGGCTTACCTCCTGGCGGGGACTCGGTA	11.82	43.33	1.87414	0.000748462	0.0225103	1stExon
NC_027752.1-22813770	22813754	GAGAGAGAAAGTACCTGGATAACGTGGAGAA	23.64	3.77	-2.64859	0.000828701	0.0239383	intergenic
NC_027752.1-22829446	22829430	TGTCGATCGATGCCCTGGAGTTCCTGTCGAT	37.27	9.42	-1.98422	0.000593171	0.0195702	intergenic
NC_027752.1-22837795	22837779	GGATATGAGAGATCCTGGTGGTAACTGCTTA	52.73	16.96	-1.63649	0.000919134	0.0259684	intergenic
NC_027752.1-22870193	22870177	TTGCTACTGACTCCCAGGAGTTAGTCAAAAT	30.91	3.77	-3.03544	4.95e-05	0.00350162	TSS1500
NC_027752.1-22877927	22877911	AACACATGTCGCTCCAGGAGCTGTGAGTCCA	119.1	36.74	-1.69675	2.55e-05	0.00219898	intergenic
NC_027752.1-22898491	22898475	TACCCGGAAGTCGCCTGGACGAACCGATCTG	45.46	5.65	-3.00827	2.8e-06	0.000445416	intergenic
NC_027752.1-22907408	22907392	CTATGTTCTGGTACCAGGGGAGTTGAGGAAC	34.55	9.42	-1.87489	0.00110634	0.0294649	intergenic
NC_027752.1-22923432	22923416	GATTGGAGATGATCCAGGATTCACTGCAGTT	35.46	10.36	-1.77517	0.00214288	0.0452389	intergenic
NC_027752.1-23007073	23007057	TAAGCAGTTACCACCAGGATCTCTTATATCC	28.18	3.77	-2.90204	0.00016441	0.0083066	intergenic
NC_027752.1-23046508	23046492	TCTTGATGTCGCGCCAGGATGTTAAAGATCC	28.18	5.65	-2.31835	0.00116134	0.0303906	intergenic
NC_027752.1-23081016	23081000	GGTCCTTTGTACACCTGGTCTAATCACCGGT	38.18	4.71	-3.01902	1.09e-05	0.00124077	intergenic
NC_027752.1-23096362	23096346	AATGTGAATGGCTCCAGGCTGTATTGGACAC	41.82	12.25	-1.77141	0.000986735	0.0270574	intergenic
NC_027752.1-23143798	23143782	ACTTTTTTGGAAGCCAGGATGCTAGCGCAAC	26.37	5.65	-2.22257	0.00238604	0.0475749	Exon
NC_027752.1-23157804	23157788	TACTGATAAACAACCTGGTTGATATAATAGT	35.46	9.42	-1.91239	0.00110634	0.0294649	intergenic
NC_027752.1-23281966	23281950	TCCGGAAAAAGCCCCAGGTCCAGATGGGATG	34.55	6.59	-2.39034	0.00023466	0.0102997	intergenic
NC_027752.1-23321138	23321122	ACATGTTGCCCATCCTGGTGTCTATTTCCGT	9.09	33.91	1.89936	0.00151018	0.0359221	intergenic
NC_027752.1-23331504	23331488	GAGATCTTGAAATCCAGGAAACATATATGCA	95.46	13.19	-2.85545	2.26e-09	1.9e-06	TSS1500
NC_027752.1-23347769	23347753	TTCTTGGATCTTTCCTGGTGAGAAACATAGT	47.28	15.07	-1.64955	0.00141833	0.035332	intergenic
NC_027752.1-23430504	23430488	AAACGTGGCTTATCCTGGACGACTTTCAAGT	2.73	34.85	3.67419	2.61e-06	0.000423488	intergenic
NC_027752.1-23568992	23568976	ATGGTGAGAGGCACCAGGTTAATGCCATCTC	41.82	11.3	-1.88787	0.000526416	0.0181534	intergenic
NC_027752.1-23692098	23692082	AGGATGATCAGTTCCTGGATAAACAGAGTCG	120.92	48.98	-1.30379	0.000735374	0.0222956	intergenic
NC_027752.1-23781555	23781539	TCGGCGGCTGGATCCTGGTGTCTGACATGAC	49.09	16.01	-1.61646	0.00144514	0.035896	intergenic
NC_027752.1-23783657	23783641	TCTTGTATTGCCCCCAGGACTCCACCAAAAT	77.28	15.07	-2.35842	8.53e-07	0.000190229	intergenic
NC_027752.1-23806276	23806260	CATCCAAGAAGGACCAGGAGCCGATCTGCTC	35.46	10.36	-1.77517	0.00214288	0.0452389	intergenic
NC_027752.1-23813029	23813013	ATGCTAGATGGGTCCTGGACAGCTTCAGATC	66.37	19.78	-1.74649	0.000216826	0.00978916	intergenic
NC_027752.1-23868509	23868493	CCTTTAGAGTCCTCCTGGAACTCCTTTGATT	58.19	18.84	-1.62697	0.000772564	0.023042	intergenic
NC_027752.1-23870127	23870111	CAGTCAACTACAGCCAGGATCTCTAACCAGT	11.82	48.04	2.02301	0.000187504	0.00886072	intergenic
NC_027752.1-23934514	23934498	ATTTTCTCAAAGACCTGGGATAGATTATGAA	45.46	8.48	-2.42246	2.08e-05	0.00190118	intergenic
NC_027752.1-23995632	23995616	AAGCTTATTATAACCAGGGGGCACATAACCA	59.09	15.07	-1.97123	7.09e-05	0.00449091	intergenic
NC_027752.1-24016454	24016438	TCGGCGGGATTGGCCTGGATCTTCACTGATC	18.18	1.88	-3.27355	0.00111859	0.0294649	intergenic
NC_027752.1-24101898	24101882	CACAGATGACCTTCCTGGTCATGCATGTGTC	28.18	3.77	-2.90204	0.00016441	0.0083066	intergenic
NC_027752.1-24113781	24113765	ACATGAATCTGATCCAGGAGCTTCTGAAAGA	52.73	12.25	-2.10584	4.71e-05	0.00346335	intergenic
NC_027752.1-24216829	24216813	ACCTACAAGAGATCCAGGGAGTTACAGCCTA	314.56	971.18	1.6264	1.25e-07	4.32e-05	TSS1500
NC_027752.1-24270279	24270263	TGCAATTCATGAGCCTGGAGCAGATGAACTT	116.37	32.97	-1.81949	8.57e-06	0.00105114	intergenic
NC_027752.1-24331028	24331012	CACTCTTTCTCTTCCTGGCTGCGTCGGGAAT	3.64	21.67	2.57369	0.00186827	0.0411383	intergenic
NC_027752.1-24913507	24913491	CATTCCATCTGGTCCAGGGGCTTTGTCCGGA	67.28	16.01	-2.0712	1.86e-05	0.00178613	intergenic
NC_027752.1-25128886	25128870	TTCTCGAACGAACCCAGGATCTCTTCTCCTT	7.27	38.62	2.40932	6.02e-05	0.00406732	1stExon
NC_027752.1-25352449	25352433	CGATATATCACAACCAGGATAACAATAAAGA	57.28	14.13	-2.01927	6.27e-05	0.0042029	intergenic
NC_027752.1-25473777	25473761	TAGCTCGTGGCTGCCAGGAGGTGGAGTGAGG	30	75.36	1.32884	0.00211531	0.0452389	intergenic
NC_027752.1-25498956	25498940	CTCCCTTGTTTCACCTGGAACATGTCGACTC	70.91	26.38	-1.42654	0.00105299	0.0284785	intergenic
NC_027752.1-26125658	26125642	TGTCATAAAAAAACCTGGTTGAAAAACAAAT	31.82	6.59	-2.27158	0.000654363	0.0207227	TSS1500
NC_027752.1-26232181	26232165	AGTTAGAGATCTTCCTGGTTAGCTGATGGAC	20	59.34	1.569	0.000982252	0.0270574	intergenic
NC_027752.1-26922623	26922607	GTACGGTTCTGGTCCTGGTACAGCTCATCAT	22.73	1.88	-3.59579	0.000107496	0.00605532	intergenic
NC_027752.1-27010662	27010646	GGATGTAAAAGATCCTGGTGGTAACTGCTTA	138.19	43.33	-1.67322	1.4e-05	0.00148753	intergenic
NC_027752.1-27042392	27042376	GGCTCCTTATTGTCCTGGACTTGACATCTTT	13.64	48.98	1.84435	0.000494587	0.0174094	intergenic
NC_027752.1-27265852	27265836	TGCCTTCGGTCGTCCAGGCCTAACATACACA	1.82	17.9	3.29795	0.00111859	0.0294649	intergenic
NC_027752.1-27293102	27293086	AAGCTTGGGACTACCTGGGAAGGCGCATACA	3.64	24.49	2.75018	0.000828701	0.0239383	intergenic
NC_027752.1-27448012	27447996	GGATAATGTGCATCCTGGCAACAGCATCACA	112.73	32.97	-1.77365	1.18e-05	0.00130178	Exon
NC_027752.1-27499061	27499045	GGATGAACAGTCACCAGGGCCCAAGTTAGAG	47.28	5.65	-3.06491	1.41e-06	0.000282441	intergenic
NC_027752.1-27656402	27656386	TGCCGCCGAATAACCAGGTATTTTCGAAATC	23.64	3.77	-2.64859	0.000828701	0.0239383	intergenic
NC_027752.1-27717335	27717319	CACGGTCCAGCGCCCTGGAGGAACTCAGCCG	4.55	33.91	2.89777	4.85e-05	0.00350162	intergenic
NC_027752.1-27728208	27728192	CGTCTCTGACTCTCCTGGATGGTTGGACATA	1.82	31.09	4.09444	2.92e-06	0.000458999	intergenic
NC_027752.1-27821916	27821900	TATCGGCTTTCTACCAGGACGCCAAGATAGT	111.82	20.72	-2.43208	2.8e-08	1.33e-05	intergenic
NC_027752.1-27892444	27892428	GGAGAGTAAGAAGCCAGGGACGAACGGATGG	3.64	28.26	2.95675	0.00016441	0.0083066	intergenic
NC_027752.1-28053004	28052988	GAGTTTACTCTCTCCAGGTGAAGACACGTCA	56.37	15.07	-1.90325	0.000149981	0.00773103	intergenic
NC_027752.1-28767781	28767765	ATGATGGTCGCACCCTGGAGGCCGTGTAACT	30.91	93.26	1.59318	0.00014403	0.00757732	intron
NC_027752.1-28802485	28802469	ATTTTGATCTCGTCCTGGCTGACCTGAAATC	2.73	23.55	3.10875	0.000267144	0.0112861	intergenic
NC_027752.1-29212151	29212135	GATCGATACCACACCAGGTACATCAATTGAT	21.82	3.77	-2.53301	0.00186827	0.0411383	intergenic
NC_027752.1-29219226	29219210	GATTCTAAGTCGTCCAGGGGTATTATGGTAA	44.55	8.48	-2.39329	2.08e-05	0.00190118	intergenic
NC_027752.1-29231508	29231492	GTTTTTTCGACACCCAGGATCCGTTTGTCCA	86.37	14.13	-2.61177	4.55e-08	2.02e-05	intergenic
NC_027752.1-29384520	29384504	TGACAGAAGACCTCCAGGAAGTCTTCTGTAT	3.64	23.55	2.69372	0.000828701	0.0239383	intergenic
NC_027752.1-29936629	29936613	GAGCTCCAGCGGTCCAGGCTTTCTACACTAC	3.64	23.55	2.69372	0.000828701	0.0239383	intergenic
NC_027752.1-29937998	29937982	GGCGCTACAGCATCCAGGATGGAACAGTTCC	7.27	33.91	2.22168	0.000330198	0.0130033	intergenic
NC_027752.1-30237262	30237246	CAGTATGTCAAGGCCAGGAGTGTCAAGGTCA	7.27	82.89	3.51117	7.28e-11	9.57e-08	intergenic
NC_027752.1-30524282	30524266	CACCAGCAACCTTCCAGGCACTGATGAATGA	10.91	37.68	1.78815	0.00165833	0.038487	intergenic
NC_027752.1-30801491	30801475	AAAGCAGCGTAAGCCTGGAACTTGGGTCATA	1.82	19.78	3.44203	0.000435303	0.0158602	intergenic
NC_027752.1-31935334	31935318	ATTTTCACGCTCGCCTGGCGAGGATGGCTGT	311.84	123.4	-1.33746	6.22e-05	0.0041782	intergenic
NC_027752.1-31952633	31952617	GTGTTGATCTTGTCCTGGATAATTTCAGATA	75.46	16.01	-2.23674	2.77e-06	0.000445416	Exon
NC_027752.1-32212402	32212386	AAACTGCGGTCGCCCTGGACATGTTGCTGAG	7.27	38.62	2.40932	6.02e-05	0.00406732	intergenic
NC_027752.1-32274329	32274313	AGACATTTCATTCCCTGGAAGGTGTTCGATG	53.64	18.84	-1.50951	0.00186678	0.0411383	intergenic
NC_027752.1-32540735	32540719	ATCGAATCCCAGACCTGGATGTAGAAGCCTT	38.18	9.42	-2.01902	0.00043425	0.0158602	intergenic
NC_027752.1-32672350	32672334	ATTTCTGCTTTCACCTGGAACCACAAGAGAG	62.73	19.78	-1.66511	0.00041471	0.0154816	intergenic
NC_027752.1-32685021	32685005	TAGCAATCGCCAACCAGGGATTGGGAGACAA	3.64	31.09	3.09444	4.95e-05	0.00350162	intergenic
NC_027752.1-32961545	32961529	GATAATTTCGGTTCCTGGATGTAAACATGTC	31.82	7.54	-2.0773	0.00141266	0.0353246	intergenic
NC_027752.1-33133369	33133353	GGGACAGCTATATCCTGGTGGTTCATGAAGC	42.73	14.13	-1.59649	0.00231336	0.0473663	TSS1500
NC_027752.1-33217003	33216987	TGCTGAGAAACCACCTGGGTTTGAAGAAGAA	40	98.91	1.30612	0.00108191	0.029101	1stExon
NC_027752.1-33301899	33301883	GATTCGAAACTCGCCAGGGACAACGAGAAGG	130.01	39.56	-1.71651	1.5e-05	0.00154336	intergenic
NC_027752.1-33312903	33312887	GACAATGTCGATACCTGGCCCAACCGCACCT	32.73	6.59	-2.31226	0.000464788	0.0166977	intergenic
NC_027752.1-33622652	33622636	CATCTCTATCCCACCAGGAGAGAGCATTGTC	3.64	23.55	2.69372	0.000828701	0.0239383	intergenic
NC_027752.1-34114269	34114253	AATTCTATGTTTGCCTGGTCGTCGTAAGAGC	21.82	2.83	-2.94678	0.000635938	0.0204353	1stExon
NC_027752.1-34238005	34237989	GTGACAGCTCTCTCCAGGAATATGATCGAAC	21.82	2.83	-2.94678	0.000635938	0.0204353	intron
NC_027752.1-34417177	34417161	AGGCCCCATATATCCAGGAAATCCCGAAAGA	18.18	58.4	1.68362	0.000476019	0.0169066	TSS1500
NC_027752.1-34417296	34417280	AGACCCCATATATCCAGGAAATTCCGAAAGA	24.55	4.71	-2.38192	0.0014719	0.035896	TSS1500
NC_027752.1-34443815	34443799	TCAGTAATATGTACCTGGTTCCGACTTTCCG	11.82	41.45	1.81014	0.00130036	0.0330824	intergenic
NC_027752.1-34925467	34925451	CATCTTCGAAGTCCCAGGTTTGCGTTTCTGG	2.73	19.78	2.85707	0.00152113	0.0359221	1stExon
NC_027752.1-35087995	35087979	ATGATGTTGAAATCCAGGAAGCATATCTGTA	8.18	57.46	2.81239	4.79e-07	0.000123953	TSS1500
NC_027752.1-35142702	35142686	TGCTAAGACTGCTCCAGGCGCAGAAGAGAGA	31.82	84.78	1.41379	0.000778418	0.0231816	Exon
NC_027752.1-35723175	35723159	CATCGACGTACCACCTGGGCGTCAAATTCCA	50	119.63	1.25858	0.000832858	0.0240232	intergenic
NC_027752.1-36111590	36111574	CCTATTTGAATACCCAGGAAAGGGTCTATCC	23.64	3.77	-2.64859	0.000828701	0.0239383	intergenic
NC_027752.1-36127722	36127706	CGGATATCGAGTACCAGGATACAACCATGGC	67.28	25.43	-1.40365	0.00152611	0.0359221	intron
NC_027752.1-36709535	36709519	AAGTTTCTTACACCCTGGGGCATAAAGGCGA	111.82	40.5	-1.46518	0.000170098	0.00834125	intergenic
NC_027752.1-37326944	37326928	CTAGGAGGGGGTGCCTGGAGCCAACATCATT	2.73	18.84	2.78683	0.00235517	0.0473663	intergenic
NC_027752.1-37420269	37420253	TGGATTCTTCGGCCCAGGGATTAATATGGTC	3.64	25.43	2.80452	0.00055231	0.0185162	intergenic
NC_027752.1-37482296	37482280	AGAACATCTTGATCCTGGTGAGGTCAAGGTT	6.36	41.45	2.70427	1.12e-05	0.00124493	intron
NC_027752.1-37522552	37522536	CAAGTAGACTACCCCTGGGTACCTCCTACTT	4.55	25.43	2.48259	0.0014719	0.035896	intron
NC_027752.1-37834844	37834828	GATTCCAAGGAAACCAGGGTGTAAACAGAAA	39.09	8.48	-2.20466	0.000144407	0.00757732	intergenic
NC_027752.1-37907378	37907362	TTAGAAGCACTTACCTGGACACGTGGCGCCT	52.73	16.96	-1.63649	0.000919134	0.0259684	TSS200
NC_027752.1-37935899	37935883	CCCAAATAAGGCTCCAGGTCCCGATGGTCTC	55.46	16.01	-1.79247	0.000339011	0.0132577	intergenic
NC_027752.1-38516188	38516172	GTATGAATGGTGACCAGGAAACGACGAGGAA	54.55	13.19	-2.04813	5.48e-05	0.00376997	intergenic
NC_027752.1-38808436	38808420	TTTTTTTTTTTAACCAGGATGGGTTCGGGCC	5.45	23.55	2.1114	0.00215538	0.0452389	intron
NC_027752.1-38982883	38982867	AGAGCCACAAAGTCCTGGCGCACGGTCCAAT	2.73	45.21	4.04967	5e-08	2.16e-05	TSS1500
NC_027752.1-39042954	39042938	AACATATCAGTGTCCAGGCCGAGGGACCTCA	85.46	22.61	-1.91829	1.88e-05	0.00179554	intergenic
NC_027752.1-39711438	39711422	GTGTTCAAAGACTCCTGGATCTACACCTGGT	72.73	29.2	-1.31658	0.00213774	0.0452389	intron
NC_027752.1-39888454	39888438	CGCCTCTTGCTCGCCAGGTGTCACGGGATGA	7.27	30.14	2.05165	0.00129692	0.0330804	intergenic
NC_027752.1-40070180	40070164	AAGTTAAAGACTTCCTGGAAGTCTTCTAGCA	45.46	9.42	-2.2708	4.93e-05	0.00350162	intergenic
NC_027752.1-40120400	40120384	AGCTCATTTTTCCCCAGGTGCATCTTTGCAC	40	5.65	-2.82368	1.6e-05	0.0015736	intergenic
NC_027752.1-40150192	40150176	CGTCACTCAGCCACCAGGTTTCGTCGATCAA	5.45	23.55	2.1114	0.00215538	0.0452389	intergenic
NC_027752.1-40209397	40209381	GTCCTTATCAGCACCTGGTTAAACACAAGTA	2.73	22.61	3.04999	0.000411878	0.0154197	intergenic
NC_027752.1-40254646	40254630	TGCAGGTGACATTCCTGGGGAGTAGTCAGCA	20	71.59	1.83976	5.93e-05	0.00406081	intergenic
NC_027752.1-40431172	40431156	AACGTTAGATCCCCCAGGTCAGTGTCCAGGA	29.09	5.65	-2.3642	0.000809935	0.0238752	Exon
NC_027752.1-41172618	41172602	TGTTATCAATGCTCCAGGATTATCAGACGGA	9.09	32.97	1.8588	0.00206034	0.0446698	intergenic
NC_027752.1-42122932	42122916	GCCTCTCCATGGGCCTGGGATACCCCGGATT	19.09	1.88	-3.34401	0.000697104	0.0215067	intergenic
NC_027752.1-42642650	42642634	GTTACTAAAAAGGCCAGGTATAATATAATTC	19.09	1.88	-3.34401	0.000697104	0.0215067	intron
NC_027752.1-42808857	42808841	CAGCGTTCGTTGGCCAGGCGTGTCAATGAGA	8.18	36.74	2.16718	0.000276851	0.0113913	1stExon
NC_027752.1-43296333	43296317	CGTCTTTTACAATCCAGGAGGCTTCCATGTT	46.37	11.3	-2.03687	0.000166733	0.00834125	intergenic
NC_027752.1-44990259	44990243	GATTGTGCGCTTTCCTGGAGGACGTCCTAGT	2.73	42.39	3.95675	1.6e-07	5.29e-05	intergenic
NC_027752.1-46043923	46043907	TTCCCTCCATCGTCCAGGAGCCTCTCGTCTC	68.19	21.67	-1.65386	0.000363893	0.0140498	TSS1500
NC_027753.1-62259	62243	TATCTGATGAGGACCAGGCTATTCAAATCCT	19.09	2.83	-2.75394	0.00235517	0.0473663	intergenic
NC_027753.1-82542	82526	ATGATCACAAAGCCCTGGCCGAATTTCCTTA	72.73	22.61	-1.68559	0.000207131	0.00943787	intergenic
NC_027753.1-222504	222488	CGAGTGCGCCAGTCCTGGTACTGCCTGAGGG	8.18	31.09	1.92628	0.00195564	0.0427285	intergenic
NC_027753.1-263351	263335	AACAGACCCAATCCCTGGGGAAATAATCGAA	33.64	3.77	-3.15754	1.51e-05	0.00154336	intergenic
NC_027753.1-354005	353989	AGTTCAGATCCTACCTGGTGAGATCGAAGGT	62.73	19.78	-1.66511	0.00041471	0.0154816	intergenic
NC_027753.1-513618	513602	CGGGTTATTGAACCCTGGTGTAAGTCGAGTT	70.91	22.61	-1.64903	0.000309211	0.0125397	intergenic
NC_027753.1-664391	664375	TAAGCGGTAGCCACCTGGTGTTTCACCCCAT	3.64	25.43	2.80452	0.00055231	0.0185162	intergenic
NC_027753.1-674171	674155	ATCGTAAACTAGGCCTGGGACGGATCGGATA	47.28	14.13	-1.74247	0.000828448	0.0239383	intergenic
NC_027753.1-690565	690549	GAGATTACGGTAACCAGGAGACTGGCCAGTA	20	2.83	-2.82113	0.00152113	0.0359221	intergenic
NC_027753.1-725884	725868	TGAGGAAATCAGTCCAGGAGTATGTGGCAGC	36.37	6.59	-2.4644	0.000166842	0.00834125	intergenic
NC_027753.1-791033	791017	AGGGGGAAGAACTCCAGGGGGCGCATAACTA	6.36	39.56	2.63694	1.6e-05	0.0015736	intergenic
NC_027753.1-803741	803725	GAGCTGGCAAACTCCTGGACCTCTGATCCCC	4.55	27.32	2.58602	0.000686338	0.0214768	intergenic
NC_027753.1-911750	911734	GTGACAAAGGACTCCAGGAACAGAAACCGGG	30.91	2.83	-3.4492	1.36e-05	0.00145065	TSS200
NC_027753.1-977344	977328	CCTTTAGCACAGACCTGGGATGAAATGGCCA	1.82	23.55	3.69372	6.78e-05	0.0043497	intergenic
NC_027753.1-1070535	1070519	GATATTACATGTACCTGGGCTGACCTGAGCA	42.73	14.13	-1.59649	0.00231336	0.0473663	intergenic
NC_027753.1-1174454	1174438	TGTCAACCCCCCACCTGGAAAATACAAACTT	25.46	4.71	-2.43443	0.0014719	0.035896	intergenic
NC_027753.1-1224309	1224293	ATCCATGGGGTTCCCAGGATAACATTATAGA	26.37	5.65	-2.22257	0.00238604	0.0475749	intergenic
NC_027753.1-1259288	1259272	TCTTTATGCCAGCCCAGGATGTGAGAGATCC	21.82	1.88	-3.53685	0.000170909	0.00834125	intergenic
NC_027753.1-1731718	1731702	CCCACTCAACAGGCCTGGAGCCGCCCATGAA	48.18	10.36	-2.21741	4.43e-05	0.00330606	intergenic
NC_027753.1-1782502	1782486	GGTCGAGTTGCCACCAGGAGAGGAGCTCAGT	33.64	6.59	-2.35183	0.000330198	0.0130033	TSS1500
NC_027753.1-2081219	2081203	CTAGCAAAGAACTCCTGGCGCATCCTTACCA	16.36	81.01	2.30793	6.79e-07	0.000158458	intergenic
NC_027753.1-2463830	2463814	GGATTTTGCTCTACCTGGACCAATTGGCTTA	59.09	2.83	-4.38404	2.99e-10	3.27e-07	intergenic
NC_027753.1-2468111	2468095	CTGTTTTTGACAACCTGGATCTTTAAGGACT	72.73	21.67	-1.74685	0.000130333	0.00704496	TSS1500
NC_027753.1-3028552	3028536	TATGATTTGTAGACCTGGGCGTTCGGGTACC	54.55	4.71	-3.53378	2.67e-08	1.28e-05	intergenic
NC_027753.1-3689422	3689406	ATGTTTTCTCAAACCAGGTGTATTAACCACT	5.45	33.91	2.63738	4.85e-05	0.00350162	intergenic
NC_027753.1-4029015	4028999	ATTCCCATTATCGCCAGGAGCAGCCTAGACG	40	108.33	1.43736	0.000301101	0.0122782	1stExon
NC_027753.1-4453474	4453458	CGTGTAAGGTGTCCCTGGAAAGATCTAGCTG	26.37	89.49	1.76283	3.67e-05	0.00287665	intergenic
NC_027753.1-4475975	4475959	TCTCAGAACAGGACCTGGAGCGTAGTAAACT	37.27	8.48	-2.13588	0.000276851	0.0113913	Exon
NC_027753.1-4482477	4482461	GAGGTTTCGTTGTCCAGGAAGAGAAATGACA	6.36	48.98	2.94509	7.15e-07	0.000163964	intergenic
NC_027753.1-4664058	4664042	CCACAACTAACTTCCAGGATCTTTTGACTTG	11.82	48.04	2.02301	0.000187504	0.00886072	intergenic
NC_027753.1-4675694	4675678	ATACCCGAAATGCCCAGGCCTAGTTGGTACC	106.37	32.03	-1.7316	2.45e-05	0.00213635	intergenic
NC_027753.1-4680583	4680567	AAGTCTGTAGACTCCTGGTTTGATCACCGTA	24.55	3.77	-2.70309	0.00055231	0.0185162	intergenic
NC_027753.1-4681553	4681537	CGGCCATTACTCGCCTGGTTTCGTCGCCGTG	10	35.8	1.83996	0.00159142	0.0373118	intergenic
NC_027753.1-4773983	4773967	AAGCATGCGGATTCCTGGGCTGTTCCTTCTG	50	131.88	1.39923	0.000192206	0.00896107	intergenic
NC_027753.1-5039427	5039411	TAGTTGTGCTCTCCCTGGACGTCTTCTCCCT	38.18	136.59	1.83896	1.95e-06	0.000342715	intergenic
NC_027753.1-5138040	5138024	AGTGTAGACTTTCCCTGGTATTGGCTGATCG	28.18	71.59	1.34509	0.00181127	0.0410045	intergenic
NC_027753.1-5538730	5538714	ACTAGCTTCGTAACCTGGCTTGGGCAGAACT	5.45	50.87	3.22249	1.05e-07	3.8e-05	intergenic
NC_027753.1-6615278	6615262	GATTGTTCTTAAACCAGGAGAAAGATGCTGA	34.55	10.36	-1.73766	0.00214288	0.0452389	intergenic
NC_027753.1-6682986	6682970	TCGCTAGGTCTAGCCAGGATAACATGTAATC	52.73	9.42	-2.48483	4.26e-06	0.000613149	intergenic
NC_027753.1-6779597	6779581	CTCGGCATCTGGTCCAGGTAAAAATCCGTAC	22.73	3.77	-2.59196	0.0012441	0.0320588	intergenic
NC_027753.1-7091298	7091282	ACCAAATAGCGCCCCTGGAACGCACCCCAGC	1.82	18.84	3.37179	0.000697104	0.0215067	intergenic
NC_027753.1-8381083	8381067	GACCGGAATTTGGCCAGGATGTAATCGTCAC	59.09	9.42	-2.64912	7.07e-07	0.000163084	TSS1500
NC_027753.1-8408046	8408030	ATGTTCACGATACCCAGGCATATCATCGATT	111.82	48.04	-1.21887	0.0017551	0.0402504	TSS1500
NC_027753.1-8585147	8585131	ATGGCTTGGGCCCCCAGGGGCGGTCGCACCG	1.82	23.55	3.69372	6.78e-05	0.0043497	TSS1500
NC_027753.1-8801276	8801260	AACCTAAAGAGCTCCAGGAAGCATTGGATGA	10.91	40.5	1.89227	0.000934992	0.0261844	intergenic
NC_027753.1-9144068	9144052	ACCAAGGCCGATCCCTGGGTATCTGCGCACG	9.09	32.97	1.8588	0.00206034	0.0446698	intergenic
NC_027753.1-9238684	9238668	CGAGCTGGCATGCCCAGGAGAGATACAATGC	23.64	88.55	1.90526	1.41e-05	0.00150067	intergenic
NC_027753.1-9267009	9266993	GCATTATACCAAGCCTGGCACTCACTCTCTG	18.18	60.29	1.72957	0.000301516	0.0122782	intergenic
NC_027753.1-9292319	9292303	TAGTTATGTAACTCCAGGTGATTATTGTGCA	5.45	25.43	2.2222	0.0014719	0.035896	intron
NC_027753.1-9298774	9298758	TCTGAGAGAAACACCAGGCTCCATCAGAATA	83.64	17.9	-2.22423	1.33e-06	0.000270156	intergenic
NC_027753.1-9442481	9442465	TGGTCCCGGTGGTCCAGGTAACTCTAAGGCA	8.18	42.39	2.37355	5.46e-05	0.00376997	intergenic
NC_027753.1-9855935	9855919	CGTTGCTAGATTCCCAGGATTCGCAGAGAAA	32.73	82.89	1.34058	0.00148938	0.0359221	TSS200
NC_027753.1-9861087	9861071	CAAGGTCGAGCTCCCAGGGTTGAGTACGTGG	2.73	18.84	2.78683	0.00235517	0.0473663	intergenic
NC_027753.1-9915165	9915149	TCTTGATGTTGGCCCAGGATGTAAGGGATCC	63.64	7.54	-3.0773	5.77e-08	2.35e-05	intergenic
NC_027753.1-10219882	10219866	CGCTCACTCGGACCCTGGGCCACATTCGGCG	21.82	69.71	1.67571	0.000241361	0.010512	intergenic
NC_027753.1-10375329	10375313	GGTTTCAGGTCGTCCAGGGGTATATTGGCAA	63.64	15.07	-2.07825	2.05e-05	0.00190118	intron
NC_027753.1-10800609	10800593	TGCACACAACACACCTGGAACATACCGTCTC	85.46	27.32	-1.64529	0.000118814	0.00650246	intergenic
NC_027753.1-11051916	11051900	GCCGTCGATAGTCCCTGGTCGTCTTGGCTTT	2.73	31.09	3.50948	1.36e-05	0.00145065	intergenic
NC_027753.1-11210196	11210180	CATTCCATCCGGGCCTGGCACTTTCTCCGGA	36.37	1.88	-4.27394	3.39e-07	9.54e-05	intergenic
NC_027753.1-11320646	11320630	GCTTGAGCACTAACCTGGTGCCTCTCACTTT	6.36	27.32	2.10286	0.00166495	0.038487	intergenic
NC_027753.1-11337783	11337767	GGATCAGTAGCAACCAGGTGTATGATGACAG	42.73	14.13	-1.59649	0.00231336	0.0473663	intergenic
NC_027753.1-11395430	11395414	TAAGCAGTTACTACCAGGATCTCTCACATCC	29.09	4.71	-2.62672	0.000320481	0.0128184	intergenic
NC_027753.1-11408605	11408589	AAAGACGCTTCCTCCTGGTCCTCACCAGACA	11.82	38.62	1.70812	0.00225465	0.0467751	intergenic
NC_027753.1-11625636	11625620	TGCACTGCGGATACCTGGGCGTTGATTTGTT	42.73	5.65	-2.91893	5.59e-06	0.000747885	intergenic
NC_027753.1-12283470	12283454	TCTTGTATTACCTCCTGGACTCCACCAAAAT	55.46	13.19	-2.072	5.48e-05	0.00376997	intergenic
NC_027753.1-12355119	12355103	GCTGCCTTACTGGCCTGGAGAGCTGACGATA	1.82	16.96	3.22013	0.00179799	0.0407508	intergenic
NC_027753.1-12412573	12412557	ACCTATGCAAAGCCCTGGCAAGATGTGAAGA	11.82	53.69	2.18342	3.58e-05	0.00282514	Exon
NC_027753.1-12502397	12502381	ACCAAAGATGAAGCCTGGCTAGGCCGCGTCT	3.64	27.32	2.90795	0.000245961	0.0106419	Exon
NC_027753.1-12809912	12809896	TGCAGAATCGTGCCCAGGGGAAAGGTGGTGA	2.73	35.8	3.71299	1.74e-06	0.000318075	intergenic
NC_027753.1-12892179	12892163	CATCTGAAGGTGTCCTGGCGGCCTCTAGTGG	1.82	44.27	4.60432	1.26e-08	6.83e-06	intergenic
NC_027753.1-13651397	13651381	TTCATCGGTGGCACCAGGTGTCTGACAATCT	5.45	23.55	2.1114	0.00215538	0.0452389	Exon
NC_027753.1-13673299	13673283	TATGGTCTCAAGCCCAGGTTTCCTAACAAGA	3.64	21.67	2.57369	0.00186827	0.0411383	intergenic
NC_027753.1-14023369	14023353	CCTCAATACATTTCCTGGTTTGGTAAGGTAT	3.64	31.09	3.09444	4.95e-05	0.00350162	intergenic
NC_027753.1-14161672	14161656	CATTTGCACTCTTCCTGGACCACGATACTTT	27.27	97.97	1.84503	1.11e-05	0.00124493	intergenic
NC_027753.1-14391710	14391694	TGCTAGAGGCATACCTGGAGCTTGAGGACAA	12.73	48.04	1.916	0.000354857	0.0137682	intergenic
NC_027753.1-14652671	14652655	ACATGTAAGTCGTCCAGGGTTTACGAGGTTT	4.55	39.56	3.1201	5.25e-06	0.000716978	intergenic
NC_027753.1-14698951	14698935	ATCCCTCAGTGCTCCAGGCTTCATTGAATTC	5.45	28.26	2.37443	0.000468868	0.0166977	TSS1500
NC_027753.1-14715580	14715564	ACAGGTGGTGTCTCCTGGTTTGGGTTACCAA	10.91	63.11	2.53222	1.36e-06	0.000276003	intergenic
NC_027753.1-14775317	14775301	AACCGCGGACGATCCAGGACACCCTCCACAA	7.27	31.09	2.09642	0.000921293	0.0259684	intergenic
NC_027753.1-15136680	15136664	GGGCTGTCGGCAACCAGGATTGCACGATGGG	88.19	216.65	1.29668	0.000152591	0.00783998	intergenic
NC_027753.1-15491663	15491647	GGTGTTTGCATTGCCTGGAAGCATATGTGGG	39.09	11.3	-1.79048	0.0012455	0.0320588	intergenic
NC_027753.1-15884934	15884918	CAGGCAGTCAGTCCCAGGGGCAATGCGATAT	6.36	32.03	2.33233	0.000275043	0.0113913	intergenic
NC_027753.1-16068775	16068759	CCAAGTGTATCACCCTGGGAAGCACCAGTCC	8.18	32.03	1.96925	0.00141266	0.0353246	Exon
NC_027753.1-16389176	16389160	TTGCCAAACGTTACCAGGCTTACAAAGCGTG	31.82	85.72	1.4297	0.000660709	0.0208902	intergenic
NC_027753.1-16739877	16739861	CGTCGAGACCTCGCCTGGATCATATTGGAAA	6.36	26.38	2.05235	0.00238604	0.0475749	intergenic
NC_027753.1-17283685	17283669	GTTCTGGGACTCGCCTGGCCTCTAACAGGTT	5.45	65.94	3.59683	7.23e-10	7.13e-07	intergenic
NC_027753.1-18031958	18031942	GACATCTAAACCACCAGGTCATCTCAAGGAT	40.91	12.25	-1.73967	0.00130036	0.0330824	TSS1500
NC_027753.1-18111602	18111586	AAACTGGATACGCCCTGGCCATGGAATTATC	3.64	29.2	3.00396	0.000110042	0.00612435	intergenic
NC_027753.1-18193538	18193522	CAGCCCATCTGGCCCTGGTGCCTTGTCTGAG	5.45	40.5	2.89359	5.25e-06	0.000716978	intergenic
NC_027753.1-18299722	18299706	GATTTATTTAAGGCCAGGTATGCGGATTGCA	131.83	42.39	-1.63688	2.27e-05	0.00201755	intergenic
NC_027753.1-18301240	18301224	TGAGGTCCCTCGGCCTGGATATTGATCCCTT	5.45	24.49	2.16786	0.00215538	0.0452389	intergenic
NC_027753.1-18740202	18740186	TTGGCTTCAAAATCCTGGACTGTAAGTGATT	109.1	25.43	-2.10105	5.42e-07	0.000131951	intergenic
NC_027753.1-19036684	19036668	GGTTCTTACGTTACCTGGACTGGAAACAGAT	19.09	1.88	-3.34401	0.000697104	0.0215067	intergenic
NC_027753.1-19252953	19252937	AAGATATCTGATACCTGGATATCCGAGAACC	46.37	14.13	-1.71443	0.00107171	0.0289055	intergenic
NC_027753.1-19494404	19494388	GATCGAGGTTACTCCAGGTCGTCTAGGGTTT	3.64	39.56	3.44203	1.49e-06	0.000291012	intergenic
NC_027753.1-19743760	19743744	CTTGAATGGGTTGCCAGGAGCGTGCATCACG	10	37.68	1.9138	0.00087631	0.0250386	intergenic
NC_027753.1-20002841	20002825	GGATCTTCAAGCACCAGGTACGATTAGTGTA	19.09	60.29	1.6591	0.000495987	0.017412	intergenic
NC_027753.1-21109007	21108991	GTGATGAATTCTACCAGGCGATGAACGACCA	252.74	97.97	-1.36724	7.31e-05	0.00461251	intergenic
NC_027753.1-21591380	21591364	TCTCTCTCATGAACCTGGTTCTCCTGAACTC	66.37	24.49	-1.43834	0.00125757	0.0323275	TSS1500
NC_027753.1-21644883	21644867	GTCATAGTGGACGCCTGGATCTATCAGTGTC	73.64	22.61	-1.70353	0.000169516	0.00834125	intron
NC_027753.1-21689656	21689640	GCTTGTGATGCCGCCTGGCTCTCGATGAAGA	34.55	5.65	-2.61236	9.39e-05	0.00558658	intergenic
NC_027753.1-21705234	21705218	TTCTTAGAATCGGCCTGGTTCTTGTATAACC	54.55	19.78	-1.46354	0.00231323	0.0473663	intron
NC_027753.1-21917906	21917890	TAACTTAAGCTTTCCTGGAAACAACTTCAGC	14.55	56.52	1.95774	0.000116818	0.006411	intergenic
NC_027753.1-21973533	21973517	CTCAGCTGTACTCCCTGGATGGCATTAGTGT	21.82	69.71	1.67571	0.000241361	0.010512	TSS1500
NC_027753.1-22849875	22849859	GAAAGGATCGAACCCAGGTTAGTATGACATA	55.46	4.71	-3.55765	2.67e-08	1.28e-05	intergenic
NC_027753.1-22938489	22938473	ATTCGTCGTAGATCCTGGTTCAAACCGTAAC	35.46	10.36	-1.77517	0.00214288	0.0452389	intron
NC_027753.1-23312689	23312673	ATCACACCCTACTCCAGGGCTTTATAATGAA	52.73	15.07	-1.80694	0.000317543	0.0128138	intergenic
NC_027753.1-23355739	23355723	AACAATCGATAGACCTGGATGATCAGCTGAG	42.73	7.54	-2.50261	3.95e-05	0.00305386	TSS200
NC_027753.1-23536549	23536533	CTACGCTGCACTGCCTGGAGAAATCACCAGA	1.82	17.9	3.29795	0.00111859	0.0294649	intergenic
NC_027753.1-23853780	23853764	TAGTCGGTTAGTACCAGGATGATCGTAACTG	5.45	23.55	2.1114	0.00215538	0.0452389	intergenic
NC_027753.1-24050242	24050226	CATCTATTCGGTTCCAGGTTATACTAAAAAC	44.55	11.3	-1.9791	0.000222224	0.00994173	TSS1500
NC_027753.1-24994539	24994523	TTCTCCCTGAAGCCCAGGCCAAATTTATCAT	31.82	8.48	-1.9078	0.00141266	0.0353246	intergenic
NC_027753.1-25008851	25008835	AACCATACGTCCTCCTGGTGTTAAGGCATCG	38.18	90.43	1.24398	0.00224454	0.0467562	1stExon
NC_027753.1-25091748	25091732	TGGATCTCCAATTCCAGGGCAGCACGCTGAT	70.91	27.32	-1.37603	0.00152187	0.0359221	intergenic
NC_027753.1-25273270	25273254	AGAGCTACCATAACCTGGAGGCAAAAGCCGG	29.09	5.65	-2.3642	0.000809935	0.0238752	intron
NC_027753.1-25289520	25289504	AGTCTCGCAAACGCCAGGTTTTGCGAGTTGA	1.82	58.4	5.00396	6.19e-11	8.43e-08	intergenic
NC_027753.1-25468438	25468422	ATTTATTCTCTCTCCAGGACCACTTTCGATT	30.91	4.71	-2.71427	0.000150079	0.00773103	intergenic
NC_027753.1-25600857	25600841	AAGTAACCCTTCTCCTGGTGGGAGATAGTTT	1.82	55.58	4.93256	1.28e-10	1.53e-07	intron
NC_027753.1-26594383	26594367	TCTTCGATTCTGGCCAGGAACCGCATTTCTC	39.09	6.59	-2.56845	6.02e-05	0.00406732	intergenic
NC_027753.1-26595489	26595473	CCAATGAACTCTTCCTGGTCTTCCCATGAAT	40.91	11.3	-1.85613	0.000701648	0.0215216	intergenic
NC_027753.1-26628196	26628180	GCAGTTACAAACTCCTGGCAGCTCAAGCAGC	20.91	56.52	1.43457	0.00229911	0.0473489	intergenic
NC_027753.1-27689392	27689376	AAGCCAAGTTGGGCCTGGAGGCGGACCACCA	147.28	63.11	-1.22262	0.000924958	0.0260513	TSS1500
NC_027753.1-28572103	28572087	ATGTCTCAAACCACCAGGCCACACGCAAAGC	14.55	45.21	1.63562	0.00232816	0.0473663	Exon
NC_027753.1-28827766	28827750	TACTTGGTTCTCTCCAGGAAACTTCAATGTC	174.56	50.87	-1.77884	1.81e-06	0.000322441	intergenic
NC_027753.1-29848946	29848930	GGGAACTTCAATACCAGGAACCCTGAGGAGG	2.73	19.78	2.85707	0.00152113	0.0359221	intron
NC_027753.1-30498019	30498003	GTTCCGAAAACGTCCAGGACTTAAAAGGGTA	67.28	23.55	-1.51445	0.00103576	0.0281088	intergenic
NC_027753.1-30953647	30953631	AAGGGGCAACACTCCAGGGGGGGCGTAGGGG	2.73	38.62	3.82238	5.2e-07	0.00012994	intergenic
NC_027753.1-31046681	31046665	GAGAAATCAAACGCCTGGAATCTGATACCAA	114.55	29.2	-1.97194	1.71e-06	0.000318075	TSS200
NC_027753.1-31860017	31860001	AACATCAACAACACCAGGCGAGGATTCGCAA	73.64	26.38	-1.48105	0.000603068	0.0197645	intergenic
NC_027753.1-32120739	32120723	CAGATTCTTGCTTCCTGGGATCTTCTCAAGC	92.73	34.85	-1.41188	0.00058355	0.0193336	intergenic
NC_027753.1-32176492	32176476	ATGTGTGTAACCTCCAGGTTACTTGGGACAC	20.91	1.88	-3.47539	0.000272429	0.0113754	intergenic
NC_027753.1-32465969	32465953	AAGTGCTTACATTCCTGGAGGCAGAATACCC	10	34.85	1.80116	0.00214288	0.0452389	intergenic
NC_027753.1-32712268	32712252	ATTTTGGTGGAGCCCAGGGAGAAGCACAAGA	65.46	25.43	-1.36408	0.00222505	0.046405	intergenic
NC_027753.1-33264812	33264796	CTTGGTTGAGTTGCCAGGCGCCTACGCGTAC	6.36	27.32	2.10286	0.00166495	0.038487	intergenic
NC_027753.1-33616763	33616747	GCATTTATCAAATCCTGGCCAACCAAGTCCC	83.64	34.85	-1.26303	0.0023361	0.0473663	1stExon
NC_027753.1-33988409	33988393	TATTTCGGCATCACCAGGGAAAGAAGATCGA	35.46	7.54	-2.23356	0.000531367	0.0181534	intergenic
NC_027753.1-34058480	34058464	ATCTTGACCAACCCCAGGTCCAATAGAAGCA	23.64	84.78	1.84249	3.08e-05	0.00253724	intergenic
NC_027753.1-34204024	34204008	ACGAGAGTTCTGACCAGGACCACGCTGCGAG	9.09	32.97	1.8588	0.00206034	0.0446698	intergenic
NC_027753.1-35206983	35206967	CAAGTCAAAAGATCCTGGAAGTCATTTATGG	5.45	31.09	2.51212	0.000150079	0.00773103	intergenic
NC_027753.1-36465859	36465843	AACCATCAAAAGTCCAGGGACCAATGATGCG	5.45	39.56	2.85971	5.25e-06	0.000716978	intergenic
NC_027753.1-38059152	38059136	GTGTTCTTATCTCCCAGGGAGAGCCAGAGTA	34.55	10.36	-1.73766	0.00214288	0.0452389	intron
NC_027753.1-39524136	39524120	TCTTCATTATCTTCCAGGGACGCTTGAACCA	29.09	73.47	1.33663	0.00213774	0.0452389	intergenic
NC_027754.1-139874	139858	ATGGAGGTTAGAGCCAGGATGGTGTGTGTTG	7.27	32.97	2.18113	0.000464788	0.0166977	intergenic
NC_027754.1-214096	214080	ATGACTACTAACACCAGGAAGCAAACTAACA	40	8.48	-2.23786	0.000104366	0.00602449	intergenic
NC_027754.1-394928	394912	AACAATACTAAAACCAGGATGTCAAGCACTC	17.27	1.88	-3.19946	0.00179799	0.0407508	intergenic
NC_027754.1-761264	761248	CTCAACTCTTGATCCAGGACAGCTCGCGTTC	5.45	25.43	2.2222	0.0014719	0.035896	TSS1500
NC_027754.1-762696	762680	AACATCTGAGAATCCAGGATTTCAAAACTGT	26.37	5.65	-2.22257	0.00238604	0.0475749	intergenic
NC_027754.1-797426	797410	CGCTGAAAGTCTCCCTGGTCGTGCATGGGGA	1.82	19.78	3.44203	0.000435303	0.0158602	intergenic
NC_027754.1-955578	955562	TGCAAGTCAGCAGCCTGGCTTCCTCTAAATC	55.46	14.13	-1.97269	0.000105042	0.00602449	intergenic
NC_027754.1-1106467	1106451	GGGTCTTCGCGATCCAGGACGAGGTTAAGGG	2.73	19.78	2.85707	0.00152113	0.0359221	intergenic
NC_027754.1-1183600	1183584	TGGTTATCTGAGGCCTGGAACCTCCGGAACT	28.18	4.71	-2.58087	0.000468868	0.0166977	1stExon
NC_027754.1-1399048	1399032	CTAGGCATTTTAGCCTGGACCCCAAAACCCG	22.73	2.83	-3.00572	0.000411878	0.0154197	TSS200
NC_027754.1-1577751	1577735	ACTTATAGTAAAACCAGGATACCTAAATATG	12.73	52.75	2.05094	9.33e-05	0.00558062	TSS200
NC_027754.1-1654494	1654478	CTTTTGTACTCCCCCTGGACTCCACCAAAAT	43.64	7.54	-2.53301	2.87e-05	0.00240632	intergenic
NC_027754.1-2533932	2533916	GATTCAATATCATCCAGGCAAACCTAATGTG	1.82	27.32	3.90795	1.73e-05	0.00167299	intergenic
NC_027754.1-2635161	2635145	TGGGCAAGTTTATCCAGGAGAACAAGCCCCT	3.64	34.85	3.25915	1.02e-05	0.00119124	intergenic
NC_027754.1-2793542	2793526	GGTTGCGTAAGGACCTGGGGGTCGTCTAGGG	23.64	4.71	-2.32743	0.00215538	0.0452389	intergenic
NC_027754.1-2795542	2795526	CACAGCACTCTAACCTGGGCCCTGGTGACTT	64.55	3.77	-4.09778	2.15e-10	2.5e-07	intergenic
NC_027754.1-2853793	2853777	AATGGCCAGCCACCCTGGAGGAACCCTAATC	53.64	16.01	-1.74434	0.000431939	0.0158602	intergenic
NC_027754.1-2904982	2904966	CCATGGGACCAGTCCAGGGACCGACCTCCCT	10.91	36.74	1.7517	0.00220665	0.0461187	intergenic
NC_027754.1-2958923	2958907	CTATCTTTGAATCCCTGGGAAGAAGGCTAGG	47.28	5.65	-3.06491	1.41e-06	0.000282441	Exon
NC_027754.1-3087044	3087028	CCATAGTGTGTAGCCTGGCTTCGCCCCTGAT	75.46	23.55	-1.67999	0.000217456	0.00979521	intron
NC_027754.1-3286830	3286814	CTTTTAACTAATGCCAGGAAATAGCCAAATC	38.18	8.48	-2.17068	0.000199909	0.00917232	intergenic
NC_027754.1-3368860	3368844	CAGTGTCTCCTCACCTGGCGTTTCATGTGGC	32.73	5.65	-2.53429	0.000192066	0.00896107	intergenic
NC_027754.1-3519681	3519665	TGTTCATCCTCAGCCAGGCTCAGAATCAATC	25.46	4.71	-2.43443	0.0014719	0.035896	intergenic
NC_027754.1-3555646	3555630	TCACTCGGATAATCCAGGGGATCTCATAACC	22.73	3.77	-2.59196	0.0012441	0.0320588	intergenic
NC_027754.1-3557919	3557903	TGAGGATACGTTTCCTGGCATAAGCGATGAT	52.73	11.3	-2.2223	2.25e-05	0.00201656	TSS1500
NC_027754.1-3580344	3580328	AGTCAGCCAACGTCCTGGGTTGCGCAGCCCT	70	25.43	-1.46082	0.000864345	0.0247865	intergenic
NC_027754.1-3599477	3599461	CGCTCAAAGCTGACCTGGCTGAGTTGACTTT	7.27	33.91	2.22168	0.000330198	0.0130033	intergenic
NC_027754.1-3661501	3661485	CGGCAAGAGGCGTCCAGGCCTTGTCATGCTG	21.82	60.29	1.46627	0.00186432	0.0411383	intergenic
NC_027754.1-3718581	3718565	GAGATTAGATGTACCTGGAGATAACGGAGGA	81.82	15.07	-2.44077	2.59e-07	7.84e-05	intergenic
NC_027754.1-3751482	3751466	ATTTTCATGTATACCAGGTCGCCAACCTGGA	26.37	5.65	-2.22257	0.00238604	0.0475749	intergenic
NC_027754.1-3822868	3822852	CGGAACGTCTTGACCAGGAGCCTCATCAGTG	25.46	68.76	1.43334	0.00104504	0.0283215	intergenic
NC_027754.1-3844045	3844029	GCCCTTAACTTATCCAGGAGCGTCAAGATAA	6.36	37.68	2.5667	3.23e-05	0.00261707	intergenic
NC_027754.1-3900317	3900301	CTCAGTAACATGTCCAGGACGACCGCAGTTT	11.82	51.81	2.132	6.21e-05	0.0041782	intergenic
NC_027754.1-4770875	4770859	AAACTGAGGAGTTCCTGGGAGAGGTTTACGC	6.36	27.32	2.10286	0.00166495	0.038487	intergenic
NC_027754.1-5082792	5082776	TGCCATGGTCGTCCCAGGAGGAGGTGGCATG	34.55	83.84	1.27895	0.0023361	0.0473663	intergenic
NC_027754.1-5620078	5620062	TTTCCTCAATCATCCTGGCTCCTTCCGTGTT	40	8.48	-2.23786	0.000104366	0.00602449	intergenic
NC_027754.1-5856794	5856778	GCATCGAAAGATACCTGGGATCAGACTTGAT	12.73	42.39	1.73549	0.00175654	0.0402504	intron
NC_027754.1-5908925	5908909	AAACAACCAAAACCCTGGGACCTTTCTTATG	3.64	21.67	2.57369	0.00186827	0.0411383	intergenic
NC_027754.1-6009153	6009137	CCTTACGGATGTTCCTGGTTATCTTTACTCA	9.09	36.74	2.015	0.000593171	0.0195702	intergenic
NC_027754.1-6498211	6498195	TCGGTCCTCTATCCCTGGCGATGCCGAAATG	106.37	38.62	-1.46167	0.000294889	0.0120655	intergenic
NC_027754.1-6793938	6793922	TAAGAAGTTACCACCAGGATCTCTCACATCC	21.82	2.83	-2.94678	0.000635938	0.0204353	intron
NC_027754.1-6827693	6827677	GGTATCCGAACGCCCAGGCCTACTCAAGTCT	77.28	28.26	-1.45133	0.000746888	0.0225103	intron
NC_027754.1-6901384	6901368	TTCGGAACTTCCTCCAGGAAGCTATCAAACT	186.37	45.21	-2.04346	5.63e-08	2.34e-05	intergenic
NC_027754.1-7013221	7013205	ATCGGGACGTCTTCCTGGGAGAACCGACGCA	70.91	27.32	-1.37603	0.00152187	0.0359221	intergenic
NC_027754.1-7040150	7040134	CCATGGTCGCTTACCAGGAACAGTTGTTCAC	31.82	7.54	-2.0773	0.00141266	0.0353246	intergenic
NC_027754.1-7084742	7084726	GGTATTATATCTCCCAGGAGAAGTTGTACTG	21.82	3.77	-2.53301	0.00186827	0.0411383	intergenic
NC_027754.1-7115597	7115581	GGATTCGAATATACCTGGTTTTTCGGCAGCA	44.55	10.36	-2.1044	0.000108188	0.00605532	intergenic
NC_027754.1-7129529	7129513	GATGAAGAGATGTCCTGGATTATAATTGCAG	17.27	1.88	-3.19946	0.00179799	0.0407508	intergenic
NC_027754.1-7164252	7164236	TTTGAAATCTAGACCTGGGTATAGAAACCTT	21.82	3.77	-2.53301	0.00186827	0.0411383	intergenic
NC_027754.1-7181296	7181280	AAACTTTCGAGACCCAGGGACCCAAAACCCA	48.18	16.01	-1.58946	0.00183769	0.0411383	intergenic
NC_027754.1-7346645	7346629	TGGCAGACAACTACCTGGATGTGCTTGAATC	84.55	16.01	-2.40083	2.69e-07	7.92e-05	intergenic
NC_027754.1-7358365	7358349	TGGATCCTAGGTACCTGGGTCCATTCAGAAT	44.55	14.13	-1.65666	0.00138583	0.0350534	intergenic
NC_027754.1-7725028	7725012	AGAAAAACAACGTCCAGGGCCGAGTAAGAGT	62.73	21.67	-1.53346	0.00101265	0.0276719	intergenic
NC_027754.1-7860915	7860899	TATTCGTGAAGATCCAGGAACCTGTTGGTTA	21.82	3.77	-2.53301	0.00186827	0.0411383	intergenic
NC_027754.1-7861280	7861264	TCTATGATGAGCACCAGGAGGCTAAAACTCG	33.64	9.42	-1.83638	0.00151018	0.0359221	intergenic
NC_027754.1-7969662	7969646	TCTTGATGTCAGCCCAGGATGTGAGAGATCC	65.46	17.9	-1.87065	9.62e-05	0.00570071	intergenic
NC_027754.1-7974459	7974443	GGATGTGAGAGATCCTGGTGGTAATTGCTTA	76.37	10.36	-2.88198	1.55e-08	8.14e-06	intergenic
NC_027754.1-8507055	8507039	CGCCTGCTCTGATCCTGGGACACGCCAATAT	110.01	9.42	-3.54576	9.11e-13	2.4e-09	Exon
NC_027754.1-8570016	8570000	CGGCGGGATACTACCAGGGGCATATCGAGGA	17.27	57.46	1.73429	0.000359455	0.0139056	intergenic
NC_027754.1-8641522	8641506	CATGAAATATCTTCCTGGCGAAAAGATAATC	38.18	6.59	-2.53447	8.45e-05	0.00510578	intergenic
NC_027754.1-8664704	8664688	CCACACGCCCGCACCAGGAGCATCGCAAGTC	2.73	27.32	3.32298	7.37e-05	0.00461251	intergenic
NC_027754.1-8681548	8681532	ATCATCGTCTGGTCCTGGCAGACATTCTCAC	31.82	7.54	-2.0773	0.00141266	0.0353246	intergenic
NC_027754.1-8681642	8681626	TGAGGCAAGTCATCCTGGAAGGATGGAAATC	80.91	4.71	-4.10252	7.43e-12	1.22e-08	intergenic
NC_027754.1-8687345	8687329	AGTGGCGAGTCTGCCTGGACTTTACTGACCT	80	30.14	-1.40832	0.000906055	0.0258324	intergenic
NC_027754.1-8691516	8691500	GATTTCAGGTCGGCCAGGACGAGATCGAAAT	19.09	59.34	1.63619	0.000619092	0.020106	intergenic
NC_027754.1-8738380	8738364	GAAGTGAAGAACTCCAGGACCGCATCTGTAA	29.09	6.59	-2.14217	0.0018251	0.0410117	1stExon
NC_027754.1-8799528	8799512	ATCTCATGGGTCTCCAGGTCATGCAAATGTT	160.01	46.16	-1.79345	2.16e-06	0.000369199	intergenic
NC_027754.1-9089441	9089425	CCGTCTCAGAATTCCTGGGTCCTGACTGTTG	4.55	28.26	2.63482	0.000468868	0.0166977	intergenic
NC_027754.1-9171123	9171107	AAGCTTCTAAGTCCCAGGAAAGCGTGACACA	139.1	49.92	-1.47843	0.000104098	0.00602449	intergenic
NC_027754.1-9213092	9213076	CCATGGTCGCTTACCTGGAACAAATTTTCTC	54.55	15.07	-1.8559	0.000192579	0.00896107	intergenic
NC_027754.1-9223774	9223758	GCAACATCATCTTCCAGGCCGCATACAAAGA	23.64	3.77	-2.64859	0.000828701	0.0239383	intergenic
NC_027754.1-9264653	9264637	TGCGTCAGTTCTCCCAGGGAGATGTCCTGTT	46.37	8.48	-2.45106	1.51e-05	0.00154336	1stExon
NC_027754.1-9275428	9275412	GTTCGATCCACTCCCAGGATCCCATTACCTA	45.46	14.13	-1.68584	0.00138583	0.0350534	intergenic
NC_027754.1-9314193	9314177	TAGTGGAGAATCACCAGGAATTTGAATAAAT	22.73	1.88	-3.59579	0.000107496	0.00605532	intergenic
NC_027754.1-9320840	9320824	TGGTGGACAATCACCAGGAAGTTGAATAAAT	952.78	201.58	-2.24079	3.48e-12	6.97e-09	intergenic
NC_027754.1-9345684	9345668	CTGACTATACTGTCCTGGCAAGTCACCACCT	7.27	29.2	2.00594	0.0018251	0.0410117	intergenic
NC_027754.1-9447184	9447168	AACAAGGTAAGAGCCTGGGCTATGAGAGCTA	59.09	15.07	-1.97123	7.09e-05	0.00449091	intergenic
NC_027754.1-9463962	9463946	ATTGAAATGATTTCCTGGATGAGGCAGAGGG	17.27	1.88	-3.19946	0.00179799	0.0407508	intergenic
NC_027754.1-9554386	9554370	TCACATATCCACTCCTGGATAACCTCAAAAT	243.65	103.62	-1.23351	0.00034985	0.0136141	intergenic
NC_027754.1-9684032	9684016	GGATCTCTTATATCCTGGGCCGACATCAAGA	50.91	12.25	-2.05517	8.18e-05	0.00498922	intergenic
NC_027754.1-10186095	10186079	GAGACATGGATCACCTGGATAATGCGATGTA	10	46.16	2.20664	8.03e-05	0.00492856	intergenic
NC_027754.1-10355914	10355898	AACATAACGTCTCCCTGGGAGAACTAACGCA	62.73	19.78	-1.66511	0.00041471	0.0154816	intergenic
NC_027754.1-10380825	10380809	GAAACTTGGATTACCTGGATAATGTGTTGCA	21.82	3.77	-2.53301	0.00186827	0.0411383	intergenic
NC_027754.1-10488940	10488924	AACACCTTAAGGGCCAGGAGAAGTTGAACAA	44.55	5.65	-2.9791	2.8e-06	0.000445416	Exon
NC_027754.1-10542762	10542746	GGATGTTGTAGATCCTGGATCCACCCCAGAT	97.28	32.97	-1.56099	0.000156226	0.0080163	intergenic
NC_027754.1-10572527	10572511	GGATACTTTAACACCAGGAATCTGGTGGAAG	34.55	4.71	-2.87489	3.33e-05	0.00266335	intergenic
NC_027754.1-10601902	10601886	CAAGCAGTAGAAGCCTGGAGAAGACTTCAGA	4.55	29.2	2.68203	0.000320481	0.0128184	TSS1500
NC_027754.1-10761898	10761882	GCATCTAGCGAGCCCTGGCATGTGACGAGAT	62.73	16.96	-1.88702	8.77e-05	0.00528289	intergenic
NC_027754.1-10902174	10902158	GAGATCTTGAAGTCCTGGAAGCATATCTGCA	88.19	13.19	-2.74117	1.2e-08	6.69e-06	TSS1500
NC_027754.1-11020933	11020917	CATCTTATTGGCTCCTGGATGTATCGAAAAT	58.19	14.13	-2.04201	4.85e-05	0.00350162	intron
NC_027754.1-11054999	11054983	GATTTGCTATGTTCCAGGCTATGGAGGCTGG	30	3.77	-2.99233	7.38e-05	0.00461251	intergenic
NC_027754.1-11099932	11099916	GATTCGAAACTCGCCAGGGACCGTGAGAAAG	92.73	31.09	-1.57659	0.00014403	0.00757732	intergenic
NC_027754.1-11170754	11170738	TCTTCATGTCGCTCCAGGATTTAAGAGATCC	34.55	3.77	-3.19605	1.02e-05	0.00119124	intergenic
NC_027754.1-11178635	11178619	TGACTCTATGCTTCCAGGATAAGATCCGAAC	31.82	6.59	-2.27158	0.000654363	0.0207227	intergenic
NC_027754.1-11194127	11194111	GTTTGCACATTTTCCTGGGCCAGATTCGTCA	73.64	20.72	-1.82947	6.48e-05	0.00432652	intergenic
NC_027754.1-11200369	11200353	ATTTCCTGAATGGCCAGGGCGAGCTGATGGA	35.46	7.54	-2.23356	0.000531367	0.0181534	intergenic
NC_027754.1-11221496	11221480	TAGGCTTTAAGGGCCAGGGACTTACGGGTTT	39.09	4.71	-3.053	7.58e-06	0.000955041	intergenic
NC_027754.1-11290774	11290758	AGTTGTTTTTGAACCAGGAGGAATCTTGTGT	17.27	1.88	-3.19946	0.00179799	0.0407508	intergenic
NC_027754.1-11674955	11674939	GGATCTCTAACATCCTGGGCTAACATCAAGA	48.18	12.25	-1.97565	0.000187504	0.00886072	intergenic
NC_027754.1-11699676	11699660	TTACCAATATATCCCTGGACGACCTAAAATC	46.37	11.3	-2.03687	0.000166733	0.00834125	intergenic
NC_027754.1-12119471	12119455	CTAGGCATGTCGTCCTGGAAGTTTTCTAGCG	7.27	42.39	2.5437	2.19e-05	0.00197621	intergenic
NC_027754.1-12277882	12277866	GAACACGAAATCACCAGGGCCCGAGTTAGAG	35.46	10.36	-1.77517	0.00214288	0.0452389	intergenic
NC_027754.1-12789209	12789193	CTGCTCTAAGACCCCTGGTAGTGCCCTAGCT	8.18	41.45	2.3412	7.55e-05	0.00468978	intergenic
NC_027754.1-13883609	13883593	TCATCCTCGTCTCCCTGGACACACACACACA	60.91	146.95	1.27057	0.000492817	0.0173936	intergenic
NC_027754.1-13966683	13966667	TCTCGAGGATATTCCTGGCATCTCACCAGAT	9.09	33.91	1.89936	0.00151018	0.0359221	Exon
NC_027754.1-14063765	14063749	ACGGATCGGCTTGCCTGGCGAGTGTGGCCAA	2.73	34.85	3.67419	2.61e-06	0.000423488	intergenic
NC_027754.1-14119570	14119554	TTTGCAAAGCTGTCCTGGAGTGGTAACAATC	100.01	33.91	-1.56036	0.000138391	0.00738941	intergenic
NC_027754.1-14833105	14833089	CGCGTCCTCTCATCCTGGATAGCTCCAACCA	10.91	40.5	1.89227	0.000934992	0.0261844	intergenic
NC_027754.1-14883588	14883572	CTATCTCTTCTTGCCTGGTGTGCAAAGCACA	40.91	10.36	-1.98143	0.000357371	0.0138386	intergenic
NC_027754.1-15545816	15545800	TAAGCAACTACCACCAGGATCTCTAACATCC	147.28	33.91	-2.11878	1.07e-07	3.84e-05	intergenic
NC_027754.1-15951182	15951166	AAGGTTCTCAGTGCCAGGTTGGCCGCAAAGC	19.09	53.69	1.49184	0.00186678	0.0411383	Exon
NC_027754.1-16045715	16045699	TATTTTAGTAATCCCTGGAGAATTGATGATG	24.55	2.83	-3.11685	0.000173551	0.00834125	intergenic
NC_027754.1-16061689	16061673	ATGAAACGCCAGCCCTGGACGAGTGGGTAAC	88.19	20.72	-2.08959	3.49e-06	0.000529461	TSS1500
NC_027754.1-16123220	16123204	TGTTTGGTTCAAGCCAGGAGGGATGGAGTCG	29.09	81.95	1.49422	0.000447884	0.0163036	intergenic
NC_027754.1-16408084	16408068	TGGTGGAGAGTCACCAGGAAGTTGAATAAAT	151.83	18.84	-3.01059	4.33e-12	7.86e-09	intergenic
NC_027754.1-16468855	16468839	TGGTGATAAAGTCCCTGGGTAGAGACTTCTC	45.46	9.42	-2.2708	4.93e-05	0.00350162	intergenic
NC_027754.1-17154153	17154137	GTTCAACCACGAGCCTGGATCTTATATGAAA	30.91	7.54	-2.03544	0.00195564	0.0427285	intergenic
NC_027754.1-17182448	17182432	TCGTCGATCGACACCTGGTAGATGTCGTCGA	9.09	48.98	2.42984	1.44e-05	0.00152177	intron
NC_027754.1-17220863	17220847	TCGGTCCTCTGTCCCTGGCGAAGCCGAAATG	39.09	7.54	-2.37416	0.000144407	0.00757732	intergenic
NC_027754.1-17777735	17777719	GACGTGGACGCTCCCTGGAGCCTCGATTAGT	80	182.74	1.19172	0.000636855	0.0204353	intergenic
NC_027754.1-18164316	18164300	TGCATAACCTCAGCCTGGTGTGAAACCTGCT	37.27	9.42	-1.98422	0.000593171	0.0195702	intergenic
NC_027754.1-18425001	18424985	TGTGCTTGTTTGTCCTGGCATTGCAAAATCC	113.64	45.21	-1.32976	0.000636105	0.0204353	intergenic
NC_027754.1-18441116	18441100	CTCCTGCGCGGCTCCAGGCCTGTTGAGTGGG	1.82	24.49	3.75018	6.78e-05	0.0043497	intergenic
NC_027754.1-18703263	18703247	CGCTGCCTTCACACCAGGAGGACGCTTGGTT	5.45	31.09	2.51212	0.000150079	0.00773103	Exon
NC_027754.1-18792733	18792717	GAGATGTGACAAGCCTGGTCACTATGCAACT	12.73	57.46	2.17433	3.22e-05	0.00261707	intergenic
NC_027754.1-18975691	18975675	TCACTCAGATCGCCCAGGACGTTGTAGGTCA	6.36	32.03	2.33233	0.000275043	0.0113913	intergenic
NC_027754.1-18995406	18995390	GTGTCTTATCTTCCCAGGAGCATGAATGCTC	20.91	57.46	1.45836	0.00229911	0.0473489	intergenic
NC_027754.1-19638128	19638112	AACAGAGTCTTCCCCTGGGTACTGTGGCAGA	41.82	11.3	-1.88787	0.000526416	0.0181534	intergenic
NC_027754.1-19657310	19657294	TCCAACTGATGATCCAGGTGCATGACCAGTA	1.82	19.78	3.44203	0.000435303	0.0158602	intergenic
NC_027754.1-19789796	19789780	CGGGGAGGAGTGTCCAGGGCCGTAATAGGTA	12.73	41.45	1.70314	0.00228948	0.0472246	intergenic
NC_027754.1-20074569	20074553	TACATTGGGAAAGCCAGGAATAATAAAGTTT	2.73	18.84	2.78683	0.00235517	0.0473663	intergenic
NC_027754.1-20449225	20449209	TCGTTGACACATGCCTGGAGATGTTAGAATA	37.27	2.83	-3.71914	1.16e-06	0.000249908	intergenic
NC_027754.1-20540392	20540376	GATTACAGATCATCCAGGACACAGACACGTA	112.73	29.2	-1.94883	2.03e-06	0.000351567	intergenic
NC_027754.1-20631295	20631279	ATCGGCCTTTGTCCCAGGGAGACTTATATCG	53.64	15.07	-1.83163	0.00024729	0.010642	intergenic
NC_027754.1-20767029	20767013	CAGTGGGTTCGCACCTGGTCCGACAACAAGG	55.46	125.28	1.17564	0.00147151	0.035896	intergenic
NC_027754.1-20774134	20774118	CATTCTCTACTGACCTGGACTATGCATAAAT	94.55	38.62	-1.29173	0.00144306	0.035896	intergenic
NC_027754.1-20835768	20835752	ACCGGCGCCGATCCCTGGCCTCCGTCGTCGG	47.28	14.13	-1.74247	0.000828448	0.0239383	TSS1500
NC_027754.1-20842809	20842793	GATGCTCTCTAGTCCTGGTCGCTTCAGTAGA	36.37	9.42	-1.94895	0.000810181	0.0238752	intergenic
NC_027754.1-21562094	21562078	AGTTGGTTGGGTTCCTGGTTGTCTCGATACA	3.64	43.33	3.57336	4.81e-07	0.000123953	intergenic
NC_027754.1-21752414	21752398	CTCGACAAACGTGCCTGGGAGAGTTCACACA	4.55	35.8	2.97602	2.3e-05	0.00201845	intergenic
NC_027754.1-21942608	21942592	CACTAAACGACTTCCAGGAAGTCTTCTGGCG	7.27	41.45	2.51134	3.06e-05	0.00253724	intergenic
NC_027754.1-22250753	22250737	ACCGATAACAGCCCCAGGATCTCCAACTGTC	57.28	20.72	-1.46701	0.00229911	0.0473489	intergenic
NC_027754.1-22377463	22377447	GAGATTGAAAAAGCCAGGGGCATTGAAAGAA	37.27	4.71	-2.98422	1.58e-05	0.0015736	intergenic
NC_027754.1-22418529	22418513	CATGGATCTACTCCCTGGAGCTCTGATACCA	3.64	32.03	3.13741	3.33e-05	0.00266335	intergenic
NC_027754.1-22448272	22448256	TTTCATCTTTCAGCCTGGAAACCGAGTTCAT	23.64	2.83	-3.06236	0.000267144	0.0112861	intergenic
NC_027754.1-22723581	22723565	AAGGCGTCTGCCACCAGGTTTGCCTTCCCGT	8.18	46.16	2.49647	1.51e-05	0.00154336	TSS1500
NC_027754.1-23070739	23070723	CCATCTTCATCTTCCAGGACTGTTAATCTGT	51.82	16.96	-1.61137	0.00116143	0.0303906	intergenic
NC_027754.1-23120991	23120975	TTACCACTCTATCCCTGGCTATTATGGGTTC	30.91	7.54	-2.03544	0.00195564	0.0427285	intergenic
NC_027754.1-23211343	23211327	CCCAGATAAAGCACCTGGTCCAGATGGCATG	5.45	29.2	2.42164	0.000320481	0.0128184	1stExon
NC_027754.1-23284346	23284330	TAGCGAATGATCACCAGGAGATTGTGTAAGA	4.55	25.43	2.48259	0.0014719	0.035896	intergenic
NC_027754.1-23570521	23570505	TGGCTATGCTTCCCCTGGCTTTGACCCTACG	10	56.52	2.49876	3.16e-06	0.00048323	intergenic
NC_027754.1-23728355	23728339	AACTCGACTTAAACCAGGGCTCAACAACCCG	96.37	39.56	-1.28454	0.0016518	0.038487	intron
NC_027754.1-23903112	23903096	GATCAAAGATAAGCCAGGAGTTGAAAATGGT	36.37	10.36	-1.81172	0.00159142	0.0373118	intergenic
NC_027754.1-23905297	23905281	CGCAGCTCCATCTCCAGGTACCAAGCTCGTG	29.09	75.36	1.37328	0.00151365	0.0359221	1stExon
NC_027754.1-24033552	24033536	TCGTCCAAAGGATCCAGGGGATTGCTTGACG	14.55	56.52	1.95774	0.000116818	0.006411	1stExon
NC_027754.1-24181956	24181940	GAAGCCGTCGGGACCTGGTGCCTTGTCTGCG	57.28	17.9	-1.67807	0.000597962	0.0196298	intergenic
NC_027754.1-24257130	24257114	TGTTTGTATTAGGCCTGGGCATTTCGGGTAT	31.82	8.48	-1.9078	0.00141266	0.0353246	intergenic
NC_027754.1-24831293	24831277	GAAGCCATCCGGGCCTGGTGCTTTATCCGGA	18.18	1.88	-3.27355	0.00111859	0.0294649	intergenic
NC_027754.1-25651190	25651174	ATAGCTTATCATTCCTGGTCTTCCAAATGTA	18.18	53.69	1.5623	0.00118332	0.0308814	intergenic
NC_027754.1-26521156	26521140	AAGCACGCTTAACCCTGGAGTTCTAAACGGA	10.91	41.45	1.92572	0.000701648	0.0215216	intergenic
NC_027754.1-26698477	26698461	GATGTTCGTTGAGCCTGGTAGTCGTTTAGAC	50	13.19	-1.92248	0.000207934	0.00944788	intergenic
NC_027754.1-26941828	26941812	TTCGTACACATATCCTGGATATTCGTACACA	17.27	48.98	1.50392	0.00233661	0.0473663	intron
NC_027754.1-27276534	27276518	GGTTGGTTCTCCACCTGGAGTGCCGAAGGTG	22.73	66.88	1.55698	0.000688064	0.0214797	intergenic
NC_027754.1-27293088	27293072	CGTCAGAGGACTTCCAGGAAGTCCAGACGAC	4.55	27.32	2.58602	0.000686338	0.0214768	intergenic
NC_027754.1-27522657	27522641	TATTTCAGTGAAGCCTGGGAGAGATTCAAGG	46.37	13.19	-1.81375	0.000605455	0.019777	intergenic
NC_027754.1-27620280	27620264	TTGTCTTGGTCATCCAGGCACTACAATGATG	1.82	28.26	3.95675	1.1e-05	0.00124077	intron
NC_027754.1-27898864	27898848	AGAAAAAGAAGATCCAGGAGTTGATCGCAGC	3.64	21.67	2.57369	0.00186827	0.0411383	intergenic
NC_027754.1-28341966	28341950	CAGATTGTGACTTCCTGGTGGAGACGGGAGA	64.55	24.49	-1.39822	0.00152632	0.0359221	intergenic
NC_027754.1-29097725	29097709	ATGCCATCAGAGACCTGGGAAACAATTAAAC	116.37	34.85	-1.73949	1.9e-05	0.00181261	intergenic
NC_027754.1-29151321	29151305	CACCATGGTCGAACCAGGATGGCCAAGCCGG	36.37	5.65	-2.68643	6.57e-05	0.0043497	intergenic
NC_027754.1-29577664	29577648	AGAGCACCTTTAACCAGGTAGCTTAAAGGGT	17.27	68.76	1.9933	2.15e-05	0.00195584	TSS1500
NC_027754.1-30018491	30018475	GCTTTATGGACCGCCAGGATATAGCTGTCCC	34.55	9.42	-1.87489	0.00110634	0.0294649	TSS1500
NC_027754.1-30605853	30605837	AACAACTCGTCCCCCTGGAGTTAAGGCAGCA	101.82	38.62	-1.3986	0.000526433	0.0181534	intergenic
NC_027754.1-31405054	31405038	AACCCATGACTTCCCAGGTTAAGTTTAACCA	9.09	34.85	1.93881	0.00110634	0.0294649	intergenic
NC_027754.1-31941876	31941860	GGGGCAAAGGTCTCCTGGGATGTGGTATGTT	50.91	7.54	-2.75531	3.09e-06	0.000482309	Exon
NC_027754.1-31980252	31980236	GAACCCTTTATAACCAGGCCACGAGCACCCG	2.73	23.55	3.10875	0.000267144	0.0112861	TSS1500
NC_027754.1-33118979	33118963	TGGACTACGAGGTCCTGGGTTCTATTTTCAT	54.55	13.19	-2.04813	5.48e-05	0.00376997	Exon
NC_027754.1-33222284	33222268	CATCCCATCCGGCCCTGGCGCTTTTTCCGGA	67.28	25.43	-1.40365	0.00152611	0.0359221	intergenic
NC_027754.1-33954790	33954774	TTGGCTTGAAAATCCTGGTAACTGTACAATG	323.66	137.53	-1.23473	0.00020837	0.00944788	intergenic
NC_027754.1-34080524	34080508	TGTCTTCGTTTCACCTGGAGCGAGTGTCGTA	42.73	101.73	1.25142	0.00161237	0.0377582	intergenic
NC_027754.1-34133561	34133545	GACCGACTTCCCCCCAGGAAACCTCTAGTCA	47.28	16.01	-1.56226	0.00233547	0.0473663	intergenic
NC_027754.1-34294383	34294367	TGCAGGCTTTGATCCAGGAGATGAACTTTGG	88.19	24.49	-1.84842	1.72e-05	0.00167299	intergenic
NC_027754.1-34294702	34294686	GATGTTGCTCGCTCCTGGAGACTTCGGAACA	56.37	11.3	-2.3186	9.64e-06	0.00113867	intergenic
NC_027754.1-34296087	34296071	TGGATTGAAAGTTCCAGGTTGGGCATAGCTT	30.91	6.59	-2.22972	0.000921293	0.0259684	intergenic
NC_027754.1-36061064	36061048	GTCAGAGAACATTCCTGGAGCCGTGTTTCCA	56.37	14.13	-1.99617	8.12e-05	0.00497332	TSS1500
NC_027754.1-37568311	37568295	TTCTTGGAATGCACCAGGTGCATTACCGTTG	5.45	23.55	2.1114	0.00215538	0.0452389	1stExon
NC_027754.1-39331935	39331919	CATTGGCTGTTAACCAGGACTCTATCAAGTT	33.64	110.21	1.71201	2.83e-05	0.00239364	intergenic
NC_027754.1-41466352	41466336	CAAGCAACATCCTCCTGGACGCAGATATGAA	1.82	17.9	3.29795	0.00111859	0.0294649	Exon
NC_027754.1-42432641	42432625	CTGGGGGAAGGGTCCAGGAGCCATTGGGACA	10	35.8	1.83996	0.00159142	0.0373118	Exon
NC_027754.1-42432983	42432967	TACACGCCTTATTCCAGGTACACAAGTCTTT	6.36	30.14	2.24458	0.000564896	0.0187628	intron
NC_027754.1-44460815	44460799	GGTACCCGAACGCCCAGGCCTAGTTTCAACT	123.64	20.72	-2.57705	3.38e-09	2.43e-06	TSS1500
NC_027754.1-45000149	45000133	TTCGGCTTGTTATCCAGGAACTTGTTCAGAC	20	62.17	1.63622	0.000514653	0.0179238	intergenic
NC_027754.1-45254310	45254294	AAGCTTGAATGATCCTGGTTCTTCCTCCACG	9.09	41.45	2.18902	0.000170493	0.00834125	intergenic
NC_027754.1-45708734	45708718	TCCGTTTAGAACTCCAGGGTTAATCGTGCTT	4.55	30.14	2.72774	0.000219215	0.00984074	intergenic
NC_027754.1-46299669	46299653	AGGTCCACGACATCCTGGTTGTCGATAAACT	21.82	1.88	-3.53685	0.000170909	0.00834125	Exon
NC_027754.1-47656203	47656187	TTCCCTCTACTGTCCTGGTACAGTCTACTTG	5.45	38.62	2.82502	7.58e-06	0.000955041	intergenic
NC_027754.1-47837208	47837192	ACTTTGAGCCACCCCTGGGGGGATGGAGGCT	55.46	16.96	-1.70931	0.000575055	0.0190681	intergenic
NC_027754.1-47862072	47862056	GGATAGATCTTCCCCTGGGCATTCAAATGAG	28.18	4.71	-2.58087	0.000468868	0.0166977	TSS1500
NC_027755.1-236624	236608	CGTGGGGCTTGGGCCTGGGACGTAGCGCCAT	18.18	53.69	1.5623	0.00118332	0.0308814	intergenic
NC_027755.1-501866	501850	GAGATTTCATTATCCAGGACCTTTGTTACCA	50.91	16.01	-1.66898	0.000892373	0.0254607	intergenic
NC_027755.1-555374	555358	ATCGGATAACGTCCCAGGCCTAGGAGTTAGT	10.91	38.62	1.8237	0.0012455	0.0320588	TSS1500
NC_027755.1-578015	577999	CCAATGTTGTGCACCTGGTGGCGTCCCCCAT	19.09	63.11	1.72505	0.000254801	0.0109404	intergenic
NC_027755.1-578069	578053	CCATTGCTGAGAACCTGGTGGCGTGCCCCAT	32.73	114.92	1.81194	7.3e-06	0.000932463	intergenic
NC_027755.1-586072	586056	CAGGGGCGTCATGCCTGGACCTTAAAGGGTA	11.82	56.52	2.25753	1.57e-05	0.0015736	intergenic
NC_027755.1-1453019	1453003	TGCGGTGATGAACCCTGGTTTAGAACAGCGA	6.36	27.32	2.10286	0.00166495	0.038487	intron
NC_027755.1-1465857	1465841	TGTTGCCTTAACACCTGGAGGATGACATGTT	113.64	38.62	-1.55705	0.000106689	0.00605532	Exon
NC_027755.1-1779890	1779874	TCGAGAGACAAGGCCAGGAGAAACGCTGATC	1.82	18.84	3.37179	0.000697104	0.0215067	TSS1500
NC_027755.1-1965660	1965644	CATTGGCCCTTTCCCAGGATCACCAAACTTT	20	61.23	1.61424	0.000638556	0.0204353	TSS1500
NC_027755.1-2553919	2553903	TGGATGTAATCTCCCTGGCACTCCCAGAGGA	26.37	81.95	1.63585	0.00013547	0.00726294	intergenic
NC_027755.1-2953223	2953207	CATTGACTACACGCCAGGACGCGTTGCAGCA	84.55	31.09	-1.44335	0.000552117	0.0185162	intergenic
NC_027755.1-3076377	3076361	GTCTTGCATGTGTCCTGGACATGCAGCCAGC	36.37	89.49	1.29898	0.0014671	0.035896	intergenic
NC_027755.1-3179555	3179539	TACCCTTGGACGACCAGGAATCCTATTTATG	32.73	9.42	-1.79681	0.00206034	0.0446698	intergenic
NC_027755.1-3226748	3226732	AACAACTTTGTGTCCTGGCTCTAGACTTGAT	36.37	5.65	-2.68643	6.57e-05	0.0043497	intergenic
NC_027755.1-3321496	3321480	TAACTCATCTGCTCCTGGCTCGTGTATTGTT	63.64	11.3	-2.49361	1.04e-06	0.000225653	intergenic
NC_027755.1-3387812	3387796	ATCTCGGGTGGATCCAGGATCCACAATATCC	46.37	9.42	-2.29939	3.62e-05	0.00284929	intergenic
NC_027755.1-3684880	3684864	CTCGAACCTCCACCCTGGAGCCACTGCCCCT	35.46	103.62	1.54704	0.000105311	0.00603113	intergenic
NC_027755.1-3752327	3752311	CGCGCTGGGTCGTCCTGGGTCATCCACGCTG	12.73	54.63	2.10146	5.48e-05	0.00376997	intergenic
NC_027755.1-4278070	4278054	CATGGCTCAAGCCCCTGGGGGTCTCGACGCG	36.37	92.31	1.34374	0.000931512	0.0261844	intergenic
NC_027755.1-4278423	4278407	GGTTCACCAGCCTCCAGGAGAACTCCGTCAG	6.36	30.14	2.24458	0.000564896	0.0187628	intergenic
NC_027755.1-4285990	4285974	ACAGCAGGAGGAGCCTGGCGGTTGTTCGTTC	5.45	26.38	2.27512	0.00100503	0.0274827	intergenic
NC_027755.1-4289053	4289037	TCCTCTCTCTGGGCCAGGATTGCCCATACGT	4.55	31.09	2.77251	0.000150079	0.00773103	intergenic
NC_027755.1-4439290	4439274	CGCTAGACGACTTCCAGGAAGTTGTCTGACG	16.36	65	1.99027	3.02e-05	0.00251671	intergenic
NC_027755.1-4783381	4783365	AAGGTGGACTTCTCCAGGTAAATCTTCGCAT	9.09	35.8	1.97761	0.000810181	0.0238752	intergenic
NC_027755.1-4895416	4895400	AACCACTGACCATCCTGGAATGACGAGCACA	20	57.46	1.52256	0.0015088	0.0359221	intron
NC_027755.1-4970791	4970775	TTCAATTATTTTCCCTGGGATGGGGTATGTT	33.64	1.88	-4.16137	7.94e-07	0.000179068	intergenic
NC_027755.1-5096367	5096351	TACTGCAAACTTCCCAGGATCACTCTTCTTG	2.73	32.03	3.55245	8.97e-06	0.0010789	intergenic
NC_027755.1-5244570	5244554	AAACTGATCATAGCCTGGCTTAATGGGCATT	20	62.17	1.63622	0.000514653	0.0179238	intergenic
NC_027755.1-5246301	5246285	CAAGGAGTACGACCCAGGGAAGCTACTAAGG	2.73	27.32	3.32298	7.37e-05	0.00461251	intergenic
NC_027755.1-5346358	5346342	AGTGGGGATTGGACCTGGAACCCTTGCAGCC	22.73	61.23	1.42964	0.0022648	0.0469364	intergenic
NC_027755.1-5393864	5393848	CTTATCTGCTAAACCAGGGTTGTTACAGGCA	33.64	9.42	-1.83638	0.00151018	0.0359221	intergenic
NC_027755.1-5616588	5616572	CAACTGGAGGCGACCAGGACCACTGCTCCAT	14.55	49.92	1.7786	0.000671923	0.0212107	intergenic
NC_027755.1-5728716	5728700	TGTCCACGTATGGCCAGGACCGTTATATCTC	206.38	74.42	-1.47154	3.06e-05	0.00253724	1stExon
NC_027755.1-5752361	5752345	ATTTGGAGAAATGCCAGGAATATGTTCGAGA	36.37	9.42	-1.94895	0.000810181	0.0238752	intergenic
NC_027755.1-5918768	5918752	CAGAGTGAGTGCACCTGGATTACCTTCAACT	10.91	40.5	1.89227	0.000934992	0.0261844	TSS1500
NC_027755.1-6256260	6256244	AACAAAACTCATACCAGGGAAACATAAACGA	34.55	9.42	-1.87489	0.00110634	0.0294649	intergenic
NC_027755.1-6371957	6371941	TCGATCAATTCTTCCAGGTGATTGTCGATCG	49.09	12.25	-2.00265	0.000142179	0.00755079	intergenic
NC_027755.1-6592398	6592382	ACACCATAACCCTCCTGGTTATTGGATCATA	73.64	193.1	1.39079	8.39e-05	0.00510578	intergenic
NC_027755.1-6592498	6592482	GTTCCTCTGTTCGCCAGGAACCAAGACATAG	2.73	19.78	2.85707	0.00152113	0.0359221	intergenic
NC_027755.1-6811489	6811473	ATTTATTCAACTTCCAGGTGATTCTCCACCA	1020.97	141.3	-2.85311	8.43e-18	5.55e-14	intergenic
NC_027755.1-6819850	6819834	TATCGCGATTCATCCTGGTTTTATTAGAATG	117.28	44.27	-1.40556	0.000324286	0.0129383	intergenic
NC_027755.1-6977103	6977087	GAGACCTGCATGACCAGGAAAGTCATCGTCA	27.27	5.65	-2.27099	0.00166495	0.038487	intergenic
NC_027755.1-7019046	7019030	TGTTAGGTTGGATCCTGGGTTGGATCTGATT	60	18.84	-1.67116	0.000495987	0.017412	intergenic
NC_027755.1-7159202	7159186	ATCCTCGGAACCCCCTGGTTGCATTCGATGA	4.55	34.85	2.93722	3.33e-05	0.00266335	intergenic
NC_027755.1-7290129	7290113	CAAGCCCTAGACACCAGGAATGCATCCAAGG	19.09	91.37	2.2589	5.53e-07	0.00013299	intergenic
NC_027755.1-7383905	7383889	ACCAAACAGTGCGCCAGGAGCCGATTGTATG	1.82	45.21	4.63463	8.49e-09	4.93e-06	intergenic
NC_027755.1-7410114	7410098	TAAGCAGTTACCACCAGGTTCTCTTACATCC	36.37	4.71	-2.94895	2.3e-05	0.00201845	intergenic
NC_027755.1-7423285	7423269	TCCCCTATCAAACCCAGGAACCCTAGGAATG	70	20.72	-1.75633	0.000150437	0.00773935	intergenic
NC_027755.1-7693738	7693722	TCGACGACATCTACCAGGTATCGATTGACGA	16.36	56.52	1.78859	0.000208788	0.00944788	intergenic
NC_027755.1-7702185	7702169	AACATAGAAATTCCCAGGCCTGTTGTAGAGT	35.46	6.59	-2.42784	0.00023466	0.0102997	intergenic
NC_027755.1-7838134	7838118	TAGGTTAACACATCCTGGTTTCTTTGCAAAT	33.64	5.65	-2.57385	0.000134216	0.00721091	intergenic
NC_027755.1-8079056	8079040	CACATCACGACGCCCTGGTCATATCACTCAC	106.37	29.2	-1.86505	6.78e-06	0.000877346	intergenic
NC_027755.1-8133416	8133400	TGTTGTTCGATATCCTGGTGGTACCTGCTTG	10	59.34	2.569	1.77e-06	0.000318075	intergenic
NC_027755.1-8275933	8275917	ATCGACACTTTCTCCAGGTCAACAAACGACA	2.73	25.43	3.21956	0.000173551	0.00834125	intergenic
NC_027755.1-8277063	8277047	TAAGAAATTACCACCAGGATCTCTCACATCC	31.82	4.71	-2.75613	0.000102851	0.00601246	intergenic
NC_027755.1-8404954	8404938	CCCGTGGTTCGGCCCTGGTCTGAACTGATCG	19.09	64.05	1.74638	0.000204036	0.00932915	intergenic
NC_027755.1-8486923	8486907	CTCGACTTTGTGACCTGGATGCTGAGGTGAC	4.55	36.74	3.01341	1.58e-05	0.0015736	intergenic
NC_027755.1-8572367	8572351	TGTCTACTAAGTTCCTGGTCGTCGACAGTCA	2.73	19.78	2.85707	0.00152113	0.0359221	intergenic
NC_027755.1-8659691	8659675	ATTTCGATCTCATCCTGGCTGACCTGAAATC	9.09	40.5	2.15557	0.000232786	0.0102997	intergenic
NC_027755.1-8819774	8819758	GCTGACTCAGCAACCAGGACCTGCTGAGGCG	4.55	36.74	3.01341	1.58e-05	0.0015736	intergenic
NC_027755.1-9193530	9193514	GGATCTTTTAAGTCCTGGATTGACATCAAGA	39.09	6.59	-2.56845	6.02e-05	0.00406732	intergenic
NC_027755.1-9258189	9258173	AACCGGTTCTGTGCCTGGCTGAAAATGAAAG	3.64	29.2	3.00396	0.000110042	0.00612435	intergenic
NC_027755.1-9579140	9579124	CGCTCTCAGCGAGCCAGGACGTCCCTGACGA	6.36	28.26	2.15166	0.00116134	0.0303906	intergenic
NC_027755.1-9640612	9640596	CTTCCACTGTTTTCCAGGCCTATCAAATGAT	24.55	2.83	-3.11685	0.000173551	0.00834125	intergenic
NC_027755.1-9682649	9682633	TCACGATCATAACCCTGGTTCATTGTTGGTG	1.82	16.96	3.22013	0.00179799	0.0407508	intergenic
NC_027755.1-9853375	9853359	ACGGTCGTGCTCGCCAGGCGAGCTGGCCCGT	2.73	24.49	3.16522	0.000267144	0.0112861	intergenic
NC_027755.1-10135738	10135722	TCTCGATCGTAAGCCAGGGCCGTCTCGATCG	77.28	30.14	-1.35842	0.0015084	0.0359221	intron
NC_027755.1-10335004	10334988	GATTGATTTCGCTCCAGGTGCGTCTCTTCCA	31.82	8.48	-1.9078	0.00141266	0.0353246	intergenic
NC_027755.1-10750441	10750425	ATCTCTCTAATCTCCTGGACCTTGAAAACAC	58.19	20.72	-1.48975	0.00186773	0.0411383	intergenic
NC_027755.1-10969204	10969188	TAGCTGTCCATTTCCTGGAAGGTGACGCACA	41.82	105.5	1.33498	0.000715272	0.021896	TSS1500
NC_027755.1-11109037	11109021	TCTCGATGATATTCCAGGTATTTCTCCTGAT	40	10.36	-1.94898	0.000481956	0.0170408	intron
NC_027755.1-11124797	11124781	CGTAGATGACCCTCCTGGTCATACATGTCTC	31.82	7.54	-2.0773	0.00141266	0.0353246	intergenic
NC_027755.1-11152803	11152787	TAAGCACTTACCACCAGGATCTCTTACATCC	70	16.01	-2.12838	9.09e-06	0.00109042	intergenic
NC_027755.1-11275051	11275035	CGGTCTGTTTGTCCCTGGAACGGAGGACATG	5.45	25.43	2.2222	0.0014719	0.035896	intergenic
NC_027755.1-11295415	11295399	CGATTGATGTCGACCTGGTCTCATCGGTCGA	93.64	23.55	-1.9914	5.38e-06	0.000731926	intergenic
NC_027755.1-11311347	11311331	TCTTGTAATCAGCCCAGGATGTGAGAGATCC	52.73	2.83	-4.21975	2.53e-09	2e-06	intergenic
NC_027755.1-11403541	11403525	GAGCAGTCGAGATCCAGGGCGAAACCCTAGC	29.09	5.65	-2.3642	0.000809935	0.0238752	intergenic
NC_027755.1-11405082	11405066	CGGAGTTTGCCATCCAGGATGCGTCCACTTG	10.91	58.4	2.42032	5.49e-06	0.000736906	intergenic
NC_027755.1-11409634	11409618	TCTTCACTTCTCTCCAGGCACGATTAGTGTT	48.18	16.01	-1.58946	0.00183769	0.0411383	intergenic
NC_027755.1-11560005	11559989	AAAGCCAAAGACTCCAGGCCTGAGATCTCCT	10	40.5	2.01792	0.000481956	0.0170408	intergenic
NC_027755.1-11618890	11618874	ATTTTCGGTTCATCCTGGTGCTACCAAGATG	90.01	34.85	-1.36893	0.000928614	0.0261356	intergenic
NC_027755.1-11694137	11694121	ATCATAGGAGACTCCTGGAGTCCCTAGCTGA	131.83	49.92	-1.40099	0.00024559	0.0106419	intergenic
NC_027755.1-11832295	11832279	AAGCATCATTGACCCTGGAACCACCATAACC	1.82	17.9	3.29795	0.00111859	0.0294649	intergenic
NC_027755.1-11897866	11897850	GTCATGGAATTGGCCAGGGATTCCGTTCGAG	10.91	52.75	2.27352	2.25e-05	0.00201656	intergenic
NC_027755.1-11941282	11941266	CCATATTAACATCCCTGGTTAACACCGACTC	3.64	34.85	3.25915	1.02e-05	0.00119124	intergenic
NC_027755.1-12038519	12038503	AGCCGCGAGGTCGCCTGGTTGAGGTCGATGA	16.36	48.04	1.55406	0.00183769	0.0411383	intergenic
NC_027755.1-12049455	12049439	CAGCGTCGGTAAGCCTGGTCATCTGTCACAT	11.82	45.21	1.93541	0.000430316	0.0158602	intergenic
NC_027755.1-12123331	12123315	ATTTCGGTCTCGTCCTGGCTGACCTGAAATC	2.73	18.84	2.78683	0.00235517	0.0473663	intergenic
NC_027755.1-12191440	12191424	GATTTGCATGGCTCCTGGTCCTCCTTGGATG	34.55	10.36	-1.73766	0.00214288	0.0452389	intergenic
NC_027755.1-12318445	12318429	TCTTGATGTCGTCCCAGGATGTTAGAGATCC	40.91	9.42	-2.11865	0.000170493	0.00834125	intergenic
NC_027755.1-12380203	12380187	AAACTGAAAGGCACCAGGTTAATGCCATCTC	2.73	25.43	3.21956	0.000173551	0.00834125	intergenic
NC_027755.1-12482940	12482924	TCGAGCATGTCGACCTGGATCCTAGCGATGT	72.73	27.32	-1.41259	0.00105977	0.0286421	intergenic
NC_027755.1-12826913	12826897	GATCTTTCCATACCCTGGTGTCGTCACCGTT	40	8.48	-2.23786	0.000104366	0.00602449	intergenic
NC_027755.1-12875724	12875708	TGTTTGCATTAAACCAGGCTTGACATTCACT	41.82	11.3	-1.88787	0.000526416	0.0181534	intergenic
NC_027755.1-12952464	12952448	TGGTCCAGAAAGTCCAGGATGAGTAAGATGT	25.46	4.71	-2.43443	0.0014719	0.035896	Exon
NC_027755.1-13090109	13090093	ATACTCGGAGACACCTGGAAGACAACAAACT	23.64	4.71	-2.32743	0.00215538	0.0452389	intergenic
NC_027755.1-13125571	13125555	ATTTTGGTGGAGACCAGGGGCAATACTAAAG	40.91	9.42	-2.11865	0.000170493	0.00834125	intergenic
NC_027755.1-13209721	13209705	CCTCATATATGGCCCAGGTTAAAAACTTGAT	31.82	7.54	-2.0773	0.00141266	0.0353246	intergenic
NC_027755.1-13393757	13393741	TAGGTAGTACTGTCCAGGTTCTCAATCACTT	23.64	1.88	-3.65243	6.78e-05	0.0043497	intergenic
NC_027755.1-13414099	13414083	TGTGGAAGGTCCTCCTGGTTTCCCTCCCCTG	9.09	75.36	3.05145	7.21e-09	4.45e-06	1stExon
NC_027755.1-14130958	14130942	CCCATTGACTGTTCCAGGTAAGTGTTCCGAG	26.37	77.24	1.55045	0.000344742	0.0134419	intergenic
NC_027755.1-14155084	14155068	CAAGCCCGGTATCCCAGGAGTAGAAGAACCA	1.82	60.29	5.04991	3.02e-11	4.41e-08	intron
NC_027755.1-14469193	14469177	TATGCATCCTCCACCTGGCTTGGAACATTTG	2.73	21.67	2.98873	0.000635938	0.0204353	intergenic
NC_027755.1-14901044	14901028	TGGTTCAATTCCTCCTGGATTAGGTTCGGAT	8.18	34.85	2.09099	0.000531367	0.0181534	intergenic
NC_027755.1-15176105	15176089	TTGATTGATCTCACCAGGATCACCACACTTG	52.73	195.93	1.89364	2.42e-07	7.41e-05	intergenic
NC_027755.1-15266913	15266897	GTATCCTCAACCTCCTGGCTACTTTCAGTCA	47.28	16.01	-1.56226	0.00233547	0.0473663	intergenic
NC_027755.1-16389126	16389110	GGATCTCATGAATCCTGGAGCGACATCAAGA	17.27	1.88	-3.19946	0.00179799	0.0407508	intergenic
NC_027755.1-16614950	16614934	TTCTCTTGGTTTTCCAGGTGTAGAAGAGTGT	1.82	19.78	3.44203	0.000435303	0.0158602	intergenic
NC_027755.1-16680632	16680616	ACCATGGAACTCTCCAGGATGCGGAAGAGTC	8.18	34.85	2.09099	0.000531367	0.0181534	intron
NC_027755.1-16755613	16755597	GTGGAACTGGATTCCAGGGTTCTGAAAACAA	118.19	44.27	-1.41671	0.000283684	0.0116603	intergenic
NC_027755.1-16979413	16979397	ACAGCACTCGAGCCCAGGCTTATACCTTGTT	28.18	1.88	-3.90587	1.1e-05	0.00124077	intergenic
NC_027755.1-17096583	17096567	TTCGCTACTTCTACCAGGGGGAAGGACAGCA	14.55	80.07	2.46024	4.16e-07	0.000112445	Exon
NC_027755.1-17241966	17241950	CTCAACAAGAGCACCTGGAACATATGTTGCG	6.36	46.16	2.85954	1.99e-06	0.000345101	intergenic
NC_027755.1-17765904	17765888	GTGTACTCAACGGCCTGGGTCGTGAATATGA	17.27	50.87	1.55855	0.00146698	0.035896	intergenic
NC_027755.1-17916481	17916465	TTCGATTATTTCCCCAGGGAGTGGGTCTGTT	22.73	3.77	-2.59196	0.0012441	0.0320588	intergenic
NC_027755.1-17933019	17933003	GATTGGAGTGAAACCAGGATGGAAGAAAGGC	44.55	14.13	-1.65666	0.00138583	0.0350534	Exon
NC_027755.1-17935457	17935441	TGCAGCACCACCACCTGGCACCTTCGGAACT	107.28	39.56	-1.43927	0.000347252	0.0135264	Exon
NC_027755.1-18225948	18225932	AAGGATGGTCGAGCCTGGAGAGGAGATTTCT	8.18	34.85	2.09099	0.000531367	0.0181534	intergenic
NC_027755.1-18255553	18255537	AATGACATGCATCCCTGGAACTGATGTGAGT	5.45	44.27	3.022	1.23e-06	0.000257497	Exon
NC_027755.1-18591862	18591846	GGTTCAAAGGAAACCAGGAGCCACTACCGAA	31.82	8.48	-1.9078	0.00141266	0.0353246	TSS1500
NC_027755.1-18878846	18878830	CTCCCGTAAACACCCAGGTACCTCAACCCAC	1.82	25.43	3.80452	4.29e-05	0.0032261	intron
NC_027755.1-19451301	19451285	TACGTGCTAGTCTCCAGGCCTCTACTGCTGT	42.73	101.73	1.25142	0.00161237	0.0377582	intergenic
NC_027755.1-19620927	19620911	ACCTAGCAAGCGTCCAGGTTAATATCTCAGA	40.91	147.89	1.854	1.33e-06	0.000270156	intron
NC_027755.1-19806054	19806038	TGACTCTCGCTATCCAGGTCCTATGAAATCC	45.46	13.19	-1.78515	0.000790627	0.023492	intergenic
NC_027755.1-19913119	19913103	TCGTCAGAGATCACCAGGATTCGAACAAGCT	2.73	20.72	2.92405	0.000983073	0.0270574	Exon
NC_027755.1-20793504	20793488	TTTTTTTGATTAACCTGGGGTATCCCAAGTC	20.91	2.83	-2.88532	0.000983073	0.0270574	intergenic
NC_027755.1-21304022	21304006	CATCTTTAACTCTCCAGGGATTACTAAAATA	57.28	16.01	-1.83906	0.000208788	0.00944788	intergenic
NC_027755.1-21739843	21739827	GCGGCCGAGCTCGCCAGGCGATCCGTTTCGG	63.64	148.83	1.22566	0.000753652	0.0226204	intergenic
NC_027755.1-22619492	22619476	TGTATAGGAGTGTCCAGGGATTAGAAGATCT	40	103.62	1.37323	0.000532335	0.0181708	intron
NC_027755.1-22633034	22633018	GGTACCCGAACGCCCAGGCCTACCCACAAGG	115.46	45.21	-1.35268	0.000557877	0.018687	intergenic
NC_027755.1-22846876	22846860	TCCATTGCCCACACCAGGCCCTCCGCCTCCG	5.45	32.03	2.5551	0.000102851	0.00601246	TSS1500
NC_027755.1-23201057	23201041	CTCCATGATCTCTCCTGGTGATAGCTCCTCG	3.64	25.43	2.80452	0.00055231	0.0185162	TSS1500
NC_027755.1-23859766	23859750	GATTTTCGTCAAACCTGGAATTGTGGGAAGA	63.64	8.48	-2.9078	5.77e-08	2.35e-05	intergenic
NC_027755.1-24302234	24302218	TGCGCAAGATAGACCAGGGTTACAAGAAGTA	54.55	121.51	1.15542	0.00206272	0.0446967	intergenic
NC_027755.1-24320910	24320894	CAATCCACATCGACCAGGCCAAAGTTGCCTC	7.27	33.91	2.22168	0.000330198	0.0130033	intergenic
NC_027755.1-24734211	24734195	GAGATGTGACAAGCCTGGTCACTACACAACT	6.36	32.03	2.33233	0.000275043	0.0113913	intergenic
NC_027755.1-24960571	24960555	GCCTTCGATATATCCAGGTTGAGAACACTTC	26.37	4.71	-2.4851	0.00100503	0.0274827	Exon
NC_027755.1-25180803	25180787	TGTTACTCGCACTCCTGGTATCGATTAAAAT	83.64	30.14	-1.47251	0.000457644	0.0165976	intron
NC_027755.1-26040108	26040092	TCTTCTATAGTTTCCAGGGTTCTGTAGATCT	41.82	9.42	-2.15039	0.000124914	0.00679143	intergenic
NC_027755.1-26422314	26422298	CTTGGAGATGGTCCCTGGTGGTGTGGAGATG	2.73	24.49	3.16522	0.000267144	0.0112861	intergenic
NC_027755.1-26578375	26578359	GATTCGTATCGAGCCAGGAGTAAGCGAGAGA	80.91	32.03	-1.33689	0.00149618	0.0359221	intergenic
NC_027755.1-26580104	26580088	AGCTGATGTTGGGCCAGGTTACCTCCACTGT	8.18	39.56	2.27387	0.000104366	0.00602449	intergenic
NC_027755.1-26968647	26968631	ACATTCAACTAGACCTGGCCAAAATTTTGGA	23.64	1.88	-3.65243	6.78e-05	0.0043497	intron
NC_027755.1-27598244	27598228	TTTTCAGTTCTCTCCTGGCGTGAATACTCTC	30.91	6.59	-2.22972	0.000921293	0.0259684	intergenic
NC_027755.1-28706753	28706737	CATTTCGCCATCGCCAGGGACAGAGGACCGA	26.37	5.65	-2.22257	0.00238604	0.0475749	TSS1500
NC_027755.1-28873875	28873859	AGCAGAGCACTCTCCAGGGATGATAAGTATG	49.09	153.54	1.64511	9.55e-06	0.00113275	intergenic
NC_027755.1-28930627	28930611	AGATTCGATCCTTCCAGGATCTTATCATTGG	14.55	47.1	1.69471	0.00141833	0.035332	TSS1500
NC_027755.1-29057910	29057894	CCTGCGATGGGACCCTGGAGAGGAGATAATC	65.46	19.78	-1.72657	0.000269169	0.0113474	intergenic
NC_027755.1-29313179	29313163	ATGGCATGGGTCTCCTGGGAAGATATGTCAC	70	17.9	-1.9674	3.08e-05	0.00253724	intergenic
NC_027755.1-29314629	29314613	ACTATGCCTTGTGCCAGGTGGCTTAGCCACA	92.73	21.67	-2.09734	2.22e-06	0.000376615	intergenic
NC_027755.1-29316577	29316561	TGTTCGGATGCATCCAGGAGAGCAATGTGAT	63.64	12.25	-2.37715	2.36e-06	0.000394985	intergenic
NC_027755.1-30589722	30589706	CCCTTGCGCAAGGCCTGGAAGGCCCGCCCCT	23.64	84.78	1.84249	3.08e-05	0.00253724	TSS1500
NC_027755.1-31234141	31234125	CCACCGCTGAATCCCTGGCCCATGATGCTTG	3.64	24.49	2.75018	0.000828701	0.0239383	1stExon
NC_027755.1-31527460	31527444	GATTTTTCCAAGGCCAGGTTTTTTCAGCTTT	2.73	20.72	2.92405	0.000983073	0.0270574	intergenic
NC_027755.1-31641411	31641395	CAAGAGGCATGATCCTGGCATGATCCAGGAT	1.82	19.78	3.44203	0.000435303	0.0158602	TSS1500
NC_027755.1-32287655	32287639	CCACGTACTCTAACCTGGGAGCTCGACCTTG	1.82	33.91	4.2197	7.94e-07	0.000179068	intergenic
NC_027755.1-32428251	32428235	AAAGTAACAACCACCAGGGTTGACTCTAATG	9.09	33.91	1.89936	0.00151018	0.0359221	intergenic
NC_027755.1-33715665	33715649	TGCTTGTGTTGAGCCAGGAGCTGATGTGCAC	55.46	16.96	-1.70931	0.000575055	0.0190681	intergenic
NC_027755.1-33935955	33935939	TTTCGTGTTTCGCCCAGGACTATTATATTGG	38.18	7.54	-2.34018	0.000199909	0.00917232	intergenic
NC_027755.1-33976413	33976397	AATTTTGATCTTCCCAGGATCTGAGATGCTA	11.82	48.04	2.02301	0.000187504	0.00886072	intergenic
NC_027755.1-34917672	34917656	CAGAGAGTGAGTGCCAGGCTTGGTACAATGC	2.73	28.26	3.37179	4.81e-05	0.00350162	TSS1500
NC_027755.1-35132728	35132712	TGGCACATTCGTACCAGGAAAGACAGAGAGT	20.91	76.3	1.86749	4.26e-05	0.0032261	intergenic
NC_027755.1-35132961	35132945	CGCAGTTGCAGCCCCTGGATTTCCATGAGAC	37.27	135.64	1.8637	1.51e-06	0.000294214	intergenic
NC_027755.1-35244474	35244458	TAGTTATTACAAACCTGGAGATCATCAGTCT	1.82	19.78	3.44203	0.000435303	0.0158602	TSS200
NC_027755.1-35250949	35250933	GCTTCGGGAGCGACCTGGAGGCGTCGCTGCG	3.64	24.49	2.75018	0.000828701	0.0239383	intergenic
NC_027755.1-36859347	36859331	GATCTAGAGGAGACCTGGGCTGTGACGGAGG	2.73	30.14	3.46471	2.07e-05	0.00190118	1stExon
NC_027755.1-37017368	37017352	TGCCTTTGCTTCCCCTGGCTCAGACCCTACA	4.55	39.56	3.1201	5.25e-06	0.000716978	intron
NC_027755.1-37064272	37064256	GCATACGGACATTCCAGGAAGAGGTGTGTCT	4.55	24.49	2.42825	0.00215538	0.0452389	intergenic
NC_027755.1-37246788	37246772	AGACCCCAAGAAGCCAGGCGAGTTTTTGTCG	12.73	57.46	2.17433	3.22e-05	0.00261707	TSS1500
NC_027755.1-37978362	37978346	ATGGAAAACTAGGCCTGGATGTTCGGATACC	63.64	19.78	-1.68589	0.000334124	0.0131186	TSS1500
NC_027755.1-39674020	39674004	TGGTTAGGATGAACCTGGACATCTTGAATAG	50	10.36	-2.2709	2.45e-05	0.00213635	intergenic
NC_027755.1-39871135	39871119	GATATGGGCATTCCCTGGATATGCTCATGGT	2.73	20.72	2.92405	0.000983073	0.0270574	intergenic
NC_027755.1-40841611	40841595	CCACGTACTCGAACCTGGGAGCTCAGACTTG	14.55	91.37	2.6507	3.16e-08	1.48e-05	TSS1500
NC_027755.1-41391041	41391025	GTTTCAGAACTAACCTGGTTGTGTCTGATCC	32.73	9.42	-1.79681	0.00206034	0.0446698	intergenic
NC_027756.1-1759454	1759438	GCTCACGGTAAGCCCAGGCGCTTCCTCCATG	27.27	2.83	-3.26844	7.37e-05	0.00461251	Exon
NC_027756.1-1950383	1950367	TGACAAAGGAATACCAGGAATGTGATGTAAC	202.74	69.71	-1.54019	1.65e-05	0.00162073	intergenic
NC_027756.1-2917095	2917079	ACTAGAGCCTACTCCAGGACAACCTACGACA	51.82	17.9	-1.53355	0.00186141	0.0411383	TSS1500
NC_027756.1-3856549	3856533	AGCTTCGAGCCCCCCAGGTCCAGATGGCATG	39.09	108.33	1.47056	0.000220593	0.00989134	intergenic
NC_027756.1-3947159	3947143	CAAGGAAGACAGTCCAGGTAATGAAGGAGCA	2.73	35.8	3.71299	1.74e-06	0.000318075	Exon
NC_027756.1-4594803	4594787	CCATTAAAAGAAACCAGGATAATGGTGCTCT	46.37	8.48	-2.45106	1.51e-05	0.00154336	intergenic
NC_027756.1-5977123	5977107	AGTCATATATAAACCAGGTTGTAAAGCACCA	16.36	62.17	1.92605	6.22e-05	0.0041782	intergenic
NC_027756.1-6110191	6110175	ATCTGAATCTTTTCCTGGTGGACAAAGAGGA	9.09	43.33	2.25301	9.16e-05	0.00549896	intron
NC_027756.1-6711590	6711574	ATTTCTCTGTTCCCCTGGTATCAAGACATAG	372.75	104.56	-1.83388	6.78e-08	2.62e-05	intergenic
NC_027756.1-7358129	7358113	TCTCTGTTCGCACCCTGGAACCTTCTGGCTT	4.55	31.09	2.77251	0.000150079	0.00773103	1stExon
NC_027756.1-7868139	7868123	ACTTCAGCTAACGCCTGGGAGCCACGTTCAG	33.64	8.48	-1.98804	0.000736236	0.0222956	intergenic
NC_027756.1-7869863	7869847	AGGCAGCTCGGCTCCAGGAGAAGATGGTCTG	60	19.78	-1.60092	0.000792092	0.0235178	intergenic
NC_027756.1-7935554	7935538	AACACCTTCACCCCCTGGAGACTAAAGCCGG	90.91	26.38	-1.78499	2.53e-05	0.00218663	intergenic
NC_027756.1-8230821	8230805	CGTGTTGATTAGGCCTGGGCACTTTACCCGA	10	34.85	1.80116	0.00214288	0.0452389	intergenic
NC_027756.1-8668288	8668272	TGTGGGCACGACGCCTGGTATATATTAAACT	60.91	13.19	-2.20723	1.12e-05	0.00124493	intergenic
NC_027756.1-9164571	9164555	ATCATGTTCGTTTCCAGGTACAGTCTTTGCA	291.84	141.3	-1.04642	0.00162623	0.0380158	Exon
NC_027756.1-9461227	9461211	ATAGCCGAAATTCCCAGGCCTAGGGTCAATC	57.28	19.78	-1.53399	0.0015088	0.0359221	intergenic
NC_027756.1-9615654	9615638	GGATTGGTTAGGACCAGGGAGTGATCCGAGA	79.1	18.84	-2.06988	7.41e-06	0.000942732	intergenic
NC_027756.1-9812710	9812694	TCCATGAAGTTTTCCTGGACAGTTTGTCTTG	1.82	17.9	3.29795	0.00111859	0.0294649	Exon
NC_027756.1-10161662	10161646	TGGATAAAGATTTCCAGGAAGGTCAAAGGAA	47.28	130.93	1.46949	9.46e-05	0.00561894	intergenic
NC_027756.1-10749974	10749958	TTTCGTGTTTCGCCCAGGGCTATTATATTGG	19.09	2.83	-2.75394	0.00235517	0.0473663	intergenic
NC_027756.1-10998899	10998883	ATGGTGGAAGTTTCCAGGTGAGGAACGTGTT	63.64	21.67	-1.55423	0.000825621	0.0239383	intergenic
NC_027756.1-11600500	11600484	TACATTTGATGACCCAGGCGAGTAGTACATT	3.64	31.09	3.09444	4.95e-05	0.00350162	intergenic
NC_027756.1-12561232	12561216	TCTCTCTCTCTCTCCAGGGTTGGACCGTCTC	44.55	9.42	-2.24163	4.93e-05	0.00350162	intergenic
NC_027756.1-12606227	12606211	GATTTGTTACTAACCAGGGTTCGAGCGTCGG	25.46	4.71	-2.43443	0.0014719	0.035896	intergenic
NC_027756.1-12828999	12828983	ACGCGGGTCAACGCCTGGCTACACCGATTTG	14.55	48.04	1.72322	0.00110611	0.0294649	intergenic
NC_027756.1-13109360	13109344	AACAATGTGGCGACCTGGAGAGCATCTGTAG	87.28	12.25	-2.83287	6.22e-09	4.09e-06	intergenic
NC_027756.1-13148768	13148752	GAGAGAAGCTAATCCAGGCACGCAAACGTTT	3.64	48.98	3.75018	5.3e-08	2.25e-05	intergenic
NC_027756.1-13352399	13352383	TTTGTGGTTCTTCCCTGGCATGGATGCCTTG	10	54.63	2.44969	5.65e-06	0.000750658	intergenic
NC_027756.1-13394346	13394330	GGTCTATTCGGGTCCTGGTCTATTCGGGTCG	4.55	36.74	3.01341	1.58e-05	0.0015736	TSS1500
NC_027756.1-14189771	14189755	ACATCAAATTGCACCAGGGATGTCAATGTTT	1.82	20.72	3.50901	0.000272429	0.0113754	Exon
NC_027756.1-14476992	14476976	TATTCGGCGAATTCCAGGGATCACTTCAAAC	35.46	2.83	-3.64732	2.61e-06	0.000423488	intergenic
NC_027756.1-14574784	14574768	TTCGGATCTGAGTCCTGGGCAAAGTACCTAT	8.18	43.33	2.40519	3.95e-05	0.00305386	intergenic
NC_027756.1-14592806	14592790	CTATTATTAGCATCCTGGAGGCAAGGTCGAG	5.45	28.26	2.37443	0.000468868	0.0166977	intergenic
NC_027756.1-14847115	14847099	TGTGTATTGTCGTCCAGGTGAGTTCTGAATC	68.19	26.38	-1.37012	0.00183342	0.0411383	intergenic
NC_027756.1-14900411	14900395	TCTCTCTGCTCAGCCTGGAGCTGTGAGTCAG	31.82	82.89	1.38126	0.00107976	0.029063	intergenic
NC_027756.1-15272000	15271984	TATCCGATCCGTCCCAGGCCTAGTTGCCGGT	34.55	8.48	-2.02655	0.000531367	0.0181534	intergenic
NC_027756.1-15327193	15327177	TACTCTGGAGTTACCTGGCGTGGCCGTTCCT	30.91	7.54	-2.03544	0.00195564	0.0427285	intron
NC_027756.1-15603265	15603249	TGCTGGTCTTCTCCCTGGTTGCAGCTTCATA	9.09	62.17	2.77387	2.92e-07	8.48e-05	1stExon
NC_027756.1-16093345	16093329	AAGCTTAGAGAGACCTGGAGCTATCAGCTTC	72.73	164.85	1.18053	0.000908866	0.0258938	intergenic
NC_027756.1-16118526	16118510	ACGGATTTGTAGTCCTGGATTCTGAGATTCC	10.91	36.74	1.7517	0.00220665	0.0461187	intron
NC_027756.1-16283178	16283162	CCATCTTCGTATCCCTGGAGTTGGTTTGACA	44.55	123.4	1.46985	0.000149465	0.00773103	TSS1500
NC_027756.1-16646508	16646492	TGTTTGCTTCACTCCTGGGGTATCCACGTAG	38.18	129.99	1.76751	5.41e-06	0.000733171	intergenic
NC_027756.1-16837717	16837701	TGCAAAGTCGTCTCCTGGTTGGAAGCAAATG	30.91	7.54	-2.03544	0.00195564	0.0427285	1stExon
NC_027756.1-16874807	16874791	CGATATACTGTATCCAGGAAGGCTTGAGCCA	109.1	33.91	-1.68587	3.32e-05	0.00266335	intergenic
NC_027756.1-17048743	17048727	TCATCATCGGTTTCCTGGATGACAAGACCGT	10.91	60.29	2.46627	3.14e-06	0.00048323	intergenic
NC_027756.1-17095560	17095544	CCAACAATGTCTCCCAGGGCTTCTAGCGCCA	196.38	87.6	-1.16465	0.000957201	0.0267305	1stExon
NC_027756.1-17095907	17095891	CGCTGAGCTGACTCCAGGCAAGTCAGACACT	15.46	50.87	1.71827	0.000523466	0.0181534	TSS200
NC_027756.1-17358910	17358894	GTATCGAGCCTTACCTGGGGGTCCTATGTAT	21.82	3.77	-2.53301	0.00186827	0.0411383	intergenic
NC_027756.1-17784356	17784340	TATCACAAGAGGTCCTGGTGGGTGCAATCTC	84.55	11.3	-2.90348	3.95e-09	2.73e-06	1stExon
NC_027756.1-18892930	18892914	GAGATCTATTCAGCCTGGATAAGTGGAGAGA	25.46	3.77	-2.7556	0.00055231	0.0185162	intergenic
NC_027756.1-19177920	19177904	CAAGGAAAGCAGTCCAGGAAATGAAAGAACA	10.91	50.87	2.22116	3.98e-05	0.0030636	Exon
NC_027756.1-19396036	19396020	GGATTCCCTAACCCCTGGCAGTTCCAGCTCA	50	16.96	-1.55979	0.00185196	0.0411383	intron
NC_027756.1-19764933	19764917	TAGTTATGCTCCCCCTGGAGATCTTCTCCAT	7.27	29.2	2.00594	0.0018251	0.0410117	intergenic
NC_027756.1-19778352	19778336	TAAGCAGTTACCTCCAGGATCTCTAACATCC	49.09	14.13	-1.79667	0.000494587	0.0174094	intergenic
NC_027756.1-20932552	20932536	TGGTTCGGATGAACCTGGACGACTTGACTAG	36.37	88.55	1.28374	0.0014671	0.035896	intergenic
NC_027756.1-21012676	21012660	CTTGGGTGGATGGCCAGGGGGACGCCTGCTA	3.64	44.27	3.60432	3.31e-07	9.4e-05	Exon
NC_027756.1-21038265	21038249	AAAGCCATCAGGTCCTGGCGCTTTATCAGCG	11.82	57.46	2.28133	1.57e-05	0.0015736	intergenic
NC_027756.1-21162840	21162824	CTTTGCTTCTCTTCCAGGGGGTCCACTTCAG	9.09	32.97	1.8588	0.00206034	0.0446698	TSS1500
NC_027756.1-21434079	21434063	TAGCTCGTCCAACCCTGGGTGTCGATCGATA	18.18	62.17	1.77387	0.000190923	0.00896107	intergenic
NC_027756.1-21547150	21547134	TCCTTGTATTAGGCCTGGGACGGATCGGGTA	16.36	47.1	1.52555	0.00233547	0.0473663	intergenic
NC_027756.1-21577068	21577052	TTGGTTATGATAGCCTGGTAACCGTGGATCC	31.82	8.48	-1.9078	0.00141266	0.0353246	intergenic
NC_027756.1-21654535	21654519	AAGCCAATTGCCTCCTGGCTAGTCTCTCGTG	18.18	51.81	1.51088	0.00186141	0.0411383	intergenic
NC_027756.1-21698257	21698241	TACTTGCAGATTTCCTGGATTGCCTTAGCCA	15.46	58.4	1.91743	9.1e-05	0.00547383	TSS1500
NC_027756.1-21754968	21754952	CCATCAGAATCCCCCTGGTTTCTTGTAGTGT	5.45	29.2	2.42164	0.000320481	0.0128184	intergenic
NC_027756.1-21762752	21762736	CAGACGTCCTTCCCCAGGAAGTTTATCCCAG	2.73	40.5	3.89095	3.5e-07	9.79e-05	intergenic
NC_027756.1-22004936	22004920	ATGATGTCGACAACCAGGGGTCCGACCAAAC	65.46	13.19	-2.31117	3.93e-06	0.000584706	intergenic
NC_027756.1-22179261	22179245	TTCAAAAACTTTCCCAGGATTTCACCAACTG	41.82	12.25	-1.77141	0.000986735	0.0270574	intergenic
NC_027756.1-22570046	22570030	GATGAGGATAAAACCAGGGATGTCTTCATGG	1.82	32.03	4.13741	1.89e-06	0.000332211	intergenic
NC_027756.1-22583380	22583364	ACAGAAGATTCATCCAGGACTTCTCGAAAAT	22.73	3.77	-2.59196	0.0012441	0.0320588	intergenic
NC_027756.1-22755310	22755294	CTCTTTTTGATTACCAGGAGAATGCCTCAAG	4.55	32.97	2.85722	7.06e-05	0.0044838	intergenic
NC_027756.1-22954248	22954232	TCCACGTCGGATGCCAGGTCAATAAGTCGAG	5.45	25.43	2.2222	0.0014719	0.035896	TSS200
NC_027756.1-23467154	23467138	ATTTATTCAACTTCCTGGTGATTCTCCGCCA	1478.27	274.11	-2.43108	2.27e-14	8.14e-11	intergenic
NC_027756.1-23481734	23481718	CCACATTGTAGAACCTGGAGCTTCGTCAGCG	26.37	70.65	1.42179	0.00105299	0.0284785	intergenic
NC_027756.1-24628563	24628547	TCTCAAAGACCAGCCAGGGACTCCAGAAATC	60.91	22.61	-1.42972	0.0022648	0.0469364	TSS1500
NC_027756.1-24653761	24653745	TGGCTGAGGTCCTCCAGGTCGCTGGATCGTG	8.18	31.09	1.92628	0.00195564	0.0427285	intergenic
NC_027756.1-24709644	24709628	AGGATGTCGGCCTCCAGGTACCAGATTAAGG	81.82	27.32	-1.5825	0.0002056	0.00937891	Exon
NC_027756.1-24918133	24918117	CAGCAAGACGTCGCCAGGACGTACAAAAAGA	10	35.8	1.83996	0.00159142	0.0373118	intergenic
NC_027756.1-24989201	24989185	AACAAAGTAGTCTCCAGGACACCTTGGACAA	51.82	10.36	-2.32249	1.36e-05	0.00145065	TSS1500
NC_027756.1-25128895	25128879	GTTGCTTCATCCTCCTGGATGCCATACACAA	41.82	12.25	-1.77141	0.000986735	0.0270574	intergenic
NC_027756.1-25228901	25228885	CTTGGATCTGGAACCTGGAAGCTGGAACCCG	12.73	43.33	1.76713	0.0013468	0.0341759	intergenic
NC_027756.1-25303637	25303621	TCCAATGAATCGACCTGGATCATATGGATCC	31.82	2.83	-3.49106	8.97e-06	0.0010789	intergenic
NC_027756.1-25501818	25501802	GAGACTTCAGCTTCCAGGTCAAGCTTGAGCC	86.37	17.9	-2.27057	8.53e-07	0.000190229	intergenic
NC_027756.1-25753383	25753367	AGGGAAAATTACTCCAGGTAGAGGATTACGC	23.64	4.71	-2.32743	0.00215538	0.0452389	intergenic
NC_027756.1-26284550	26284534	TGGCGACATGGTCCCTGGAGAGATGGAGTTG	23.64	82.89	1.80997	4.55e-05	0.00338722	intergenic
NC_027756.1-26398972	26398956	ACGGTCGTGCTCGCCTGGCGAGCTGGCTCGT	10.91	78.18	2.84115	2.41e-08	1.22e-05	intergenic
NC_027756.1-26771811	26771795	GTGACATGCATGACCAGGAGGGTCATATGCG	43.64	11.3	-1.94933	0.000296227	0.0121002	intergenic
NC_027756.1-27367650	27367634	TCATTCAGGAACGCCTGGGAGAGATTCAAGA	5.45	31.09	2.51212	0.000150079	0.00773103	intergenic
NC_027756.1-27442846	27442830	TTCGTTTAGAACTCCAGGTTAAGCGTGCTTG	1.82	34.85	4.25915	5.18e-07	0.00012994	intron
NC_027756.1-27816501	27816485	TATCGAAAATCAACCTGGATTTTGCTGCCCT	169.1	41.45	-2.02843	1.01e-07	3.77e-05	intergenic
NC_027756.1-27903709	27903693	CATCGTGATTAGGCCTGGGCATTTTGACCCG	11.82	39.56	1.74281	0.0017128	0.0394085	intron
NC_027756.1-28056780	28056764	AACTTAATTACGTCCAGGGTAGGGCAACAGA	10.91	46.16	2.08099	0.000166733	0.00834125	intergenic
NC_027756.1-28062225	28062209	CTCTGAACTTCCTCCTGGTGCAAATATAATA	42.73	12.25	-1.80247	0.000748462	0.0225103	intergenic
NC_027756.1-28265315	28265299	CGGCCTAGCGTAACCAGGGGCGGATCCACGT	11.82	53.69	2.18342	3.58e-05	0.00282514	TSS1500
NC_027756.1-28348382	28348366	GAGCATTATCAAGCCAGGGAGGTCAACAGTG	1.82	18.84	3.37179	0.000697104	0.0215067	intergenic
NC_027756.1-28423128	28423112	GCTGGCATATGCTCCAGGTTTCCACAAGTAG	40.91	11.3	-1.85613	0.000701648	0.0215216	intron
NC_027756.1-28473991	28473975	TCTTTACTCAACTCCTGGAAGAGTGTGAATC	100.01	29.2	-1.7761	1.92e-05	0.00182339	intergenic
NC_027756.1-28624671	28624655	TCGCTATGTCGCTCCAGGCCGCCTCGCTCCG	11.82	39.56	1.74281	0.0017128	0.0394085	intergenic
NC_027756.1-28907250	28907234	CGTAGGGTCGAAGCCAGGGGAAGCAAAGACA	6.36	32.03	2.33233	0.000275043	0.0113913	intergenic
NC_027756.1-29214287	29214271	GATTCGAGACTCGCCAGGGACCATGAAAAGG	246.38	115.86	-1.0885	0.00148162	0.0359221	intergenic
NC_027756.1-29341522	29341506	TGCAGGTCGCTGACCTGGAGAAGCTCTGCTT	11.82	42.39	1.84249	0.000986735	0.0270574	TSS1500
NC_027756.1-29365013	29364997	CAGAACACGAGACCCTGGTCTCAGATACTCA	6.36	26.38	2.05235	0.00238604	0.0475749	intergenic
NC_027756.1-29507660	29507644	CGATCGATGTCGACCAGGTCTCATCGGCCGA	63.64	16.96	-1.9078	6.93e-05	0.00444179	intergenic
NC_027756.1-29586893	29586877	AGCTGCAATGAATCCAGGATTGTCTCCAATC	33.64	9.42	-1.83638	0.00151018	0.0359221	intergenic
NC_027756.1-29793377	29793361	ATTTTCAGGTATACCAGGTCGCCAACATGGA	40.91	11.3	-1.85613	0.000701648	0.0215216	Exon
NC_027756.1-29953093	29953077	TCTTGATTTCGGCCCAGGATGTTAGACATCC	42.73	7.54	-2.50261	3.95e-05	0.00305386	intergenic
NC_027756.1-29972517	29972501	TGTAATACAATACCCAGGCTGTGGAGCATCC	22.73	2.83	-3.00572	0.000411878	0.0154197	intergenic
NC_027756.1-30229399	30229383	GAAACCTGCATGACCAGGAGGGTCATCTGCA	25.46	3.77	-2.7556	0.00055231	0.0185162	intergenic
NC_027756.1-30410881	30410865	TAGCTCTCGTAGCCCAGGCTCTTACGTTGTT	38.18	7.54	-2.34018	0.000199909	0.00917232	intergenic
NC_027756.1-30472299	30472283	ATTTTGGTGGAGTCCAGGGGGAAATACAAAA	35.46	10.36	-1.77517	0.00214288	0.0452389	intergenic
NC_027756.1-30504051	30504035	TAAGTTTTCTTCCCCAGGTTTATCTCTGTCG	6.36	27.32	2.10286	0.00166495	0.038487	intergenic
NC_027756.1-30566571	30566555	CACCATCTCACCACCAGGGACTTTTCCGGTA	23.64	4.71	-2.32743	0.00215538	0.0452389	intergenic
NC_027756.1-30637590	30637574	GGCCCAAAAGAGCCCAGGACGCCGCAAAGAG	50.91	17.9	-1.50799	0.00233269	0.0473663	intergenic
NC_027756.1-30882617	30882601	CCACTAGGAACAGCCTGGCGATTGTTCCCGA	1.82	17.9	3.29795	0.00111859	0.0294649	intergenic
NC_027756.1-31039258	31039242	TCGACATCTTGAGCCAGGTACCGATCGACGG	11.82	40.5	1.77669	0.0017128	0.0394085	intergenic
NC_027756.1-31235741	31235725	ATCTAGTCTAGAGCCAGGACACAGAGTTGTT	22.73	1.88	-3.59579	0.000107496	0.00605532	intergenic
NC_027756.1-31284858	31284842	ATCTGGAGAATTGCCAGGAATGTCTTCGAGA	6.36	28.26	2.15166	0.00116134	0.0303906	intergenic
NC_027756.1-31347155	31347139	TGGAAGAAAAAAACCTGGACGACTAACTGGA	18.18	1.88	-3.27355	0.00111859	0.0294649	intergenic
NC_027756.1-31616955	31616939	AGCAGTACATGAGCCAGGAGCAGATGAACCT	22.73	2.83	-3.00572	0.000411878	0.0154197	intergenic
NC_027756.1-31690470	31690454	GAGTGGAAGCAAGCCAGGAAGAGTCCTACTT	3.64	33.91	3.2197	1.51e-05	0.00154336	intergenic
NC_027756.1-31719317	31719301	ACGGTCGTGCTCGCCAGGCGAGCTAGCTCGT	3.64	27.32	2.90795	0.000245961	0.0106419	intergenic
NC_027756.1-31864366	31864350	TCCAAGTTGTCAACCTGGAAACAACCAAATC	17.27	1.88	-3.19946	0.00179799	0.0407508	intergenic
NC_027756.1-32063623	32063607	AGAGGAGGACTTGCCAGGAGAACGCGACTCT	10	46.16	2.20664	8.03e-05	0.00492856	intergenic
NC_027756.1-32195049	32195033	TGCAATTCATGAGCCAGGAGCATAAAATCTC	40	5.65	-2.82368	1.6e-05	0.0015736	intergenic
NC_027756.1-32214878	32214862	TGTCGTCGATCGACCTGGTATTGTCGTAATC	40	12.25	-1.70722	0.0017128	0.0394085	intergenic
NC_027756.1-32343259	32343243	ACGGAATGTAGAACCTGGCGACATGAGTGTT	47.28	12.25	-1.94845	0.000247314	0.010642	intergenic
NC_027756.1-32813827	32813811	CGCTTTTTAAAACCCAGGGTTCTATAATACC	101.82	32.97	-1.6268	6.96e-05	0.00444966	intergenic
NC_027756.1-32873674	32873658	CCATCAAAACCTTCCAGGATACTAAACCAAC	11.82	41.45	1.81014	0.00130036	0.0330824	intergenic
NC_027756.1-32952402	32952386	ACCATCGACTCGGCCTGGGCGCACCCAGCCA	29.09	72.53	1.31805	0.00213774	0.0452389	intergenic
NC_027756.1-33068036	33068020	CGCAGTCGCCAGACCTGGTGTTTTCATAGGT	15.46	49.92	1.69108	0.000671923	0.0212107	intergenic
NC_027756.1-33211153	33211137	TCACACAAGATATCCAGGATCTTCGCCAAGG	11.82	53.69	2.18342	3.58e-05	0.00282514	intergenic
NC_027756.1-33349835	33349819	AGGAAACAAGTCCCCTGGTGATGCCACGCCT	73.64	24.49	-1.5883	0.000264437	0.0112861	intergenic
NC_027756.1-33653551	33653535	GGGGAAACTCACCCCAGGGTGGGAAGGACTC	27.27	4.71	-2.53352	0.000686338	0.0214768	intergenic
NC_027756.1-33760851	33760835	GGGTTTCCTTCGTCCAGGATCTCCGCAGGCG	23.64	63.11	1.41664	0.00224544	0.0467562	intergenic
NC_027756.1-33793175	33793159	CGGACATGGCATTCCAGGGGCCGTTATTAAC	1.82	18.84	3.37179	0.000697104	0.0215067	intergenic
NC_027756.1-34265856	34265840	CTCTTACTTGTTCCCAGGTAGTGAGCGTACC	32.73	8.48	-1.94848	0.00101997	0.0276993	intergenic
NC_027756.1-34277199	34277183	TGTACCATAAAATCCAGGCAAATTGATGATC	3.64	31.09	3.09444	4.95e-05	0.00350162	intergenic
NC_027756.1-34548483	34548467	ACACAAGTTGGATCCTGGATGTGGAGAAAGA	13.64	54.63	2.00185	0.000105042	0.00602449	intron
NC_027756.1-35258500	35258484	CAAGTCAGAAGATCCTGGAAGTCAGTTGTGG	7.27	31.09	2.09642	0.000921293	0.0259684	intergenic
NC_027756.1-35879465	35879449	ATCCTTGGAAGGCCCTGGCTATACAACATGA	3.64	29.2	3.00396	0.000110042	0.00612435	intergenic
NC_027756.1-36247429	36247413	TGTTTGACATGAACCTGGCTCGTTGAGATGC	3.64	24.49	2.75018	0.000828701	0.0239383	intergenic
NC_027756.1-37457349	37457333	CGGAGTTGTAGAACCTGGTCACCATACGAAC	10	47.1	2.23573	5.96e-05	0.00406732	intergenic
NC_027756.1-38621177	38621161	GTGTGTTCTGCCTCCAGGAATGTAAGCACTT	11.82	62.17	2.39499	4.05e-06	0.000598007	Exon
NC_027756.1-38835332	38835316	ATCTATCGGCTGTCCTGGAGCTGCAATAGAT	11.82	40.5	1.77669	0.0017128	0.0394085	intergenic
NC_027756.1-38840154	38840138	CGGTTGGGTTGGTCCTGGGCCGACAGCTCAG	17.27	55.58	1.6863	0.000454687	0.0165055	intergenic
NC_027756.1-38840294	38840278	TACTAGTTTTCTCCCAGGGCTTATCGAGTTC	10	37.68	1.9138	0.00087631	0.0250386	intergenic
NC_027756.1-39111206	39111190	AACAGCTGCAACGCCAGGACCAACTTGGTAA	48.18	8.48	-2.5063	7.98e-06	0.000996511	intron
NC_027756.1-41760241	41760225	AAACTATTTCCCACCAGGAGAAGAGTTACTT	1.82	45.21	4.63463	8.49e-09	4.93e-06	TSS1500
NC_027756.1-41913606	41913590	GGTGCTAAAGTCTCCTGGCATGATGTTTGTC	7.27	33.91	2.22168	0.000330198	0.0130033	intergenic
NC_027756.1-42214997	42214981	GCATGGACCCGGACCTGGACCCGAACCTGTA	1.82	17.9	3.29795	0.00111859	0.0294649	intergenic
NC_027756.1-42317106	42317090	CGAACCATCTCCTCCAGGCGTCGAACTGTCG	11.82	75.36	2.67257	1.3e-07	4.46e-05	intergenic
NC_027756.1-43010112	43010096	ATCACTCCTGATTCCTGGGGGCCGTGTGGCT	45.46	12.25	-1.89182	0.000430316	0.0158602	intergenic
NC_027756.1-43110073	43110057	TATCGGAGCTGAGCCTGGAAAGGCCGTTAGT	34.55	1.88	-4.19988	5.18e-07	0.00012994	intergenic
NC_027756.1-43152822	43152806	CCTATTTACGCACCCAGGTTGGCATTCGCAC	67.28	26.38	-1.35073	0.00220388	0.0461187	intergenic
NC_027756.1-44239828	44239812	CATCCCGTCTGGTCCTGGTGCCTTTTCCGGA	157.28	51.81	-1.60203	2.08e-05	0.00190118	intergenic
NC_027756.1-44455627	44455611	ATGGAGCATGGATCCAGGTACAACATCTTGA	20.91	59.34	1.50481	0.00151651	0.0359221	intergenic
NC_027756.1-44570381	44570365	GTCAGCATTTATCCCAGGAAGGGCTATCTCA	19.09	2.83	-2.75394	0.00235517	0.0473663	intergenic
NC_027756.1-44894406	44894390	TGAGTCTAAGGATCCAGGACTTCAAGTCCGT	8.18	37.68	2.20363	0.000199909	0.00917232	intergenic
NC_027756.1-45231761	45231745	GAGTTCGCCTTATCCAGGACACCCTCAACCA	101.82	40.5	-1.33003	0.000707301	0.0216688	intergenic
NC_027756.1-45676640	45676624	CGCAACAGCCTTCCCTGGATCACCTCATAGT	29.09	126.22	2.11735	1.9e-07	6.1e-05	intergenic
NC_027756.1-45677321	45677305	TAGCCCGTAAGACCCAGGAAGCCTCTCAGGT	1.82	23.55	3.69372	6.78e-05	0.0043497	intergenic
NC_027756.1-46103121	46103105	GCGGTGCGACCGTCCTGGGCTCAAGCCCGTG	7.27	29.2	2.00594	0.0018251	0.0410117	TSS1500
NC_027756.1-46144520	46144504	CATGATCTGCTCTCCTGGGCTGAACTTCTTT	8.18	100.79	3.62311	2.31e-12	5.06e-09	intergenic
NC_027756.1-46633874	46633858	AGTTTTGCTATAACCTGGTGTTGCAGGTGCG	1.82	18.84	3.37179	0.000697104	0.0215067	intron
NC_027756.1-47330336	47330320	CTCATAATCTATTCCTGGTCTCTGTGAAAAT	127.28	51.81	-1.2967	0.000741154	0.0224101	intergenic
NC_027756.1-47966174	47966158	ATTTTGGTGGAGTCCAGGGGGAAGCACTGGA	30	5.65	-2.40864	0.000564896	0.0187628	intergenic
NC_027756.1-48320065	48320049	CAAGTATAGATACCCAGGACCTCGTAGTCCA	10.91	58.4	2.42032	5.49e-06	0.000736906	intergenic
NC_027756.1-48497722	48497706	TCTACGATGCAATCCTGGAGCATTTGAGTAT	5.45	31.09	2.51212	0.000150079	0.00773103	Exon
NC_027756.1-49800720	49800704	AGCTTCTCATACTCCAGGTAGATCAGGCTTT	4.55	40.5	3.15398	5.25e-06	0.000716978	intergenic
NC_027756.1-50295752	50295736	AAGGGCTCAAGCTCCAGGAAGAGGAAGCTGC	6.36	36.74	2.53025	4.6e-05	0.00340232	1stExon
NC_027756.1-50556979	50556963	TTTTTTTTGGTTGCCTGGTTTATGGGCTGTT	36.37	10.36	-1.81172	0.00159142	0.0373118	intergenic
NC_027756.1-51287562	51287546	GGATTTTGCGATTCCAGGACACACCAAAACG	112.73	47.1	-1.25907	0.00121352	0.031586	intergenic
NC_027756.1-51354632	51354616	AATGAAAATTTTACCTGGTATTCGTGAAGTA	25.46	2.83	-3.16936	0.000173551	0.00834125	intergenic
NC_027756.1-51827174	51827158	TTTGTGCTCGATACCAGGCTAATCCAAAAGA	22.73	64.05	1.4946	0.00125049	0.0321662	intergenic
NC_027756.1-52104752	52104736	GACAAGCAAGGGACCAGGCAGTGTCCAGTGT	5.45	24.49	2.16786	0.00215538	0.0452389	1stExon
NC_027756.1-52313291	52313275	CGGAGAGGAGTGTCCAGGGCCCGTAAGAAGG	17.27	53.69	1.63639	0.000727122	0.0221899	intron
NC_027756.1-52559280	52559264	TTCCCTTTCGCTCCCTGGGCACGCGTGCCGC	68.19	157.31	1.20598	0.000755295	0.0226204	intergenic
NC_027756.1-53182438	53182422	CGGAGACGACACACCTGGTTTGGTTTCGAAG	3.64	21.67	2.57369	0.00186827	0.0411383	intergenic
NW_013617415.1-89889	89873	CAAGCTAAGGATGCCAGGAACGTCTTGACGT	18.18	52.75	1.53682	0.0014845	0.0359221	intergenic
NW_013617415.1-105264	105248	ACTTTGGACATGTCCAGGAGTGGTTTGACAG	1.82	21.67	3.57369	0.000170909	0.00834125	intergenic
NW_013617415.1-149271	149255	TGTTGATGATACTCCTGGTATTTCTCCTGAT	55.46	11.3	-2.29512	1.28e-05	0.00139351	Exon
NW_013617415.1-169794	169778	CAAGACGAGGTCGCCAGGATGAATGACGGCT	11.82	42.39	1.84249	0.000986735	0.0270574	intergenic
NW_013617415.1-177811	177795	TCACATATCCACTCCTGGATAGCCTTGAAAT	200.01	60.29	-1.73008	1.69e-06	0.000318075	intergenic
NW_013617415.1-208238	208222	AACAATAGATTCCCCAGGAGGTCATGAAAGA	49.09	6.59	-2.89708	2.15e-06	0.000368406	intergenic
NW_013617415.1-232165	232149	ATCTTCAAGTGCTCCTGGTGCTCCTTCTCAT	41.82	13.19	-1.66475	0.00175654	0.0402504	1stExon
NW_013617415.1-234421	234405	CGTTTCTCATTCTCCAGGGCTCGAAGGTTGT	2.73	20.72	2.92405	0.000983073	0.0270574	TSS200
NW_013617415.1-480097	480081	CGGCACAGGAGGTCCTGGCTGACCCTCCGAC	1.82	30.14	4.04967	4.53e-06	0.000645911	intron
NW_013617417.1-30513	30497	TACGAATCGGTTTCCAGGCTAACTTTCCACC	41.82	3.77	-3.47156	6.99e-07	0.00016231	TSS1500
NW_013617417.1-41092	41076	TGTTAGTTGGGGCCCTGGCATACTGAGTGAC	26.37	3.77	-2.80626	0.000368392	0.0141542	intergenic
NW_013617417.1-53804	53788	TGCATTGTGGATACCTGGGAGTTGATTTGTT	42.73	4.71	-3.18145	1.77e-06	0.000318075	intergenic
NW_013617417.1-66943	66927	AGTTCCACAAACCCCAGGTTTCTAGGGGACA	42.73	12.25	-1.80247	0.000748462	0.0225103	intergenic
NW_013617417.1-73784	73768	GTTCAAAACGACCCCAGGGTCATAAATACGA	18.18	1.88	-3.27355	0.00111859	0.0294649	intergenic
NW_013617417.1-101985	101969	ATACTCACCAAGCCCAGGGACGGAGAAGTAC	27.27	2.83	-3.26844	7.37e-05	0.00461251	intergenic
NW_013617417.1-120655	120639	ACCAAGGACCGACCCTGGTAGTCGGAACCAT	20	2.83	-2.82113	0.00152113	0.0359221	intergenic
NW_013617417.1-124310	124294	CCTTCAGAGTCCTCCTGGAACTCCTTTCGAT	37.27	10.36	-1.84699	0.00118118	0.0308663	intergenic
NW_013617417.1-127446	127430	TAAGTAGCTACCACCAGGATCCCTAACATCC	40	9.42	-2.0862	0.000232786	0.0102997	intergenic
NW_013617417.1-137380	137364	TCCGAGAAGGGGACCTGGCTAACATGAGGTG	30.91	7.54	-2.03544	0.00195564	0.0427285	intergenic
NW_013617417.1-156275	156259	GAGTAGACGAGGTCCTGGTGTATGAAGGGTT	52.73	14.13	-1.89986	0.000176019	0.00843931	intergenic
NW_013617417.1-156490	156474	ATCGCAGAGTAGTCCAGGAGATCGTAGAGCA	68.19	21.67	-1.65386	0.000363893	0.0140498	intergenic
NW_013617417.1-189265	189249	ATCCTTCCCACTTCCAGGTATCAGATTACCT	30.91	6.59	-2.22972	0.000921293	0.0259684	intergenic
NW_013617417.1-225363	225347	GCCATGACCGGTACCTGGATCGATCCGAGAG	5.45	35.8	2.71563	2.3e-05	0.00201845	intergenic
NW_013617417.1-262783	262767	AAGTTAACTACGCCCTGGGGCATAAAGGCGA	64.55	20.72	-1.63939	0.000431182	0.0158602	Exon
NW_013617417.1-288849	288833	GAGTGGCCGCGGGCCTGGTGAAAGTCGAAGA	39.09	2.83	-3.78793	5.2e-07	0.00012994	Exon
NW_013617418.1-28953	28937	TCTTGATTTTGGCCCAGGATGTTAGAGATCC	65.46	16.96	-1.94848	5.48e-05	0.00376997	intergenic
NW_013617418.1-34725	34709	CGATTGCATGCTTCCAGGATGGGATCCGGAT	63.64	10.36	-2.61891	4.26e-07	0.000113757	intergenic
NW_013617419.1-121747	121731	AGAGACGGAGAGGCCAGGGGCTTTGGTGTGT	1.82	20.72	3.50901	0.000272429	0.0113754	intergenic
NW_013617419.1-197317	197301	ATTGAGGGAGATTCCAGGAATCTTATTGATT	25.46	4.71	-2.43443	0.0014719	0.035896	intergenic
NW_013617422.1-124535	124519	AAACACAACCACACCAGGAGATGCAAGAGAC	49.09	8.48	-2.53329	5.81e-06	0.000761872	intergenic
NW_013617424.1-77584	77568	CAGAGAGTGAATGCCAGGCCTGGTTTAATGC	3.64	21.67	2.57369	0.00186827	0.0411383	intergenic
NW_013617424.1-77980	77964	TACAGATATGCTTCCTGGAATTCAACATCAT	7.27	29.2	2.00594	0.0018251	0.0410117	intergenic
NW_013617424.1-113883	113867	GGGAGCAGCTTCTCCTGGGTGAACCTTCTCG	13.64	51.81	1.92539	0.000227895	0.010161	intergenic
NW_013617425.1-90196	90180	TGAGTTCCAATGGCCAGGACTGTCTCCGGCG	17.27	1.88	-3.19946	0.00179799	0.0407508	intron
NW_013617427.1-25404	25388	TTTGCTTGAAGATCCAGGTATGCTGCTGCTT	14.55	78.18	2.42578	6.71e-07	0.000157946	Exon
NW_013617427.1-57647	57631	TGGTGACCTAAGCCCAGGCTTTCGTTACGCC	238.2	114.92	-1.05154	0.00217091	0.0455405	intron
NW_013617427.1-186006	185990	GTGTTCCTAACAACCAGGAACTGAAAGAAGA	75.46	29.2	-1.36974	0.00151365	0.0359221	intron
NW_013617428.1-7060	7044	GGATCTTGCTACTCCAGGAGTTTGACATCGA	60	16.01	-1.90599	0.000100938	0.00593578	intergenic
NW_013617430.1-109477	109461	TATTCGTATATCACCTGGCTCCCCTTAACTG	23.64	2.83	-3.06236	0.000267144	0.0112861	TSS1500
NW_013617434.1-80762	80746	TGGTGGAGAATAACCAGGAAGTTGAATAAAT	517.3	95.14	-2.44288	7.63e-13	2.15e-09	intergenic
NW_013617434.1-147074	147058	GATTCCATACGACCCAGGAGATCAAGCCCCA	60	20.72	-1.53394	0.00123077	0.0319926	intergenic
NW_013617435.1-114435	114419	ATCAGTATGGTCGCCAGGGAGGTGATCGTGT	3.64	61.23	4.07223	8.11e-10	7.81e-07	intergenic
NW_013617436.1-8031	8015	CTCATCATAGTTGCCAGGAGCAATAGCTGAC	3.64	23.55	2.69372	0.000828701	0.0239383	intergenic
NW_013617436.1-76132	76116	ATTTTGGTGAAGTCCTGGAGGTATTACAAGA	56.37	16.01	-1.81595	0.000266052	0.0112861	intergenic
NW_013617436.1-142751	142735	AGTTGCGTAGTGACCAGGCTTTTCACATCTC	10	37.68	1.9138	0.00087631	0.0250386	intergenic
NW_013617440.1-14406	14390	TGCGGGCAAAGCACCTGGTACAAAATATTAC	29.09	5.65	-2.3642	0.000809935	0.0238752	intergenic
NW_013617440.1-129692	129676	TCTCATGTCTCCTCCTGGCCGAGGCAAACAA	9.09	81.95	3.17239	1.07e-09	9.81e-07	1stExon
NW_013617441.1-66234	66218	ATGTTGTTCGTCCCCAGGTCTTGGCTGAGAC	57.28	18.84	-1.60423	0.000963794	0.0268576	intergenic
NW_013617442.1-81305	81289	CCTTGTCATGATCCCTGGCAAGCTTCGAATC	148.19	30.14	-2.2977	1.24e-08	6.82e-06	intergenic
NW_013617442.1-88697	88681	TAAGCAGTTACCACCAGGATCCCTTACATCC	156.37	19.78	-2.98285	4.79e-12	8.22e-09	intergenic
NW_013617442.1-96815	96799	AACAGTACATGACCCAGGAGTAGATGAACCT	42.73	7.54	-2.50261	3.95e-05	0.00305386	intergenic
NW_013617442.1-109718	109702	GGGTCGCTCATCGCCTGGTAGAATTTCTCAC	57.28	18.84	-1.60423	0.000963794	0.0268576	intergenic
NW_013617445.1-44759	44743	ACTGGCCATTGCTCCAGGTCACGGGACCGAG	2.73	22.61	3.04999	0.000411878	0.0154197	intergenic
NW_013617447.1-53701	53685	GAGTGGACGATGGCCTGGAGACTGAGACTCA	2.73	22.61	3.04999	0.000411878	0.0154197	intergenic
NW_013617447.1-78418	78402	CATTCCTTGAGGGCCTGGATCGCTTTTAGAG	149.1	66.88	-1.15663	0.00165113	0.038487	1stExon
NW_013617447.1-100075	100059	TCTCTAAGATCAGCCAGGGATTCCATAAACT	49.09	16.96	-1.53329	0.00233661	0.0473663	intergenic
NW_013617447.1-104123	104107	TTCCAACAATATCCCAGGGGAGATCGCCGTG	7.27	29.2	2.00594	0.0018251	0.0410117	intergenic
NW_013617448.1-18284	18268	CAGTCTCCAAGAGCCTGGTATCACAAGATGG	24.55	3.77	-2.70309	0.00055231	0.0185162	intergenic
NW_013617449.1-67237	67221	AGCTGTTCTACCACCAGGTAAAAGTAATGCA	449.12	214.77	-1.06431	0.000913629	0.0259684	intergenic
NW_013617450.1-63465	63449	GAACCCACCCTCACCTGGAACCTGTAAGTCT	1.82	19.78	3.44203	0.000435303	0.0158602	Exon
NW_013617450.1-74127	74111	TATCACACTAAAACCAGGATTCAAGAGCCAC	52.73	13.19	-1.99918	9.33e-05	0.00558062	intergenic
NW_013617453.1-32721	32705	TGCATCTCATTATCCAGGTTATCCAAATCTC	235.47	111.15	-1.08304	0.00162626	0.0380158	intergenic
NW_013617454.1-48230	48214	TAACCAATCCATTCCAGGGATTACTTCGTAC	60.91	16.96	-1.84454	0.000140316	0.00748205	intergenic
NW_013617454.1-94569	94553	GTGAGGGCGGGTTCCAGGAACCCACGATCTC	35.46	9.42	-1.91239	0.00110634	0.0294649	intergenic
NW_013617457.1-13534	13518	ACCACGTTCTTCACCTGGAAACTTTCATACC	70	21.67	-1.69166	0.000241361	0.010512	intergenic
NW_013617462.1-78048	78032	ACCTTGGACTGATCCAGGTCAGACTGCGGGA	5.45	35.8	2.71563	2.3e-05	0.00201845	intergenic
NW_013617465.1-44610	44594	GAGACTTGCATGACCAGGAGGGTCATCTGTG	75.46	26.38	-1.51627	0.000500588	0.0175113	intergenic
NW_013617465.1-59433	59417	CGATTCTATGCTTCCAGGATGGTATCCAGAC	57.28	17.9	-1.67807	0.000597962	0.0196298	intergenic
NW_013617465.1-68167	68151	AATGCAGTACAACCCAGGGTAAGTACTAATC	48.18	9.42	-2.35464	1.95e-05	0.00184962	intergenic
NW_013617469.1-71240	71224	TATTTCGGCATCGCCAGGGACAGAGGACCGA	60	9.42	-2.67116	5.26e-07	0.000130275	intergenic
NW_013617475.1-29133	29117	TCTTCATTCGATTCCTGGGTGATTCCAATCC	144.55	22.61	-2.67654	2.97e-10	3.27e-07	intergenic
NW_013617481.1-44217	44201	GGGTGGTTGGTGTCCAGGAGGAGATCGAAAT	64.55	17.9	-1.85046	9.62e-05	0.00570071	TSS1500
NW_013617481.1-54526	54510	TCGTCAACTTCATCCAGGAGACCACCAATGC	27.27	77.24	1.50203	0.000512166	0.0178688	intergenic
NW_013617485.1-48353	48337	ACTTCTGGAAATACCTGGACTAGGAACCAGT	40.91	13.19	-1.63301	0.00228948	0.0472246	intergenic
NW_013617488.1-11925	11909	TTGCTACATTCACCCAGGAGCCTGCAGAATC	255.47	58.4	-2.12911	3.09e-09	2.34e-06	intergenic
NW_013617489.1-13387	13371	AACAATAGATTCCCCTGGAGGTCATGAAAGA	30.91	2.83	-3.4492	1.36e-05	0.00145065	intergenic
NW_013617489.1-33194	33178	ATTCTCGGTCCATCCTGGTGCTACCAAGATG	105.46	41.45	-1.34725	0.000618686	0.020106	intergenic
NW_013617492.1-20180	20164	GTTACACCAAACACCTGGAACATGGAACATA	44.55	15.07	-1.56375	0.00232816	0.0473663	intergenic
NW_013617500.1-33338	33322	CAACTACGTCACTCCAGGATGCTATCGCGCA	25.46	67.82	1.41348	0.0012631	0.0324062	intergenic
NW_013617502.1-19913	19897	GTTTGGGTTTGGGCCTGGGTGCATTAAGGCG	30.91	4.71	-2.71427	0.000150079	0.00773103	intergenic
NW_013617502.1-49214	49198	TCTTGATGGCGCCCCAGGATGTTAGAGATCC	75.46	9.42	-3.00191	7.21e-09	4.45e-06	intergenic
NW_013617521.1-21024	21008	ATTTCGGAAAGGCCCAGGAACCATAAAGGGC	489.12	190.28	-1.36206	2.26e-05	0.00201755	intergenic
NW_013617522.1-20020	20004	GATGGAGAGATCACCAGGATTGCATAAAAAC	33.64	8.48	-1.98804	0.000736236	0.0222956	intergenic
NW_013617523.1-46881	46865	CTCTCAAGTTCTTCCTGGTTACACTCCTCCT	10	38.62	1.94935	0.000649935	0.0206821	intron
NW_013617531.1-25021	25005	AAACTGTCAACAACCAGGGCCGAACAACGCC	1.82	21.67	3.57369	0.000170909	0.00834125	intergenic
NW_013617531.1-37335	37319	AGTTGCGCATAACCCTGGGTTTGTCAGAAGG	1.82	20.72	3.50901	0.000272429	0.0113754	intergenic
NW_013617541.1-35941	35925	ACCATGGACGCTGCCAGGGCGTCACCATGTG	1.82	24.49	3.75018	6.78e-05	0.0043497	intergenic
NW_013617542.1-29687	29671	ATCAGTATGGTCGCCAGGGAGGTGATCGTAG	105.46	40.5	-1.3807	0.000461729	0.0166977	intergenic
NW_013617547.1-9858	9842	TGTTAAGAAATCTCCTGGTATCGAAAATACA	38.18	11.3	-1.75649	0.00165833	0.038487	intergenic
NW_013617548.1-19377	19361	AACTTGGCACGTGCCTGGGCAAGTTGAACTC	48.18	113.04	1.23033	0.00120859	0.0314784	intergenic
NW_013617551.1-9414	9398	TTCGCCCTAGAAACCTGGCCCAAGTCTGAGC	39.09	9.42	-2.053	0.000317918	0.0128138	intergenic
NW_013617552.1-30122	30106	TGCATTCTGAAGACCAGGAAAAGACATACCT	48.18	13.19	-1.86899	0.000354857	0.0137682	intergenic
NW_013617558.1-38080	38064	AGCAATTTTTTATCCAGGAGCGCTGCAAGCT	14.55	56.52	1.95774	0.000116818	0.006411	intergenic
NW_013617565.1-33471	33455	TATGCGCCAGCCTCCAGGCTTTGTCGATCCA	22.73	63.11	1.47327	0.00152496	0.0359221	Exon
NW_013617572.1-37632	37616	GTGTGACTGCATCCCTGGAACCTTAGATCCA	1.82	18.84	3.37179	0.000697104	0.0215067	intergenic
NW_013617574.1-19207	19191	TGAGTAGAGTATCCCAGGAATATTCCTTCAT	30	6.59	-2.18661	0.00129692	0.0330804	intergenic
NW_013617575.1-36512	36496	TGTATTGTTCTGTCCAGGTTCGAGGTGCCTT	33.64	7.54	-2.15754	0.000736236	0.0222956	Exon
NW_013617578.1-1930	1914	GTCTGGATCCCATCCTGGAAGCATGAAATCT	25.46	3.77	-2.7556	0.00055231	0.0185162	intergenic
NW_013617580.1-24206	24190	CGACGCCTTAACACCAGGAGGACGTGGCTCA	19.09	81.95	2.10193	3.85e-06	0.000577185	1stExon
NW_013617597.1-368	352	ATCAGCAAATCAACCTGGTCATATTTACACA	23.64	4.71	-2.32743	0.00215538	0.0452389	TSS1500
NW_013617597.1-3410	3394	CTTGCATCTGCATCCAGGTGGACTTCTTAAC	35.46	9.42	-1.91239	0.00110634	0.0294649	intron
NW_013617606.1-17082	17066	TCGAGCAAGTCGACCTGGATCCTAGTGATGT	94.55	29.2	-1.69511	4.6e-05	0.00340232	intergenic
NW_013617622.1-3027	3011	GATTATCCCATCTCCTGGTGTTCTCAAAAGC	23.64	4.71	-2.32743	0.00215538	0.0452389	intergenic
NW_013617638.1-4563	4547	CATGGTATCAGAGCCAGGTTAATCAGAACCT	36.37	8.48	-2.10061	0.000383517	0.014664	intergenic
NW_013617666.1-8312	8296	TTGCTTCTGTCCTCCTGGGTTTCGTAATACC	118.19	48.04	-1.2988	0.000830903	0.0239843	intergenic
NW_013617676.1-16548	16532	CACGGAGGATATGCCAGGAATCGACATCGGC	2.73	20.72	2.92405	0.000983073	0.0270574	intergenic
NW_013617677.1-11222	11206	TCCGTCTTCCACTCCAGGATGTTTAAGGGTT	12.73	51.81	2.025	0.000121884	0.00665204	intergenic
NW_013617678.1-15559	15543	GGTATTTGAAGCACCTGGTAGAAAGAGCCTT	31.82	8.48	-1.9078	0.00141266	0.0353246	intergenic
NW_013617679.1-14918	14902	TGGATGGTTCGGACCAGGTATTAATATGGTT	122.73	17.9	-2.77746	4.53e-10	4.7e-07	intergenic
NW_013617687.1-5445	5429	TGGCCTCATCATTCCTGGTCCATCTCTCACC	56.37	12.25	-2.20215	2.07e-05	0.00190118	intergenic
NW_013617722.1-16742	16726	TGCTTTTTCTCTCCCAGGCACCACTATCAAG	10.91	39.56	1.85839	0.000934992	0.0261844	intron
NW_013617739.1-15372	15356	TACACATACATAGCCAGGGCTCTGAAAATCT	71.82	225.13	1.6483	2.78e-06	0.000445416	TSS1500
NW_013617741.1-20499	20483	TACGATTATGATCCCAGGATAAAACCATGAT	39.09	12.25	-1.67402	0.00225465	0.0467751	intergenic
NW_013617745.1-15961	15945	GTTATCGTGAAACCCAGGTTTCACGTTGACA	83.64	19.78	-2.08015	4.53e-06	0.000645911	intergenic
NW_013617747.1-18502	18486	ATTTATTCAACATCCTGGTGATTCTCCACCA	470.94	92.31	-2.35098	4.38e-12	7.86e-09	intergenic
NW_013617751.1-2983	2967	CGTGTAAGGTGTCCCTGGAAAGATCTAACTG	25.46	78.18	1.61857	0.000187932	0.00886257	intergenic
NW_013617761.1-2069	2053	CAGGGGAACACCACCTGGAGAGCGTGCCACG	14.55	62.17	2.0952	3.36e-05	0.00267795	intergenic
NW_013617768.1-3741	3725	CGCTTAGCATGGTCCAGGGCCGGTCCTAGTT	16.36	79.13	2.27405	1.08e-06	0.00023463	intergenic
NW_013617771.1-13527	13511	GTCAGTTCAACAACCAGGTCGAGAGCATCTC	1.82	426.71	7.87317	2.19e-39	8.64e-35	intergenic
NW_013617782.1-8053	8037	TATTCCTTAGCTCCCTGGGTACAAGTACAAA	238.2	60.29	-1.98218	3.33e-08	1.53e-05	intergenic
NW_013617784.1-4185	4169	ATTCACACTGAGACCAGGAATAGAGACTGTG	30.91	8.48	-1.86594	0.00195564	0.0427285	intergenic
NW_013617795.1-3666	3650	TTGCACTAAAATACCAGGACGTTTCCGAACT	24.55	4.71	-2.38192	0.0014719	0.035896	intergenic
NW_013617796.1-15977	15961	GATTTATTCAATTCCTGGTGATTCTCCACTA	272.74	48.04	-2.50522	9.58e-12	1.45e-08	intergenic
NW_013617801.1-10490	10474	GGTACCCGAACGCCCAGGCCTACTTGTCAGA	101.82	35.8	-1.50799	0.000202658	0.00928768	TSS1500
NW_013617807.1-11019	11003	AACAGATCAGCGTCCAGGCCGAGGGACCTCA	41.82	9.42	-2.15039	0.000124914	0.00679143	intergenic
NW_013617808.1-13866	13850	CTATGTATTGGTTCCAGGAGAGCTGAGGAAG	1.82	40.5	4.47591	6.39e-08	2.49e-05	intergenic
NW_013617815.1-7025	7009	CCTCACACAACCTCCAGGTTACGAGATCAGT	68.19	15.07	-2.17788	7.62e-06	0.000957523	intergenic
NW_013617818.1-2996	2980	ATCTCTGCAGGTTCCAGGTCCCAGCCTGGAA	23.64	4.71	-2.32743	0.00215538	0.0452389	intergenic
NW_013617823.1-2187	2171	TAGCTAGACTGAACCTGGACGTTTTTAATGT	265.47	114.92	-1.20792	0.000393536	0.0149955	intergenic
NW_013617838.1-7440	7424	GGATTGGAGTGACCCAGGATCAGAGTGAAGA	148.19	54.63	-1.43968	0.000134317	0.00721091	intergenic
NW_013617860.1-5717	5701	TCTTCTTGTATCGCCAGGGCTGAGTTTTCTC	82.73	10.36	-2.99739	2.41e-09	1.94e-06	TSS1500
NW_013617874.1-10302	10286	TATGGTATCAGAGCCAGGTTGCTCAAAAAGG	320.93	710.25	1.14607	0.0001721	0.00834125	intergenic
NW_013617876.1-8050	8034	TAGTTTATCTCCTCCTGGTGTGTAGGTTGTT	25.46	4.71	-2.43443	0.0014719	0.035896	intergenic
NW_013617885.1-4753	4737	GGTAAGGTAGTGGCCTGGATTTGAGATAGAA	79.1	29.2	-1.43771	0.000755861	0.0226204	intergenic
NW_013617901.1-5723	5707	ACCCTTAGATGGACCTGGAAGTTTAGTATCC	17.27	1.88	-3.19946	0.00179799	0.0407508	intergenic
NW_013617901.1-12368	12352	CACATTAGCTTTGCCTGGATGATACTGAATC	80.91	26.38	-1.61687	0.000163308	0.0083066	intergenic
NW_013617903.1-1748	1732	CGTCCTCCTTGATCCTGGGTCAGATTGATCC	200.92	81.95	-1.29381	0.000231799	0.0102997	intergenic
NW_013617903.1-5331	5315	GGTAACTCTCTGTCCTGGAGAGGCACTAGAT	107.28	34.85	-1.62215	6.6e-05	0.0043497	TSS1500
NW_013617941.1-6346	6330	ACCGCCATTTTCTCCTGGTTGAAGCGGGCTA	33.64	9.42	-1.83638	0.00151018	0.0359221	intergenic
NW_013617948.1-9238	9222	AACAAATCAACGCCCAGGTATCCGTAGGGTA	53.64	8.48	-2.66117	1.21e-06	0.000257497	intergenic
NW_013617951.1-3661	3645	CACTTCACTGGTACCTGGTTCAACAAGCGCA	6.36	30.14	2.24458	0.000564896	0.0187628	intergenic
NW_013617965.1-7559	7543	GGTCATACATATTCCTGGCAACATTTATTTA	77.28	30.14	-1.35842	0.0015084	0.0359221	intergenic
NW_013617967.1-2735	2719	GCAATGTTAGTCTCCAGGATAGCCATCCTCT	8.18	45.21	2.46647	2.08e-05	0.00190118	TSS200
NW_013617973.1-8428	8412	CAGGAACCCGAGACCTGGATGCAGGAACCTG	2.73	19.78	2.85707	0.00152113	0.0359221	intergenic
NW_013618008.1-1194	1178	TGGCCTTAATCTCCCTGGTACATGTAGAATC	222.74	67.82	-1.71558	1.48e-06	0.000291012	intergenic
NW_013618019.1-453	437	AAGCTTGAATAGGCCTGGAGCTATTAGCTTT	5.45	27.32	2.32563	0.000686338	0.0214768	intergenic
NW_013618021.1-392	376	TTCAGGATCGGTACCTGGAATTCACTATCTC	59.09	11.3	-2.38659	4.15e-06	0.000604092	intergenic
NW_013618025.1-699	683	AGGAGGGACTAGGCCTGGGCGTTCGGGTACC	12.73	74.42	2.54746	3.87e-07	0.000106638	intergenic
NW_013618047.1-755	739	CATTCTAATCAAACCAGGGTGAATCGTGATG	12.73	50.87	1.99858	0.000159186	0.00813641	intergenic
NW_013618063.1-8439	8423	TTCTTCAGAAGCTCCTGGATCAGATTCAAGA	6.36	36.74	2.53025	4.6e-05	0.00340232	intergenic
NW_013618078.1-6031	6015	GATCGCAACAAGGCCAGGAAAATTAAGAAGC	39.09	10.36	-1.91578	0.000649935	0.0206821	intergenic
NW_013618100.1-1581	1565	AGCCTGCAGCGGCCCTGGATAATTATAAGAC	67.28	18.84	-1.83638	0.000104776	0.00602449	intergenic
NW_013618100.1-2045	2029	GTCTCTTACAGGACCTGGGCTGTATGGGCTC	72.73	23.55	-1.62682	0.000321545	0.0128419	intergenic
NW_013618129.1-2418	2402	GTTAGGGTCAAGTCCAGGAGGGGCTTAGACA	127.28	32.03	-1.99051	9.51e-07	0.000209727	intergenic
NW_013618140.1-3408	3392	AACAGTCAGTTCACCAGGTCAGTTCATCAGG	72.73	6.59	-3.4642	1.26e-09	1.13e-06	intron
NW_013618154.1-3790	3774	ACATCCATCCTCGCCAGGCGAGCGTGAAAAT	7.27	33.91	2.22168	0.000330198	0.0130033	intergenic
NW_013618168.1-6800	6784	TAGTGGAGAATCACCAGGAAGTTTATTAAAT	763.68	256.22	-1.57559	5.82e-07	0.000139191	intergenic
NW_013618180.1-6058	6042	TGGACCTAACTAGCCTGGGTATGGTTTGGCC	18.18	1.88	-3.27355	0.00111859	0.0294649	intergenic
NW_013618190.1-2845	2829	ACATAAGTTTCGGCCAGGACAAATCTGAATG	9.09	32.97	1.8588	0.00206034	0.0446698	intergenic
NW_013618213.1-4544	4528	AACAGCTACTCCTCCAGGTAAGTTTTCGACA	48.18	7.54	-2.6758	7.98e-06	0.000996511	intergenic
NW_013618236.1-4758	4742	GGGAACCTAGTAACCTGGAAGAGTAAGAAGC	12.73	92.31	2.85825	4.6e-09	3.08e-06	intergenic
NW_013618263.1-466	450	TAGTGGAAAATCACCAGGAAGTGGAATAAAT	31.82	4.71	-2.75613	0.000102851	0.00601246	intergenic
NW_013618296.1-3099	3083	CTATCGAACTTGGCCAGGGGAGAGATGAGTA	99.1	31.09	-1.67243	5.25e-05	0.00366787	intergenic
NW_013618301.1-3663	3647	ATTTATTTTCACACCAGGGACAATGTGAAGT	36.37	7.54	-2.27011	0.000383517	0.014664	intergenic
NW_013618319.1-142	126	CTTTCCTCCATTCCCAGGAACTCTCATAATC	21.82	1.88	-3.53685	0.000170909	0.00834125	intergenic
NW_013618395.1-3729	3713	TGAGCTGAGTCCACCAGGCTGTTGCTCTGCC	1.82	26.38	3.85743	2.72e-05	0.00231335	intergenic
NW_013618473.1-1590	1574	CTCATGTCCACAACCTGGAGGAGAGTGATTC	35.46	7.54	-2.23356	0.000531367	0.0181534	intergenic
NW_013618482.1-880	864	GGTGCTGGCTCATCCAGGGCTAGTCCAAGTG	90.01	35.8	-1.33013	0.00126128	0.0324015	intergenic
NW_013618490.1-655	639	ATGCAATATAGAGCCTGGAAGCCATCGGTCT	10.91	37.68	1.78815	0.00165833	0.038487	1stExon
NW_013618558.1-2606	2590	GCAGAAAATTGAGCCAGGATCAGATCATGCA	32.73	4.71	-2.79681	7.06e-05	0.0044838	intergenic
NW_013618662.1-2246	2230	AGACGTGTACTAACCTGGATTTCCCCGCTTT	10.91	46.16	2.08099	0.000166733	0.00834125	1stExon
NW_013618876.1-213	197	CATCGCGATTGATCCTGGTTTGATTAGAATG	110.92	48.98	-1.17925	0.00221931	0.0463588	intergenic
NW_013618917.1-832	816	CATCGTGGTTCATCCTGGTTTGATAAGAATG	105.46	43.33	-1.28326	0.00107752	0.0290422	intergenic
NW_013618931.1-1806	1790	CCGAGTACGCGGGCCTGGATAAGGTTCTCTC	20	1.88	-3.4112	0.000435303	0.0158602	intergenic
NW_013619008.1-1595	1579	CAGTGAAGAATCACCAGGAAGTTGAATAAAT	62.73	15.07	-2.05748	2.62e-05	0.00225291	intergenic
NW_013619032.1-652	636	AACCAAAGGAGTTCCAGGAGGAGTCTGAAGG	359.11	166.73	-1.10691	0.000755531	0.0226204	intergenic
NW_013619099.1-268	252	GTGTAGTCAAAGACCAGGCTGTTAATCCCAT	10.91	64.05	2.55355	1.04e-06	0.000225653	intergenic
NW_013619137.1-120	104	TATCGCGATTCATCCTGGTTTGATTAGAATA	101.82	18.84	-2.43415	5.46e-08	2.29e-05	intergenic
NW_013619176.1-680	664	GCAGCGTAACACACCTGGGATACTCTCGGGT	19.09	59.34	1.63619	0.000619092	0.020106	intergenic
NW_013619205.1-1356	1340	CAATCACCAAGAGCCTGGTACAACAAGCTAA	8.18	37.68	2.20363	0.000199909	0.00917232	intergenic
NW_013619246.1-320	304	TTGTGGAGAATCTCCAGGAAGTTGAATAAAT	28.18	4.71	-2.58087	0.000468868	0.0166977	intergenic
NW_013619436.1-1229	1213	ATTTATTCAACTTCCTGGGATTTTCCACTAC	29.09	4.71	-2.62672	0.000320481	0.0128184	intergenic
NW_013619520.1-966	950	ACCATCAAGTGCTCCAGGCTGTGATGGGATG	127.28	56.52	-1.17117	0.0022494	0.0467751	intergenic
NW_013619584.1-113	97	CTGCTGCTATTGCCCTGGTGACTGTTTCCTC	38.18	9.42	-2.01902	0.00043425	0.0158602	intergenic
NW_013619609.1-56	40	CACATGTGCGGTTCCAGGGAGTGGTTCATCG	30.91	142.24	2.20218	3.94e-08	1.78e-05	intergenic
NW_013619609.1-599	583	CCAAAGAAAAGTACCTGGAGAGCAAGCAGAG	13.64	43.33	1.66752	0.00231336	0.0473663	intergenic
NW_013619609.1-858	842	ACTCCTTGATGTTCCAGGAGTTTTGTAGAGA	11.82	49.92	2.07839	0.000107833	0.00605532	intergenic
NW_013619714.1-301	285	GATGGTACACGACCCTGGACAAGGCAAAGTG	30	6.59	-2.18661	0.00129692	0.0330804	intergenic
NW_013619862.1-774	758	CATCGCGATTCTTCCTGGTTTGATAAGAATG	122.73	35.8	-1.77746	9.56e-06	0.00113275	intergenic
NW_013619912.1-899	883	TGGTGGAGAATGACCAGGAAGTTGAATAAAT	63.64	18.84	-1.75613	0.000204036	0.00932915	intergenic
NW_013619936.1-246	230	TACCAGTCATGGCCCAGGAGATCACAAAAAT	327.29	94.2	-1.79677	1.24e-07	4.32e-05	intergenic
NW_013620047.1-278	262	GTATCAATCGATACCTGGTAGATGTCGTCGA	20	2.83	-2.82113	0.00152113	0.0359221	intergenic
NW_013620085.1-210	194	ACAGCTCTCGAGCCCAGGCTTTTACCTTGTT	112.73	35.8	-1.65484	3.77e-05	0.00293619	intergenic
NW_013620178.1-947	931	TATCGCGGTTCATCCTGGTTTGATAAGAATA	86.37	9.42	-3.19673	3.69e-10	3.93e-07	intergenic
NW_013620181.1-761	745	GTTTAGGGCAAGACCTGGGTTTACTCCTGTT	26.37	1.88	-3.81009	2.72e-05	0.00231335	intergenic
NW_013621226.1-82	66	AACAAAATAAGTCCCTGGGAGAGATACCTTG	35.46	10.36	-1.77517	0.00214288	0.0452389	intergenic
NW_013621251.1-759	743	AACAAGGTAAGAGCCTGGGCTACGACAGCTG	48.18	15.07	-1.67675	0.00110611	0.0294649	intergenic
NW_013621437.1-85	69	GGCCCAGCCACGACCAGGCCCAGCCACGACC	51.82	196.87	1.92566	1.54e-07	5.25e-05	intergenic
NW_013621675.1-583	567	CCAAACAAAGACGCCAGGAAGTTGATGGTTT	4.55	40.5	3.15398	5.25e-06	0.000716978	intergenic
NW_013621684.1-712	696	GAGACCGTCAGGACCTGGAGCTTTGTTAGGA	38.18	4.71	-3.01902	1.09e-05	0.00124077	intergenic
NW_013621716.1-778	762	AACAACTTGGTAGCCTGGCATAGCAAGAAGC	46.37	13.19	-1.81375	0.000605455	0.019777	intergenic
NW_013621862.1-360	344	GAACACTTGGTATCCAGGATCATGAAGCTCA	9.09	53.69	2.5623	3.15e-06	0.00048323	intergenic
NW_013621964.1-38	22	ATTTATTCAACATCCTGGTGATTCTCCACAA	24.55	1.88	-3.70692	4.29e-05	0.0032261	intergenic
NW_013621978.1-645	629	GTGGGACGTCGCTCCTGGCTTGTTCTTCGTG	31.82	89.49	1.49179	0.000403596	0.015313	intergenic
NW_013622309.1-348	332	TATTCTTATCAAACCAGGATGAACCGCGATG	42.73	13.19	-1.6958	0.0013468	0.0341759	intergenic
NW_013622386.1-359	343	AGGGAGTAACAATCCAGGGTACCATTCGTGA	10	43.33	2.11537	0.000196539	0.0091174	intergenic
NW_013622433.1-436	420	TCCACGTTGATGACCTGGAATATGTCTGTTC	47.28	11.3	-2.06491	0.000125127	0.00679143	intergenic
NW_013622621.1-372	356	GAACCCATCTGGCCCTGGGGCCTTGCCTCCG	3.64	40.5	3.47591	1.49e-06	0.000291012	intergenic
NW_013622669.1-738	722	CATCATTGTAGTGCCTGGGTGACCAAGATGA	10	76.3	2.93168	1.55e-08	8.14e-06	intergenic
NW_013622671.1-386	370	GATTGATTTTTGGCCAGGCAATAGTACAAGA	30	6.59	-2.18661	0.00129692	0.0330804	intergenic
NW_013622751.1-572	556	GGTAACTGCTCGTCCAGGTAGTTAGGGGGGA	29.09	2.83	-3.36165	3.15e-05	0.00257971	intergenic
NW_013622755.1-318	302	AGGTGGAAAAAGTCCTGGAATCGCCTGCGGA	45.46	130.93	1.52613	5.2e-05	0.00363841	1stExon
NW_013622930.1-91	75	CAGGCAGTACTCTCCAGGTTCTCAATCACCA	5.45	24.49	2.16786	0.00215538	0.0452389	intergenic
NW_013623337.1-363	347	CCATTTGGAGACTCCTGGGTTAGTTGCGTCT	44.55	15.07	-1.56375	0.00232816	0.0473663	intergenic
NW_013623547.1-697	681	CCCGGTTTTGATTCCTGGAGTCCCTAGCTGG	33.64	9.42	-1.83638	0.00151018	0.0359221	intergenic
NW_013623602.1-687	671	AAGCGAGGAACTGCCTGGTCAAGTCAGCATA	107.28	332.52	1.63206	7.4e-07	0.000168795	intergenic
NW_013624303.1-382	366	TCTGCCATTTTCACCAGGATGCCCATTCACC	6.36	69.71	3.45427	8.45e-10	7.94e-07	1stExon
NW_013624772.1-580	564	CATCATGTTTGGACCAGGATAGCCAATCAGG	32.73	7.54	-2.11798	0.00101997	0.0276993	intergenic
NW_013624843.1-361	345	AGTTTATTTGGGTCCAGGTCCTTTGAGTCCT	2.73	42.39	3.95675	1.6e-07	5.29e-05	intergenic
NW_013624922.1-612	596	TGTTAGCTATCACCCTGGACATGGTTCGACT	65.46	19.78	-1.72657	0.000269169	0.0113474	intergenic
NW_013624931.1-173	157	CGAGGACTTATGTCCTGGCCTTTTACAATTC	7.27	38.62	2.40932	6.02e-05	0.00406732	intergenic
NW_013624931.1-512	496	AGGTTATTGAATTCCAGGGGATTGGCTGTCC	33.64	119.63	1.83033	5.01e-06	0.000705785	intergenic
NW_013625141.1-374	358	CATTTTTATCAAACCAGGATGAACCGCGATG	61.82	22.61	-1.45111	0.00185887	0.0411383	intergenic
NW_013625399.1-306	290	ACAGCTCTCGAGCCCAGGCTTATACGTTGTT	31.82	8.48	-1.9078	0.00141266	0.0353246	intergenic
NW_013625593.1-537	521	TAGTGGAGAATCGCCAGGAAGTTGAATTAAT	38.18	8.48	-2.17068	0.000199909	0.00917232	intergenic
NW_013625608.1-338	322	AGGATCTGATGAACCTGGCTCTGATACCATA	108.19	36.74	-1.55814	0.000114396	0.00633091	intergenic
NW_013625642.1-223	207	TCTCTTGAATCTACCAGGGAATGGTAGTTTG	22.73	67.82	1.57711	0.000563514	0.0187628	intergenic
NW_013625644.1-419	403	ATTTTTTTCTCCTCCTGGTCTTAAAATAATG	1.82	27.32	3.90795	1.73e-05	0.00167299	intergenic
NW_013625650.1-65	49	GCATTTCAAGATTCCTGGCACCAAAGAAAGA	38.18	11.3	-1.75649	0.00165833	0.038487	intergenic
NW_013625759.1-475	459	CGACCAACAATCTCCAGGTCCATTGATGATT	26.37	70.65	1.42179	0.00105299	0.0284785	intergenic
NW_013626219.1-530	514	TCCATCTCAAGAGCCTGGGCTTGGCATCATT	59.09	18.84	-1.64912	0.000619092	0.020106	intergenic
NW_013626307.1-136	120	CATCGCGGTTCATCCTGGTTTGATAAAATGA	152.74	43.33	-1.81764	1.86e-06	0.000330985	intergenic
NW_013626358.1-254	238	TCGTGGAGAATCACCAGGAAGTTGAATAAAT	79.1	15.07	-2.392	5.28e-07	0.000130275	intergenic
NW_013626436.1-551	535	CATCTCGATTCATCCTGGTTTGATTTAGAAT	2.73	18.84	2.78683	0.00235517	0.0473663	intergenic
NW_013626485.1-87	71	AACGGAGCCTTCTCCAGGACGCCAACAGAAC	254.56	114.92	-1.14738	0.000743421	0.0224615	intergenic
NW_013627132.1-486	470	TAGGCAGCACTTTCCAGGTTCTGAATCACTT	41.82	12.25	-1.77141	0.000986735	0.0270574	intergenic
NW_013627465.1-510	494	TAGTGGATAATCACCAGGAAGTTGAACAAAT	33.64	9.42	-1.83638	0.00151018	0.0359221	intergenic
NW_013627669.1-254	238	TGACCGAATGTAACCAGGGGGTCCCAAGGAT	23.64	2.83	-3.06236	0.000267144	0.0112861	intergenic
NW_013628078.1-186	170	GATTAGAGACAAGCCAGGAGTTGAGAATAGT	80	373.96	2.22481	9.04e-11	1.15e-07	intergenic
NW_013628237.1-444	428	TATCCTTTTAAGTCCTGGATCAGAACTTGAT	77.28	28.26	-1.45133	0.000746888	0.0225103	intergenic
NW_013628502.1-293	277	CGTACTGATCTGTCCTGGTCGCCCTATCTTT	49.09	152.6	1.63625	1.08e-05	0.00124077	intergenic
NW_013629064.1-270	254	CCCAACACAATCTCCAGGTGCTTCTCGTGTT	66.37	17.9	-1.89057	7.66e-05	0.00473664	intergenic
NW_013629314.1-92	76	CCCACTCGACAGACCTGGAGCCGCGCAGGAA	4.55	34.85	2.93722	3.33e-05	0.00266335	intergenic
NW_013629671.1-273	257	TGGACGAGCACTGCCTGGAGCGACCAGCTCA	21.82	60.29	1.46627	0.00186432	0.0411383	intergenic
NW_013629815.1-230	214	CGAGGTCGGCAAACCTGGTTGGAGCCCAAGT	57.28	184.63	1.68853	2.88e-06	0.00045634	intergenic
NW_013629841.1-70	54	TACTTGACAATCACCAGGCCAGATATATGTT	40	3.77	-3.40736	1.49e-06	0.000291012	intergenic
NW_013629874.1-185	169	GGCATTTGAGGCACCTGGTAGAAAGAGCCTT	1.82	20.72	3.50901	0.000272429	0.0113754	intergenic
NW_013630019.1-207	191	CATTCCAATCAAACCAGGATGAATAACTTTG	13.64	62.17	2.18837	1.74e-05	0.00167425	intergenic
NW_013630032.1-182	166	TGGTGAGGAAGGCCCTGGAAGGGGTCTTGAC	170.92	55.58	-1.62068	1.28e-05	0.00139531	intergenic
NW_013630130.1-391	375	CCTACAACCCTCACCAGGGATGCTGAGAAAG	25.46	109.27	2.10159	5.42e-07	0.000131951	intergenic
NW_013630208.1-358	342	ATTTATTCAACTTCCTGGTCATTCTCCAGTA	193.65	63.11	-1.61751	7.16e-06	0.000916923	intergenic
NW_013630216.1-264	248	CATTCTTATGAAACCAGGATGAACCGAGATA	199.1	85.72	-1.21579	0.000545831	0.0185162	intergenic
NW_013630462.1-219	203	CAGCTCTTGTAGTCCAGGCTCTTACCTTGTT	27.27	2.83	-3.26844	7.37e-05	0.00461251	intergenic
NW_013630849.1-48	32	ACCTGAGGACTTTCCAGGTGGTGACCAGTCA	14.55	50.87	1.8058	0.000523466	0.0181534	intergenic
NW_013630893.1-357	341	GGATTCGACTTTCCCTGGGGGTAGGGTACTA	46.37	5.65	-3.03687	1.99e-06	0.000345101	intergenic
NW_013631070.1-349	333	ATTTATTCGACTTCCTGGTGATTCTCCACCA	622.76	87.6	-2.82967	1.76e-16	7.71e-13	intergenic
NW_013631195.1-155	139	ATTTATTAAATTTCCTGGTGATTCTCCACCA	46.37	7.54	-2.62056	1.51e-05	0.00154336	intergenic
NW_013631561.1-353	337	GGCCATACACGCACCTGGGTGTCTTGATAAG	35.46	10.36	-1.77517	0.00214288	0.0452389	intergenic
NW_013631767.1-414	398	GATTTCTAATAAGCCTGGCTGTAAGAGAAGG	50.91	16.96	-1.58581	0.00146698	0.035896	intergenic
NW_013632006.1-368	352	CAGACACTTGGCTCCAGGACCTTAAACAGTC	130.92	260.93	0.994977	0.00231638	0.0473663	intergenic
NW_013632483.1-168	152	GGTGGTGTTTAGTCCAGGAGGCCCAAAGTGA	153.65	53.69	-1.51692	5.18e-05	0.00363349	intergenic
NW_013633009.1-171	155	TGTGGTATACCATCCTGGTGGGATCTTCGAA	4.55	25.43	2.48259	0.0014719	0.035896	intergenic
NW_013633126.1-79	63	CGTAAGTCGTCTACCTGGACGACTTTCTCGT	25.46	69.71	1.45313	0.000864345	0.0247865	intergenic
NW_013633127.1-43	27	CATTCTAATCAAACCAGGGTGAACCGCGATG	264.56	113.98	-1.21481	0.000344697	0.0134419	intergenic
NW_013633621.1-289	273	TGTCGAAAATTAACCTGGATTTTGCTGCCCT	196.38	74.42	-1.39989	7.65e-05	0.00473664	intergenic
NW_013633758.1-222	206	ATTCCAAGATCCACCAGGTGACGACGTCCGC	12.73	50.87	1.99858	0.000159186	0.00813641	intergenic
NW_013633879.1-243	227	TGGTAGAGAATCACCAGGAAGTTGAATAAAT	375.48	65.94	-2.50951	1.23e-12	3.04e-09	intergenic
NW_013634132.1-143	127	ATTTATTCTACTTCCTGGTGATTCTCCACCA	118.19	26.38	-2.16359	2.19e-07	6.87e-05	intergenic
NW_013634176.1-67	51	ACATCTCTAGACACCAGGACTCTCCTAGTCT	46.37	15.07	-1.62151	0.00181773	0.0410117	intergenic
NW_013634633.1-239	223	ATTTTTGTACGATCCAGGTCACGGTTTCGGA	35.46	10.36	-1.77517	0.00214288	0.0452389	intergenic
NW_013635590.1-218	202	ATTTTTTCAACTTCCTGGTGATTCTCCACCA	260.02	36.74	-2.8232	1.65e-13	5.42e-10	intergenic
NW_013635603.1-246	230	GCTATTGGAAAAACCTGGAAGTTACCGTCCT	44.55	12.25	-1.86264	0.000430316	0.0158602	intergenic
NW_013635763.1-292	276	GGTGCGCCTTGCGCCTGGGCGCAAAAGGCAA	45.46	6.59	-2.78625	8.03e-06	0.000999942	intergenic
NW_013636041.1-301	285	CATTTTAATCAAACCAGGATGAACCATGATG	50.91	12.25	-2.05517	8.18e-05	0.00498922	intergenic
NW_013636469.1-63	47	TGTTATACAATGCCCTGGCTGTGGAACATCC	147.28	42.39	-1.79677	2.9e-06	0.000458275	intergenic
NW_013636503.1-97	81	CATCGAGATTCATCCTGGTTTGATCAGAATG	9.09	39.56	2.12169	0.000232786	0.0102997	intergenic
NW_013636903.1-142	126	TACTAGAGAATCACCAGGAAGTTGAATAAAT	67.28	22.61	-1.57322	0.000688064	0.0214797	intergenic
NW_013637193.1-98	82	AAGGAGCGTAACTCCAGGTTACTCAATTGGA	10	42.39	2.08372	0.000265004	0.0112861	intergenic
NW_013637419.1-189	173	TGGATCGGTCGATCCAGGTAAGTATTGCCCG	23.64	68.76	1.54034	0.000701952	0.0215216	intergenic
NW_013637690.1-82	66	AACACTCATCACTCCTGGAGGACCCAGAGGA	56.37	15.07	-1.90325	0.000149981	0.00773103	intergenic
NW_013638419.1-262	246	TGGTGGAGAATCACCAGGATGTTTAATAAAT	357.29	37.68	-3.24522	1.23e-17	6.08e-14	intergenic
NW_013638521.1-291	275	TCTTCGGTCGCATCCAGGTACTTTAAGCGCA	2.73	32.97	3.59418	5.93e-06	0.000771877	intergenic
NW_013638622.1-81	65	ATTTCTTATTTTTCCAGGAGATAGTTCCTTG	46.37	8.48	-2.45106	1.51e-05	0.00154336	intergenic
NW_013639301.1-182	166	TATGGCACCCTTACCTGGTTACCTCGACCAC	47.28	10.36	-2.19021	5.96e-05	0.00406732	intergenic
NW_013639387.1-48	32	GTATATAAGGAGTCCTGGGCGAGGAGCATGA	84.55	34.85	-1.27865	0.00200469	0.0437517	intergenic
NW_013639960.1-177	161	GTGGAGACGATTTCCTGGCCTACTGAGCGAT	150.92	57.46	-1.39315	0.000157447	0.00806844	intergenic
NW_013640111.1-277	261	CAAGCTCTCATTCCCAGGTCGATTCAAGAGG	50	135.64	1.43978	0.000117685	0.00644961	intergenic
NW_013640202.1-190	174	GTTTCTCTGCTCGCCTGGGACACGAACGTAG	155.46	65.94	-1.23732	0.000754589	0.0226204	intergenic
NW_013640228.1-274	258	CATCGCAATTCATCCTGGTTTGATTAGAATA	54.55	13.19	-2.04813	5.48e-05	0.00376997	intergenic
NW_013641359.1-146	130	CATCGCGGTTCCTCCTGGTCTGATTAGAATG	101.82	34.85	-1.54679	0.000143836	0.00757732	intergenic
NW_013641394.1-147	131	CCTTTGTGTGAATCCAGGATCATCCCATAGG	60	16.01	-1.90599	0.000100938	0.00593578	intergenic
NW_013641701.1-167	151	CAGTAGTGGTGCTCCTGGGCGATATTGAATT	8.18	31.09	1.92628	0.00195564	0.0427285	intergenic
NW_013642661.1-81	65	TGGTGGACAAGCACCAGGAAGTTGAATAAAT	90.91	9.42	-3.27064	1e-10	1.23e-07	intergenic
NW_013642729.1-202	186	ATTTATTCAACTTCCTGGTGATCTCCACCAC	88.19	22.61	-1.96365	1.04e-05	0.00120174	intergenic
NW_013642731.1-92	76	AATCTAACCATGTCCAGGATGATAGACCACA	207.28	91.37	-1.18179	0.000645365	0.0206031	intergenic
NW_013643099.1-191	175	ATTTTATTTTCTCCCAGGACCCATGACACCA	47.28	7.54	-2.64859	1.1e-05	0.00124077	intergenic
NW_013643819.1-239	223	TATCGCGATTCATCCTGGATTGATTAGAATG	144.55	47.1	-1.61777	2.04e-05	0.00190118	intergenic
NW_013643916.1-129	113	ACATCTTCGTTGACCAGGCGACTTCCAGGTA	54.55	17.9	-1.60762	0.000942844	0.0263482	intergenic
NW_013644120.1-47	31	CAAGGGCTGACAGCCTGGCATGCAGTGCTCG	10	38.62	1.94935	0.000649935	0.0206821	intergenic
NW_013644996.1-207	191	ATTTTACGTGCTCCCAGGCTCGAGATAGGAC	26.37	3.77	-2.80626	0.000368392	0.0141542	intergenic
NW_013646517.1-32	16	TGGTGGAGAATCACCAGGAAGGTGAATAAAT	324.56	60.29	-2.42849	8.54e-12	1.35e-08	intergenic
NW_013646970.1-73	57	ATGGCGTTTTTTCCCAGGTGGAGAGGTTCCC	34.55	3.77	-3.19605	1.02e-05	0.00119124	intergenic
NW_013648293.1-116	100	GGTTCCGAATATACCTGGTTATTCGCAACGG	33.64	7.54	-2.15754	0.000736236	0.0222956	intergenic
NW_013648757.1-68	52	CGGGAGAGAGCCGCCAGGAGCTACCAGAGGG	7.27	34.85	2.26113	0.00023466	0.0102997	intergenic
NW_013648994.1-49	33	TGGACACAAAGACCCTGGATCACGGCCTATC	79.1	19.78	-1.99964	1.32e-05	0.00142598	intergenic
NC_016118.1-151319	151303	TCCTCTCAGGCCACCAGGAGCTTCTAACGAA	11.82	49.92	2.07839	0.000107833	0.00605532	intergenic

## Sheet: Bro-12 VS.Bro-11 at CG sites
Data set 10 Differential DNA methylation levels of CG and CHG sites in Bro-12 hybrid triad.
Differential DNA methylation levels at CG sites bewteen Bro-12 and Bro-11
			Normalized DNA methylation levels
Methylated tags	Position	Sequence (5'-3')	Bro-11	Bro-12	log2(Bro-12/Bro-11)	P value	Corrected P value	Description
NC_027748.1-1633420	1633404	GTCACCACGCAAAACCGGCCTCGCCTCACCGT	19.27	57.62	1.58021	8.77e-05	0.0277102	1stExon
NC_027748.1-2937904	2937888	GAGATGAAACTCGCCCGGACGATGATGAAAGG	5.51	28.63	2.3774	0.000150079	0.0382257	1stExon
NC_027748.1-4616078	4616062	CACTGGAGCACGAACCGGTCTTGGTAAGCACT	7.08	32.26	2.18793	0.000134216	0.0374652	TSS1500
NC_027748.1-6623010	6622994	AGCTTATGCGCAAACCGGATACCGTTGAGAGG	8.26	36.97	2.16214	4.29e-05	0.0170895	1stExon
NC_027748.1-9020990	9020974	CCATGCTTGTAAGGCCGGAGGGCACTCAAATA	19.67	1.09	-4.1736	0.000145932	0.037677	intergenic
NC_027748.1-10607004	10606988	TATTCCTCAATGCCCCGGCTATTCACGGAACG	80.63	13.41	-2.58801	1.38e-06	0.00127498	TSS1500
NC_027748.1-13094284	13094268	TCATTTGTGCTTGGCCGGAGCATGTCAAGCTC	0.79	43.85	5.79458	4.4e-10	1.28e-06	intergenic
NC_027748.1-13941142	13941126	TAGACGACGAGTCGCCGGTGACTGAAGGCGCT	7.87	55.45	2.81675	8.73e-08	0.000127053	1stExon
NC_027748.1-14046314	14046298	TGAGTTTCCTGAACCCGGCATGTAATAGCATA	0.79	17.76	4.49064	0.000145932	0.037677	TSS1500
NC_027748.1-17434004	17433988	ATCATCAGACACTGCCGGTCGAACCGTCTCCG	0.79	20.66	4.70884	1.97e-05	0.0100656	intergenic
NC_027748.1-18080548	18080532	TGTACGTCAAGCAACCGGAAGGTTTTGAAGTA	39.73	5.07	-2.97017	4.6e-05	0.018141	intergenic
NC_027748.1-18492620	18492604	CGTATCGGTGGTCGCCGGTAGCAGTGTGGAGT	67.26	15.95	-2.07619	0.000190923	0.0455608	intergenic
NC_027748.1-18626930	18626914	AACAAGGAAACGATCCGGCGAAAGCTGGTTCG	23.99	1.81	-3.72837	0.000170909	0.0414382	intergenic
NC_027748.1-19577140	19577124	GAACAAGCACACAACCGGGACTGGTTGTCAAT	7.08	51.83	2.87197	6.97e-08	0.000112291	intergenic
NC_027748.1-20435758	20435742	GAGTTGGCAAGTCGCCGGCGAGTCACCGGCAA	27.53	2.17	-3.66524	0.00011295	0.0321216	intergenic
NC_027748.1-25039349	25039333	CACGCGCTAGCCTTCCGGTATCCCACCTTCTC	5.51	33.7	2.61262	1.58e-05	0.00894717	Exon
NC_027748.1-26122815	26122799	ACTGCAAGACGGGCCCGGTCAGAGTTGAGCCA	11.01	44.94	2.02919	3.3e-05	0.014151	intergenic
NC_027748.1-28497402	28497386	NTCATGTTTATCCTCCGGCGGGTACTATTGTC	5.11	92.42	4.17681	8.55e-15	4.62e-11	intergenic
NC_027748.1-28995283	28995267	CAGCTCCTTTGGATCCGGCTGGAGCCCAAGGC	179.76	539.64	1.58593	1.02e-08	2.15e-05	intron
NC_027748.1-28995604	28995588	TTCAATGTAGGCGTCCGGGTCAACCTTTCCAG	75.13	205.85	1.45413	1.22e-06	0.00114103	intron
NC_027748.1-28995731	28995715	ACCCGATACTCTCGCCGGTTCCCACGCCCAGC	332.77	973.81	1.54911	5.9e-09	1.27e-05	intron
NC_027748.1-28997560	28997544	GCCCTGGTTCCACTCCGGGTTGTCGGACCGCG	51.92	207.3	1.99736	1.06e-09	2.78e-06	intron
NC_027748.1-29281024	29281008	GAGAAGGCCCAGCGCCGGCGAGATGCGCCGTT	5.11	27.18	2.41115	0.000110042	0.0319866	intron
NC_027748.1-29672677	29672661	TCGCTACGTAGCGACCGGGCGTCCCTTCCGCT	5.9	43.85	2.89379	4.24e-07	0.000501188	intergenic
NC_027748.1-33231321	33231305	TGTAGAGTCTATCTCCGGTTCATCTTGTCCTT	56.25	8.7	-2.69277	1.36e-05	0.00791529	intergenic
NC_027748.1-36311832	36311816	CATTGGTGTCGCAGCCGGCTTACTCGAGATCA	35.4	2.54	-3.80085	3.33e-05	0.014151	intron
NC_027748.1-37166751	37166735	CCTCAGGAATCTCGCCGGGGTTTAGTTTCGTG	10.23	56.54	2.46647	2.92e-07	0.000356632	intergenic
NC_027748.1-37824859	37824843	TTCCATTGGACTTACCGGCGGCACAGAAGGGT	24.39	1.81	-3.75223	0.000170909	0.0414382	Exon
NC_027748.1-38203770	38203754	CGCAGAACAGCCAACCGGAGCAACCTGAGTGC	0.79	20.66	4.70884	1.97e-05	0.0100656	intergenic
NC_027748.1-41750792	41750776	CTCCTCCTCCGTTCCCGGGTACTCAAAGCCCT	26.75	1.45	-4.20541	7.41e-06	0.00509806	Exon
NC_027749.1-404475	404459	CATCTGCCGTTACACCGGTTACTATCTTTGCT	22.03	1.45	-3.92534	8.79e-05	0.0277102	Exon
NC_027749.1-2154128	2154112	CGACAGCTTAAGGCCCGGCTAATCTCAGAACT	5.11	38.05	2.8965	1.02e-06	0.00100167	intergenic
NC_027749.1-8200952	8200936	AGATCCACGGCTGGCCGGATTTGCACCATGTT	25.17	1.81	-3.79764	0.000107496	0.0318891	intergenic
NC_027749.1-8202720	8202704	TCTCTCAGGGTCTACCGGCCTCCTCCCACAAA	30.29	3.26	-3.2159	0.00016441	0.0409116	Exon
NC_027749.1-8676100	8676084	CCATACTGCACGTACCGGCGACCGTACTGATG	1.18	19.21	4.025	8.79e-05	0.0277102	intron
NC_027749.1-9706281	9706265	GTCACGTAGCGCTTCCGGACCATGGTGTCAGG	67.26	3.62	-4.21569	2.62e-09	6.19e-06	intergenic
NC_027749.1-10535463	10535447	TAGGGGTTTATGAACCGGACCACCAGAGAATG	175.04	1184.02	2.75794	4.68e-20	3.94e-16	TSS1500
NC_027749.1-11386838	11386822	CTGACCAAGAGGCACCGGTCTGTAGCTGCGGT	54.67	133.73	1.2905	3.9e-05	0.0161713	Exon
NC_027749.1-13326220	13326204	TTACTTGTTCTATTCCGGTCTGGTTACCCAGA	20.45	1.45	-3.81798	0.000145932	0.037677	intergenic
NC_027749.1-14306976	14306960	TACACGCAGTAAATCCGGTAGCCTAGCGACCA	33.83	3.62	-3.22424	0.000102851	0.0314996	intergenic
NC_027749.1-14394282	14394266	TATTGTTCTAACACCCGGAGCTTCATCTGACT	37.37	2.9	-3.68776	1.51e-05	0.00867463	1stExon
NC_027749.1-16611006	16610990	GGGTGGTTGCTGAACCGGAGACACGAATACTC	0.79	27.18	5.10455	1.1e-06	0.00104297	Exon
NC_027749.1-17827463	17827447	GGGCAAACATGACACCGGTTATCACAGACATT	30.29	1.81	-4.06478	4.81e-05	0.0188623	Exon
NC_027749.1-18638560	18638544	AACTCTCACCAAGCCCGGTTCAGCAAGAGGTA	1.57	28.27	4.17044	4.53e-06	0.00350003	TSS1500
NC_027749.1-19461378	19461362	CCGTTCATATATGTCCGGCCGAGTGTGGCCTT	524.32	168.52	-1.63753	1.84e-05	0.00987185	intergenic
NC_027749.1-20785999	20785983	TGATGAACCTTACGCCGGATCAGCTGAGGATG	45.63	4.35	-3.3909	1.77e-06	0.00152446	Exon
NC_027749.1-22437456	22437440	GAGAAAGGCTACATCCGGGAGAGCCTTAGCCC	4.72	32.26	2.77289	1.51e-05	0.00867463	intergenic
NC_027749.1-24231542	24231526	ATGCGCTTGCATCCCCGGAAAGCATAAAGAGG	19.27	55.81	1.53417	0.000140316	0.037677	Exon
NC_027749.1-26329718	26329702	GAGGTTGTAGTAAGCCGGGGTAAGCAGCTGTA	20.06	1.09	-4.20192	0.000145932	0.037677	intron
NC_027749.1-26722594	26722578	CGTTTCGGAAGAGCCCGGTCGCTACGTAGCGA	1.97	25.37	3.68686	1.73e-05	0.00934696	intergenic
NC_027749.1-27432227	27432211	CTTTGATGATGCTCCCGGCTTTAACAACGAGG	9.05	35.15	1.95753	0.000199909	0.0465307	1stExon
NC_027749.1-27448744	27448728	TGATTGACCTCAAACCGGTGTCATTGGAAAGT	34.61	2.54	-3.76829	3.33e-05	0.014151	intergenic
NC_027749.1-29698361	29698345	CAAAGTAAAAGTTCCCGGACAACGAAGCTCCG	31.86	1.09	-4.86935	6.92e-07	0.000758584	intergenic
NC_027749.1-29772100	29772084	GCTTGCGAGGTACTCCGGTGGTTAGGCCATGT	93.61	13.05	-2.84261	7.98e-08	0.000123188	intergenic
NC_027749.1-30053428	30053412	TGATCAAGAACAGCCCGGCCAAGGCCATGGGC	196.28	55.81	-1.81432	2.13e-05	0.0106863	intergenic
NC_027749.1-31232913	31232897	GCCTTGGTCTCTTTCCGGCAGCCGCCCCTCCT	44.05	6.89	-2.67657	7.55e-05	0.0256016	intergenic
NC_027749.1-34508848	34508832	GCTTTTCAATTCCACCGGTTTGAGGTCAATCA	47.99	9.06	-2.40515	0.000145796	0.037677	intergenic
NC_027749.1-35248337	35248321	ACGACACCAACAAGCCGGCATCGATCGACGCT	4.72	30.44	2.68911	3.33e-05	0.014151	intergenic
NC_027749.1-35260042	35260026	GAGCTGGGCGAGTTCCGGTTCAAGCTCAATCA	46.41	6.89	-2.75186	3.95e-05	0.0161713	intergenic
NC_027749.1-35484558	35484542	TCCCCGTATCCGTCCCGGTGCATCATAGCATA	1.18	19.21	4.025	8.79e-05	0.0277102	intergenic
NC_027749.1-36258403	36258387	AGGACGGAGAAGCGCCGGATCAAGCACATCGG	3.15	29.72	3.23801	1.89e-06	0.00160294	Exon
NC_027749.1-38662853	38662837	ATTCACAAACCCTTCCGGCTGTGTCACGTACA	45.23	6.52	-2.79434	5.46e-05	0.0204362	intergenic
NC_027749.1-39600028	39600012	CAGGACCCAGACCCCCGGGTCCCCGATACAGG	7.08	156.2	4.4635	3.5e-20	3.31e-16	intergenic
NC_027749.1-41061457	41061441	CCGCTTCCTTCTCTCCGGAATATGACCGAGCC	23.6	1.81	-3.70473	0.000170909	0.0414382	1stExon
NC_027749.1-45061021	45061005	GTGGTGACCTAAGCCCGGGCTTTTGTTACGCC	57.03	6561.2	6.84609	2.93e-71	2.22e-66	intergenic
NC_027749.1-45086178	45086162	ATCGCTGGACGTGACCGGATTCCCTAATGCCT	3.93	32.98	3.06899	1.74e-06	0.00152446	intergenic
NC_027749.1-45087482	45087466	CAGTCCACAGTCCTCCGGGTCACTGCCACATT	76.31	220.71	1.53221	3.19e-07	0.000383096	intergenic
NC_027749.1-47123788	47123772	AAGCAATAATCATGCCGGTGAAGGAAAAGCAC	6.29	36.6	2.54071	5.25e-06	0.00393303	intergenic
NC_027749.1-47123821	47123805	TGCATACAGCAGTTCCGGTAGCGTGAGAACCA	5.9	35.15	2.57474	1.09e-05	0.00678793	intergenic
NC_027749.1-47151422	47151406	CTTAACAAACTTGTCCGGAACTTGACAAACCT	3.93	24.64	2.6484	7.37e-05	0.0252104	Exon
NC_027749.1-50256634	50256618	CACCATGAGGTCCGCCGGAGAGGAGAGCCGTT	18.09	54.36	1.58735	0.000163852	0.0409116	TSS1500
NC_027749.1-51696306	51696290	AACATAGACAATGGCCGGCCAATCTAAGGTAC	40.91	4.71	-3.11865	3.23e-05	0.014151	intergenic
NC_027750.1-3933233	3933217	ACTTTACTCTCTTTCCGGTTCACTACAAACCA	16.52	71.4	2.11171	8.53e-07	0.000872295	1stExon
NC_027750.1-6499594	6499578	CCGGCGATGGACGGCCGGCTTTGTTTCCGGGA	31.86	1.45	-4.45762	6.92e-07	0.000758584	intergenic
NC_027750.1-7823193	7823177	ACCTCGCCATCACTCCGGAGAAGCTAGGTACA	37.76	2.9	-3.70273	1.02e-05	0.00661697	intergenic
NC_027750.1-7874492	7874476	GTCATAAGATCAACCCGGCGTTGAACAATGTC	9.83	40.59	2.04586	6.71e-05	0.0238529	Exon
NC_027750.1-10241846	10241830	ACCATCGTCATGGTCCGGAAGAAGAAGAGGCT	4.33	32.98	2.92915	1.74e-06	0.00152446	Exon
NC_027750.1-11055395	11055379	TAGTTGCTCAGCAACCGGCCATCACGAATGTA	92.04	21.02	-2.1305	3.08e-05	0.014151	intergenic
NC_027750.1-15127467	15127451	CCTTCTCTTGGGTTCCGGTGCACTTGAGAGCG	3.15	38.05	3.59447	4.24e-08	7.46e-05	Exon
NC_027750.1-16698631	16698615	TCCTCGGATCAGGTCCGGTCCGTTCTCACCGG	2.36	21.38	3.1794	0.000107496	0.0318891	TSS1500
NC_027750.1-19199422	19199406	CCCTATCGTTATCACCGGTTCTCCATCTTCTC	2.75	23.19	3.076	4.29e-05	0.0170895	TSS200
NC_027750.1-19442598	19442582	GCTCTCCAAGGCTGCCGGTTCAAGTGAAAGCT	173.07	340.31	0.975494	0.000129224	0.0362052	intergenic
NC_027750.1-20886113	20886097	CCAATGACCGTCCACCGGAGCTTAGCCGGAGA	102.27	26.09	-1.97081	5.48e-05	0.0204362	TSS1500
NC_027750.1-21387950	21387934	TTGTTCTTGGTGCTCCGGATTAGGTGGGCTTG	31.47	1.09	-4.85158	1.1e-06	0.00104297	intergenic
NC_027750.1-23109798	23109782	CGATCAGTCCAGACCCGGCTCATCCGAACCAG	175.82	360.6	1.0363	5.8e-05	0.0214069	intergenic
NC_027750.1-23244547	23244531	GCTGCAGTATCCCTCCGGCGTTGCCGCGTAGG	15.73	48.93	1.6372	0.000176019	0.042541	Exon
NC_027750.1-24849285	24849269	GAGAAGGGAGAAGGCCGGACTTCACTCTCAAT	3.15	27.18	3.10912	7.06e-06	0.00490206	intergenic
NC_027750.1-27864874	27864858	AGGTCGTTGCGCCTCCGGAGAGGAAGTACAGT	0.79	25.37	5.00513	2.84e-06	0.0022827	Exon
NC_027750.1-31681396	31681380	TCACCGGCGAGTCACCGGTGTCGGTCCCCGGC	23.99	1.09	-4.46003	3.23e-05	0.014151	intergenic
NC_027750.1-33844558	33844542	AGCACCTAGACGGCCCGGAGAAAAAGGAACGA	9.05	35.15	1.95753	0.000199909	0.0465307	Exon
NC_027750.1-36041343	36041327	CAAGGAGGAACCGACCGGGTGCGACGACCCAA	105.02	13.77	-2.93106	1.79e-08	3.56e-05	intron
NC_027750.1-36469974	36469958	CATCGATCAATCCACCGGAACACATCAGAGCT	1.18	17.76	3.91177	0.000145932	0.037677	TSS1500
NC_027750.1-36581550	36581534	AGACAAAGCAATCCCCGGAACACAAAAGATCG	28.32	189.91	2.74542	6.92e-14	3.49e-10	intergenic
NC_027750.1-37172870	37172854	GCTTGCGAGGTGCCCCGGTGGTTAGACCATGT	42.09	4.35	-3.27439	7.58e-06	0.00511675	intergenic
NC_027750.1-37254632	37254616	GCACTCTGGCTGATCCGGACGTTCTGGAAACT	1.97	30.08	3.93254	2.76e-07	0.000341675	Exon
NC_027750.1-38173703	38173687	ATGCCCATGCCTAGCCGGCCCTGTGTTCAACA	1.18	19.21	4.025	8.79e-05	0.0277102	intergenic
NC_027750.1-39737293	39737277	CAGTGGTGCAAAAGCCGGTGGTTTGTTGGTGG	17.7	81.18	2.19737	1.35e-07	0.000189482	intergenic
NC_027750.1-42092989	42092973	TCTCCTTCTCAAGGCCGGAGCTGATCAGTGTT	0.79	153.3	7.60029	2.95e-26	7.45e-22	intergenic
NC_027750.1-47108068	47108052	CCGTAGTCGATAACCCGGCCATCTATAATGTC	1.18	19.21	4.025	8.79e-05	0.0277102	intergenic
NC_027750.1-49186025	49186009	CCAACATCACCTCACCGGTAGCACGAAGAGGA	30.29	2.9	-3.38472	0.00016441	0.0409116	intergenic
NC_027750.1-50406634	50406618	GGTTCAGGTGGGAACCGGGTATAAACCTTCCC	1.18	22.47	4.25114	1.21e-05	0.00712609	intergenic
NC_027750.1-51904371	51904355	ACGCAGCCTCCACGCCGGTCTCTTGATGGATA	49.95	8.34	-2.58237	3.62e-05	0.0152886	TSS1500
NC_027750.1-55112547	55112531	TGATTGACGGTGACCCGGTTCTCCACACGTGT	83.78	15.58	-2.42691	6.33e-06	0.00455858	Exon
NC_027750.1-55553846	55553830	GGCTTTAGACATGGCCGGACCTGATGCCACAG	40.91	1.45	-4.81833	1.91e-08	3.7e-05	intergenic
NC_027750.1-58508632	58508616	TGTAGTTGAGGAAGCCGGTGAAAGTAGGCCAC	20.85	1.09	-4.25765	8.79e-05	0.0277102	intergenic
NC_027750.1-58901022	58901006	GAGCATGTGCTCCACCGGCTCACGTGACATGT	52.31	7.97	-2.71444	1.95e-05	0.0100656	intron
NC_027750.1-60057778	60057762	CCCTGATCGTTAACCCGGATCGTTTACAATCA	59	9.79	-2.59133	1.7e-05	0.00934696	intron
NC_027750.1-60194382	60194366	CTACTGCGAATGCTCCGGTGTTGAGTTGGGCT	5.9	61.61	3.38438	5.27e-10	1.42e-06	1stExon
NC_027750.1-62717427	62717411	TGAGCAGTTCGCCTCCGGCTAGCGTCGAACCC	0.79	24.64	4.96301	2.84e-06	0.0022827	Exon
NC_027750.1-63262689	63262673	AACGCTGAGCAGGGCCGGATCCGAGTACAGCC	22.03	63.06	1.51726	0.000140689	0.037677	intron
NC_027751.1-70663	70647	CTGACAACATGTTCCCGGGGGGTCTTTGCGTA	1.18	20.3	4.10462	5.32e-05	0.0201128	TSS1500
NC_027751.1-5678425	5678409	AGATGAAAGGCCAACCGGCCAGCAAACAATCA	31.47	2.9	-3.43985	0.000110042	0.0319866	intron
NC_027751.1-6119478	6119462	TTGGTTTTGGATCGCCGGCTTAGGCTTTTGGG	19.67	71.76	1.86718	5.05e-06	0.00386254	intron
NC_027751.1-7190451	7190435	AGTGGGAAGAGGAGCCGGCGTCGTCGACCGGG	45.63	8.7	-2.3909	0.000196539	0.0463164	TSS1500
NC_027751.1-8963117	8963101	TTTCGCAGTATATCCCGGCGGAAGATGCATGT	20.06	1.09	-4.20192	0.000145932	0.037677	intergenic
NC_027751.1-10060481	10060465	AGTGTGTATTTTCGCCGGCGAAAGGGAGGGAC	24.39	1.81	-3.75223	0.000170909	0.0414382	intergenic
NC_027751.1-14114177	14114161	AGTATTGTCCTCCTCCGGTTAGAAGACAAATA	38.55	5.07	-2.92667	6.57e-05	0.0236698	TSS1500
NC_027751.1-14161936	14161920	AGAGTTTCCAAATGCCGGTAGCAAATGCCTGG	42.09	5.8	-2.85935	6.02e-05	0.0221054	intergenic
NC_027751.1-15363379	15363363	CACTAAATGAGGCGCCGGGCCACGCACTGGTG	3.54	25.01	2.82068	7.37e-05	0.0252104	TSS1500
NC_027751.1-17526694	17526678	CTGACATGCAGAGGCCGGTGTGTCACAACGCA	16.13	60.89	1.91646	6.29e-06	0.00455858	intergenic
NC_027751.1-17824583	17824567	AACAGACACCTAGACCGGTCCGGCTATCCTAG	1.18	19.93	4.07808	5.32e-05	0.0201128	intron
NC_027751.1-20328040	20328024	TGATTGACCTCAGACCGGTGGCATTGTAAAGC	74.73	16.31	-2.19593	3.87e-05	0.0161583	intergenic
NC_027751.1-20812911	20812895	ACATGGCCTAACCACCGGGGCACCTCGCAAGC	91.65	18.85	-2.28157	6.49e-06	0.00463324	intron
NC_027751.1-20854666	20854650	GCTCAACACGGTCACCGGGTGCAGAGGCTATA	117.61	7.61	-3.94997	3.82e-12	1.38e-08	intergenic
NC_027751.1-22346605	22346589	CAGACTAGTTGTTGCCGGTGATTAACATATCA	24.78	1.81	-3.77511	0.000107496	0.0318891	intergenic
NC_027751.1-24283914	24283898	GAGAAGAAGCTTCGCCGGTGAGGATTGCGGTT	6.69	45.3	2.75943	7.15e-07	0.000772367	1stExon
NC_027751.1-25552088	25552072	GGGATCGGGTAATCCCGGTGACATAGGGGAGA	30.29	101.84	1.74939	1.08e-06	0.00104297	intergenic
NC_027751.1-26322626	26322610	TGGCGACCTCAGCTCCGGCGGCCTTAGCTCCG	7.47	67.05	3.16606	4.62e-10	1.29e-06	intergenic
NC_027751.1-32746487	32746471	ACTTCGAAGGCAAGCCGGTAAGAATCTGAATA	20.06	0.72	-4.80018	0.000145932	0.037677	intergenic
NC_027751.1-33436015	33435999	GGATGGGTGACTTCCCGGGAAGTCCTCGTGTT	54.67	164.17	1.58637	8.08e-07	0.000848947	intergenic
NC_027751.1-33438843	33438827	GGATGGTTGACCTCCCGGGAAGTCCTCGTGTT	57.03	130.83	1.1979	7.46e-05	0.0254253	intergenic
NC_027751.1-33541336	33541320	ACCATCCTTCCATCCCGGACGACGTAACACTA	22.42	0.72	-4.96065	8.79e-05	0.0277102	intergenic
NC_027751.1-36508490	36508474	TGGATTGCATCAAGCCGGTAGACAACCTTGCA	2.36	25.37	3.42626	1.73e-05	0.00934696	intergenic
NC_027751.1-38886975	38886959	GTTTCGGATCTGACCCGGGGAATGGATAGTGC	1.57	25.73	4.03461	1.1e-05	0.00678793	Exon
NC_027751.1-40101345	40101329	ACATGGTGTAAGGCCCGGAGTTGCTCTCGCGA	19.67	1.09	-4.1736	0.000145932	0.037677	intergenic
NC_027751.1-43306381	43306365	CCTTGCTCTCACTACCGGTAGTCATGAGGTTG	19.27	54.72	1.50571	0.000177516	0.0426303	intergenic
NC_027751.1-46366037	46366021	CGATTCTTGTAGCGCCGGTCTTGCAAAACCTT	1.18	17.76	3.91177	0.000145932	0.037677	Exon
NC_027751.1-51447438	51447422	TCGATCTCATTGGGCCGGGTTCGGATTGGGCT	27.53	1.81	-3.92694	0.00011295	0.0321216	TSS1500
NC_027752.1-5246538	5246522	CCTCTTGGCAATGTCCGGACCAGTCCCATGTC	66.08	145.33	1.13705	0.000135033	0.0375547	intergenic
NC_027752.1-6932570	6932554	ACATGACACAGCCCCCGGGATTTGTCGACAAT	33.83	2.9	-3.54418	3.33e-05	0.014151	intron
NC_027752.1-9922924	9922908	GAAGGAGGAACCGACCGGGTGCGATGACCCAA	54.28	7.25	-2.90437	4.24e-06	0.00330428	intergenic
NC_027752.1-13232778	13232762	CCTCATGATAGGCACCGGAACCTCGCCAAGCT	27.53	72.12	1.38939	0.000187932	0.0449889	TSS1500
NC_027752.1-14356697	14356681	GAGAAGGTGGGATACCGGGGGGCTAGCACGTG	9.05	40.23	2.15228	3.95e-05	0.0161713	intergenic
NC_027752.1-14515109	14515093	CCGTCATTTTCGCTCCGGTACTTATCCAGCCA	3.54	24.64	2.79918	7.37e-05	0.0252104	intron
NC_027752.1-14746353	14746337	GAGAAGGTGCGATACCGGGGGGCTAGCGCGTG	17.31	84.08	2.28016	3.16e-08	5.82e-05	intergenic
NC_027752.1-15378010	15377994	GAGAAGATAGTGAACCGGTGCTCATCAAGGTC	5.9	32.62	2.46697	2.3e-05	0.0111375	intergenic
NC_027752.1-17388481	17388465	CCGTTCTATTGAAGCCGGAGCATAGGCTCAAG	6.29	30.81	2.29227	7.06e-05	0.0245993	1stExon
NC_027752.1-17670946	17670930	TCTGGGTAACCAGACCGGAATAGAACAGTTCG	21.24	0.72	-4.88264	8.79e-05	0.0277102	intron
NC_027752.1-19265428	19265412	CGAGGCTTTAAAGGCCGGCGGCCACGACATCC	46.02	8.7	-2.40317	0.000196539	0.0463164	intergenic
NC_027752.1-21043636	21043620	ATCGCCCAGCCGCACCGGAAAGAGGAGATACA	25.96	0.72	-5.17215	1.21e-05	0.00712609	Exon
NC_027752.1-21929817	21929801	CACGCACTAGCCCTCCGGTATCCCACCTTCTC	5.11	38.42	2.91046	1.02e-06	0.00100167	intergenic
NC_027752.1-23695147	23695131	CACGTGCTAGCCCTCCGGTATCCCACCTTCTC	13.77	55.09	2.00026	9.12e-06	0.00599976	intergenic
NC_027752.1-25499878	25499862	ATAGTTAGTTTGTCCCGGACCAAAAACAAGTA	1.18	17.76	3.91177	0.000145932	0.037677	intergenic
NC_027752.1-27004718	27004702	CTGTTCTAGCTCAACCGGTAAGTGACAGGATT	101.88	29.36	-1.79495	0.000177092	0.0426303	intergenic
NC_027752.1-27742149	27742133	CTCTTCTGGATGTTCCGGTTGAGTTGTAGTGT	61.75	10.51	-2.55468	3.22e-05	0.014151	intergenic
NC_027752.1-28492248	28492232	ACTGGGTGGTACCGCCGGCCTGTATTGTCCTC	31.07	2.54	-3.61262	0.000110042	0.0319866	Exon
NC_027752.1-29584859	29584843	CACCAACAGAATGGCCGGCGTTCACTACACAG	105.42	27.54	-1.93655	7.35e-05	0.0252104	intergenic
NC_027752.1-31988204	31988188	CTGACTCTCATGTGCCGGTCTCGAACACCACT	11.41	64.15	2.49115	3.88e-08	6.99e-05	intergenic
NC_027752.1-32194162	32194146	GATGCGCGCTAGGACCGGCCTATGGTCTGAGC	31.07	78.64	1.33974	0.000149733	0.0382257	intergenic
NC_027752.1-35306181	35306165	CTGCAACAGTAACCCCGGCTCCTCCGAAACTA	20.06	1.45	-3.7902	0.000145932	0.037677	Exon
NC_027752.1-36677158	36677142	CAAGACATCAATGACCGGTTCTACATCATACG	55.07	125.76	1.19133	0.000117685	0.0332182	intergenic
NC_027752.1-36719685	36719669	TCCTTCTCTTGAAGCCGGTACTGGAACCTGCC	6.29	31.53	2.32559	4.85e-05	0.0189017	intergenic
NC_027752.1-36739852	36739836	CAGTTTGTCGATCTCCGGGGCAGCACTGGTAG	6.29	31.17	2.30903	7.06e-05	0.0245993	intergenic
NC_027752.1-36766093	36766077	CGCTCGTGATCATGCCGGGGCTGTTCGCAGGG	20.85	81.54	1.96746	8.47e-07	0.000872295	intergenic
NC_027752.1-42885156	42885140	ACATGATGAAGCCACCGGAGATGGACAGACTA	19.67	1.09	-4.1736	0.000145932	0.037677	Exon
NC_027752.1-45604384	45604368	CGTATTAGTGGTCACCGGTTCGTAAATGGAAG	1.97	26.09	3.72723	1.1e-05	0.00678793	TSS1500
NC_027752.1-46632087	46632071	ATGCATAGTTGAATCCGGCACTAACATATGAT	0.79	18.48	4.54797	0.000145932	0.037677	intergenic
NC_027753.1-258026	258010	TCGCTACGTAGTGACCGGGTCCTCGATGGCTT	1.18	21.38	4.1794	1.97e-05	0.0100656	intergenic
NC_027753.1-486134	486118	AGGAAAATCGATAACCGGCTAGTCACCGCACA	7.87	34.07	2.11407	0.000118691	0.0333779	intergenic
NC_027753.1-1547262	1547246	GAGAAGCTGATTGGCCGGTCCAAAGAAAGCTT	151.83	644.01	2.08463	8.11e-13	3.23e-09	intergenic
NC_027753.1-1760262	1760246	CGAACGAGGTGTTCCCGGACGTGCAAGACCGT	66.47	0.72	-6.52856	2.12e-11	7.28e-08	intergenic
NC_027753.1-4781833	4781817	CGGTAACAGCAAGGCCGGGGAGCCGATAACAG	0.79	30.08	5.25081	2.76e-07	0.000341675	Exon
NC_027753.1-5823116	5823100	TCGATCCACATAGACCGGATCGGTCGATCTAG	82.21	15.95	-2.36576	7.92e-06	0.00530441	intergenic
NC_027753.1-8184595	8184579	ACATGATAGGATGACCGGAGCTGTTGTTGCCA	40.51	5.07	-2.99822	3.23e-05	0.014151	intergenic
NC_027753.1-8364811	8364795	TCCAAGCATTAGAGCCGGTTGCTTTCACTGCA	138.85	33.34	-2.0582	5.72e-06	0.00423345	intergenic
NC_027753.1-9719494	9719478	ACATGACGGATCGCCCGGCGAGCATGACCGTG	29.89	3.26	-3.19672	0.00016441	0.0409116	intergenic
NC_027753.1-10242309	10242293	AACACACGACCAGCCCGGCCATCCCCCGAGCT	88.89	13.77	-2.69049	5.38e-07	0.000616571	intergenic
NC_027753.1-10583193	10583177	CATGCATTAGCCCTCCGGTATCACACCTTCTC	3.93	26.82	2.77071	3.15e-05	0.014151	intergenic
NC_027753.1-11210944	11210928	CCTCCTCATCATCGCCGGGGATAAAGAGAATA	22.42	1.45	-3.95066	8.79e-05	0.0277102	intergenic
NC_027753.1-12081725	12081709	GGTCGCTAAGGACACCGGTCTTCCATCTGCCG	0.79	22.47	4.83	1.21e-05	0.00712609	Exon
NC_027753.1-12810708	12810692	TGATCTGATTGTACCCGGAGAAGGCATCCATG	88.89	21.38	-2.05576	5.53e-05	0.0205089	intergenic
NC_027753.1-14186271	14186255	TGATTCACTTCTCTCCGGGTCAGCTTCGGTTG	46.41	9.06	-2.35685	0.000196539	0.0463164	TSS1500
NC_027753.1-15090581	15090565	TGATTGACCTCAAACCGGTAGCATTAGAAAGC	31.07	3.26	-3.25258	0.000110042	0.0319866	intergenic
NC_027753.1-15860180	15860164	GAGAAGGTGTGATACCGGGGGGCTAGCGCGTG	3.15	37.33	3.56691	6.39e-08	0.000107342	intergenic
NC_027753.1-17087120	17087104	TCGACATGGAGTCTCCGGAATCGAACGGCTCT	31.86	1.81	-4.13768	2.07e-05	0.0104291	Exon
NC_027753.1-18304420	18304404	ACTGACTTCGCCATCCGGTGTCCGATGAAGGA	6.69	37.33	2.48026	1.6e-05	0.00894717	Exon
NC_027753.1-18477565	18477549	TCGGATGTGACTCACCGGTCCAACAAAGAGGC	85.75	15.58	-2.46044	4.04e-06	0.0031836	intergenic
NC_027753.1-18581195	18581179	CAGCGTTGGAGACGCCGGTGGCGCAGCAGACA	51.13	4.71	-3.44037	1.41e-06	0.00128517	Exon
NC_027753.1-18718912	18718896	TGATCTCCGCCAGGCCGGCGCGTGGTGGCTTT	30.29	0.72	-5.3947	1.77e-06	0.00152446	TSS1500
NC_027753.1-19751467	19751451	TGGTTCGAGCAAATCCGGTTTACACTNNNNNN	25.96	2.17	-3.58052	6.78e-05	0.0238529	intergenic
NC_027753.1-21903257	21903241	CCTCCTCCTGGTGTCCGGCAGACAATGCTGTT	52.71	9.42	-2.48428	3.3e-05	0.014151	Exon
NC_027753.1-22947658	22947642	TACACGCGCCACCGCCGGAATATCCGCCTTCG	31.86	1.81	-4.13768	2.07e-05	0.0104291	intron
NC_027753.1-24167497	24167481	AACAGCTGCCAATTCCGGCTTCTCATCAGGTT	23.99	2.17	-3.46667	0.000170909	0.0414382	Exon
NC_027753.1-26716205	26716189	AGTAAAGAAGCCCTCCGGGGGACTACTAGCNN	42.48	5.44	-2.96511	2.27e-05	0.0111375	intergenic
NC_027753.1-27689422	27689406	CACCTCGCCCTGCACCGGTAATTGACCTTCTC	1.18	21.02	4.1549	1.97e-05	0.0100656	TSS1500
NC_027753.1-27839068	27839052	TGATCATGAACAGCCCGGCTAAGCCAAGGACT	117.22	27.18	-2.1086	7.54e-06	0.00511675	intergenic
NC_027753.1-29379547	29379531	CATCGTGTATCATCCCGGGCCCATGGAGAATA	25.17	0.72	-5.12756	1.97e-05	0.0100656	Exon
NC_027753.1-29472115	29472099	GAAGAGTACAATCACCGGAGGTTACACTTGCG	9.05	36.24	2.00159	0.000144407	0.037677	intergenic
NC_027753.1-35575115	35575099	TATTCACTCATTTGCCGGTGGATTCATCGAGT	73.95	7.61	-3.28058	5.16e-08	8.87e-05	intergenic
NC_027753.1-35852945	35852929	TCGACATGTCCAGCCCGGAGGTCGATGGCTAA	61.75	12.68	-2.28388	0.000116818	0.033097	intergenic
NC_027754.1-2037702	2037686	ACCAAATCAACAAGCCGGTTCACGCCAATGAA	0.79	17.76	4.49064	0.000145932	0.037677	TSS1500
NC_027754.1-2123292	2123276	TGATTGAGCTTGACCCGGACCTCGTCCAGCAC	41.3	7.25	-2.51009	0.000199909	0.0465307	intergenic
NC_027754.1-2487032	2487016	ACATGGTGTCTCCTCCGGCTTCGTTAGCAGCG	23.99	1.09	-4.46003	3.23e-05	0.014151	intergenic
NC_027754.1-2954828	2954812	ACATGAGGCCACCTCCGGGTATGGAAGGTATG	39.33	3.99	-3.30117	2.3e-05	0.0111375	TSS1500
NC_027754.1-4314327	4314311	GGATGTGACAGCCCCCGGCGAGTCCAATAGAG	18.88	59.8	1.66329	5.48e-05	0.0204362	intergenic
NC_027754.1-4483638	4483622	GGTTGGCCACTCCACCGGGTTCGTAGTCATGT	69.62	13.41	-2.37619	1.6e-05	0.00894717	intron
NC_027754.1-5526503	5526487	NTGCATGCACATCTCCGGTGGCAGGTTGTATG	4.33	69.95	4.01389	1.07e-12	4.04e-09	intergenic
NC_027754.1-8088258	8088242	TATTATCCAAACACCCGGTCCGTCCGCGACTC	23.6	1.45	-4.02466	3.23e-05	0.014151	intergenic
NC_027754.1-14065531	14065515	GCTCGAGTAGGAGCCCGGTCGCTACGTAGCGA	7.87	70.67	3.16666	3.96e-10	1.2e-06	intergenic
NC_027754.1-14413531	14413515	CCTCACCACTTGAACCGGTTCGATCATACTCT	29.11	76.83	1.40015	9.32e-05	0.0289389	intergenic
NC_027754.1-20462246	20462230	GCCTCGATGTTCGCCCGGAAGACTTCCGACAT	1.57	22.47	3.83916	6.78e-05	0.0238529	intergenic
NC_027754.1-20481792	20481776	AGGCGTTTGCTGGTCCGGGCTGAGATGCTCCT	0.79	33.7	5.41475	2.95e-08	5.57e-05	Exon
NC_027754.1-23051693	23051677	TGAGTTTGTTGTGTCCGGTAACGCGACATCTG	26.35	1.09	-4.5954	1.21e-05	0.00712609	Exon
NC_027754.1-28977058	28977042	CTGTGCTAGGGTTGCCGGCGGCGCTTTCTCCG	1.57	21.02	3.74293	0.000107496	0.0318891	intergenic
NC_027754.1-31309196	31309180	AACAAGGTAAGAGCCCGGGCTACGAGAGCTGT	56.64	10.87	-2.38147	9.33e-05	0.0289389	intergenic
NC_027754.1-34870599	34870583	TGATGATTCGAGCTCCGGCGATGACGACTCCC	38.94	5.8	-2.74713	0.000166842	0.0413805	intergenic
NC_027754.1-37960859	37960843	TTACCCGAGATGCTCCGGAGTGAGTTCTTGTT	67.26	9.42	-2.83595	7.51e-07	0.000800346	intergenic
NC_027754.1-43038015	43037999	TAAGTCTCGATGGTCCGGACCTTTCACCATCA	51.13	6.89	-2.89159	1.1e-05	0.00678793	intergenic
NC_027754.1-43450769	43450753	CTCCCAATCATGACCCGGGGGTCTGTCACGTA	1.57	20.66	3.718	0.000107496	0.0318891	Exon
NC_027754.1-45826232	45826216	GGTCTCAACTTCTCCCGGTCAAGCAAAGCAGG	5.11	26.82	2.39191	0.000110042	0.0319866	intergenic
NC_027754.1-45880979	45880963	GCTCAAAGCTACAGCCGGTGAACGGCGTGCTG	36.19	2.9	-3.64147	2.24e-05	0.0110899	Exon
NC_027754.1-46126833	46126817	AGCTGAAAGCGCCGCCGGGTATTGAGTCTGCT	30.29	2.9	-3.38472	0.00016441	0.0409116	intron
NC_027755.1-1745732	1745716	TCACTCTCTCCTCTCCGGATTATCAGCTCGTC	19.67	1.45	-3.76187	0.000145932	0.037677	intergenic
NC_027755.1-3055899	3055883	ATCCTGGCGAGATCCCGGAGACTGATTTGGTC	17.31	53.64	1.6317	9.1e-05	0.0284463	intergenic
NC_027755.1-6400593	6400577	TGATTGACCTCAAACCGGTGGCATTGGAAAGT	62.54	13.05	-2.26073	9.1e-05	0.0284463	intergenic
NC_027755.1-8819597	8819581	AGGACGTAACAGCTCCGGCGCCAACGCCGGGA	97.15	14.86	-2.70878	2.22e-07	0.000294961	intergenic
NC_027755.1-10586383	10586367	TATGCTCCTATTATCCGGGGAAGCTCGCTACG	1.57	26.82	4.09447	7.06e-06	0.00490206	TSS1500
NC_027755.1-11071738	11071722	CCAAGCGATCCAAACCGGCCAGACTCACACGG	242.69	71.76	-1.75786	2.2e-05	0.0109357	intergenic
NC_027755.1-11899062	11899046	GAGAAGGAACGACTCCGGTCGACCGAAGTGCA	3.93	27.18	2.78994	3.15e-05	0.014151	intergenic
NC_027755.1-14506878	14506862	AGAGGGTTTGGTCTCCGGGAGTCATCACAGCC	20.06	208.39	3.37689	3.83e-18	2.64e-14	intergenic
NC_027755.1-18758947	18758931	CTGGCTGCCAGCAACCGGGTGGCGTGGCTGTT	30.68	2.17	-3.82153	3.15e-05	0.014151	Exon
NC_027755.1-23555778	23555762	TGATGTATGTAACGCCGGTGCCTCCATGTCGC	33.83	2.17	-3.96254	8.97e-06	0.0059511	intergenic
NC_027755.1-28522229	28522213	AACTCGTGATGGTTCCGGCGTTTACTCCAGCC	9.05	36.97	2.03037	0.000104366	0.0318345	TSS1500
NC_027755.1-33204051	33204035	TGATCAGCCACCAACCGGTGTGGTTCTGGTCC	49.95	5.44	-3.19881	1.99e-06	0.00165035	intergenic
NC_027755.1-40629720	40629704	GTGTCACGGGAGCGCCGGACAAGCTGTCTTGG	78.67	19.21	-2.03396	8e-05	0.0270089	intron
NC_027755.1-41115903	41115887	ATCAACACTCGAGACCGGCGTGTTACCAATCA	57.43	5.44	-3.40013	1.87e-07	0.00025285	TSS1500
NC_027756.1-6570501	6570485	CGTGAGGAGACGACCCGGGAGCGACGTCTTCG	0.79	28.63	5.17953	4.36e-07	0.000507152	intergenic
NC_027756.1-8030877	8030861	GCGGTCAAGTCGCTCCGGGTGATGGAGACGCG	11.8	55.09	2.223	1.77e-06	0.00152446	intergenic
NC_027756.1-8099779	8099763	AGTTTGGTGGTTCTCCGGTGTCATGAAAAACA	0.79	18.12	4.51959	0.000145932	0.037677	intergenic
NC_027756.1-8647096	8647080	ATGAGAACGGCCAGCCGGTCTACAGAGAGGAA	33.43	3.26	-3.3582	4.95e-05	0.0192094	intergenic
NC_027756.1-10063659	10063643	TGATGGATGTGCGACCGGTCTCCACGCCAATG	25.96	2.17	-3.58052	6.78e-05	0.0238529	intergenic
NC_027756.1-10336733	10336717	TCTAACTTATCTGTCCGGCGTGGGCGGATGGT	22.03	1.09	-4.33707	8.79e-05	0.0277102	intergenic
NC_027756.1-10382109	10382093	CGTTGTTGTCGTCACCGGACACAACTACCGGA	42.87	3.62	-3.56591	5.25e-06	0.00393303	intergenic
NC_027756.1-13664877	13664861	TTCGCGTTTCTGGTCCGGTCATGCGCCTACTC	7.87	36.6	2.21741	4.29e-05	0.0170895	intergenic
NC_027756.1-14356659	14356643	ATGGAGTCTTGCCACCGGTCCACCGCCTTTGG	40.51	4.71	-3.10448	3.23e-05	0.014151	1stExon
NC_027756.1-14687354	14687338	ACGAGAAGCTCGTACCGGTTGCGGTAAACTTG	0.79	54.36	6.10455	3.21e-13	1.35e-09	intergenic
NC_027756.1-15019736	15019720	GGACCGGTTATGGACCGGGCCGGTTATGGACA	21.63	1.09	-4.31063	8.79e-05	0.0277102	TSS1500
NC_027756.1-16092879	16092863	NNGAACTCACATATCCGGCATCCGTCTGTGCG	70.8	17.4	-2.02466	0.000163383	0.0409116	intergenic
NC_027756.1-17023743	17023727	GGTAAGGAAGAAGACCGGATGGAAAGATGGTG	27.53	75.38	1.45318	0.000105911	0.0318891	Exon
NC_027756.1-24784729	24784713	AATCCAAACAGGTACCGGTAGTAGTCTTGTCT	23.6	1.09	-4.43639	3.23e-05	0.014151	intergenic
NC_027756.1-25654743	25654727	CGACAGTCAAGAAGCCGGCAGGTGTGAAACCG	37.76	0.72	-5.71272	7.13e-08	0.000112291	intergenic
NC_027756.1-27209270	27209254	TGATTGACCTCAAACCGGTGGGATTGGAAAGC	51.92	10.15	-2.35481	9.39e-05	0.0290021	intergenic
NC_027756.1-28726132	28726116	NTGGGTCGTCGCACCCGGTCGGTTCCTCCTTC	724.14	160.91	-2.17001	2.92e-09	6.7e-06	intergenic
NC_027756.1-29391979	29391963	TACACCCCGACCGACCGGACGGAACTTTGTGG	469.25	65.96	-2.83069	1.88e-13	8.37e-10	TSS1500
NC_027756.1-29685499	29685483	ACATGGAGATAAGGCCGGCCGGCTCTAAGGTG	63.72	5.8	-3.45762	8.73e-08	0.000127053	intergenic
NC_027756.1-31093539	31093523	GCTTTCCAATGCCACCGGTTTGAGGTCAAGCA	1.57	125.4	6.31963	8.97e-22	1.7e-17	intergenic
NC_027756.1-33723887	33723871	CGCCACGTAGCCCACCGGCCACCGGACAGGCT	3.54	23.56	2.73452	0.00011295	0.0321216	intron
NC_027756.1-34344987	34344971	TACCCCGCAGCTCTCCGGCGAACCGTATGTCT	3.54	24.28	2.77795	0.00011295	0.0321216	1stExon
NC_027756.1-42537105	42537089	NNAATGGCCGTGTGCCGGTCGGAGACTATCAC	393.34	2.17	-7.50194	4.06e-35	1.54e-30	intergenic
NC_027756.1-44264667	44264651	ACTAATGGTCGTCTCCGGCGTGACTCTCGTGG	3.54	29.36	3.05203	1.36e-05	0.00791529	intergenic
NC_027756.1-45524188	45524172	AGAGCATTGCTAAACCGGAGACAGTGAGAAGC	2.36	30.44	3.68911	2.76e-07	0.000341675	Exon
NC_027756.1-45524548	45524532	ACTGTTTGCAGTGTCCGGTTCTAATTGCGTGG	5.9	28.99	2.29677	0.000150079	0.0382257	Exon
NC_027756.1-45696547	45696531	GCTGTAATCATCAGCCGGTAGAGTGCGGCCAG	1.97	22.83	3.53466	4.29e-05	0.0170895	Exon
NC_027756.1-46143531	46143515	CTCTCTTTTGCTGGCCGGCTACAGCTTCTCTC	11.41	44.58	1.9661	3.3e-05	0.014151	intergenic
NC_027756.1-46601005	46600989	TAGGGTTCCTGTTACCGGAGGTGGTGGTGGGG	20.45	1.09	-4.2297	0.000145932	0.037677	1stExon
NC_027756.1-46698142	46698126	TAGGGGGCGGATAGCCGGGCAGAGCAGTCGCA	2.75	52.91	4.26604	8.9e-11	2.81e-07	intergenic
NC_027756.1-46728083	46728067	AGCCTTTGATCGTGCCGGTTACGTCTGATGCA	1.18	19.93	4.07808	5.32e-05	0.0201128	intergenic
NC_027756.1-48314726	48314710	GAGTTCCCTTCGGGCCGGTTCATACGTGGTCT	2.75	20.66	2.90934	0.000107496	0.0318891	TSS1500
NC_027756.1-52662617	52662601	AGTGCAGCTCTGGTCCGGTTCGAACAAGCTGC	34.22	0.72	-5.5707	2.76e-07	0.000341675	TSS1500
NW_013617415.1-78221	78205	GAGCCCCGTCGTGCCCGGACCTTGTCGCACCA	1.18	32.62	4.7889	7.13e-08	0.000112291	intergenic
NW_013617424.1-27033	27017	GAGAAGGTGTGATACCGGAGGGCTACCGCGTG	4.72	35.88	2.92632	2.18e-06	0.00179361	intergenic
NW_013617425.1-90208	90192	GGCCAGGACTGTCTCCGGCGACTTTTCCGGCG	793.37	67.05	-3.56468	6.21e-21	7.83e-17	intron
NW_013617425.1-103851	103835	TCACTCTCGGTGGGCCGGTTTCTTAGCTGATT	11084.3	21418.8	0.95036	3.8e-05	0.0159809	intergenic
NW_013617425.1-124974	124958	ATGCCCTTAGATGTCCGGGGCCGCACGCGTGC	30.29	80.46	1.40943	8.24e-05	0.0277102	intron
NW_013617427.1-57589	57573	TGGAACGGAGCAATCCGGTCCGCCGATCGATT	147.11	9.79	-3.90944	1.22e-13	5.77e-10	intron
NW_013617427.1-129236	129220	ATTGCCGCTCACGCCCGGTCGTACTCATAACC	3.93	142.79	5.18322	1.7e-21	2.58e-17	intergenic
NW_013617427.1-131154	131138	ATCAGCCACTACTGCCGGGAAGGATGTAATCG	9957.79	19101.5	0.939792	4.44e-05	0.0175883	intergenic
NW_013617428.1-89812	89796	CACGCGCTAGCCCTCCGGCGTCACACATTCTC	7.08	40.95	2.53204	3.95e-06	0.00314803	intergenic
NW_013617430.1-85826	85810	CTTGTTGGAGAGAACCGGAGTCTTTTAAGCTG	8.65	39.87	2.20453	3.95e-05	0.0161713	TSS1500
NW_013617431.1-14326	14310	GGATGTCGTGTCCGCCGGCCGTTAAAGCCTCG	26.75	1.81	-3.88548	4.29e-05	0.0170895	intergenic
NW_013617432.1-152549	152533	ATGAGTGCACACTACCGGTCTCCTCTGAGTTT	25.96	1.09	-4.57389	1.21e-05	0.00712609	Exon
NW_013617440.1-112247	112231	AGGTCACATCCACTCCGGCGCTCCACTTTGAG	0.79	19.21	4.60386	8.79e-05	0.0277102	intergenic
NW_013617445.1-79750	79734	TTGAATGTCCATAACCGGCCCGGTCCATAACC	39.33	5.44	-2.85395	6.57e-05	0.0236698	intron
NW_013617448.1-43062	43046	ACGCCTCAGTCTTGCCGGAGTCTCCCCCTCTC	41.69	177.22	2.08777	1.1e-09	2.78e-06	intergenic
NW_013617449.1-44628	44612	ACTGAAGTTGTTCCCCGGGAAGCTCAAGTCAA	51.92	0.72	-6.17215	2.62e-09	6.19e-06	intergenic
NW_013617457.1-67117	67101	AACCAAAAATGTGACCGGTTGGTCGATATGGT	10.23	38.42	1.90905	0.000170493	0.0414382	intergenic
NW_013617475.1-4918	4902	ATGGGTCGTTGGAGCCGGTGATACTGGAGGCA	113.28	354.08	1.64418	1.1e-08	2.25e-05	intergenic
NW_013617482.1-46289	46273	CAGTCGGAATTGGACCGGAGGAAGTCTACCAG	24.39	72.48	1.57129	2.8e-05	0.0133931	TSS1500
NW_013617507.1-33070	33054	GACTGTAACTGTCTCCGGATCAACAGAGGATG	6.69	33.34	2.31718	6.57e-05	0.0236698	Exon
NW_013617528.1-42489	42473	TATCATCGCCATTACCGGCTTATCCTCTACCT	1.97	26.09	3.72723	1.1e-05	0.00678793	intergenic
NW_013617553.1-42322	42306	CACATACACGCCGTCCGGTCGCTACGTAGCAA	50.35	2.54	-4.30909	1.58e-07	0.000217413	intergenic
NW_013617610.1-12094	12078	CTTCCCTCCTCAGTCCGGTAAGCTGCTTTGTT	126.26	30.08	-2.06952	1.1e-05	0.00678793	intergenic
NW_013617712.1-14040	14024	AAAACGTTTCCATGCCGGTACCTCGACAACAA	1.97	21.75	3.46475	6.78e-05	0.0238529	intergenic
NW_013617752.1-14152	14136	AGTGTTGGTCGACACCGGATGCTCGGTCAATA	21.24	1.09	-4.28438	8.79e-05	0.0277102	TSS200
NW_013617841.1-16287	16271	CACTGCACATCTCTCCGGCTTCGCTGCTGTGG	2.36	37.69	3.99732	5.26e-09	1.17e-05	TSS1500
NW_013617879.1-2117	2101	TATTGATTGTTAAACCGGAAATAGGATAATGG	37.76	2.54	-3.89396	1.02e-05	0.00661697	intergenic
NW_013617887.1-11078	11062	AACAGGAAGAAGAACCGGTTGTGCAACCACTA	175.43	39.14	-2.16418	5.65e-07	0.000637382	intergenic
NW_013617903.1-5914	5898	ACTCCTTGGGCCAACCGGTGTTTGAAGAAGAA	17.7	82.63	2.22292	8.58e-08	0.000127053	intergenic
NW_013618100.1-2396	2380	AGGTGAGGCCACTCCCGGTACCTGTTGGGGTA	0.79	20.3	4.68348	5.32e-05	0.0201128	intergenic
NW_013618159.1-5215	5199	GCTTTGGAGCTTCACCGGTTGTGATATGACTC	688.74	1289.12	0.904355	0.000110361	0.0319866	intergenic
NW_013618547.1-346	330	CGCCACGCATGCGTCCGGAGCCATGCGAAGCG	15.73	185.2	3.55749	7.2e-18	4.54e-14	intergenic
NW_013618788.1-106	90	CTTCATCTGAGGAGCCGGTGTCGCCCTAAGCA	35.79	5.44	-2.71788	0.000192066	0.0456895	intergenic
NW_013619094.1-560	544	CAAAGGATCATCAACCGGGCCAAGTCAGTGGC	295.79	75.75	-1.96526	9.34e-07	0.000942169	intergenic
NW_013619543.1-1110	1094	TGATCAGAACATGTCCGGGAGGCTTTGTGCAA	262.75	77.56	-1.76031	1.64e-05	0.00910499	intergenic
NW_013619620.1-206	190	AGCTTTAATTTGAACCGGCCAATGAGTGTCTT	651.37	1266.65	0.959469	5.13e-05	0.0198085	intergenic
NW_013621059.1-148	132	CTTTGTACTTGTACCCGGGGAGCTAAGGAATA	726.5	133.01	-2.44943	2.38e-11	7.83e-08	intergenic
NW_013622723.1-331	315	TGATCATTGGAATACCGGCATCGCGAGGATGG	43.66	8.34	-2.38819	0.000170493	0.0414382	intergenic
NW_013623344.1-607	591	GTTGCGCAGCTCTCCCGGAATCAGCACATTAC	14.55	46.75	1.68395	0.000159186	0.0404091	intergenic
NW_013623791.1-442	426	CAGAGCTCGTGATGCCGGGGTTTCCAGGCGCG	3.54	23.92	2.7564	0.00011295	0.0321216	intergenic
NW_013624441.1-208	192	CCCATTCGGTAGACCCGGCCGAGGACGAGGCA	0.79	97.85	6.95258	5.41e-20	4.09e-16	intergenic
NW_013624937.1-323	307	GCCTTTACTTTAAACCGGACCAATGAACCTCT	9.44	34.79	1.88181	0.000199909	0.0465307	intergenic
NW_013626340.1-211	195	AACATTCAGAGGCACCGGAGCAAGAGCAATCG	1.18	101.48	6.42626	2.36e-20	2.55e-16	intergenic
NW_013629244.1-366	350	TTTGGCAGCTAAGTCCGGATCTCCTACTTCAT	22.03	0.72	-4.93533	8.79e-05	0.0277102	intergenic
NW_013630035.1-48	32	AGGAAAAACGATAGCCGGCTAGTCACCGCATC	8.26	37.69	2.18997	3.06e-05	0.014151	intergenic
NW_013630790.1-213	197	GAGAACCACTTCGACCGGCTTGCCCTGCAAGT	2.36	27.18	3.52569	7.06e-06	0.00490206	intergenic
NW_013632225.1-60	44	CGATCACTCGAACTCCGGATACCTTATGTGAA	38.94	4.71	-3.04745	6.57e-05	0.0236698	intergenic
NW_013634691.1-332	316	TCATTGTCGCTTAACCGGCTTCTTAAGAACAA	101.48	24.28	-2.06336	2.76e-05	0.0132934	intergenic
NW_013634714.1-214	198	AATTCATTTTTTTCCCGGGGTGCTTTTGGCCG	6.69	43.49	2.70061	1.99e-06	0.00165035	intergenic
NW_013635923.1-176	160	ACCCTTGTAGGCATCCGGTTGATTAGATAACA	42.87	114.89	1.42221	1.87e-05	0.00996744	intergenic
NW_013637248.1-90	74	ACCACCACACGGCACCGGCGAGGAGAGAGAGG	1.57	24.64	3.97217	1.73e-05	0.00934696	intergenic
NW_013639609.1-178	162	CATGATGATCAGACCCGGCCTCGACAGCGTCT	44.05	106.55	1.27432	9.6e-05	0.0295344	intergenic
NW_013641252.1-135	119	GAGCAATACATGAGCCGGGAGCAGATGAGTAA	0.79	81.18	6.68313	1.46e-17	8.52e-14	intergenic
NW_013646246.1-150	134	CAGGACTCAGATCCCCGGATCCCTAGTAAACG	9.83	47.84	2.28295	5.76e-06	0.00423345	intergenic
NW_013646391.1-215	199	TTCCCGTGGACTATCCGGGTGATTTTGGCCCA	912.94	2295.19	1.33002	1.32e-07	0.000187802	intergenic
NC_016118.1-168563	168547	CCCCCTATGCTCACCCGGCGCAGGCCTACCAC	16.52	51.83	1.64957	0.000149981	0.0382257	TSS1500

## Sheet: Bro-12 VS.Bro-11 at CHG sites
Data set 10 Differential DNA methylation levels of CG and CHG sites in Bro-12 hybrid triad.
Differential DNA methylation levels at CHG sites bewteen Bro-12 and Bro-11
			Normalized DNA methylation levels
Methylated tags	Position	Sequence (5'-3')	Bro-11	Bro-12	log2(Bro-12/Bro-11)	P value	Corrected P value	Description
NC_027748.1-59351	59335	GCCTAAGCTCTCTCCAGGCATGTTCCAAGTT	20.13	57.46	1.51321	0.000619092	0.0277551	intron
NC_027748.1-633208	633192	ACCATGCGATCCCCCAGGGTGGCAATAGATT	81.36	163.9	1.01042	0.00107595	0.0397806	intergenic
NC_027748.1-3904950	3904934	ACTGTTTTGTTACCCAGGGTAGAACTAGGGT	29.36	81.95	1.48089	9.9e-05	0.00803779	intergenic
NC_027748.1-4888703	4888687	GATGTAGTCGGGCCCAGGGGGTGTATCGATA	43.61	103.62	1.24857	0.000473415	0.0231272	intergenic
NC_027748.1-4913921	4913905	ACCTTTAACTCCTCCAGGGTAGCCAATGAAG	3.35	18.84	2.49157	0.00152113	0.0482618	intergenic
NC_027748.1-5465201	5465185	TATTCGCTGCGATCCTGGATCGTATCAGGCA	46.13	10.36	-2.15468	0.000296227	0.0167524	intergenic
NC_027748.1-6006497	6006481	TTCATTTGAATGCCCAGGAGAAGGTCTATCC	45.29	4.71	-3.26539	1.77e-06	0.000438702	intergenic
NC_027748.1-6136397	6136381	TATGTGAATGGCTCCAGGCTGTATTGGGCAA	1.68	25.43	3.92	2.72e-05	0.00318431	intergenic
NC_027748.1-6136684	6136668	ATTCCACGCCCCACCAGGGAGTCTTTTTCCT	10.06	61.23	2.60561	1.63e-07	7.04e-05	intergenic
NC_027748.1-6755486	6755470	CGGTGGGTCGCAGCCTGGGTATTATAGCCGT	6.71	65	3.27606	1.56e-09	1.74e-06	TSS1500
NC_027748.1-7686641	7686625	TGCTCGCAGACTTCCTGGTCAAACTTCCAAC	99.81	31.09	-1.68273	0.000183658	0.0119083	intergenic
NC_027748.1-8085871	8085855	AGCGTCGCGCTGGCCAGGTCGCTCCGGGATG	8.39	33.91	2.01497	0.00023466	0.0142717	intergenic
NC_027748.1-8216790	8216774	AGCTTTTAAGTTACCAGGAAGCTGTCTCAAG	3.35	18.84	2.49157	0.00152113	0.0482618	intron
NC_027748.1-8783808	8783792	TCATGAGCTGTAGCCAGGGTTACGAGTTCGG	22.65	2.83	-3.00064	0.000635938	0.0279357	intergenic
NC_027748.1-8995934	8995918	ACACACACGCACTCCAGGTGGAGCAATTTGC	16.77	61.23	1.86836	3.84e-05	0.00414862	intron
NC_027748.1-9561785	9561769	AGGTAATAGCGCACCAGGAGAGGACGGCCTT	7.55	30.14	1.99713	0.000921293	0.0357851	Exon
NC_027748.1-10576819	10576803	CTATTAAATTTCCCCTGGTGTGTGTCTGAGG	2.52	23.55	3.22423	0.000173551	0.0113847	TSS1500
NC_027748.1-10603550	10603534	GCGCAGGATAACCCCAGGGGGTTACGGGTTT	249.11	105.5	-1.23954	0.00110572	0.04	Exon
NC_027748.1-10815968	10815952	CGCGATGTGGAGCCCTGGAATCAGCTGATCA	101.49	37.68	-1.42947	0.00143485	0.0478624	intergenic
NC_027748.1-11125284	11125268	ACTGGAATCGGTCCCTGGAAAGAGCAATCCC	1.68	27.32	4.02342	1.1e-05	0.00162767	intergenic
NC_027748.1-11558045	11558029	CCCTCAGAAATGCCCAGGGCCTGACGGGATG	38.58	100.79	1.38543	0.000154541	0.0107871	intron
NC_027748.1-11799200	11799184	CACATGAGTGGCTCCAGGTAGCTCCGCAGTG	31.87	89.49	1.48953	9.78e-05	0.00799115	intergenic
NC_027748.1-12052190	12052174	CGTTTGATGATTCCCAGGACACATGGTCTCT	32.71	6.59	-2.31138	0.00141266	0.0472832	TSS1500
NC_027748.1-12302059	12302043	AGTCTTCCGGGTTCCTGGATCTGTTAACTAG	10.06	53.69	2.41602	1.73e-06	0.000437808	intergenic
NC_027748.1-12861193	12861177	CTTCAAATTTAACCCTGGCTTCTTCTCCTCT	10.9	38.62	1.82502	0.000357371	0.0194168	intergenic
NC_027748.1-12867929	12867913	AACAAGGGATAAGCCTGGGCTCGAGAGCTGT	79.68	19.78	-2.01018	3.45e-05	0.00379442	intergenic
NC_027748.1-13000540	13000524	CATCATTATAGTGCCTGGGTGACCAAGACGG	51.16	107.39	1.06977	0.00155018	0.0490011	intron
NC_027748.1-14116317	14116301	AACAACGTGGGTTCCTGGGGATGATTGGAAG	117.42	23.55	-2.31788	5.37e-07	0.000178545	intergenic
NC_027748.1-14154450	14154434	GTCAACACAAACACCTGGAGGACGGTGAGCA	67.94	16.01	-2.08529	5.48e-05	0.00527278	1stExon
NC_027748.1-14271886	14271870	AGAGTTCTTGGAACCAGGTCAATCTGATCAT	24.32	3.77	-2.68951	0.0012441	0.0428207	Exon
NC_027748.1-14592339	14592323	ATTCTCAATGCTCCCAGGAATTTAGGGACAA	28.52	5.65	-2.33565	0.00116134	0.0409719	intergenic
NC_027748.1-15444779	15444763	ATCCGGTGGATCCCCTGGTGGTCTCGCTCTC	10.9	50.87	2.22249	1.01e-05	0.00158456	intergenic
NC_027748.1-15711620	15711604	CACAGTTCCAGCTCCAGGCATGCCATCACCT	2.52	28.26	3.48727	3.15e-05	0.00359343	intergenic
NC_027748.1-16707984	16707968	GGCACGGGATAATCCTGGTCCCTATGTGCGT	31.03	5.65	-2.45734	0.000564896	0.0263493	intergenic
NC_027748.1-16717353	16717337	AGTTCTTGTCAGTCCTGGTAGAGTGCCTGTT	52.84	9.42	-2.48783	1.83e-05	0.00240267	intergenic
NC_027748.1-17757532	17757516	GGTCGTTCCCCATCCAGGAGCAGAATAGTCA	51.16	9.42	-2.44122	3.3e-05	0.00371467	intergenic
NC_027748.1-18124606	18124590	TGTACGGTCTGCGCCAGGCACCGAGATGCTG	96.46	14.13	-2.77117	2.51e-08	1.51e-05	intergenic
NC_027748.1-18290185	18290169	GCGGACGTCGTCACCTGGTGGATCTTTGACT	28.52	2.83	-3.3331	4.81e-05	0.00483854	intergenic
NC_027748.1-18878581	18878565	CCTCTCTATCCCACCAGGCGAGAGCATTGTC	25.16	73.47	1.54602	0.000178813	0.0116327	intergenic
NC_027748.1-19032430	19032414	TTCTTGATGTCGCCCAGGATGTGAGAGATCA	64.58	16.96	-1.92895	0.000190923	0.0120872	intergenic
NC_027748.1-19264131	19264115	AACAGGTCGACGCCCAGGTGTCTGCAGTGTA	67.1	10.36	-2.69529	1.04e-06	0.000303015	intergenic
NC_027748.1-19396491	19396475	CGTTCATCATCTTCCTGGAGCACAACTTCTC	15.94	52.75	1.72652	0.000192579	0.0120872	intergenic
NC_027748.1-19461933	19461917	CAGCTCTCGTAGCCCTGGCTCTTACCTTGTT	141.75	20.72	-2.77425	6.14e-10	1e-06	intergenic
NC_027748.1-19863357	19863341	GACGAGAGTTGATCCAGGAACCTAGTGAACA	10.9	43.33	1.99104	0.000108188	0.00853926	intergenic
NC_027748.1-19976492	19976476	ACACACATGTGGACCTGGAACTCCCTGACAT	60.39	18.84	-1.68051	0.0015088	0.0482618	intergenic
NC_027748.1-20042714	20042698	TACCAATACCCCTCCTGGATGCAGATTGACG	31.87	77.24	1.27715	0.000906055	0.035614	intergenic
NC_027748.1-20186122	20186106	AAGCTTGGCCACTCCTGGGGCTCTTTTATCA	44.45	4.71	-3.23838	2.54e-06	0.000585188	intergenic
NC_027748.1-20264369	20264353	CTCGACTTTGTGACCTGGATGCTGAGGTAGC	46.97	11.3	-2.05542	0.000430316	0.0218364	TSS1500
NC_027748.1-20384999	20384983	TTGCTTCCTTTGCCCTGGAGATCTATGCTAG	27.68	1.88	-3.88004	1.73e-05	0.0023081	intergenic
NC_027748.1-20395740	20395724	GAGTGATTCCGAGCCTGGTGACCAAGGTCCC	4.19	27.32	2.70494	0.00016441	0.011236	intergenic
NC_027748.1-20423818	20423802	TATTCGTGAAGATCCAGGAGCCATTTGGCTA	30.19	5.65	-2.41775	0.000809935	0.0326637	intergenic
NC_027748.1-20853462	20853446	GGATACTAAACCTCCAGGCCCATCTAACGGT	25.16	3.77	-2.7385	0.000828701	0.0330705	intergenic
NC_027748.1-20946311	20946295	AAGGCTTGCGTGTCCTGGGAAGGCTTGCCTG	41.94	8.48	-2.30619	0.000232786	0.0142239	TSS1500
NC_027748.1-20972564	20972548	AGCAAGGCTAGCACCTGGCGACTCCACATCA	33.55	4.71	-2.83251	7.06e-05	0.00629122	intergenic
NC_027748.1-21143467	21143451	CCATCGGGATACTCCTGGGTTAGTTGCGTCT	2.52	24.49	3.2807	0.000173551	0.0113847	intergenic
NC_027748.1-21148659	21148643	CCTAATGAGTGTTCCAGGGTGTTGCTAAGAT	18.45	48.98	1.40857	0.00146698	0.0481968	intergenic
NC_027748.1-21293929	21293913	CACTTGGTGCGGCCCTGGATAGGCTGTAACT	10.06	50.87	2.33818	4.26e-06	0.000858202	intergenic
NC_027748.1-21530478	21530462	GGAATGCCTCACCCCTGGAACCGATTCGTTT	13.42	39.56	1.55966	0.000986735	0.0372906	intergenic
NC_027748.1-22278472	22278456	ATTTTCGGTTTAACCTGGTCCGACCGATGGT	2.52	21.67	3.1042	0.000411878	0.0212036	TSS1500
NC_027748.1-22959062	22959046	TGTTTGCCTCTTCCCAGGCAACGCTTATGCA	36.07	83.84	1.21684	0.000925244	0.0359006	TSS1500
NC_027748.1-23835952	23835936	GGTCATCAATCTTCCTGGTGTCCATGCTGTT	40.26	6.59	-2.611	0.000199909	0.0124674	TSS1500
NC_027748.1-24108552	24108536	GTGAGGTCAGAACCCTGGACATAACGGATTT	19.29	1.88	-3.35905	0.00111859	0.04	intergenic
NC_027748.1-24814535	24814519	CCTCGAAATATGTCCTGGCTGATCACAAGTG	23.48	87.6	1.8995	2.72e-06	0.000609322	intergenic
NC_027748.1-24886615	24886599	ACTGCTCTCGAGCCCAGGCTTATACCTTGTT	203.82	58.4	-1.80326	3.4e-06	0.000733218	intergenic
NC_027748.1-24916737	24916721	ACATCGCACAACCCCAGGACGAGTGACGGGA	62.07	11.3	-2.45757	9.12e-06	0.00144857	Exon
NC_027748.1-25036429	25036413	CCCATGGACCGACCCTGGAATCGGGACCATC	2.52	38.62	3.93785	2.36e-07	9.35e-05	intergenic
NC_027748.1-25450835	25450819	AGCAGGATTCATGCCAGGATATCAGTCACAC	1.68	26.38	3.97291	1.73e-05	0.0023081	TSS1500
NC_027748.1-25481055	25481039	TATTTCCCATTCTCCAGGCGATATATCTCCA	19.29	1.88	-3.35905	0.00111859	0.04	intergenic
NC_027748.1-25501542	25501526	CTTTCCTCCAGCCCCAGGTCTTTGTATGCGG	2.52	23.55	3.22423	0.000173551	0.0113847	intergenic
NC_027748.1-25949069	25949053	ATTGTCGGTCTCACCTGGGAGAACGAAGGAG	9.23	32.03	1.79502	0.00101997	0.0382519	intergenic
NC_027748.1-26221285	26221269	GCACACTTTACTCCCAGGAGGGTCTCATAGT	2.52	24.49	3.2807	0.000173551	0.0113847	intergenic
NC_027748.1-27492661	27492645	ATTCAACAGTTGACCAGGTGTAGTGGTGTGT	73.81	18.84	-1.97002	7.36e-05	0.00638732	TSS1500
NC_027748.1-28569051	28569035	ACATGAGGAAGAACCTGGTCTTGGGAACCTT	23.48	2.83	-3.05256	0.000635938	0.0279357	intergenic
NC_027748.1-28574888	28574872	CCTCTTCAGCCCTCCTGGGCTTAGTGAACGT	1.68	27.32	4.02342	1.1e-05	0.00162767	intergenic
NC_027748.1-28952619	28952603	GAGAGAGTCAATTCCAGGGCCACGATGAGGT	11.74	50.87	2.11538	2.25e-05	0.00275419	intergenic
NC_027748.1-28995309	28995293	AAGGCGCCTTGTTCCTGGCACTAGAGGCGTT	128.33	266.58	1.05471	0.000315226	0.0177654	intron
NC_027748.1-28997548	28997532	CCTCTCGCAAGGCCCTGGTTCCACTCCGGGT	83.04	358.89	2.11166	6.75e-11	1.56e-07	intron
NC_027748.1-29664950	29664934	ACATAAGGCTTCTCCAGGCACACAGAATCTC	152.65	27.32	-2.4822	8.47e-09	6.37e-06	intergenic
NC_027748.1-29726746	29726730	CGCTAGACGACTTCCTGGAAGTCTTCTGACG	57.87	138.47	1.25869	0.000189413	0.0120872	intergenic
NC_027748.1-29841312	29841296	TGGATGCTTCTGCCCAGGGATTAATATGGTC	3.35	30.14	3.16945	1.36e-05	0.00191942	intergenic
NC_027748.1-30611641	30611625	GAGAAGAACTAGCCCTGGTCTTCTTTTTGCG	7.55	37.68	2.31925	4.29e-05	0.00452632	intergenic
NC_027748.1-33136176	33136160	ACTCAGACGACTTCCTGGATGACTTACATTT	31.03	2.83	-3.45479	2.07e-05	0.00267758	intergenic
NC_027748.1-33427168	33427152	CAGCCTCTGGGTTCCAGGACGAGAGTCCATC	3.35	24.49	2.86996	0.000173551	0.0113847	intergenic
NC_027748.1-33476253	33476237	ACTTGACAGTCTCCCAGGTTTTGTAGGCCAT	35.23	8.48	-2.05467	0.00151018	0.0482618	intergenic
NC_027748.1-34003009	34002993	TGGCTGTGGTCAGCCAGGTCACATTGTCAGA	36.9	8.48	-2.12148	0.000810181	0.0326637	Exon
NC_027748.1-34732087	34732071	GGATGTTCCACAACCTGGACATTGTATAACA	31.03	5.65	-2.45734	0.000564896	0.0263493	Exon
NC_027748.1-34732438	34732422	CGCCTGCTCTAATCCTGGGACACGCCAATAC	45.29	10.36	-2.12817	0.000394896	0.0207376	intron
NC_027748.1-35398288	35398272	AGGGTGAGGAGCTCCTGGGGCTAAGGACGTA	41.1	142.24	1.79112	6.98e-07	0.000215994	intergenic
NC_027748.1-35518285	35518269	CGGTTGTAAACTTCCTGGTTCTCTTCTTGCC	59.55	132.82	1.1573	0.000536321	0.0255635	TSS1500
NC_027748.1-35737123	35737107	TCTTCTCTCTAACCCTGGGCCTCTTTTTTGG	4.19	22.61	2.43194	0.000828701	0.0330705	intergenic
NC_027748.1-36326351	36326335	ATCTGGTGGATCTCCTGGTGGTCTCGCTCTC	27.68	104.56	1.91742	7.71e-07	0.000232244	1stExon
NC_027748.1-36342525	36342509	AGGGAACGCGGTGCCAGGCTGGAACAGGCTG	135.04	300.49	1.15393	8.89e-05	0.00743932	intergenic
NC_027748.1-36817513	36817497	GACCCATGACTTCCCAGGTTGAGTTTAACCA	10.06	61.23	2.60561	1.63e-07	7.04e-05	intergenic
NC_027748.1-36866985	36866969	TGATTTAACGTGACCTGGTCATAGGGATGCC	34.39	5.65	-2.60567	0.000192066	0.0120872	intron
NC_027748.1-37023193	37023177	AACAGATCAGTGTCCAGGCCTAGAGACCTCA	114.07	41.45	-1.46048	0.000627902	0.0279357	intergenic
NC_027748.1-37421748	37421732	TCGAGCACATCGACCTGGATCCTAGCGATGT	93.94	27.32	-1.78178	0.000110405	0.00859321	intergenic
NC_027748.1-37471335	37471319	ACATCGCTAGGATCCAGGTCAATGCGTTCGG	69.62	21.67	-1.6838	0.000688064	0.0294988	intergenic
NC_027748.1-37735581	37735565	AGGAAACAAGTCCCCTGGTGATGCCACGACC	50.32	13.19	-1.93169	0.000640188	0.0280282	intergenic
NC_027748.1-38826478	38826462	GGATGACTCGGTCCCTGGCCGACAACACTCC	66.26	16.96	-1.966	0.000151925	0.0106234	intergenic
NC_027748.1-40003446	40003430	AAAGCTGTCATTCCCTGGAAGATTCAAAAGA	10.06	32.97	1.71252	0.00151018	0.0482618	TSS1500
NC_027748.1-40785671	40785655	TGATAAAGAGATTCCAGGTGGAACATTCGTT	19.29	1.88	-3.35905	0.00111859	0.04	intergenic
NC_027748.1-41352263	41352247	GGCATGGGCGACACCTGGTTACTCCGTTGTT	26.84	2.83	-3.24551	0.00011295	0.00865392	intergenic
NC_027748.1-41586349	41586333	TATTTGCGGATCCCCAGGACACGTGACAGCC	32.71	1.88	-4.12093	1.89e-06	0.000460376	TSS1500
NC_027748.1-41639362	41639346	CCATGAATAAGCTCCAGGACGTTTGAGGCAC	62.07	17.9	-1.79394	0.000619092	0.0277551	intergenic
NC_027749.1-1615517	1615501	TGAATTTCCGTGGCCAGGTGAACTGCCACCG	20.97	2.83	-2.88945	0.00152113	0.0482618	Exon
NC_027749.1-3789209	3789193	AGTGTAATACGCTCCTGGATTAATCTACTCT	4.19	23.55	2.4907	0.00055231	0.0260096	TSS1500
NC_027749.1-3968237	3968221	TCCTTATGGGCTGCCTGGGTAAGGACTTGTT	55.36	4.71	-3.55504	1.87e-07	7.98e-05	intergenic
NC_027749.1-4517767	4517751	CTGATCTGGGTGACCAGGCGGTGACCCGACG	37.74	4.71	-3.0023	1.58e-05	0.00215813	intergenic
NC_027749.1-5265930	5265914	AGTTGCATCAATCCCAGGAACAGAATTATTT	25.16	1.88	-3.74233	6.78e-05	0.00614181	Exon
NC_027749.1-6201435	6201419	ATCCAGATTCGGCCCTGGTACTCCGATATGT	19.29	1.88	-3.35905	0.00111859	0.04	intergenic
NC_027749.1-6306566	6306550	GGACTTGATCAAACCAGGGAGGCAACCAACC	30.19	3.77	-3.00143	0.000110042	0.008582	Exon
NC_027749.1-6871207	6871191	GTGATTTAAGCCACCTGGATTCGAAGTAACT	52.84	9.42	-2.48783	1.83e-05	0.00240267	intergenic
NC_027749.1-7066878	7066862	AGCGCTGTGGATTCCTGGATTTGGAAAAAGC	52	113.04	1.12025	0.000941095	0.0363359	intergenic
NC_027749.1-7092745	7092729	TCTCGGGTCAGTGCCTGGCATTTCGATTAGC	36.07	82.89	1.2004	0.0010829	0.0399248	intergenic
NC_027749.1-7166405	7166389	ACCTCATAGGGCTCCAGGACATGATGGGTTC	5.03	24.49	2.28356	0.0014719	0.0481968	intergenic
NC_027749.1-7473578	7473562	TGGGAACTTCACGCCTGGCAAGGCCTACCAA	36.07	5.65	-2.67448	9.39e-05	0.00770339	intergenic
NC_027749.1-8080406	8080390	GGATGCTCCATTTCCTGGCCTTATTAATTTG	55.36	12.25	-2.17606	9.33e-05	0.00770339	intergenic
NC_027749.1-8811376	8811360	TATCCGATCCGTCCCTGGCCTAACGACAAGT	32.71	6.59	-2.31138	0.00141266	0.0472832	TSS200
NC_027749.1-8919019	8919003	AACACAGAACAATCCAGGTGTTGACAGGTGT	51.16	6.59	-2.95667	5.81e-06	0.00108048	Exon
NC_027749.1-9729079	9729063	AGCTGGGATGTTGCCTGGAAGGCTGCGTTGC	116.59	33.91	-1.78166	4.39e-05	0.00460133	intergenic
NC_027749.1-10211306	10211290	AACAGACGATGGACCTGGGGAAGAATGCCAT	27.68	2.83	-3.28997	7.37e-05	0.00638732	intergenic
NC_027749.1-11668712	11668696	GAGGCTCCGGATACCAGGGTCATCAAAAAAA	2.52	20.72	3.03953	0.000635938	0.0279357	intergenic
NC_027749.1-12354267	12354251	AACAAGTCATCTCCCAGGTATCCGCAATGCA	55.36	6.59	-3.07049	1.65e-06	0.000429459	intergenic
NC_027749.1-12480500	12480484	CGAGCATGATTAACCTGGGGTTCTTAGGATG	52.84	11.3	-2.22531	8.18e-05	0.00697637	intron
NC_027749.1-12623789	12623773	CATCTCACCTCGTCCTGGCTCTAGCTTAAAT	39.42	5.65	-2.80261	0.000118691	0.00885176	intergenic
NC_027749.1-12628094	12628078	GAAGGAGACAAGACCAGGGTTGTTTGGAATT	24.32	2.83	-3.10327	0.000411878	0.0212036	TSS1500
NC_027749.1-13740117	13740101	CATAACACTCTAACCTGGGCCCTGGTGACTT	24.32	2.83	-3.10327	0.000411878	0.0212036	intergenic
NC_027749.1-14190187	14190171	AACTAATTGCAGACCTGGCGAGCTTGAAGAT	73.81	18.84	-1.97002	7.36e-05	0.00638732	intergenic
NC_027749.1-15216770	15216754	ATAGGATTGCATACCAGGAGTTCTGAAGACA	62.91	17.9	-1.81333	0.000495987	0.0239613	intergenic
NC_027749.1-15567099	15567083	TGAGGTCTCTCGGCCTGGACACTGATCCTTT	78	26.38	-1.56403	0.00106548	0.0396554	intergenic
NC_027749.1-15621747	15621731	CCACGTTCTGGATCCAGGTTCATGCGTTGCC	40.26	3.77	-3.41671	3.2e-06	0.000697521	Exon
NC_027749.1-15708648	15708632	GGTCAATGGCCTCCCAGGCCTTGTGAACTTT	45.29	12.25	-1.88641	0.0013468	0.0454668	intergenic
NC_027749.1-15813033	15813017	TTCGGCGTTCGTTCCAGGGCGTCTAGTTACA	35.23	6.59	-2.41845	0.000736236	0.03079	intergenic
NC_027749.1-16299946	16299930	TCGGTCCTCTGTCCCTGGCGATGCCAAAATG	6.71	30.14	2.16729	0.000394089	0.0207376	TSS1500
NC_027749.1-16961693	16961677	GGATCTTCTGTTGCCTGGGTTTTAGTGAAGC	1.68	27.32	4.02342	1.1e-05	0.00162767	intergenic
NC_027749.1-17053767	17053751	AGTCTTCCAAATGCCAGGTACAGCCTTGCCT	31.03	2.83	-3.45479	2.07e-05	0.00267758	intergenic
NC_027749.1-17158392	17158376	AGAACCACAAACCCCAGGGCACAGCGAATGT	44.45	10.36	-2.10116	0.000526416	0.025214	1stExon
NC_027749.1-17238222	17238206	AGAACGAGTACATCCTGGCCGCCGTTGACTA	35.23	8.48	-2.05467	0.00151018	0.0482618	intergenic
NC_027749.1-17421301	17421285	CAATCTCAACAAACCAGGAGAGGTGAGAGTA	40.26	7.54	-2.41671	0.00043425	0.0218364	Exon
NC_027749.1-17754779	17754763	GACTGTTCCATGTCCAGGAACATGCTGGTCC	49.49	11.3	-2.13081	0.000247314	0.0147217	1stExon
NC_027749.1-17954757	17954741	ACCATATGATAATCCAGGTGCTCTCATTACA	36.07	7.54	-2.25816	0.00110634	0.04	intergenic
NC_027749.1-18087923	18087907	ATCCTCGGAACCCCCTGGTTACATCCGATCA	54.52	11.3	-2.27046	4.71e-05	0.00483854	intergenic
NC_027749.1-18851557	18851541	TGATAAAGGAACCCCAGGAATGGCCAAGCTT	36.9	4.71	-2.96982	2.3e-05	0.00277225	intergenic
NC_027749.1-19136599	19136583	TATTTTGGGTTGTCCAGGTTAGAGTCTAGGT	38.58	7.54	-2.35522	0.000593171	0.0269628	intergenic
NC_027749.1-19150124	19150108	GTTACCAACCAAGCCTGGCGCGTCAGTAGTC	26.84	4.71	-2.51059	0.00100503	0.0378726	intergenic
NC_027749.1-19209034	19209018	CAAGGCAGTGCAACCAGGGCTTTTCAAGAAT	8.39	35.8	2.09322	0.000118691	0.00885176	intergenic
NC_027749.1-19225696	19225680	AGCCATGGGAACTCCAGGACATGCTACCTCG	96.46	19.78	-2.28589	1.53e-06	0.000403443	intergenic
NC_027749.1-19329834	19329818	CGGTGGTGTAGGGCCTGGAGGCTTCAGCTTG	15.94	64.05	2.00655	9.75e-06	0.00153538	intergenic
NC_027749.1-19370926	19370910	TATCACTCTACTCCCAGGTTCGCAGTCATCT	28.52	2.83	-3.3331	4.81e-05	0.00483854	TSS1500
NC_027749.1-19397591	19397575	GCGTGGAACATCTCCTGGGCCACGAAGATGT	47.81	10.36	-2.20629	0.000166733	0.0113037	intergenic
NC_027749.1-19400228	19400212	AACAAGGCATAAGCCTGGGCTCGAGAGATGT	19.29	1.88	-3.35905	0.00111859	0.04	intergenic
NC_027749.1-19646850	19646834	AAACTGAAAAAAGCCAGGCGGTGGTTGGGCA	9.23	31.09	1.75205	0.00141266	0.0472832	intergenic
NC_027749.1-19869276	19869260	TGTGGAGCATGTACCAGGAGCAGAGCAACGT	102.33	28.26	-1.8564	4.15e-05	0.00447131	intergenic
NC_027749.1-20047827	20047811	AATCTTATCGGTGCCTGGACAAGAACATGTT	43.61	11.3	-1.94834	0.000986735	0.0372906	intergenic
NC_027749.1-20241076	20241060	TATGTGGCTCGAACCTGGGTTACTGTGATAT	32.71	6.59	-2.31138	0.00141266	0.0472832	intergenic
NC_027749.1-20306340	20306324	AGGGATCCTTATCCCTGGATAATCTGGTACA	28.52	4.71	-2.59818	0.000468868	0.0229336	intergenic
NC_027749.1-20565353	20565337	AGGCAGTAATGCTCCAGGAGAAGATGGACTT	71.29	23.55	-1.59797	0.0012631	0.0431987	TSS1500
NC_027749.1-20741933	20741917	CCTCGACGTTACTCCTGGGAAGCTGAGTACA	105.68	21.67	-2.28593	6.66e-07	0.000214214	intergenic
NC_027749.1-21364448	21364432	GCTCGATGATTGGCCAGGGTAGAAGGATTGG	76.33	19.78	-1.94821	8e-05	0.00686505	Exon
NC_027749.1-21557529	21557513	AACTTGGCATTTGCCTGGTTACTTGCTCAGA	36.07	7.54	-2.25816	0.00110634	0.04	intergenic
NC_027749.1-21566961	21566945	CCGGAATGATGACCCAGGAGATTGTGGTGTG	43.61	144.12	1.72454	1.47e-06	0.000397553	Exon
NC_027749.1-21978128	21978112	TCCGGGTTCGATGCCAGGCGGAGGGGAACTG	24.32	1.88	-3.69334	0.000107496	0.00851886	intergenic
NC_027749.1-22253569	22253553	GGCAGCGACCCCTCCAGGTCGCTCCCGAAGC	36.07	98.91	1.45532	8.59e-05	0.00726647	intron
NC_027749.1-22426687	22426671	GCTCGTGATCATGCCAGGGCTGTGCGTAGGG	1.68	42.39	4.65719	1.26e-08	9.01e-06	intergenic
NC_027749.1-23064263	23064247	TGATGGTTATTCTCCTGGAAGTCAATGCGAT	28.52	1.88	-3.92317	1.1e-05	0.00162767	intergenic
NC_027749.1-23170548	23170532	TGGGGCGTCGAAGCCAGGTTGCTCAGCGTGA	52	14.13	-1.87975	0.000671923	0.028965	intergenic
NC_027749.1-23195672	23195656	TGAGCCCTAAGGACCTGGGATACTCTCATGT	52	1.88	-4.78971	1.21e-09	1.51e-06	intergenic
NC_027749.1-23423823	23423807	TCACTCAACCCCTCCTGGGGTTCATACCGAA	46.97	11.3	-2.05542	0.000430316	0.0218364	Exon
NC_027749.1-23457554	23457538	TACTCATACGTTCCCAGGCTCTCATCATTGT	39.42	7.54	-2.38629	0.000593171	0.0269628	intergenic
NC_027749.1-23551182	23551166	AGGGTTTTATTGGCCAGGCTCGAGTACAAGT	96.46	196.87	1.02924	0.000645365	0.0282234	intergenic
NC_027749.1-23610380	23610364	TGACTCGATGGGGCCTGGACGTTTGAGGCTC	5.03	33.91	2.75308	3.33e-05	0.00371588	intergenic
NC_027749.1-24004594	24004578	ACAGTTACCAAATCCAGGCGACTATTAGTGT	29.36	2.83	-3.37498	4.81e-05	0.00483854	intergenic
NC_027749.1-24071057	24071041	AACAGAAATCAAACCTGGATAATCACGAAGG	47.81	13.19	-1.85787	0.00107171	0.0397365	intergenic
NC_027749.1-24615832	24615816	GCTTCTCTTTAACCCTGGACAATGGAGAATG	20.13	63.11	1.64852	0.000130834	0.00939992	intergenic
NC_027749.1-24957020	24957004	TGTATGGACTACGCCAGGCCCCGAGATGCTG	26	3.77	-2.78588	0.00055231	0.0260096	intergenic
NC_027749.1-25251719	25251703	AATCGGAGGAAAGCCAGGTTAACCTAGCCTT	50.32	12.25	-2.03835	0.000354857	0.0193876	intergenic
NC_027749.1-25786589	25786573	GTCGTGATAGGGACCAGGCTTGTAGAGCTGG	20.13	1.88	-3.42054	0.000697104	0.0295632	intergenic
NC_027749.1-26330688	26330672	CATTCCACCACAGCCTGGATCTTGCTTGGAT	30.19	3.77	-3.00143	0.000110042	0.008582	1stExon
NC_027749.1-26552478	26552462	GTTGTGTGTGCTGCCTGGGTCTATAAGAATA	74.65	19.78	-1.9161	9.87e-05	0.00803779	intergenic
NC_027749.1-26661212	26661196	GAGATGCTCTCGACCTGGTTGTTGAACCAAA	502.41	1.88	-8.06199	2.68e-40	5.26e-36	intergenic
NC_027749.1-26909845	26909829	ACAGCGCTCGAGCCCAGGCATATACCTTGTT	98.13	15.07	-2.70301	3.49e-08	1.95e-05	intergenic
NC_027749.1-27424318	27424302	GGGAATTTGACGCCCAGGTGGTACGTCGATT	1.68	32.03	4.25289	1.22e-06	0.000335197	intergenic
NC_027749.1-27690568	27690552	TCCTTGTTCGAATCCTGGGACACTCCTATCC	202.98	49.92	-2.02365	3.4e-07	0.000124812	intergenic
NC_027749.1-27706705	27706689	CTCCCTTGGCTTTCCTGGGATCATCTTTCTC	3.35	28.26	3.07653	3.15e-05	0.00359343	intron
NC_027749.1-27706771	27706755	CGCATAAAGCCATCCTGGTGTCTGCTACTCT	15.94	72.53	2.18593	1.09e-06	0.000313134	intron
NC_027749.1-27817628	27817612	AAGGTTCATCGGGCCAGGGCCGTTACAACTA	57.03	14.13	-2.01296	0.000192579	0.0120872	TSS1500
NC_027749.1-28430416	28430400	AAACCAATTGACACCAGGGCCATTCTGTGTC	2.52	24.49	3.2807	0.000173551	0.0113847	intergenic
NC_027749.1-28726174	28726158	GGAATGCTTCACCCCTGGAACCGATCTGCTC	1.68	18.84	3.48727	0.000435303	0.0218364	intergenic
NC_027749.1-29641437	29641421	AGAGCGAGGGAAGCCAGGGACTTGAGACTGC	104	34.85	-1.57735	0.000442233	0.0221557	TSS1500
NC_027749.1-29676974	29676958	TCCAAGGACAGACCCTGGAGTCGGGACCATC	25.16	3.77	-2.7385	0.000828701	0.0330705	intergenic
NC_027749.1-29677529	29677513	ATTTCCAGCAGTCCCTGGTCCCTACTGATTC	25.16	2.83	-3.15226	0.000267144	0.0156178	intergenic
NC_027749.1-29678349	29678333	AAGGGAGTAGGGTCCAGGGACCGAGCCCAGG	137.55	32.03	-2.10246	9.05e-07	0.000267068	intergenic
NC_027749.1-29725393	29725377	AAAGTTTGATGGCCCAGGCTACGAGCCGACA	59.55	10.36	-2.52308	5.49e-06	0.00104049	intergenic
NC_027749.1-29734079	29734063	TAAGCAGCTGCCACCAGGATCCCTAACATCA	26	2.83	-3.19964	0.000173551	0.0113847	intergenic
NC_027749.1-29763830	29763814	AAACAAGCAGAATCCTGGTACCTTCCTCGTG	39.42	3.77	-3.38629	4.71e-06	0.000918407	intergenic
NC_027749.1-29775503	29775487	CGTTCAAAGAAGGCCAGGGGTGGAGGTGTGG	42.78	7.54	-2.5043	0.000170493	0.0113847	intergenic
NC_027749.1-29844366	29844350	AGGCTCTTACAACCCAGGTCATTGCTCAGAA	28.52	4.71	-2.59818	0.000468868	0.0229336	intergenic
NC_027749.1-29967337	29967321	AGGATCGTGAAGACCTGGTGGACGTGATCCA	104	12.25	-3.08573	7.04e-10	1.06e-06	1stExon
NC_027749.1-30218517	30218501	CCTTCATAGTCCTCCTGGAACTCCATTGTCT	13.42	74.42	2.47131	7.75e-08	3.8e-05	intergenic
NC_027749.1-30320857	30320841	ACATGATGGAACACCTGGTGGAAAATACAAA	24.32	1.88	-3.69334	0.000107496	0.00851886	intergenic
NC_027749.1-31418937	31418921	AACAGTAGATGCCCCTGGATGCCATGAATGA	52	12.25	-2.08573	0.000207934	0.0129474	intergenic
NC_027749.1-31438633	31438617	TGATCTCTGACATCCTGGGTTAAAATCAAGA	20.97	1.88	-3.47952	0.000435303	0.0218364	intergenic
NC_027749.1-31720897	31720881	TGATTTCGGGGCTCCTGGAGCTTGAGTCACT	56.2	14.13	-1.99181	0.00024729	0.0147217	intergenic
NC_027749.1-31906690	31906674	TGCATTGGATAAGCCTGGAGAGCATCAGTTG	164.39	384.33	1.22522	2.48e-05	0.00296654	intergenic
NC_027749.1-31939638	31939622	TGTATGGGCTAAGCCTGGGCATTCGGATACC	62.91	19.78	-1.66925	0.00123077	0.0428207	TSS1500
NC_027749.1-32101774	32101758	GCAAGATTAGTGACCAGGATTGGACAGGCTT	31.87	5.65	-2.49588	0.000394089	0.0207376	intergenic
NC_027749.1-32257000	32256984	GGGTTTCTTAACCCCTGGGCCCCACAAAAAA	4.19	21.67	2.37068	0.0012441	0.0428207	intergenic
NC_027749.1-32471113	32471097	CATGAGGATGTGGCCAGGACGGTGAGGGAGA	86.39	24.49	-1.81867	8.75e-05	0.00735051	intergenic
NC_027749.1-32618500	32618484	AACAGTTAGCCCCCCAGGTCGTTAGAACCAT	84.71	16.96	-2.3204	2.58e-06	0.000587961	intergenic
NC_027749.1-32920331	32920315	TCCCACTCTGTGACCAGGGCTGTACGATCAT	95.62	30.14	-1.66563	0.00024626	0.0147217	intergenic
NC_027749.1-33102306	33102290	TCTTGATGTCAGTCCAGGATGTAAGAGATCC	57.87	10.36	-2.48179	9.64e-06	0.00152456	intergenic
NC_027749.1-33545307	33545291	CTCATAATCGATTCCTGGTCTCTATGAGAAT	1.68	19.78	3.55751	0.000272429	0.0156699	intergenic
NC_027749.1-33943593	33943577	GCTGGTGCTGCAACCTGGGCACCTAATGGCT	1.68	26.38	3.97291	1.73e-05	0.0023081	intergenic
NC_027749.1-34013349	34013333	TAGTGGAGAATCACCAGGGAGTTAAATAAAT	30.19	1.88	-4.00527	7.06e-06	0.00120997	intergenic
NC_027749.1-34489089	34489073	TGGAAGTGCTGGCCCTGGCTGCTCCTGCTGA	21.81	1.88	-3.53619	0.000272429	0.0156699	intergenic
NC_027749.1-34901554	34901538	CTTCGATCTCTGACCAGGTGCTCTTGAATGG	1.68	43.33	4.68883	8.49e-09	6.37e-06	intergenic
NC_027749.1-35089572	35089556	ATGTAACAGAATACCAGGCCACACGAGATGT	61.23	18.84	-1.70044	0.00121763	0.0427131	intergenic
NC_027749.1-35155578	35155562	TACCAAGTCCTCTCCTGGACTAACCAGATCA	73.81	17.9	-2.04386	4.32e-05	0.00453813	intergenic
NC_027749.1-35247129	35247113	CAGTCAACTGCAACCAGGATATCTAACCAGC	10.06	74.42	2.88706	4.15e-09	3.62e-06	intergenic
NC_027749.1-35344766	35344750	TACATCATAAGTCCCTGGCCGCCTGTTAGGC	51.16	15.07	-1.76334	0.00144514	0.048083	intergenic
NC_027749.1-35375997	35375981	CGAACTGGAGCCACCAGGGACAGAGCGATCG	85.55	29.2	-1.5508	0.000911821	0.0357689	intergenic
NC_027749.1-35392746	35392730	ATCTTGGTTGGTACCTGGTTGATGAGATAGC	14.26	52.75	1.8872	5.48e-05	0.00527278	TSS1500
NC_027749.1-35519873	35519857	ATGCTCTGATTTCCCTGGTAGAGATCCCATT	2.52	18.84	2.9023	0.00152113	0.0482618	intergenic
NC_027749.1-35562566	35562550	AGGATTCAGCTGACCTGGAGAGATCTCCAAT	5.03	23.55	2.2271	0.0014719	0.0481968	intergenic
NC_027749.1-35648473	35648457	AAGTATCAATGATCCAGGACTCATCGTAGCA	37.74	8.48	-2.15396	0.000810181	0.0326637	intergenic
NC_027749.1-35942009	35941993	CTCATCATCAGCTCCTGGATTCCAATGGATT	10.9	35.8	1.71563	0.00087631	0.0347231	TSS1500
NC_027749.1-35985248	35985232	CTGAGCGATATGACCAGGGCGTCGTGATGTG	1.68	17.9	3.41343	0.000697104	0.0295632	1stExon
NC_027749.1-36033644	36033628	TATGGACTTTCGTCCAGGAACCCGGATGCTG	1.68	19.78	3.55751	0.000272429	0.0156699	intergenic
NC_027749.1-37046310	37046294	TGTCAAGCAAGAACCAGGTGGATGTAGTTCC	29.36	4.71	-2.64005	0.000468868	0.0229336	Exon
NC_027749.1-37438461	37438445	CCTGTTTGTTCCCCCTGGCATGGCAAAAGCA	31.87	76.3	1.25948	0.00107416	0.039752	intergenic
NC_027749.1-37884522	37884506	CGCGTTCACTACTCCAGGACAATGCCCTGTT	20.97	1.88	-3.47952	0.000435303	0.0218364	intron
NC_027749.1-37885948	37885932	GCTGTTCCATCCACCTGGTCATCATGGCGAC	8.39	40.5	2.27118	2.19e-05	0.00272555	intron
NC_027749.1-38166927	38166911	GCATTTGCTCGAACCAGGCTTGGCATTCTCC	41.94	10.36	-2.0173	0.000934992	0.0361358	intron
NC_027749.1-38389713	38389697	TCATCATCTTGTGCCAGGTCTATCTTCTGTT	36.07	3.77	-3.25816	1.02e-05	0.00158683	intergenic
NC_027749.1-38685225	38685209	TTCGACGGCTGGGCCAGGATGTCGGGCCGTT	12.58	48.98	1.96106	8.18e-05	0.00697637	intergenic
NC_027749.1-38859128	38859112	CCTTTTCCAATCACCTGGCATGTCTTTAAGT	19.29	50.87	1.39896	0.0014845	0.0482618	intergenic
NC_027749.1-39613309	39613293	GCTGGAGGCGGTTCCTGGAACCGATACTAGG	8.39	29.2	1.79923	0.00129692	0.0440102	intergenic
NC_027749.1-40018364	40018348	AACATGAGGAACTCCAGGCTGACCATAAGAG	57.87	17.9	-1.69286	0.00120193	0.0422485	intergenic
NC_027749.1-40258136	40258120	AACAAGCACACAACCTGGACTAGTCGTCATC	30.19	5.65	-2.41775	0.000809935	0.0326637	Exon
NC_027749.1-40425809	40425793	GGACCTACGCACTCCAGGTTCCACATGTGTA	43.61	10.36	-2.07363	0.000526416	0.025214	intergenic
NC_027749.1-40563256	40563240	ACTGAAGTTGTTTCCAGGAAAGCTTAAGTCG	1.68	91.37	5.76519	4.22e-16	2.07e-12	intergenic
NC_027749.1-40802972	40802956	CGGAGACGACTTGCCTGGGAACACCTCAGCC	17.61	62.17	1.81982	5.48e-05	0.00527278	intergenic
NC_027749.1-40957897	40957881	AAGTCCGTTGCTGCCTGGTCCCAGAGGTAGA	26	4.71	-2.46471	0.0014719	0.0481968	Exon
NC_027749.1-40959069	40959053	ATGAGAAGCATCTCCAGGCCAATAAGGGTCT	40.26	2.83	-3.83047	7.76e-07	0.000232244	1stExon
NC_027749.1-41666405	41666389	CCCTAAAAGCTTCCCTGGGATTTCTCTAGCT	5.03	39.56	2.97541	2.54e-06	0.000585188	intergenic
NC_027749.1-41964089	41964073	TCTCCTCGTGAGACCTGGCTGTGTCGCTCTG	31.03	5.65	-2.45734	0.000564896	0.0263493	intergenic
NC_027749.1-42010798	42010782	ATTCTCATACGGTCCAGGTGCAGCGCGACAT	4.19	57.46	3.77754	1.59e-09	1.74e-06	intergenic
NC_027749.1-42169354	42169338	TATTGACTTGGTTCCAGGAGCCTCACTGCCT	24.32	1.88	-3.69334	0.000107496	0.00851886	intergenic
NC_027749.1-42516998	42516982	CAGTTCCCCTCCGCCTGGCGTCGAACCCGAG	2.52	57.46	4.51106	2.99e-10	5.58e-07	intergenic
NC_027749.1-42716836	42716820	ATGGCAAGAATCACCAGGATCAGCGACAAAG	37.74	105.5	1.48308	5.11e-05	0.00504752	intergenic
NC_027749.1-42945146	42945130	TACGAGGAGTTAACCTGGGAAACAATAAGTT	72.97	23.55	-1.63158	0.000864345	0.0344579	intergenic
NC_027749.1-43350441	43350425	TATGTGAATGGCTCCAGGCTGTATTGGGCAN	614.8	252.45	-1.28412	0.000235613	0.0143075	intergenic
NC_027749.1-43512960	43512944	GATCAGAGACAAGCCAGGAGTCAAGAATGGT	62.07	16.96	-1.87176	0.000378874	0.0202211	Exon
NC_027749.1-43554112	43554096	GTTACGAGATCTTCCAGGGAGCCTGGTGTCT	56.2	3.77	-3.89793	8.96e-09	6.51e-06	intergenic
NC_027749.1-43622753	43622737	TCCTAGGCCTTGGCCAGGCCTCGATGGACTT	20.97	1.88	-3.47952	0.000435303	0.0218364	intergenic
NC_027749.1-44609585	44609569	TCCGGAGAAGACTCCTGGACCAGATGGGATG	36.9	8.48	-2.12148	0.000810181	0.0326637	intergenic
NC_027749.1-44824358	44824342	CAGTTCTCGTAGCCCAGGCACTTACCTTGTT	61.23	17.9	-1.77428	0.000772564	0.0319685	intron
NC_027749.1-44906025	44906009	AACAAGGTATAAGCCTGGGGTCGAGAGCTGT	57.87	9.42	-2.61902	4.22e-06	0.000858202	intergenic
NC_027749.1-45150231	45150215	CGAGGGGTTGGCTCCTGGGGGTGGAAGTCCC	27.68	2.83	-3.28997	7.37e-05	0.00638732	intergenic
NC_027749.1-45367486	45367470	CATCGCCAACACTCCAGGGAGGACGGGTACA	52	13.19	-1.97907	0.000382036	0.0202758	intergenic
NC_027749.1-45370918	45370902	CCTAATTTCAATTCCTGGGTTGTGTACTGCA	5.87	33.91	2.53028	9.39e-05	0.00770339	intergenic
NC_027749.1-46020183	46020167	TATGTCGCCAAGCCCTGGTTGCTCTACACTT	30.19	4.71	-2.68027	0.000320481	0.017782	intergenic
NC_027749.1-46023317	46023301	TAGTCTATGATCTCCTGGTCATCGTTACCAC	56.2	14.13	-1.99181	0.00024729	0.0147217	intergenic
NC_027749.1-46064449	46064433	GGTGCCTTCGAACCCAGGTTGCTTAGCAACA	93.94	25.43	-1.88521	4.77e-05	0.00483854	intergenic
NC_027749.1-46109437	46109421	GGAGTTGCCACGCCCTGGATGGCTACGAGCT	21.81	177.09	3.02142	7.41e-14	2.64e-10	intergenic
NC_027749.1-46320069	46320053	TTCAGGTTGGCGACCTGGTATACCTAAAAAT	27.68	3.77	-2.87621	0.000245961	0.0147217	intergenic
NC_027749.1-46864357	46864341	TCCATCGTCTGATCCAGGGTCTATAGTATCC	63.74	11.3	-2.49588	5.3e-06	0.0010195	TSS1500
NC_027749.1-46884388	46884372	CTCACTCTCGTAGCCTGGCAATCAAACCTCT	8.39	42.39	2.33698	1.12e-05	0.00163428	Exon
NC_027749.1-47729506	47729490	GAAGCCGTCTGGCCCAGGCGCTTTATCTCCA	28.52	4.71	-2.59818	0.000468868	0.0229336	intergenic
NC_027749.1-47920252	47920236	TGGACTACGAGGTCCAGGGTAGTGAAGTGTT	51.16	12.25	-2.06223	0.000271635	0.0156699	intergenic
NC_027749.1-48115350	48115334	GATCCTTGCAGAGCCAGGCCTTCAGAACGAA	14.26	46.16	1.69467	0.000354857	0.0193876	intergenic
NC_027749.1-48322738	48322722	GTTATGGATCTCCCCAGGAACTTCTTTATGG	104.84	36.74	-1.51277	0.000702852	0.0296787	1stExon
NC_027749.1-48329485	48329469	ATTCGAATCCCATCCTGGAAGCGTGCAATCA	67.94	3.77	-4.17162	2.15e-10	4.44e-07	intergenic
NC_027749.1-49140217	49140201	AACCAATAACAATCCAGGAGTTTGAAGCTTA	36.9	124.34	1.7526	1.89e-06	0.000460376	intergenic
NC_027749.1-49295486	49295470	TATTTCAGGAAGGCCAGGAGATGGTGGTGTT	28.52	4.71	-2.59818	0.000468868	0.0229336	intergenic
NC_027749.1-49722174	49722158	AAACCACCACACGCCAGGACGTCGTCAAGCT	111.55	19.78	-2.49558	7.47e-08	3.76e-05	intergenic
NC_027749.1-50072270	50072254	TAAGTTAGAGAGACCAGGGAAGCGTTTGATG	26	1.88	-3.78971	4.29e-05	0.00452632	1stExon
NC_027749.1-50517487	50517471	AGTGGGAAGATCGCCAGGGAGGTCTTCACAC	117.42	24.49	-2.26141	5.37e-07	0.000178545	intergenic
NC_027749.1-50518372	50518356	CAGACATGGGATACCAGGGTCCGTTGTACAC	141.75	49.92	-1.50566	0.00029095	0.0164934	intergenic
NC_027749.1-50825974	50825958	ACATTAGTATCAACCAGGGGGTGTCCGCCGG	21.81	1.88	-3.53619	0.000272429	0.0156699	intergenic
NC_027749.1-51564760	51564744	CTCGCTTGAGTTCCCAGGTTTACCACCTCAT	19.29	1.88	-3.35905	0.00111859	0.04	TSS1500
NC_027749.1-52117870	52117854	AACAGACATCAAACCTGGATAATCATTAATG	26.84	1.88	-3.83558	2.72e-05	0.00318431	intergenic
NC_027749.1-52123179	52123163	ACGTCCACTGGAGCCTGGTAAGAGGCAATCC	44.45	9.42	-2.23838	0.000265004	0.0156178	intergenic
NC_027749.1-52139019	52139003	TAAGCAGCACTCTCCAGGTTCTGAATCACTT	90.58	27.32	-1.72924	0.000186732	0.0120678	intergenic
NC_027749.1-52207659	52207643	GGTACCCGAACGCCCAGGCCTAGGAGGGATA	57.03	16.01	-1.83275	0.000575055	0.0266017	intergenic
NC_027750.1-148540	148524	GTGTGATACAAAACCTGGCAAACGGAAGGGA	42.78	9.42	-2.18314	0.000357371	0.0194168	TSS1500
NC_027750.1-6027671	6027655	CTTCGAAGTCTCCCCAGGGGCAGATCTACAG	16.77	61.23	1.86836	3.84e-05	0.00414862	TSS1500
NC_027750.1-6106040	6106024	TGCTTGTAAGCTACCAGGAAGACATTAAACT	28.52	70.65	1.30872	0.000883939	0.0349565	intergenic
NC_027750.1-7299133	7299117	GTTTTGGTGGAGTCCAGGAGGAAGCACAAGG	18.45	52.75	1.51555	0.000575055	0.0266017	intergenic
NC_027750.1-7588888	7588872	GTATCCATCTGGTCCAGGAGACTTATTACTA	77.16	25.43	-1.60132	0.000603068	0.0272997	intergenic
NC_027750.1-8248130	8248114	TCCTATGGCCCTTCCTGGTACGAAGGCGGAT	53.68	14.13	-1.92562	0.00040773	0.0212036	Exon
NC_027750.1-9218461	9218445	GGTTCGATCCAACCCAGGTACAGCTCTCCCG	20.97	2.83	-2.88945	0.00152113	0.0482618	intergenic
NC_027750.1-10212756	10212740	GTATCCATTGGTTCCTGGTGTTTTGCAAACA	5.87	28.26	2.26733	0.000809935	0.0326637	intergenic
NC_027750.1-12259517	12259501	TGTATGGGGTTGTCCAGGAGAAGTAAGGCTA	48.65	4.71	-3.36864	4.24e-07	0.000151214	intergenic
NC_027750.1-13646877	13646861	TTCATAATCGATTCCAGGTGTTTGAGAAAAA	25.16	3.77	-2.7385	0.000828701	0.0330705	TSS1500
NC_027750.1-15534271	15534255	AACAATGTGGCGACCTGGACAGCATCGTCAG	72.13	14.13	-2.35184	5.96e-06	0.0010875	intron
NC_027750.1-16296349	16296333	AGCCACCACAGAACCAGGGTTAGCGAGAGCC	46.13	11.3	-2.02938	0.000567568	0.0264111	Exon
NC_027750.1-17269628	17269612	GGGCGTGGCATCACCAGGGGACTTGTTTCAT	43.61	3.77	-3.53202	6.99e-07	0.000215994	intergenic
NC_027750.1-18064184	18064168	CATGCGAAGTCTTCCTGGAAGACTGAACATG	25.16	63.11	1.32674	0.00125757	0.0431225	intergenic
NC_027750.1-18576220	18576204	GAGAAGGTATGTACCTGGGTCTACCAGAGAG	3.35	21.67	2.69347	0.000411878	0.0212036	intergenic
NC_027750.1-19787851	19787835	CCGCCCTCATCCCCCTGGCCTGTTAGATCCA	11.74	36.74	1.64592	0.0012455	0.0428207	TSS1500
NC_027750.1-20497861	20497845	CATTCGCATCAAACCAGGTTTGGCATTCACT	23.48	2.83	-3.05256	0.000635938	0.0279357	intergenic
NC_027750.1-21168865	21168849	TGGAAGGCAAGACCCAGGCTTTGACTGTCAC	23.48	1.88	-3.64263	0.000170909	0.0113847	intergenic
NC_027750.1-21531962	21531946	TCACCGACGAGCTCCAGGATCTTTGAACGAC	87.23	28.26	-1.62606	0.00054301	0.0257884	intergenic
NC_027750.1-22678308	22678292	GGCACATTGATTTCCAGGATGAATCTCAGGT	2.52	25.43	3.33504	0.00011295	0.00865392	TSS1500
NC_027750.1-22992370	22992354	GTTTCTTCAAAACCCAGGTTTGATTCTCCTC	10.06	58.4	2.53734	5.26e-07	0.000177864	TSS1500
NC_027750.1-23074917	23074901	TATTCCTTCACATCCAGGAGTTTTCCCTACC	22.65	1.88	-3.59071	0.000170909	0.0113847	TSS1500
NC_027750.1-24141236	24141220	ACGTTGAAATCACCCTGGACTATCCAAGGGT	18.45	60.29	1.7083	8.77e-05	0.00735051	intergenic
NC_027750.1-25521292	25521276	GGTTCCTGATGTTCCAGGTGAGACTGCGCCT	6.71	40.5	2.59354	7.92e-06	0.00131302	intron
NC_027750.1-26399284	26399268	TTGCAGGAATGACCCAGGCATAAGCTGATGA	43.61	7.54	-2.53202	0.000124914	0.00907428	intergenic
NC_027750.1-26629603	26629587	AAACCGGTGAGGTCCAGGTCGTCTAAGTACG	15.1	48.04	1.66969	0.000382036	0.0202758	intergenic
NC_027750.1-26801064	26801048	TACTTCTTTTTTACCTGGTGGTGCTGGTGGT	24.32	92.31	1.92434	2.14e-06	0.000512022	Exon
NC_027750.1-27764960	27764944	ACTATTCTGAGCTCCAGGATATGATCAACGA	20.97	79.13	1.9159	6.93e-06	0.00120997	Exon
NC_027750.1-28168576	28168560	AACAGATCAGTGTCCAGGCCTAGAGACCCCA	37.74	4.71	-3.0023	1.58e-05	0.00215813	intergenic
NC_027750.1-28505840	28505824	TATTCCAATGGAGCCAGGGTTAAAGCTTGGT	45.29	4.71	-3.26539	1.77e-06	0.000438702	intergenic
NC_027750.1-28789987	28789971	TGACTCAATGCTTCCAGGATGGGATCCGAAC	12.58	40.5	1.68679	0.000986735	0.0372906	intron
NC_027750.1-28904328	28904312	GGTGTACATCCCGCCTGGTGCATGAATGTCT	63.74	20.72	-1.62118	0.00152179	0.0482618	intergenic
NC_027750.1-29125346	29125330	TCCTAGTGGAAGACCTGGAAAGAGGTGTAAC	26	4.71	-2.46471	0.0014719	0.0481968	intergenic
NC_027750.1-29915395	29915379	CAACCGATGCTGTCCAGGTTGCTGTTCTGTT	56.2	10.36	-2.43955	1.7e-05	0.00230326	intergenic
NC_027750.1-30050284	30050268	CCAAGTTGTATGTCCTGGTCGTGGGTTGGGA	63.74	17.9	-1.83224	0.000397285	0.0208351	intergenic
NC_027750.1-30599491	30599475	CCCTACGAATAACCCTGGCATGATCACGAGT	25.16	63.11	1.32674	0.00125757	0.0431225	intergenic
NC_027750.1-31112544	31112528	TGATGATTTGGAACCAGGGGAGTTTGTGCGT	54.52	16.01	-1.76781	0.000919134	0.0357851	intergenic
NC_027750.1-31596927	31596911	CACAAGAAGATGTCCTGGATATCTTGGGCAA	29.36	2.83	-3.37498	4.81e-05	0.00483854	intergenic
NC_027750.1-32220949	32220933	GATGTTCGGTGAGCCTGGTAGTCGTTTAAAC	26	68.76	1.40306	0.00059081	0.0269628	intron
NC_027750.1-32514366	32514350	GGTATCCGAACGCCCAGGTCTATGCCCATCT	19.29	1.88	-3.35905	0.00111859	0.04	intergenic
NC_027750.1-33768117	33768101	TATCAATGCACGTCCTGGTTCCAGAAAATGG	10.9	42.39	1.9594	0.000145796	0.010305	intron
NC_027750.1-33916819	33916803	CAGTGAGATGGTTCCAGGAGCAAACGAGTGG	14.26	41.45	1.5394	0.0013468	0.0454668	intergenic
NC_027750.1-34244644	34244628	ATGTTCATCTCCACCAGGAGGCATCTCATCA	86.39	11.3	-2.93454	2.17e-08	1.39e-05	intergenic
NC_027750.1-34405713	34405697	ATGACTTAGGTCCCCTGGTGGGTACAGACGC	34.39	3.77	-3.18935	2.24e-05	0.00274964	intergenic
NC_027750.1-34618764	34618748	CAAGTTGACGCATCCTGGATAAATGAAAGAG	1.68	22.61	3.75043	6.78e-05	0.00614181	intergenic
NC_027750.1-34676544	34676528	TCCGTTGCGGATACCTGGGCGTCGACTTGTT	58.71	11.3	-2.37728	1.57e-05	0.00215813	intergenic
NC_027750.1-35605472	35605456	AATCTAGCAAATGCCAGGTTGCGGGTCGACA	53.68	122.46	1.18985	0.000457063	0.0228404	intergenic
NC_027750.1-36337757	36337741	CAAATGGTGACGCCCTGGCAGCGTCCTTGCT	19.29	1.88	-3.35905	0.00111859	0.04	intergenic
NC_027750.1-36578099	36578083	AAACACTACCAAACCTGGAGTAGCAAATATG	146.78	287.3	0.968903	0.000773525	0.0319745	intergenic
NC_027750.1-36979654	36979638	ATTTCTGCTCATGCCTGGCATGTATCTAACT	48.65	112.09	1.20415	0.000494056	0.0239231	intergenic
NC_027750.1-37141424	37141408	ACATGTAAGTCGTCCAGGATTCACGAGGTTT	47.81	12.25	-1.96453	0.000605455	0.0272997	intergenic
NC_027750.1-37171552	37171536	GTAGTCCTTGGACCCTGGGGTCTTGTGATGA	26	1.88	-3.78971	4.29e-05	0.00452632	intergenic
NC_027750.1-37181476	37181460	TCGATCTTGGCGACCTGGAGTTTTCGGTGGA	31.03	5.65	-2.45734	0.000564896	0.0263493	intergenic
NC_027750.1-37213293	37213277	CCTTGATAAGCTGCCTGGAAGATGATGTTGC	24.32	2.83	-3.10327	0.000411878	0.0212036	intergenic
NC_027750.1-37905464	37905448	GACTTGGTAATATCCAGGGGATAATCTCGAA	1.68	28.26	4.07223	7.06e-06	0.00120997	TSS1500
NC_027750.1-38086634	38086618	GTGCGAGTGCTGGCCAGGCTTTTGGGGATGT	38.58	7.54	-2.35522	0.000593171	0.0269628	intergenic
NC_027750.1-38549886	38549870	CAGTCTTTTGTTGCCTGGTTTTGTTCAAAGC	2.52	32.97	3.70966	3.93e-06	0.000823743	intergenic
NC_027750.1-38580527	38580511	CATTTTTTCTTTTCCTGGAATTCCTTTTCCT	2.52	20.72	3.03953	0.000635938	0.0279357	intergenic
NC_027750.1-39196106	39196090	TCTGCAACTCCTCCCTGGAGTCACGAGATCA	52	14.13	-1.87975	0.000671923	0.028965	1stExon
NC_027750.1-39805324	39805308	ATAGGTCGTCCATCCAGGGCACGTGCTTGTT	52	7.54	-2.78588	1.06e-05	0.00162767	intergenic
NC_027750.1-40676869	40676853	CCCTTCTGGCCATCCAGGATTGAAGTATCTC	4.19	26.38	2.65442	0.000245961	0.0147217	intergenic
NC_027750.1-41028931	41028915	AGGCTACATGTTTCCAGGGGCATGCACCTCT	30.19	127.17	2.07462	4.12e-08	2.21e-05	intergenic
NC_027750.1-41135050	41135034	CGGGTTGTTAAACCCTGGTTTAAGTTGAGGT	9.23	44.27	2.26193	1.51e-05	0.00211476	intergenic
NC_027750.1-41164618	41164602	GCAAGCACTGTATCCTGGTAGTCGTTGACAG	27.68	3.77	-2.87621	0.000245961	0.0147217	intergenic
NC_027750.1-41574829	41574813	AGTGGGCACATGGCCTGGTGGGCACGTAGCC	34.39	5.65	-2.60567	0.000192066	0.0120872	intergenic
NC_027750.1-41791474	41791458	AGGTGGTGGGTAACCAGGCGGCTGCGATGAC	57.87	11.3	-2.35649	2.07e-05	0.00267758	intergenic
NC_027750.1-41960222	41960206	GTTGTGATGAATGCCAGGAGGTTCAGTTGCT	9.23	40.5	2.13352	5.46e-05	0.00527278	intergenic
NC_027750.1-42022774	42022758	GGATCTCTCACATCCTGGGCCGATATCAAGA	35.23	4.71	-2.90301	4.85e-05	0.00483854	intergenic
NC_027750.1-43669854	43669838	AACAAGGTAAGAGCCTGGGCTACGAGTGCTG	47.81	5.65	-3.08099	5.77e-06	0.00107694	intergenic
NC_027750.1-43741628	43741612	CATCCTCCGGGTTCCAGGACGCAAGTCCATC	2.52	27.32	3.43846	4.81e-05	0.00483854	intergenic
NC_027750.1-43922260	43922244	TCTTTGGCGTTGGCCAGGAACTAATGGTGAT	9.23	36.74	1.99295	0.000144407	0.0102437	intergenic
NC_027750.1-44061438	44061422	ACAGGTATGTCCACCAGGAGGGAGAAGATCT	86.39	22.61	-1.9339	5.53e-05	0.0053046	TSS200
NC_027750.1-44323066	44323050	GTCGATGTACCTTCCAGGAAGCGTTACGTAC	5.87	33.91	2.53028	9.39e-05	0.00770339	intergenic
NC_027750.1-44368999	44368983	GAGAAAGGTTACTCCAGGCCATGGACAAACG	5.87	33.91	2.53028	9.39e-05	0.00770339	intergenic
NC_027750.1-44484790	44484774	GGTGGGGAAAACCCCTGGGCATGAGGGAATA	37.74	1.88	-4.32729	2.22e-07	8.98e-05	intergenic
NC_027750.1-44525919	44525903	TCTTCCTCCGTATCCAGGTGCAGGATATGGT	4.19	24.49	2.54717	0.00055231	0.0260096	intergenic
NC_027750.1-44971127	44971111	CATTCTAATAAAACCAGGATGAATCACGATG	25.16	83.84	1.73651	1.72e-05	0.0023081	intergenic
NC_027750.1-45449998	45449982	TTGCCTCATGGGACCAGGTCCGATCAGCGTT	39.42	4.71	-3.06513	1.58e-05	0.00215813	intergenic
NC_027750.1-45636760	45636744	GGTTGTATGCATTCCAGGGTCACATTTCGGG	16.77	55.58	1.72868	0.000163852	0.011236	Exon
NC_027750.1-45638564	45638548	GAGGCGTTGAATCCCAGGCGAAATGATTGTT	58.71	16.96	-1.79147	0.000597962	0.0271178	TSS200
NC_027750.1-45736570	45736554	TTCTTGTATGCGGCCTGGAAGATGATGTTGC	43.61	7.54	-2.53202	0.000124914	0.00907428	intergenic
NC_027750.1-45851369	45851353	GAGACATGCATGACCAGGATGGTCATCTGCG	5.03	24.49	2.28356	0.0014719	0.0481968	intergenic
NC_027750.1-46137697	46137681	GTATGCAGCATTTCCAGGAACTTGTAGCAGA	35.23	5.65	-2.64048	0.000134216	0.0095728	intergenic
NC_027750.1-46440336	46440320	ACATGTCGTGAATCCAGGGTCGTCCAAGTAT	71.29	24.49	-1.54151	0.0012631	0.0431987	intergenic
NC_027750.1-46464655	46464639	AATTTCATCTGCTCCTGGCTCATGTACTGTT	29.36	2.83	-3.37498	4.81e-05	0.00483854	intergenic
NC_027750.1-46609303	46609287	AACAGCCTCTGCGCCAGGCTCTCCGTCAGCC	44.45	8.48	-2.39005	0.000124914	0.00907428	intergenic
NC_027750.1-47372945	47372929	GTTGTGTGTGCTGCCTGGGTCGATCAATATG	62.07	6.59	-3.23555	1.92e-07	8.1e-05	1stExon
NC_027750.1-47504787	47504771	CCATGGCGTTCATCCTGGCATCCATTAGTCG	15.1	45.21	1.58209	0.000828448	0.0330705	intergenic
NC_027750.1-47819718	47819702	CAAGGGGTCATATCCAGGAACTTCGTCAGCA	33.55	6.59	-2.34796	0.00101997	0.0382519	intergenic
NC_027750.1-48071289	48071273	AAACATATACGTTCCTGGATTAGCTTCTCTC	2.52	18.84	2.9023	0.00152113	0.0482618	intergenic
NC_027750.1-48096145	48096129	TTCATTCCGATGGCCTGGAAGTGGATAATCA	22.65	2.83	-3.00064	0.000635938	0.0279357	intergenic
NC_027750.1-48100312	48100296	TCTGCTCTTTGCACCAGGACGGCACTCCCTG	10.9	53.69	2.30033	4.22e-06	0.000858202	intergenic
NC_027750.1-48132349	48132333	TGTATTCAAAATACCTGGACCGAATTAGGTA	23.48	2.83	-3.05256	0.000635938	0.0279357	intergenic
NC_027750.1-48340207	48340191	CGAATATTGAGTCCCAGGGTACAACCATGGC	36.07	8.48	-2.08866	0.00110634	0.04	intergenic
NC_027750.1-48699534	48699518	CTTAGGTTTTGGTCCAGGTGGTTAACATAGT	1.68	16.96	3.3356	0.00111859	0.04	intergenic
NC_027750.1-49022134	49022118	GCAACACTCGTCCCCTGGGTGTGAAGGCAGC	57.87	16.96	-1.77068	0.000750967	0.0312065	intergenic
NC_027750.1-49147129	49147113	CCAACCCCAGCCACCTGGGGGCAAGAAACGA	40.26	7.54	-2.41671	0.00043425	0.0218364	intergenic
NC_027750.1-49778394	49778378	ACATACCACTTTACCAGGATATGATGTAAGC	37.74	4.71	-3.0023	1.58e-05	0.00215813	intergenic
NC_027750.1-49934209	49934193	GATTATGAAACCACCAGGCTACTTCAACTAA	36.07	3.77	-3.25816	1.02e-05	0.00158683	intergenic
NC_027750.1-50134553	50134537	AGACCACCTCCCTCCAGGACCTCGACGCGCT	1.68	22.61	3.75043	6.78e-05	0.00614181	intron
NC_027750.1-50595030	50595014	CCTACAGGCAGTCCCAGGGACAAGAGAGAGA	17.61	65.94	1.90476	2.15e-05	0.00272555	TSS1500
NC_027750.1-50750168	50750152	AGATCTTTTCATGCCTGGATCATCTGATTGG	11.74	36.74	1.64592	0.0012455	0.0428207	intergenic
NC_027750.1-50813547	50813531	CACGTCACCATCACCAGGAGAAGCAGCTGCA	37.74	6.59	-2.51774	0.000383517	0.0202758	1stExon
NC_027750.1-53265946	53265930	CACTCCAACTCTTCCTGGTTCTGAGATATAG	13.42	39.56	1.55966	0.000986735	0.0372906	TSS1500
NC_027750.1-53603278	53603262	ACCTTCAACCTCACCTGGGCAAGCTTCTCGG	3.35	53.69	4.00242	8.61e-10	1.21e-06	intergenic
NC_027750.1-53723779	53723763	CCCTTCTCAAGAACCTGGAAGAGTTCCGATT	101.49	34.85	-1.54211	0.00059667	0.0270905	intron
NC_027750.1-53813357	53813341	CTTCGTTTTATTACCTGGAAGTCCCTTGTCT	7.55	33.91	2.16716	0.00023466	0.0142717	intergenic
NC_027750.1-54051356	54051340	TGTAGACAACTTACCTGGAAGTCGTCTGGTN	29.36	5.65	-2.37753	0.00116134	0.0409719	intergenic
NC_027750.1-54556093	54556077	TAACTTGCTTGGTCCAGGGGGGGACAGCTGA	41.1	7.54	-2.4465	0.000317918	0.0177654	intergenic
NC_027750.1-54573738	54573722	GCCGGAAGCACTGCCTGGAATCTCACAGCCT	34.39	3.77	-3.18935	2.24e-05	0.00274964	intergenic
NC_027750.1-54820768	54820752	ACCTCAAACTCGTCCAGGACCTCACGCGAGA	117.42	225.13	0.93908	0.00126042	0.0431824	intergenic
NC_027750.1-54982855	54982839	ATGAATTAAACCTCCAGGAGGAAGAGAACAT	48.65	11.3	-2.10612	0.000247314	0.0147217	TSS1500
NC_027750.1-55111906	55111890	AACAAATGAGTGTCCTGGGATGAGCGTTAGG	46.97	5.65	-3.05542	8.03e-06	0.00131302	intergenic
NC_027750.1-55469815	55469799	GTTCTCTGACGCTCCTGGTTGTTTTTTGCCG	6.71	29.2	2.12158	0.00129692	0.0440102	intergenic
NC_027750.1-55556179	55556163	TCTCGAATCACTTCCTGGCGCACTTCGATCT	46.97	11.3	-2.05542	0.000430316	0.0218364	intergenic
NC_027750.1-55557400	55557384	CCACGATCACCTCCCTGGCAACCATACTGTT	114.07	19.78	-2.52781	5.04e-08	2.65e-05	intergenic
NC_027750.1-55917063	55917047	AGAACCTTTGTGACCTGGCATTCGCCAATCC	43.61	10.36	-2.07363	0.000526416	0.025214	TSS1500
NC_027750.1-56210381	56210365	ACCTTGCATGCCTCCTGGAACATTGCCTAGC	10.9	41.45	1.92704	0.000196539	0.0122964	intergenic
NC_027750.1-56707145	56707129	AGTGAGTCTCAAGCCTGGTTTAACGCAAATG	7.55	35.8	2.24541	0.000118691	0.00885176	TSS1500
NC_027750.1-56868548	56868532	TGCATTCTCAACTCCAGGTTTATACATAATG	5.87	35.8	2.60853	4.6e-05	0.004791	intron
NC_027750.1-57008609	57008593	TATGCTTCTTCCTCCTGGATTTCGCCACACA	11.74	58.4	2.31454	3.14e-06	0.000693765	intron
NC_027750.1-58411319	58411303	CCGATCCGGGCTACCTGGATCGACCGATCTG	10.06	118.69	3.5605	3.63e-14	1.42e-10	intergenic
NC_027750.1-58452687	58452671	AGTTTGGTAATCACCAGGTAGAAGGAGAAGA	5.87	32.97	2.48972	0.000134216	0.0095728	intergenic
NC_027750.1-58875945	58875929	CACTTCCGTTAGACCTGGACCCGTTCTAATC	4.19	22.61	2.43194	0.000828701	0.0330705	intergenic
NC_027750.1-59083934	59083918	TGATCCAACAGATCCAGGGAAAGATGTTGAT	70.45	16.01	-2.13763	3.43e-05	0.0037932	intron
NC_027750.1-59395483	59395467	ATCCTAGCTACCACCTGGACATGGTCAATCT	9.23	32.03	1.79502	0.00101997	0.0382519	intergenic
NC_027750.1-60221378	60221362	TATTCGATCAGTCCCAGGCCTACCCACCAAT	41.94	9.42	-2.15453	0.000481956	0.0233987	TSS1500
NC_027750.1-60356738	60356722	GATGATCTGAATTCCAGGAACAAGATTGTTC	26.84	3.77	-2.83175	0.000368392	0.0197422	intergenic
NC_027750.1-60481873	60481857	AGTAATATGTGAACCTGGCTTCTTGTTGACG	36.9	8.48	-2.12148	0.000810181	0.0326637	intergenic
NC_027750.1-60647172	60647156	GCCGAAAAGCAGGCCAGGATCCACCGCAGGC	18.45	48.98	1.40857	0.00146698	0.0481968	intergenic
NC_027750.1-62172847	62172831	TAACAATTTTTGGCCTGGTTGTAGCATTAGC	4.19	31.09	2.89143	3.33e-05	0.00371588	intergenic
NC_027750.1-62410750	62410734	CAGCCCCGAAGCGCCAGGCAGTTGGAAAGCA	52.84	142.24	1.42862	3.06e-05	0.00354495	intergenic
NC_027750.1-63471426	63471410	TGTAGCTTAAGATCCTGGTGCTCGTGAACAA	19.29	1.88	-3.35905	0.00111859	0.04	intergenic
NC_027750.1-64006126	64006110	GTATGGAATGATCCCTGGCTCCCATCCGCCT	60.39	17.9	-1.75435	0.000963794	0.0370664	intergenic
NC_027750.1-64006543	64006527	AAGCAAGAGGAATCCAGGGGGATACAGTTTG	31.87	4.71	-2.7584	0.000150079	0.0105318	intergenic
NC_027751.1-2605025	2605009	CCCTCCTCCTGTTCCTGGGATTTATAGCTTG	21.81	65	1.57545	0.000229272	0.0140529	TSS1500
NC_027751.1-3280890	3280874	ACATGTAAGTCATCCAGGATTTTATTCCGAG	54.52	16.01	-1.76781	0.000919134	0.0357851	intergenic
NC_027751.1-4291157	4291141	GATCCGGTCGGCTCCAGGAAGAACGCACTTG	28.52	4.71	-2.59818	0.000468868	0.0229336	intergenic
NC_027751.1-4902685	4902669	CGGCCGTTAATCTCCAGGATCTGCATTATGA	29.36	72.53	1.30473	0.000614481	0.0276432	intergenic
NC_027751.1-5494313	5494297	GCTTTGGACATGTCCAGGAGTGGTTTGACAG	54.52	159.19	1.54589	6.36e-06	0.00115543	TSS1500
NC_027751.1-5687584	5687568	AACAAATCAACGCCCAGGTACCTGCAGTGTA	38.58	5.65	-2.77153	0.000118691	0.00885176	intergenic
NC_027751.1-5978915	5978899	AAGCAAAGGAGAACCAGGTGGCTTAGAAGCA	20.97	56.52	1.43043	0.000982252	0.0372906	intergenic
NC_027751.1-6497271	6497255	CTTTCGTCTGCACCCTGGATCAAAAGAGGGC	24.32	61.23	1.3321	0.00125049	0.0429546	intergenic
NC_027751.1-7132816	7132800	TGGATTTCTTCCTCCTGGTGCGCTTCGTGAC	28.52	76.3	1.41971	0.000355631	0.0194029	intergenic
NC_027751.1-7841791	7841775	CGCATGGACGCTGCCAGGACGTCACCATGTG	16.77	59.34	1.82312	6.22e-05	0.00585315	intergenic
NC_027751.1-10021438	10021422	CCTCCACCATGCACCAGGCAGGACTTCGAGA	2.52	18.84	2.9023	0.00152113	0.0482618	intergenic
NC_027751.1-10027028	10027012	TGATAAAGGAACCCCAGGTGTAACACCCCCG	27.68	2.83	-3.28997	7.37e-05	0.00638732	intergenic
NC_027751.1-10039137	10039121	CACATCTCATTATCCAGGTGATCCATGTCTC	25.16	78.18	1.63567	6.72e-05	0.00614181	intergenic
NC_027751.1-10050734	10050718	AGCTCGACCTGATCCTGGCCTGTCCGACTTG	23.48	1.88	-3.64263	0.000170909	0.0113847	intergenic
NC_027751.1-10080808	10080792	TACCTTAATATCACCAGGTCCTCTTGTTGTT	53.68	12.25	-2.1316	0.000121884	0.00902127	intergenic
NC_027751.1-11079232	11079216	GAGAAACTATCTACCTGGTACCTAATCGGGT	12.58	44.27	1.8152	0.000326226	0.0180274	intergenic
NC_027751.1-11308160	11308144	TGATCTCTAACATCCTGGGCCAACATCAAGA	48.65	9.42	-2.36864	5.96e-05	0.0056577	intergenic
NC_027751.1-11396111	11396095	TAGGAGATCAGCACCAGGAAGCCACATCGAC	34.39	5.65	-2.60567	0.000192066	0.0120872	intergenic
NC_027751.1-13394354	13394338	TCCCTGTCGAGGACCAGGAGATGTGGTTTCG	35.23	7.54	-2.22417	0.00151018	0.0482618	intergenic
NC_027751.1-14766402	14766386	GGTCCGTTCGTCTCCTGGCTTACCGCCCTTG	26.84	2.83	-3.24551	0.00011295	0.00865392	intergenic
NC_027751.1-14844423	14844407	TACAGCTCAAACCCCTGGAGGTCTCGACGCC	115.75	38.62	-1.58359	0.000266926	0.0156178	TSS1500
NC_027751.1-14851395	14851379	GCAGCGGAAGGAACCTGGCGACTAGTCGTTC	42.78	4.71	-3.18314	3.65e-06	0.00077313	intergenic
NC_027751.1-15077199	15077183	CAACATGATGCTCCCTGGTTTTTTCAGAACA	17.61	50.87	1.53042	0.000919134	0.0357851	TSS1500
NC_027751.1-16106105	16106089	ATTTTTGATGTGCCCTGGTTCGTGGATCAGT	26	70.65	1.44218	0.000403502	0.021133	intergenic
NC_027751.1-16174391	16174375	GTTGCTTATTGGACCAGGAGTGTGAAGGTCC	62.07	17.9	-1.79394	0.000619092	0.0277551	intergenic
NC_027751.1-16306152	16306136	TGATCTCAAGGACCCAGGTCCAAGTGGGAAA	30.19	3.77	-3.00143	0.000110042	0.008582	intergenic
NC_027751.1-16727326	16727310	AACAAATCTGGAACCAGGTACTACAGATGCT	25.16	2.83	-3.15226	0.000267144	0.0156178	TSS1500
NC_027751.1-16933394	16933378	GAAGCTTACTCTTCCAGGAAGACTAGCCAGC	31.03	4.71	-2.71986	0.000219215	0.0134998	intergenic
NC_027751.1-17008493	17008477	ACGTTCTTATGATCCAGGTCAACAAAATCGA	9.23	39.56	2.09964	5.46e-05	0.00527278	intergenic
NC_027751.1-17152123	17152107	CATGTCGACGGATCCAGGAACATCAGAGGAC	3.35	18.84	2.49157	0.00152113	0.0482618	1stExon
NC_027751.1-18483089	18483073	TGCAGCTCGATTTCCTGGAGTCTCGAAATCA	42.78	6.59	-2.69859	7.55e-05	0.00650677	intergenic
NC_027751.1-18565111	18565095	AACAAGGTAAGTGCCTGGGCTAGGAGAGCTG	1.68	18.84	3.48727	0.000435303	0.0218364	intergenic
NC_027751.1-18795167	18795151	TAGTTTATCTGCTCCTGGTGCGTAGGTTGTT	82.2	17.9	-2.19918	7.41e-06	0.00125773	intergenic
NC_027751.1-18809510	18809494	CATTCTAATCAAACCAGGATGAACCGAGATG	3.35	25.43	2.9243	0.00011295	0.00865392	intergenic
NC_027751.1-19319559	19319543	ACCGTTGGATGGGCCTGGAGGCTTAGGATCA	35.23	7.54	-2.22417	0.00151018	0.0482618	intergenic
NC_027751.1-19422337	19422321	TGTACCACAAGTCCCTGGCCACCTGTTAGGC	35.23	7.54	-2.22417	0.00151018	0.0482618	intergenic
NC_027751.1-19748646	19748630	TGTGATTAAAGCACCTGGGTTGTCAGAAGAA	24.32	3.77	-2.68951	0.0012441	0.0428207	TSS1500
NC_027751.1-20672619	20672603	TACAGGGCATCCCCCTGGTAGGGCTGACCCG	31.03	4.71	-2.71986	0.000219215	0.0134998	intergenic
NC_027751.1-20672950	20672934	CGTCCTAAATGGACCAGGATCAAAATATGAC	1.68	16.96	3.3356	0.00111859	0.04	intergenic
NC_027751.1-21178542	21178526	GAGAAGGCACTTACCTGGGTCTTCCGGAGTG	7.55	43.33	2.52082	8.03e-06	0.00131302	intergenic
NC_027751.1-21292991	21292975	TGCAAAATTTGAGCCAGGGGGATGTTCTGAT	16.77	47.1	1.48984	0.00144514	0.048083	intergenic
NC_027751.1-21299345	21299329	AATTTTTAAGCCTCCTGGAAGTGCTGACCAC	20.97	218.54	3.3815	4.41e-17	2.88e-13	intron
NC_027751.1-22288688	22288672	AATCATTCTGAACCCAGGTGAGGATTGGTTC	10.9	35.8	1.71563	0.00087631	0.0347231	intergenic
NC_027751.1-22621024	22621008	GTCCCCCAGCAATCCAGGTCTGGGCTCTCTC	29.36	5.65	-2.37753	0.00116134	0.0409719	intergenic
NC_027751.1-24165861	24165845	ATGGCGTCTGGCACCAGGTCTATCCGATGTT	101.49	12.25	-3.05048	1.41e-09	1.63e-06	intergenic
NC_027751.1-24297221	24297205	AAGCACACCTTCTCCAGGGTACCGACCTGGA	62.91	3.77	-4.06065	1.14e-09	1.49e-06	intergenic
NC_027751.1-24450772	24450756	AACAGTTAAAAATCCAGGGAGACTCTTCCAT	44.45	6.59	-2.75383	5.46e-05	0.00527278	intergenic
NC_027751.1-25082439	25082423	AGTCAAGTTGGTTCCTGGATGTGGAGGAAGG	24.32	65	1.4183	0.000563514	0.0263493	intergenic
NC_027751.1-25313245	25313229	TCTCATCATCTTTCCAGGAGATCATGCAGTT	14.26	42.39	1.57175	0.00103211	0.0385597	intron
NC_027751.1-25459998	25459982	TACAACAGTTACTCCAGGATCTTCACATTAC	20.97	1.88	-3.47952	0.000435303	0.0218364	Exon
NC_027751.1-25544424	25544408	GGGCGATCGGTTTCCAGGATGAGATCTTACA	44.45	11.3	-1.97586	0.000986735	0.0372906	intergenic
NC_027751.1-26380163	26380147	GCACGGCCCAAGCCCTGGCAATTCCAGATCA	41.1	9.42	-2.12534	0.000649935	0.02836	intergenic
NC_027751.1-26406896	26406880	TGATCTGAGAACTCCTGGGTTTCAAGAGGGA	61.23	10.36	-2.56321	4.15e-06	0.000856582	intergenic
NC_027751.1-26476481	26476465	TGATTCTCCATCACCTGGATCTTCCTCTACT	39.42	7.54	-2.38629	0.000593171	0.0269628	intron
NC_027751.1-26722362	26722346	TATTTGCTTGGATCCAGGAGTGGCCTTCCCT	157.68	32.03	-2.2995	5.06e-08	2.65e-05	intron
NC_027751.1-26847601	26847585	GGGAATTTGACATCCAGGTGGTACGTCGATG	47.81	126.22	1.40056	5.2e-05	0.00511291	intergenic
NC_027751.1-26957676	26957660	GTCTCAGAGTAGTCCAGGCGGCCATATTGTT	28.52	4.71	-2.59818	0.000468868	0.0229336	intergenic
NC_027751.1-27001401	27001385	CTGTTAGATGTCGCCTGGATAGAGCAGTGGG	71.29	144.12	1.0155	0.00123227	0.0428207	1stExon
NC_027751.1-27697361	27697345	CCTCGCTACTAGGCCTGGCACATTTTTCTCG	1.68	22.61	3.75043	6.78e-05	0.00614181	TSS1500
NC_027751.1-28132041	28132025	GTGATGATGTTTGCCAGGTTCTAAGTGTGGA	89.75	31.09	-1.52946	0.000921357	0.0357851	Exon
NC_027751.1-28256270	28256254	CGTCTGCTCTGATCCTGGGACACACCAATAC	52.84	12.25	-2.10885	0.000159186	0.0110523	intron
NC_027751.1-29178901	29178885	CCTTATCCGCTTGCCTGGCTCAACAACGGCA	5.87	32.03	2.44799	0.000192066	0.0120872	1stExon
NC_027751.1-30420791	30420775	GCTGTCTGAGTGGCCAGGAGTTGGGCAAGAC	5.87	28.26	2.26733	0.000809935	0.0326637	intergenic
NC_027751.1-31598837	31598821	AACAAGCATTTATCCTGGGGCGAGTCATCAC	48.65	6.59	-2.88409	1.1e-05	0.00162767	intergenic
NC_027751.1-31864960	31864944	TACACTGCGGATACCTGGGTGTCGACTTGTT	24.32	3.77	-2.68951	0.0012441	0.0428207	intergenic
NC_027751.1-32044619	32044603	TGATCGGCTCGGCCCAGGGCCGAACCGCGGG	34.39	3.77	-3.18935	2.24e-05	0.00274964	intergenic
NC_027751.1-32545852	32545836	GCCGATATCGATCCCTGGCATGTCTTCCGCA	29.36	4.71	-2.64005	0.000468868	0.0229336	1stExon
NC_027751.1-32869134	32869118	AGCTTTGGTTCCTCCTGGTCTGACACAAGAT	2.52	18.84	2.9023	0.00152113	0.0482618	Exon
NC_027751.1-33405551	33405535	AACAAGGTAAGAGCCTGGGCTACTAGAGCTG	43.61	1.88	-4.53585	2.82e-08	1.63e-05	intergenic
NC_027751.1-33868515	33868499	GCGAGCAATGTGGCCAGGAATGAAGCTGGTA	26.84	4.71	-2.51059	0.00100503	0.0378726	intergenic
NC_027751.1-33918020	33918004	CAGTGTATCAAAGCCAGGAGTGTCAAGGTCA	91.42	29.2	-1.64654	0.000394813	0.0207376	intergenic
NC_027751.1-34532985	34532969	ATCAGCAGCTGGTCCTGGTCAGTCTGTCCAC	30.19	95.14	1.65598	1.47e-05	0.00206875	intergenic
NC_027751.1-35075853	35075837	TTCCCCTCGTAGCCCAGGCTCTTACCTTGTT	29.36	3.77	-2.96122	0.00016441	0.011236	intergenic
NC_027751.1-35657064	35657048	GCTACGTCAAAGCCCAGGCCCAGCTCGGCTA	56.2	14.13	-1.99181	0.00024729	0.0147217	intergenic
NC_027751.1-38026426	38026410	TGAGGTCTCTCGACCTGGACACTGACTCGTT	76.33	20.72	-1.88123	0.000130333	0.00939992	intergenic
NC_027751.1-38030532	38030516	TGACCCTGAGGAACCAGGAACGTTCACGGTT	26.84	3.77	-2.83175	0.000368392	0.0197422	intergenic
NC_027751.1-38793789	38793773	GAGGTTAACTCATCCAGGCATGCATCTATCC	60.39	11.3	-2.41799	1.2e-05	0.00173988	intergenic
NC_027751.1-38983467	38983451	TATGGTATAGTACCCTGGAAGGCTACGATGG	1.68	22.61	3.75043	6.78e-05	0.00614181	TSS1500
NC_027751.1-39284340	39284324	CCTTTTGTAGCCACCAGGGCGGATTATCTTT	15.94	54.63	1.77704	0.000116818	0.00885176	intergenic
NC_027751.1-39445587	39445571	CTGTTTCTTCTCTCCTGGGCGCGCCACGTCA	58.71	18.84	-1.63981	0.0015088	0.0482618	intergenic
NC_027751.1-39820840	39820824	TGTTTTGCTCTCTCCTGGTGAAGCTACGTCA	1.68	28.26	4.07223	7.06e-06	0.00120997	TSS1500
NC_027751.1-40032213	40032197	ATGTTCTCGCTACCCAGGTCTCTTCGGTTGC	36.07	2.83	-3.67193	2.61e-06	0.000587961	intron
NC_027751.1-40226604	40226588	ATGGGAGAGAGAACCTGGTCCATCCCAAGGG	5.87	35.8	2.60853	4.6e-05	0.004791	intergenic
NC_027751.1-40519770	40519754	TGATGGATCTAGGCCTGGGCGTTCGGTACAC	35.23	2.83	-3.63793	3.93e-06	0.000823743	intergenic
NC_027751.1-41270551	41270535	GAGTAGACATGATCCAGGAATCCTGCCATAC	19.29	1.88	-3.35905	0.00111859	0.04	intergenic
NC_027751.1-41447940	41447924	AGATTTTCTTCAACCTGGCTCTGATATCACT	7.55	31.09	2.0419	0.000654363	0.0283639	TSS1500
NC_027751.1-42384366	42384350	AGGTAATAAAGGTCCTGGATAATGAAATCTC	5.03	26.38	2.39081	0.000686338	0.029457	intergenic
NC_027751.1-44035074	44035058	CATACCATCCGTTCCAGGAAGCTTTACCGTC	18.45	65.94	1.83753	2.15e-05	0.00272555	TSS1500
NC_027751.1-44519337	44519321	ACCTTGGACTATTCCTGGATACTCTGAGACC	39.42	104.56	1.40733	8.47e-05	0.00717452	TSS1500
NC_027751.1-44521540	44521524	CCTAGAGTTGGTCCCTGGCAAGAGCCTTGGG	20.13	63.11	1.64852	0.000130834	0.00939992	intergenic
NC_027751.1-44927755	44927739	TGTTTCTTGAGATCCAGGGATGCCAACAGAT	9.23	33.91	1.87731	0.000531367	0.0253582	intergenic
NC_027751.1-45096995	45096979	GTCAGTTTCCTTCCCAGGTACTTCATCAGTT	10.06	44.27	2.1377	3.62e-05	0.00394205	intron
NC_027751.1-45098615	45098599	TATGAAGTTACCTCCAGGATATGCTGATCGT	15.94	56.52	1.82611	7.09e-05	0.00630716	intron
NC_027751.1-46185476	46185460	CGGCAATACCAGCCCTGGCCTGTGAAAACAT	33.55	144.12	2.10289	2.21e-08	1.39e-05	intergenic
NC_027751.1-49000253	49000237	CAGGTTAAAATGCCCAGGCCTATCTAGCACG	16.77	48.98	1.54631	0.000892373	0.0352173	TSS1500
NC_027751.1-50183104	50183088	GGTACCCGAACGCCCAGGCCTAATCACTTTG	1.68	19.78	3.55751	0.000272429	0.0156699	TSS1500
NC_027751.1-50578249	50578233	GAAGATACCTTGTCCTGGCGTGCCCTTAAGA	36.07	7.54	-2.25816	0.00110634	0.04	TSS1500
NC_027752.1-439717	439701	CACATGGTGACGCCCTGGTAGCGTCCATGCT	1.68	49.92	4.89308	5.67e-10	9.68e-07	intergenic
NC_027752.1-2153713	2153697	GATCGATTCATCCCCTGGCATTAGTCGGAAG	40.26	9.42	-2.09555	0.00087631	0.0347231	intergenic
NC_027752.1-3829538	3829522	TATCGGAGGGAGGCCAGGAGATTGAGGTGAA	83.04	19.78	-2.06976	2.27e-05	0.00275522	intergenic
NC_027752.1-4299860	4299844	ATGGTGGAGAGTACCTGGCGCTCAAGTCCTT	88.91	177.09	0.994065	0.00133547	0.0452008	intergenic
NC_027752.1-5112834	5112818	AACAGATCAGTGTCCAGGCCGAGTGACCTCA	46.13	4.71	-3.29191	1.23e-06	0.000335986	intergenic
NC_027752.1-5219915	5219899	GAGCTTTACTTGTCCAGGAGAGAAAGCGTTT	129.17	47.1	-1.45547	0.000652901	0.0283639	intergenic
NC_027752.1-5432876	5432860	GCTGGTTGCATGACCTGGTTACATGCAATGT	80.52	21.67	-1.89365	7.61e-05	0.00654317	intergenic
NC_027752.1-5750427	5750411	GAACAAGAAGTCACCAGGGCCCAGGTTAGAG	12.58	42.39	1.75259	0.000567568	0.0264111	intergenic
NC_027752.1-6197309	6197293	AACTTCGAGCCAACCAGGATTTCGTTGGTGT	25.16	1.88	-3.74233	6.78e-05	0.00614181	intergenic
NC_027752.1-6389709	6389693	ACATGGATGACAACCTGGGTGGGTATGACGG	138.39	47.1	-1.55494	0.000217269	0.0134858	intron
NC_027752.1-6467161	6467145	CATTTCTCTACATCCTGGAGATTCTTCGGGT	7.55	35.8	2.24541	0.000118691	0.00885176	intergenic
NC_027752.1-6639990	6639974	AGCCTTTAGCTTCCCTGGTTATGGTGTTGTT	48.65	8.48	-2.5203	2.66e-05	0.00315985	intergenic
NC_027752.1-6830902	6830886	ACAGCTCTCAAGTCCAGGCTTATACCTTGTT	55.36	1.88	-4.88004	3.9e-10	6.95e-07	intron
NC_027752.1-10439552	10439536	GCCATCCGTCCGACCAGGACATAGAGTGCTC	98.13	14.13	-2.79593	1.59e-08	1.09e-05	intergenic
NC_027752.1-10525384	10525368	CGGAGAAGAGAGACCTGGGCATGGTCAGACT	2.52	44.27	4.13483	3.42e-08	1.94e-05	intergenic
NC_027752.1-10756400	10756384	GGCCGTCCCAATCCCTGGCAATTCCAGCTCA	1.68	26.38	3.97291	1.73e-05	0.0023081	intergenic
NC_027752.1-10983328	10983312	ACCGTGTAGGAATCCAGGTTGATGTCGAAGT	46.97	128.11	1.44757	2.91e-05	0.00339822	intergenic
NC_027752.1-11430639	11430623	TAGCGCTCAGATTCCAGGATACAACTGCAGC	52	14.13	-1.87975	0.000671923	0.028965	intergenic
NC_027752.1-11518592	11518576	CGATCCATTGCCACCAGGATTCTTGGACCGA	22.65	2.83	-3.00064	0.000635938	0.0279357	intergenic
NC_027752.1-12431076	12431060	CGTTTGTCTGAGGCCTGGAGTAAGCTTTCTC	5.03	29.2	2.53734	0.000219215	0.0134998	intergenic
NC_027752.1-13087180	13087164	TGATGCATTCCATCCAGGGTGCTGAAGTGCT	44.45	10.36	-2.10116	0.000526416	0.025214	intergenic
NC_027752.1-13264868	13264852	TGGTAAGGTCGCTCCAGGTTTCGGGAGCGAC	31.03	1.88	-4.04486	4.53e-06	0.000898334	intergenic
NC_027752.1-13591792	13591776	GCTTCACGCGCGACCAGGGAACGAAACGGGA	19.29	76.3	1.98383	4.04e-06	0.000843017	intergenic
NC_027752.1-14365921	14365905	GCGAGTAAACCCACCTGGTTTACTGCATGCA	5.03	31.09	2.62782	0.000102851	0.0082847	intergenic
NC_027752.1-15141690	15141674	TACCTATTACGGTCCTGGACACTCCTTCCCG	1.68	22.61	3.75043	6.78e-05	0.00614181	intergenic
NC_027752.1-15654255	15654239	GCAGTCTGAGAAACCTGGGCATCTAGAATCA	44.45	10.36	-2.10116	0.000526416	0.025214	intergenic
NC_027752.1-15753458	15753442	CTGCCTACGTACCCCTGGTAAAGGGATCAAG	130.84	257.16	0.974863	0.000883983	0.0349565	intergenic
NC_027752.1-16790901	16790885	GGTGTCGTGAGGACCAGGAGAGCGTCCGTTA	52.84	15.07	-1.80995	0.000892373	0.0352173	intergenic
NC_027752.1-17394251	17394235	AGAGATTTATAAACCTGGCTCTGATACCAAT	19.29	53.69	1.4768	0.000750967	0.0312065	intergenic
NC_027752.1-17985642	17985626	ATGTTAATGCACTCCTGGAGTTGTAGAACGT	24.32	81.95	1.7526	1.54e-05	0.00215027	intergenic
NC_027752.1-18093040	18093024	CGCTAGACGACTTCCAGGAAGTCTTCCAGAG	44.45	5.65	-2.97586	2.19e-05	0.00272555	intergenic
NC_027752.1-18143890	18143874	GTATGGGGAGACTCCTGGATCAGCTCTAAGG	43.61	5.65	-2.94834	2.19e-05	0.00272555	intergenic
NC_027752.1-19028323	19028307	CGACTTTGCTTATCCTGGACGACTTTCTAGT	5.03	32.97	2.71252	4.85e-05	0.00483854	intergenic
NC_027752.1-19724500	19724484	AAGGCTTTCTTTTCCTGGTTTCCTCTACCAC	5.87	40.5	2.78649	2.54e-06	0.000585188	TSS1500
NC_027752.1-20288615	20288599	AGGTTTAGGGATTCCTGGTAATACTGCGAGG	1.68	19.78	3.55751	0.000272429	0.0156699	intergenic
NC_027752.1-20445331	20445315	TCTTGATTTCGGCCCAGGATGTAAGAGATCC	39.42	8.48	-2.21679	0.000593171	0.0269628	intergenic
NC_027752.1-21026202	21026186	TGTTCGGGAGTGTCCAGGTTCGTTACAAATA	30.19	4.71	-2.68027	0.000320481	0.017782	intergenic
NC_027752.1-21943416	21943400	AGCAGGATGAGCACCAGGGACACAACAACAG	40.26	9.42	-2.09555	0.00087631	0.0347231	TSS1500
NC_027752.1-22075141	22075125	GTCTTGAAGCAAACCAGGAACGAAGCCCTTC	2.52	18.84	2.9023	0.00152113	0.0482618	intergenic
NC_027752.1-23042506	23042490	TTGTCAATGCTGCCCTGGTGCCAGCCTATGT	32.71	5.65	-2.53341	0.000275043	0.0157495	intergenic
NC_027752.1-23149880	23149864	CGTTTACGCGACGCCAGGTTAATTATAATCA	135.04	38.62	-1.80597	2.13e-05	0.00272555	intron
NC_027752.1-23388625	23388609	TTTGCAACTTCTGCCTGGACAGTTAAGGAAC	11.74	36.74	1.64592	0.0012455	0.0428207	intergenic
NC_027752.1-23652481	23652465	TCCCCAATACGGACCTGGGTTTGAATCCCGC	2.52	19.78	2.97255	0.000983073	0.0372906	intergenic
NC_027752.1-23989022	23989006	TCATTATTGGTAGCCTGGACGTGTGGTGGCA	3.35	25.43	2.9243	0.00011295	0.00865392	TSS1500
NC_027752.1-24586247	24586231	TACCGGTTAGGGCCCTGGGCACGCCTCCTCG	79.68	24.49	-1.70202	0.000227515	0.0139671	intergenic
NC_027752.1-24733684	24733668	TATCGATGCCACACCTGGACGTATGTAGAAA	44.45	7.54	-2.55955	0.000124914	0.00907428	intergenic
NC_027752.1-24993343	24993327	CATGCCATCTAGACCAGGTGCTTTCTTTAGA	8.39	35.8	2.09322	0.000118691	0.00885176	intergenic
NC_027752.1-25264938	25264922	TTGACGGTTGGATCCTGGTGTCGATCGATGT	36.9	8.48	-2.12148	0.000810181	0.0326637	intergenic
NC_027752.1-25376226	25376210	AACAACCTCGTGTCCTGGCTCCAGACTTGAA	30.19	1.88	-4.00527	7.06e-06	0.00120997	intergenic
NC_027752.1-25965958	25965942	TCATCATTGACAACCAGGCCGACGTTGTGTA	73.81	19.78	-1.89977	0.00012186	0.00902127	intergenic
NC_027752.1-26232181	26232165	AGTTAGAGATCTTCCTGGTTAGCTGATGGAC	22.65	59.34	1.38949	0.00124163	0.0428207	intergenic
NC_027752.1-26445214	26445198	AGCTGTACACTAACCAGGACTAAACCACTAA	3.35	26.38	2.97721	7.37e-05	0.00638732	TSS1500
NC_027752.1-26895454	26895438	CTTGTCGACTAAACCAGGAGCTCCTTCCTTG	53.68	4.71	-3.51059	2.61e-07	0.000101378	intron
NC_027752.1-26982045	26982029	TAGGATCCGCGGACCTGGGTGTGAGGTCACC	38.58	4.71	-3.03405	1.58e-05	0.00215813	intergenic
NC_027752.1-26995262	26995246	ACCTATTCAGAAGCCTGGGCAGAAAAAGATT	10.06	36.74	1.86872	0.000317918	0.0177654	intergenic
NC_027752.1-27179648	27179632	TAAGTAGTTACCACCAGGATCTCTTACATCC	47.81	8.48	-2.49518	3.62e-05	0.00394205	intergenic
NC_027752.1-27207062	27207046	AACCAAAGGAGTTCCAGGAGGATTCTGAAGG	9.23	31.09	1.75205	0.00141266	0.0472832	intergenic
NC_027752.1-27271440	27271424	ATGATGAACAGTGCCTGGATGAACAGTACCT	18.45	49.92	1.436	0.00116143	0.0409719	intergenic
NC_027752.1-27911905	27911889	CTTTTGATCATCGCCAGGTGAACTTCTTGGT	32.71	81.01	1.30837	0.000552117	0.0260096	intergenic
NC_027752.1-28018020	28018004	TAGTGAGACGACTCCTGGTGAGATGACTCCT	36.9	8.48	-2.12148	0.000810181	0.0326637	Exon
NC_027752.1-28796316	28796300	ACCACGTTCCTCACCTGGAAACTTTTATACC	38.58	90.43	1.22895	0.00093398	0.0361358	intergenic
NC_027752.1-28800242	28800226	GCGTTTTAGGCTTCCTGGGACCGTCATTGAC	3.35	22.61	2.75473	0.000267144	0.0156178	intergenic
NC_027752.1-28894314	28894298	GCTCTTTCTTGTACCAGGTACCATTGTTGTT	206.33	48.04	-2.10265	1.23e-07	5.65e-05	intergenic
NC_027752.1-29597028	29597012	TTCAGGATAGCTCCCAGGAACCAAACATGAT	17.61	70.65	2.00429	6.73e-06	0.00120653	intergenic
NC_027752.1-29831113	29831097	TGATCTTGACACTCCTGGCCTTGACACACTG	57.03	4.71	-3.59792	9.67e-08	4.68e-05	intron
NC_027752.1-29935420	29935404	ATGGCCAAAGTCTCCTGGGTTTCGTCACCGG	63.74	16.96	-1.91006	0.000239934	0.0145249	intergenic
NC_027752.1-31055545	31055529	AGTTGATTAATGCCCAGGGTGCTGTGATCCC	90.58	32.97	-1.45804	0.00147478	0.0482107	intergenic
NC_027752.1-31165484	31165468	TAAGCAGTTACCACCTGGATCTCTCACATCC	43.61	3.77	-3.53202	6.99e-07	0.000215994	intergenic
NC_027752.1-31749034	31749018	TTCATTTCGTTTACCTGGATCTCGCGTGAGA	17.61	50.87	1.53042	0.000919134	0.0357851	intergenic
NC_027752.1-32461260	32461244	CATTCATTATTATCCAGGTTTGATTTCTGTT	22.65	2.83	-3.00064	0.000635938	0.0279357	intergenic
NC_027752.1-33847152	33847136	AATTTCATCATCTCCTGGAAAGATTTCAAAT	52.84	141.3	1.41906	3.45e-05	0.00379442	TSS1500
NC_027752.1-34479120	34479104	TGATTGAACTCAACCTGGGAAATTATGAGTT	20.97	1.88	-3.47952	0.000435303	0.0218364	TSS1500
NC_027752.1-34507352	34507336	ACTTGAAAGTGGTCCAGGCAGACGACGTACA	76.33	25.43	-1.58572	0.000726378	0.0306391	intergenic
NC_027752.1-34747815	34747799	CTAGTCTCAAGCCCCTGGATGCCTCCAGTCA	1.68	28.26	4.07223	7.06e-06	0.00120997	intergenic
NC_027752.1-34779464	34779448	AGTTTATAGTAGGCCTGGGACTTATTATCCG	1.68	35.8	4.41343	2.22e-07	8.98e-05	intergenic
NC_027752.1-35103583	35103567	GCATACCACAGCACCTGGGAAACAACGACGC	48.65	6.59	-2.88409	1.1e-05	0.00162767	intergenic
NC_027752.1-35560360	35560344	CGGGAAGGCGTGCCCAGGGCCCTAACCGGTA	35.23	6.59	-2.41845	0.000736236	0.03079	intergenic
NC_027752.1-35833790	35833774	GTGTTTACTCCCTCCTGGTGATGCCACATCA	25.16	2.83	-3.15226	0.000267144	0.0156178	TSS1500
NC_027752.1-36161635	36161619	CCCAACTGTGAGCCCAGGAAGCCCATTTCCG	15.1	57.46	1.92801	3.75e-05	0.0040764	TSS1500
NC_027752.1-36528198	36528182	GACATTTTGCAAACCTGGAAGCAAGCTGAGT	9.23	32.97	1.83675	0.000736236	0.03079	Exon
NC_027752.1-36731799	36731783	GGGAACTTCAACACCAGGAATCAAGGAGAGG	19.29	72.53	1.91072	7.92e-06	0.00131302	intergenic
NC_027752.1-36788988	36788972	CACAAGCCAATATCCTGGCTAATCTAGGGTC	10.9	45.21	2.05231	5.96e-05	0.0056577	intergenic
NC_027752.1-36794125	36794109	CCGTCCTTCATTACCAGGAAATTTGATACAT	8.39	32.97	1.97441	0.000330198	0.0181669	TSS1500
NC_027752.1-37687820	37687804	AACAGTCATTTCGCCTGGGATTCAGCGCGTC	69.62	16.01	-2.12053	3.43e-05	0.0037932	intergenic
NC_027752.1-37922579	37922563	TAACCCAAACCTCCCAGGAATTTGATCAATG	20.13	1.88	-3.42054	0.000697104	0.0295632	TSS1500
NC_027752.1-38168290	38168274	CATTGCAATTCATCCTGGTTTGATTAGAATG	8.39	30.14	1.84494	0.000921293	0.0357851	intergenic
NC_027752.1-38317440	38317424	ATGCAAGCTTTCTCCTGGCCAAAACAGGGGA	12.58	43.33	1.78423	0.000430316	0.0218364	intergenic
NC_027752.1-38611183	38611167	ATGTTGTAAACGTCCAGGGTCTTGACCCGCG	28.52	3.77	-2.91934	0.00016441	0.011236	Exon
NC_027752.1-38945712	38945696	TATTTGAAGACGCCCTGGGAAGAGTTGCGTT	80.52	7.54	-3.41671	3.16e-09	3.02e-06	intergenic
NC_027752.1-39282629	39282613	TGCAACATTCTCACCTGGTCCTGAACATACA	36.07	8.48	-2.08866	0.00110634	0.04	intergenic
NC_027752.1-39868386	39868370	TGGTAAAAATTATCCTGGTGCTTTTCTTGAG	3.35	22.61	2.75473	0.000267144	0.0156178	intergenic
NC_027752.1-40149822	40149806	CGACCACCCTTATCCAGGCCATGCGAGATGA	22.65	1.88	-3.59071	0.000170909	0.0113847	intergenic
NC_027752.1-40331754	40331738	CGGACTGATATTACCAGGAAGAACTGATGAT	10.06	60.29	2.58329	2.18e-07	8.98e-05	intergenic
NC_027752.1-40332834	40332818	ATGCGCATGGCAGCCAGGGCAGTGTTGTACT	11.74	97.97	3.06091	6.04e-11	1.48e-07	intergenic
NC_027752.1-40339121	40339105	ACGTAGAGAATCACCTGGAGCTAGTGAAGAA	15.1	84.78	2.48918	2.23e-08	1.39e-05	intergenic
NC_027752.1-40431172	40431156	AACGTTAGATCCCCCAGGTCAGTGTCCAGGA	28.52	5.65	-2.33565	0.00116134	0.0409719	Exon
NC_027752.1-40560209	40560193	TCATGGACATTATCCAGGATATCTTCGTCTC	33.55	4.71	-2.83251	7.06e-05	0.00629122	TSS1500
NC_027752.1-41334506	41334490	TGATATTAAACGTCCAGGCACAAAAGCCGAT	31.87	4.71	-2.7584	0.000150079	0.0105318	intergenic
NC_027752.1-42231005	42230989	ACTCGTCACGGTCCCTGGACGCCATCCCGGG	91.42	31.09	-1.55606	0.000784667	0.032401	intron
NC_027752.1-43054324	43054308	CCGATGGCATGATCCAGGTCCCAAACAGACC	22.65	65.94	1.54164	0.000296374	0.0167524	TSS1500
NC_027753.1-7162	7146	TCTCATCCACGGTCCTGGCATGCTTACTTGG	83.04	27.32	-1.60385	0.000755861	0.0313766	intergenic
NC_027753.1-510391	510375	ATTTAGTATCCATCCTGGAAGTTCGAAGATG	9.23	39.56	2.09964	5.46e-05	0.00527278	intergenic
NC_027753.1-678158	678142	CTCAGATGTTTATCCAGGAGGATCTGAATGT	41.94	9.42	-2.15453	0.000481956	0.0233987	TSS1500
NC_027753.1-829820	829804	GAGGGTCCATGTCCCTGGATGGTCTACTGTT	36.07	7.54	-2.25816	0.00110634	0.04	intron
NC_027753.1-977809	977793	GGATCCTCGTAGACCTGGCCGCATATCACGC	35.23	6.59	-2.41845	0.000736236	0.03079	intergenic
NC_027753.1-1130811	1130795	GCTGGCTGCATTTCCAGGACACATGCAGGAC	2.52	19.78	2.97255	0.000983073	0.0372906	intron
NC_027753.1-1382004	1381988	ACAAGATCAACCTCCTGGTTCCTAGTGCGCT	149.3	55.58	-1.42558	0.000604246	0.0272997	intergenic
NC_027753.1-1592200	1592184	ACTGAAGCTGATACCTGGAACAACAACAATG	37.74	2.83	-3.73722	1.16e-06	0.00032245	intergenic
NC_027753.1-1693081	1693065	AGACCCAACATCTCCTGGAGTAGTCATCGAT	71.29	158.25	1.15043	0.000310939	0.0175504	intergenic
NC_027753.1-1916601	1916585	ATATTCTTATTGCCCAGGAAATATTTCATGG	26.84	3.77	-2.83175	0.000368392	0.0197422	intergenic
NC_027753.1-2151154	2151138	TGACGGTTGATCCCCAGGCGATTGTTCCCGA	52	14.13	-1.87975	0.000671923	0.028965	intergenic
NC_027753.1-2219304	2219288	GTGAGTTTACTTCCCAGGCGTTTAATGACTA	41.1	7.54	-2.4465	0.000317918	0.0177654	intergenic
NC_027753.1-2251778	2251762	ATGAGGGTGATTTCCAGGCCTCCATTCAAGA	35.23	6.59	-2.41845	0.000736236	0.03079	1stExon
NC_027753.1-2291986	2291970	AGATCGTTGCCATCCAGGTTTGAGTCAAAGA	88.07	23.55	-1.90292	5.97e-05	0.0056577	intergenic
NC_027753.1-2347267	2347251	TCTGTCAGCTAGGCCTGGGAGTTCGGGTACC	58.71	14.13	-2.05484	0.000116818	0.00885176	intergenic
NC_027753.1-2377559	2377543	GATGGTGTTTGCTCCAGGCTTGTAAGGCGTG	51.16	15.07	-1.76334	0.00144514	0.048083	intergenic
NC_027753.1-2562352	2562336	TCGCGAATCCTCGCCTGGTGTTGCTGCCGCT	93.1	21.67	-2.10308	8.49e-06	0.0013768	intergenic
NC_027753.1-2584768	2584752	CCATGAAACATCTCCTGGACTGTAAGTATGT	44.45	7.54	-2.55955	0.000124914	0.00907428	intergenic
NC_027753.1-2723045	2723029	ACAACTCAATCCTCCAGGAACACCACAGTGG	31.87	2.83	-3.49333	1.36e-05	0.00191942	intergenic
NC_027753.1-2905886	2905870	TAAGTCATTGGTGCCAGGAAGCATACATGGA	62.91	19.78	-1.66925	0.00123077	0.0428207	intron
NC_027753.1-2997178	2997162	GGGTCGTTCATTGCCTGGTAGAATTCGTCAC	78	23.55	-1.72775	0.000333384	0.0183165	TSS1500
NC_027753.1-3009211	3009195	GGAATGCTTCACCCCTGGAACCGTTTCGCTC	30.19	4.71	-2.68027	0.000320481	0.017782	TSS1500
NC_027753.1-3407488	3407472	GCCACACACAATTCCAGGAAACAATTATGTA	35.23	8.48	-2.05467	0.00151018	0.0482618	intergenic
NC_027753.1-3799332	3799316	CAATCACTTCTGTCCTGGGTTCTGTAACGCC	41.1	9.42	-2.12534	0.000649935	0.02836	intergenic
NC_027753.1-3965443	3965427	GAGTGGGTAAATACCTGGGGCTTCCCAAACA	24.32	1.88	-3.69334	0.000107496	0.00851886	intergenic
NC_027753.1-4148422	4148406	TGTCGAAAATCAACCTGGATTTTGCTGCCGT	5453.55	9.42	-9.17725	1.47e-82	5.75e-78	intergenic
NC_027753.1-4378511	4378495	ACATGGGGGTATCCCAGGCCGAAGCCCAGAC	29.36	2.83	-3.37498	4.81e-05	0.00483854	intergenic
NC_027753.1-4635194	4635178	TAAGTCAATTGGGCCAGGCTATGTTTACATG	61.23	16.01	-1.93527	0.000284136	0.0161304	intergenic
NC_027753.1-4664058	4664042	CCACAACTAACTTCCAGGATCTTTTGACTTG	15.1	48.04	1.66969	0.000382036	0.0202758	intergenic
NC_027753.1-4793776	4793760	TGCTAGAGGCATACCTGGAGCTTGAGGACAG	7.55	31.09	2.0419	0.000654363	0.0283639	TSS1500
NC_027753.1-4998816	4998800	ACAATGATGCCAACCTGGGTGCGTATGAGGT	114.07	36.74	-1.6345	0.000190775	0.0120872	intergenic
NC_027753.1-5254207	5254191	TTGATCAACAAATCCTGGTGGTTGTGTGACA	23.48	2.83	-3.05256	0.000635938	0.0279357	Exon
NC_027753.1-5708152	5708136	CATTCCAATCAAACCAGGATGAACCACGATG	2.52	25.43	3.33504	0.00011295	0.00865392	intergenic
NC_027753.1-5712160	5712144	TGAGGACTTATGTCCTGGCCTTTTACAGTTC	49.49	117.75	1.25052	0.00022692	0.0139524	intergenic
NC_027753.1-6682986	6682970	TCGCTAGGTCTAGCCAGGATAACATGTAATC	53.68	9.42	-2.51059	1.36e-05	0.00191942	intergenic
NC_027753.1-6787938	6787922	GATGCCTGCAATTCCAGGGGATGGAAGTAGA	8.39	31.09	1.88971	0.000654363	0.0283639	intergenic
NC_027753.1-6996211	6996195	AGTCAAGTTGGTTCCTGGATGTGGAGGAAGA	6.71	39.56	2.55966	7.92e-06	0.00131302	intergenic
NC_027753.1-7453763	7453747	GGATGAGCTTTCTCCAGGGAGGTAAGGGAGG	25.16	2.83	-3.15226	0.000267144	0.0156178	intergenic
NC_027753.1-7467698	7467682	CAGGTGTTGGTTTCCTGGATTTAATAGCCTG	12.58	38.62	1.61822	0.00130036	0.0440886	intergenic
NC_027753.1-7611748	7611732	AAAGGGCCATGATCCAGGGTTTATGAGTCAT	25.16	3.77	-2.7385	0.000828701	0.0330705	intron
NC_027753.1-8493610	8493594	GTCTTGGGCCGAGCCTGGTTAATGGCAATCC	40.26	7.54	-2.41671	0.00043425	0.0218364	TSS1500
NC_027753.1-9298774	9298758	TCTGAGAGAAACACCAGGCTCCATCAGAATA	58.71	17.9	-1.71365	0.000963794	0.0370664	intergenic
NC_027753.1-10173146	10173130	ACAACTTTCGTGACCTGGCATTCGCCAATTC	45.29	3.77	-3.58656	4.81e-07	0.000166848	1stExon
NC_027753.1-10174951	10174935	CGCGTCGAGGCCTCCAGGGGTTTGAGCTGTA	128.33	27.32	-2.23183	3.72e-07	0.000134979	TSS200
NC_027753.1-10687780	10687764	CACAGAGGTAGCACCTGGTATTACACCTCAG	2.52	20.72	3.03953	0.000635938	0.0279357	intergenic
NC_027753.1-11098623	11098607	ACAGCCCTCGAGCCCAGGCTTATACCTTGTT	150.97	26.38	-2.51675	5.68e-09	4.67e-06	intergenic
NC_027753.1-11178131	11178115	AACAAGGTATTAGCCTGGGTTCGAGAGCTGT	50.32	12.25	-2.03835	0.000354857	0.0193876	intergenic
NC_027753.1-11395430	11395414	TAAGCAGTTACTACCAGGATCTCTCACATCC	69.62	4.71	-3.8857	2.12e-09	2.19e-06	intergenic
NC_027753.1-11625636	11625620	TGCACTGCGGATACCTGGGCGTTGATTTGTT	46.97	5.65	-3.05542	8.03e-06	0.00131302	intergenic
NC_027753.1-11758307	11758291	TGATCTCTTTGTCCCTGGTGATGTGAGTATC	78.84	21.67	-1.86323	0.000113538	0.00868204	Exon
NC_027753.1-12177967	12177951	ACGAAGTCGATGTCCAGGCAACGCAGGATCC	57.03	16.96	-1.74958	0.000942844	0.0363676	Exon
NC_027753.1-12890855	12890839	GCAACTGCTTGAACCTGGTCTGTTCCATCAC	21.81	2.83	-2.94612	0.000983073	0.0372906	intergenic
NC_027753.1-12941978	12941962	GAGAACATCTGCTCCAGGTAAGCAACCAGGG	30.19	89.49	1.56766	4.28e-05	0.00452632	intergenic
NC_027753.1-13615929	13615913	AAGCTGATGATCACCTGGGTACTTAAGAGAT	21.81	81.01	1.89311	6.49e-06	0.00117364	TSS1500
NC_027753.1-13754059	13754043	GAGGGAGTTCGCGCCTGGGCGCTATTCATGT	70.45	13.19	-2.41716	4.88e-06	0.000943299	intergenic
NC_027753.1-15030832	15030816	TTGACTTGTTCATCCTGGACTTGTACGATGG	36.9	3.77	-3.29098	6.93e-06	0.00120997	intergenic
NC_027753.1-15883724	15883708	CCATGGAGTGCCGCCAGGGACCGCAGCAGGA	53.68	2.83	-4.24551	3.65e-09	3.33e-06	intergenic
NC_027753.1-16745954	16745938	ATTTGGTTTTGGACCTGGCTAACCCGTGGTC	10.06	36.74	1.86872	0.000317918	0.0177654	intergenic
NC_027753.1-16870667	16870651	TCCCCTTTTACTCCCAGGCCGCCATAGACCT	22.65	69.71	1.62185	0.000130333	0.00939992	intergenic
NC_027753.1-17286351	17286335	CCTAGAGAAAGTACCAGGGCTAGATGGGATG	36.07	6.59	-2.45245	0.000531367	0.0253582	intergenic
NC_027753.1-17328519	17328503	TGTCGAATATCAACCTGGATTTTGCTGCTCT	67.94	16.01	-2.08529	5.48e-05	0.00527278	intergenic
NC_027753.1-17460175	17460159	TATTTGAGAGTGCCCAGGCGATTGCAGTACA	54.52	8.48	-2.68465	4.26e-06	0.000858202	Exon
NC_027753.1-17469046	17469030	GGACTTGGAAGGTCCAGGACTGCCGAGATCT	44.45	7.54	-2.55955	0.000124914	0.00907428	intergenic
NC_027753.1-17472528	17472512	AGTTTGTTCTCAGCCTGGAGCGCCGAAGGTG	77.16	19.78	-1.96381	6.48e-05	0.00605239	TSS200
NC_027753.1-17590641	17590625	TGATAAAGGAACCCCAGGAGTAGCCAAGCTT	68.78	15.07	-2.19031	2.37e-05	0.00284495	intergenic
NC_027753.1-17893579	17893563	TACGGTGAAGTCACCAGGGTTCGAATCCCGA	59.55	14.13	-2.07534	9.1e-05	0.00759534	TSS1500
NC_027753.1-18740202	18740186	TTGGCTTCAAAATCCTGGACTGTAAGTGATT	5.03	25.43	2.3379	0.00100503	0.0378726	intergenic
NC_027753.1-18784524	18784508	TGCCCCATGGGTCCCAGGCTCACAGCACTGC	46.13	7.54	-2.61307	6.71e-05	0.00614181	intergenic
NC_027753.1-18868544	18868528	GACCATACCCTCGCCTGGGAGGTGCATGGCG	18.45	48.98	1.40857	0.00146698	0.0481968	intergenic
NC_027753.1-18913186	18913170	GAGACCATCCTCACCTGGGCTCTACTCCCCT	69.62	24.49	-1.50731	0.00152611	0.0482794	intergenic
NC_027753.1-18938514	18938498	CGCAACAACACGTCCAGGCTACTGACAACAT	148.46	54.63	-1.44231	0.000539343	0.0256452	intergenic
NC_027753.1-19026239	19026223	CAACTATGTCACTCCAGGATGCTATCGCGCG	32.71	84.78	1.37399	0.000282186	0.0160895	intergenic
NC_027753.1-19446851	19446835	TGCAGTTGAATATCCTGGGGGAGCAAGTTCC	31.87	2.83	-3.49333	1.36e-05	0.00191942	TSS1500
NC_027753.1-19583700	19583684	CATGTTTGCCAATCCAGGTTTGGATAATGTT	43.61	7.54	-2.53202	0.000124914	0.00907428	intergenic
NC_027753.1-19934952	19934936	CATGCTCTGGGTGCCTGGCGTAACCCATACA	74.65	151.66	1.02263	0.00120817	0.0424297	intergenic
NC_027753.1-20071380	20071364	CATCATGGTCGAACCAGGATGACCAAGCTGG	31.87	77.24	1.27715	0.000906055	0.035614	intergenic
NC_027753.1-20356747	20356731	TACACTCGCTTCACCTGGGTTCGGTTTAGTA	72.97	25.43	-1.52077	0.00126725	0.0433029	intergenic
NC_027753.1-20785359	20785343	AGAGATCTTTATCCCTGGATGATATGGTACA	28.52	2.83	-3.3331	4.81e-05	0.00483854	intergenic
NC_027753.1-20808852	20808836	CATTCCATCCGGTCCTGGAGCTTTCTCTGGA	8.39	40.5	2.27118	2.19e-05	0.00272555	intergenic
NC_027753.1-21406217	21406201	AACAGCTCCACCACCAGGCATATCATCACCA	41.94	3.77	-3.47569	1.49e-06	0.000397553	TSS1500
NC_027753.1-21407480	21407464	CAGATGCTAGCTTCCTGGATGGACAATAAGA	38.58	8.48	-2.18572	0.000593171	0.0269628	intron
NC_027753.1-21689478	21689462	CTGTCGATGGCGACCTGGTAGTGGTGGTGCT	64.58	182.74	1.50063	6.77e-06	0.00120653	intergenic
NC_027753.1-21917906	21917890	TAACTTAAGCTTTCCTGGAAACAACTTCAGC	152.65	56.52	-1.43339	0.000489748	0.0237476	intergenic
NC_027753.1-22735848	22735832	AACAACCTCGTGTCCTGGCTCCAGATTTGAT	30.19	4.71	-2.68027	0.000320481	0.017782	intron
NC_027753.1-23062910	23062894	ACAGCTCTCGCGCCCAGGCTTATACCTTGTT	83.04	11.3	-2.87748	3.6e-08	1.99e-05	intergenic
NC_027753.1-23073835	23073819	ATGTAGATTGTTGCCTGGAAGGCGTATCGAT	33.55	93.26	1.47495	0.000107973	0.00853926	TSS1500
NC_027753.1-23355739	23355723	AACAATCGATAGACCTGGATGATCAGCTGAG	42.78	7.54	-2.5043	0.000170493	0.0113847	TSS200
NC_027753.1-23854740	23854724	GATGCGTTGAATCCCAGGCGAAATGATTGTT	73.81	15.07	-2.29214	7.16e-06	0.0012215	intergenic
NC_027753.1-24575584	24575568	ATATCTGTTCTGTCCAGGGCTCTGACCTCAC	45.29	9.42	-2.26539	0.000196539	0.0122964	intergenic
NC_027753.1-25289520	25289504	AGTCTCGCAAACGCCAGGTTTTGCGAGTTGA	151.81	58.4	-1.37823	0.000676527	0.0291315	intergenic
NC_027753.1-25583427	25583411	GGTCTTAGCTAGGCCTGGGCATTTCGGGTAT	114.07	43.33	-1.39648	0.00107366	0.039752	intergenic
NC_027753.1-25602106	25602090	GAGAGGTTGGACTCCTGGATCTAGCGTGACC	36.9	105.5	1.51555	3.54e-05	0.00387888	intron
NC_027753.1-25703024	25703008	TTGATCAACAAATCCAGGAGGCTGAGAGACA	31.87	5.65	-2.49588	0.000394089	0.0207376	intergenic
NC_027753.1-25730845	25730829	TATGTTGCTCTGGCCAGGTCGCTCCGGGATG	8.39	42.39	2.33698	1.12e-05	0.00163428	intergenic
NC_027753.1-26625931	26625915	ACAGTTCTCTACTCCTGGTGGTCAACCTCCT	47.81	11.3	-2.08099	0.000326226	0.0180274	intergenic
NC_027753.1-26628276	26628260	TGTTACGCAGCCACCTGGATTTGAAGATCAT	49.49	13.19	-1.90769	0.000828448	0.0330705	intergenic
NC_027753.1-27070206	27070190	CAGATCCGAGTCGCCAGGAAGATCCAACTTA	44.45	5.65	-2.97586	2.19e-05	0.00272555	intergenic
NC_027753.1-27689392	27689376	AAGCCAAGTTGGGCCTGGAGGCGGACCACCA	2.52	63.11	4.64637	2.73e-11	7.15e-08	TSS1500
NC_027753.1-28407626	28407610	AAGCCGTTTATATCCTGGTCATAGACCATGG	35.23	6.59	-2.41845	0.000736236	0.03079	intergenic
NC_027753.1-28558553	28558537	TTGTTCTACAACTCCTGGAAAAGGTCTTGAC	37.74	8.48	-2.15396	0.000810181	0.0326637	intergenic
NC_027753.1-28572103	28572087	ATGTCTCAAACCACCAGGCCACACGCAAAGC	130.01	45.21	-1.52391	0.00034503	0.0189298	Exon
NC_027753.1-28599231	28599215	CCTAAAATGAGATCCTGGATCTGTTGTGCCG	3.35	31.09	3.21422	8.97e-06	0.00143012	intron
NC_027753.1-33206471	33206455	AGCACTTTAGGCTCCTGGATGTGGAAGAAGT	6.71	29.2	2.12158	0.00129692	0.0440102	intergenic
NC_027753.1-33258724	33258708	ACATCGCTAGGATCCAGGTCGACGTGCCCGA	199.62	59.34	-1.75018	6.77e-06	0.00120653	intergenic
NC_027753.1-33669749	33669733	GAGAGAGAGGTGGCCAGGTGGAGAGAAGGCT	7.55	38.62	2.3548	3.06e-05	0.00354495	intergenic
NC_027753.1-34277676	34277660	ATTCCTCAAGGTCCCAGGGACCCACCGTGTG	63.74	18.84	-1.7584	0.000638556	0.0280193	TSS1500
NC_027753.1-34547268	34547252	GGGCAGTGTGGCTCCTGGCACCAAATCAATG	22.65	73.47	1.69764	7.04e-05	0.00629122	intron
NC_027753.1-34649809	34649793	CGAGTTCGATATCCCTGGTGTTTTTAACTCA	15.1	46.16	1.61209	0.000640188	0.0280282	intergenic
NC_027753.1-35932792	35932776	GGTGGAATGAACCCCTGGATCACAGTACCCT	90.58	32.03	-1.49977	0.0010829	0.0399248	intron
NC_027753.1-36718365	36718349	ATGAATTCAACCTCCTGGATCTAGAGCGTCT	59.55	17.9	-1.73414	0.000963794	0.0370664	intergenic
NC_027753.1-37028251	37028235	ATGTTTTTGTAGACCTGGGGCTGTGCTGCCG	49.49	12.25	-2.01436	0.00046355	0.0229336	intergenic
NC_027753.1-37694364	37694348	AGAACGTTGCTTACCTGGCTAAAGTCAATCC	21.81	1.88	-3.53619	0.000272429	0.0156699	intergenic
NC_027753.1-37898744	37898728	GGTTCTTCATGTGCCTGGAAGCGAGCAAAAG	49.49	122.46	1.3071	0.000118487	0.00885176	TSS1500
NC_027753.1-39003392	39003376	CAAGAGCGACACCCCAGGAAGACTGTGTGGT	36.9	7.54	-2.29098	0.000810181	0.0326637	intron
NC_027753.1-39504929	39504913	ACTCAGGACCGATCCTGGACAAAGCCTAATG	65.42	20.72	-1.65871	0.00124163	0.0428207	intergenic
NC_027754.1-86619	86603	TGTTAGCCGTAGGCCTGGGACGGATCGGATA	20.97	2.83	-2.88945	0.00152113	0.0482618	TSS200
NC_027754.1-87754	87738	TTTTCCTTGCCCACCAGGATCTTGCGCATGG	43.61	9.42	-2.21086	0.000265004	0.0156178	TSS1500
NC_027754.1-619593	619577	GTGGGCGGGCGACCCTGGTGGTGGTGAGACG	69.62	19.78	-1.81546	0.000283027	0.0160907	TSS1500
NC_027754.1-810019	810003	GTATTGGCGTGTCCCAGGATCAGAGTAGGCG	114.91	27.32	-2.07247	3.4e-06	0.000733218	intergenic
NC_027754.1-810371	810355	TGTTATACAATGCCCAGGCTGTGGAACATCA	38.58	7.54	-2.35522	0.000593171	0.0269628	intergenic
NC_027754.1-829774	829758	TCCAGAGAAGGCGCCAGGACCGGATGGTATG	1.68	19.78	3.55751	0.000272429	0.0156699	intergenic
NC_027754.1-1001222	1001206	GGAGATAAACAAGCCTGGACATTCCTTGCTT	31.87	4.71	-2.7584	0.000150079	0.0105318	intergenic
NC_027754.1-1172463	1172447	GGCTCTCTCGTTCCCTGGATTCTGTGGACAA	38.58	7.54	-2.35522	0.000593171	0.0269628	intergenic
NC_027754.1-1380099	1380083	ACAGCTCTCGAGCCCAGGCTTACACCTTGTT	130.84	42.39	-1.62601	9.71e-05	0.0079553	intergenic
NC_027754.1-1408692	1408676	GGTCTAGAAACGCCCTGGAAATGGAATAGTC	2.52	25.43	3.33504	0.00011295	0.00865392	intergenic
NC_027754.1-2118024	2118008	CCCAATGGCTCGTCCTGGCCAGCCAGAGTGT	34.39	2.83	-3.60312	5.93e-06	0.00108649	intergenic
NC_027754.1-2145963	2145947	TGTCCCGTGGGCTCCAGGCTCATAGCGCTGC	57.87	16.01	-1.85384	0.000454687	0.0227506	intergenic
NC_027754.1-2367438	2367422	CTTGTTTCACATCCCAGGCGACGAGCTCGCC	28.52	5.65	-2.33565	0.00116134	0.0409719	intergenic
NC_027754.1-2499230	2499214	CAGCCCTCGTAGCCCAGGCTCTGACCTTGTT	34.39	5.65	-2.60567	0.000192066	0.0120872	intergenic
NC_027754.1-2642590	2642574	CATCTCTCGCAGCCCAGGCTCTTACCTTGTT	38.58	7.54	-2.35522	0.000593171	0.0269628	intergenic
NC_027754.1-2831353	2831337	GAGGACTGTGTGTCCAGGGTAGCAAGTGTTG	62.91	19.78	-1.66925	0.00123077	0.0428207	intergenic
NC_027754.1-2950346	2950330	TACTGCAAATTGCCCAGGATCACTCTTCTTC	52	15.07	-1.78683	0.00113585	0.0405065	intergenic
NC_027754.1-2962379	2962363	CATCAGTTTCTTACCAGGTGATCCTTAATGG	19.29	60.29	1.64407	0.000151925	0.0106234	1stExon
NC_027754.1-3170872	3170856	GCTTTCACTGACACCTGGCAACTCAAAAATA	26	2.83	-3.19964	0.000173551	0.0113847	TSS200
NC_027754.1-3231705	3231689	CACTGAAAGCAGTCCAGGATGATTGAATGAG	38.58	91.37	1.24387	0.000804544	0.0326637	intergenic
NC_027754.1-3352140	3352124	CAAATCGTGTTCCCCTGGCCTTGTGTGAACC	31.03	5.65	-2.45734	0.000564896	0.0263493	intergenic
NC_027754.1-3466873	3466857	TGATAGTTGAATCCCAGGTATGAGGCCCACA	60.39	10.36	-2.54329	5.49e-06	0.00104049	intergenic
NC_027754.1-3484318	3484302	CATATTTGCCACTCCAGGTTTGGCTAGTGTT	40.26	6.59	-2.611	0.000199909	0.0124674	intergenic
NC_027754.1-3518425	3518409	TGCAGTTAATGACCCAGGTGCATGACCAGTC	6.71	36.74	2.45297	2.27e-05	0.00275522	intergenic
NC_027754.1-4435519	4435503	TACTGTGTTGTTTCCAGGTATGAAAGACCTT	9.23	33.91	1.87731	0.000531367	0.0253582	intergenic
NC_027754.1-4674481	4674465	CGGATGCGGGAAGCCAGGTATGATCAGAGAT	3.35	19.78	2.56181	0.000983073	0.0372906	1stExon
NC_027754.1-5440262	5440246	CATGCCGTCCGGGCCTGGGCACTTGTGTGGG	4.19	36.74	3.13233	3.2e-06	0.000697521	intergenic
NC_027754.1-6007421	6007405	GGTACCCGAACGCCCAGGCCTACAAGCATCC	20.13	1.88	-3.42054	0.000697104	0.0295632	intergenic
NC_027754.1-6090658	6090642	ACCTAAACCGAAACCAGGAAGCTAGGCTGTA	51.16	13.19	-1.95557	0.000494587	0.0239231	intergenic
NC_027754.1-6434333	6434317	AGGGTGTCCACCTCCAGGTACCGGATTAAGG	4.19	44.27	3.40131	1.58e-07	6.97e-05	intergenic
NC_027754.1-6473782	6473766	ACATTGCTAGGATCCAGGTCAACTTGCTCGA	26	1.88	-3.78971	4.29e-05	0.00452632	intergenic
NC_027754.1-6498211	6498195	TCGGTCCTCTATCCCTGGCGATGCCGAAATG	9.23	38.62	2.06495	7.55e-05	0.00650677	intergenic
NC_027754.1-6652212	6652196	CGCAGAAAAGAGTCCAGGCTGAGCGCGAATA	50.32	3.77	-3.7385	7.61e-08	3.78e-05	intergenic
NC_027754.1-6861280	6861264	TCGTTGTAAGAAGCCAGGACTCGCAGCTGTA	20.97	1.88	-3.47952	0.000435303	0.0218364	intergenic
NC_027754.1-7549599	7549583	AAACACGGCCACACCAGGAGATACAAGAGAC	1.68	16.96	3.3356	0.00111859	0.04	intergenic
NC_027754.1-7725028	7725012	AGAAAAACAACGTCCAGGGCCGAGTAAGAGT	3.35	21.67	2.69347	0.000411878	0.0212036	intergenic
NC_027754.1-7860915	7860899	TATTCGTGAAGATCCAGGAACCTGTTGGTTA	37.74	3.77	-3.32346	4.71e-06	0.000918407	intergenic
NC_027754.1-8250839	8250823	AATGGATCAGTGTCCAGGCCGAGGGACGTCA	1.68	33.91	4.33518	5.18e-07	0.000177481	1stExon
NC_027754.1-8372026	8372010	TGCTCGTCAAATCCCTGGAAGCTGAAGATCA	65.42	10.36	-2.65871	1.8e-06	0.000443833	intergenic
[truncated: 468 more rows]

## Sheet: Bro-10 VS.Bro-11 at CG sites
Data set 10 Differential DNA methylation levels of CG and CHG sites in Bro-12 hybrid triad.
[truncated: 2,342 more rows]

## Sheet: Bro-10 VS.Bro-11 at CHG sites
Data set 10 Differential DNA methylation levels of CG and CHG sites in Bro-12 hybrid triad.
[truncated: 3,938 more rows]
