# Supplementary material for: Transcriptome and DNA methylome reveal insights into yield heterosis in the curds of broccoli (Brassica oleracea L var. italic)
Source: BMC Plant Biol. 2018 Aug 13;18:168. doi: 10.1186/s12870-018-1384-4 (PMC6090608; doi:10.1186/s12870-018-1384-4)
Supplement: Supplementary file 2 — Data set 1. DEGs detected by pairwise comparison in NKR-06 and two parents. Data set 2. DEGs detected by pairwise comparison in Bro-12 and two parents. Data set 3. DEGs in the hybrids compared with both parents. Data set 4. Non-additively expressed genes in two hybrid triads. Data set 5. GO functional annotation of the DEGs in the NKR-04/− 05/− 06 hybrid triad. Data set 6. GO functional annotation of the DEGs in the Bro-10/− 11/− 12 hybrid triad. Data set 7. DNA methylation of CG and CHG sites detected in the hybrid broccoli and their parents. Data set 8. Differential DNA methylation levels of CG and CHG sites in NKR-06 hybrid triad. Data set 9. Genes with different methylation levels in NKR-06 hybrid triad. Data set 10 Differential DNA methylation levels of CG and CHG sites in Bro-12 hybrid triad. Data set 11. Genes with differential methylation levels in Bro-12 hybrid triad. (ZIP 5944 kb) [file 12870_2018_1384_MOESM2_ESM.zip › data set 11.xlsx]

## Sheet: Bro-12 VS. Bro-10 at CG sites
Transcriptome and DNA methylome reveal insights into yield heterosis in the curds of broccoli (Brassica oleracea L var. italic) Hui Li2, Jiye Yuan1, Mei Wu1, Zhanpin Han2, Lihong Li1, Hanmin Jiang3, Yinglan Jia1, Xue Han1, Min Liu4, Deling Sun3, Chengbin Chen1, Wenqin Song1, Chunguo Wang1** 1College of Life Sciences, Nankai University, Tianjin, China 2College of Horticulture and Landscape, Tianji…
Data set 11 Genes with differential methylation levels in Bro-12 hybrid triad.
Differential DNA methylatio levels of genes between Bro-12 and Bro-10 at CG sites
	Normalized DNA methylation levels
Gene ID	Bro-10	Bro-12	log2(Bro-12/Bro-10)	P value	Corrected P value	Description
LOC106324504	0.67	24.65	5.20128	7.41e-06	0.0016807	gene_biotype=protein_coding
LOC106329638	34.92	7.97	-2.1314	0.000531367	0.0369442	gene_biotype=protein_coding
LOC106334765	1.35	15.57	3.52774	0.000683214	0.039546	gene_biotype=protein_coding
LOC106335878	6.71	34.43	2.35928	0.000330198	0.0260882	gene_biotype=protein_coding
LOC106329770	21.15	84.08	1.99111	6.49e-06	0.0016807	gene_biotype=protein_coding
LOC106335867	56.07	17.03	-1.71915	0.000575055	0.0386919	gene_biotype=protein_coding
LOC106334420	9.07	35.52	1.96946	0.000810181	0.0445491	gene_biotype=protein_coding
LOC106305397	3.69	24.64	2.73931	0.00055231	0.038146	gene_biotype=protein_coding
LOC106305369	1.01	38.42	5.24943	1.91e-08	3.97e-05	gene_biotype=protein_coding
LOC106328528	47.34	10.51	-2.1713	0.000166733	0.016658	gene_biotype=protein_coding
LOC106334843	47.01	6.89	-2.77039	5.77e-06	0.00167016	gene_biotype=protein_coding
LOC106329881	33.24	4.35	-2.93383	2.24e-05	0.00371305	gene_biotype=protein_coding
LOC106329989	3.69	39.86	3.43325	1.49e-06	0.000575434	gene_biotype=protein_coding
LOC106332879	0.67	25.73	5.26315	4.58e-06	0.0013636	gene_biotype=pseudogene	pseudo=true
LOC106341630	18.46	53.64	1.53891	0.000942844	0.0494117	gene_biotype=protein_coding
LOC106335320	10.41	54.72	2.3941	4.22e-06	0.00133467	gene_biotype=protein_coding
LOC106330165	30.56	6.89	-2.14907	0.000921293	0.0487724	gene_biotype=protein_coding
LOC106330172	650.73	2011.78	1.62834	3.94e-08	4.57e-05	gene_biotype=protein_coding
LOC106312825	2.68	25.73	3.26315	0.00011295	0.0125739	gene_biotype=protein_coding
LOC106320512	153.11	60.89	-1.33029	0.000446595	0.0325702	gene_biotype=protein_coding
LOC106330292	71.52	25.01	-1.51584	0.000714694	0.0405084	gene_biotype=protein_coding
LOC106330346	1.34	31.16	4.53939	4.36e-07	0.000284042	gene_biotype=protein_coding
LOC106335813	38.95	8.69	-2.1642	0.000317918	0.0259093	gene_biotype=protein_coding
LOC106330918	11.08	39.86	1.84698	0.000934992	0.0492476	gene_biotype=protein_coding
LOC106329561	56.41	10.51	-2.42419	1.28e-05	0.00256396	gene_biotype=lncRNA
LOC106331067	11.42	41.68	1.86779	0.000394896	0.0298433	gene_biotype=protein_coding
LOC106326306	35.59	7.25	-2.29542	0.000166842	0.016658	gene_biotype=protein_coding
LOC106328968	140.35	6.16	-4.50995	2.07e-17	1.25e-13	gene_biotype=pseudogene	pseudo=true
LOC106336278	1.68	24.64	3.87447	4.29e-05	0.00596186	gene_biotype=protein_coding
LOC106330820	32.57	98.58	1.59775	6.58e-05	0.00880311	gene_biotype=protein_coding
LOC106334181	0.67	22.11	5.04439	3.23e-05	0.00489102	gene_biotype=pseudogene	pseudo=true
LOC106335567	3.02	25.36	3.06993	0.000173551	0.016759	gene_biotype=protein_coding
LOC106334882	0.67	18.12	4.75728	0.000243198	0.0216779	gene_biotype=protein_coding
LOC106330928	8.4	149.69	4.15544	2.39e-17	1.25e-13	gene_biotype=pseudogene	pseudo=true
LOC106335453	0.67	15.59	4.54032	0.000683214	0.039546	gene_biotype=protein_coding
LOC106328472	38.28	7.97	-2.26394	0.000199909	0.0187824	gene_biotype=protein_coding
LOC106331085	4.03	23.56	2.54749	0.000828701	0.0445491	gene_biotype=protein_coding
LOC106334430	27.2	85.16	1.64657	9.9e-05	0.0115969	gene_biotype=protein_coding
LOC106336308	82.6	24.64	-1.74514	8.75e-05	0.0106612	gene_biotype=protein_coding
LOC106337416	1.34	18.12	3.75728	0.000243198	0.0216779	gene_biotype=protein_coding
LOC106342677	7.39	32.61	2.14167	0.000464788	0.0336617	gene_biotype=protein_coding
LOC106342584	13.43	53.28	1.98813	7.15e-05	0.00920632	gene_biotype=protein_coding
LOC106343045	22.5	63.43	1.49524	0.000825621	0.0445491	gene_biotype=protein_coding
LOC106331909	1.01	15.58	3.94727	0.000683214	0.039546	gene_biotype=pseudogene	pseudo=true
LOC106308062	0.67	25.37	5.24282	7.41e-06	0.0016807	gene_biotype=protein_coding
LOC106342080	42.98	10.87	-1.98331	0.000526416	0.0368456	gene_biotype=protein_coding
LOC106338705	3.36	45.3	3.75298	3.42e-08	4.45e-05	gene_biotype=pseudogene	pseudo=true
LOC106338709	2.35	22.11	3.23397	0.000170909	0.016658	gene_biotype=protein_coding
LOC106339383	24.18	4.35	-2.47473	0.000828701	0.0445491	gene_biotype=protein_coding
LOC106337598	16.12	1.09	-3.88645	0.000683214	0.039546	gene_biotype=protein_coding
LOC106339241	6.72	49.64	2.88497	1.12e-06	0.000503637	gene_biotype=pseudogene	pseudo=true
LOC106336706	3.02	101.45	5.07008	5.41e-16	1.88e-12	gene_biotype=protein_coding
LOC106344190	27.53	2.17	-3.66524	1.1e-05	0.00233447	gene_biotype=pseudogene	pseudo=true
LOC106294574	6.38	45.66	2.8393	1.41e-06	0.000575434	gene_biotype=protein_coding
LOC106343240	1.35	16.3	3.59384	0.000683214	0.039546	gene_biotype=protein_coding
LOC106292642	30.22	4.71	-2.6817	0.000219215	0.0204125	gene_biotype=protein_coding
LOC106296095	66.82	20.66	-1.69344	0.000349358	0.0273944	gene_biotype=protein_coding
LOC106343587	1.01	21.75	4.42859	3.23e-05	0.00489102	gene_biotype=protein_coding
LOC106296006	1.34	15.94	3.57235	0.000683214	0.039546	gene_biotype=protein_coding
LOC106343567	42.32	3.99	-3.40688	6.99e-07	0.000347274	gene_biotype=protein_coding
LOC106295273	15.45	49.29	1.67369	0.000671923	0.039546	gene_biotype=protein_coding
LOC106295634	33.24	5.44	-2.61124	7.06e-05	0.00919908	gene_biotype=protein_coding
LOC106343466	2.35	27.18	3.53181	1.73e-05	0.00322152	gene_biotype=protein_coding
LOC106292617	5.37	28.99	2.43256	0.000320481	0.0259093	gene_biotype=protein_coding
LOC106309376	40.63	8.7	-2.22346	0.000170493	0.016658	gene_biotype=protein_coding
LOC106294092	43.65	9.78	-2.15808	0.000196539	0.0186336	gene_biotype=protein_coding
LOC106310298	11.08	50.36	2.18432	3.98e-05	0.00576917	gene_biotype=pseudogene	pseudo=true
LOC106344713	29.88	95.68	1.67904	3.24e-05	0.00489102	gene_biotype=protein_coding
LOC106294804	79.92	14.86	-2.42712	5.28e-07	0.000306059	gene_biotype=protein_coding
LOC106344729	3.36	21.75	2.69448	0.000635938	0.039546	gene_biotype=protein_coding
LOC106295573	3.69	33.34	3.17556	2.24e-05	0.00371305	gene_biotype=lncRNA
LOC106294641	60.78	18.48	-1.71763	0.000301516	0.0251561	gene_biotype=protein_coding
LOC106344952	12.41	54	2.12146	2.72e-05	0.00436457	gene_biotype=pseudogene	pseudo=true
LOC106344966	4.03	30.81	2.93455	4.95e-05	0.00679496	gene_biotype=pseudogene	pseudo=true
LOC106292612	2.69	37.33	3.79466	1.16e-06	0.000503637	gene_biotype=protein_coding
LOC106344984	2.35	29.7	3.65973	4.53e-06	0.0013636	gene_biotype=protein_coding
LOC106295998	35.93	6.52	-2.46225	0.000166842	0.016658	gene_biotype=protein_coding
LOC106293937	19.47	0.72	-4.75711	0.000145932	0.0152193	gene_biotype=protein_coding
LOC106294249	55.4	16.67	-1.73263	0.000727122	0.04099	gene_biotype=protein_coding
LOC106343870	11.75	63.06	2.42406	2.36e-06	0.000794744	gene_biotype=protein_coding
LOC106343348	20.48	67.77	1.72643	0.000113333	0.0125739	gene_biotype=protein_coding
LOC106292261	22.83	1.45	-3.97681	1.97e-05	0.00348096	gene_biotype=protein_coding
LOC106295179	29.55	3.26	-3.18021	2.07e-05	0.0035945	gene_biotype=protein_coding
LOC106343961	37.61	8.7	-2.11203	0.00043425	0.0318929	gene_biotype=protein_coding
LOC106294996	2.02	40.22	4.31549	6.39e-08	6.66e-05	gene_biotype=protein_coding
LOC106295945	0.67	28.27	5.39897	1.77e-06	0.000657495	gene_biotype=protein_coding
LOC106343601	2.02	29.36	3.86142	7.06e-06	0.0016807	gene_biotype=protein_coding
LOC106343979	1.34	19.93	3.89464	8.79e-05	0.0106612	gene_biotype=protein_coding
LOC106311794	73.2	26.46	-1.46803	0.00087469	0.0467802	gene_biotype=protein_coding
LOC106294645	1.68	35.16	4.3874	5.18e-07	0.000306059	gene_biotype=protein_coding
LOC106300074	0.67	18.48	4.78566	0.000243198	0.0216779	gene_biotype=protein_coding
LOC106298390	0.67	16.31	4.60545	0.000683214	0.039546	gene_biotype=protein_coding
LOC106297720	70.52	21.75	-1.69702	0.000241361	0.0216779	gene_biotype=protein_coding
LOC106336608	3.36	42.77	3.67007	1.08e-07	0.000102483	gene_biotype=protein_coding
LOC106300067	35.93	4.35	-3.0461	6.93e-06	0.0016807	gene_biotype=protein_coding
LOC106298073	0.67	29.35	5.45306	1.1e-06	0.000503637	gene_biotype=pseudogene	pseudo=true
LOC106296873	5.04	29.36	2.54236	0.000320481	0.0259093	gene_biotype=protein_coding
LOC106313485	1.68	20.66	3.62031	0.000272429	0.0232845	gene_biotype=protein_coding
LOC106309713	2.02	28.27	3.80684	1.1e-05	0.00233447	gene_biotype=protein_coding
LOC106298959	1.01	15.95	3.98113	0.000683214	0.039546	gene_biotype=pseudogene	pseudo=true
LOC106296278	1.34	15.95	3.57325	0.000683214	0.039546	gene_biotype=protein_coding
LOC106302455	1.68	24.65	3.87505	4.29e-05	0.00596186	gene_biotype=protein_coding
LOC106314032	5.04	29.36	2.54236	0.000320481	0.0259093	gene_biotype=protein_coding
LOC106305519	38.62	10.15	-1.92787	0.000649935	0.039546	gene_biotype=lncRNA
LOC106302035	29.55	5.8	-2.34903	0.000564896	0.0384361	gene_biotype=protein_coding
LOC106302891	1.68	21.01	3.64454	0.000272429	0.0232845	gene_biotype=protein_coding
LOC106301765	37.94	1.81	-4.38966	1.46e-07	0.000117245	gene_biotype=pseudogene	pseudo=true
LOC106301766	37.94	1.81	-4.38966	1.46e-07	0.000117245	gene_biotype=protein_coding
LOC106305741	2.02	42.39	4.3913	2.82e-08	4.39e-05	gene_biotype=protein_coding
LOC106305907	6.38	39.5	2.63022	1.6e-05	0.00302475	gene_biotype=protein_coding
LOC106303143	39.29	9.79	-2.00478	0.000649935	0.039546	gene_biotype=protein_coding
LOC106306261	13.1	66.31	2.33966	2.33e-06	0.000794744	gene_biotype=protein_coding
LOC106301554	2.02	19.2	3.24868	0.000697104	0.0399456	gene_biotype=protein_coding
LOC106307105	46.34	11.6	-1.99813	0.000430316	0.0318281	gene_biotype=protein_coding
LOC106302154	47.68	14.13	-1.75462	0.000828448	0.0445491	gene_biotype=protein_coding
LOC106306111	7.39	31.89	2.10946	0.000654363	0.039546	gene_biotype=protein_coding
LOC106306870	15.45	59.07	1.93482	5.53e-05	0.00748448	gene_biotype=protein_coding
LOC106303257	18.13	56.54	1.64089	0.000476019	0.0340027	gene_biotype=protein_coding
LOC106306010	0.67	15.58	4.53939	0.000683214	0.039546	gene_biotype=protein_coding
LOC106306470	2.01	23.55	3.55046	6.78e-05	0.0089496	gene_biotype=protein_coding
LOC106303431	11.75	43.12	1.8757	0.000567568	0.0384361	gene_biotype=protein_coding
LOC106305639	37.61	99.67	1.40604	0.00032761	0.0260882	gene_biotype=protein_coding
LOC106306625	14.1	48.2	1.77334	0.000494587	0.0350888	gene_biotype=protein_coding
LOC106308403	1.68	28.99	4.10902	7.06e-06	0.0016807	gene_biotype=protein_coding
LOC106307937	45.67	7.25	-2.65519	8.03e-06	0.00178251	gene_biotype=protein_coding
LOC106312764	3.36	30.8	3.1964	1.36e-05	0.00262704	gene_biotype=protein_coding
LOC106308486	24.85	2.17	-3.51748	4.29e-05	0.00596186	gene_biotype=protein_coding
LOC106308618	22.5	79.37	1.81867	3.1e-05	0.00489102	gene_biotype=pseudogene	pseudo=true
LOC106312687	0.67	15.94	4.57235	0.000683214	0.039546	gene_biotype=protein_coding
LOC106312684	1.01	18.12	4.16516	0.000243198	0.0216779	gene_biotype=protein_coding
LOC106308747	131.3	282.33	1.10452	0.00052048	0.0366763	gene_biotype=pseudogene	pseudo=true
LOC106311924	59.1	18.12	-1.70558	0.000476019	0.0340027	gene_biotype=protein_coding
LOC106309900	0.67	19.21	4.84155	0.000145932	0.0152193	gene_biotype=lncRNA
LOC106312133	0.68	36.97	5.76468	2.95e-08	4.39e-05	gene_biotype=protein_coding
LOC106308856	4.03	26.46	2.71496	0.000368392	0.0282497	gene_biotype=protein_coding
LOC106312720	9.07	42.04	2.21259	9.16e-05	0.0109755	gene_biotype=protein_coding
LOC106309650	48.35	5.07	-3.25346	4.24e-07	0.000284042	gene_biotype=protein_coding
LOC106310519	1.68	22.47	3.74147	0.000170909	0.016658	gene_biotype=protein_coding
LOC106311933	1.01	17.4	4.10666	0.000406861	0.0303082	gene_biotype=protein_coding
LOC106312638	2.35	31.89	3.76237	1.89e-06	0.000678204	gene_biotype=protein_coding
LOC106312472	8.06	40.95	2.34501	7.55e-05	0.00948298	gene_biotype=protein_coding
LOC106311627	4.7	27.18	2.53181	0.000686338	0.039546	gene_biotype=protein_coding
LOC106312148	7.73	37.33	2.2718	0.000276851	0.0232845	gene_biotype=protein_coding
LOC106337880	2.69	25.73	3.25777	0.00011295	0.0125739	gene_biotype=protein_coding
LOC106307331	5.38	26.82	2.31763	0.000686338	0.039546	gene_biotype=protein_coding
LOC106314053	38.61	9.79	-1.97959	0.000649935	0.039546	gene_biotype=protein_coding
LOC106312890	36.26	7.25	-2.32233	0.000166842	0.016658	gene_biotype=protein_coding
LOC106317499	0.67	22.83	5.09063	1.97e-05	0.00348096	gene_biotype=protein_coding
LOC106317121	33.91	6.52	-2.37877	0.000330198	0.0260882	gene_biotype=pseudogene	pseudo=true
LOC106317988	3.7	39.86	3.42934	1.49e-06	0.000575434	gene_biotype=protein_coding
LOC106314267	22.5	2.54	-3.14702	0.000635938	0.039546	gene_biotype=protein_coding
LOC106318988	3.69	35.52	3.26694	6.93e-06	0.0016807	gene_biotype=protein_coding
LOC106318989	2.35	29.36	3.64312	7.06e-06	0.0016807	gene_biotype=protein_coding
LOC106318333	42.31	6.88	-2.62052	2.19e-05	0.00371305	gene_biotype=protein_coding
LOC106318501	3.02	23.55	2.96311	0.000267144	0.0232845	gene_biotype=protein_coding
LOC106314760	22.83	2.17	-3.39516	0.000107496	0.0123195	gene_biotype=pseudogene	pseudo=true
LOC106314890	17.15	1.45	-3.56408	0.000406861	0.0303082	gene_biotype=protein_coding
LOC106316347	37.6	140.61	1.90289	6.29e-07	0.00032809	gene_biotype=protein_coding
LOC106318098	26.86	3.26	-3.04252	7.37e-05	0.00936719	gene_biotype=protein_coding
LOC106315740	3.69	24.28	2.71808	0.000828701	0.0445491	gene_biotype=protein_coding
LOC106318600	6.72	36.6	2.44531	0.000118691	0.0130298	gene_biotype=misc_RNA	pseudo=true
LOC106315156	8.08	37.31	2.20714	0.000276851	0.0232845	gene_biotype=protein_coding
LOC106317929	15.78	0.72	-4.45396	0.000683214	0.039546	gene_biotype=protein_coding
LOC106318561	26.87	1.45	-4.21187	2.84e-06	0.000924437	gene_biotype=protein_coding
LOC106343378	14.77	48.57	1.7174	0.000671923	0.039546	gene_biotype=protein_coding
LOC106318963	12.08	47.84	1.9856	0.000142179	0.0152193	gene_biotype=protein_coding
LOC106313380	2.35	29.35	3.64263	7.06e-06	0.0016807	gene_biotype=protein_coding
LOC106319754	1117.8	263.12	-2.08687	7.77e-11	2.03e-07	gene_biotype=protein_coding
LOC106319891	18.8	61.97	1.72084	0.000254801	0.0225196	gene_biotype=pseudogene	pseudo=true
LOC106320013	0.67	23.55	5.13542	1.21e-05	0.00246571	gene_biotype=protein_coding
LOC106320029	18.13	64.15	1.82307	9.62e-05	0.0114029	gene_biotype=protein_coding
LOC106320119	41.3	9.79	-2.07676	0.000357371	0.0276076	gene_biotype=protein_coding
LOC106320292	46.67	13.42	-1.79811	0.000605455	0.039546	gene_biotype=protein_coding
LOC106320621	49.36	13.05	-1.91929	0.000354857	0.0276076	gene_biotype=protein_coding
LOC106321078	8.39	38.78	2.20857	0.000144407	0.0152193	gene_biotype=protein_coding
LOC106321275	200.79	68.86	-1.54395	2.41e-05	0.00393324	gene_biotype=protein_coding
LOC106322135	66.82	10.51	-2.66852	5.98e-07	0.00032809	gene=LOC106322135	gene_biotype=protein_coding
LOC106327591	30.89	7.25	-2.09109	0.000921293	0.0487724	gene_biotype=protein_coding
LOC106327581	26.53	5.44	-2.28595	0.000686338	0.039546	gene_biotype=protein_coding
LOC106323224	61.79	13.41	-2.20406	1.12e-05	0.00233447	gene_biotype=protein_coding
LOC106329143	32.57	5.8	-2.48942	0.000192066	0.0183767	gene_biotype=protein_coding
LOC106326863	1.01	25.37	4.6507	7.41e-06	0.0016807	gene_biotype=pseudogene	pseudo=true
LOC106325850	31.9	4.71	-2.75976	0.000102851	0.0119182	gene_biotype=protein_coding
LOC106313742	36.26	8.7	-2.05929	0.000810181	0.0445491	gene_biotype=protein_coding
LOC106322516	12.42	43.49	1.80802	0.000567568	0.0384361	gene_biotype=protein_coding
LOC106326539	30.56	5.8	-2.39752	0.000394089	0.0298433	gene_biotype=pseudogene	pseudo=true
LOC106323646	17.8	63.05	1.82462	0.000120899	0.0131339	gene_biotype=protein_coding
LOC106323664	3.7	32.25	3.1237	3.33e-05	0.00489102	gene_biotype=protein_coding
LOC106323742	40.63	10.51	-1.95078	0.000701648	0.0399863	gene_biotype=protein_coding
LOC106326782	30.56	2.9	-3.39752	1.36e-05	0.00262704	gene_biotype=protein_coding
LOC106326853	3.35	40.59	3.59889	2.36e-07	0.000175768	gene_biotype=protein_coding
LOC106329467	13.43	57.62	2.10111	1.9e-05	0.00347026	gene_biotype=pseudogene	pseudo=true
LOC106323962	23.5	3.99	-2.5582	0.000828701	0.0445491	gene_biotype=pseudogene	pseudo=true
LOC106323971	0.67	16.3	4.60457	0.000683214	0.039546	gene_biotype=protein_coding
LOC106314817	1.68	20.66	3.62031	0.000272429	0.0232845	gene_biotype=protein_coding
LOC106294047	9.74	47.84	2.29622	3.3e-05	0.00489102	gene_biotype=protein_coding
LOC106326821	26.86	4.71	-2.51166	0.000686338	0.039546	gene_biotype=protein_coding
LOC106324674	33.58	7.61	-2.14163	0.000736236	0.0412807	gene_biotype=protein_coding
LOC106327368	0.67	19.57	4.86834	8.79e-05	0.0106612	gene_biotype=protein_coding

## Sheet: Bro-12 VS. Bro-10 at CHG sites
Data set 11 Genes with differential methylation levels in Bro-12 hybrid triad.
Differential DNA methylatio levels of genes between Bro-12 and Bro-10 at CHG sites
	Normalized DNA methylation levels
Gene ID	Bro-10	Bro-12	log2(Bro-12/Bro-10)	P value	Corrected P value	Description
LOC106335510	19.09	0.94	-4.34401	0.000145932	0.00628464	gene_biotype=protein_coding
LOC106334445	32.73	5.65	-2.53429	0.000134216	0.00594682	gene_biotype=protein_coding	partial=true
LOC106329808	120.91	326.86	1.43474	4.68e-05	0.00270433	gene_biotype=protein_coding
LOC106329821	35.46	10.36	-1.77517	0.00159142	0.0341082	gene_biotype=protein_coding
LOC106330096	113.65	43.33	-1.39116	0.000156856	0.00653617	gene_biotype=protein_coding
LOC106330126	68.19	27.31	-1.32013	0.00126725	0.0287145	gene_biotype=protein_coding
LOC106330694	32.73	8.48	-1.94848	0.000736236	0.0203148	gene_biotype=protein_coding
LOC106335927	117.28	44.26	-1.40588	0.000140927	0.00618469	gene_biotype=lncRNA
LOC106330743	40	100.79	1.33328	0.00163851	0.0349548	gene_biotype=pseudogene	pseudo=true
LOC106327516	41.82	127.17	1.60449	8.18e-05	0.00392413	gene_biotype=protein_coding
LOC106330283	20	1.88	-3.4112	0.000435303	0.0138336	gene_biotype=protein_coding
LOC106330333	20.91	2.83	-2.88532	0.000983073	0.0247541	gene_biotype=protein_coding
LOC106330427	46.37	12.25	-1.92041	0.000247314	0.00934116	gene_biotype=protein_coding
LOC106330965	77.28	32.97	-1.22894	0.00207055	0.0400887	gene_biotype=pseudogene	pseudo=true
LOC106330703	52.73	17.89	-1.55947	0.000727122	0.0203065	gene_biotype=protein_coding
LOC106334966	14.55	56.52	1.95774	0.000266052	0.00980745	gene_biotype=protein_coding
LOC106330778	2.73	18.84	2.78683	0.00235517	0.0442965	gene_biotype=protein_coding
LOC106310560	40.91	105.5	1.36672	0.00107919	0.0262089	gene_biotype=protein_coding
LOC106330928	0.91	76.29	6.38948	2.25e-14	5.18e-11	gene_biotype=pseudogene	pseudo=true
LOC106330988	43.64	12.25	-1.83287	0.000430316	0.0137701	gene_biotype=protein_coding
LOC106332315	0.91	58.41	6.00421	9.02e-12	8.31e-09	gene_biotype=protein_coding
LOC106334865	0.91	26.38	4.85743	7.41e-06	0.000683201	gene_biotype=pseudogene	pseudo=true
LOC106331130	17.27	55.58	1.6863	0.000942844	0.0241368	gene_biotype=protein_coding
LOC106331135	7.27	30.14	2.05165	0.0018251	0.037378	gene_biotype=protein_coding
LOC106336487	48.19	14.13	-1.76997	0.000271635	0.00980745	gene_biotype=protein_coding
LOC106329488	13.64	0.94	-3.85904	0.00194692	0.0385039	gene_biotype=protein_coding
LOC106337815	5.45	42.39	2.9594	3.65e-06	0.000433357	gene_biotype=protein_coding
LOC106337901	2.73	43.35	3.98906	1.6e-07	3.87e-05	gene_biotype=pseudogene	pseudo=true
LOC106337904	10	38.62	1.94935	0.00087631	0.0230745	gene_biotype=pseudogene	pseudo=true
LOC106337956	3.64	56.52	3.95675	4.46e-09	1.71e-06	gene_biotype=protein_coding
LOC106343049	41.82	15.07	-1.47251	0.00231336	0.0440494	gene_biotype=protein_coding
LOC106338067	0.91	39.57	5.4424	1.24e-08	4.38e-06	gene_biotype=protein_coding
LOC106338123	21.82	3.77	-2.53301	0.0012441	0.0285215	gene_biotype=pseudogene	pseudo=true
LOC106338228	9.09	33.91	1.89936	0.00206034	0.0400593	gene_biotype=protein_coding
LOC106338323	11.82	40.5	1.77669	0.00225465	0.0431097	gene_biotype=protein_coding
LOC106338338	10	37.68	1.9138	0.00118118	0.0273511	gene_biotype=protein_coding
LOC106338371	110.01	253.39	1.20372	0.000847797	0.0228459	gene_biotype=pseudogene	pseudo=true
LOC106338415	7.27	42.38	2.54336	3.06e-05	0.00204586	gene_biotype=protein_coding
LOC106338569	13.64	109.27	3.00198	1.09e-09	5.56e-07	gene_biotype=pseudogene	pseudo=true
LOC106338582	24.55	103.62	2.07751	3.98e-06	0.000457941	gene_biotype=pseudogene	pseudo=true
LOC106338585	0.91	17.9	4.29795	0.000243198	0.00926162	gene_biotype=pseudogene	pseudo=true
LOC106338677	10.91	38.62	1.8237	0.00165833	0.0351931	gene_biotype=protein_coding
LOC106338705	1.82	17.9	3.29795	0.00111859	0.0268461	gene_biotype=pseudogene	pseudo=true
LOC106340845	0.91	15.07	4.04967	0.00115139	0.026932	gene_biotype=protein_coding
LOC106338764	74.56	198.75	1.41448	0.000153054	0.00647037	gene_biotype=protein_coding
LOC106338811	12.73	55.58	2.12633	0.000105042	0.00484034	gene_biotype=protein_coding
LOC106340131	36.37	6.59	-2.4644	0.000118691	0.00531	gene_biotype=protein_coding
LOC106339017	30.91	83.83	1.43939	0.00127122	0.0287145	gene_biotype=protein_coding
LOC106339064	290.93	88.55	-1.71611	1.58e-07	3.87e-05	gene_biotype=pseudogene	pseudo=true
LOC106337453	17.27	1.88	-3.19946	0.00179799	0.037378	gene_biotype=protein_coding
LOC106339199	40	8.47	-2.23957	7.55e-05	0.00382166	gene_biotype=protein_coding
LOC106337598	47.28	12.25	-1.94845	0.000187504	0.00744842	gene_biotype=protein_coding
LOC106293575	17.27	0.94	-4.19946	0.000406861	0.0132723	gene_biotype=protein_coding
LOC106293494	165.46	77.25	-1.09888	0.000905541	0.0237087	gene_biotype=lncRNA
LOC106294695	49.1	16.96	-1.53359	0.00113585	0.026932	gene_biotype=protein_coding
LOC106294677	0.91	32.03	5.13741	4.36e-07	8.03e-05	gene_biotype=protein_coding
LOC106293391	21.82	69.71	1.67571	0.000563514	0.0173536	gene_biotype=protein_coding
LOC106292511	65.46	16.01	-2.03164	9.75e-06	0.000863631	gene_biotype=lncRNA
LOC106344166	71.83	16.02	-2.16471	1.76e-06	0.000240347	gene_biotype=protein_coding
LOC106292860	2.73	35.8	3.71299	2.61e-06	0.000333819	gene_biotype=protein_coding
LOC106344106	19.09	2.83	-2.75394	0.00235517	0.0442965	gene_biotype=protein_coding
LOC106334260	0.91	20.72	4.50901	5.32e-05	0.00291705	gene_biotype=protein_coding
LOC106344602	19.1	84.77	2.14998	5.6e-06	0.000586597	gene_biotype=protein_coding
LOC106344633	40	10.36	-1.94898	0.000357371	0.0124294	gene_biotype=pseudogene	pseudo=true
LOC106344666	23.63	70.64	1.57987	0.00104504	0.02589	gene_biotype=pseudogene	pseudo=true
LOC106310298	0.91	99.85	6.77775	1.36e-17	6.28e-14	gene_biotype=pseudogene	pseudo=true
LOC106334467	0.91	49.91	5.77732	1.97e-10	1.52e-07	gene_biotype=pseudogene	pseudo=true
LOC106343568	96.37	29.2	-1.72262	1.47e-05	0.00114915	gene_biotype=protein_coding
LOC106344773	32.73	90.43	1.46619	0.000925244	0.0239524	gene_biotype=protein_coding
LOC106344791	38.18	7.54	-2.34018	0.000144407	0.00627761	gene_biotype=pseudogene	pseudo=true
LOC106344792	52.73	17.9	-1.55866	0.000727122	0.0203065	gene_biotype=protein_coding
LOC106344806	63.65	25.44	-1.32306	0.00125757	0.0286876	gene_biotype=protein_coding
LOC106344849	10	39.56	1.98404	0.000649935	0.0190371	gene_biotype=pseudogene	pseudo=true
LOC106334733	25.46	5.65	-2.17191	0.00238604	0.0445136	gene_biotype=protein_coding
LOC106344892	112.73	33.91	-1.73309	7.3e-06	0.000683201	gene_biotype=protein_coding
LOC106293698	30.91	93.26	1.59318	0.00029037	0.0103723	gene_biotype=lncRNA
LOC106344032	75.46	16.01	-2.23674	8.53e-07	0.000131067	gene_biotype=protein_coding
LOC106345042	42.73	14.13	-1.59649	0.00103211	0.025708	gene_biotype=protein_coding
LOC106345045	40	98.91	1.30612	0.00215978	0.0416413	gene_biotype=protein_coding
LOC106294093	21.82	2.83	-2.94678	0.000411878	0.0132723	gene_biotype=lncRNA
LOC106294201	21.82	2.83	-2.94678	0.000411878	0.0132723	gene_biotype=protein_coding
LOC106345102	2.73	19.78	2.85707	0.00152113	0.0331714	gene_biotype=protein_coding
LOC106292173	67.28	25.43	-1.40365	0.000701952	0.0198441	gene_biotype=pseudogene	pseudo=true
LOC106295493	1.82	27.32	3.90795	2.72e-05	0.00187026	gene_biotype=protein_coding
LOC106292289	74.55	29.2	-1.35224	0.000746888	0.0204861	gene_biotype=protein_coding
LOC106299328	54.55	6.59	-3.04923	2.25e-07	5.12e-05	gene_biotype=lncRNA
LOC106311438	14.55	0.94	-3.95221	0.00115139	0.026932	gene_biotype=protein_coding
LOC106335471	10	37.68	1.9138	0.00118118	0.0273511	gene_biotype=protein_coding
LOC106292373	8.18	36.74	2.16718	0.000383517	0.0130907	gene_biotype=protein_coding
LOC106335793	54.55	11.3	-2.27126	9.64e-06	0.000863631	gene_biotype=protein_coding
LOC106297258	58.18	133.76	1.20105	0.00267575	0.0497171	gene_biotype=protein_coding
LOC106297272	43.63	9.42	-2.21152	4.93e-05	0.00273536	gene_biotype=protein_coding
LOC106296840	9.09	35.79	1.9772	0.00110634	0.0266911	gene_biotype=lncRNA
LOC106296839	8.18	35.79	2.12938	0.000531367	0.0165442	gene_biotype=pseudogene	pseudo=true
LOC106299291	86.37	36.73	-1.23357	0.00170603	0.0358967	gene_biotype=pseudogene	pseudo=true
LOC106297506	11.82	53.69	2.18342	4.71e-05	0.00270433	gene_biotype=protein_coding
LOC106299989	3.64	27.32	2.90795	0.000368392	0.0126683	gene_biotype=protein_coding
LOC106297564	8.18	31.09	1.92628	0.00270555	0.0498687	gene_biotype=pseudogene	pseudo=true
LOC106323620	103.64	46.16	-1.16687	0.00139342	0.0313214	gene_biotype=lncRNA
LOC106297681	0.91	16.95	4.21927	0.000406861	0.0132723	gene_biotype=protein_coding
LOC106298678	3.64	40.5	3.47591	2.18e-06	0.000287189	gene_biotype=lncRNA
LOC106298885	0.91	14.13	3.95675	0.00194692	0.0385039	gene_biotype=protein_coding
LOC106297119	54.55	19.78	-1.46354	0.00120193	0.0276925	gene_biotype=protein_coding
LOC106297830	29.09	5.65	-2.3642	0.000564896	0.0173536	gene_biotype=protein_coding
LOC106296652	147.28	63.11	-1.22262	0.000358748	0.0124294	gene_biotype=protein_coding
LOC106297931	0.91	22.61	4.63495	3.23e-05	0.00206683	gene_biotype=pseudogene	pseudo=true
LOC106302304	0.91	28.26	4.95675	2.84e-06	0.000353261	gene_biotype=protein_coding
LOC106307080	104.56	30.14	-1.79458	4.8e-06	0.00051435	gene_biotype=lncRNA
LOC106301858	75.46	23.55	-1.67999	9.29e-05	0.00436939	gene_biotype=pseudogene	pseudo=true
LOC106302035	70.92	28.25	-1.32794	0.00105977	0.0261145	gene_biotype=protein_coding
LOC106302506	110.01	9.42	-3.54576	4.49e-13	6.9e-10	gene_biotype=protein_coding
LOC106302527	46.37	9.42	-2.29939	2.66e-05	0.00187026	gene_biotype=protein_coding
LOC106337654	28.18	6.59	-2.09632	0.0018251	0.037378	gene_biotype=pseudogene	pseudo=true
LOC106302552	61.83	15.07	-2.03663	1.04e-05	0.000906289	gene_biotype=pseudogene	pseudo=true
LOC106302554	5.46	29.2	2.419	0.000468868	0.0147982	gene_biotype=protein_coding
LOC106302570	58.19	14.13	-2.04201	1.9e-05	0.00145665	gene_biotype=pseudogene	pseudo=true
LOC106302583	89.1	38.62	-1.20608	0.00194144	0.0385039	gene_biotype=protein_coding
LOC106302591	1.82	31.08	4.09398	4.53e-06	0.000497473	gene_biotype=protein_coding
LOC106337680	0.91	29.2	5.00396	1.77e-06	0.000240347	gene_biotype=protein_coding
LOC106302723	27.27	74.42	1.44838	0.00181127	0.037378	gene_biotype=protein_coding
LOC106302199	14.55	0.94	-3.95221	0.00115139	0.026932	gene_biotype=protein_coding
LOC106302761	7.27	45.22	2.63693	1.12e-05	0.00093893	gene_biotype=protein_coding
LOC106302766	0.91	17.9	4.29795	0.000243198	0.00926162	gene_biotype=protein_coding
LOC106337852	32.73	8.48	-1.94848	0.000736236	0.0203148	gene_biotype=protein_coding
LOC106302810	49.1	17.9	-1.45576	0.00185196	0.0377604	gene_biotype=pseudogene	pseudo=true
LOC106302942	13.64	0.94	-3.85904	0.00194692	0.0385039	gene_biotype=protein_coding
LOC106302993	1.82	48.04	4.72223	3.86e-09	1.62e-06	gene_biotype=protein_coding
LOC106303100	36.37	0.94	-5.27394	2.95e-08	9.05e-06	gene_biotype=protein_coding
LOC106302087	54.55	13.19	-2.04813	2.07e-05	0.00156232	gene_biotype=protein_coding
LOC106303185	4.55	36.74	3.01341	2.3e-05	0.00170703	gene_biotype=protein_coding
LOC106306472	2.73	19.78	2.85707	0.00152113	0.0331714	gene_biotype=protein_coding
LOC106307020	21.82	1.88	-3.53685	0.000170909	0.00690831	gene_biotype=protein_coding
LOC106338887	0.91	15.07	4.04967	0.00115139	0.026932	gene_biotype=protein_coding
LOC106308388	6.36	27.32	2.10286	0.00238604	0.0445136	gene_biotype=protein_coding
LOC106308389	113.64	38.62	-1.55705	4.23e-05	0.00253577	gene_biotype=protein_coding
LOC106308403	3.64	45.21	3.63463	3.31e-07	6.63e-05	gene_biotype=protein_coding
LOC106311583	0.91	17.89	4.29714	0.000243198	0.00926162	gene_biotype=protein_coding
LOC106308412	4.55	26.37	2.53496	0.0014719	0.0324522	gene_biotype=protein_coding
LOC106308483	4.55	32.03	2.81549	0.000150079	0.00640337	gene_biotype=pseudogene	pseudo=true
LOC106339037	8.18	32.97	2.01098	0.00141266	0.0314471	gene_biotype=pseudogene	pseudo=true
LOC106308538	261.84	106.44	-1.29865	4.16e-05	0.00253577	gene_biotype=protein_coding
LOC106308685	26.37	4.71	-2.4851	0.000686338	0.0195225	gene_biotype=pseudogene	pseudo=true
LOC106308698	59.09	168.61	1.5127	8.11e-05	0.00392413	gene_biotype=protein_coding
LOC106307245	36.37	133.77	1.87893	3.67e-06	0.000433357	gene_biotype=pseudogene	pseudo=true
LOC106339289	59.09	19.78	-1.57887	0.000397285	0.0132723	gene_biotype=protein_coding
LOC106311076	44.55	14.13	-1.65666	0.000605455	0.0182349	gene_biotype=protein_coding
LOC106311198	108.19	42.39	-1.35177	0.000266926	0.00980745	gene_biotype=pseudogene	pseudo=true
LOC106312311	5.45	44.27	3.022	1.77e-06	0.000240347	gene_biotype=protein_coding
LOC106308851	1.82	25.43	3.80452	6.78e-05	0.00351003	gene_biotype=protein_coding
LOC106308159	42.73	149.77	1.80943	5.89e-06	0.000589846	gene_biotype=pseudogene	pseudo=true
LOC106308158	42.73	149.77	1.80943	5.89e-06	0.000589846	gene_biotype=protein_coding
LOC106308876	1.82	16.95	3.21927	0.00179799	0.037378	gene_biotype=protein_coding
LOC106309923	2.73	20.72	2.92405	0.000983073	0.0247541	gene_biotype=protein_coding
LOC106327822	81.82	32.03	-1.35303	0.000652747	0.0190371	gene_biotype=protein_coding
LOC106308972	40	103.62	1.37323	0.00108066	0.0262089	gene_biotype=protein_coding
LOC106307578	0.91	16.01	4.13696	0.000683214	0.0195225	gene_biotype=protein_coding
LOC106309002	5.45	52.74	3.27457	7.42e-08	2.01e-05	gene_biotype=protein_coding
LOC106309022	35.46	6.59	-2.42784	0.000166842	0.00686434	gene_biotype=protein_coding
LOC106309028	10	60.28	2.59168	1.77e-06	0.000240347	gene_biotype=protein_coding
LOC106309057	2.73	29.2	3.419	4.81e-05	0.00270433	gene_biotype=pseudogene	pseudo=true
LOC106309073	23.64	1.88	-3.65243	4.29e-05	0.00253577	gene_biotype=pseudogene	pseudo=true
LOC106339879	34.55	10.36	-1.73766	0.00159142	0.0341082	gene_biotype=pseudogene	pseudo=true
LOC106309173	8.19	31.08	1.92405	0.00270555	0.0498687	gene_biotype=protein_coding
LOC106307244	2.73	30.14	3.46471	3.15e-05	0.00206683	gene_biotype=protein_coding	partial=true
LOC106309325	12.73	57.46	2.17433	8.12e-05	0.00392413	gene_biotype=protein_coding
LOC106309379	0.91	16.96	4.22013	0.000406861	0.0132723	gene_biotype=protein_coding
LOC106317650	48.18	17.9	-1.42847	0.00233661	0.0442965	gene_biotype=protein_coding
LOC106318709	27.27	2.83	-3.26844	4.81e-05	0.00270433	gene_biotype=protein_coding
LOC106318642	5.46	35.8	2.71299	3.33e-05	0.00210474	gene_biotype=pseudogene	pseudo=true
LOC106314179	0.91	35.79	5.29755	7.13e-08	2.01e-05	gene_biotype=pseudogene	pseudo=true
LOC106313756	9.09	44.27	2.28398	9.16e-05	0.00434952	gene_biotype=protein_coding
LOC106313785	68.19	26.38	-1.37012	0.000864345	0.0230226	gene_biotype=protein_coding
LOC106318638	45.46	13.19	-1.78515	0.000605455	0.0182349	gene_biotype=protein_coding
LOC106314233	4.55	31.09	2.77251	0.000219215	0.00856054	gene_biotype=protein_coding
LOC106326751	21.82	0.94	-4.53685	3.23e-05	0.00206683	gene_biotype=protein_coding
LOC106313941	291.84	141.3	-1.04642	0.000588688	0.0179647	gene_biotype=lncRNA
LOC106314385	1.82	20.72	3.50901	0.000272429	0.00980745	gene_biotype=protein_coding
LOC106314428	14.54	63.11	2.11784	7.92e-05	0.00392413	gene_biotype=protein_coding
LOC106314456	198.2	87.6	-1.17795	0.000306436	0.010862	gene_biotype=protein_coding
LOC106316496	13.64	0.94	-3.85904	0.00194692	0.0385039	gene_biotype=protein_coding
LOC106314471	84.55	11.3	-2.90348	8.52e-10	4.91e-07	gene_biotype=pseudogene	pseudo=true
LOC106316355	0.91	14.13	3.95675	0.00194692	0.0385039	gene_biotype=pseudogene	pseudo=true
LOC106314474	9.09	63.11	2.79552	3.92e-07	7.52e-05	gene_biotype=protein_coding
LOC106314502	17.27	55.58	1.6863	0.000942844	0.0241368	gene_biotype=pseudogene	pseudo=true
LOC106314543	3.64	44.27	3.60432	4.81e-07	8.52e-05	gene_biotype=protein_coding
LOC106314656	28.18	6.59	-2.09632	0.0018251	0.037378	gene_biotype=protein_coding
LOC106314706	48.18	16.01	-1.58946	0.000862253	0.0230226	gene_biotype=protein_coding
LOC106312997	21.82	1.88	-3.53685	0.000170909	0.00690831	gene_biotype=protein_coding
LOC106314756	81.82	32.96	-1.31174	0.000916901	0.0238705	gene_biotype=pseudogene	pseudo=true
LOC106314771	20.91	1.88	-3.47539	0.000272429	0.00980745	gene_biotype=protein_coding
LOC106314774	35.46	9.42	-1.91239	0.000810181	0.0220906	gene_biotype=protein_coding
LOC106313097	14.55	62.17	2.0952	0.000100938	0.0046982	gene_biotype=lncRNA
LOC106315275	45.45	109.28	1.26568	0.00203282	0.0396917	gene_biotype=protein_coding
LOC106326602	15.46	63.11	2.02933	7.92e-05	0.00392413	gene_biotype=pseudogene	pseudo=true
LOC106322523	0.91	16.01	4.13696	0.000683214	0.0195225	gene_biotype=protein_coding
LOC106319563	58.19	16.01	-1.8618	7.09e-05	0.00363033	gene_biotype=protein_coding
LOC106319633	121.82	41.45	-1.55531	2.66e-05	0.00187026	gene_biotype=protein_coding
LOC106319671	2.73	39.56	3.85707	5.2e-07	8.88e-05	gene_biotype=pseudogene	pseudo=true
LOC106319891	2.73	22.6	3.04935	0.000635938	0.0189058	gene_biotype=pseudogene	pseudo=true
LOC106319941	9.09	81.95	3.17239	1.83e-09	8.45e-07	gene_biotype=protein_coding
LOC106319987	149.1	66.88	-1.15663	0.00068201	0.0195225	gene_biotype=protein_coding
LOC106320029	1.82	20.72	3.50901	0.000272429	0.00980745	gene_biotype=protein_coding
LOC106320045	10	52.75	2.39917	1.36e-05	0.00108069	gene_biotype=protein_coding
LOC106320358	0.91	26.38	4.85743	7.41e-06	0.000683201	gene=LOC106320358	gene_biotype=protein_coding	partial=true
LOC106320384	7.27	41.45	2.51134	4.29e-05	0.00253577	gene_biotype=protein_coding
LOC106320439	10	38.62	1.94935	0.00087631	0.0230745	gene_biotype=protein_coding
LOC106320608	35.46	89.48	1.33537	0.00198327	0.0390552	gene_biotype=protein_coding
LOC106320639	33.64	7.54	-2.15754	0.000531367	0.0165442	gene=LOC106320639	gene_biotype=protein_coding	partial=true
LOC106320656	19.09	81.95	2.10193	1.06e-05	0.000906289	gene_biotype=protein_coding
LOC106320692	23.64	4.71	-2.32743	0.0014719	0.0324522	gene_biotype=lncRNA
LOC106320693	35.46	10.36	-1.77517	0.00159142	0.0341082	gene_biotype=protein_coding
LOC106320753	64.55	202.54	1.64972	1.19e-05	0.000977237	gene_biotype=protein_coding
LOC106325382	23.65	111.15	2.2326	6.51e-07	0.000107203	gene_biotype=protein_coding
LOC106320869	73.63	14.13	-2.38153	2.33e-07	5.12e-05	gene_biotype=protein_coding
LOC106321132	38.18	10.37	-1.8804	0.000649935	0.0190371	gene_biotype=protein_coding	partial=true	start_range=.,2658
LOC106321290	2.73	32.03	3.55245	1.36e-05	0.00108069	gene_biotype=pseudogene	pseudo=true
LOC106321424	72.73	6.59	-3.4642	7.05e-10	4.64e-07	gene_biotype=protein_coding
LOC106321603	54.54	153.55	1.49332	0.000157447	0.00653617	gene_biotype=protein_coding
LOC106322085	45.46	130.93	1.52613	0.000118487	0.00531	gene_biotype=protein_coding	partial=true	start_range=.,47
LOC106322134	6.36	90.43	3.8297	4.56e-12	5.26e-09	gene_biotype=lncRNA
LOC106323232	3.64	22.61	2.63495	0.00186827	0.037925	gene_biotype=protein_coding
LOC106323336	30.91	92.31	1.57841	0.000342351	0.0120424	gene_biotype=protein_coding
LOC106323553	1.82	25.43	3.80452	6.78e-05	0.00351003	gene_biotype=protein_coding
LOC106320499	24.55	1.88	-3.70692	2.72e-05	0.00187026	gene_biotype=protein_coding
LOC106320519	24.55	1.88	-3.70692	2.72e-05	0.00187026	gene_biotype=lncRNA
LOC106327514	38.18	12.24	-1.64121	0.00225465	0.0431097	gene_biotype=pseudogene	pseudo=true
LOC106323689	44.55	15.07	-1.56375	0.00107171	0.0262089	gene_biotype=pseudogene	pseudo=true
LOC106325898	8.18	32.97	2.01098	0.00141266	0.0314471	gene_biotype=protein_coding
LOC106327395	46.37	10.36	-2.16217	5.96e-05	0.00315924	gene_biotype=lncRNA
LOC106327394	46.37	10.36	-2.16217	5.96e-05	0.00315924	gene_biotype=protein_coding
LOC106323772	12.73	61.23	2.26601	2.9e-05	0.00196682	gene_biotype=protein_coding
LOC106323873	0.91	26.38	4.85743	7.41e-06	0.000683201	gene_biotype=pseudogene	pseudo=true
LOC106322949	2.73	22.6	3.04935	0.000635938	0.0189058	gene_biotype=pseudogene	pseudo=true
LOC106324064	21.82	2.83	-2.94678	0.000411878	0.0132723	gene_biotype=pseudogene	pseudo=true
LOC106324087	55.46	14.13	-1.97269	4.2e-05	0.00253577	gene_biotype=protein_coding
LOC106324118	116.37	50.88	-1.19355	0.000831958	0.022551	gene_biotype=protein_coding
LOC106324121	25.45	4.71	-2.43387	0.00100503	0.0251695	gene_biotype=protein_coding
LOC106324947	23.64	68.76	1.54034	0.00152611	0.0331714	gene_biotype=lncRNA
LOC106324171	26.37	5.65	-2.22257	0.00166495	0.0351931	gene_biotype=protein_coding
LOC106324240	24.55	81.95	1.73902	0.000196863	0.00775338	gene_biotype=pseudogene	pseudo=true
LOC106324245	64.55	20.73	-1.6387	0.000174656	0.00699841	gene_biotype=protein_coding
LOC106324288	80.01	25.44	-1.65308	5.53e-05	0.00299829	gene_biotype=protein_coding
LOC106324299	4.55	48.98	3.42825	2.98e-07	6.24e-05	gene_biotype=protein_coding
LOC106324317	2.73	27.33	3.32351	0.00011295	0.00515321	gene_biotype=protein_coding
LOC106325075	78.19	12.25	-2.6742	1.43e-08	4.7e-06	gene_biotype=lncRNA
LOC106324385	2.73	21.66	2.98806	0.000983073	0.0247541	gene_biotype=protein_coding
LOC106324399	0.91	31.09	5.09444	6.92e-07	0.000109945	gene_biotype=pseudogene	pseudo=true
LOC106324421	123.64	59.34	-1.05907	0.00201638	0.0395382	gene_biotype=protein_coding
LOC106326581	1.82	31.09	4.09444	4.53e-06	0.000497473	gene_biotype=protein_coding
LOC106324473	2.73	24.49	3.16522	0.000411878	0.0132723	gene_biotype=pseudogene	pseudo=true

## Sheet: Bro-12 VS. Bro-11 at CG sites
Data set 11 Genes with differential methylation levels in Bro-12 hybrid triad.
Differential DNA methylatio levels of genes between Bro-12 and Bro-11 at CG sites
	Normalized DNA methylation levels
Gene ID	Bro-11	Bro-12	log2(Bro-12/Bro-11)	P value	Corrected P value	Description
LOC106326142	5.51	27.18	2.30242	0.00116134	0.0378206	gene_biotype=pseudogene	pseudo=true
LOC106326807	32.65	7.25	-2.17103	0.00141266	0.0443015	gene_biotype=protein_coding
LOC106335403	9.05	44.58	2.30041	1.1e-05	0.00153431	gene_biotype=protein_coding
LOC106331658	14.16	47.47	1.74519	0.000271635	0.0144171	gene_biotype=protein_coding
LOC106336495	2.36	26.45	3.48641	1.73e-05	0.00218959	gene_biotype=protein_coding
LOC106334826	16.52	71.4	2.11171	3.51e-06	0.000860642	gene_biotype=protein_coding
LOC106334743	6.29	26.46	2.07268	0.00166495	0.0495443	gene_biotype=protein_coding
LOC106336395	1.18	25.37	4.42626	4.58e-06	0.000869869	gene_biotype=protein_coding
LOC106334528	1.18	31.53	4.73987	1.75e-07	8.14e-05	gene_biotype=protein_coding
LOC106305038	14.55	62.7	2.10745	6.29e-06	0.0011261	gene_biotype=protein_coding
LOC106335257	12.19	38.78	1.66961	0.000701648	0.0270048	gene_biotype=protein_coding
LOC106317954	25.96	3.62	-2.84223	0.00055231	0.0242652	gene_biotype=protein_coding
LOC106329460	1.18	17.39	3.8814	0.000243198	0.0133191	gene_biotype=protein_coding
LOC106334837	0.79	23.56	4.89834	7.41e-06	0.00119593	gene_biotype=protein_coding
LOC106331345	20.85	1.09	-4.25765	8.79e-05	0.00718276	gene_biotype=protein_coding
LOC106334553	0.79	31.53	5.31873	1.75e-07	8.14e-05	gene_biotype=protein_coding
LOC106328078	4.33	25.72	2.57045	0.000245961	0.0133191	gene_biotype=protein_coding
LOC106335341	2.36	21.02	3.1549	0.000170909	0.0110545	gene_biotype=protein_coding
LOC106334760	0.78	15.94	4.35303	0.000406861	0.0195335	gene_biotype=protein_coding
LOC106335739	14.95	60.16	2.00866	1.35e-05	0.00183614	gene_biotype=protein_coding
LOC106331334	4.72	28.27	2.58241	0.000320481	0.0164915	gene_biotype=pseudogene	pseudo=true
LOC106329173	1.18	20.66	4.12998	3.23e-05	0.00345733	gene_biotype=protein_coding
LOC106328925	1.57	34.43	4.45483	5.18e-07	0.000192895	gene_biotype=protein_coding
LOC106328774	0.79	13.77	4.12353	0.00115139	0.0378206	gene_biotype=pseudogene	pseudo=true
LOC106328942	10.62	43.85	2.04579	8.03e-05	0.00673904	gene_biotype=protein_coding
LOC106328685	9.44	31.89	1.75625	0.00101997	0.0358491	gene_biotype=protein_coding
LOC106335979	9.44	31.89	1.75625	0.00101997	0.0358491	gene_biotype=protein_coding
LOC106334944	3.15	32.97	3.38773	3.93e-06	0.000869869	gene_biotype=protein_coding
LOC106335623	18.49	65.6	1.82695	2.15e-05	0.00250452	gene_biotype=protein_coding
LOC106335817	3.14	22.47	2.83916	0.000411878	0.0195726	gene_biotype=protein_coding
LOC106328089	0.79	14.5	4.19806	0.00115139	0.0378206	gene_biotype=protein_coding
LOC106334738	0.79	26.46	5.06582	2.84e-06	0.000733868	gene_biotype=protein_coding
LOC106334751	2.75	35.15	3.67602	1.74e-06	0.000542954	gene_biotype=protein_coding
LOC106330184	32.65	5.8	-2.49296	0.000654363	0.0270048	gene_biotype=pseudogene	pseudo=true
LOC106312825	3.14	25.73	3.03461	7.37e-05	0.00630275	gene_biotype=protein_coding
LOC106335852	8.65	44.57	2.3653	1.1e-05	0.00153431	gene_biotype=protein_coding
LOC106334573	11.8	39.13	1.72949	0.000701648	0.0270048	gene_biotype=protein_coding
LOC106330274	1.96	23.92	3.60929	4.29e-05	0.00420352	gene_biotype=protein_coding
LOC106335269	0.79	25.37	5.00513	4.58e-06	0.000869869	gene_biotype=protein_coding
LOC106335669	11.8	95.66	3.01913	9.73e-11	4.53e-07	gene_biotype=protein_coding
LOC106335670	3.93	36.96	3.23336	2.18e-06	0.000615667	gene_biotype=pseudogene	pseudo=true
LOC106332604	3.15	32.6	3.37145	3.93e-06	0.000869869	gene_biotype=protein_coding
LOC106336163	9.05	35.15	1.95753	0.000276851	0.0145683	gene_biotype=protein_coding
LOC106329500	140.02	40.95	-1.7737	2.1e-05	0.00247577	gene_biotype=protein_coding
LOC106334661	10.23	32.98	1.68879	0.00151018	0.0461176	gene_biotype=protein_coding
LOC106330540	48.38	12.68	-1.93186	0.00107171	0.0371076	gene_biotype=protein_coding
LOC106316163	66.48	19.92	-1.7387	0.000656467	0.0270048	gene_biotype=protein_coding
LOC106332220	3.93	24.64	2.6484	0.000368392	0.0182511	gene_biotype=protein_coding
LOC106330868	60.57	128.65	1.08678	0.00103953	0.0362629	gene_biotype=protein_coding
LOC106330876	12.58	45.66	1.8598	0.000187504	0.0116922	gene_biotype=pseudogene	pseudo=true
LOC106332744	4.72	25.37	2.42626	0.00100503	0.0355926	gene_biotype=protein_coding
LOC106336528	1.57	22.11	3.81586	0.000107496	0.00819241	gene_biotype=protein_coding
LOC106335643	29.11	4.35	-2.74243	0.00016441	0.0110545	gene_biotype=protein_coding
LOC106334954	5.9	68.13	3.5295	1.51e-10	4.68e-07	gene_biotype=protein_coding
LOC106331158	7.08	32.25	2.18748	0.000192066	0.0116922	gene_biotype=pseudogene	pseudo=true
LOC106336308	0.79	24.64	4.96301	4.58e-06	0.000869869	gene_biotype=protein_coding
LOC106331676	24	77.92	1.69896	3.42e-05	0.00353715	gene_biotype=protein_coding
LOC106299417	19.67	2.17	-3.18023	0.000697104	0.0270048	gene_biotype=protein_coding
LOC106313295	1.57	60.52	5.26858	7.4e-12	6.89e-08	gene_biotype=protein_coding
LOC106337094	40.51	9.06	-2.1607	0.000649935	0.0270048	gene_biotype=protein_coding
LOC106339602	2.35	35.88	3.93245	2.22e-07	9.52e-05	gene_biotype=protein_coding
LOC106342837	1.18	14.86	3.65458	0.000683214	0.0270048	gene_biotype=protein_coding
LOC106341718	1.96	27.54	3.8126	7.06e-06	0.00119593	gene_biotype=protein_coding
LOC106338186	1.57	19.2	3.61227	0.000435303	0.0202721	gene_biotype=pseudogene	pseudo=true
LOC106342462	0.78	21.38	4.77664	3.23e-05	0.00345733	gene_biotype=protein_coding
LOC106341352	34.22	3.99	-3.10038	2.24e-05	0.00257666	gene_biotype=protein_coding
LOC106294789	8.26	54.36	2.71833	2.25e-07	9.52e-05	gene_biotype=protein_coding
LOC106342859	13.77	45.29	1.71766	0.00046355	0.0211992	gene_biotype=protein_coding
LOC106338455	23.6	73.21	1.63325	0.000113538	0.00839284	gene_biotype=protein_coding
LOC106337423	1.57	19.57	3.63981	0.000272429	0.0144171	gene_biotype=protein_coding
LOC106332302	25.56	72.83	1.51065	0.000178813	0.0113297	gene_biotype=protein_coding
LOC106343277	0.79	17.76	4.49064	0.000145932	0.00999423	gene_biotype=protein_coding
LOC106338705	117.6	45.3	-1.37631	0.0013689	0.0430741	gene_biotype=pseudogene	pseudo=true
LOC106337665	1.57	22.83	3.86209	6.78e-05	0.00613038	gene_biotype=protein_coding
LOC106341755	1.57	25.73	4.03461	1.73e-05	0.00218959	gene_biotype=protein_coding
LOC106340626	1.18	17.76	3.91177	0.000145932	0.00999423	gene_biotype=protein_coding
LOC106312677	0.78	16.67	4.41764	0.000243198	0.0133191	gene_biotype=protein_coding
LOC106337372	2.75	35.52	3.69113	7.76e-07	0.000267542	gene_biotype=protein_coding
LOC106337702	31.86	3.62	-3.13768	4.95e-05	0.00470617	gene_biotype=protein_coding
LOC106338993	0.79	13.77	4.12353	0.00115139	0.0378206	gene_biotype=pseudogene	pseudo=true
LOC106342073	1.18	17.76	3.91177	0.000145932	0.00999423	gene_biotype=protein_coding
LOC106341976	1.97	17.76	3.17236	0.000697104	0.0270048	gene_biotype=protein_coding
LOC106342092	39.33	9.42	-2.06183	0.00118118	0.0381997	gene_biotype=protein_coding
LOC106342514	0.79	15.22	4.26797	0.000683214	0.0270048	gene_biotype=protein_coding
LOC106309010	21.24	59.8	1.49336	0.00041471	0.0196072	gene_biotype=protein_coding
LOC106341992	5.51	36.22	2.71666	1.09e-05	0.00153431	gene_biotype=protein_coding
LOC106309087	2.75	26.08	3.24544	7.37e-05	0.00630275	gene_biotype=protein_coding
LOC106336844	25.96	5.07	-2.35623	0.0014719	0.0455458	gene_biotype=protein_coding
LOC106341808	7.87	53.28	2.75916	3.09e-07	0.000119934	gene_biotype=protein_coding
LOC106295429	12.58	62.33	2.30879	1.81e-06	0.000542954	gene_biotype=protein_coding
LOC106294751	6.69	31.54	2.2371	0.000192066	0.0116922	gene_biotype=protein_coding
LOC106343203	10.62	36.25	1.7712	0.00087631	0.0322607	gene_biotype=protein_coding
LOC106343321	21.24	58.34	1.4577	0.000638556	0.0270048	gene_biotype=protein_coding
LOC106295783	1.97	23.92	3.60195	4.29e-05	0.00420352	gene_biotype=protein_coding
LOC106294547	3.15	22.11	2.81128	0.000411878	0.0195726	gene_biotype=protein_coding
LOC106294556	7.08	37.33	2.39851	2.27e-05	0.00257666	gene_biotype=protein_coding
LOC106294695	1.18	16.31	3.7889	0.000406861	0.0195335	gene_biotype=protein_coding
LOC106344340	6.69	27.53	2.04093	0.000809935	0.0299446	gene_biotype=protein_coding
LOC106344342	123.89	264.54	1.09443	0.000211341	0.0126181	gene_biotype=pseudogene	pseudo=true
LOC106333698	47.99	13.41	-1.83942	0.00107171	0.0371076	gene_biotype=protein_coding
LOC106295316	23.21	62.7	1.43372	0.000548349	0.0242652	gene_biotype=protein_coding
LOC106295191	4.33	25.37	2.55068	0.000368392	0.0182511	gene_biotype=protein_coding
LOC106344409	5.11	30.81	2.592	0.000102851	0.00818767	gene_biotype=pseudogene	pseudo=true
LOC106294606	6.69	27.91	2.0607	0.000809935	0.0299446	gene_biotype=protein_coding
LOC106333857	2.36	17.03	2.85122	0.00111859	0.0377483	gene_biotype=pseudogene	pseudo=true
LOC106333878	64.9	19.57	-1.72957	0.000809724	0.0299446	gene_biotype=protein_coding
LOC106295202	1.18	23.92	4.34136	7.41e-06	0.00119593	gene_biotype=protein_coding
LOC106294803	14.94	48.55	1.70029	0.00029507	0.0154137	gene_biotype=protein_coding
LOC106294580	3.93	28.99	2.88295	7.38e-05	0.00630275	gene_biotype=protein_coding
LOC106295399	30.28	86.26	1.51033	7.32e-05	0.00630275	gene_biotype=protein_coding
LOC106343705	3.54	24.64	2.79918	0.000368392	0.0182511	gene_biotype=protein_coding
LOC106344047	3.15	18.84	2.58038	0.00152113	0.0461492	gene_biotype=protein_coding
LOC106293279	54.67	115.26	1.07607	0.0013372	0.0423629	gene_biotype=protein_coding
LOC106344672	1.57	17.03	3.43924	0.00111859	0.0377483	gene_biotype=protein_coding
LOC106310308	3.54	25.73	2.86163	0.000245961	0.0133191	gene_biotype=protein_coding
LOC106344825	29.88	119.59	2.00084	1.34e-07	7.79e-05	gene_biotype=pseudogene	pseudo=true
LOC106294640	1.57	23.92	3.92938	4.29e-05	0.00420352	gene_biotype=protein_coding
LOC106295460	16.52	49.65	1.58758	0.000700837	0.0270048	gene_biotype=protein_coding
LOC106343091	0.79	14.49	4.19706	0.00115139	0.0378206	gene_biotype=protein_coding
LOC106334834	58.6	146.76	1.32449	7.81e-05	0.0066163	gene_biotype=pseudogene	pseudo=true
LOC106343164	2.75	20.29	2.88327	0.000983073	0.0353527	gene_biotype=protein_coding
LOC106295160	1.58	18.84	3.5758	0.000435303	0.0202721	gene_biotype=protein_coding
LOC106295563	2.75	31.17	3.50265	8.97e-06	0.00136936	gene_biotype=protein_coding
LOC106295881	18.49	51.83	1.48704	0.000727122	0.0276425	gene_biotype=protein_coding
LOC106295118	20.06	1.45	-3.7902	0.000145932	0.00999423	gene_biotype=protein_coding
LOC106294583	0.79	27.54	5.12353	1.1e-06	0.000366902	gene_biotype=protein_coding
LOC106328817	19.27	57.62	1.58021	0.000239934	0.0133191	gene=LOC106328817	gene_biotype=protein_coding	partial=true
LOC106335249	10.23	34.07	1.7357	0.000810181	0.0299446	gene_biotype=protein_coding
LOC106295624	2.36	23.55	3.31887	4.29e-05	0.00420352	gene_biotype=protein_coding
LOC106293308	6.69	26.46	1.98373	0.00166495	0.0495443	gene_biotype=protein_coding
LOC106294863	1.18	17.03	3.85122	0.000243198	0.0133191	gene_biotype=protein_coding
LOC106295523	14.95	46.39	1.63367	0.000640188	0.0270048	gene_biotype=protein_coding
LOC106313635	0.79	25.73	5.02545	2.84e-06	0.000733868	gene_biotype=protein_coding
LOC106294125	20.45	0.72	-4.82796	0.000145932	0.00999423	gene_biotype=protein_coding
LOC106343565	5.51	31.89	2.53298	0.000192066	0.0116922	gene_biotype=protein_coding
LOC106292367	14.16	40.95	1.53204	0.0013468	0.0425225	gene_biotype=protein_coding
LOC106343191	0.79	17.03	4.43008	0.000243198	0.0133191	gene_biotype=protein_coding
LOC106343122	11.01	34.79	1.65986	0.00118118	0.0381997	gene_biotype=protein_coding
LOC106295684	0.79	20.65	4.70815	3.23e-05	0.00345733	gene_biotype=protein_coding
LOC106295920	1.18	25.37	4.42626	4.58e-06	0.000869869	gene_biotype=protein_coding
LOC106296154	1.97	22.1	3.48778	0.000107496	0.00819241	gene_biotype=protein_coding
LOC106343264	1.97	26.09	3.72723	1.73e-05	0.00218959	gene_biotype=protein_coding
LOC106293463	1.57	21.74	3.79152	0.000107496	0.00819241	gene_biotype=protein_coding
LOC106292487	35.4	116.71	1.72111	2.39e-06	0.000655693	gene_biotype=protein_coding
LOC106300060	0.79	31.17	5.30216	2.76e-07	0.000111573	gene_biotype=protein_coding
LOC106296509	9.05	67.04	2.88903	9.9e-09	1.44e-05	gene_biotype=protein_coding
LOC106297359	143.96	57.99	-1.31179	0.00156747	0.0474008	gene_biotype=protein_coding
LOC106297457	25.57	4.35	-2.55536	0.00055231	0.0242652	gene_biotype=protein_coding
LOC106300570	1.18	22.47	4.25114	1.97e-05	0.00238207	gene_biotype=lncRNA
LOC106297501	18.49	1.09	-4.08435	0.000406861	0.0195335	gene_biotype=protein_coding
LOC106298740	46.41	9.78	-2.24653	0.000296227	0.0154137	gene_biotype=protein_coding
LOC106297550	1.57	17.75	3.49898	0.000697104	0.0270048	gene_biotype=pseudogene	pseudo=true
LOC106297614	65.29	14.5	-2.17081	3.36e-05	0.00351566	gene_biotype=protein_coding
LOC106298611	37.76	7.97	-2.24421	0.000810181	0.0299446	gene_biotype=protein_coding
LOC106297630	19.27	51.46	1.41709	0.0014845	0.0457836	gene_biotype=protein_coding
LOC106299982	0.79	15.57	4.30077	0.000406861	0.0195335	gene_biotype=protein_coding
LOC106296744	52.7	6.52	-3.01486	3.09e-06	0.000778457	gene_biotype=protein_coding
LOC106296770	3.15	28.99	3.20213	2.07e-05	0.00246938	gene_biotype=protein_coding
LOC106298357	49.95	14.13	-1.82172	0.00110611	0.0377483	gene_biotype=protein_coding
LOC106336748	709.98	2053.81	1.53245	3.21e-08	2.72e-05	gene_biotype=pseudogene	pseudo=true
LOC106323437	5.11	27.18	2.41115	0.000468868	0.0211992	gene_biotype=protein_coding
LOC106298904	1.97	22.11	3.48843	0.000107496	0.00819241	gene_biotype=protein_coding
LOC106296859	20.84	1.81	-3.52529	0.000435303	0.0202721	gene_biotype=protein_coding
LOC106300364	20.84	56.53	1.43966	0.000792092	0.0298686	gene_biotype=protein_coding
LOC106300264	35.8	1.45	-4.62583	7.13e-08	4.42e-05	gene_biotype=protein_coding
LOC106300489	4.72	25.37	2.42626	0.00100503	0.0355926	gene_biotype=protein_coding
LOC106299996	26.75	5.44	-2.29786	0.00100503	0.0355926	gene_biotype=protein_coding
LOC106303978	19.27	1.09	-4.14396	0.000243198	0.0133191	gene_biotype=lncRNA
LOC106305576	51.92	14.5	-1.84024	0.000671923	0.0270048	gene_biotype=pseudogene	pseudo=true
LOC106302372	19.66	54.37	1.46755	0.00120193	0.0386573	gene_biotype=pseudogene	pseudo=true
LOC106305159	25.57	1.81	-3.82039	4.29e-05	0.00420352	gene_biotype=protein_coding
LOC106302570	0.78	25.37	5.02351	4.58e-06	0.000869869	gene_biotype=pseudogene	pseudo=true
LOC106306777	25.57	3.26	-2.97151	0.000173551	0.0110716	gene_biotype=protein_coding
LOC106306138	9.05	40.23	2.15228	5.46e-05	0.00498687	gene_biotype=protein_coding
LOC106306227	0.78	22.47	4.84838	1.97e-05	0.00238207	gene_biotype=protein_coding
LOC106306046	0.79	36.6	5.53385	1.24e-08	1.44e-05	gene_biotype=protein_coding
LOC106306939	9.83	32.99	1.74677	0.00151018	0.0461176	gene_biotype=protein_coding
LOC106306909	1.18	34.07	4.85164	7.13e-08	4.42e-05	gene_biotype=protein_coding
LOC106301502	7.08	26.82	1.92149	0.00116134	0.0378206	gene_biotype=protein_coding
LOC106306149	18.48	51.83	1.48782	0.000727122	0.0276425	gene_biotype=protein_coding
LOC106306665	1.18	15.95	3.7567	0.000406861	0.0195335	gene_biotype=protein_coding
LOC106306058	10.23	32.63	1.67339	0.00151018	0.0461176	gene_biotype=protein_coding
LOC106303233	5.51	28.64	2.37791	0.000564896	0.0244718	gene_biotype=protein_coding
LOC106305737	7.86	34.07	2.1159	0.00023466	0.0133191	gene_biotype=protein_coding
LOC106305859	12.98	48.56	1.90348	8.18e-05	0.00680314	gene_biotype=protein_coding
LOC106306799	1.57	20.66	3.718	0.000170909	0.0110545	gene_biotype=protein_coding
LOC106306990	0.79	25.01	4.98451	4.58e-06	0.000869869	gene_biotype=protein_coding
LOC106306902	43.27	10.15	-2.09189	0.000701648	0.0270048	gene_biotype=protein_coding
LOC106305834	27.93	4.35	-2.68273	0.000245961	0.0133191	gene_biotype=protein_coding
LOC106327126	35.4	2.54	-3.80085	3.93e-06	0.000869869	gene_biotype=protein_coding
LOC106306786	0.79	17.03	4.43008	0.000243198	0.0133191	gene_biotype=protein_coding
LOC106301649	42.48	5.44	-2.96511	5.25e-06	0.000959011	gene_biotype=protein_coding
LOC106305499	6.29	27.18	2.11141	0.00116134	0.0378206	gene_biotype=protein_coding
LOC106306926	30.29	3.26	-3.2159	3.15e-05	0.00345733	gene_biotype=protein_coding
LOC106301973	1.18	14.13	3.5819	0.00115139	0.0378206	gene_biotype=protein_coding
LOC106297061	0.78	14.86	4.25182	0.000683214	0.0270048	gene_biotype=pseudogene	pseudo=true
LOC106307509	7.86	35.88	2.19058	8.45e-05	0.00696445	gene_biotype=protein_coding
LOC106311833	2.36	19.93	3.07808	0.000272429	0.0144171	gene_biotype=protein_coding
LOC106308486	20.45	2.17	-3.23633	0.000697104	0.0270048	gene_biotype=protein_coding
LOC106308184	1.57	26.82	4.09447	1.1e-05	0.00153431	gene_biotype=protein_coding
LOC106311924	1.18	18.12	3.94072	0.000145932	0.00999423	gene_biotype=protein_coding
LOC106307506	24.39	3.99	-2.61183	0.0012441	0.0396834	gene_biotype=protein_coding
LOC106311549	36.58	5.07	-2.851	3.33e-05	0.00351566	gene_biotype=protein_coding
LOC106312626	31.47	0.72	-5.44984	6.92e-07	0.00024787	gene_biotype=protein_coding
LOC106309022	8.26	29.72	1.84722	0.000921293	0.0336507	gene_biotype=protein_coding
LOC106317528	1.18	18.12	3.94072	0.000145932	0.00999423	gene_biotype=protein_coding
LOC106312194	1.58	21.02	3.73377	0.000170909	0.0110545	gene_biotype=protein_coding
LOC106307193	20.06	2.17	-3.20855	0.000697104	0.0270048	gene_biotype=protein_coding
LOC106309484	13.76	51.47	1.90325	9.33e-05	0.00749478	gene_biotype=protein_coding
LOC106312774	3.54	24.65	2.79977	0.000368392	0.0182511	gene_biotype=protein_coding
LOC106318072	12.19	46.76	1.93958	7.05e-05	0.00630275	gene_biotype=protein_coding
LOC106311612	68.05	21.39	-1.66966	0.000672935	0.0270048	gene_biotype=protein_coding
LOC106309731	25.57	4.71	-2.44065	0.0014719	0.0455458	gene_biotype=protein_coding
LOC106311454	3.93	26.09	2.7309	0.000245961	0.0133191	gene_biotype=protein_coding
LOC106310307	5.9	26.46	2.16503	0.00166495	0.0495443	gene_biotype=protein_coding
LOC106309664	10.23	39.14	1.93584	0.000170493	0.0110545	gene_biotype=protein_coding
LOC106298798	3.54	25.73	2.86163	0.000245961	0.0133191	gene_biotype=protein_coding
LOC106314050	3.15	28.27	3.16585	3.15e-05	0.00345733	gene_biotype=protein_coding
LOC106318884	38.15	5.8	-2.71756	0.000166842	0.0110545	gene_biotype=protein_coding
LOC106317504	1.97	20.3	3.36521	0.000272429	0.0144171	gene_biotype=protein_coding
LOC106313362	2.75	19.93	2.85744	0.000983073	0.0353527	gene_biotype=protein_coding
LOC106318131	0.78	18.12	4.53797	0.000145932	0.00999423	gene_biotype=protein_coding
LOC106315434	3.15	25.37	3.0097	0.00011295	0.00839284	gene_biotype=protein_coding
LOC106314346	63.32	180.82	1.51382	4.38e-06	0.000869869	gene_biotype=pseudogene	pseudo=true
LOC106318121	11.41	43.49	1.93038	0.000108188	0.00819241	gene_biotype=protein_coding
LOC106316699	40.9	4.71	-3.1183	7.58e-06	0.00119593	gene_biotype=lncRNA
LOC106318843	2.36	17.76	2.91177	0.000697104	0.0270048	gene_biotype=protein_coding
LOC106318988	97.93	35.52	-1.46312	0.0014512	0.0453573	gene_biotype=protein_coding
LOC106318989	90.46	29.36	-1.62343	0.000466921	0.0211992	gene_biotype=protein_coding
LOC106314455	29.89	76.46	1.35504	0.000437615	0.0202784	gene_biotype=protein_coding
LOC106313244	6.69	26.81	2.00269	0.00116134	0.0378206	gene_biotype=protein_coding
LOC106316102	3.54	23.56	2.73452	0.00055231	0.0242652	gene_biotype=protein_coding
LOC106313077	3.54	25.73	2.86163	0.000245961	0.0133191	gene_biotype=pseudogene	pseudo=true
LOC106314945	26.74	65.23	1.28654	0.0012631	0.040152	gene_biotype=pseudogene	pseudo=true
LOC106336419	5.9	31.53	2.41794	0.000192066	0.0116922	gene_biotype=protein_coding
LOC106318600	6.29	36.6	2.54071	7.58e-06	0.00119593	gene_biotype=misc_RNA	pseudo=true
LOC106318111	0.79	16.31	4.36776	0.000406861	0.0195335	gene_biotype=protein_coding
LOC106318473	2.36	18.49	2.96989	0.000697104	0.0270048	gene_biotype=protein_coding
LOC106315535	14.95	64.87	2.11741	3.79e-06	0.000869869	gene_biotype=protein_coding
LOC106313647	1.57	17.39	3.46942	0.00111859	0.0377483	gene_biotype=pseudogene	pseudo=true
LOC106315183	20.84	69.95	1.74697	4.78e-05	0.00462089	gene_biotype=pseudogene	pseudo=true
LOC106317887	6.69	43.84	2.71217	1.99e-06	0.000577846	gene_biotype=protein_coding
LOC106313184	2.75	25.37	3.20562	0.00011295	0.00839284	gene_biotype=protein_coding
LOC106315230	1.57	27.18	4.11371	1.1e-05	0.00153431	gene_biotype=protein_coding
LOC106318527	1.18	39.86	5.07808	3.45e-09	8.04e-06	gene_biotype=protein_coding
LOC106313005	27.93	5.07	-2.46176	0.000686338	0.0270048	gene_biotype=protein_coding
LOC106318318	7.87	31.53	2.00229	0.000464788	0.0211992	gene_biotype=protein_coding
LOC106318147	21.63	2.9	-2.89891	0.000983073	0.0353527	gene_biotype=protein_coding
LOC106313636	6.68	54.72	3.03415	5.03e-08	3.61e-05	gene_biotype=lncRNA
LOC106318152	55.07	8.7	-2.66218	1.01e-05	0.00152311	gene_biotype=protein_coding
LOC106318470	2.36	17.03	2.85122	0.00111859	0.0377483	gene_biotype=protein_coding
LOC106318862	34.22	0.72	-5.5707	1.75e-07	8.14e-05	gene_biotype=protein_coding
LOC106326701	22.03	2.9	-2.92534	0.000983073	0.0353527	gene_biotype=protein_coding
LOC106318397	35.01	6.16	-2.50676	0.000330198	0.0168982	gene_biotype=protein_coding
LOC106317538	0.79	17.04	4.43093	0.000243198	0.0133191	gene_biotype=protein_coding
LOC106315378	15.34	59.44	1.95414	1.74e-05	0.00218959	gene_biotype=protein_coding
LOC106319554	0.79	15.22	4.26797	0.000683214	0.0270048	gene_biotype=protein_coding
LOC106319665	4.33	22.11	2.35226	0.0012441	0.0396834	gene_biotype=protein_coding
LOC106319754	990.44	263.12	-1.91235	1.62e-08	1.67e-05	gene_biotype=protein_coding
LOC106319869	25.96	1.09	-4.57389	7.41e-06	0.00119593	gene_biotype=protein_coding
LOC106319893	26.74	4.71	-2.5052	0.00100503	0.0355926	gene_biotype=protein_coding
LOC106319977	39.33	5.44	-2.85395	1.58e-05	0.0021082	gene_biotype=protein_coding
LOC106320058	12.19	45.29	1.89349	0.000125127	0.00917661	gene_biotype=protein_coding
LOC106320101	7.87	30.45	1.95201	0.000921293	0.0336507	gene_biotype=protein_coding
LOC106320156	2.75	31.17	3.50265	8.97e-06	0.00136936	gene_biotype=protein_coding
LOC106320362	24.78	73.57	1.56994	9.29e-05	0.00749478	gene_biotype=protein_coding
LOC106320500	2.75	21.38	2.95876	0.000635938	0.0270048	gene_biotype=protein_coding
LOC106320705	33.83	6.16	-2.4573	0.000464788	0.0211992	gene_biotype=protein_coding
LOC106320797	2.75	43.12	3.97085	5e-08	3.61e-05	gene_biotype=protein_coding
LOC106321519	49.95	13.41	-1.89718	0.000640188	0.0270048	gene_biotype=protein_coding
LOC106301916	5.51	28.63	2.3774	0.000564896	0.0244718	gene_biotype=protein_coding
LOC106327172	26.36	2.9	-3.18423	0.000173551	0.0110716	gene_biotype=protein_coding
LOC106327085	1.97	17.76	3.17236	0.000697104	0.0270048	gene_biotype=protein_coding
LOC106327041	40.12	6.89	-2.54175	0.000199909	0.0120126	gene_biotype=protein_coding
LOC106327511	0.79	19.57	4.63065	5.32e-05	0.00490373	gene_biotype=protein_coding
LOC106319078	70.41	22.83	-1.62485	0.00103576	0.0362629	gene_biotype=protein_coding
LOC106324945	33.83	0.72	-5.55416	1.75e-07	8.14e-05	gene_biotype=protein_coding
LOC106326077	28.71	5.8	-2.30743	0.00116134	0.0378206	gene_biotype=lncRNA
LOC106323438	55.46	133.73	1.2698	0.000140164	0.00999423	gene_biotype=protein_coding
LOC106325638	27.93	2.53	-3.46461	7.37e-05	0.00630275	gene_biotype=protein_coding
LOC106327402	0.79	27.18	5.10455	1.77e-06	0.000542954	gene_biotype=protein_coding
LOC106325062	11.02	37.68	1.77367	0.000481956	0.0216857	gene_biotype=pseudogene	pseudo=true
LOC106326889	1.18	20.29	4.10391	5.32e-05	0.00490373	gene_biotype=protein_coding
LOC106325049	30.29	1.81	-4.06478	7.06e-06	0.00119593	gene_biotype=protein_coding
LOC106325477	40.51	8.33	-2.28189	0.000317918	0.0164505	gene_biotype=pseudogene	pseudo=true
LOC106323668	84.96	29.36	-1.53293	0.0010773	0.037163	gene_biotype=pseudogene	pseudo=true
LOC106327803	4.72	24.28	2.36291	0.0014719	0.0455458	gene_biotype=protein_coding
LOC106327009	6.29	31.53	2.32559	0.000192066	0.0116922	gene_biotype=protein_coding
LOC106343036	6.69	29.36	2.13377	0.000564896	0.0244718	gene_biotype=protein_coding
LOC106326507	10.62	40.59	1.93434	0.000196539	0.0118868	gene_biotype=protein_coding
LOC106308480	0.79	19.94	4.65767	5.32e-05	0.00490373	gene_biotype=protein_coding
LOC106326152	3.15	26.81	3.08935	4.81e-05	0.00462089	gene_biotype=pseudogene	pseudo=true
LOC106323805	53.49	115.61	1.11193	0.000737457	0.0279215	gene_biotype=pseudogene	pseudo=true
LOC106326948	121.93	45.66	-1.41705	0.00120363	0.0386573	gene_biotype=protein_coding
LOC106323890	11.8	36.23	1.6184	0.00165833	0.0495443	gene_biotype=protein_coding
LOC106326805	2.36	21.38	3.1794	0.000170909	0.0110545	gene_biotype=protein_coding
LOC106325005	3.93	23.92	2.60562	0.00055231	0.0242652	gene_biotype=protein_coding
LOC106327684	0.79	39.14	5.63065	5.26e-09	9.8e-06	gene_biotype=protein_coding
LOC106318885	23.21	2.9	-3.00062	0.000635938	0.0270048	gene_biotype=protein_coding
LOC106324033	4.33	48.55	3.48703	2.59e-08	2.41e-05	gene_biotype=pseudogene	pseudo=true
LOC106325300	55.85	16.31	-1.7758	0.000727122	0.0276425	gene_biotype=protein_coding
LOC106324081	7.08	26.09	1.88168	0.00166495	0.0495443	gene_biotype=protein_coding
LOC106321091	3.15	29.72	3.23801	1.36e-05	0.00183614	gene_biotype=protein_coding
LOC106324118	4.33	26.45	2.61083	0.000245961	0.0133191	gene_biotype=protein_coding
LOC106321452	5.5	38.42	2.80435	5.25e-06	0.000959011	gene_biotype=protein_coding
LOC106324158	0.78	37.32	5.58033	1.24e-08	1.44e-05	gene_biotype=pseudogene	pseudo=true
LOC106324194	0.79	21.75	4.78302	1.97e-05	0.00238207	gene_biotype=protein_coding
LOC106327187	26.75	3.99	-2.74508	0.000368392	0.0182511	gene_biotype=protein_coding
LOC106324247	23.6	1.81	-3.70473	0.000107496	0.00819241	gene_biotype=protein_coding
LOC106324276	2.36	20.66	3.12998	0.000170909	0.0110545	gene_biotype=protein_coding
LOC106324346	1.57	16.68	3.40928	0.00111859	0.0377483	gene_biotype=pseudogene	pseudo=true
LOC106324427	3.93	24.64	2.6484	0.000368392	0.0182511	gene_biotype=pseudogene	pseudo=true
LOC106322563	2.75	19.21	2.80435	0.00152113	0.0461492	gene_biotype=protein_coding

## Sheet: Bro-12 VS. Bro-11 at CHG sites
Data set 11 Genes with differential methylation levels in Bro-12 hybrid triad.
Differential DNA methylatio levels of genes between Bro-12 and Bro-11 at CHG sites
	Normalized DNA methylation levels
Gene ID	Bro-11	Bro-12	log2(Bro-12/Bro-11)	P value	Corrected P value	Description
LOC106324519	49.48	5.65	-3.13052	1.41e-06	0.000198294	gene_biotype=pseudogene	pseudo=true
LOC106333355	42.78	9.42	-2.18314	0.000357371	0.0113251	gene_biotype=protein_coding
LOC106334344	13.42	39.56	1.55966	0.000986735	0.0238726	gene_biotype=protein_coding
LOC106335914	18.45	85.72	2.21601	2.22e-07	4.82e-05	gene_biotype=protein_coding
LOC106329722	0.84	48.04	5.8377	1.33e-10	8.54e-08	gene_biotype=protein_coding
LOC106295121	20.13	64.05	1.66985	0.000104776	0.00481114	gene_biotype=protein_coding
LOC106329902	1.68	15.07	3.16515	0.00289404	0.0487759	gene_biotype=protein_coding
LOC106333291	90.58	28.26	-1.68043	0.000273744	0.00937646	gene_biotype=protein_coding
LOC106300415	3.35	18.84	2.49157	0.00152113	0.0321366	gene_biotype=protein_coding
LOC106330096	0.84	43.33	5.68883	9.93e-10	4.47e-07	gene_biotype=protein_coding
LOC106331636	2.52	25.43	3.33504	0.00011295	0.00500905	gene_biotype=protein_coding
LOC106331792	10.06	58.4	2.53734	5.26e-07	8.8e-05	gene_biotype=protein_coding
LOC106330715	0.84	20.72	4.62449	3.23e-05	0.00201873	gene_biotype=pseudogene	pseudo=true
LOC106335927	5.04	44.26	3.13451	6.04e-07	9.71e-05	gene_biotype=lncRNA
LOC106311358	67.94	148.83	1.13133	0.000557629	0.0160854	gene_biotype=protein_coding
LOC106330262	39.42	95.14	1.27112	0.000442233	0.013267	gene_biotype=protein_coding
LOC106331457	20.97	80.07	1.93293	5.6e-06	0.000568535	gene_biotype=protein_coding
LOC106335669	55.35	123.38	1.15645	0.000584778	0.0166551	gene_biotype=protein_coding
LOC106330439	5.87	31.08	2.40455	0.000275043	0.00937646	gene_biotype=pseudogene	pseudo=true
LOC106330521	3.35	17.9	2.41773	0.00235517	0.0423931	gene_biotype=protein_coding
LOC106328686	49.47	4.71	-3.39275	4.24e-07	8.3e-05	gene_biotype=protein_coding
LOC106330582	52	14.13	-1.87975	0.000671923	0.0185209	gene_biotype=protein_coding
LOC106330760	70.46	22.6	-1.64048	0.00103576	0.0244966	gene_biotype=protein_coding
LOC106310560	249.11	105.5	-1.23954	0.00103556	0.0244966	gene_biotype=protein_coding
LOC106330799	62.06	16.96	-1.87153	0.000301516	0.00990382	gene_biotype=protein_coding
LOC106333660	37.74	6.59	-2.51774	0.000118691	0.00513569	gene_biotype=protein_coding
LOC106330928	172.8	76.29	-1.17954	0.00294458	0.0492839	gene_biotype=pseudogene	pseudo=true
LOC106330972	44.45	13.19	-1.75274	0.00298574	0.0493965	gene_biotype=protein_coding
LOC106330990	43.61	10.36	-2.07363	0.000526416	0.015283	gene_biotype=protein_coding
LOC106334885	59.55	128.11	1.10521	0.00104243	0.0244966	gene_biotype=protein_coding
LOC106336291	11.74	56.52	2.26733	4.15e-06	0.000478986	gene_biotype=pseudogene	pseudo=true
LOC106331026	19.29	83.83	2.11961	6.85e-07	0.000102703	gene_biotype=pseudogene	pseudo=true
LOC106331052	37.74	10.36	-1.86507	0.00220665	0.0410327	gene_biotype=protein_coding
LOC106331086	101.49	34.85	-1.54211	0.00059667	0.0168869	gene_biotype=protein_coding
LOC106331110	48.64	132.82	1.44926	4.39e-05	0.00253018	gene_biotype=pseudogene	pseudo=true
LOC106336487	0.84	14.13	4.07223	0.00194692	0.0374408	gene_biotype=protein_coding
LOC106296577	32.71	6.59	-2.31138	0.000654363	0.0182897	gene_biotype=lncRNA
LOC106341752	20.13	52.75	1.38982	0.00149828	0.0321366	gene_biotype=protein_coding
LOC106337842	139.23	257.16	0.885196	0.00226238	0.0417243	gene_biotype=protein_coding
LOC106339603	0.84	16.96	4.3356	0.000243198	0.00882573	gene_biotype=protein_coding
LOC106337957	1.68	15.07	3.16515	0.00289404	0.0487759	gene_biotype=pseudogene	pseudo=true
LOC106331862	23.48	3.77	-2.6388	0.00186827	0.0368737	gene_biotype=pseudogene	pseudo=true
LOC106332042	51.16	107.39	1.06977	0.00221931	0.0410983	gene_biotype=protein_coding
LOC106338131	75.48	28.26	-1.41733	0.00253892	0.0453379	gene_biotype=pseudogene	pseudo=true
LOC106340385	18.45	50.87	1.46319	0.000919134	0.0230323	gene_biotype=lncRNA
LOC106338332	20.97	52.75	1.33084	0.00231323	0.0421809	gene_biotype=pseudogene	pseudo=true
LOC106338371	43.62	253.39	2.5383	1.34e-12	2.01e-09	gene_biotype=pseudogene	pseudo=true
LOC106315144	34.39	81.95	1.25275	0.000778418	0.0203656	gene_biotype=protein_coding
LOC106324295	13.42	41.45	1.62699	0.000748462	0.0198785	gene_biotype=protein_coding
LOC106342918	204.65	90.43	-1.17829	0.0019939	0.0380193	gene_biotype=pseudogene	pseudo=true
LOC106338532	71.29	144.12	1.0155	0.00163755	0.0342742	gene_biotype=protein_coding
LOC106341505	52.84	13.19	-2.00219	0.00029507	0.00980162	gene_biotype=lncRNA
LOC106338686	29.36	4.71	-2.64005	0.000468868	0.0139729	gene_biotype=protein_coding
LOC106332391	68.78	16.95	-2.0207	7.66e-05	0.00370573	gene_biotype=protein_coding
LOC106342900	2.52	18.84	2.9023	0.00152113	0.0321366	gene_biotype=protein_coding
LOC106338826	93.94	34.85	-1.43058	0.00169236	0.0350951	gene_biotype=protein_coding	partial=true	start_range=.,37996786
LOC106338866	33.55	7.54	-2.15368	0.00206034	0.038793	gene_biotype=pseudogene	pseudo=true
LOC106338883	53.68	8.48	-2.66225	5.76e-06	0.000568535	gene_biotype=protein_coding
LOC106340947	0.84	14.13	4.07223	0.00194692	0.0374408	gene_biotype=pseudogene	pseudo=true
LOC106342057	46.13	125.28	1.44138	4.97e-05	0.00266306	gene_biotype=pseudogene	pseudo=true
LOC106339064	20.97	88.55	2.07817	6.82e-07	0.000102703	gene_biotype=pseudogene	pseudo=true
LOC106339171	36.07	7.54	-2.25816	0.00110634	0.0256624	gene_biotype=protein_coding
LOC106342606	0.84	14.13	4.07223	0.00194692	0.0374408	gene_biotype=protein_coding
LOC106336706	41.93	12.24	-1.77638	0.00298187	0.0493965	gene_biotype=protein_coding
LOC106293561	0.84	15.07	4.16515	0.000683214	0.0185209	gene_biotype=protein_coding
LOC106344344	14.26	41.45	1.5394	0.0013468	0.0294205	gene_biotype=protein_coding
LOC106295649	1.68	16.01	3.25244	0.00179799	0.0359599	gene_biotype=protein_coding
LOC106344377	55.36	1.88	-4.88004	3.9e-10	2.19e-07	gene_biotype=protein_coding
LOC106292511	1.68	16.01	3.25244	0.00179799	0.0359599	gene_biotype=lncRNA
LOC106344086	0.84	69.71	6.37483	3.14e-14	7.06e-11	gene_biotype=protein_coding
LOC106293379	16.78	1.88	-3.15794	0.00289404	0.0487759	gene_biotype=protein_coding
LOC106344463	1.68	27.31	4.0229	1.1e-05	0.000841805	gene_biotype=protein_coding
LOC106344466	29.36	6.59	-2.1555	0.00256695	0.0454774	gene_biotype=protein_coding
LOC106344508	5.87	44.27	2.9149	1.99e-06	0.000255253	gene_biotype=pseudogene	pseudo=true
LOC106344578	21.81	3.77	-2.53235	0.00280553	0.0487759	gene_biotype=protein_coding
LOC106344596	6.71	29.2	2.12158	0.00129692	0.0287496	gene_biotype=protein_coding
LOC106344799	0.84	50.86	5.92	4.12e-11	3.09e-08	gene_biotype=protein_coding
LOC106343338	135.04	38.62	-1.80597	1.85e-05	0.00132352	gene_biotype=lncRNA
LOC106344818	5.87	35.8	2.60853	4.6e-05	0.0026185	gene_biotype=protein_coding
LOC106344823	6.71	34.86	2.37719	0.000166842	0.00664413	gene_biotype=protein_coding
LOC106334739	4.2	29.19	2.79701	7.38e-05	0.00360782	gene_biotype=protein_coding
LOC106344140	24.32	108.33	2.15522	9.85e-08	2.46e-05	gene_biotype=protein_coding
LOC106344906	38.58	9.42	-2.03405	0.00087631	0.0224057	gene_biotype=protein_coding
LOC106334834	32.71	107.4	1.71519	7.06e-06	0.000635706	gene_biotype=pseudogene	pseudo=true
LOC106344952	110.71	33.9	-1.70743	9.43e-05	0.0044189	gene_biotype=pseudogene	pseudo=true
LOC106294237	52.84	141.3	1.41906	3.45e-05	0.00212866	gene_biotype=lncRNA
LOC106310781	18.45	66.88	1.85795	1.7e-05	0.00125689	gene_biotype=protein_coding
LOC106292173	1.68	25.43	3.92	2.72e-05	0.0018541	gene_biotype=pseudogene	pseudo=true
LOC106294801	9.23	32.97	1.83675	0.000736236	0.0198387	gene_biotype=protein_coding
LOC106295642	36.91	8.48	-2.12188	0.000810181	0.0208332	gene_biotype=protein_coding
LOC106293829	33.55	96.08	1.51792	6.58e-05	0.00332898	gene_biotype=protein_coding
LOC106292357	91.42	31.09	-1.55606	0.000784667	0.0204104	gene_biotype=protein_coding
LOC106294585	41.93	96.09	1.1964	0.000939169	0.0232212	gene_biotype=protein_coding
LOC106297145	44.46	9.42	-2.23871	0.000265004	0.00931654	gene_biotype=protein_coding
LOC106335793	62.07	11.3	-2.45757	6.95e-06	0.000635706	gene_biotype=protein_coding
LOC106297150	2.52	19.78	2.97255	0.000983073	0.0238726	gene_biotype=pseudogene	pseudo=true
LOC106297204	35.23	6.59	-2.41845	0.000330198	0.0105382	gene_biotype=protein_coding
LOC106297226	62.91	19.78	-1.66925	0.000998463	0.0240272	gene_biotype=protein_coding
LOC106296387	0.84	19.78	4.55751	5.32e-05	0.00275046	gene_biotype=protein_coding
LOC106297265	112.38	44.28	-1.34366	0.00157448	0.0331082	gene_biotype=pseudogene	pseudo=true
LOC106297486	78.84	21.67	-1.86323	0.000113538	0.00500905	gene_biotype=protein_coding
LOC106297499	93.93	25.43	-1.88505	3.04e-05	0.00201429	gene_biotype=protein_coding
LOC106296360	21.81	81.01	1.89311	7.99e-06	0.000665947	gene_biotype=lncRNA
LOC106297614	96.46	27.32	-1.81997	5.12e-05	0.00271118	gene_biotype=protein_coding
LOC106298885	82.2	14.13	-2.54038	5.28e-07	8.8e-05	gene_biotype=protein_coding
LOC106300749	30.19	4.71	-2.68027	0.000320481	0.0103327	gene_biotype=pseudogene	pseudo=true
LOC106336608	105.68	42.4	-1.31757	0.00208155	0.0390291	gene_biotype=protein_coding
LOC106336622	4.19	19.78	2.23902	0.00280553	0.0487759	gene_biotype=protein_coding
LOC106297869	15.1	0.94	-4.00574	0.00194692	0.0374408	gene_biotype=pseudogene	pseudo=true
LOC106297870	17.61	0.94	-4.22759	0.000406861	0.0126267	gene_biotype=protein_coding
LOC106296652	2.52	63.11	4.64637	3.82e-11	3.09e-08	gene_biotype=protein_coding
LOC106298216	102.33	36.74	-1.47781	0.000937775	0.0232212	gene_biotype=protein_coding
LOC106299302	130.01	45.21	-1.52391	0.000231719	0.00868948	gene_biotype=protein_coding
LOC106297080	18.45	47.1	1.35211	0.00233661	0.0422278	gene_biotype=protein_coding
LOC106336748	272.6	729.08	1.41929	7.94e-07	0.000115257	gene_biotype=pseudogene	pseudo=true
LOC106300364	113.23	223.25	0.979404	0.00104519	0.0244966	gene_biotype=protein_coding
LOC106298118	90.58	32.03	-1.49977	0.0010829	0.0252489	gene_biotype=protein_coding
LOC106302340	47.81	7.54	-2.66468	3.62e-05	0.00219993	gene_biotype=protein_coding
LOC106305284	3.35	19.78	2.56181	0.000983073	0.0238726	gene_biotype=protein_coding
LOC106302453	80.52	29.21	-1.46288	0.00177364	0.0359599	gene_biotype=protein_coding
LOC106302464	10.06	39.57	1.97578	0.000124914	0.00535344	gene_biotype=protein_coding
LOC106302470	0.84	16.96	4.3356	0.000243198	0.00882573	gene_biotype=protein_coding
LOC106302472	3.36	115.87	5.1079	5.09e-18	2.29e-14	gene_biotype=pseudogene	pseudo=true
LOC106302500	1.68	33.91	4.33518	5.18e-07	8.8e-05	gene_biotype=pseudogene	pseudo=true
LOC106302527	43.62	9.42	-2.21119	0.000265004	0.00931654	gene_biotype=protein_coding
LOC106302530	68.78	17.9	-1.94203	0.000130834	0.00550237	gene_biotype=protein_coding
LOC106302581	2.52	24.49	3.2807	0.000173551	0.00679114	gene_biotype=protein_coding
LOC106302583	1.68	38.62	4.52282	6.39e-08	1.92e-05	gene_biotype=protein_coding
LOC106302668	20.13	58.41	1.53687	0.000495987	0.0146838	gene_biotype=protein_coding
LOC106302700	157.68	418.24	1.40733	2.42e-06	0.00030225	gene_biotype=protein_coding
LOC106305822	0.84	23.55	4.80919	7.41e-06	0.000641527	gene_biotype=lncRNA
LOC106302784	46.12	14.13	-1.70663	0.00297977	0.0493965	gene_biotype=pseudogene	pseudo=true
LOC106302891	35.23	4.71	-2.90301	4.85e-05	0.00266017	gene_biotype=protein_coding
LOC106305037	10.06	36.74	1.86872	0.00043425	0.0131467	gene_biotype=protein_coding
LOC106302899	51.16	151.66	1.56775	6.6e-06	0.000631653	gene_biotype=pseudogene	pseudo=true
LOC106302979	16.77	0.94	-4.15708	0.000683214	0.0185209	gene_biotype=protein_coding
LOC106303009	36.9	8.48	-2.12148	0.000810181	0.0208332	gene_biotype=pseudogene	pseudo=true
LOC106303012	30.19	1.88	-4.00527	7.06e-06	0.000635706	gene_biotype=protein_coding
LOC106338275	76.32	16.01	-2.25309	8.48e-06	0.0006942	gene_biotype=protein_coding
LOC106301547	0.84	15.07	4.16515	0.000683214	0.0185209	gene_biotype=protein_coding
LOC106304775	10.9	52.75	2.27484	5.65e-06	0.000568535	gene_biotype=protein_coding
LOC106338726	98.13	188.39	0.940956	0.00214794	0.0401067	gene_biotype=pseudogene	pseudo=true
LOC106338894	15.1	0.94	-4.00574	0.00194692	0.0374408	gene_biotype=protein_coding
LOC106338953	57.87	19.78	-1.54877	0.00282847	0.0487759	gene_biotype=pseudogene	pseudo=true
LOC106308403	133.36	45.21	-1.56061	0.000157828	0.00645658	gene_biotype=protein_coding
LOC106308466	40.26	1.88	-4.42054	9.65e-08	2.46e-05	gene_biotype=protein_coding
LOC106311939	0.84	20.72	4.62449	3.23e-05	0.00201873	gene_biotype=protein_coding
LOC106307881	0.84	18.84	4.48727	8.79e-05	0.00416437	gene_biotype=protein_coding
LOC106308487	54.52	17.9	-1.60683	0.00232464	0.0421809	gene_biotype=protein_coding
LOC106308626	33.55	86.65	1.36889	0.00029037	0.00975122	gene_biotype=pseudogene	pseudo=true
LOC106308637	139.23	24.49	-2.50721	6.16e-09	2.42e-06	gene_biotype=protein_coding
LOC106308642	26	63.11	1.27936	0.00184315	0.0366999	gene_biotype=protein_coding
LOC106308675	32.71	2.83	-3.53086	8.97e-06	0.000720668	gene_biotype=protein_coding
LOC106308681	27.68	2.83	-3.28997	7.37e-05	0.00360782	gene_biotype=pseudogene	pseudo=true
LOC106311570	18.45	55.58	1.59095	0.000284136	0.00961364	gene_biotype=protein_coding
LOC106311888	56.2	9.42	-2.57677	7.57e-06	0.000642353	gene_biotype=protein_coding
LOC106307663	1.68	23.55	3.80919	4.29e-05	0.00250566	gene_biotype=lncRNA
LOC106308784	230.65	104.55	-1.14151	0.0027795	0.0487759	gene_biotype=protein_coding
LOC106308332	5.03	23.55	2.2271	0.0014719	0.031844	gene_biotype=protein_coding
LOC106308159	72.97	149.77	1.03737	0.00133435	0.0292905	gene_biotype=pseudogene	pseudo=true
LOC106308158	72.97	149.77	1.03737	0.00133435	0.0292905	gene_biotype=protein_coding
LOC106308876	57.87	16.95	-1.77153	0.000750967	0.0198785	gene_biotype=protein_coding
LOC106308901	34.38	81.95	1.25317	0.000778418	0.0203656	gene_biotype=protein_coding
LOC106308972	239.88	103.62	-1.21101	0.00145243	0.0315745	gene_biotype=protein_coding
LOC106310523	1.68	19.78	3.55751	0.000272429	0.00937646	gene_biotype=lncRNA
LOC106308043	52.85	131.88	1.31925	0.000117685	0.00513569	gene_biotype=protein_coding
LOC106317705	15.94	0.94	-4.08385	0.00115139	0.026394	gene_biotype=protein_coding
LOC106311757	57.87	8.48	-2.77068	1.73e-06	0.000228482	gene_biotype=pseudogene	pseudo=true
LOC106309312	5.87	57.46	3.29113	7e-09	2.42e-06	gene_biotype=protein_coding
LOC106314073	121.62	40.5	-1.58639	0.000156856	0.00645658	gene_biotype=protein_coding
LOC106314106	7.55	34.85	2.20661	0.000166842	0.00664413	gene_biotype=pseudogene	pseudo=true
LOC106315388	26.84	5.65	-2.24806	0.00238604	0.0427776	gene_biotype=protein_coding
LOC106317765	18.45	0.94	-4.29482	0.000406861	0.0126267	gene_biotype=lncRNA
LOC106314322	5.87	27.32	2.21853	0.00116134	0.026394	gene_biotype=protein_coding
LOC106318694	77.17	19.78	-1.964	6.48e-05	0.00331368	gene_biotype=protein_coding
LOC106314331	0.84	15.07	4.16515	0.000683214	0.0185209	gene_biotype=pseudogene	pseudo=true
LOC106314346	30.2	136.57	2.17702	7.87e-09	2.53e-06	gene_biotype=pseudogene	pseudo=true
LOC106314349	21.81	1.88	-3.53619	0.000272429	0.00937646	gene_biotype=protein_coding
LOC106319061	20.13	50.86	1.33718	0.00232464	0.0421809	gene_biotype=protein_coding
LOC106318039	1.68	23.55	3.80919	4.29e-05	0.00250566	gene_biotype=pseudogene	pseudo=true
LOC106318669	19.29	76.3	1.98383	4.04e-06	0.000478986	gene_biotype=protein_coding
LOC106317628	1.68	20.72	3.62449	0.000170909	0.0067464	gene_biotype=protein_coding
LOC106314467	1.68	25.43	3.92	2.72e-05	0.0018541	gene_biotype=protein_coding
LOC106314474	16.78	63.11	1.91113	3.02e-05	0.00201429	gene_biotype=protein_coding
LOC106314643	94.78	32.03	-1.56516	0.000576381	0.0165205	gene_biotype=protein_coding
LOC106317255	34.39	8.48	-2.01985	0.00206034	0.038793	gene_biotype=lncRNA
LOC106317254	34.39	8.48	-2.01985	0.00206034	0.038793	gene_biotype=pseudogene	pseudo=true
LOC106314668	128.33	42.39	-1.59806	0.000127003	0.00539164	gene_biotype=protein_coding
LOC106319096	11.74	39.56	1.75261	0.000526416	0.015283	gene_biotype=protein_coding
LOC106314803	21.81	54.64	1.32497	0.00229911	0.0421809	gene_biotype=protein_coding
LOC106314940	7.55	33.91	2.16716	0.00023466	0.00872703	gene_biotype=protein_coding
LOC106316347	28.51	3.77	-2.91883	0.00016441	0.00664413	gene_biotype=protein_coding
LOC106315077	273.43	67.83	-2.01118	8.01e-08	2.25e-05	gene_biotype=protein_coding
LOC106315183	13.42	39.56	1.55966	0.000986735	0.0238726	gene_biotype=pseudogene	pseudo=true
LOC106315411	31.87	6.59	-2.27385	0.000921293	0.0230323	gene_biotype=pseudogene	pseudo=true
LOC106315230	8.39	53.7	2.67818	2.25e-07	4.82e-05	gene_biotype=protein_coding
LOC106317369	49.49	104.56	1.07912	0.00177198	0.0359599	gene_biotype=protein_coding
LOC106315275	274.27	109.28	-1.32757	0.000321463	0.0103327	gene_biotype=protein_coding
LOC106313617	10.9	42.39	1.9594	0.000145796	0.00607483	gene_biotype=protein_coding
LOC106319633	12.58	41.45	1.72024	0.000748462	0.0198785	gene_biotype=protein_coding
LOC106319692	65.42	22.6	-1.53341	0.00272148	0.0480261	gene_biotype=protein_coding
LOC106319727	26	70.64	1.44197	0.000403502	0.0126267	gene_biotype=pseudogene	pseudo=true
LOC106319891	94.78	22.6	-2.06826	9.6e-06	0.000758025	gene_biotype=pseudogene	pseudo=true
LOC106319922	3.35	37.68	3.49157	5.2e-07	8.8e-05	gene_biotype=protein_coding
LOC106319917	8.39	30.14	1.84494	0.00195564	0.0374485	gene_biotype=protein_coding
LOC106319987	23.48	66.88	1.51014	0.000241361	0.00882573	gene_biotype=protein_coding
LOC106320065	5.87	27.32	2.21853	0.00116134	0.026394	gene_biotype=protein_coding
LOC106320073	0.84	25.43	4.92	4.58e-06	0.000502276	gene_biotype=protein_coding
LOC106320186	13.42	46.16	1.78226	0.000187504	0.00727385	gene_biotype=protein_coding	partial=true
LOC106320358	75.49	26.38	-1.51684	0.00127019	0.0284371	gene=LOC106320358	gene_biotype=protein_coding	partial=true
LOC106320359	46.13	10.37	-2.15329	0.000296227	0.00980162	gene_biotype=protein_coding
LOC106320384	140.9	41.45	-1.76523	1.83e-05	0.00132352	gene_biotype=protein_coding
LOC106320571	39.42	5.65	-2.80261	3.23e-05	0.00201873	gene_biotype=protein_coding	partial=true	start_range=.,464
LOC106320572	80.51	28.26	-1.51041	0.000899537	0.0228696	gene_biotype=pseudogene	pseudo=true
LOC106320736	28.52	6.59	-2.11362	0.00256695	0.0454774	gene_biotype=protein_coding
LOC106320870	0.84	19.78	4.55751	5.32e-05	0.00275046	gene_biotype=protein_coding
LOC106321074	37.74	9.42	-2.0023	0.00118118	0.0267101	gene_biotype=protein_coding
LOC106321127	38.58	10.36	-1.89683	0.00165833	0.0345486	gene_biotype=protein_coding
LOC106321266	36.07	139.41	1.95046	1.25e-07	2.95e-05	gene_biotype=protein_coding
LOC106321413	15.1	0.94	-4.00574	0.00194692	0.0374408	gene_biotype=protein_coding	partial=true	start_range=.,21
LOC106321673	82.19	29.2	-1.49299	0.00150255	0.0321366	gene=LOC106321673	gene_biotype=protein_coding	partial=true
LOC106321825	1.68	16.01	3.25244	0.00179799	0.0359599	gene_biotype=protein_coding	partial=true	start_range=.,74
LOC106321876	0.84	23.55	4.80919	7.41e-06	0.000641527	gene_biotype=protein_coding
LOC106322085	35.23	130.93	1.89392	3.11e-07	6.36e-05	gene_biotype=protein_coding	partial=true	start_range=.,47
rrn18	1.68	16.01	3.25244	0.00179799	0.0359599	gene_biotype=rRNA	locus_tag=BroleMr002
LOC106324956	137.55	55.57	-1.30758	0.00177273	0.0359599	gene_biotype=protein_coding
LOC106323278	25.16	1.88	-3.74233	6.78e-05	0.00338967	gene_biotype=protein_coding
LOC106325019	30.19	3.77	-3.00143	0.000110042	0.00500193	gene=LOC106325019	gene_biotype=protein_coding	partial=true
LOC106326422	1.68	15.07	3.16515	0.00289404	0.0487759	gene_biotype=lncRNA
LOC106322725	51.16	6.59	-2.95667	5.81e-06	0.000568535	gene_biotype=lncRNA
LOC106329200	0.84	22.61	4.75043	1.21e-05	0.000904338	gene_biotype=protein_coding
LOC106323475	54.52	11.3	-2.27046	4.71e-05	0.0026185	gene_biotype=protein_coding
LOC106323482	24.32	2.83	-3.10327	0.000411878	0.0126949	gene_biotype=protein_coding
LOC106323514	96.46	34.85	-1.46877	0.00125786	0.0283018	gene_biotype=protein_coding
LOC106323516	15.94	0.94	-4.08385	0.00115139	0.026394	gene_biotype=protein_coding
LOC106327361	31.87	3.77	-3.07956	4.95e-05	0.00266306	gene_biotype=protein_coding
LOC106326097	55.36	9.42	-2.55504	1.01e-05	0.00078663	gene_biotype=protein_coding
LOC106323578	44.45	10.36	-2.10116	0.000526416	0.015283	gene_biotype=protein_coding
LOC106325397	49.49	11.3	-2.13081	0.000247314	0.00890329	gene_biotype=pseudogene	pseudo=true
LOC106327681	1.68	15.07	3.16515	0.00289404	0.0487759	gene_biotype=protein_coding
LOC106326697	179.49	70.65	-1.34514	0.000630287	0.0177268	gene_biotype=protein_coding
LOC106323680	124.14	42.39	-1.55017	0.000217052	0.00827742	gene_biotype=protein_coding
LOC106323687	43.61	144.12	1.72454	1.69e-06	0.000228482	gene_biotype=pseudogene	pseudo=true
LOC106323689	1.68	15.07	3.16515	0.00289404	0.0487759	gene_biotype=pseudogene	pseudo=true
LOC106323701	44.45	12.25	-1.8594	0.00175654	0.0359599	gene_biotype=protein_coding
LOC106323711	36.07	98.91	1.45532	8.59e-05	0.00411462	gene_biotype=protein_coding
LOC106323718	1.68	61.23	5.18771	1.05e-11	1.18e-08	gene_biotype=protein_coding
LOC106323729	35.22	8.48	-2.05426	0.00151018	0.0321366	gene_biotype=protein_coding
LOC106327701	46.97	11.3	-2.05542	0.000430316	0.0131467	gene_biotype=protein_coding
LOC106323790	35.23	9.42	-1.90301	0.00288327	0.0487759	gene_biotype=protein_coding
LOC106323848	8.39	44.27	2.39959	5.77e-06	0.000568535	gene_biotype=pseudogene	pseudo=true
LOC106326948	41.93	6.6	-2.66744	0.000104366	0.00481114	gene_biotype=protein_coding
LOC106323102	33.54	3.77	-3.15325	2.24e-05	0.00157711	gene_biotype=pseudogene	pseudo=true
LOC106327129	25.16	125.28	2.31595	6.7e-09	2.42e-06	gene_biotype=protein_coding
LOC106323963	54.52	8.48	-2.68465	4.26e-06	0.000478986	gene_biotype=protein_coding
LOC106323964	72.13	24.49	-1.55841	0.00104504	0.0244966	gene_biotype=protein_coding
LOC106323976	104	12.25	-3.08573	7.04e-10	3.52e-07	gene_biotype=protein_coding
LOC106324091	32.71	97.02	1.56855	3.75e-05	0.0022523	gene_biotype=pseudogene	pseudo=true
LOC106324099	0.84	20.72	4.62449	3.23e-05	0.00201873	gene_biotype=pseudogene	pseudo=true
LOC106324108	24.32	67.83	1.47978	0.000309211	0.010083	gene_biotype=protein_coding
LOC106324110	1.68	18.84	3.48727	0.000435303	0.0131467	gene_biotype=protein_coding
LOC106324118	10.06	50.88	2.33847	4.26e-06	0.000478986	gene_biotype=protein_coding
LOC106325513	44.46	9.42	-2.23871	0.000265004	0.00931654	gene_biotype=protein_coding
LOC106324150	31.03	6.59	-2.23531	0.00129692	0.0287496	gene_biotype=protein_coding
LOC106324220	31.87	6.59	-2.27385	0.000921293	0.0230323	gene_biotype=protein_coding
LOC106324245	80.52	20.73	-1.95763	4.67e-05	0.0026185	gene_biotype=protein_coding
LOC106324288	3.36	25.44	2.92057	0.00011295	0.00500905	gene_biotype=protein_coding
LOC106327123	1.68	15.07	3.16515	0.00289404	0.0487759	gene_biotype=protein_coding
LOC106324317	87.23	27.33	-1.67434	0.000214137	0.00823604	gene_biotype=protein_coding
LOC106324377	50.32	16.01	-1.65216	0.00294608	0.0492839	gene_biotype=pseudogene	pseudo=true
LOC106326348	4.19	20.72	2.306	0.00186827	0.0368737	gene_biotype=lncRNA
LOC106324467	125.81	43.33	-1.53781	0.000222032	0.00839616	gene_biotype=protein_coding

## Sheet: Bro-10 VS. Bro-11 at CG sites
Data set 11 Genes with differential methylation levels in Bro-12 hybrid triad.
Differential DNA methylatio levels of genes between Bro-10 and Bro-11 at CG sites
	Normalized DNA methylation levels
Gene ID	Bro-10	Bro-11	log2(Bro-10/Bro-11)	P value	Corrected P value	Description
LOC106328443	2.69	18.48	-2.78029	0.00564797	0.040598	gene_biotype=pseudogene	pseudo=true
LOC106326142	42.97	5.51	2.96321	8.62e-07	3.2e-05	gene_biotype=pseudogene	pseudo=true
LOC106327007	22.16	3.92	2.49903	0.0012441	0.0124707	gene_biotype=protein_coding
LOC106324546	10.41	44.45	-2.09421	0.000526416	0.00636987	gene_biotype=protein_coding
LOC106324594	22.83	2.75	3.05343	0.000267144	0.00363664	gene_biotype=pseudogene	pseudo=true
LOC106324504	0.67	63.33	-6.56258	2.97e-12	1.07e-09	gene_biotype=protein_coding
LOC106329026	2.01	18.49	-3.20148	0.00179799	0.0169875	gene_biotype=protein_coding
LOC106334784	76.88	20.45	1.91051	2.58e-06	7.94e-05	gene_biotype=protein_coding
LOC106335403	78.58	9.05	3.11817	2.56e-10	3.84e-08	gene_biotype=protein_coding
LOC106323960	6.72	34.61	-2.36466	0.00101997	0.0107401	gene_biotype=protein_coding
LOC106329638	34.92	5.51	2.66393	1.58e-05	0.000360924	gene_biotype=protein_coding
LOC106334887	17.8	3.54	2.33006	0.00631687	0.0446789	gene_biotype=protein_coding
LOC106336509	26.87	8.65	1.63522	0.00373973	0.0298802	gene_biotype=pseudogene	pseudo=true
LOC106331658	67.16	14.16	2.24578	8.32e-07	3.17e-05	gene_biotype=protein_coding
LOC106334765	1.35	40.12	-4.89329	1.91e-08	1.42e-06	gene_biotype=protein_coding
LOC106334438	32.57	3.54	3.20172	2.61e-06	7.94e-05	gene_biotype=protein_coding
LOC106336495	36.6	2.36	3.95498	9.65e-08	5.18e-06	gene_biotype=protein_coding
LOC106330084	26.52	6.29	2.07595	0.000468868	0.00574345	gene_biotype=pseudogene	pseudo=true
LOC106334826	118.19	16.52	2.83882	1.94e-11	4.32e-09	gene_biotype=protein_coding
LOC106334743	32.57	6.29	2.37241	3.33e-05	0.000652904	gene_biotype=protein_coding
LOC106335585	23.5	4.72	2.3158	0.00055231	0.00655353	gene_biotype=protein_coding
LOC106328018	0.67	13.77	-4.36122	0.00330227	0.0272617	gene_biotype=protein_coding
LOC106336395	14.77	1.18	3.64581	0.000683214	0.00773725	gene_biotype=protein_coding
LOC106334528	48.35	1.18	5.35666	8.97e-11	1.66e-08	gene_biotype=protein_coding
LOC106305038	51.71	14.55	1.82942	0.000105042	0.00171261	gene_biotype=protein_coding
LOC106331802	24.52	3.15	2.96054	0.00011295	0.00178875	gene_biotype=protein_coding
LOC106334474	11.42	0.79	3.85357	0.00561636	0.040598	gene_biotype=protein_coding
LOC106335682	13.76	42.88	-1.63982	0.00621319	0.0443401	gene_biotype=pseudogene	pseudo=true
LOC106329460	28.88	1.18	4.61321	6.92e-07	2.74e-05	gene_biotype=protein_coding
LOC106328330	1.01	19.67	-4.28357	0.000145932	0.00221405	gene_biotype=protein_coding
LOC106333043	48.69	19.28	1.33652	0.00186141	0.0174328	gene_biotype=protein_coding
LOC106336162	24.85	6.29	1.98211	0.00100503	0.0106818	gene_biotype=protein_coding
LOC106328750	18.8	2.36	2.99387	0.000435303	0.00538206	gene_biotype=protein_coding
LOC106335878	6.71	64.5	-3.26491	1.42e-07	7.35e-06	gene_biotype=protein_coding
LOC106328795	21.83	0.78	4.80669	1.97e-05	0.000427755	gene_biotype=protein_coding
LOC106329770	21.15	172.28	-3.02603	1.41e-11	3.51e-09	gene_biotype=protein_coding
LOC106335867	56.07	14.16	1.98541	1.9e-05	0.000422369	gene_biotype=protein_coding
LOC106329789	1.34	23.21	-4.11444	3.23e-05	0.000640354	gene_biotype=pseudogene	pseudo=true
LOC106329795	1.68	16.13	-3.26321	0.0046627	0.0352027	gene_biotype=pseudogene	pseudo=true
LOC106329808	273.98	642.72	-1.23012	0.000727559	0.00805584	gene_biotype=protein_coding
LOC106334837	29.55	0.79	5.22516	2.76e-07	1.26e-05	gene_biotype=protein_coding
LOC106334553	56.07	0.79	6.14923	4.29e-12	1.48e-09	gene_biotype=protein_coding
LOC106328078	31.9	4.33	2.88112	3.93e-06	0.000113934	gene_biotype=protein_coding
LOC106335341	37.28	2.36	3.98154	9.65e-08	5.18e-06	gene_biotype=protein_coding
LOC106334760	12.09	0.78	3.9542	0.00330227	0.0272617	gene_biotype=protein_coding
LOC106335675	28.55	73.93	-1.37267	0.00658052	0.0461333	gene_biotype=pseudogene	pseudo=true
LOC106335739	61.44	14.95	2.03903	1.04e-05	0.000261173	gene_biotype=protein_coding
LOC106328756	19.48	3.15	2.62857	0.00152113	0.0147656	gene_biotype=protein_coding
LOC106335911	5.04	23.6	-2.22729	0.00698655	0.0481309	gene_biotype=protein_coding
LOC106305369	1.01	69.22	-6.09876	4.91e-13	2.44e-10	gene_biotype=protein_coding
LOC106336517	26.19	5.11	2.35762	0.000245961	0.00341255	gene_biotype=protein_coding
LOC106334843	47.01	7.47	2.65379	5.1e-07	2.18e-05	gene_biotype=protein_coding
LOC106331334	36.6	4.72	2.95498	2.18e-06	6.88e-05	gene_biotype=pseudogene	pseudo=true
LOC106314338	12.76	57.03	-2.16009	0.000135965	0.00211531	gene_biotype=protein_coding
LOC106335153	40.97	5.9	2.79578	1.77e-06	5.69e-05	gene_biotype=protein_coding
LOC106331317	14.1	44.45	-1.65649	0.00486842	0.0366514	gene_biotype=protein_coding
LOC106331896	0.67	13.37	-4.31869	0.00561636	0.040598	gene_biotype=protein_coding
LOC106329173	29.21	1.18	4.6296	6.92e-07	2.74e-05	gene_biotype=protein_coding
LOC106328925	34.25	1.57	4.44727	3.39e-07	1.48e-05	gene_biotype=protein_coding
LOC106328774	24.18	0.79	4.93582	7.41e-06	0.000192598	gene_biotype=pseudogene	pseudo=true
LOC106335795	3.02	22.81	-2.91705	0.000635938	0.00739139	gene_biotype=protein_coding
LOC106335493	1.01	17.7	-4.13132	0.000406861	0.00518107	gene_biotype=protein_coding
LOC106329955	1.68	36.58	-4.44452	5.18e-07	2.18e-05	gene_biotype=pseudogene	pseudo=true
LOC106328942	39.62	10.62	1.89945	0.000265004	0.0036266	gene_biotype=protein_coding
LOC106332162	34.25	6.69	2.35603	6.57e-05	0.00116603	gene_biotype=protein_coding
LOC106333031	22.16	0.79	4.80996	1.97e-05	0.000427755	gene_biotype=lncRNA
LOC106328685	28.88	9.44	1.61321	0.00195564	0.0179117	gene_biotype=protein_coding
LOC106329989	3.69	64.5	-4.12761	3.63e-09	3.49e-07	gene_biotype=protein_coding
LOC106328783	12.43	53.88	-2.11592	0.000159186	0.00238779	gene_biotype=protein_coding
LOC106336248	16.12	2.75	2.55135	0.00564797	0.040598	gene_biotype=protein_coding
LOC106335501	43.65	14.56	1.58397	0.000828448	0.00896351	gene_biotype=protein_coding
LOC106335979	33.24	9.44	1.81606	0.000531367	0.00640055	gene_biotype=protein_coding
LOC106332879	0.67	30.29	-5.49854	1.1e-06	3.88e-05	gene_biotype=pseudogene	pseudo=true
LOC106335985	77.9	29.5	1.40091	0.000256065	0.00353423	gene_biotype=protein_coding
LOC106335397	29.55	4.72	2.6463	3.33e-05	0.000652904	gene_biotype=protein_coding
LOC106330040	0.68	16.13	-4.56807	0.00115139	0.0117655	gene_biotype=protein_coding
LOC106336500	2.35	16.52	-2.81348	0.00289404	0.0248462	gene_biotype=protein_coding
LOC106334944	34.92	3.15	3.47063	1.16e-06	4.06e-05	gene_biotype=protein_coding
LOC106328414	16.45	3.15	2.38466	0.00564797	0.040598	gene_biotype=protein_coding
LOC106336046	21.16	2.75	2.94384	0.000635938	0.00739139	gene_biotype=protein_coding
LOC106335623	89	18.49	2.26706	3.49e-08	2.29e-06	gene_biotype=protein_coding
LOC106336373	8.74	36.97	-2.08065	0.00214288	0.0195142	gene_biotype=protein_coding
LOC106328089	20.48	0.79	4.69622	5.32e-05	0.000956437	gene_biotype=protein_coding
LOC106334920	30.9	3.54	3.12579	2.24e-05	0.000476787	gene_biotype=protein_coding
LOC106335496	2.01	18.88	-3.23159	0.00111859	0.0116245	gene_biotype=protein_coding
LOC106334737	52.38	19.66	1.41375	0.000942844	0.0100883	gene_biotype=protein_coding
LOC106334738	43.98	0.79	5.79885	6.6e-10	8.2e-08	gene_biotype=protein_coding
LOC106336223	3.69	22.42	-2.60309	0.00280553	0.0245123	gene_biotype=protein_coding
LOC106334751	71.52	2.75	4.70084	1.35e-13	8.23e-11	gene_biotype=protein_coding
LOC106330137	3.36	31.86	-3.24521	2.07e-05	0.000446752	gene_biotype=pseudogene	pseudo=true
LOC106335410	20.48	6.29	1.70308	0.00674204	0.0469345	gene_biotype=protein_coding
LOC106335320	10.41	58.61	-2.49318	9.64e-06	0.000242482	gene_biotype=protein_coding
LOC106330151	25.52	5.89	2.11529	0.000686338	0.00775055	gene_biotype=protein_coding
LOC106330715	25.52	1.57	4.02279	1.73e-05	0.000386299	gene_biotype=pseudogene	pseudo=true
LOC106335866	4.7	24.39	-2.37556	0.00698655	0.0481309	gene_biotype=protein_coding
LOC106330172	650.73	2191.3	-1.75166	2.19e-07	1.04e-05	gene_biotype=protein_coding
LOC106334776	39.63	9.05	2.1306	5.46e-05	0.000980066	gene_biotype=protein_coding
LOC106330189	113.83	46.42	1.29406	0.000122991	0.0019362	gene_biotype=pseudogene	pseudo=true
LOC106334187	10.41	36.97	-1.82838	0.00389753	0.0304076	gene_biotype=protein_coding
LOC106334639	1.01	13.77	-3.7691	0.00330227	0.0272617	gene_biotype=pseudogene	pseudo=true
LOC106311377	0.68	21.63	-4.99136	5.32e-05	0.000956437	gene_biotype=protein_coding
LOC106311358	64.13	18.49	1.79425	2.72e-05	0.000561719	gene_biotype=protein_coding
LOC106330743	5.37	36.97	-2.78336	9.39e-05	0.00154605	gene_biotype=pseudogene	pseudo=true
LOC106334861	24.85	4.33	2.52081	0.000368392	0.00480906	gene_biotype=protein_coding
LOC106335852	60.43	8.65	2.80449	7.78e-08	4.35e-06	gene_biotype=protein_coding
LOC106334573	69.84	11.8	2.56527	6.91e-08	3.98e-06	gene_biotype=protein_coding
LOC106329406	23.84	7.48	1.67227	0.00341719	0.0279205	gene_biotype=protein_coding
LOC106330262	112.16	55.07	1.02622	0.001345	0.0133659	gene_biotype=protein_coding
LOC106323172	4.37	20.85	-2.25434	0.00421142	0.0325689	gene_biotype=protein_coding
LOC106318119	22.16	3.54	2.64614	0.0012441	0.0124707	gene_biotype=protein_coding
LOC106330274	24.18	1.96	3.62489	4.29e-05	0.000813493	gene_biotype=protein_coding
LOC106335818	29.21	73.56	-1.33246	0.00658052	0.0461333	gene_biotype=protein_coding
LOC106335269	25.52	0.79	5.01363	2.84e-06	8.45e-05	gene_biotype=protein_coding
LOC106332401	18.46	2.75	2.7469	0.00235517	0.0209906	gene_biotype=pseudogene	pseudo=true
LOC106328586	17.13	0.79	4.43853	0.000243198	0.00338603	gene_biotype=protein_coding
LOC106335669	178.63	11.8	3.92012	1.23e-18	2.45e-15	gene_biotype=protein_coding
LOC106335670	64.13	3.93	4.0284	1.96e-11	4.32e-09	gene_biotype=pseudogene	pseudo=true
LOC106330346	1.34	49.57	-5.20916	4.4e-10	6.14e-08	gene_biotype=protein_coding
LOC106335414	0.67	20.45	-4.9318	0.000145932	0.00221405	gene_biotype=protein_coding
LOC106331355	1.01	23.21	-4.52232	3.23e-05	0.000640354	gene_biotype=protein_coding
LOC106335151	2.35	28.71	-3.61082	1.1e-05	0.000266699	gene_biotype=protein_coding
LOC106330424	50.7	22.03	1.20252	0.00286176	0.0248462	gene_biotype=protein_coding
LOC106330918	11.08	69.61	-2.65134	1.38e-06	4.74e-05	gene_biotype=protein_coding
LOC106332604	58.1	3.15	4.20511	2.12e-11	4.55e-09	gene_biotype=protein_coding
LOC106336163	33.58	9.05	1.89161	0.000383517	0.00498197	gene_biotype=protein_coding
LOC106335737	46.67	3.15	3.88907	1.21e-09	1.38e-07	gene_biotype=protein_coding
LOC106330455	7.72	31.07	-2.00885	0.00707208	0.0482093	gene_biotype=pseudogene	pseudo=true
LOC106333537	13.44	49.56	-1.88264	0.000828448	0.00896351	gene_biotype=protein_coding
LOC106334907	8.39	33.44	-1.99483	0.00382591	0.0302647	gene_biotype=protein_coding
LOC106330493	33.58	4.33	2.95516	1.74e-06	5.69e-05	gene_biotype=protein_coding
LOC106329500	12.77	140.02	-3.4548	1.81e-12	7.57e-10	gene_biotype=protein_coding
LOC106335719	0.67	22.81	-5.08936	3.23e-05	0.000640354	gene_biotype=protein_coding
LOC106331988	6.04	31.47	-2.38136	0.0018251	0.0172118	gene_biotype=protein_coding
LOC106333547	12.76	47.98	-1.9108	0.00138583	0.0137202	gene_biotype=lncRNA
LOC106330540	1.34	48.38	-5.17411	6.6e-10	8.2e-08	gene_biotype=protein_coding
LOC106331067	11.42	58.21	-2.3497	2.72e-05	0.000561719	gene_biotype=protein_coding
LOC106316163	7.72	66.48	-3.10625	2.92e-07	1.33e-05	gene_biotype=protein_coding
LOC106333071	22.83	6.3	1.85751	0.00215538	0.0195832	gene_biotype=protein_coding
LOC106330585	3.02	30.29	-3.32622	4.81e-05	0.000893891	gene_biotype=pseudogene	pseudo=true
LOC106335652	42.31	14.55	1.53998	0.00179107	0.0169875	gene_biotype=protein_coding
LOC106330602	1.01	14.16	-3.80939	0.00330227	0.0272617	gene_biotype=protein_coding
LOC106330607	539.92	289.89	0.89724	0.000527995	0.00637927	gene_biotype=protein_coding
LOC106328968	140.35	5.11	4.77956	6.3e-20	2.5e-16	gene_biotype=pseudogene	pseudo=true
LOC106328099	20.82	2.75	2.92047	0.000635938	0.00739139	gene_biotype=protein_coding
LOC106330633	18.8	1.57	3.5819	0.000435303	0.00538206	gene_biotype=protein_coding
LOC106335505	18.47	2.36	2.96833	0.000697104	0.00776187	gene_biotype=protein_coding
LOC106330745	54.73	9.83	2.47707	9.51e-07	3.49e-05	gene_biotype=protein_coding
LOC106336278	1.68	46.02	-4.77573	1.26e-08	1.05e-06	gene_biotype=protein_coding
LOC106333652	83.61	44.84	0.898889	0.00712963	0.0482388	gene_biotype=protein_coding
LOC106330764	4.37	20.06	-2.19862	0.00631687	0.0446789	gene_biotype=protein_coding
LOC106330767	10.08	35.41	-1.81266	0.00685363	0.0475863	gene_biotype=pseudogene	pseudo=true
LOC106330771	0.67	24.78	-5.20887	1.21e-05	0.000286149	gene_biotype=protein_coding
LOC106310560	12.76	84.96	-2.73516	1.93e-07	9.32e-06	gene_biotype=protein_coding
LOC106334572	3.36	28.32	-3.07529	7.37e-05	0.00127013	gene_biotype=protein_coding
LOC106328469	39.62	12.98	1.60994	0.000986735	0.0105014	gene_biotype=protein_coding
LOC106332220	21.83	3.93	2.47371	0.0012441	0.0124707	gene_biotype=protein_coding
LOC106330820	32.57	134.52	-2.04621	4.49e-06	0.000126927	gene_biotype=protein_coding
LOC106330838	42.31	7.87	2.42656	1.12e-05	0.000268954	gene_biotype=protein_coding
LOC106334181	0.67	19.66	-4.87496	0.000145932	0.00221405	gene_biotype=pseudogene	pseudo=true
LOC106329464	2.69	34.61	-3.68551	5.93e-06	0.000159192	gene_biotype=protein_coding
LOC106330856	6.72	35.01	-2.38123	0.00101997	0.0107401	gene_biotype=pseudogene	pseudo=true
LOC106330858	25.18	7.87	1.67784	0.00506435	0.0377688	gene_biotype=protein_coding
LOC106335567	3.02	53.1	-4.13609	3.7e-08	2.35e-06	gene_biotype=protein_coding
LOC106330868	146.73	60.57	1.27649	8.06e-05	0.00138321	gene_biotype=protein_coding
LOC106330876	75.23	12.58	2.58018	4.65e-08	2.84e-06	gene_biotype=pseudogene	pseudo=true
LOC106334882	0.67	47.59	-6.15035	6.6e-10	8.2e-08	gene_biotype=protein_coding
LOC106328297	18.46	85.74	-2.21557	8.58e-06	0.000218566	gene_biotype=protein_coding
LOC106332744	39.96	4.72	3.0817	6.99e-07	2.74e-05	gene_biotype=protein_coding
LOC106335296	19.48	1.18	4.04513	8.79e-05	0.00146524	gene_biotype=protein_coding
LOC106336528	26.53	1.57	4.07879	1.1e-05	0.000266699	gene_biotype=protein_coding
LOC106330921	2.35	15.73	-2.74279	0.0046627	0.0352027	gene_biotype=protein_coding
LOC106330928	8.4	268.63	-4.99909	3.39e-24	2.69e-20	gene_biotype=pseudogene	pseudo=true
LOC106306937	2.69	22.03	-3.03379	0.000983073	0.0104764	gene_biotype=protein_coding
LOC106330972	49.7	196.67	-1.98446	1.16e-06	4.06e-05	gene_biotype=protein_coding
LOC106333250	25.52	93.62	-1.87519	8.75e-05	0.00146524	gene_biotype=pseudogene	pseudo=true
LOC106331001	14.77	49.17	-1.73511	0.002966	0.0253001	gene_biotype=protein_coding
LOC106331007	1.01	20.45	-4.33967	0.000145932	0.00221405	gene_biotype=protein_coding	partial=true	start_range=.,56385373
LOC106334885	40.97	14.95	1.45442	0.00231336	0.0208754	gene_biotype=protein_coding
LOC106336291	118.87	34.61	1.78012	9.51e-07	3.49e-05	gene_biotype=pseudogene	pseudo=true
LOC106335453	0.67	25.18	-5.23197	1.21e-05	0.000286149	gene_biotype=protein_coding
LOC106331029	21.83	0.79	4.78832	1.97e-05	0.000427755	gene_biotype=pseudogene	pseudo=true
LOC106336486	4.7	30.29	-2.68811	0.00116134	0.0118225	gene_biotype=protein_coding
LOC106334633	47.34	16.52	1.51885	0.00113585	0.0117655	gene_biotype=protein_coding
LOC106331085	4.03	25.57	-2.6656	0.00055231	0.00655353	gene_biotype=protein_coding
LOC106331096	35.26	11.8	1.57925	0.00220665	0.0200033	gene_biotype=protein_coding
LOC106331277	5.04	29.89	-2.56817	0.00116134	0.0118225	gene_biotype=protein_coding
LOC106331576	28.88	11.4	1.34104	0.00697864	0.0481309	gene_biotype=protein_coding
LOC106334954	71.19	5.9	3.59289	4.43e-11	9.03e-09	gene_biotype=protein_coding
LOC106336480	26.19	8.65	1.59824	0.00711921	0.0482093	gene_biotype=protein_coding
LOC106336481	26.19	8.65	1.59824	0.00711921	0.0482093	gene_biotype=lncRNA
LOC106314411	14.1	1.18	3.57884	0.00115139	0.0117655	gene_biotype=protein_coding
LOC106331158	38.62	7.08	2.44753	1.12e-05	0.000268954	gene_biotype=pseudogene	pseudo=true
LOC106312590	49.02	20.45	1.26127	0.00289296	0.0248462	gene_biotype=protein_coding
LOC106336308	82.6	0.79	6.70815	2.62e-16	3.21e-13	gene_biotype=protein_coding
LOC106331676	59.43	24	1.30816	0.00124163	0.0124707	gene_biotype=protein_coding
LOC106335157	29.21	10.23	1.51366	0.00382591	0.0302647	gene_biotype=protein_coding
LOC106331223	25.52	1.57	4.02279	1.73e-05	0.000386299	gene_biotype=protein_coding
LOC106334829	30.89	4.72	2.71028	2.24e-05	0.000476787	gene_biotype=protein_coding
LOC106332637	1.01	12.59	-3.63985	0.00561636	0.040598	gene_biotype=protein_coding
LOC106341769	60.78	28.71	1.08204	0.0044602	0.0343591	gene_biotype=protein_coding
LOC106342223	31.23	9.05	1.78694	0.00101997	0.0107401	gene_biotype=protein_coding
LOC106337416	1.34	44.05	-5.03884	3.45e-09	3.39e-07	gene_biotype=protein_coding
LOC106339303	15.12	48.39	-1.67825	0.00376375	0.0300118	gene_biotype=protein_coding
LOC106342677	7.39	32.25	-2.12565	0.00270555	0.0237933	gene_biotype=protein_coding
LOC106341933	112.82	52.31	1.10886	0.000570498	0.00672916	gene_biotype=protein_coding
LOC106313295	99.05	1.57	5.97932	1.9e-18	3.03e-15	gene_biotype=protein_coding
LOC106337824	27.87	4.72	2.56185	0.000110042	0.00174618	gene_biotype=protein_coding
LOC106331709	21.82	3.15	2.79223	0.000411878	0.00518107	gene_biotype=pseudogene	pseudo=true
LOC106339932	61.11	13.77	2.14988	5.1e-06	0.000139696	gene_biotype=lncRNA
LOC106314315	2.02	25.17	-3.63928	6.78e-05	0.00118975	gene_biotype=protein_coding
LOC106337094	3.02	40.51	-3.74566	5.2e-07	2.18e-05	gene_biotype=protein_coding
LOC106339602	59.43	2.35	4.66046	1.49e-11	3.58e-09	gene_biotype=protein_coding
LOC106337364	1.01	18.09	-4.16277	0.000406861	0.00518107	gene_biotype=protein_coding
LOC106339741	41.3	8.65	2.25537	3.95e-05	0.000766845	gene_biotype=protein_coding
LOC106342671	12.42	39.73	-1.67756	0.00504393	0.0377227	gene_biotype=protein_coding
LOC106337948	113.49	51.53	1.13908	0.000570498	0.00672916	gene_biotype=pseudogene	pseudo=true
LOC106337953	79.93	31.08	1.36275	0.000265039	0.0036266	gene_biotype=protein_coding
LOC106337956	24.86	70.42	-1.50216	0.0037334	0.0298802	gene_biotype=protein_coding
LOC106337967	32.57	12.59	1.37127	0.00670777	0.0468189	gene_biotype=pseudogene	pseudo=true
LOC106342124	2.69	18.09	-2.74951	0.00564797	0.040598	gene_biotype=pseudogene	pseudo=true
LOC106342166	31.9	1.97	4.01729	7.94e-07	3.04e-05	gene_biotype=protein_coding
LOC106343045	22.5	62.54	-1.47485	0.00482754	0.0363782	gene_biotype=protein_coding
LOC106338009	19.14	3.94	2.28032	0.00421142	0.0325689	gene_biotype=protein_coding
LOC106331909	1.01	27.93	-4.78939	2.84e-06	8.45e-05	gene_biotype=pseudogene	pseudo=true
LOC106342837	20.15	1.18	4.09392	5.32e-05	0.000956437	gene_biotype=protein_coding
LOC106341979	5.38	28.32	-2.39614	0.00166495	0.0160247	gene_biotype=protein_coding
LOC106342743	33.57	11.01	1.60836	0.00159142	0.0153541	gene_biotype=protein_coding
LOC106312346	7.39	31.85	-2.10765	0.00270555	0.0237933	gene_biotype=protein_coding
LOC106341718	40.96	1.96	4.38529	1.89e-08	1.42e-06	gene_biotype=protein_coding
LOC106338097	36.26	1.96	4.20945	1.46e-07	7.4e-06	gene_biotype=pseudogene	pseudo=true
LOC106336686	3.02	21.24	-2.81416	0.00152113	0.0147656	gene_biotype=protein_coding
LOC106339837	3.69	35.79	-3.27786	4.85e-05	0.000894684	gene_biotype=protein_coding
LOC106338131	13.77	47.59	-1.78913	0.00232816	0.0209613	gene_biotype=pseudogene	pseudo=true
LOC106341739	50.36	11.01	2.19346	1.01e-05	0.000254269	gene_biotype=protein_coding
LOC106342862	2.01	24.39	-3.60102	0.000107496	0.00171261	gene_biotype=protein_coding
LOC106338186	27.54	1.57	4.13269	7.06e-06	0.000186558	gene_biotype=pseudogene	pseudo=true
LOC106340386	14.44	1.18	3.61321	0.00115139	0.0117655	gene_biotype=pseudogene	pseudo=true
LOC106338203	1.68	16.52	-3.29768	0.00289404	0.0248462	gene_biotype=pseudogene	pseudo=true
LOC106341709	19.81	3.93	2.33363	0.00280553	0.0245123	gene_biotype=protein_coding
LOC106336542	0.67	29.89	-5.47936	1.1e-06	3.88e-05	gene_biotype=protein_coding
LOC106342462	22.5	0.78	4.85031	1.97e-05	0.000427755	gene_biotype=protein_coding
LOC106338271	1.34	12.59	-3.23197	0.00561636	0.040598	gene_biotype=protein_coding
LOC106338272	2.01	16.52	-3.03895	0.00289404	0.0248462	gene_biotype=protein_coding
LOC106340966	2.68	20.45	-2.9318	0.00235517	0.0209906	gene_biotype=protein_coding
LOC106338304	5.71	30.28	-2.4068	0.00256695	0.0227252	gene_biotype=pseudogene	pseudo=true
LOC106341352	2.69	34.22	-3.66916	8.97e-06	0.000227064	gene_biotype=protein_coding
LOC106341915	63.46	15.34	2.04855	4.88e-06	0.000134282	gene_biotype=protein_coding
LOC106338353	79.58	211.22	-1.40827	0.000503264	0.00613643	gene_biotype=pseudogene	pseudo=true
LOC106338356	2.35	18.09	-2.94446	0.00179799	0.0169875	gene_biotype=protein_coding
LOC106339963	12.43	55.86	-2.16799	9.33e-05	0.00154605	gene_biotype=lncRNA
LOC106332172	53.73	23.99	1.16329	0.00341676	0.0279205	gene_biotype=protein_coding
LOC106338425	20.82	2.75	2.92047	0.000635938	0.00739139	gene_biotype=protein_coding
LOC106294789	102.07	8.26	3.62727	1.04e-13	7.5e-11	gene_biotype=protein_coding
LOC106342859	41.29	13.77	1.58426	0.0013468	0.0133672	gene_biotype=protein_coding
LOC106338440	20.49	1.57	3.70608	0.000272429	0.0036523	gene_biotype=protein_coding
LOC106338445	0.67	30.29	-5.49854	1.1e-06	3.88e-05	gene_biotype=protein_coding
LOC106308062	0.67	47.99	-6.16243	6.6e-10	8.2e-08	gene_biotype=protein_coding
LOC106338455	66.14	23.6	1.48674	0.000241361	0.00338603	gene_biotype=protein_coding
LOC106342334	14.77	2.36	2.64581	0.00289404	0.0248462	gene_biotype=protein_coding
LOC106315273	1.34	20.06	-3.90402	0.000145932	0.00221405	gene_biotype=protein_coding
LOC106338488	38.62	9.83	1.97408	0.000170493	0.00250225	gene_biotype=pseudogene	pseudo=true
LOC106337423	19.81	1.57	3.65739	0.000272429	0.0036523	gene_biotype=protein_coding
LOC106338519	7.05	33.82	-2.26218	0.00141266	0.0139511	gene_biotype=protein_coding
LOC106336933	14.1	1.97	2.83943	0.0046627	0.0352027	gene_biotype=protein_coding
LOC106336805	26.86	9.83	1.4502	0.00707208	0.0482093	gene_biotype=lncRNA
LOC106338563	2.35	23.6	-3.32805	0.000107496	0.00171261	gene_biotype=protein_coding
LOC106341505	8.06	31.86	-1.98289	0.00520523	0.0386383	gene_biotype=lncRNA
LOC106332302	112.16	25.56	2.1336	4.88e-08	2.96e-06	gene_biotype=protein_coding
LOC106342129	26.19	4.33	2.59658	0.000245961	0.00341255	gene_biotype=protein_coding
LOC106340475	30.9	9.04	1.77321	0.00101997	0.0107401	gene_biotype=protein_coding
LOC106326240	4.03	20.06	-2.31547	0.00631687	0.0446789	gene_biotype=protein_coding
LOC106343277	24.18	0.79	4.93582	7.41e-06	0.000192598	gene_biotype=protein_coding
LOC106336843	26.53	5.51	2.2675	0.000468868	0.00574345	gene_biotype=protein_coding
LOC106338685	1.34	12.97	-3.27487	0.00561636	0.040598	gene_biotype=pseudogene	pseudo=true
LOC106338705	3.36	117.6	-5.12928	2.82e-16	3.21e-13	gene_biotype=pseudogene	pseudo=true
LOC106336728	0.68	15.35	-4.49656	0.00194692	0.0178937	gene_biotype=protein_coding
LOC106338709	2.35	21.24	-3.17605	0.000435303	0.00538206	gene_biotype=protein_coding
LOC106337243	2.69	23.6	-3.13311	0.000411878	0.00518107	gene_biotype=protein_coding
LOC106336894	4.03	22.81	-2.50081	0.00186827	0.0174328	gene_biotype=protein_coding
LOC106342493	7.72	41.69	-2.43303	0.000232786	0.00329297	gene_biotype=protein_coding
LOC106338754	46	16.12	1.51278	0.000862253	0.0093011	gene_biotype=protein_coding
LOC106342145	8.39	42.09	-2.32673	0.000232786	0.00329297	gene_biotype=protein_coding
LOC106339470	0.67	14.16	-4.40152	0.00330227	0.0272617	gene_biotype=protein_coding
LOC106342841	3.69	28.71	-2.95986	0.00016441	0.00242948	gene_biotype=protein_coding
LOC106308509	27.2	3.54	2.94179	0.00016441	0.00242948	gene_biotype=protein_coding
LOC106342275	14.44	0.79	4.19207	0.00115139	0.0117655	gene_biotype=protein_coding
LOC106337665	29.21	1.57	4.21763	4.53e-06	0.000126927	gene_biotype=protein_coding
LOC106341181	27.2	4.72	2.52675	0.00016441	0.00242948	gene_biotype=lncRNA
LOC106338841	19.48	57.42	-1.55956	0.00427225	0.0329751	gene_biotype=protein_coding
LOC106341755	20.15	1.57	3.68194	0.000272429	0.0036523	gene_biotype=protein_coding
LOC106340142	2.35	22.82	-3.27957	0.000170909	0.00250225	gene_biotype=lncRNA
LOC106336922	25.18	1.57	4.00344	2.72e-05	0.000561719	gene_biotype=protein_coding
LOC106338895	3.36	18.88	-2.49033	0.00364749	0.0293201	gene_biotype=protein_coding
LOC106340626	19.14	1.18	4.01973	8.79e-05	0.00146524	gene_biotype=protein_coding
LOC106338901	29.54	11.4	1.37364	0.00520428	0.0386383	gene_biotype=protein_coding
LOC106342135	34.25	4.33	2.98367	1.74e-06	5.69e-05	gene_biotype=protein_coding
LOC106312677	15.78	0.78	4.33848	0.000406861	0.00518107	gene_biotype=protein_coding
LOC106343024	17.12	1.18	3.85882	0.000243198	0.00338603	gene_biotype=protein_coding
LOC106337372	35.93	2.75	3.70769	7.76e-07	2.99e-05	gene_biotype=protein_coding
LOC106338940	6.04	32.24	-2.41623	0.00129692	0.0129367	gene_biotype=protein_coding
LOC106338969	2.01	23.21	-3.52948	0.000170909	0.00250225	gene_biotype=protein_coding
LOC106338979	34.59	13.76	1.32987	0.00654889	0.0459927	gene_biotype=protein_coding
LOC106342395	24.51	3.54	2.79155	0.000368392	0.00480906	gene_biotype=protein_coding
LOC106338993	23.5	0.79	4.89466	7.41e-06	0.000192598	gene_biotype=pseudogene	pseudo=true
LOC106344940	28.88	9.83	1.55481	0.00382591	0.0302647	gene_biotype=lncRNA
LOC106339028	2.69	23.61	-3.13372	0.000411878	0.00518107	gene_biotype=pseudogene	pseudo=true
LOC106342073	39.96	1.18	5.0817	3.45e-09	3.39e-07	gene_biotype=protein_coding
LOC106336973	5.71	25.57	-2.16289	0.00709987	0.0482093	gene_biotype=protein_coding
LOC106341976	21.83	1.97	3.47004	0.000107496	0.00171261	gene_biotype=protein_coding
LOC106336983	17.8	1.97	3.17561	0.000697104	0.00776187	gene_biotype=protein_coding
LOC106342092	0.68	39.33	-5.85395	2.95e-08	1.97e-06	gene_biotype=protein_coding
LOC106341829	5.72	27.93	-2.28773	0.00360747	0.0292646	gene_biotype=protein_coding
LOC106342514	28.88	0.79	5.19207	6.92e-07	2.74e-05	gene_biotype=protein_coding
LOC106342220	30.56	4.33	2.81921	2.24e-05	0.000476787	gene_biotype=protein_coding
LOC106340831	2.35	24.78	-3.39844	6.78e-05	0.00118975	gene_biotype=lncRNA
LOC106342524	21.83	7.47	1.54713	0.00698655	0.0481309	gene_biotype=pseudogene	pseudo=true
LOC106336565	16.45	2.75	2.58058	0.00564797	0.040598	gene_biotype=protein_coding
LOC106336657	47.01	18.88	1.31611	0.00292137	0.0250538	gene_biotype=protein_coding
LOC106333014	35.93	9.83	1.86993	0.00043425	0.00538206	gene_biotype=protein_coding
LOC106340959	53.05	14.16	1.90553	4.2e-05	0.00080848	gene_biotype=protein_coding
LOC106342060	89.99	40.12	1.16544	0.000804544	0.00883531	gene_biotype=protein_coding
LOC106342058	90.66	40.51	1.16219	0.000808424	0.00883531	gene_biotype=protein_coding
LOC106342518	16.45	2.36	2.80123	0.00179799	0.0169875	gene_biotype=protein_coding
LOC106342152	21.49	63.34	-1.55945	0.00335635	0.0276508	gene_biotype=protein_coding
LOC106309010	61.45	21.24	1.53263	0.000163383	0.00242948	gene_biotype=protein_coding
LOC106339203	20.15	0.79	4.67278	5.32e-05	0.000956437	gene_biotype=pseudogene	pseudo=true
LOC106340287	28.54	2.36	3.59613	4.53e-06	0.000126927	gene_biotype=protein_coding
LOC106341992	38.27	5.51	2.79609	5.25e-06	0.000142969	gene_biotype=protein_coding
LOC106309087	38.28	2.75	3.79909	3.5e-07	1.51e-05	gene_biotype=protein_coding
LOC106339241	6.72	51.14	-2.92792	7.98e-06	0.00020532	gene_biotype=pseudogene	pseudo=true
LOC106339607	10.07	36.58	-1.86099	0.00389753	0.0304076	gene_biotype=protein_coding
LOC106336706	3.02	155.35	-5.68483	9.71e-20	2.57e-16	gene_biotype=protein_coding
LOC106341808	52.04	7.87	2.72519	3.09e-07	1.39e-05	gene_biotype=protein_coding
LOC106294950	16.79	1.97	3.09133	0.00111859	0.0116245	gene_biotype=protein_coding
LOC106294574	6.38	55.85	-3.12993	5.86e-07	2.43e-05	gene_biotype=protein_coding
LOC106294575	59.76	29.5	1.01847	0.00730178	0.0493196	gene_biotype=protein_coding
LOC106295645	37.94	10.23	1.89091	0.000232786	0.00329297	gene_biotype=protein_coding
LOC106295688	29.22	103.84	-1.82933	6.21e-05	0.00110745	gene=LOC106295688	gene_biotype=protein_coding	partial=true
LOC106344226	33.91	11.01	1.6229	0.00159142	0.0153541	gene_biotype=pseudogene	pseudo=true
LOC106294609	12.76	0.79	4.01363	0.00194692	0.0178937	gene_biotype=protein_coding
LOC106295429	80.24	12.58	2.67319	1.02e-08	8.65e-07	gene_biotype=protein_coding
LOC106294751	27.86	6.69	2.05812	0.000564896	0.00668292	gene_biotype=protein_coding
LOC106294755	0.67	12.98	-4.27599	0.00561636	0.040598	gene_biotype=protein_coding
LOC106295837	2.35	23.99	-3.3517	0.000107496	0.00171261	gene_biotype=protein_coding
LOC106343203	75.55	10.62	2.83065	5.31e-09	4.96e-07	gene_biotype=protein_coding
LOC106343321	48.35	21.24	1.18673	0.00359769	0.0292646	gene_biotype=protein_coding
LOC106295783	35.25	1.97	4.16136	2.22e-07	1.04e-05	gene_biotype=protein_coding
LOC106343240	1.35	23.99	-4.1514	1.97e-05	0.000427755	gene_biotype=protein_coding
LOC106296021	1.68	22.42	-3.73825	0.000272429	0.0036523	gene_biotype=protein_coding
LOC106293760	0.67	12.98	-4.27599	0.00561636	0.040598	gene_biotype=protein_coding
LOC106324155	21.15	0.79	4.74266	3.23e-05	0.000640354	gene_biotype=protein_coding
LOC106292610	6.38	26.75	-2.06791	0.00506435	0.0377688	gene_biotype=protein_coding
LOC106294354	27.87	0.79	5.14072	1.1e-06	3.88e-05	gene_biotype=protein_coding
LOC106295507	16.79	0.78	4.42798	0.000243198	0.00338603	gene_biotype=protein_coding
LOC106294547	53.72	3.15	4.09204	8.9e-11	1.66e-08	gene_biotype=protein_coding
LOC106294556	27.87	7.08	1.97689	0.000564896	0.00668292	gene_biotype=protein_coding
LOC106344277	14.1	74.74	-2.40619	3.65e-06	0.000107168	gene_biotype=protein_coding
LOC106294299	23.5	69.23	-1.55874	0.0031798	0.0269216	gene_biotype=lncRNA
LOC106295257	10.07	38.55	-1.93667	0.00220665	0.0200033	gene_biotype=protein_coding
LOC106295804	36.6	5.11	2.84045	2.18e-06	6.88e-05	gene_biotype=protein_coding
LOC106294851	5.38	25.96	-2.27061	0.00341719	0.0279205	gene_biotype=protein_coding
LOC106313746	47.01	21.63	1.11993	0.00665266	0.0465569	gene_biotype=protein_coding
LOC106294616	8.06	33.43	-2.05229	0.00382591	0.0302647	gene_biotype=protein_coding
LOC106294613	17.8	3.94	2.17561	0.00631687	0.0446789	gene_biotype=protein_coding
LOC106293561	48.69	18.48	1.39766	0.00116143	0.0118225	gene_biotype=protein_coding
LOC106292455	20.49	6.29	1.70379	0.00674204	0.0469345	gene_biotype=protein_coding
LOC106294695	21.16	1.18	4.16448	3.23e-05	0.000640354	gene_biotype=protein_coding
LOC106295055	25.86	5.51	2.2306	0.000686338	0.00775055	gene_biotype=protein_coding
LOC106344340	46.67	6.69	2.80242	5.1e-07	2.18e-05	gene_biotype=protein_coding
LOC106344342	311.6	123.89	1.33064	5.12e-06	0.000139766	gene_biotype=pseudogene	pseudo=true
LOC106344349	44.66	15.73	1.50546	0.00110611	0.0116034	gene_biotype=protein_coding
LOC106294429	1.34	13.37	-3.31869	0.00561636	0.040598	gene_biotype=protein_coding
LOC106344350	37.6	7.47	2.33155	1.6e-05	0.000362333	gene_biotype=pseudogene	pseudo=true
LOC106344031	25.18	4.71	2.41848	0.000368392	0.00480906	gene_biotype=protein_coding
LOC106294810	5.71	42.87	-2.90841	3.06e-05	0.000627695	gene_biotype=protein_coding
LOC106333698	5.03	47.99	-3.2541	2.8e-06	8.45e-05	gene_biotype=protein_coding
LOC106344363	31.22	87.31	-1.48368	0.00174695	0.016753	gene_biotype=protein_coding
LOC106344184	27.2	10.22	1.41221	0.00707208	0.0482093	gene_biotype=protein_coding
LOC106326574	15.45	1.97	2.97134	0.00289404	0.0248462	gene_biotype=lncRNA
LOC106295191	32.91	4.33	2.92609	2.61e-06	7.94e-05	gene_biotype=protein_coding
LOC106343587	1.01	28.72	-4.82963	1.77e-06	5.69e-05	gene_biotype=protein_coding
LOC106344382	128.6	298.94	-1.21697	0.00185278	0.0174314	gene_biotype=pseudogene	pseudo=true
LOC106344393	14.1	1.97	2.83943	0.0046627	0.0352027	gene_biotype=protein_coding
LOC106295054	19.81	2.36	3.06937	0.000272429	0.0036523	gene_biotype=protein_coding
LOC106344409	32.24	5.11	2.65746	1.51e-05	0.000349818	gene_biotype=pseudogene	pseudo=true
LOC106295223	2.69	25.17	-3.22603	0.000267144	0.00363664	gene_biotype=protein_coding
LOC106296006	1.34	14.16	-3.40152	0.00330227	0.0272617	gene_biotype=protein_coding
LOC106294607	30.56	5.9	2.37286	7.06e-05	0.00123025	gene_biotype=protein_coding
LOC106333857	26.86	2.36	3.5086	1.1e-05	0.000266699	gene_biotype=pseudogene	pseudo=true
LOC106293036	6.38	39.73	-2.6386	8.45e-05	0.0014384	gene_biotype=lncRNA
LOC106344480	21.48	4.33	2.31056	0.00186827	0.0174328	gene_biotype=pseudogene	pseudo=true
LOC106343086	5.04	23.99	-2.25094	0.00698655	0.0481309	gene_biotype=protein_coding
LOC106295273	15.45	62.54	-2.01717	0.000100938	0.00165114	gene_biotype=protein_coding
LOC106295635	45.67	110.92	-1.2802	0.00458759	0.0352027	gene_biotype=pseudogene	pseudo=true
LOC106295202	30.89	1.18	4.71028	1.75e-07	8.53e-06	gene_biotype=protein_coding
LOC106344508	7.05	29.1	-2.04532	0.00711921	0.0482093	gene_biotype=pseudogene	pseudo=true
LOC106343466	2.35	38.55	-4.036	2.22e-07	1.04e-05	gene_biotype=protein_coding
LOC106344524	26.53	3.54	2.9058	0.00016441	0.00242948	gene_biotype=protein_coding
LOC106294539	61.78	29.89	1.04748	0.00517179	0.0384979	gene_biotype=protein_coding
LOC106294803	50.7	14.94	1.76281	0.000135965	0.00211531	gene_biotype=protein_coding
LOC106294580	63.8	3.93	4.02096	1.96e-11	4.32e-09	gene_biotype=protein_coding
LOC106344548	8.73	39.33	-2.17158	0.00118118	0.0119535	gene_biotype=pseudogene	pseudo=true
LOC106295948	27.2	10.22	1.41221	0.00707208	0.0482093	gene_biotype=protein_coding
LOC106295399	88.99	30.28	1.55528	3.58e-05	0.000699969	gene_biotype=protein_coding
LOC106294727	26.53	9.05	1.55163	0.00373973	0.0298802	gene_biotype=protein_coding
LOC106300320	30.55	7.08	2.10935	0.000192066	0.0027712	gene_biotype=pseudogene	pseudo=true
LOC106294432	21.83	107.39	-2.29848	1.41e-06	4.77e-05	gene_biotype=lncRNA
LOC106295338	35.59	12.58	1.50034	0.00296564	0.0253001	gene_biotype=protein_coding
LOC106343705	25.19	3.54	2.83103	0.000368392	0.00480906	gene_biotype=protein_coding
LOC106344047	22.5	3.15	2.8365	0.000411878	0.00518107	gene_biotype=protein_coding
LOC106293389	6.38	40.12	-2.65269	8.45e-05	0.0014384	gene_biotype=pseudogene	pseudo=true
LOC106309376	40.63	8.65	2.23177	3.95e-05	0.000766845	gene_biotype=protein_coding
LOC106294092	43.65	3.54	3.62416	3.42e-08	2.26e-06	gene_biotype=protein_coding
LOC106295388	30.9	5.11	2.59621	2.24e-05	0.000476787	gene_biotype=protein_coding
LOC106294463	12.42	0.79	3.97467	0.00330227	0.0272617	gene_biotype=protein_coding
LOC106293279	155.8	54.67	1.51087	4.68e-06	0.000129644	gene_biotype=protein_coding
LOC106344664	14.11	54.28	-1.9437	0.000523466	0.00635351	gene_biotype=pseudogene	pseudo=true
LOC106334439	27.88	137.67	-2.30391	1.92e-07	9.29e-06	gene_biotype=pseudogene	pseudo=true
LOC106310308	31.9	3.54	3.17174	3.93e-06	0.000113934	gene_biotype=protein_coding
LOC106310298	11.08	84.96	-2.93883	3.6e-08	2.35e-06	gene_biotype=pseudogene	pseudo=true
LOC106344705	23.84	3.15	2.91996	0.000173551	0.00252698	gene_biotype=protein_coding
LOC106344713	29.88	96.36	-1.68925	0.00029037	0.00387973	gene_biotype=protein_coding
LOC106344729	3.36	24.39	-2.85976	0.000411878	0.00518107	gene_biotype=protein_coding
LOC106310349	35.93	11.01	1.70637	0.00087631	0.00942716	gene_biotype=protein_coding
LOC106295956	1.35	16.91	-3.64685	0.000683214	0.00773725	gene_biotype=protein_coding
LOC106295573	3.69	39.34	-3.4143	1.58e-05	0.000360924	gene_biotype=lncRNA
LOC106344758	12.09	0.79	3.93582	0.00330227	0.0272617	gene_biotype=protein_coding
LOC106344774	1.68	16.52	-3.29768	0.00289404	0.0248462	gene_biotype=protein_coding
LOC106294947	17.8	1.97	3.17561	0.000697104	0.00776187	gene_biotype=lncRNA
LOC106344805	18.46	2.75	2.7469	0.00235517	0.0209906	gene_biotype=protein_coding
LOC106344817	26.52	5.11	2.37569	0.00016441	0.00242948	gene_biotype=protein_coding
LOC106294800	34.59	10.62	1.70357	0.00118118	0.0119535	gene_biotype=protein_coding
LOC106344818	65.47	17.7	1.88708	2.15e-05	0.000462214	gene_biotype=protein_coding
LOC106344825	173.59	29.88	2.53843	1.34e-11	3.43e-09	gene_biotype=pseudogene	pseudo=true
LOC106294640	63.8	1.57	5.34472	2.64e-12	9.99e-10	gene_biotype=protein_coding
LOC106294641	60.78	8.65	2.81282	5.77e-08	3.42e-06	gene_biotype=protein_coding
LOC106344857	36.27	2.36	3.94192	1.46e-07	7.4e-06	gene_biotype=pseudogene	pseudo=true
LOC106295460	82.95	16.52	2.32803	1.35e-07	7.07e-06	gene_biotype=protein_coding
LOC106293956	3.36	24.39	-2.85976	0.000411878	0.00518107	gene_biotype=protein_coding
LOC106344894	69.18	34.21	1.01594	0.00543227	0.040211	gene_biotype=protein_coding
LOC106294914	47.01	3.93	3.58037	7.61e-09	6.72e-07	gene_biotype=protein_coding
LOC106343091	17.12	0.79	4.43769	0.000243198	0.00338603	gene_biotype=protein_coding
LOC106344918	9.4	38.55	-2.036	0.00118118	0.0119535	gene_biotype=protein_coding
LOC106334834	265.25	58.6	2.17838	7.03e-11	1.4e-08	gene_biotype=pseudogene	pseudo=true
LOC106344952	12.41	89.66	-2.85296	2.5e-08	1.8e-06	gene_biotype=pseudogene	pseudo=true
LOC106295160	21.5	1.58	3.76634	0.000107496	0.00171261	gene_biotype=protein_coding
LOC106344966	4.03	38.55	-3.25788	1.58e-05	0.000360924	gene_biotype=pseudogene	pseudo=true
LOC106295007	0.67	15.73	-4.55321	0.00115139	0.0117655	gene_biotype=protein_coding
LOC106292612	2.69	44.45	-4.04651	6.99e-07	2.74e-05	gene_biotype=protein_coding
LOC106344979	7.38	47.99	-2.70104	2.08e-05	0.000447925	gene_biotype=protein_coding
LOC106344984	2.35	66.48	-4.82219	7.52e-11	1.46e-08	gene_biotype=protein_coding
LOC106295444	26.52	7.87	1.75265	0.00256695	0.0227252	gene_biotype=protein_coding
LOC106295563	48.02	2.75	4.12613	8.28e-10	1.01e-07	gene_biotype=protein_coding
LOC106295259	18.13	3.54	2.35656	0.00631687	0.0446789	gene_biotype=protein_coding
LOC106294734	85.28	32.26	1.40246	0.000163623	0.00242948	gene_biotype=protein_coding
LOC106294237	90.66	29.5	1.61975	2.51e-05	0.000527645	gene_biotype=lncRNA
LOC106295276	57.41	18.88	1.60444	0.000301516	0.00401517	gene_biotype=protein_coding
LOC106296142	35.59	7.87	2.17704	8.45e-05	0.0014384	gene_biotype=protein_coding
LOC106295881	56.74	18.49	1.61762	0.000177516	0.00257528	gene_biotype=protein_coding
LOC106294583	47.34	0.79	5.90506	1.97e-10	3.08e-08	gene_biotype=protein_coding
LOC106295081	26.53	5.9	2.16884	0.000468868	0.00574345	gene_biotype=protein_coding
LOC106345139	23.5	69.61	-1.56663	0.00264794	0.0233642	gene_biotype=protein_coding
LOC106328817	69.84	19.27	1.8577	6.73e-06	0.000179566	gene=LOC106328817	gene_biotype=protein_coding	partial=true
LOC106295461	2.02	15.74	-2.96201	0.0046627	0.0352027	gene_biotype=protein_coding
LOC106294249	55.4	7.08	2.96806	3.64e-08	2.35e-06	gene_biotype=protein_coding
LOC106343870	11.75	53.89	-2.19736	0.000159186	0.00238779	gene_biotype=protein_coding
LOC106343348	20.48	110.53	-2.43215	2.07e-07	9.89e-06	gene_biotype=protein_coding
LOC106335211	47.68	17.7	1.42963	0.00146698	0.0143981	gene_biotype=protein_coding
LOC106343877	21.15	3.93	2.42806	0.00186827	0.0174328	gene_biotype=protein_coding
LOC106335249	33.58	10.23	1.7148	0.000810181	0.00883531	gene_biotype=protein_coding
LOC106292200	19.13	0.79	4.59784	8.79e-05	0.00146524	gene_biotype=pseudogene	pseudo=true
LOC106295708	20.82	5.11	2.02657	0.0046146	0.0352027	gene_biotype=protein_coding
LOC106294670	4.03	20.45	-2.34325	0.00631687	0.0446789	gene_biotype=protein_coding
LOC106295624	26.18	2.36	3.47161	1.73e-05	0.000386299	gene_biotype=protein_coding
LOC106293372	67.15	26.74	1.32839	0.000714694	0.0079355	gene_biotype=protein_coding
LOC106295641	1.34	14.55	-3.44071	0.00194692	0.0178937	gene_biotype=protein_coding
LOC106295288	3.36	18.48	-2.45943	0.00564797	0.040598	gene_biotype=protein_coding
LOC106343581	3.36	20.06	-2.57779	0.00235517	0.0209906	gene_biotype=protein_coding
LOC106292296	11.42	41.3	-1.85458	0.00225465	0.0204151	gene_biotype=pseudogene	pseudo=true
LOC106295523	45.33	14.95	1.60032	0.000640188	0.00742992	gene_biotype=protein_coding
LOC106292308	18.13	57.04	-1.6536	0.00186678	0.0174328	gene_biotype=protein_coding
LOC106295122	61.79	31.47	0.973396	0.00704634	0.0482093	gene_biotype=protein_coding
LOC106313635	26.86	0.79	5.08746	1.77e-06	5.69e-05	gene_biotype=protein_coding
LOC106295079	23.5	5.11	2.20127	0.00055231	0.00655353	gene_biotype=protein_coding
LOC106294125	0.68	20.45	-4.91042	0.000145932	0.00221405	gene_biotype=protein_coding
LOC106292335	6.38	30.29	-2.24721	0.00256695	0.0227252	gene_biotype=protein_coding
LOC106344041	1.68	23.6	-3.81225	0.000107496	0.00171261	gene_biotype=protein_coding
LOC106294906	43.65	11.01	1.98717	8.03e-05	0.00138201	gene_biotype=protein_coding
LOC106343565	51.71	5.51	3.23032	2.67e-08	1.88e-06	gene_biotype=protein_coding
LOC106295179	29.55	2.36	3.6463	1.89e-06	6.02e-05	gene_biotype=protein_coding
LOC106295302	6.38	25.96	-2.02466	0.00709987	0.0482093	gene_biotype=protein_coding
LOC106343319	31.22	2.75	3.50497	5.93e-06	0.000159192	gene_biotype=protein_coding
LOC106295570	28.54	3.15	3.17956	1.36e-05	0.00031994	gene_biotype=protein_coding
LOC106292367	50.37	14.16	1.83074	9.33e-05	0.00154605	gene_biotype=protein_coding
LOC106294320	32.91	12.19	1.43283	0.00389753	0.0304076	gene_biotype=pseudogene	pseudo=true
LOC106294585	20.82	5.9	1.81918	0.0046146	0.0352027	gene_biotype=protein_coding
LOC106343191	31.9	0.79	5.33556	1.11e-07	5.9e-06	gene_biotype=protein_coding
LOC106295759	96.71	40.91	1.24121	0.000334369	0.00443038	gene_biotype=protein_coding
LOC106295684	16.46	0.79	4.38097	0.000406861	0.00518107	gene_biotype=protein_coding
LOC106292772	0.67	20.45	-4.9318	0.000145932	0.00221405	gene_biotype=pseudogene	pseudo=true
LOC106295231	16.79	3.15	2.41418	0.00364749	0.0293201	gene_biotype=protein_coding
LOC106295920	28.21	1.18	4.57935	1.1e-06	3.88e-05	gene_biotype=protein_coding
LOC106294996	2.02	65.29	-5.01443	1.06e-10	1.91e-08	gene_biotype=protein_coding
LOC106343261	21.83	0.79	4.78832	1.97e-05	0.000427755	gene_biotype=protein_coding
LOC106343618	0.68	15.73	-4.53184	0.00115139	0.0117655	gene_biotype=protein_coding
LOC106295945	0.67	44.05	-6.03884	3.45e-09	3.39e-07	gene_biotype=protein_coding
LOC106295467	1.35	15.34	-3.50627	0.00194692	0.0178937	gene_biotype=protein_coding
LOC106296154	28.55	1.97	3.85722	4.53e-06	0.000126927	gene_biotype=protein_coding
LOC106343601	2.02	28.71	-3.82913	1.1e-05	0.000266699	gene_biotype=protein_coding
LOC106295505	41.31	1.97	4.39022	1.89e-08	1.42e-06	gene_biotype=protein_coding
LOC106293327	29.2	8.65	1.7552	0.00195564	0.0179117	gene_biotype=protein_coding
LOC106294506	4.7	31.07	-2.72479	0.000809935	0.00883531	gene_biotype=protein_coding
LOC106343264	24.18	1.97	3.61755	4.29e-05	0.000813493	gene_biotype=protein_coding
LOC106343979	1.34	37.76	-4.81655	4.57e-08	2.82e-06	gene_biotype=protein_coding
LOC106311794	73.2	16.92	2.11311	1.73e-06	5.69e-05	gene_biotype=protein_coding
LOC106292553	1.01	17.31	-4.09918	0.000683214	0.00773725	gene_biotype=protein_coding
LOC106343355	15.78	1.97	3.00183	0.00179799	0.0169875	gene_biotype=protein_coding
LOC106295237	19.14	55.86	-1.54522	0.00524453	0.0388937	gene_biotype=protein_coding
LOC106293463	22.17	1.57	3.81977	0.000107496	0.00171261	gene_biotype=protein_coding
LOC106292487	125.93	35.4	1.8308	2.66e-07	1.24e-05	gene_biotype=protein_coding
LOC106304189	30.22	4.72	2.67864	3.33e-05	0.000652904	gene_biotype=protein_coding
LOC106294404	17.47	3.15	2.47146	0.00364749	0.0293201	gene_biotype=protein_coding
LOC106297135	97.71	37.76	1.37165	0.000105311	0.00171261	gene_biotype=protein_coding
LOC106297150	15.12	73.95	-2.29009	9.09e-06	0.000229456	gene_biotype=pseudogene	pseudo=true
LOC106297169	42.32	139.24	-1.71816	5.93e-05	0.00106247	gene_biotype=pseudogene	pseudo=true
LOC106297198	13.43	40.51	-1.59282	0.00638266	0.0449842	gene_biotype=protein_coding
LOC106299266	6.04	49.17	-3.02516	5.77e-06	0.000156429	gene_biotype=protein_coding
LOC106300584	15.11	50.35	-1.73649	0.00233547	0.0209899	gene_biotype=protein_coding
LOC106300250	3.36	29.11	-3.11498	4.81e-05	0.000893891	gene_biotype=protein_coding
LOC106294645	1.68	55.46	-5.04491	5.67e-10	7.78e-08	gene_biotype=protein_coding
LOC106300090	119.53	56.64	1.07748	0.000834735	0.0090165	gene_biotype=lncRNA
LOC106300301	14.11	45.63	-1.69326	0.00381059	0.0302647	gene_biotype=protein_coding
LOC106297074	16.79	0.79	4.40961	0.000243198	0.00338603	gene_biotype=protein_coding
LOC106296509	90.66	9.05	3.32448	8.2e-12	2.42e-09	gene_biotype=protein_coding
LOC106298244	5.04	31.46	-2.64202	0.000809935	0.00883531	gene_biotype=protein_coding
LOC106300703	15.11	1.57	3.26667	0.00289404	0.0248462	gene_biotype=protein_coding
LOC106299521	295.14	127.05	1.216	2.53e-05	0.000529655	gene_biotype=pseudogene	pseudo=true
LOC106296746	17.8	3.54	2.33006	0.00631687	0.0446789	gene_biotype=protein_coding
LOC106297351	2.02	15.73	-2.96109	0.0046627	0.0352027	gene_biotype=pseudogene	pseudo=true
LOC106297352	9.4	39.33	-2.0649	0.00118118	0.0119535	gene_biotype=protein_coding
LOC106300271	13.77	50.73	-1.88131	0.00110611	0.0116034	gene_biotype=protein_coding
LOC106300190	4.37	50.74	-3.53742	2.98e-07	1.35e-05	gene_biotype=protein_coding
LOC106297375	5.04	36.18	-2.8437	0.000134216	0.00210043	gene_biotype=pseudogene	pseudo=true
LOC106300593	12.76	1.18	3.43477	0.00194692	0.0178937	gene_biotype=protein_coding
LOC106297450	2.35	15.73	-2.74279	0.0046627	0.0352027	gene_biotype=protein_coding
LOC106297457	6.05	25.57	-2.07945	0.00709987	0.0482093	gene_biotype=protein_coding
LOC106301105	1.01	29.89	-4.88724	1.1e-06	3.88e-05	gene_biotype=protein_coding
LOC106301122	1.01	20.06	-4.31189	0.000145932	0.00221405	gene=LOC106301122	gene_biotype=protein_coding	partial=true
LOC106299811	7.05	27.93	-1.98612	0.00711921	0.0482093	gene_biotype=protein_coding
LOC106300570	19.81	1.18	4.06937	5.32e-05	0.000956437	gene_biotype=lncRNA
LOC106297521	0.67	13.76	-4.36018	0.00330227	0.0272617	gene_biotype=protein_coding
LOC106301045	32.57	103.05	-1.66173	0.000435158	0.00538206	gene_biotype=protein_coding
LOC106300785	6.04	32.65	-2.43446	0.000921293	0.00988431	gene_biotype=protein_coding
LOC106300074	0.67	51.92	-6.27599	1.97e-10	3.08e-08	gene_biotype=protein_coding
LOC106297550	26.19	1.57	4.06018	1.73e-05	0.000386299	gene_biotype=pseudogene	pseudo=true
LOC106299997	31.23	11.4	1.4539	0.00387586	0.0304076	gene_biotype=protein_coding
LOC106300341	14.78	72.37	-2.29175	1.47e-05	0.000343053	gene_biotype=pseudogene	pseudo=true
LOC106300342	14.44	72.37	-2.32532	7.62e-06	0.000196675	gene_biotype=protein_coding
LOC106296237	9.07	50.74	-2.48395	4.43e-05	0.000838953	gene_biotype=protein_coding
LOC106297630	85.62	19.27	2.15159	1.42e-07	7.35e-06	gene_biotype=protein_coding
LOC106299363	3.36	22.81	-2.76313	0.000635938	0.00739139	gene_biotype=protein_coding
LOC106296744	1.01	52.7	-5.70538	1.33e-10	2.3e-08	gene_biotype=protein_coding
LOC106297674	3.36	23.2	-2.78759	0.000635938	0.00739139	gene_biotype=protein_coding
LOC106298390	0.67	35.01	-5.70746	1.75e-07	8.53e-06	gene_biotype=protein_coding
LOC106297688	31.9	9.83	1.69829	0.00151018	0.0147493	gene_biotype=protein_coding
LOC106297713	3.36	32.26	-3.26321	2.07e-05	0.000446752	gene_biotype=pseudogene	pseudo=true
LOC106297717	17.79	61.36	-1.78623	0.000772564	0.00853039	gene_biotype=protein_coding
LOC106300867	30.89	7.08	2.12532	0.000192066	0.0027712	gene_biotype=protein_coding
LOC106298896	23.5	7.08	1.73084	0.00341719	0.0279205	gene_biotype=protein_coding
LOC106296876	2.68	27.53	-3.3607	7.37e-05	0.00127013	gene_biotype=protein_coding
LOC106300661	3.7	51.53	-3.79982	2.1e-07	1e-05	gene_biotype=protein_coding
LOC106297757	12.76	0.78	4.03201	0.00194692	0.0178937	gene_biotype=protein_coding
LOC106299940	32.91	86.92	-1.40116	0.00316878	0.0268569	gene_biotype=protein_coding
LOC106298238	3.02	20.45	-2.75948	0.00235517	0.0209906	gene_biotype=protein_coding
LOC106296770	37.28	3.15	3.56498	5.2e-07	2.18e-05	gene_biotype=protein_coding
LOC106300245	1.68	17.31	-3.36507	0.00289404	0.0248462	gene_biotype=protein_coding
LOC106336608	3.36	78.27	-4.54193	1.21e-11	3.21e-09	gene_biotype=protein_coding
LOC106297836	13.77	54.29	-1.97916	0.000523466	0.00635351	gene_biotype=pseudogene	pseudo=true
LOC106296543	41.97	12.19	1.78366	0.000296227	0.00395135	gene_biotype=pseudogene	pseudo=true
LOC106297863	23.51	112.5	-2.25858	1.59e-06	5.32e-05	gene_biotype=protein_coding
LOC106297872	12.43	38.94	-1.64743	0.00654889	0.0459927	gene_biotype=protein_coding
LOC106300050	4.03	40.9	-3.34325	7.58e-06	0.000196178	gene_biotype=protein_coding
LOC106300396	2.01	23.99	-3.57717	0.000107496	0.00171261	gene_biotype=protein_coding
LOC106298397	20.14	63.72	-1.66168	0.00186432	0.0174328	gene_biotype=protein_coding
LOC106297902	36.6	1.18	4.95498	1.24e-08	1.03e-06	gene_biotype=pseudogene	pseudo=true
LOC106336699	1.35	12.58	-3.2201	0.00561636	0.040598	gene_biotype=protein_coding	partial=true	start_range=.,28782725
LOC106296256	0.67	12.59	-4.23197	0.00561636	0.040598	gene_biotype=protein_coding
LOC106300033	8.73	35.01	-2.00371	0.00387586	0.0304076	gene_biotype=protein_coding
LOC106297955	30.56	92.43	-1.59672	0.000784667	0.00865202	gene_biotype=pseudogene	pseudo=true
LOC106336748	2039.17	709.98	1.52213	1.97e-08	1.45e-06	gene_biotype=pseudogene	pseudo=true
LOC106296366	0.68	23.6	-5.11711	1.97e-05	0.000427755	gene_biotype=protein_coding
LOC106300312	36.6	13.77	1.41032	0.00388019	0.0304076	gene_biotype=protein_coding
LOC106299865	36.6	3.93	3.21924	5.2e-07	2.18e-05	gene_biotype=protein_coding
LOC106300113	14.77	0.79	4.22467	0.000683214	0.00773725	gene_biotype=protein_coding
LOC106300173	47.01	14.16	1.73115	0.000207934	0.00298389	gene_biotype=protein_coding
LOC106298904	34.26	1.97	4.12026	3.39e-07	1.48e-05	gene_biotype=protein_coding
LOC106298073	0.67	52.7	-6.2975	1.33e-10	2.3e-08	gene_biotype=pseudogene	pseudo=true
LOC106300364	114.49	20.84	2.45779	1.19e-09	1.37e-07	gene_biotype=protein_coding
LOC106298875	14.77	0.79	4.22467	0.000683214	0.00773725	gene_biotype=protein_coding
LOC106298503	11.08	49.95	-2.17253	0.000247314	0.00342534	gene_biotype=protein_coding
LOC106300087	2.01	20.45	-3.34683	0.000697104	0.00776187	gene_biotype=protein_coding
LOC106297020	26.53	3.15	3.0742	4.81e-05	0.000893891	gene_biotype=protein_coding
LOC106299241	12.42	0.79	3.97467	0.00330227	0.0272617	gene_biotype=pseudogene	pseudo=true
LOC106296873	5.04	24.39	-2.27479	0.00698655	0.0481309	gene_biotype=protein_coding
LOC106296440	18.13	52.71	-1.5397	0.00447054	0.0344054	gene_biotype=protein_coding
LOC106298144	11.75	0.79	3.89466	0.00330227	0.0272617	gene_biotype=pseudogene	pseudo=true
LOC106313485	1.68	37.76	-4.49033	3.39e-07	1.48e-05	gene_biotype=protein_coding
LOC106298959	1.01	34.61	-5.09876	1.75e-07	8.53e-06	gene_biotype=pseudogene	pseudo=true
LOC106298452	2.69	23.6	-3.13311	0.000411878	0.00518107	gene_biotype=protein_coding
LOC106300264	4.7	35.8	-2.92923	0.000134216	0.00210043	gene_biotype=protein_coding
LOC106296278	1.34	12.98	-3.27599	0.00561636	0.040598	gene_biotype=protein_coding
LOC106300329	7.72	56.25	-2.86518	4.26e-06	0.00012132	gene_biotype=protein_coding
LOC106299046	22.5	3.15	2.8365	0.000411878	0.00518107	gene_biotype=protein_coding
LOC106298184	23.17	5.9	1.97347	0.00215538	0.0195832	gene_biotype=protein_coding
LOC106300054	7.72	58.22	-2.91484	2.33e-06	7.29e-05	gene_biotype=protein_coding
LOC106299609	10.41	42.48	-2.02881	0.000934992	0.0100178	gene_biotype=protein_coding
LOC106306707	1.01	15.34	-3.92487	0.00194692	0.0178937	gene_biotype=protein_coding
LOC106306137	35.59	1.58	4.49348	1.46e-07	7.4e-06	gene_biotype=protein_coding
LOC106306752	72.53	36.58	0.987523	0.00512957	0.0382194	gene_biotype=protein_coding
LOC106302291	66.82	21.63	1.62725	7.36e-05	0.00127013	gene_biotype=protein_coding
LOC106337413	72.86	32.65	1.15804	0.00209289	0.0191027	gene_biotype=protein_coding
LOC106305878	33.58	11.8	1.50882	0.00293402	0.0251352	gene_biotype=protein_coding
LOC106337448	9.74	40.51	-2.05628	0.0012455	0.0124707	gene_biotype=pseudogene	pseudo=true
LOC106301360	2.68	19.66	-2.87496	0.00235517	0.0209906	gene_biotype=protein_coding
LOC106306266	41.97	5.11	3.03796	3.31e-07	1.48e-05	gene_biotype=protein_coding
LOC106305576	10.07	51.92	-2.36623	7.05e-05	0.00123025	gene_biotype=pseudogene	pseudo=true
LOC106302455	1.68	49.96	-4.89424	3.86e-09	3.66e-07	gene_biotype=protein_coding
LOC106306081	51.03	22.81	1.16168	0.00427225	0.0329751	gene_biotype=protein_coding
LOC106302464	47.01	12.59	1.90069	0.000107833	0.00171455	gene_biotype=protein_coding
LOC106302466	75.89	17.7	2.10016	8.57e-07	3.2e-05	gene_biotype=pseudogene	pseudo=true
LOC106302472	29.88	8.26	1.85497	0.000654363	0.00756132	gene_biotype=pseudogene	pseudo=true
LOC106305772	6.38	28.32	-2.15019	0.00360747	0.0292646	gene_biotype=protein_coding
LOC106302480	52.72	24.38	1.11265	0.00417593	0.0324522	gene_biotype=protein_coding
LOC106314032	5.04	46.02	-3.19077	3.95e-06	0.000114289	gene_biotype=protein_coding
LOC106305519	38.62	5.51	2.80922	3.65e-06	0.000107168	gene_biotype=lncRNA
LOC106302498	24.17	5.11	2.24182	0.00055231	0.00655353	gene_biotype=protein_coding
LOC106302105	1.34	16.13	-3.58944	0.00115139	0.0117655	gene_biotype=lncRNA
LOC106307054	1.01	14.16	-3.80939	0.00330227	0.0272617	gene_biotype=protein_coding
LOC106301990	195.75	55.86	1.80912	4.97e-08	3e-06	gene_biotype=pseudogene	pseudo=true
LOC106302554	66.82	27.14	1.29986	0.000714694	0.0079355	gene_biotype=protein_coding
LOC106302556	22.5	4.72	2.25307	0.00315493	0.0267681	gene_biotype=protein_coding
LOC106302570	54.74	0.78	6.13298	6.21e-12	1.9e-09	gene_biotype=pseudogene	pseudo=true
LOC106302583	75.55	22.42	1.75265	1.06e-05	0.000263855	gene_biotype=protein_coding
LOC106305749	9.4	44.44	-2.24113	0.000265004	0.0036266	gene_biotype=protein_coding
LOC106306860	32.23	5.51	2.54828	4.85e-05	0.000894684	gene_biotype=protein_coding
LOC106305629	1.01	18.49	-4.19432	0.000406861	0.00518107	gene_biotype=protein_coding
LOC106314221	29.55	9.83	1.58789	0.0028089	0.0245123	gene_biotype=pseudogene	pseudo=true
LOC106302640	212.88	87.71	1.27923	2.56e-05	0.00053378	gene_biotype=protein_coding
LOC106301398	3.02	19.27	-2.67374	0.00364749	0.0293201	gene_biotype=protein_coding
LOC106302679	16.11	59	-1.87276	0.000454687	0.00560429	gene_biotype=protein_coding
LOC106306138	44.33	9.05	2.29229	1.51e-05	0.000349818	gene_biotype=protein_coding
LOC106305461	17.12	2.75	2.63818	0.00364749	0.0293201	gene_biotype=misc_RNA	pseudo=true
LOC106302714	14.1	42.87	-1.60427	0.00621319	0.0443401	gene_biotype=protein_coding
LOC106302726	83.27	32.25	1.3685	0.000230605	0.0032855	gene_biotype=protein_coding
LOC106302198	30.55	10.62	1.52439	0.00387586	0.0304076	gene_biotype=protein_coding
LOC106304511	13.44	60.96	-2.18133	4.85e-05	0.000894684	gene_biotype=lncRNA
LOC106305649	2.35	20.85	-3.14931	0.000435303	0.00538206	gene_biotype=pseudogene	pseudo=true
LOC106302767	47.69	17.7	1.42994	0.00146698	0.0143981	gene_biotype=pseudogene	pseudo=true
LOC106305822	13.1	0.79	4.05157	0.00194692	0.0178937	gene_biotype=lncRNA
LOC106306227	28.89	0.78	5.21095	6.92e-07	2.74e-05	gene_biotype=protein_coding
LOC106303732	10.74	1.18	3.18614	0.00561636	0.040598	gene_biotype=protein_coding
LOC106306046	82.26	0.79	6.70219	3.55e-16	3.53e-13	gene_biotype=protein_coding
LOC106302818	69.53	14.55	2.25662	8.45e-07	3.2e-05	gene_biotype=pseudogene	pseudo=true
LOC106306657	5.71	39.33	-2.78407	0.000118691	0.00187222	gene_biotype=protein_coding
LOC106306329	1.68	17.31	-3.36507	0.00289404	0.0248462	gene_biotype=protein_coding
LOC106306798	6.38	47.2	-2.88716	8.03e-06	0.000206013	gene_biotype=protein_coding
LOC106302889	6.73	66.86	-3.31246	7.78e-08	4.35e-06	gene_biotype=protein_coding
LOC106302891	1.68	38.15	-4.50515	3.39e-07	1.48e-05	gene_biotype=protein_coding
LOC106302899	62.47	23.99	1.38073	0.000548349	0.00655353	gene_biotype=pseudogene	pseudo=true
LOC106302906	1.34	28.32	-4.40152	2.84e-06	8.45e-05	gene_biotype=protein_coding
LOC106302924	3.02	20.85	-2.78743	0.00152113	0.0147656	gene_biotype=protein_coding
LOC106306909	50.37	1.18	5.41571	4.12e-11	8.62e-09	gene_biotype=protein_coding
LOC106306602	7.05	34.22	-2.27914	0.00141266	0.0139511	gene_biotype=protein_coding
LOC106302958	0.67	22.42	-5.06448	5.32e-05	0.000956437	gene_biotype=pseudogene	pseudo=true
LOC106301502	58.42	7.08	3.04464	1.39e-08	1.13e-06	gene_biotype=protein_coding
LOC106301878	22.83	4.72	2.27407	0.000828701	0.00896351	gene_biotype=protein_coding
LOC106306124	36.93	5.11	2.8534	2.18e-06	6.88e-05	gene_biotype=protein_coding
LOC106306149	93.34	18.48	2.33653	1.43e-08	1.15e-06	gene_biotype=protein_coding
LOC106338105	0.67	16.52	-4.62391	0.000683214	0.00773725	gene_biotype=pseudogene	pseudo=true
LOC106303103	48.36	13.37	1.85481	8.18e-05	0.00140165	gene_biotype=pseudogene	pseudo=true
LOC106303121	46.01	18.09	1.34676	0.00233661	0.0209899	gene_biotype=protein_coding
LOC106305741	2.02	44.45	-4.45976	2.82e-08	1.95e-06	gene_biotype=protein_coding
LOC106305907	6.38	32.26	-2.33812	0.00129692	0.0129367	gene_biotype=protein_coding
LOC106304913	4.7	23.99	-2.3517	0.00698655	0.0481309	gene_biotype=protein_coding
LOC106306985	20.15	3.15	2.67736	0.000983073	0.0104764	gene_biotype=protein_coding
LOC106306261	13.1	55.85	-2.09199	0.000176019	0.00255823	gene_biotype=protein_coding
LOC106306379	50.03	21.63	1.20976	0.00353795	0.0288775	gene_biotype=protein_coding
LOC106306390	15.11	1.57	3.26667	0.00289404	0.0248462	gene_biotype=protein_coding
LOC106301554	2.02	34.22	-4.08241	1.89e-06	6.02e-05	gene_biotype=protein_coding
LOC106303179	18.81	4.33	2.11906	0.00421142	0.0325689	gene_biotype=protein_coding
LOC106307105	46.34	19.67	1.23626	0.00555026	0.040598	gene_biotype=protein_coding
LOC106315304	51.37	14.95	1.78078	0.000135965	0.00211531	gene_biotype=protein_coding
LOC106306665	37.94	1.18	5.00686	8.05e-09	6.88e-07	gene_biotype=protein_coding
LOC106301359	17.12	1.57	3.44685	0.00111859	0.0116245	gene_biotype=protein_coding
LOC106306071	27.19	3.54	2.94125	0.00016441	0.00242948	gene_biotype=protein_coding
LOC106306111	7.39	35.01	-2.24412	0.00101997	0.0107401	gene_biotype=protein_coding
LOC106303222	13.1	41.3	-1.65657	0.00638266	0.0449842	gene_biotype=protein_coding
LOC106306058	46.67	10.23	2.18969	1.06e-05	0.000263855	gene_biotype=protein_coding
LOC106303233	43.31	5.51	2.97458	8.62e-07	3.2e-05	gene_biotype=protein_coding
LOC106305737	55.73	7.86	2.82585	8.73e-08	4.86e-06	gene_biotype=protein_coding
LOC106306804	3.02	19.27	-2.67374	0.00364749	0.0293201	gene_biotype=protein_coding
LOC106306870	15.45	62.54	-2.01717	0.000100938	0.00165114	gene_biotype=protein_coding
LOC106301159	23.84	7.47	1.6742	0.00341719	0.0279205	gene_biotype=protein_coding
LOC106305848	1.01	15.34	-3.92487	0.00194692	0.0178937	gene_biotype=protein_coding
LOC106306010	0.67	31.86	-5.57144	6.92e-07	2.74e-05	gene_biotype=protein_coding
LOC106302274	20.82	3.15	2.72455	0.000635938	0.00739139	gene_biotype=pseudogene	pseudo=true
LOC106305980	55.74	24.78	1.16954	0.00335635	0.0276508	gene_biotype=protein_coding
LOC106315597	17.45	62.15	-1.83253	0.000378874	0.00493779	gene_biotype=protein_coding
LOC106305856	2.35	41.69	-4.14897	6.39e-08	3.71e-06	gene_biotype=protein_coding
LOC106303316	3.36	17.7	-2.39722	0.00564797	0.040598	gene_biotype=pseudogene	pseudo=true
LOC106304302	73.53	16.91	2.12046	1.37e-06	4.71e-05	gene_biotype=protein_coding
LOC106315855	24.18	2.36	3.35696	4.29e-05	0.000813493	gene_biotype=protein_coding
LOC106301519	5.71	26.35	-2.20624	0.00709987	0.0482093	gene_biotype=protein_coding
LOC106306132	43.99	17.7	1.31343	0.00371167	0.0297758	gene_biotype=protein_coding
LOC106316014	9.07	42.87	-2.24079	0.000357371	0.0047116	gene_biotype=pseudogene	pseudo=true
LOC106306990	61.78	0.79	6.28914	4.91e-13	2.44e-10	gene_biotype=protein_coding
LOC106303415	17.46	1.57	3.47522	0.00111859	0.0116245	gene_biotype=protein_coding
LOC106303780	56.41	16.92	1.73722	0.000128596	0.00202043	gene_biotype=protein_coding
LOC106306470	2.01	44.45	-4.46692	2.82e-08	1.95e-06	gene_biotype=protein_coding
LOC106305931	1.68	21.63	-3.6865	0.000272429	0.0036523	gene_biotype=protein_coding
LOC106307081	22.16	3.93	2.49536	0.0012441	0.0124707	gene_biotype=protein_coding
LOC106341371	15.79	2.36	2.74215	0.00179799	0.0169875	gene_biotype=protein_coding
LOC106327126	8.39	35.4	-2.07701	0.00206034	0.0188273	gene_biotype=protein_coding
LOC106305639	37.61	111.71	-1.57057	0.000537953	0.00647009	gene_biotype=protein_coding
LOC106306786	13.77	0.79	4.12353	0.00115139	0.0117655	gene_biotype=protein_coding
LOC106304978	29.21	7.47	1.96728	0.000394089	0.00510262	gene_biotype=protein_coding
LOC106301649	1.01	42.48	-5.39436	8.05e-09	6.88e-07	gene_biotype=protein_coding
LOC106305499	59.76	6.29	3.24805	1.89e-09	2.01e-07	gene_biotype=protein_coding
LOC106306926	2.01	30.29	-3.91357	1.1e-05	0.000266699	gene_biotype=protein_coding
LOC106301197	0.67	12.59	-4.23197	0.00561636	0.040598	gene_biotype=protein_coding
LOC106301973	18.47	1.18	3.96833	0.000145932	0.00221405	gene_biotype=protein_coding
LOC106316203	4.37	21.63	-2.30733	0.00280553	0.0245123	gene_biotype=protein_coding
LOC106305753	23.17	6.69	1.79218	0.0048893	0.0367044	gene_biotype=protein_coding
LOC106306279	11.08	42.87	-1.95201	0.00130036	0.0129385	gene_biotype=protein_coding
LOC106297061	20.82	0.78	4.73835	3.23e-05	0.000640354	gene_biotype=pseudogene	pseudo=true
LOC106312075	6.71	28.31	-2.07693	0.00711921	0.0482093	gene_biotype=protein_coding
LOC106307437	1.01	17.7	-4.13132	0.000406861	0.00518107	gene_biotype=protein_coding
LOC106307314	6.72	33.04	-2.29768	0.00195564	0.0179117	gene_biotype=protein_coding
LOC106311738	41.64	8.65	2.2672	2.87e-05	0.000590318	gene_biotype=pseudogene	pseudo=true
LOC106307509	64.47	7.86	3.03603	5.54e-09	5.07e-07	gene_biotype=protein_coding
LOC106310633	8.06	33.83	-2.06945	0.0028089	0.0245123	gene_biotype=protein_coding
LOC106312123	16.79	59.4	-1.82286	0.000750967	0.00830346	gene_biotype=protein_coding
LOC106338924	25.18	5.11	2.30088	0.000368392	0.00480906	gene_biotype=protein_coding
LOC106311833	23.5	2.36	3.3158	4.29e-05	0.000813493	gene_biotype=protein_coding
LOC106311408	2.01	20.46	-3.34754	0.000697104	0.00776187	gene_biotype=protein_coding
LOC106311336	39.95	14.16	1.49637	0.00175654	0.0168247	gene_biotype=protein_coding
LOC106308396	1.68	16.13	-3.26321	0.0046627	0.0352027	gene_biotype=protein_coding
LOC106308403	1.68	63.71	-5.24499	1.49e-10	2.48e-08	gene_biotype=protein_coding
LOC106307937	45.67	8.65	2.40047	5.81e-06	0.000157153	gene_biotype=protein_coding
LOC106312764	3.36	49.95	-3.89395	1.1e-07	5.85e-06	gene_biotype=protein_coding
LOC106308412	1.68	22.03	-3.71294	0.000272429	0.0036523	gene_biotype=protein_coding
LOC106308472	84.63	26.35	1.68337	1.17e-05	0.000278216	gene_biotype=pseudogene	pseudo=true
LOC106308500	48.35	16.13	1.58377	0.000523466	0.00635351	gene_biotype=pseudogene	pseudo=true
LOC106307229	6.72	35	-2.38082	0.00101997	0.0107401	gene_biotype=protein_coding
LOC106308519	4.03	20.45	-2.34325	0.00631687	0.0446789	gene_biotype=protein_coding
LOC106311585	39.96	10.62	1.91177	0.000265004	0.0036266	gene_biotype=protein_coding
LOC106308592	1.68	41.3	-4.61961	9.65e-08	5.18e-06	gene_biotype=protein_coding
LOC106308617	20.81	0.79	4.71928	3.23e-05	0.000640354	gene_biotype=protein_coding
LOC106308618	22.5	132.16	-2.55429	1.64e-08	1.3e-06	gene_biotype=pseudogene	pseudo=true
LOC106307859	41.3	17.31	1.25454	0.00604341	0.0432839	gene_biotype=protein_coding
LOC106308626	162.87	92.44	0.817132	0.00405456	0.0315399	gene_biotype=pseudogene	pseudo=true
LOC106308184	16.45	1.57	3.38925	0.00179799	0.0169875	gene_biotype=protein_coding
LOC106308634	19.14	3.15	2.60317	0.00152113	0.0147656	gene_biotype=protein_coding
LOC106312684	1.01	38.55	-5.2543	2.95e-08	1.97e-06	gene_biotype=protein_coding
LOC106307750	34.25	7.87	2.12167	0.000166842	0.00246084	gene_biotype=protein_coding
LOC106308747	131.3	406.7	-1.6311	8.88e-06	0.00022543	gene_biotype=pseudogene	pseudo=true
LOC106311924	59.1	1.18	5.6463	1.44e-12	6.34e-10	gene_biotype=protein_coding
LOC106307506	0.67	24.39	-5.18598	1.97e-05	0.000427755	gene_biotype=protein_coding
LOC106307212	0.67	16.91	-4.65757	0.000683214	0.00773725	gene_biotype=protein_coding
LOC106307394	18.48	58.21	-1.6553	0.00149828	0.0146691	gene_biotype=protein_coding
LOC106309900	0.67	36.97	-5.78605	7.13e-08	4.05e-06	gene_biotype=lncRNA
LOC106312029	25.85	1.18	4.45331	2.84e-06	8.45e-05	gene_biotype=protein_coding
LOC106312133	0.68	46.81	-6.10514	9.93e-10	1.2e-07	gene_biotype=protein_coding
LOC106312737	0.67	17.31	-4.6913	0.000683214	0.00773725	gene_biotype=protein_coding
LOC106312665	47.69	116.02	-1.28261	0.00438527	0.0338146	gene_biotype=protein_coding
LOC106311782	14.1	52.71	-1.90238	0.000671923	0.00773725	gene_biotype=protein_coding
LOC106308852	1.34	16.13	-3.58944	0.00115139	0.0117655	gene_biotype=protein_coding
LOC106308856	4.03	71.58	-4.1507	3.84e-10	5.66e-08	gene_biotype=protein_coding
LOC106312477	0.68	31.47	-5.5323	1.1e-06	3.88e-05	gene_biotype=protein_coding
LOC106312626	4.7	31.47	-2.74324	0.000809935	0.00883531	gene_biotype=protein_coding
LOC106308133	38.96	106.98	-1.45728	0.00141828	0.0139893	gene_biotype=protein_coding
LOC106308902	11.08	38.95	-1.81367	0.00389729	0.0304076	gene_biotype=pseudogene	pseudo=true
LOC106312463	10.74	0.79	3.765	0.00561636	0.040598	gene_biotype=protein_coding
LOC106309510	29.88	95.18	-1.67148	0.000342351	0.00452108	gene_biotype=protein_coding
LOC106312772	1.01	21.24	-4.39436	8.79e-05	0.00146524	gene_biotype=protein_coding
LOC106317226	78.57	25.96	1.59769	3.74e-05	0.000729346	gene_biotype=protein_coding
LOC106307781	2.35	23.6	-3.32805	0.000107496	0.00171261	gene_biotype=protein_coding
LOC106312468	5.04	24.78	-2.29768	0.0048893	0.0367044	gene_biotype=protein_coding
LOC106312041	1.68	19.27	-3.51982	0.00111859	0.0116245	gene_biotype=protein_coding
LOC106309005	21.49	5.51	1.96354	0.0046146	0.0352027	gene_biotype=protein_coding
LOC106309016	28.54	5.11	2.48159	4.95e-05	0.000907058	gene_biotype=protein_coding
LOC106309022	37.27	8.26	2.1738	6.02e-05	0.00107543	gene_biotype=protein_coding
LOC106310747	1.68	24.78	-3.88264	6.78e-05	0.00118975	gene_biotype=pseudogene	pseudo=true
LOC106312028	12.09	1.18	3.35696	0.00330227	0.0272617	gene_biotype=protein_coding
LOC106317528	29.55	1.18	4.6463	2.76e-07	1.26e-05	gene_biotype=protein_coding
LOC106308147	21.49	2.36	3.18681	0.000170909	0.00250225	gene_biotype=protein_coding
LOC106312791	2.69	27.53	-3.35533	7.37e-05	0.00127013	gene_biotype=protein_coding
LOC106311574	14.44	47.21	-1.70902	0.00297977	0.0253904	gene_biotype=protein_coding
LOC106312194	25.86	1.58	4.03273	1.73e-05	0.000386299	gene_biotype=protein_coding
LOC106307193	0.67	20.06	-4.90402	0.000145932	0.00221405	gene_biotype=protein_coding
LOC106312540	21.48	2.75	2.96549	0.000635938	0.00739139	gene_biotype=pseudogene	pseudo=true
LOC106309110	54.73	25.57	1.09788	0.00583558	0.0418708	gene_biotype=protein_coding
LOC106312720	9.07	53.1	-2.54954	2.45e-05	0.000519752	gene_biotype=protein_coding
LOC106309121	2.02	25.57	-3.66202	4.29e-05	0.000813493	gene_biotype=pseudogene	pseudo=true
LOC106312017	7.39	31.47	-2.09033	0.00373973	0.0298802	gene_biotype=protein_coding
LOC106311626	5.04	29.1	-2.52952	0.00166495	0.0160247	gene_biotype=protein_coding	partial=true	start_range=.,29061091
LOC106308334	23.17	4.72	2.2954	0.000828701	0.00896351	gene_biotype=lncRNA
LOC106309719	1.01	16.52	-4.03179	0.000683214	0.00773725	gene_biotype=protein_coding
LOC106317823	1.34	13.37	-3.31869	0.00561636	0.040598	gene_biotype=protein_coding
LOC106309484	46.67	13.76	1.76201	0.000207934	0.00298389	gene_biotype=protein_coding
LOC106339929	23.84	69.62	-1.54612	0.00264794	0.0233642	gene_biotype=protein_coding
LOC106317878	30.22	75.91	-1.32879	0.00636789	0.0449842	gene_biotype=protein_coding
LOC106310519	1.68	43.26	-4.6865	4.24e-08	2.65e-06	gene_biotype=protein_coding
LOC106312638	2.35	35.4	-3.91302	1.22e-06	4.24e-05	gene_biotype=protein_coding
LOC106312641	1.34	20.84	-3.95905	8.79e-05	0.00146524	gene_biotype=protein_coding
LOC106312472	8.06	42.09	-2.38463	0.000232786	0.00329297	gene_biotype=protein_coding
LOC106307371	17.47	1.57	3.47604	0.00111859	0.0116245	gene_biotype=protein_coding
LOC106312356	3.02	18.88	-2.64424	0.00364749	0.0293201	gene_biotype=pseudogene	pseudo=true
LOC106311627	4.7	40.12	-3.09359	3.23e-05	0.000640354	gene_biotype=protein_coding
LOC106312774	20.82	3.54	2.55615	0.00186827	0.0174328	gene_biotype=protein_coding
LOC106316155	0.67	20.45	-4.9318	0.000145932	0.00221405	gene_biotype=protein_coding
LOC106318072	45.67	12.19	1.90555	7.05e-05	0.00123025	gene_biotype=protein_coding
LOC106312148	7.73	51.53	-2.73687	1.44e-05	0.00033735	gene_biotype=protein_coding
LOC106307511	1.34	17.31	-3.6913	0.000683214	0.00773725	gene_biotype=protein_coding
LOC106307413	12.42	38.55	-1.63407	0.00654889	0.0459927	gene_biotype=protein_coding
LOC106307231	12.43	0.79	3.97583	0.00330227	0.0272617	gene_biotype=protein_coding
LOC106292673	11.41	0.79	3.8523	0.00561636	0.040598	gene_biotype=protein_coding
LOC106308320	11.08	39.33	-1.82767	0.00389729	0.0304076	gene_biotype=protein_coding
LOC106309307	36.6	1.97	4.21558	9.65e-08	5.18e-06	gene_biotype=pseudogene	pseudo=true
LOC106309731	0.67	25.57	-5.25415	7.41e-06	0.000192598	gene_biotype=protein_coding
LOC106311454	47.34	3.93	3.59046	7.61e-09	6.72e-07	gene_biotype=protein_coding
LOC106312109	33.24	9.83	1.75766	0.00110634	0.0116034	gene_biotype=protein_coding
LOC106312172	48.69	3.54	3.7818	3.65e-09	3.49e-07	gene_biotype=protein_coding
LOC106307767	29.21	4.72	2.6296	4.95e-05	0.000907058	gene_biotype=protein_coding
LOC106311591	60.44	19.27	1.64915	8.77e-05	0.00146524	gene_biotype=protein_coding
LOC106309379	51.38	20.06	1.35689	0.00118332	0.0119535	gene_biotype=protein_coding
LOC106307331	5.38	62.93	-3.54807	1.91e-08	1.42e-06	gene_biotype=protein_coding
LOC106309664	51.37	10.23	2.32812	3.15e-06	9.34e-05	gene_biotype=protein_coding
LOC106310558	86.63	29.11	1.57335	3.31e-05	0.000652904	gene_biotype=protein_coding
LOC106317915	11.42	39.73	-1.79867	0.00296564	0.0253001	gene_biotype=protein_coding
LOC106314037	0.67	13.77	-4.36122	0.00330227	0.0272617	gene=LOC106314037	gene_biotype=protein_coding	partial=true
LOC106317989	6.38	29.11	-2.18989	0.00360747	0.0292646	gene_biotype=protein_coding
LOC106298798	52.38	3.54	3.88719	1.23e-09	1.38e-07	gene_biotype=protein_coding
LOC106314053	38.61	13.77	1.48745	0.00228948	0.0206834	gene_biotype=protein_coding
LOC106312866	11.76	0.79	3.89589	0.00330227	0.0272617	gene_biotype=protein_coding
LOC106318258	27.19	2.75	3.30557	4.81e-05	0.000893891	gene_biotype=protein_coding
LOC106312890	36.26	4.33	3.06594	7.76e-07	2.99e-05	gene_biotype=protein_coding
LOC106318890	2.35	20.85	-3.14931	0.000435303	0.00538206	gene_biotype=protein_coding
LOC106317499	0.67	47.59	-6.15035	6.6e-10	8.2e-08	gene_biotype=protein_coding
LOC106313168	12.42	1.18	3.39581	0.00330227	0.0272617	gene_biotype=protein_coding
LOC106317504	22.5	1.97	3.51366	0.000107496	0.00171261	gene_biotype=protein_coding
LOC106318297	20.14	0.79	4.67207	5.32e-05	0.000956437	gene_biotype=protein_coding
LOC106317988	3.7	57.82	-3.96597	2.67e-08	1.88e-06	gene_biotype=protein_coding
LOC106315388	42.64	16.51	1.36887	0.00376375	0.0300118	gene_biotype=protein_coding
LOC106318971	41.97	14.55	1.52834	0.00179107	0.0169875	gene_biotype=protein_coding
LOC106315784	8.06	57.82	-2.84272	2.33e-06	7.29e-05	gene_biotype=protein_coding
LOC106313362	21.49	2.75	2.96616	0.000635938	0.00739139	gene_biotype=protein_coding
LOC106318131	35.93	0.78	5.52557	1.91e-08	1.42e-06	gene_biotype=protein_coding
LOC106315434	23.17	3.15	2.87883	0.000267144	0.00363664	gene_biotype=protein_coding
LOC106314317	24.52	71.2	-1.53792	0.00312318	0.0265554	gene_biotype=pseudogene	pseudo=true
LOC106314324	22.83	62.93	-1.46282	0.00680263	0.0473149	gene_biotype=protein_coding
LOC106318468	54.06	20.84	1.37521	0.000963794	0.0102986	gene_biotype=protein_coding
LOC106314346	245.12	63.32	1.95276	2.4e-09	2.52e-07	gene_biotype=pseudogene	pseudo=true
LOC106314356	2.01	30.29	-3.91357	1.1e-05	0.000266699	gene_biotype=protein_coding
LOC106318121	54.73	11.41	2.26203	2.37e-06	7.38e-05	gene_biotype=protein_coding
LOC106318972	15.78	1.96	3.00917	0.00179799	0.0169875	gene_biotype=protein_coding
LOC106313504	2.36	15.73	-2.73666	0.0046627	0.0352027	gene_biotype=protein_coding
LOC106327344	13.1	48.38	-1.88484	0.00138583	0.0137202	gene_biotype=protein_coding
LOC106314385	37.61	4.72	2.99426	1.49e-06	5e-05	gene_biotype=protein_coding
LOC106318558	14.11	1.57	3.16788	0.0046627	0.0352027	gene_biotype=protein_coding
LOC106314390	18.46	2.36	2.96754	0.000697104	0.00776187	gene_biotype=pseudogene	pseudo=true
LOC106318038	25.85	9.44	1.45331	0.00711921	0.0482093	gene_biotype=protein_coding
LOC106318853	28.88	6.29	2.19894	0.000150079	0.00226104	gene_biotype=protein_coding
LOC106319420	44.99	7.08	2.66778	1.41e-06	4.77e-05	gene_biotype=protein_coding
LOC106317523	127.59	42.48	1.58666	3.84e-06	0.00011226	gene_biotype=protein_coding
LOC106318843	32.23	2.36	3.77155	7.94e-07	3.04e-05	gene_biotype=protein_coding
LOC106314023	20.15	4.33	2.21834	0.00280553	0.0245123	gene_biotype=pseudogene	pseudo=true
LOC106318988	3.69	97.93	-4.73006	2.47e-13	1.4e-10	gene_biotype=protein_coding
LOC106318989	2.35	90.46	-5.26655	6.8e-14	5.41e-11	gene_biotype=protein_coding
LOC106327923	14.1	1.18	3.57884	0.00115139	0.0117655	gene_biotype=protein_coding
LOC106314455	120.88	29.89	2.01584	9.54e-08	5.18e-06	gene_biotype=protein_coding
LOC106313244	53.06	6.69	2.98755	6.97e-08	3.99e-06	gene_biotype=protein_coding
LOC106315395	0.67	23.99	-5.16213	1.97e-05	0.000427755	gene_biotype=protein_coding
LOC106316809	30.56	11.01	1.47283	0.00387586	0.0304076	gene_biotype=protein_coding
LOC106314476	54.4	25.57	1.08915	0.00704835	0.0482093	gene_biotype=protein_coding
LOC106330289	9.07	33.83	-1.89913	0.00520428	0.0386383	gene_biotype=protein_coding
LOC106318243	3.69	38.55	-3.38504	1.58e-05	0.000360924	gene_biotype=protein_coding
LOC106313931	11.08	0.79	3.80996	0.00561636	0.040598	gene_biotype=protein_coding
LOC106314578	1.01	21.24	-4.39436	8.79e-05	0.00146524	gene_biotype=protein_coding
LOC106314594	9.4	34.61	-1.88046	0.00387586	0.0304076	gene_biotype=protein_coding
LOC106313075	12.09	0.79	3.93582	0.00330227	0.0272617	gene_biotype=protein_coding
LOC106314650	18.13	1.18	3.94152	0.000145932	0.00221405	gene_biotype=protein_coding
LOC106313758	25.52	68.04	-1.41475	0.00730178	0.0493196	gene_biotype=lncRNA
LOC106314678	30.55	9.44	1.69431	0.00101997	0.0107401	gene_biotype=protein_coding
LOC106316406	3.69	20.45	-2.47041	0.00631687	0.0446789	gene_biotype=protein_coding
LOC106314708	27.21	0.79	5.10614	1.77e-06	5.69e-05	gene_biotype=pseudogene	pseudo=true
LOC106318333	42.31	0.78	5.76138	1.5e-09	1.63e-07	gene_biotype=protein_coding
LOC106318501	3.02	42.09	-3.80086	3.5e-07	1.51e-05	gene_biotype=protein_coding
LOC106314725	67.49	21.64	1.64097	7.36e-05	0.00127013	gene_biotype=protein_coding
LOC106317018	16.12	3.15	2.35543	0.00564797	0.040598	gene_biotype=protein_coding
LOC106314760	22.83	1.97	3.53466	6.78e-05	0.00118975	gene_biotype=pseudogene	pseudo=true
LOC106314785	50.71	20.45	1.31017	0.00118332	0.0119535	gene_biotype=protein_coding
LOC106318400	9.73	53.89	-2.46951	3.98e-05	0.000768551	gene_biotype=protein_coding
LOC106319516	38.28	12.58	1.60546	0.0017128	0.0164454	gene_biotype=protein_coding
LOC106314810	8.06	30.68	-1.92845	0.00707208	0.0482093	gene_biotype=protein_coding
LOC106314828	28.21	125.47	-2.15306	1.4e-06	4.77e-05	gene_biotype=protein_coding	partial=true	start_range=.,33254541
LOC106316102	18.8	3.54	2.40891	0.00421142	0.0325689	gene_biotype=protein_coding
LOC106318560	10.08	34.61	-1.77969	0.00685363	0.0475863	gene_biotype=pseudogene	pseudo=true
LOC106319057	2.35	15.73	-2.74279	0.0046627	0.0352027	gene_biotype=protein_coding
LOC106314890	17.15	3.14	2.44937	0.00364749	0.0293201	gene_biotype=protein_coding
LOC106334840	9.74	57.82	-2.56957	1.28e-05	0.000302482	gene_biotype=protein_coding
LOC106319442	3.69	24.78	-2.74748	0.000828701	0.00896351	gene_biotype=protein_coding
LOC106314945	92.68	26.74	1.79326	4.2e-06	0.000120033	gene_biotype=pseudogene	pseudo=true
LOC106318629	57.08	25.56	1.1591	0.00399064	0.0311035	gene_biotype=pseudogene	pseudo=true
LOC106335536	5.71	29.5	-2.36915	0.00256695	0.0227252	gene_biotype=protein_coding
LOC106317975	5.04	25.17	-2.32021	0.0048893	0.0367044	gene_biotype=protein_coding
LOC106316347	37.6	261.16	-2.79613	6.19e-12	1.9e-09	gene_biotype=protein_coding
LOC106318604	37.61	2.36	3.99426	6.39e-08	3.71e-06	gene_biotype=protein_coding
LOC106314987	15.45	51.92	-1.74868	0.00144514	0.0142365	gene_biotype=protein_coding
LOC106318737	1.34	14.16	-3.40152	0.00330227	0.0272617	gene_biotype=protein_coding
LOC106315404	15.79	49.17	-1.63877	0.00467215	0.0352406	gene_biotype=protein_coding
LOC106335891	40.3	5.11	2.97938	6.99e-07	2.74e-05	gene_biotype=protein_coding
LOC106313378	4.03	25.96	-2.68744	0.00055231	0.00655353	gene_biotype=pseudogene	pseudo=true
LOC106318105	21.49	5.11	2.07227	0.0046146	0.0352027	gene_biotype=protein_coding
LOC106318098	26.86	1.18	4.5086	1.77e-06	5.69e-05	gene_biotype=protein_coding
LOC106336419	51.04	5.9	3.11284	3.75e-08	2.36e-06	gene_biotype=protein_coding
LOC106317305	44.66	16.91	1.40111	0.00183769	0.01731	gene_biotype=protein_coding
LOC106316559	2.68	29.89	-3.47936	4.81e-05	0.000893891	gene_biotype=protein_coding
LOC106318111	21.49	0.79	4.76567	3.23e-05	0.000640354	gene_biotype=protein_coding
LOC106318473	18.8	2.36	2.99387	0.000435303	0.00538206	gene_biotype=protein_coding
LOC106318879	2.01	25.17	-3.64644	6.78e-05	0.00118975	gene_biotype=protein_coding
LOC106304786	9.07	40.51	-2.1591	0.000649935	0.00753205	gene_biotype=protein_coding
LOC106315535	57.42	14.95	1.94141	2.9e-05	0.000596234	gene_biotype=protein_coding
LOC106315156	8.08	93.22	-3.52821	2.18e-10	3.34e-08	gene_biotype=protein_coding
LOC106318686	2.35	19.67	-3.06526	0.000697104	0.00776187	gene_biotype=protein_coding
LOC106315183	96.06	20.84	2.20458	5.46e-08	3.27e-06	gene_biotype=pseudogene	pseudo=true
LOC106340355	12.08	0.79	3.93462	0.00330227	0.0272617	gene_biotype=protein_coding
LOC106317847	2.01	20.45	-3.34683	0.000697104	0.00776187	gene_biotype=protein_coding
LOC106317887	61.11	6.69	3.19133	5.38e-09	4.98e-07	gene_biotype=protein_coding
LOC106318561	26.87	1.97	3.76973	1.1e-05	0.000266699	gene_biotype=protein_coding
LOC106341286	90.32	35.4	1.3513	0.000150167	0.00226104	gene_biotype=protein_coding
LOC106315230	26.52	1.57	4.07824	1.1e-05	0.000266699	gene_biotype=protein_coding
LOC106318624	14.77	0.79	4.22467	0.000683214	0.00773725	gene_biotype=protein_coding
LOC106313599	6.71	36.58	-2.44667	0.000531367	0.00640055	gene_biotype=protein_coding
LOC106318086	23.5	96.37	-2.03592	2.53e-05	0.000529655	gene_biotype=protein_coding
LOC106302447	25.18	7.87	1.67784	0.00506435	0.0377688	gene_biotype=protein_coding
LOC106318527	55.41	1.18	5.55329	6.21e-12	1.9e-09	gene_biotype=protein_coding
LOC106315242	17.8	0.79	4.49388	0.000145932	0.00221405	gene_biotype=pseudogene	pseudo=true
LOC106313030	3.36	20.45	-2.60557	0.00235517	0.0209906	gene_biotype=protein_coding
LOC106318318	57.42	7.87	2.86712	6.39e-08	3.71e-06	gene_biotype=protein_coding
LOC106313323	0.67	15.34	-4.51699	0.00194692	0.0178937	gene_biotype=protein_coding
LOC106313636	30.9	6.68	2.20969	0.000192066	0.0027712	gene_biotype=lncRNA
LOC106318773	12.43	0.79	3.97583	0.00330227	0.0272617	gene_biotype=protein_coding
LOC106318152	13.43	55.07	-2.03581	0.000227895	0.00325272	gene_biotype=protein_coding
LOC106318154	23.84	3.15	2.91996	0.000173551	0.00252698	gene_biotype=protein_coding
LOC106343378	14.77	48.77	-1.72332	0.002966	0.0253001	gene_biotype=protein_coding
LOC106317009	20.48	6.29	1.70308	0.00674204	0.0469345	gene_biotype=protein_coding
LOC106315275	33.93	94.8	-1.48233	0.00169236	0.0162688	gene_biotype=protein_coding
LOC106318470	16.79	2.36	2.83074	0.00111859	0.0116245	gene_biotype=protein_coding
LOC106318963	12.08	60.57	-2.32598	2.47e-05	0.000522463	gene_biotype=protein_coding
LOC106313380	2.35	31.07	-3.72479	7.06e-06	0.000186558	gene_biotype=protein_coding
LOC106318358	1.68	16.52	-3.29768	0.00289404	0.0248462	gene_biotype=protein_coding
LOC106318818	5.71	28.32	-2.31026	0.00360747	0.0292646	gene_biotype=protein_coding
LOC106317087	1.34	16.52	-3.62391	0.000683214	0.00773725	gene_biotype=protein_coding
LOC106318167	24.18	67.65	-1.48428	0.00381629	0.0302647	gene_biotype=protein_coding
LOC106315328	59.1	27.53	1.10215	0.00457734	0.0351592	gene_biotype=protein_coding
LOC106318353	21.83	4.72	2.20945	0.00315493	0.0267681	gene_biotype=protein_coding
LOC106317855	7.72	33.04	-2.09754	0.00382591	0.0302647	gene_biotype=protein_coding
LOC106318512	13.43	40.52	-1.59317	0.00638266	0.0449842	gene_biotype=protein_coding
LOC106315372	60.78	30.28	1.00523	0.00614739	0.043989	gene_biotype=protein_coding
LOC106315378	105.1	15.34	2.77639	1.5e-10	2.48e-08	gene_biotype=protein_coding
LOC106319589	36.27	5.12	2.82456	3.2e-06	9.46e-05	gene_biotype=lncRNA
LOC106319554	12.43	0.79	3.97583	0.00330227	0.0272617	gene_biotype=protein_coding
LOC106319595	33.58	10.62	1.66082	0.00159142	0.0153541	gene_biotype=protein_coding
LOC106319660	26.87	77.88	-1.53526	0.00179918	0.0169875	gene_biotype=protein_coding
LOC106319665	19.14	4.33	2.14415	0.00421142	0.0325689	gene_biotype=protein_coding
LOC106319692	21.15	66.86	-1.66049	0.00152496	0.0147847	gene_biotype=protein_coding
LOC106319720	11.09	1.18	3.2324	0.00561636	0.040598	gene_biotype=pseudogene	pseudo=true
LOC106319756	141.7	63.34	1.16165	0.000227512	0.00325272	gene_biotype=lncRNA
LOC106319808	38.62	16.13	1.2596	0.00621319	0.0443401	gene_biotype=pseudogene	pseudo=true
LOC106319840	6.72	29.11	-2.11498	0.00711921	0.0482093	gene_biotype=protein_coding
LOC106319846	4.03	25.96	-2.68744	0.00055231	0.00655353	gene_biotype=protein_coding
LOC106319889	50.03	21.24	1.23601	0.00232464	0.0209534	gene_biotype=protein_coding
LOC106319891	18.8	100.3	-2.41552	1.02e-06	3.71e-05	gene_biotype=pseudogene	pseudo=true
LOC106319922	35.26	13.37	1.39903	0.00389729	0.0304076	gene_biotype=protein_coding
LOC106319977	1.01	39.33	-5.2832	2.95e-08	1.97e-06	gene_biotype=protein_coding
LOC106319991	9.41	44.84	-2.25252	0.000196539	0.00283058	gene_biotype=protein_coding
LOC106320013	0.67	41.69	-5.9594	8.05e-09	6.88e-07	gene_biotype=protein_coding
LOC106320029	18.13	106.6	-2.55576	1.31e-07	6.89e-06	gene_biotype=protein_coding
LOC106320058	103.42	12.19	3.08475	1.17e-11	3.21e-09	gene_biotype=protein_coding
LOC106320070	17.8	1.97	3.17561	0.000697104	0.00776187	gene_biotype=lncRNA
LOC106320092	11.75	1.18	3.3158	0.00330227	0.0272617	gene_biotype=protein_coding
LOC106320101	29.55	7.87	1.90872	0.000654363	0.00756132	gene_biotype=protein_coding
LOC106320125	26.86	8.26	1.70125	0.00256695	0.0227252	gene_biotype=protein_coding
LOC106320146	45.33	8.65	2.38969	1.1e-05	0.000266699	gene_biotype=protein_coding
LOC106320156	27.87	2.75	3.34121	3.15e-05	0.000639076	gene_biotype=protein_coding
LOC106320292	46.67	1.18	5.30564	1.97e-10	3.08e-08	gene_biotype=protein_coding
LOC106320358	60.44	167.55	-1.47102	0.000333271	0.00442472	gene=LOC106320358	gene_biotype=protein_coding	partial=true
LOC106320362	83.94	24.78	1.76018	8.49e-06	0.000217118	gene_biotype=protein_coding
LOC106320410	21.83	4.33	2.33387	0.0012441	0.0124707	gene_biotype=protein_coding
LOC106320474	24.85	2.36	3.39639	2.72e-05	0.000561719	gene_biotype=protein_coding
LOC106320481	24.18	7.08	1.77199	0.00341719	0.0279205	gene_biotype=pseudogene	pseudo=true
LOC106320500	33.24	2.75	3.59542	2.61e-06	7.94e-05	gene_biotype=protein_coding
LOC106320511	24.18	1.57	3.94498	4.29e-05	0.000813493	gene_biotype=protein_coding
LOC106320556	1.01	40.12	-5.31189	1.91e-08	1.42e-06	gene_biotype=protein_coding
LOC106320566	71.18	28.32	1.32965	0.000500588	0.00611318	gene_biotype=protein_coding
LOC106320577	127.26	62.54	1.02493	0.00128534	0.0128534	gene_biotype=pseudogene	pseudo=true
LOC106320621	49.36	22.81	1.11368	0.00643245	0.0452949	gene_biotype=protein_coding
LOC106320797	85.28	2.75	4.9547	1.81e-15	1.6e-12	gene_biotype=protein_coding
LOC106320948	5.71	25.56	-2.16233	0.00709987	0.0482093	gene_biotype=pseudogene	pseudo=true
LOC106320968	48.35	18.09	1.41832	0.00146698	0.0143981	gene_biotype=protein_coding
LOC106320991	26.52	71.59	-1.43268	0.00502624	0.0376613	gene_biotype=protein_coding
LOC106321078	8.39	37.76	-2.17012	0.000810181	0.00883531	gene_biotype=protein_coding
LOC106321101	2.02	15.73	-2.96109	0.0046627	0.0352027	gene_biotype=pseudogene	pseudo=true
LOC106321113	15.11	52.71	-1.80257	0.00113585	0.0117655	gene_biotype=protein_coding
LOC106321132	52.73	16.13	1.70888	0.000149981	0.00226104	gene_biotype=protein_coding	partial=true	start_range=.,2658
LOC106321133	32.23	10.23	1.6556	0.00151018	0.0147493	gene_biotype=protein_coding
LOC106321275	200.79	54.28	1.88719	1.37e-08	1.12e-06	gene_biotype=protein_coding
LOC106321290	0.67	14.95	-4.47984	0.00194692	0.0178937	gene_biotype=pseudogene	pseudo=true
LOC106321302	24.52	97.15	-1.98626	3.31e-05	0.000652904	gene=LOC106321302	gene_biotype=protein_coding	partial=true
LOC106321306	80.93	40.12	1.01235	0.00305219	0.0259796	gene_biotype=protein_coding
LOC106321321	23.84	3.14	2.92455	0.000173551	0.00252698	gene_biotype=protein_coding	partial=true	start_range=.,77
LOC106321445	3.02	23.6	-2.96617	0.000411878	0.00518107	gene_biotype=protein_coding	partial=true	start_range=.,26
LOC106321526	35.93	14.16	1.34337	0.00504393	0.0377227	gene_biotype=protein_coding
LOC106321553	38.95	13.37	1.54262	0.00130036	0.0129385	gene_biotype=protein_coding
LOC106327094	58.75	12.59	2.22231	4.05e-06	0.000116555	gene_biotype=protein_coding
LOC106321606	18.13	54.67	-1.59237	0.00289296	0.0248462	gene=LOC106321606	gene_biotype=protein_coding	partial=true
LOC106321611	1.01	21.24	-4.39436	8.79e-05	0.00146524	gene=LOC106321611	gene_biotype=protein_coding	partial=true
LOC106321825	126.25	69.62	0.85871	0.00450726	0.0346545	gene_biotype=protein_coding	partial=true	start_range=.,74
LOC106321864	1.01	17.7	-4.13132	0.000406861	0.00518107	gene_biotype=lncRNA
LOC106322135	66.82	7.47	3.1611	6.24e-10	8.2e-08	gene=LOC106322135	gene_biotype=protein_coding	partial=true
LOC106327591	30.89	0.79	5.28914	1.75e-07	8.53e-06	gene_biotype=protein_coding
LOC106327605	12.43	66.86	-2.42732	6.62e-06	0.000177196	gene_biotype=pseudogene	pseudo=true
LOC106327548	17.13	1.18	3.85967	0.000243198	0.00338603	gene_biotype=pseudogene	pseudo=true
LOC106327549	24.18	1.18	4.35696	7.41e-06	0.000192598	gene_biotype=protein_coding
LOC106327085	20.48	1.97	3.37795	0.000272429	0.0036523	gene_biotype=protein_coding
LOC106324914	24.17	5.51	2.13309	0.0014719	0.0144286	gene_biotype=protein_coding
LOC106327367	11.08	0.79	3.80996	0.00561636	0.040598	gene_biotype=protein_coding
LOC106327366	6.38	27.93	-2.13019	0.00360747	0.0292646	gene_biotype=protein_coding
LOC106327439	29.21	5.51	2.40634	0.000150079	0.00226104	gene_biotype=protein_coding
LOC106325782	35.27	0.79	5.48045	2.95e-08	1.97e-06	gene_biotype=protein_coding
LOC106327581	26.53	9.83	1.43236	0.00707208	0.0482093	gene_biotype=protein_coding
LOC106323197	4.03	25.57	-2.6656	0.00055231	0.00655353	gene_biotype=protein_coding
LOC106327467	1.01	31.86	-4.97932	6.92e-07	2.74e-05	gene_biotype=protein_coding
LOC106327910	17.12	3.15	2.44226	0.00364749	0.0293201	gene_biotype=protein_coding
LOC106324785	9.07	40.12	-2.14515	0.00087631	0.00942716	gene_biotype=protein_coding
LOC106320551	17.13	1.18	3.85967	0.000243198	0.00338603	gene_biotype=protein_coding
LOC106323225	18.81	0.79	4.5735	8.79e-05	0.00146524	gene_biotype=protein_coding
LOC106323268	53.72	23.6	1.18667	0.00341676	0.0279205	gene_biotype=pseudogene	pseudo=true
LOC106327076	2.01	17.7	-3.13848	0.00179799	0.0169875	gene_biotype=protein_coding
LOC106327511	16.12	0.79	4.35086	0.000406861	0.00518107	gene_biotype=protein_coding
LOC106305544	21.83	3.14	2.79748	0.000411878	0.00518107	gene_biotype=protein_coding
LOC106329143	32.57	3.15	3.37012	2.61e-06	7.94e-05	gene_biotype=protein_coding
LOC106326884	194.07	71.18	1.44703	4.19e-06	0.000120033	gene_biotype=protein_coding
LOC106345006	32.57	12.19	1.41785	0.00389753	0.0304076	gene_biotype=protein_coding
LOC106327595	11.08	0.79	3.80996	0.00561636	0.040598	gene_biotype=protein_coding
LOC106326863	1.01	50.35	-5.63956	4.4e-10	6.14e-08	gene_biotype=pseudogene	pseudo=true
LOC106319629	12.09	1.18	3.35696	0.00330227	0.0272617	gene_biotype=protein_coding
LOC106319078	10.41	70.41	-2.75781	5.98e-07	2.46e-05	gene_biotype=protein_coding
LOC106322721	1.34	14.95	-3.47984	0.00194692	0.0178937	gene_biotype=protein_coding
LOC106306986	6.04	33.43	-2.46852	0.000921293	0.00988431	gene_biotype=protein_coding
LOC106324945	0.67	33.83	-5.658	2.76e-07	1.26e-05	gene_biotype=protein_coding
LOC106321753	15.11	57.43	-1.9263	0.000431939	0.00538206	gene_biotype=protein_coding
LOC106322698	0.67	35.01	-5.70746	1.75e-07	8.53e-06	gene_biotype=protein_coding
LOC106311069	71.18	22.42	1.66669	3.1e-05	0.000632925	gene_biotype=protein_coding
LOC106323361	23.85	3.93	2.60139	0.00055231	0.00655353	gene_biotype=pseudogene	pseudo=true
LOC106323370	28.88	3.54	3.02825	4.95e-05	0.000907058	gene_biotype=pseudogene	pseudo=true
LOC106325444	40.29	11.41	1.82012	0.000265004	0.0036266	gene_biotype=protein_coding
LOC106327125	67.83	25.17	1.43022	0.000253084	0.00349916	gene_biotype=protein_coding
LOC106327457	2.35	22.03	-3.22874	0.000272429	0.0036523	gene_biotype=protein_coding
LOC106323438	111.15	55.46	1.00299	0.00151524	0.0147656	gene_biotype=protein_coding
LOC106321782	20.82	4.72	2.14111	0.0046146	0.0352027	gene_biotype=protein_coding
LOC106309530	15.45	58.21	-1.91366	0.000339011	0.00448442	gene_biotype=protein_coding
LOC106323002	11.08	1.18	3.2311	0.00561636	0.040598	gene_biotype=protein_coding
LOC106323483	45.33	141.6	-1.64328	9.77e-05	0.00160549	gene_biotype=pseudogene	pseudo=true
LOC106327161	62.12	9.05	2.77907	4.29e-08	2.66e-06	gene_biotype=protein_coding
LOC106323507	8.06	60.97	-2.91925	9.51e-07	3.49e-05	gene_biotype=protein_coding
LOC106326124	31.23	9.83	1.66767	0.00206034	0.0188273	gene_biotype=protein_coding
LOC106323520	36.26	110.13	-1.60276	0.000394086	0.00510262	gene_biotype=protein_coding
LOC106327482	8.06	75.12	-3.22035	2.2e-08	1.61e-06	gene_biotype=protein_coding
LOC106327694	47.68	22.03	1.11391	0.00539473	0.0399703	gene_biotype=protein_coding
LOC106325332	31.89	5.11	2.64171	1.51e-05	0.000349818	gene_biotype=protein_coding
LOC106327402	24.51	0.79	4.95537	4.58e-06	0.000127208	gene_biotype=protein_coding
LOC106325062	30.89	11.02	1.48702	0.00387586	0.0304076	gene_biotype=pseudogene	pseudo=true
LOC106326889	39.96	1.18	5.0817	3.45e-09	3.39e-07	gene_biotype=protein_coding
LOC106322530	24.51	1.18	4.37651	4.58e-06	0.000127208	gene_biotype=protein_coding
LOC106327542	8.73	33.04	-1.92016	0.00697864	0.0481309	gene_biotype=protein_coding
LOC106323630	3.02	29.11	-3.26889	4.81e-05	0.000893891	gene_biotype=protein_coding
LOC106304960	27.53	6.29	2.12987	0.000219215	0.00314011	gene_biotype=misc_RNA	pseudo=true
LOC106323646	17.8	97.55	-2.45426	6.82e-07	2.74e-05	gene_biotype=protein_coding
LOC106323650	34.58	4.72	2.87308	4.71e-06	0.0001299	gene_biotype=protein_coding
LOC106323655	13.1	53.49	-2.0297	0.000382036	0.00497085	gene_biotype=protein_coding
LOC106323661	1.01	16.13	-3.99732	0.00115139	0.0117655	gene_biotype=protein_coding
LOC106323664	3.7	47.98	-3.69684	8.62e-07	3.2e-05	gene_biotype=protein_coding
LOC106325721	18.13	3.93	2.20578	0.00631687	0.0446789	gene_biotype=protein_coding
LOC106327804	27.21	5.5	2.30663	0.000468868	0.00574345	gene_biotype=lncRNA
LOC106327803	25.19	4.72	2.41599	0.000368392	0.00480906	gene_biotype=protein_coding
LOC106327009	35.26	6.29	2.4869	1.58e-05	0.000360924	gene_biotype=protein_coding
LOC106323688	131.96	48.77	1.43603	2.49e-05	0.000525749	gene_biotype=protein_coding
LOC106327826	38.27	95.97	-1.32637	0.00490848	0.0368136	gene_biotype=protein_coding
LOC106343036	21.83	6.69	1.70623	0.00698655	0.0481309	gene_biotype=protein_coding
LOC106326507	69.85	10.62	2.71748	2.66e-08	1.88e-06	gene_biotype=protein_coding
LOC106323771	35.26	7.08	2.31621	4.6e-05	0.000869473	gene_biotype=pseudogene	pseudo=true
LOC106327341	64.46	28.71	1.16685	0.00261127	0.0230918	gene_biotype=protein_coding
LOC106323776	96.37	14.95	2.68844	1.11e-09	1.29e-07	gene_biotype=protein_coding
LOC106327387	10.07	67.26	-2.73969	1.36e-06	4.71e-05	gene_biotype=pseudogene	pseudo=true
LOC106308480	27.19	0.79	5.10508	1.77e-06	5.69e-05	gene_biotype=protein_coding
LOC106326152	35.93	3.15	3.51177	7.76e-07	2.99e-05	gene_biotype=pseudogene	pseudo=true
LOC106323801	22.16	1.57	3.81912	0.000107496	0.00171261	gene_biotype=pseudogene	pseudo=true
LOC106323805	168.22	53.49	1.65301	5.75e-07	2.4e-05	gene_biotype=pseudogene	pseudo=true
LOC106324618	1.68	21.24	-3.66025	0.000435303	0.00538206	gene_biotype=protein_coding
LOC106324691	0.67	14.56	-4.44171	0.00194692	0.0178937	gene_biotype=protein_coding
LOC106325199	15.78	60.97	-1.95	0.000284136	0.00380284	gene_biotype=lncRNA
LOC106323868	2.69	23.21	-3.10907	0.000635938	0.00739139	gene_biotype=protein_coding
LOC106323881	23.17	78.67	-1.76356	0.000333384	0.00442472	gene_biotype=protein_coding
LOC106326916	3.02	30.68	-3.34468	3.15e-05	0.000639076	gene_biotype=protein_coding
LOC106323890	44.99	11.8	1.93082	9.39e-05	0.00154605	gene_biotype=protein_coding
LOC106326853	3.35	82.99	-4.6307	2.62e-12	9.99e-10	gene_biotype=protein_coding
LOC106329467	13.43	107.78	-3.00456	1.11e-09	1.29e-07	gene_biotype=pseudogene	pseudo=true
LOC106326805	47.34	2.36	4.3262	1.78e-09	1.91e-07	gene_biotype=protein_coding
LOC106323915	9.4	36.58	-1.96032	0.00214288	0.0195142	gene_biotype=pseudogene	pseudo=true
LOC106325005	32.57	3.93	3.05094	2.61e-06	7.94e-05	gene_biotype=protein_coding
LOC106320048	39.62	12.19	1.70053	0.000526416	0.00636987	gene_biotype=protein_coding
LOC106327454	60.1	27.53	1.12636	0.00381629	0.0302647	gene_biotype=protein_coding
LOC106323949	33.91	9.83	1.78645	0.000810181	0.00883531	gene_biotype=protein_coding
LOC106326308	18.47	2.36	2.96833	0.000697104	0.00776187	gene_biotype=lncRNA
LOC106323971	0.67	43.66	-6.02601	3.45e-09	3.39e-07	gene_biotype=protein_coding
LOC106327684	65.47	0.79	6.37284	1.22e-13	8.07e-11	gene_biotype=protein_coding
LOC106322892	3.36	18.09	-2.42866	0.00564797	0.040598	gene_biotype=protein_coding
LOC106324029	134.32	41.3	1.70146	1.1e-06	3.88e-05	gene_biotype=protein_coding
LOC106324033	73.87	4.33	4.09255	5.72e-13	2.68e-10	gene_biotype=pseudogene	pseudo=true
LOC106325300	11.08	55.85	-2.3336	4.71e-05	0.000887931	gene_biotype=protein_coding
LOC106324043	38.61	14.16	1.44715	0.00228948	0.0206834	gene_biotype=protein_coding
LOC106324081	34.24	7.08	2.27386	6.57e-05	0.00116603	gene_biotype=protein_coding
LOC106326147	34.25	11.01	1.63729	0.00159142	0.0153541	gene_biotype=protein_coding
LOC106324083	32.57	127.84	-1.97272	1.11e-05	0.000268052	gene_biotype=protein_coding
LOC106324085	28.53	1.58	4.17448	4.53e-06	0.000126927	gene_biotype=protein_coding
LOC106324089	37.6	5.11	2.87934	1.49e-06	5e-05	gene_biotype=protein_coding
LOC106324105	37.61	11.01	1.7723	0.000481956	0.00589469	gene_biotype=protein_coding
LOC106324114	48.35	11.8	2.03473	3.98e-05	0.000768551	gene_biotype=protein_coding
LOC106321091	28.88	3.15	3.19665	1.36e-05	0.00031994	gene_biotype=protein_coding
LOC106324118	47	4.33	3.44022	7.61e-09	6.72e-07	gene_biotype=protein_coding
LOC106309605	34.59	7.87	2.13592	0.000118691	0.00187222	gene_biotype=protein_coding
LOC106327429	32.9	7.08	2.21627	9.39e-05	0.00154605	gene_biotype=protein_coding
LOC106314817	1.68	21.24	-3.66025	0.000435303	0.00538206	gene_biotype=protein_coding
LOC106322514	17.12	0.79	4.43769	0.000243198	0.00338603	gene_biotype=protein_coding
LOC106324138	2.35	31.07	-3.72479	7.06e-06	0.000186558	gene_biotype=pseudogene	pseudo=true
LOC106324158	44.66	0.78	5.83937	4.4e-10	6.14e-08	gene_biotype=pseudogene	pseudo=true
LOC106327276	26.19	1.18	4.47216	2.84e-06	8.45e-05	gene_biotype=protein_coding
LOC106324172	16.79	50.34	-1.5841	0.00571071	0.0410119	gene_biotype=protein_coding
LOC106324194	41.98	0.79	5.73171	1.5e-09	1.63e-07	gene_biotype=protein_coding
LOC106322525	44.32	8.65	2.35719	1.51e-05	0.000349818	gene_biotype=protein_coding
LOC106324195	11.08	37.36	-1.75354	0.00670777	0.0468189	gene_biotype=protein_coding
LOC106294047	9.74	50.74	-2.38113	9.39e-05	0.00154605	gene_biotype=protein_coding
LOC106325502	18.14	79.06	-2.12377	3.1e-05	0.000632925	gene_biotype=protein_coding
LOC106326981	3.36	17.7	-2.39722	0.00564797	0.040598	gene_biotype=pseudogene	pseudo=true
LOC106322437	20.15	0.79	4.67278	5.32e-05	0.000956437	gene_biotype=protein_coding
LOC106326999	81.25	40.51	1.00409	0.00399598	0.0311146	gene_biotype=protein_coding
LOC106320234	41.3	1.57	4.71731	1.89e-08	1.42e-06	gene_biotype=protein_coding
LOC106324276	59.77	2.36	4.66256	1.05e-11	2.97e-09	gene_biotype=protein_coding
LOC106327916	15.78	1.57	3.32926	0.00179799	0.0169875	gene_biotype=protein_coding
LOC106324288	40.3	4.33	3.21834	1.6e-07	8.03e-06	gene_biotype=protein_coding
LOC106324299	2.69	53.09	-4.30276	3.7e-08	2.35e-06	gene_biotype=protein_coding
LOC106326374	82.92	36.19	1.19613	0.000668116	0.00770904	gene_biotype=protein_coding
LOC106324427	23.17	3.93	2.55966	0.000828701	0.00896351	gene_biotype=pseudogene	pseudo=true
LOC106324430	15.45	1.96	2.97868	0.00289404	0.0248462	gene_biotype=protein_coding
LOC106321314	15.78	56.64	-1.84372	0.000727122	0.00805584	gene_biotype=lncRNA
LOC106326859	10.07	57.03	-2.50166	1.7e-05	0.000384331	gene_biotype=protein_coding
LOC106324467	53.38	123.11	-1.20558	0.00663035	0.0464417	gene_biotype=protein_coding
LOC106327761	26.19	84.58	-1.6913	0.000437615	0.00540224	gene_biotype=protein_coding
LOC106327626	32.91	13.37	1.29953	0.00670777	0.0468189	gene_biotype=protein_coding
LOC106304797	7.39	31.86	-2.1081	0.00270555	0.0237933	gene_biotype=protein_coding

## Sheet: Bro-10 VS. Bro-11 at CHG sites
Data set 11 Genes with differential methylation levels in Bro-12 hybrid triad.
Differential DNA methylatio levels of genes between Bro-10 and Bro-11 at CHG sites
	Normalized DNA methylation levels
Gene ID	Bro-10	Bro-11	log2(Bro-10/Bro-11)	P value	Corrected P value	Description
LOC106327354	75.46	36.9	1.03209	0.00323045	0.0241958	gene_biotype=protein_coding
LOC106324559	7.27	34.39	-2.24196	0.00141266	0.0124546	gene_biotype=protein_coding
LOC106334344	34.54	13.42	1.36388	0.00389729	0.0275098	gene_biotype=protein_coding
LOC106329026	25.46	6.71	1.92385	0.00166495	0.0142183	gene_biotype=protein_coding
LOC106330075	2.73	19.29	-2.82088	0.00364749	0.0263523	gene_biotype=protein_coding
LOC106328170	45.46	9.23	2.3002	7.98e-06	0.000155865	gene_biotype=protein_coding
LOC106335510	19.09	0.84	4.50628	8.79e-05	0.00118438	gene_biotype=protein_coding
LOC106334445	32.73	4.19	2.96559	2.61e-06	5.98e-05	gene_biotype=protein_coding
LOC106334759	10.91	0.84	3.69912	0.00561636	0.0359905	gene_biotype=protein_coding
LOC106335682	1.82	19.29	-3.40584	0.00111859	0.010284	gene_biotype=pseudogene
LOC106335914	106.37	18.45	2.5274	5.63e-10	3.24e-08	gene_biotype=protein_coding
LOC106329722	57.28	0.84	6.0915	2.06e-12	2.1e-10	gene_biotype=protein_coding
LOC106295121	74.55	20.13	1.88886	3.23e-06	7.01e-05	gene_biotype=protein_coding
LOC106329808	120.91	438.65	-1.85914	6e-07	1.6e-05	gene_biotype=protein_coding
LOC106329884	23.64	8.39	1.49449	0.00506435	0.0337238	gene_biotype=protein_coding
LOC106329902	18.18	1.68	3.43582	0.000697104	0.00692355	gene_biotype=protein_coding
LOC106333031	28.18	9.23	1.61027	0.00270555	0.0211572	gene_biotype=lncRNA
LOC106305906	0.91	12.58	-3.78912	0.00561636	0.0359905	gene_biotype=protein_coding
LOC106329323	34.55	13.42	1.3643	0.00389729	0.0275098	gene_biotype=protein_coding
LOC106330041	14.55	0.84	4.11449	0.000683214	0.00683549	gene_biotype=protein_coding
LOC106330096	113.65	0.84	7.07999	7.54e-22	7.7e-19	gene_biotype=protein_coding
LOC106330120	64.55	27.68	1.22157	0.00126725	0.01127	gene_biotype=pseudogene
LOC106331636	23.64	2.52	3.22973	0.000173551	0.00212534	gene_biotype=protein_coding
LOC106330136	42.73	109.04	-1.35154	0.00480939	0.0324494	gene_biotype=protein_coding
LOC106330137	134.55	75.49	0.833785	0.00315198	0.0237609	gene_biotype=pseudogene
LOC106333578	42.73	6.71	2.67086	1.99e-06	4.68e-05	gene_biotype=lncRNA
LOC106331792	117.28	10.06	3.54325	2.9e-14	5.39e-12	gene_biotype=protein_coding
LOC106330715	12.73	0.84	3.9217	0.00194692	0.0159265	gene_biotype=pseudogene
LOC106330189	231.84	119.09	0.961077	0.000438428	0.00473456	gene_biotype=pseudogene
LOC106335927	117.28	5.04	4.54039	1.15e-17	5.88e-15	gene_biotype=lncRNA
LOC106311358	141.83	67.94	1.06183	0.000449747	0.00484398	gene_biotype=protein_coding
LOC106330743	40	119.1	-1.5741	0.000632123	0.00652236	gene_biotype=pseudogene
LOC106330233	30	10.06	1.57633	0.0028089	0.0217983	gene_biotype=pseudogene
LOC106327516	41.82	191.24	-2.19312	1.97e-07	5.95e-06	gene_biotype=protein_coding
LOC106330256	18.18	54.53	-1.5847	0.00539473	0.035461	gene_biotype=protein_coding
LOC106330262	101.83	39.42	1.36916	6.94e-05	0.00098724	gene_biotype=protein_coding
LOC106330286	23.64	3.35	2.819	0.000173551	0.00212534	gene_biotype=pseudogene
LOC106331457	101.83	20.97	2.27976	1.3e-08	5.3e-07	gene_biotype=protein_coding
LOC106335669	146.37	55.35	1.40296	1.02e-05	0.000192364	gene_biotype=protein_coding
LOC106334177	1.82	23.48	-3.68942	0.000170909	0.0021077	gene_biotype=lncRNA
LOC106330427	46.37	14.26	1.70122	0.000271635	0.00315901	gene_biotype=protein_coding
LOC106330439	53.64	5.87	3.19188	9.76e-09	4.06e-07	gene_biotype=pseudogene
LOC106328931	60	27.67	1.11664	0.00381629	0.0272821	gene_biotype=protein_coding
LOC106330965	77.28	34.39	1.16811	0.000771569	0.00753479	gene_biotype=pseudogene
LOC106334345	19.09	62.91	-1.72047	0.00151651	0.0130875	gene_biotype=protein_coding
LOC106330522	126.37	69.62	0.86008	0.00408703	0.0286847	gene_biotype=protein_coding
LOC106335533	20	0.84	4.57347	5.32e-05	0.000779001	gene_biotype=protein_coding
LOC106332721	8.19	48.65	-2.5705	3.62e-05	0.00054897	gene_biotype=protein_coding
LOC106330552	0.91	35.23	-5.27479	1.75e-07	5.33e-06	gene_biotype=pseudogene
LOC106331067	5.45	26	-2.25418	0.0048893	0.0327719	gene_biotype=protein_coding
LOC106328686	12.73	49.47	-1.95832	0.00107171	0.00992004	gene_biotype=protein_coding
LOC106330582	2.73	52	-4.25154	5.3e-08	1.87e-06	gene_biotype=protein_coding
LOC106330588	21.82	3.35	2.70342	0.000411878	0.00448343	gene_biotype=protein_coding
LOC106333213	67.28	31.03	1.11651	0.00181127	0.0151424	gene_biotype=protein_coding
LOC106330662	23.64	65.42	-1.4685	0.00657121	0.0413308	gene_biotype=protein_coding
LOC106330676	10.91	36.9	-1.75797	0.00670777	0.0420168	gene_biotype=protein_coding
LOC106334966	14.55	83.04	-2.51279	2.68e-06	6.11e-05	gene_biotype=protein_coding
LOC106330709	1.82	23.48	-3.68942	0.000170909	0.0021077	gene_biotype=protein_coding
LOC106330713	86.37	27.68	1.64169	1.3e-05	0.000235302	gene_biotype=protein_coding
LOC106330724	40	9.23	2.1156	3.95e-05	0.0005957	gene_biotype=protein_coding
LOC106330760	23.64	70.46	-1.57557	0.0031798	0.0239041	gene_biotype=protein_coding
LOC106330764	0.91	30.19	-5.05206	1.77e-06	4.21e-05	gene_biotype=protein_coding
LOC106330774	23.64	93.1	-1.97755	5.32e-05	0.000779001	gene_biotype=protein_coding
LOC106330778	2.73	45.29	-4.05222	6.99e-07	1.84e-05	gene_biotype=protein_coding
LOC106310560	40.91	249.11	-2.60626	2.03e-10	1.4e-08	gene_biotype=protein_coding
LOC106330828	96.38	26.85	1.84381	1.65e-06	4e-05	gene_biotype=pseudogene
LOC106328725	0.91	12.58	-3.78912	0.00561636	0.0359905	gene_biotype=lncRNA
LOC106328988	18.18	56.2	-1.62822	0.00437061	0.0303933	gene_biotype=protein_coding
LOC106334714	12.73	44.46	-1.80428	0.00385024	0.0274287	gene_biotype=protein_coding
LOC106330928	0.91	172.8	-7.56902	3.57e-23	1.46e-19	gene_biotype=pseudogene
LOC106330950	17.27	3.35	2.36604	0.00364749	0.0263523	gene_biotype=protein_coding
LOC106330990	7.27	43.61	-2.58463	7.55e-05	0.00104432	gene_biotype=protein_coding
LOC106330992	4.55	26.84	-2.56045	0.00341719	0.0251786	gene=LOC106330992
LOC106332315	0.91	83.04	-6.5118	7.11e-14	1.08e-11	gene_biotype=protein_coding
LOC106334885	173.64	59.55	1.54393	1.42e-06	3.48e-05	gene_biotype=protein_coding
LOC106336291	80.01	11.74	2.76875	3.95e-09	1.77e-07	gene_biotype=pseudogene
LOC106331026	42.73	19.29	1.1474	0.00467215	0.031628	gene_biotype=pseudogene
LOC106334865	0.91	20.13	-4.46734	0.000145932	0.00183291	gene_biotype=pseudogene
LOC106307095	248.2	105.67	1.23194	2.06e-05	0.000340383	gene_biotype=protein_coding
LOC106331086	25.46	101.49	-1.99503	2.3e-05	0.00037255	gene_biotype=protein_coding
LOC106331103	10.91	0.84	3.69912	0.00561636	0.0359905	gene_biotype=pseudogene
LOC106331110	145.46	48.64	1.58041	2.25e-06	5.24e-05	gene_biotype=pseudogene
LOC106331130	17.27	78	-2.17521	2.77e-05	0.000445565	gene_biotype=protein_coding
LOC106336487	48.19	0.84	5.8422	8.97e-11	7.04e-09	gene_biotype=protein_coding
LOC106296577	3.64	32.71	-3.16772	0.000150079	0.00187921	gene_biotype=lncRNA
LOC106336598	13.64	1.68	3.02131	0.0046627	0.0316165	gene_biotype=protein_coding
LOC106337815	5.45	64.58	-3.56676	1.39e-08	5.61e-07	gene_biotype=protein_coding
LOC106337842	383.66	139.23	1.46236	2.8e-07	8.09e-06	gene_biotype=protein_coding
LOC106340788	10.91	0.84	3.69912	0.00561636	0.0359905	gene_biotype=protein_coding
LOC106339603	45.46	0.84	5.75806	2.94e-10	1.85e-08	gene_biotype=protein_coding
LOC106337886	2.73	18.45	-2.75665	0.00564797	0.0360234	gene_biotype=protein_coding
LOC106337893	32.73	11.74	1.47918	0.00389753	0.0275098	gene_biotype=protein_coding
LOC106337896	20	4.19	2.25498	0.000983073	0.00920363	gene_biotype=protein_coding
LOC106337901	2.73	53.68	-4.29741	2.59e-08	9.96e-07	gene_biotype=pseudogene
LOC106337910	13.64	64.58	-2.24324	7.92e-05	0.00108544	gene_biotype=protein_coding
LOC106343054	1.82	18.45	-3.34161	0.00179799	0.0151017	gene_biotype=protein_coding
LOC106337956	3.64	125.81	-5.11116	3.87e-16	1.13e-13	gene_biotype=protein_coding
LOC106337984	0.91	13.42	-3.88237	0.00561636	0.0359905	gene_biotype=protein_coding
LOC106343049	41.82	6.71	2.63981	2.8e-06	6.35e-05	gene_biotype=protein_coding
LOC106338035	10.91	48.65	-2.15679	0.000326226	0.00371971	gene_biotype=protein_coding
LOC106342528	50	20.97	1.2536	0.00186678	0.0153755	gene_biotype=protein_coding
LOC106338067	0.91	48.65	-5.74043	6.6e-10	3.54e-08	gene_biotype=protein_coding
LOC106342188	24.55	66.27	-1.43263	0.00757394	0.0458027	gene_biotype=protein_coding
LOC106338167	13.64	0.84	4.02131	0.00115139	0.0104676	gene_biotype=protein_coding
LOC106338170	0.91	17.6	-4.27357	0.000406861	0.00446453	gene_biotype=protein_coding
LOC106338228	9.09	46.13	-2.34335	0.000196539	0.00236658	gene_biotype=protein_coding
LOC106338238	20	2.52	2.9885	0.000983073	0.00920363	gene_biotype=protein_coding
LOC106341352	3.64	33.55	-3.2043	0.000102851	0.0013587	gene_biotype=protein_coding
LOC106338347	20.91	5.04	2.0527	0.00186827	0.0153755	gene_biotype=pseudogene
LOC106338352	88.19	29.35	1.58725	1.45e-05	0.000259137	gene_biotype=protein_coding
LOC106338365	58.18	26.84	1.11614	0.00390205	0.0275098	gene_biotype=protein_coding
LOC106338366	1.82	15.94	-3.13064	0.0046627	0.0316165	gene_biotype=protein_coding
LOC106338371	110.01	43.62	1.33457	7.22e-05	0.00101939	gene_biotype=pseudogene
LOC106338381	18.19	52	-1.51537	0.00819557	0.0489814	gene_biotype=protein_coding
LOC106338412	24.55	7.55	1.70117	0.00360747	0.026249	gene_biotype=pseudogene
LOC106338415	7.27	31.87	-2.13217	0.00270555	0.0211572	gene_biotype=protein_coding
LOC106337765	100	51.16	0.966912	0.00227817	0.0183422	gene_biotype=protein_coding
LOC106338496	11.82	42.78	-1.85571	0.00298187	0.0227384	gene_biotype=protein_coding
LOC106338513	30.91	7.55	2.03353	0.000464788	0.0049408	gene_biotype=protein_coding
LOC106337756	46.36	123.3	-1.41122	0.00172247	0.0146177	gene_biotype=protein_coding
LOC106338518	13.64	48.65	-1.8346	0.00181773	0.0151424	gene_biotype=protein_coding
LOC106338532	166.37	71.29	1.22262	5.44e-05	0.000792432	gene_biotype=protein_coding
LOC106338541	1.82	17.61	-3.27438	0.00179799	0.0151017	gene_biotype=protein_coding
LOC106338569	13.64	211.37	-3.95386	1.16e-16	3.93e-14	gene_biotype=pseudogene
LOC106338582	24.55	171.11	-2.80113	6.05e-10	3.43e-08	gene_biotype=pseudogene
LOC106338585	0.91	38.58	-5.40584	2.95e-08	1.09e-06	gene_biotype=pseudogene
LOC106338594	87.28	41.93	1.05767	0.00192106	0.0157782	gene_biotype=protein_coding
LOC106338602	0.91	20.97	-4.52632	8.79e-05	0.00118438	gene_biotype=protein_coding
LOC106332302	1.82	24.32	-3.74013	0.000107496	0.00141092	gene_biotype=protein_coding
LOC106338644	16.37	51.17	-1.64424	0.00457135	0.0314675	gene_biotype=protein_coding
LOC106338665	50.91	168.59	-1.7275	5.57e-05	0.000805602	gene_biotype=pseudogene
LOC106338677	10.91	51.17	-2.22965	0.000187504	0.00227119	gene_biotype=protein_coding
LOC106341479	24.55	5.87	2.06429	0.000686338	0.00684995	gene_biotype=lncRNA
LOC106332391	4.55	68.78	-3.91805	3.94e-09	1.77e-07	gene_biotype=protein_coding
LOC106342900	34.55	2.52	3.77719	2.22e-07	6.62e-06	gene_biotype=protein_coding
LOC106342790	53.64	12.58	2.09218	1.2e-05	0.000219207	gene_biotype=lncRNA
LOC106338705	1.82	29.35	-4.01135	1.73e-05	0.00029669	gene_biotype=pseudogene
LOC106340845	0.91	17.61	-4.27438	0.000406861	0.00446453	gene_biotype=protein_coding
LOC106340975	0.91	20.13	-4.46734	0.000145932	0.00183291	gene_biotype=protein_coding
LOC106338733	2.73	20.13	-2.88237	0.00235517	0.0187404	gene_biotype=protein_coding
LOC106338758	1.82	15.94	-3.13064	0.0046627	0.0316165	gene_biotype=protein_coding
LOC106341328	18.18	3.35	2.44012	0.00235517	0.0187404	gene_biotype=lncRNA
LOC106338767	0.91	14.27	-3.97097	0.00330227	0.0245535	gene_biotype=protein_coding
LOC106338811	12.73	74.65	-2.55191	4.66e-06	9.65e-05	gene_biotype=protein_coding
LOC106338826	16.37	93.94	-2.52069	5.5e-07	1.49e-05	gene_biotype=protein_coding
LOC106338866	1.82	33.55	-4.2043	1.89e-06	4.48e-05	gene_biotype=pseudogene
LOC106338883	4.55	53.68	-3.56045	3.65e-07	1.03e-05	gene_biotype=protein_coding
LOC106340947	15.46	0.84	4.20201	0.000683214	0.00683549	gene_biotype=pseudogene
LOC106340626	0.91	23.48	-4.68942	3.23e-05	0.000499421	gene_biotype=protein_coding
LOC106338915	4.55	31.87	-2.80826	0.000564896	0.00588241	gene_biotype=protein_coding
LOC106337384	24.55	0.84	4.86919	2.84e-06	6.36e-05	gene_biotype=pseudogene
LOC106337514	10.91	37.74	-1.79044	0.00511612	0.0339577	gene_biotype=pseudogene
LOC106338971	94.55	44.45	1.08889	0.000707301	0.00700777	gene_biotype=protein_coding
LOC106342057	95.47	46.13	1.04934	0.00123731	0.0111004	gene_biotype=pseudogene
LOC106339017	30.91	96.45	-1.64171	0.000790363	0.0076619	gene_biotype=protein_coding
LOC106332773	30.91	5.03	2.61944	2.24e-05	0.000366237	gene_biotype=protein_coding
LOC106340009	0.91	12.58	-3.78912	0.00561636	0.0359905	gene_biotype=protein_coding
LOC106339045	1.82	15.09	-3.05158	0.00751564	0.0455176	gene_biotype=protein_coding
LOC106342563	0.91	14.26	-3.96996	0.00330227	0.0245535	gene_biotype=protein_coding
LOC106339064	290.93	20.97	3.79427	4.2e-22	5.71e-19	gene_biotype=pseudogene
LOC106332871	32.73	2.52	3.69912	5.18e-07	1.42e-05	gene_biotype=protein_coding
LOC106336984	11.82	53.68	-2.18315	0.000159186	0.00198714	gene_biotype=protein_coding
LOC106342122	149.1	56.2	1.40764	9.6e-06	0.000182309	gene_biotype=protein_coding
LOC106339199	40	1.68	4.57347	1.89e-08	7.47e-07	gene_biotype=protein_coding
LOC106340287	32.73	9.23	1.82621	0.000531367	0.00559031	gene_biotype=protein_coding
LOC106333054	47.28	120.78	-1.35308	0.00274124	0.0213953	gene_biotype=protein_coding
LOC106337598	47.28	0.84	5.8147	1.33e-10	9.86e-09	gene_biotype=protein_coding
LOC106295421	23.64	4.19	2.49621	0.00011295	0.00147304	gene_biotype=protein_coding
LOC106344265	15.46	0.84	4.20201	0.000683214	0.00683549	gene_biotype=protein_coding
LOC106295821	29.09	2.52	3.52903	1.36e-05	0.000244605	gene_biotype=protein_coding
LOC106293561	20.91	0.84	4.63766	3.23e-05	0.000499421	gene_biotype=protein_coding
LOC106344344	72.74	14.26	2.35077	6e-08	2.04e-06	gene_biotype=protein_coding
LOC106333677	2.73	26	-3.25154	0.000267144	0.00311567	gene_biotype=pseudogene
LOC106295649	23.64	1.68	3.8147	4.29e-05	0.000636416	gene_biotype=protein_coding
LOC106294229	1.82	20.13	-3.46734	0.000697104	0.00692355	gene_biotype=protein_coding
LOC106292578	62.73	27.68	1.18031	0.00220388	0.0177791	gene_biotype=pseudogene
LOC106294677	0.91	49.48	-5.76484	6.6e-10	3.54e-08	gene_biotype=protein_coding
LOC106293391	21.82	127.49	-2.54666	4.88e-08	1.73e-06	gene_biotype=protein_coding
LOC106292511	65.46	1.68	5.28408	1.22e-13	1.66e-11	gene_biotype=lncRNA
LOC106344086	42.73	0.84	5.66872	6.6e-10	3.54e-08	gene_biotype=protein_coding
LOC106295711	10.9	0.84	3.69779	0.00561636	0.0359905	gene_biotype=protein_coding
LOC106344463	61.82	1.68	5.20154	3.46e-13	4.27e-11	gene_biotype=protein_coding
LOC106344489	467.3	220.58	1.08305	4.06e-05	0.000606611	gene_biotype=protein_coding
LOC106294459	467.3	220.58	1.08305	4.06e-05	0.000606611	gene_biotype=lncRNA
LOC106344508	80.01	5.87	3.76875	2.33e-12	2.32e-10	gene_biotype=pseudogene
LOC106292860	2.73	27.68	-3.34187	0.000368392	0.00415408	gene_biotype=protein_coding
LOC106334190	4.55	26.01	-2.51513	0.0048893	0.0327719	gene_biotype=protein_coding
LOC106334260	0.91	40.26	-5.46734	1.91e-08	7.48e-07	gene_biotype=protein_coding
LOC106344600	15.46	45.29	-1.55065	0.00764522	0.0461654	gene_biotype=protein_coding
LOC106344602	19.1	141.75	-2.8917	5.24e-10	3.06e-08	gene_biotype=protein_coding
LOC106344650	62.73	32.71	0.939424	0.00680632	0.0422801	gene_biotype=protein_coding
LOC106294257	8.18	32.71	-1.99956	0.00382591	0.0273031	gene_biotype=pseudogene
LOC106344666	23.63	71.29	-1.59308	0.00264794	0.0207863	gene_biotype=pseudogene
LOC106344680	29.1	76.32	-1.39104	0.00745993	0.0453822	gene_biotype=pseudogene
LOC106310298	0.91	136.72	-7.23114	7.19e-20	5.87e-17	gene_biotype=pseudogene
LOC106334467	0.91	101.49	-6.80126	4.22e-16	1.15e-13	gene_biotype=pseudogene
LOC106344711	5.46	24.32	-2.15517	0.00698655	0.0430802	gene_biotype=protein_coding
LOC106344722	21.82	72.97	-1.74165	0.000852799	0.00813347	gene_biotype=protein_coding
LOC106344730	0.91	15.94	-4.13064	0.00115139	0.0104676	gene_biotype=protein_coding
LOC106334547	50.91	20.97	1.27962	0.00149828	0.0130683	gene_biotype=protein_coding
LOC106344737	41.82	7.55	2.46964	8.03e-06	0.00015615	gene_biotype=pseudogene
LOC106344762	6.36	48.65	-2.93534	5.77e-06	0.000115929	gene_biotype=protein_coding
LOC106343568	96.37	39.42	1.28966	0.000173901	0.00212534	gene_biotype=protein_coding
LOC106344785	82.73	34.39	1.26642	0.000282186	0.00324475	gene_biotype=protein_coding
LOC106344799	43.64	0.84	5.69912	4.4e-10	2.6e-08	gene_biotype=protein_coding
LOC106344806	63.65	17.61	1.85377	1.47e-05	0.000261523	gene_biotype=protein_coding
LOC106343338	39.09	135.04	-1.78852	6.23e-05	0.000898195	gene_biotype=lncRNA
LOC106344807	51.82	22.65	1.194	0.00282847	0.0219086	gene_biotype=protein_coding
LOC106344818	39.1	5.87	2.73574	2.54e-06	5.85e-05	gene_biotype=protein_coding
LOC106344823	65.46	6.71	3.28623	1.15e-09	5.92e-08	gene_biotype=protein_coding
LOC106344849	10	42.78	-2.09694	0.000934992	0.0088553	gene_biotype=pseudogene
LOC106307006	11.82	0.84	3.8147	0.00330227	0.0245535	gene_biotype=protein_coding
LOC106334724	63.64	29.36	1.11608	0.00218216	0.0176738	gene_biotype=protein_coding
LOC106334739	42.74	4.2	3.34713	3.42e-08	1.24e-06	gene_biotype=protein_coding
LOC106294416	25.46	2.52	3.33674	7.37e-05	0.00102961	gene_biotype=protein_coding
LOC106344140	179.1	24.32	2.88055	5.58e-14	9.12e-12	gene_biotype=protein_coding
LOC106293698	30.91	80.52	-1.38127	0.00696327	0.0430668	gene_biotype=lncRNA
LOC106344089	14.55	0.84	4.11449	0.000683214	0.00683549	gene_biotype=protein_coding
LOC106334834	138.18	32.71	2.07875	1.06e-08	4.38e-07	gene_biotype=pseudogene
LOC106344952	20.92	110.71	-2.40383	4.53e-07	1.25e-05	gene_biotype=pseudogene
LOC106296146	110.92	57.04	0.959474	0.0016913	0.0143831	gene_biotype=lncRNA
LOC106294602	0.91	15.94	-4.13064	0.00115139	0.0104676	gene_biotype=pseudogene
LOC106344975	126.37	50.33	1.32816	4.77e-05	0.000705499	gene_biotype=pseudogene
LOC106334946	54.55	23.48	1.21615	0.00151651	0.0130875	gene_biotype=protein_coding
LOC106296133	7.27	36.9	-2.34359	0.000531367	0.00559031	gene_biotype=protein_coding
LOC106294237	103.64	52.84	0.971879	0.00196452	0.0160384	gene_biotype=lncRNA
LOC106295796	60.91	19.29	1.65883	5.48e-05	0.000796656	gene_biotype=protein_coding
LOC106294093	21.82	3.35	2.70342	0.000411878	0.00448343	gene_biotype=lncRNA
LOC106310781	104.55	18.45	2.5025	6.95e-10	3.69e-08	gene_biotype=protein_coding
LOC106345099	37.28	113.23	-1.60278	0.000461729	0.00493397	gene_biotype=protein_coding
LOC106345114	70.91	186.2	-1.39279	0.000985298	0.00920363	gene_biotype=protein_coding
LOC106292173	67.28	1.68	5.32364	6.15e-14	9.66e-12	gene_biotype=pseudogene
LOC106293679	100.91	40.26	1.32565	0.000114396	0.00148714	gene_biotype=protein_coding
LOC106294801	60	9.23	2.70056	5.77e-08	2e-06	gene_biotype=protein_coding
LOC106292193	62.73	154.33	-1.29879	0.00320091	0.0240186	gene_biotype=protein_coding
LOC106295935	2.73	39.42	-3.85195	4.71e-06	9.65e-05	gene_biotype=protein_coding
LOC106293606	66.37	31.03	1.09687	0.00216006	0.0175296	gene_biotype=lncRNA
LOC106293605	63.64	31.03	1.03627	0.00306789	0.0233206	gene_biotype=protein_coding
LOC106293829	85.46	33.55	1.34894	0.000201621	0.00240648	gene_biotype=protein_coding
LOC106292307	25.46	7.55	1.75368	0.00360747	0.026249	gene_biotype=protein_coding
LOC106335371	38.19	107.36	-1.49119	0.00124177	0.011116	gene_biotype=pseudogene
LOC106292318	1.82	19.29	-3.40584	0.00111859	0.010284	gene_biotype=pseudogene
LOC106335471	10	46.13	-2.20571	0.000394896	0.00444068	gene_biotype=protein_coding
LOC106292373	8.18	42.78	-2.38676	0.000232786	0.0027623	gene_biotype=protein_coding
LOC106294585	113.64	41.93	1.43842	2.02e-05	0.000337055	gene_biotype=protein_coding
LOC106308614	4.55	26	-2.51457	0.0048893	0.0327719	gene_biotype=protein_coding
LOC106335701	0.91	16.78	-4.20473	0.000683214	0.00683549	gene_biotype=protein_coding
LOC106297157	27.27	3.36	3.02078	3.15e-05	0.000499421	gene_biotype=pseudogene
LOC106299266	1.82	15.93	-3.12974	0.0046627	0.0316165	gene_biotype=protein_coding
LOC106297204	1.82	35.23	-4.27479	1.22e-06	3.04e-05	gene_biotype=protein_coding
LOC106299664	16.36	1.68	3.28364	0.00179799	0.0151017	gene_biotype=pseudogene
LOC106296387	21.82	0.84	4.69912	1.97e-05	0.000329452	gene_biotype=protein_coding
LOC106297233	44.55	126.65	-1.50735	0.000941095	0.00887194	gene_biotype=pseudogene
LOC106297256	7.27	52	-2.83848	5.81e-06	0.000116291	gene_biotype=protein_coding
LOC106297258	58.18	139.24	-1.25898	0.00518566	0.0343197	gene_biotype=protein_coding
LOC106297265	47.28	112.38	-1.24908	0.00783446	0.0471685	gene_biotype=pseudogene
LOC106299550	22.73	6.71	1.76021	0.00341719	0.0251786	gene_biotype=protein_coding
LOC106297272	43.63	0.84	5.69879	4.4e-10	2.6e-08	gene_biotype=protein_coding
LOC106297295	13.64	75.48	-2.46825	9.09e-06	0.00017398	gene_biotype=protein_coding
LOC106297315	23.64	88.91	-1.91112	0.000112379	0.00147029	gene_biotype=protein_coding
LOC106297322	26.37	70.45	-1.4177	0.00614739	0.0389653	gene_biotype=pseudogene
LOC106298829	10.91	36.9	-1.75797	0.00670777	0.0420168	gene_biotype=lncRNA
LOC106297349	54.54	13.42	2.02293	9.12e-06	0.00017398	gene_biotype=protein_coding
LOC106300271	14.55	50.32	-1.79011	0.00371167	0.0267686	gene_biotype=protein_coding
LOC106296840	9.09	34.39	-1.91964	0.00520428	0.0343197	gene_biotype=lncRNA
LOC106296839	8.18	34.39	-2.07182	0.0028089	0.0217983	gene_biotype=pseudogene
LOC106299291	86.37	43.62	0.985541	0.00289286	0.0223317	gene_biotype=pseudogene
LOC106297499	14.55	93.93	-2.69057	2.78e-07	8.09e-06	gene_biotype=protein_coding
LOC106296360	57.28	21.81	1.39304	0.000638556	0.0065328	gene_biotype=lncRNA
LOC106297533	5.45	37.74	-2.79177	6.57e-05	0.000944444	gene_biotype=protein_coding
LOC106297583	145.46	63.73	1.19058	0.000132019	0.00169732	gene_biotype=protein_coding
LOC106299869	16.36	49.49	-1.59696	0.0071267	0.0435025	gene_biotype=protein_coding
LOC106323620	103.64	48.64	1.09137	0.000725207	0.00716779	gene_biotype=lncRNA
LOC106297627	0.91	17.61	-4.27438	0.000406861	0.00446453	gene_biotype=protein_coding
LOC106297655	23.64	5.87	2.0098	0.00100503	0.00932395	gene_biotype=protein_coding
LOC106297679	2.73	39.42	-3.85195	4.71e-06	9.65e-05	gene_biotype=pseudogene
LOC106297681	0.91	36.06	-5.30839	1.11e-07	3.53e-06	gene_biotype=protein_coding
LOC106298678	3.64	97.29	-4.74028	4.29e-13	5.15e-11	gene_biotype=lncRNA
LOC106299800	9.09	45.29	-2.31684	0.000265004	0.00309956	gene_biotype=protein_coding
LOC106297694	10	39.42	-1.97893	0.00293402	0.0225975	gene_biotype=pseudogene
LOC106298885	0.91	82.2	-6.49713	9.78e-14	1.43e-11	gene_biotype=protein_coding
LOC106297723	85.46	33.55	1.34894	0.000201621	0.00240648	gene_biotype=pseudogene
LOC106297119	54.55	13.42	2.02319	9.12e-06	0.00017398	gene_biotype=protein_coding
LOC106297738	35.46	92.26	-1.37951	0.00399598	0.0281234	gene_biotype=protein_coding
LOC106297824	38.18	124.97	-1.71069	0.000132226	0.00169732	gene_biotype=protein_coding
LOC106297830	29.09	1.68	4.11399	2.92e-06	6.48e-05	gene_biotype=protein_coding
LOC106336608	40	105.68	-1.40163	0.0030838	0.0233979	gene_biotype=protein_coding
LOC106336622	28.18	4.19	2.74965	2.07e-05	0.000340383	gene_biotype=protein_coding
LOC106336642	0.91	13.42	-3.88237	0.00561636	0.0359905	gene_biotype=protein_coding
LOC106298759	5.45	25.16	-2.2068	0.00698655	0.0430802	gene_biotype=pseudogene
LOC106296652	147.28	2.52	5.86899	1.02e-22	2.08e-19	gene_biotype=protein_coding
LOC106299619	10.91	46.14	-2.08037	0.000748462	0.00736198	gene_biotype=lncRNA
LOC106296826	4.55	31.04	-2.77019	0.000809935	0.00778155	gene_biotype=protein_coding
LOC106299302	14.55	130.01	-3.15953	2.48e-10	1.66e-08	gene_biotype=protein_coding
LOC106297931	0.91	57.03	-5.96971	2.81e-11	2.49e-09	gene_biotype=pseudogene
LOC106297941	3.64	24.32	-2.74013	0.00315493	0.0237609	gene_biotype=pseudogene
LOC106297953	36.37	93.1	-1.35603	0.00449708	0.0310086	gene_biotype=protein_coding
LOC106336748	1277.34	272.6	2.22829	1.4e-14	2.73e-12	gene_biotype=pseudogene
LOC106299672	24.55	7.55	1.70117	0.00360747	0.026249	gene_biotype=protein_coding
LOC106297986	20	80.52	-2.00935	7.04e-05	0.00099784	gene_biotype=protein_coding
LOC106296951	0.91	15.1	-4.05254	0.00194692	0.0159265	gene_biotype=protein_coding
LOC106300364	269.1	113.23	1.24889	1.21e-05	0.000219424	gene_biotype=protein_coding
LOC106296611	16.37	71.3	-2.12285	7.66e-05	0.00105259	gene_biotype=protein_coding
LOC106297170	40.91	17.61	1.21606	0.00477171	0.0322486	gene_biotype=protein_coding
LOC106302299	40	17.61	1.18361	0.00604341	0.0383658	gene_biotype=protein_coding
LOC106302303	34.55	91.42	-1.40382	0.00461119	0.0316053	gene_biotype=protein_coding
LOC106302304	0.91	52	-5.8365	1.97e-10	1.39e-08	gene_biotype=protein_coding
LOC106302309	28.18	7.55	1.90012	0.00129692	0.0115088	gene_biotype=protein_coding
LOC106304349	20.91	2.52	3.0527	0.000635938	0.00652236	gene_biotype=protein_coding
LOC106302372	87.28	44.45	0.973468	0.00251587	0.0198642	gene_biotype=pseudogene
LOC106302378	24.55	74.65	-1.60442	0.00182273	0.0151424	gene_biotype=protein_coding
LOC106302464	62.73	10.06	2.64053	6.87e-08	2.3e-06	gene_biotype=protein_coding
LOC106302470	40	0.84	5.57347	3.45e-09	1.6e-07	gene_biotype=protein_coding
LOC106302472	119.11	3.36	5.14769	9.16e-20	6.23e-17	gene_biotype=pseudogene
LOC106302035	70.92	17.62	2.00898	2.19e-06	5.14e-05	gene_biotype=protein_coding
LOC106302500	60.91	1.68	5.18015	4.91e-13	5.73e-11	gene_biotype=pseudogene
LOC106302506	110.01	26.84	2.03518	5.86e-08	2.01e-06	gene_biotype=protein_coding
LOC106302530	11.82	68.78	-2.54076	3.93e-06	8.39e-05	gene_biotype=protein_coding
LOC106306314	36.37	12.58	1.53162	0.00296564	0.0226699	gene_biotype=lncRNA
LOC106306312	36.37	12.58	1.53162	0.00296564	0.0226699	gene_biotype=pseudogene
LOC106302539	214.56	85.56	1.32637	8.9e-06	0.000172176	gene_biotype=protein_coding
LOC106302546	36.37	8.39	2.11601	8.45e-05	0.00114587	gene_biotype=protein_coding
LOC106302554	5.46	27.68	-2.34187	0.00238604	0.0189122	gene_biotype=protein_coding
LOC106302555	35.46	14.25	1.31523	0.00654889	0.041254	gene_biotype=protein_coding
LOC106302578	90.92	40.26	1.17525	0.000513715	0.0054326	gene_biotype=protein_coding
LOC106302581	54.55	2.52	4.43608	4.32e-11	3.67e-09	gene_biotype=protein_coding
LOC106302583	89.1	1.68	5.72889	3.25e-17	1.47e-14	gene_biotype=protein_coding
LOC106302591	1.82	66.26	-5.18613	1.06e-10	8.15e-09	gene_biotype=protein_coding
LOC106306561	86.37	254.14	-1.55702	8.83e-05	0.00118626	gene_biotype=lncRNA
LOC106337680	0.91	44.46	-5.6105	5.26e-09	2.29e-07	gene_biotype=protein_coding
LOC106302623	6.36	30.2	-2.24745	0.00256695	0.0202284	gene_biotype=protein_coding
LOC106302668	61.83	20.13	1.61896	7.66e-05	0.00105259	gene_biotype=protein_coding
LOC106302696	19.09	80.52	-2.07653	4.26e-05	0.000634053	gene_biotype=protein_coding
LOC106302700	389.11	157.68	1.30318	2.95e-06	6.52e-05	gene_biotype=protein_coding
LOC106302036	88.19	43.61	1.01596	0.00218729	0.0176803	gene_biotype=protein_coding
LOC106302723	27.27	85.55	-1.64945	0.000906055	0.0086012	gene_biotype=protein_coding
LOC106302198	31.82	1.68	4.2434	7.94e-07	2.06e-05	gene_biotype=protein_coding
LOC106302731	32.73	8.39	1.96387	0.00023466	0.00276845	gene_biotype=pseudogene
LOC106302761	7.27	47.81	-2.71729	2.08e-05	0.00034083	gene_biotype=protein_coding
LOC106302766	0.91	30.19	-5.05206	1.77e-06	4.21e-05	gene_biotype=protein_coding
LOC106305822	40.91	0.84	5.60592	1.5e-09	7.46e-08	gene_biotype=lncRNA
LOC106302784	9.09	46.12	-2.34304	0.000196539	0.00236658	gene_biotype=pseudogene
LOC106301179	20.91	1.68	3.63766	0.000170909	0.0021077	gene_biotype=protein_coding
LOC106302839	32.73	11.74	1.47918	0.00389753	0.0275098	gene_biotype=pseudogene
LOC106337888	0.91	24.32	-4.74013	1.97e-05	0.000329452	gene_biotype=protein_coding
LOC106314768	3.64	22.65	-2.6375	0.0046146	0.0316053	gene_biotype=pseudogene
LOC106302891	0.91	35.23	-5.27479	1.75e-07	5.33e-06	gene_biotype=protein_coding
LOC106305037	75.46	10.06	2.90708	1.83e-09	8.8e-08	gene_biotype=protein_coding
LOC106302899	166.38	51.16	1.70139	2.84e-07	8.17e-06	gene_biotype=pseudogene
LOC106302942	13.64	0.84	4.02131	0.00115139	0.0104676	gene_biotype=protein_coding
LOC106302971	17.27	3.35	2.36604	0.00364749	0.0263523	gene_biotype=protein_coding
LOC106302989	30.91	2.52	3.61658	1.22e-06	3.04e-05	gene_biotype=pseudogene
LOC106302993	1.82	104	-5.8365	2.14e-15	4.85e-13	gene_biotype=protein_coding
LOC106303009	6.36	36.9	-2.53652	0.00023466	0.00276845	gene_biotype=pseudogene
LOC106303012	1.82	30.19	-4.05206	1.1e-05	0.000205722	gene_biotype=protein_coding
LOC106303097	43.64	15.94	1.453	0.00141833	0.0124776	gene_biotype=protein_coding
LOC106303100	36.37	9.23	1.97835	0.000199909	0.00240008	gene_biotype=protein_coding
LOC106299999	5.46	33.55	-2.61934	0.000275043	0.00317154	gene_biotype=lncRNA
LOC106302087	54.55	15.1	1.85303	3.75e-05	0.00056715	gene_biotype=protein_coding
LOC106303140	9.09	39.42	-2.11658	0.00118118	0.0106202	gene_biotype=protein_coding
LOC106303169	7.27	31.03	-2.09364	0.00373973	0.0268288	gene_biotype=pseudogene
LOC106338275	6.36	76.32	-3.58496	2.27e-09	1.08e-07	gene_biotype=protein_coding
LOC106303185	4.55	30.19	-2.73013	0.00116134	0.010488	gene_biotype=protein_coding
LOC106302202	0.91	12.58	-3.78912	0.00561636	0.0359905	gene_biotype=protein_coding
LOC106303260	20.91	5.87	1.83276	0.0046146	0.0316053	gene_biotype=protein_coding
LOC106315538	60	25.16	1.25383	0.00125049	0.0111452	gene_biotype=protein_coding
LOC106338660	1.82	31.88	-4.13064	4.53e-06	9.54e-05	gene_biotype=protein_coding
LOC106304775	68.19	10.9	2.64523	3.49e-08	1.26e-06	gene_biotype=protein_coding
LOC106338726	276.38	98.13	1.49389	4.52e-07	1.25e-05	gene_biotype=pseudogene
LOC106303445	10.91	0.84	3.69912	0.00561636	0.0359905	gene_biotype=pseudogene
LOC106338887	0.91	29.35	-5.01135	2.84e-06	6.36e-05	gene_biotype=protein_coding
LOC106311190	8.18	35.23	-2.10663	0.00206034	0.016787	gene_biotype=protein_coding
LOC106308379	3.64	27.68	-2.92683	0.00100503	0.00932395	gene_biotype=protein_coding
LOC106338953	4.55	57.87	-3.66888	1.34e-07	4.22e-06	gene_biotype=pseudogene
LOC106308389	113.64	55.36	1.03755	0.00093973	0.00887194	gene_biotype=protein_coding
LOC106308391	3.64	25.16	-2.78912	0.00315493	0.0237609	gene_biotype=protein_coding
LOC106308403	3.64	133.36	-5.19524	9.19e-17	3.75e-14	gene_biotype=protein_coding
LOC106311583	0.91	26.01	-4.83706	1.21e-05	0.000219424	gene_biotype=protein_coding
LOC106308412	4.55	30.19	-2.73013	0.00116134	0.010488	gene_biotype=protein_coding
LOC106308467	23.64	8.38	1.49621	0.00506435	0.0337238	gene_biotype=protein_coding
LOC106311939	47.28	0.84	5.8147	1.33e-10	9.86e-09	gene_biotype=protein_coding
LOC106308481	20	4.19	2.25498	0.000983073	0.00920363	gene_biotype=protein_coding
LOC106307881	44.55	0.84	5.72889	2.94e-10	1.85e-08	gene_biotype=protein_coding
LOC106308483	4.55	55.36	-3.60491	2.61e-07	7.67e-06	gene_biotype=pseudogene
LOC106308487	6.36	54.52	-3.09969	8.1e-07	2.09e-05	gene_biotype=protein_coding
LOC106339037	8.18	31.03	-1.92349	0.00707208	0.0434763	gene_biotype=pseudogene
LOC106307569	20	68.78	-1.78199	0.000825621	0.00791124	gene_biotype=pseudogene
LOC106308524	3.64	26.84	-2.88237	0.0014719	0.0128657	gene_biotype=protein_coding
LOC106308538	261.84	83.02	1.65715	5.35e-08	1.87e-06	gene_biotype=protein_coding
LOC106308550	4.55	30.19	-2.73013	0.00116134	0.010488	gene_biotype=protein_coding
LOC106307754	30.91	7.55	2.03353	0.000464788	0.0049408	gene_biotype=protein_coding
LOC106308564	13.64	52	-1.93067	0.000862253	0.00820446	gene_biotype=protein_coding
LOC106308581	24.55	3.36	2.86919	7.37e-05	0.00102961	gene_biotype=pseudogene
LOC106308595	143.65	76.32	0.912425	0.00146639	0.0128451	gene_biotype=pseudogene
LOC106308626	108.2	33.55	1.68932	3.08e-06	6.75e-05	gene_biotype=pseudogene
LOC106312060	18.19	2.52	2.85165	0.00235517	0.0187404	gene_biotype=protein_coding
LOC106312051	42.73	7.55	2.5007	5.77e-06	0.000115929	gene_biotype=protein_coding
LOC106308637	43.64	139.23	-1.67375	0.000183719	0.00223197	gene_biotype=protein_coding
LOC106308642	70.92	26	1.44768	0.000178813	0.00217885	gene_biotype=protein_coding
LOC106308649	21.82	0.84	4.69912	1.97e-05	0.000329452	gene_biotype=protein_coding
LOC106310181	32.73	92.26	-1.49509	0.00230482	0.0185202	gene_biotype=protein_coding
LOC106308668	3.64	21.81	-2.58298	0.00674204	0.0420168	gene_biotype=protein_coding
LOC106308674	20	5.87	1.76857	0.00674204	0.0420168	gene_biotype=protein_coding
LOC106308681	3.64	27.68	-2.92683	0.00100503	0.00932395	gene_biotype=pseudogene
LOC106308686	27.27	78	-1.51616	0.00296156	0.0226699	gene_biotype=pseudogene
LOC106308698	59.09	161.03	-1.44634	0.000753652	0.00739522	gene_biotype=protein_coding
LOC106308704	18.18	61.23	-1.75189	0.0015088	0.0130875	gene_biotype=protein_coding
LOC106311507	16.36	1.68	3.28364	0.00179799	0.0151017	gene_biotype=lncRNA
LOC106311502	21.82	3.35	2.70342	0.000411878	0.00448343	gene_biotype=protein_coding
LOC106311570	89.11	18.45	2.27197	2.79e-08	1.06e-06	gene_biotype=protein_coding
LOC106311888	5.45	56.2	-3.36624	2.61e-07	7.67e-06	gene_biotype=protein_coding
LOC106307663	31.82	1.68	4.2434	7.94e-07	2.06e-05	gene_biotype=lncRNA
LOC106307245	36.37	161.05	-2.14669	5.27e-07	1.43e-05	gene_biotype=pseudogene
LOC106308807	1.82	41.1	-4.49713	9.65e-08	3.1e-06	gene_biotype=protein_coding
LOC106311198	108.19	57.03	0.923774	0.00240221	0.0190035	gene_biotype=pseudogene
LOC106312311	5.45	88.91	-4.02802	1.85e-11	1.68e-09	gene_biotype=protein_coding
LOC106308846	13.64	49.49	-1.85929	0.00181773	0.0151424	gene_biotype=pseudogene
LOC106308851	1.82	29.36	-4.01184	1.73e-05	0.00029669	gene_biotype=protein_coding
LOC106308856	2.73	22.65	-3.05254	0.000635938	0.00652236	gene_biotype=protein_coding
LOC106308876	1.82	57.87	-4.99081	1.76e-09	8.57e-08	gene_biotype=protein_coding
LOC106309923	2.73	42.78	-3.96996	1.49e-06	3.64e-05	gene_biotype=protein_coding
LOC106308901	118.19	34.38	1.78147	5.98e-07	1.6e-05	gene_biotype=protein_coding
LOC106327822	81.82	16.77	2.28657	6.32e-08	2.13e-06	gene_biotype=protein_coding
LOC106339570	77.28	29.35	1.39673	0.00013547	0.00172271	gene_biotype=protein_coding
LOC106312101	0.91	18.46	-4.34239	0.000406861	0.00446453	gene_biotype=protein_coding
LOC106339579	1.82	21.81	-3.58298	0.000272429	0.00315925	gene_biotype=protein_coding
LOC106308946	16.36	83.87	-2.35798	5.05e-06	0.000103171	gene_biotype=pseudogene
LOC106308972	40	239.88	-2.58424	3.3e-10	2.04e-08	gene_biotype=protein_coding
LOC106307536	22.73	6.71	1.76021	0.00341719	0.0251786	gene_biotype=protein_coding
LOC106309002	5.45	121.6	-4.47974	5.32e-15	1.14e-12	gene_biotype=protein_coding
LOC106310523	29.09	1.68	4.11399	2.92e-06	6.48e-05	gene_biotype=lncRNA
LOC106310768	41.82	151.82	-1.8601	1.92e-05	0.000325902	gene_biotype=protein_coding
LOC106309026	224.55	93.11	1.27003	1.51e-05	0.000267817	gene_biotype=pseudogene
LOC106309028	10	90.58	-3.17919	3.95e-09	1.77e-07	gene_biotype=protein_coding
LOC106309055	90.91	43.62	1.05945	0.00124609	0.0111303	gene_biotype=pseudogene
LOC106309057	2.73	36.9	-3.75665	1.02e-05	0.000192516	gene_biotype=pseudogene
LOC106311397	132.74	69.61	0.931237	0.00153152	0.0131614	gene_biotype=protein_coding
LOC106309096	29.09	82.2	-1.49862	0.00336101	0.0249448	gene_biotype=protein_coding
LOC106308285	11.82	0.84	3.8147	0.00330227	0.0245535	gene_biotype=lncRNA
LOC106310911	69.1	33.55	1.04237	0.00343007	0.025228	gene_biotype=protein_coding
LOC106307808	32.73	165.24	-2.33588	8.24e-08	2.71e-06	gene_biotype=pseudogene
LOC106317705	1.82	15.94	-3.13064	0.0046627	0.0316165	gene_biotype=protein_coding
LOC106310835	2.73	18.46	-2.75743	0.00564797	0.0360234	gene_biotype=pseudogene
LOC106309162	39.09	96.45	-1.30298	0.00712963	0.0435025	gene_biotype=protein_coding
LOC106309173	8.19	49.48	-2.59491	3.62e-05	0.00054897	gene_biotype=protein_coding
LOC106339972	27.27	7.55	1.85277	0.0018251	0.0151424	gene_biotype=pseudogene
LOC106311757	1.82	57.87	-4.99081	1.76e-09	8.57e-08	gene_biotype=pseudogene
LOC106309213	44.55	19.29	1.20757	0.00294608	0.0226477	gene_biotype=protein_coding
LOC106318072	13.64	0.84	4.02131	0.00115139	0.0104676	gene_biotype=protein_coding
LOC106309254	89.1	48.65	0.872986	0.0057378	0.0365393	gene_biotype=protein_coding
LOC106311203	2.73	20.97	-2.94135	0.00152113	0.0130997	gene_biotype=pseudogene
LOC106308098	2576.52	1448.52	0.830844	0.000399696	0.00446453	gene_biotype=protein_coding
LOC106307244	2.73	22.65	-3.05254	0.000635938	0.00652236	gene_biotype=protein_coding
LOC106309312	32.73	5.87	2.47918	3.33e-05	0.000511682	gene_biotype=protein_coding
LOC106308243	18.19	63.75	-1.80928	0.000792092	0.0076619	gene_biotype=protein_coding
LOC106310306	100.91	327.11	-1.69671	1.19e-05	0.000219207	gene_biotype=protein_coding
LOC106309325	12.73	80.52	-2.66111	1.09e-06	2.77e-05	gene_biotype=protein_coding
LOC106309389	6.36	28.52	-2.16488	0.00360747	0.026249	gene_biotype=protein_coding
LOC106312753	16.37	0.84	4.28452	0.000406861	0.00446453	gene_biotype=protein_coding
LOC106340299	16.36	48.65	-1.57227	0.0071267	0.0435025	gene_biotype=protein_coding
LOC106317650	48.18	9.23	2.38403	3.09e-06	6.75e-05	gene_biotype=protein_coding
LOC106314131	8.19	46.13	-2.49377	9.16e-05	0.00122138	gene_biotype=protein_coding
LOC106318642	5.46	33.55	-2.61934	0.000275043	0.00317154	gene_biotype=pseudogene
LOC106314179	0.91	39.42	-5.43692	2.95e-08	1.09e-06	gene_biotype=pseudogene
LOC106313756	9.09	36.9	-2.02127	0.00214288	0.0174248	gene_biotype=protein_coding
LOC106319082	147.28	70.45	1.06389	0.000333271	0.00378945	gene_biotype=protein_coding
LOC106315388	0.91	26.84	-4.88237	7.41e-06	0.000146897	gene_biotype=protein_coding
LOC106314233	4.55	31.87	-2.80826	0.000564896	0.00588241	gene_biotype=protein_coding
LOC106326751	21.82	1.68	3.69912	0.000107496	0.00141092	gene_biotype=protein_coding
LOC106313941	291.84	83.87	1.79895	4.87e-09	2.14e-07	gene_biotype=lncRNA
LOC106314337	14.55	67.94	-2.22324	6.93e-05	0.00098724	gene_biotype=protein_coding
LOC106314346	205.47	30.2	2.76631	4.11e-14	6.99e-12	gene_biotype=pseudogene
LOC106318121	41.82	18.45	1.18057	0.00376375	0.0269537	gene_biotype=protein_coding
LOC106319061	52.73	20.13	1.38928	0.000597962	0.0062109	gene_biotype=protein_coding
LOC106318039	12.73	1.68	2.9217	0.00751564	0.0455176	gene_biotype=pseudogene
LOC106318669	52.73	19.29	1.45077	0.000359455	0.00406453	gene_biotype=protein_coding
LOC106317523	41.82	12.58	1.73306	0.000430316	0.00467168	gene_biotype=protein_coding
LOC106314428	14.54	110.71	-2.92869	8.43e-09	3.55e-07	gene_biotype=protein_coding
LOC106314433	15.46	59.55	-1.94556	0.000454687	0.0048843	gene_biotype=pseudogene
LOC106317628	36.37	1.68	4.43622	1.46e-07	4.55e-06	gene_biotype=protein_coding
LOC106314453	53.64	12.58	2.09218	1.2e-05	0.000219207	gene_biotype=protein_coding
LOC106314470	10.9	55.35	-2.34426	8.18e-05	0.00111684	gene_biotype=protein_coding
LOC106314471	84.55	1.68	5.65327	1.06e-16	3.93e-14	gene_biotype=pseudogene
LOC106316355	0.91	42.78	-5.55493	8.05e-09	3.42e-07	gene_biotype=pseudogene
LOC106314025	1.82	26	-3.8365	6.78e-05	0.000970993	gene_biotype=protein_coding
LOC106314510	33.64	89.75	-1.41573	0.00408978	0.0286847	gene_biotype=pseudogene
LOC106314520	74.55	37.74	0.982114	0.00429101	0.0298906	gene_biotype=protein_coding
LOC106314543	3.64	43.61	-3.58265	3.65e-06	7.87e-05	gene_biotype=protein_coding
LOC106313914	28.18	4.2	2.74621	2.07e-05	0.000340383	gene_biotype=protein_coding
LOC106313669	48.19	10.07	2.25867	7.81e-06	0.000153299	gene_biotype=protein_coding
LOC106314631	91.82	31.87	1.52661	2.29e-05	0.000372149	gene_biotype=protein_coding
LOC106314643	30.91	94.78	-1.61651	0.000790363	0.0076619	gene_biotype=protein_coding
LOC106314668	50.01	128.33	-1.35957	0.00261906	0.0205993	gene_biotype=protein_coding
LOC106314672	3.64	21.81	-2.58298	0.00674204	0.0420168	gene_biotype=protein_coding
LOC106314704	15.46	1.68	3.20201	0.00289404	0.0223317	gene_biotype=protein_coding
LOC106314706	48.18	22.65	1.08892	0.00788186	0.0473144	gene_biotype=protein_coding
LOC106312997	21.82	5.87	1.89422	0.00315493	0.0237609	gene_biotype=protein_coding
LOC106314748	35.46	14.26	1.31422	0.00654889	0.041254	gene_biotype=protein_coding
LOC106314762	10	35.23	-1.8168	0.00685363	0.042453	gene_biotype=protein_coding
LOC106314773	27.27	9.23	1.56291	0.00373973	0.0268288	gene_biotype=protein_coding
LOC106314774	35.46	10.9	1.70186	0.00118118	0.0106202	gene_biotype=protein_coding
LOC106317803	54.55	17.61	1.63118	0.000128596	0.00166117	gene_biotype=pseudogene
LOC106314943	20.91	0.84	4.63766	3.23e-05	0.000499421	gene_biotype=protein_coding
LOC106316278	2.73	18.45	-2.75665	0.00564797	0.0360234	gene_biotype=lncRNA
LOC106313097	14.55	127.49	-3.13129	3.72e-10	2.27e-08	gene_biotype=lncRNA
LOC106317976	11.82	40.26	-1.76812	0.00654889	0.041254	gene_biotype=protein_coding
LOC106316347	1.82	28.51	-3.96946	1.73e-05	0.00029669	gene_biotype=protein_coding
LOC106314987	23.64	6.71	1.81685	0.00238604	0.0189122	gene_biotype=protein_coding
LOC106315070	35.46	98.97	-1.4808	0.00167875	0.0143062	gene_biotype=protein_coding
LOC106315077	103.64	273.43	-1.39959	0.00050439	0.00534784	gene_biotype=protein_coding
LOC106315125	50.91	24.32	1.06581	0.0050999	0.0339052	gene_biotype=pseudogene
LOC106315142	137.28	46.13	1.57334	2.53e-06	5.85e-05	gene_biotype=protein_coding
LOC106315411	5.45	31.87	-2.54787	0.000564896	0.00588241	gene_biotype=pseudogene
LOC106315230	54.55	8.39	2.70084	8.73e-08	2.83e-06	gene_biotype=protein_coding
LOC106313599	77.28	29.36	1.39624	0.00013547	0.00172271	gene_biotype=protein_coding
LOC106318086	9.09	46.97	-2.36939	0.000145796	0.00183291	gene_biotype=protein_coding
LOC106317369	118.19	49.49	1.2559	0.000100596	0.00133322	gene_biotype=protein_coding
LOC106315275	45.45	274.27	-2.59324	8.91e-11	7.04e-09	gene_biotype=protein_coding
LOC106323109	50	22.65	1.14242	0.00427225	0.0298108	gene_biotype=protein_coding
LOC106325684	6.36	29.36	-2.20675	0.00360747	0.026249	gene_biotype=pseudogene
LOC106326602	15.46	130.01	-3.07201	2.48e-10	1.66e-08	gene_biotype=pseudogene
LOC106318289	65.46	28.51	1.19915	0.00182273	0.0151424	gene_biotype=protein_coding
LOC106315325	38.18	93.1	-1.28596	0.00735969	0.0448392	gene_biotype=protein_coding
LOC106313617	33.63	10.9	1.62542	0.00159142	0.0136474	gene_biotype=protein_coding
LOC106319566	99.1	43.61	1.18423	0.000400441	0.00446453	gene_biotype=protein_coding
LOC106319632	96.37	21.81	2.14359	8.71e-08	2.83e-06	gene_biotype=protein_coding
LOC106319633	121.82	12.58	3.27555	1.12e-13	1.58e-11	gene_biotype=protein_coding
LOC106319636	73.64	31.87	1.20829	0.000755861	0.0073991	gene_biotype=pseudogene
LOC106319671	2.73	59.55	-4.44713	4.46e-09	1.98e-07	gene_biotype=pseudogene
LOC106319727	107.28	26	2.0448	1.02e-07	3.25e-06	gene_biotype=pseudogene
LOC106319734	2.73	38.58	-3.82088	4.71e-06	9.65e-05	gene_biotype=protein_coding
LOC106319750	20.91	5.03	2.05556	0.00186827	0.0153755	gene_biotype=pseudogene
LOC106319794	74.56	176.97	-1.24703	0.00372835	0.0268288	gene_biotype=protein_coding
LOC106319797	131.84	73.8	0.837095	0.00352021	0.0258444	gene_biotype=pseudogene
LOC106319891	2.73	94.78	-5.11761	1.38e-13	1.82e-11	gene_biotype=pseudogene
LOC106319922	35.45	3.35	3.40355	2.22e-07	6.62e-06	gene_biotype=protein_coding
LOC106319917	36.37	8.39	2.11601	8.45e-05	0.00114587	gene_biotype=protein_coding
LOC106319941	9.09	156.85	-4.10896	9.94e-16	2.54e-13	gene_biotype=protein_coding
LOC106319987	149.1	23.48	2.66678	4.44e-12	4.32e-10	gene_biotype=protein_coding
LOC106320029	1.82	15.94	-3.13064	0.0046627	0.0316165	gene_biotype=protein_coding
LOC106320045	10	117.42	-3.55361	1.17e-11	1.09e-09	gene_biotype=protein_coding
LOC106320056	1.82	37.75	-4.37447	3.39e-07	9.6e-06	gene_biotype=pseudogene
LOC106320065	37.27	5.87	2.66658	7.58e-06	0.000149391	gene_biotype=protein_coding
LOC106320066	45.46	15.1	1.59005	0.000640188	0.00653312	gene_biotype=protein_coding
LOC106320073	34.55	0.84	5.36215	2.95e-08	1.09e-06	gene_biotype=protein_coding
LOC106320117	0.91	31.87	-5.13019	6.92e-07	1.83e-05	gene_biotype=protein_coding
LOC106320186	61.82	13.42	2.20369	1.38e-06	3.42e-05	gene_biotype=protein_coding
LOC106320250	18.19	75.49	-2.05314	9.13e-05	0.00122138	gene_biotype=protein_coding
LOC106320282	293.65	168.58	0.800664	0.00175557	0.0148677	gene_biotype=protein_coding
LOC106320358	0.91	75.49	-6.37428	9.6e-13	1.09e-10	gene=LOC106320358
LOC106320384	7.27	140.9	-4.27657	1.61e-15	3.87e-13	gene_biotype=protein_coding
LOC106320439	10	56.2	-2.49057	3e-05	0.000477597	gene_biotype=protein_coding
LOC106320492	198.19	108.2	0.873184	0.00142711	0.0125279	gene_biotype=protein_coding
LOC106320571	2.73	39.42	-3.85195	4.71e-06	9.65e-05	gene_biotype=protein_coding
LOC106320572	8.19	80.51	-3.29723	5.47e-09	2.35e-07	gene_biotype=pseudogene
LOC106320608	35.46	129.17	-1.86501	2.72e-05	0.000438183	gene_biotype=protein_coding
LOC106320639	33.64	2.52	3.73868	3.39e-07	9.6e-06	gene=LOC106320639
LOC106320656	19.09	83.87	-2.13534	2.8e-05	0.000447795	gene_biotype=protein_coding
LOC106320693	35.46	13.42	1.40181	0.00389729	0.0275098	gene_biotype=protein_coding
LOC106320736	7.27	28.52	-1.97195	0.00711921	0.0435025	gene_biotype=protein_coding
LOC106320753	64.55	397.56	-2.62268	8.81e-12	8.36e-10	gene_biotype=protein_coding
LOC106325382	23.65	115.75	-2.2911	1.11e-06	2.81e-05	gene_biotype=protein_coding
LOC106320870	50	0.84	5.89539	4.12e-11	3.58e-09	gene_biotype=protein_coding
LOC106320869	73.63	14.26	2.36832	4.65e-08	1.66e-06	gene_biotype=protein_coding
LOC106320900	25.46	2.52	3.33674	7.37e-05	0.00102961	gene_biotype=protein_coding
LOC106321036	4.55	41.1	-3.1752	3.23e-05	0.000499421	gene_biotype=protein_coding
LOC106321061	6.36	34.39	-2.43489	0.000654363	0.00664456	gene_biotype=protein_coding
LOC106321127	3.64	38.58	-3.40584	1.58e-05	0.000279985	gene_biotype=protein_coding
LOC106321132	38.18	10.9	1.80849	0.000357371	0.00405219	gene_biotype=protein_coding
LOC106321193	50	17.61	1.50553	0.000550258	0.00577417	gene_biotype=protein_coding
LOC106321266	80.92	36.07	1.1657	0.000784667	0.00764442	gene_biotype=protein_coding
LOC106321290	2.73	55.35	-4.34161	1.81e-08	7.25e-07	gene_biotype=pseudogene
LOC106321299	84.55	37.74	1.16371	0.000795548	0.00767713	gene_biotype=pseudogene
LOC106321549	26.36	86.4	-1.71268	0.000437615	0.00473456	gene_biotype=protein_coding
LOC106321603	54.54	255.82	-2.22974	3.01e-08	1.11e-06	gene_biotype=protein_coding
LOC106321673	10.91	82.19	-2.91331	7.75e-08	2.57e-06	gene=LOC106321673
LOC106322537	54.55	161.88	-1.56927	0.000286536	0.0032763	gene_biotype=protein_coding
LOC106321713	17.27	52	-1.59024	0.00555026	0.0359905	gene=LOC106321713
LOC106321825	25.46	1.68	3.9217	1.73e-05	0.00029669	gene_biotype=protein_coding
LOC106321876	58.19	0.84	6.11424	1.44e-12	1.54e-10	gene_biotype=protein_coding
LOC106322134	6.36	159.37	-4.64721	9.85e-18	5.74e-15	gene_biotype=lncRNA
LOC106322301	2.73	20.13	-2.88237	0.00235517	0.0187404	gene=LOC106322301
LOC106327604	0.91	13.42	-3.88237	0.00561636	0.0359905	gene_biotype=protein_coding
LOC106327623	14.55	62.06	-2.09264	0.000284136	0.00325799	gene_biotype=protein_coding
LOC106327068	0.91	17.61	-4.27438	0.000406861	0.00446453	gene_biotype=pseudogene
LOC106323180	5.45	28.52	-2.38765	0.00166495	0.0142183	gene_biotype=protein_coding
LOC106327588	12.73	1.68	2.9217	0.00751564	0.0455176	gene_biotype=protein_coding
LOC106323271	132.74	77.16	0.782678	0.00530088	0.0349003	gene_biotype=protein_coding
LOC106325019	0.91	30.19	-5.05206	1.77e-06	4.21e-05	gene=LOC106325019
LOC106323299	20	5.87	1.76857	0.00674204	0.0420168	gene_biotype=protein_coding
LOC106326422	24.55	1.68	3.86919	1.73e-05	0.00029669	gene_biotype=lncRNA
LOC106323336	30.91	83.87	-1.44008	0.00439902	0.0305388	gene_biotype=protein_coding
LOC106323370	119.1	55.36	1.10526	0.000457063	0.00489694	gene_biotype=pseudogene
LOC106323384	8.18	37.74	-2.20592	0.000810181	0.00778155	gene_biotype=protein_coding
LOC106323442	14.55	53.68	-1.88337	0.00185196	0.0153341	gene_biotype=protein_coding
LOC106329200	20.91	0.84	4.63766	3.23e-05	0.000499421	gene_biotype=protein_coding
LOC106323450	19.09	93.1	-2.28596	4.29e-06	9.12e-05	gene_biotype=pseudogene
LOC106323483	52.73	171.1	-1.69814	7.43e-05	0.00103528	gene_biotype=pseudogene
LOC106327361	1.82	31.87	-4.13019	4.53e-06	9.54e-05	gene_biotype=protein_coding
LOC106323553	1.82	31.03	-4.09165	7.06e-06	0.000140648	gene_biotype=protein_coding
LOC106323578	4.55	44.45	-3.28824	1.12e-05	0.000208401	gene_biotype=protein_coding
LOC106323581	137.28	452.08	-1.71946	3.67e-06	7.88e-05	gene_biotype=pseudogene
LOC106327777	12.73	45.29	-1.83096	0.00298574	0.0227384	gene_biotype=lncRNA
LOC106325397	6.36	49.49	-2.96004	5.77e-06	0.000115929	gene_biotype=pseudogene
LOC106327681	24.55	1.68	3.86919	1.73e-05	0.00029669	gene_biotype=protein_coding
LOC106323588	187.28	78.84	1.2482	3.56e-05	0.000543586	gene_biotype=protein_coding
LOC106323603	18.18	0.84	4.43582	0.000145932	0.00183291	gene_biotype=protein_coding
LOC106323615	4.55	40.26	-3.14541	3.23e-05	0.000499421	gene_biotype=pseudogene
LOC106323627	39.1	15.93	1.29542	0.00486842	0.0327719	gene_biotype=protein_coding
LOC106323636	0.91	16.77	-4.20387	0.000683214	0.00683549	gene_biotype=protein_coding
LOC106323654	13.64	72.13	-2.40276	1.86e-05	0.000317195	gene_biotype=protein_coding
LOC106327514	38.18	9.23	2.04841	7.55e-05	0.00104432	gene_biotype=pseudogene
LOC106327286	20	0.84	4.57347	5.32e-05	0.000779001	gene_biotype=lncRNA
LOC106323680	50.92	124.14	-1.28566	0.00502841	0.0336491	gene_biotype=protein_coding
LOC106323687	208.19	43.61	2.25517	5.75e-11	4.7e-09	gene_biotype=pseudogene
LOC106323689	44.55	1.68	4.72889	2.94e-10	1.85e-08	gene_biotype=pseudogene
LOC106323695	2.73	34.39	-3.65502	3.33e-05	0.000511682	gene_biotype=pseudogene
LOC106323702	0.91	18.45	-4.34161	0.000406861	0.00446453	gene_biotype=protein_coding
LOC106325898	8.18	34.38	-2.0714	0.0028089	0.0217983	gene_biotype=protein_coding
LOC106323718	82.74	1.68	5.62205	2.62e-16	8.22e-14	gene_biotype=protein_coding
LOC106327701	0.91	46.97	-5.68973	1.5e-09	7.46e-08	gene_biotype=protein_coding
LOC106327395	46.37	0.84	5.78666	1.97e-10	1.39e-08	gene_biotype=lncRNA
LOC106327394	46.37	0.84	5.78666	1.97e-10	1.39e-08	gene_biotype=protein_coding
LOC106323772	12.73	66.26	-2.37991	1.74e-05	0.000297122	gene_biotype=protein_coding
LOC106323790	0.91	35.23	-5.27479	1.75e-07	5.33e-06	gene_biotype=protein_coding
LOC106323791	21.82	115.75	-2.40729	3.75e-07	1.05e-05	gene_biotype=protein_coding
LOC106323807	48.18	23.48	1.037	0.00788186	0.0473144	gene_biotype=protein_coding
LOC106325735	0.91	19.29	-4.40584	0.000243198	0.0028609	gene_biotype=protein_coding
LOC106323848	79.1	8.39	3.23693	5.51e-11	4.59e-09	gene_biotype=pseudogene
LOC106327129	111.83	25.16	2.1521	2.2e-08	8.57e-07	gene_biotype=protein_coding
LOC106323947	10.91	0.84	3.69912	0.00561636	0.0359905	gene_biotype=pseudogene
LOC106323976	20	104	-2.37851	1e-06	2.57e-05	gene_biotype=protein_coding
LOC106323978	9.09	34.39	-1.91964	0.00520428	0.0343197	gene_biotype=protein_coding
LOC106324024	7.27	28.52	-1.97195	0.00711921	0.0435025	gene_biotype=protein_coding
LOC106322949	2.73	28.51	-3.3845	0.000245961	0.0028851	gene_biotype=pseudogene
LOC106324087	55.46	18.45	1.58783	0.000128596	0.00166117	gene_biotype=protein_coding
LOC106323063	119.1	68.78	0.792112	0.00681536	0.0422801	gene_biotype=protein_coding
LOC106324091	146.38	32.71	2.16191	3.04e-09	1.43e-07	gene_biotype=pseudogene
LOC106324099	42.73	0.84	5.66872	6.6e-10	3.54e-08	gene_biotype=pseudogene
LOC106324102	18.19	61.23	-1.75109	0.0015088	0.0130875	gene_biotype=protein_coding
LOC106324107	36.37	138.39	-1.92792	1.05e-05	0.000196624	gene_biotype=pseudogene
LOC106324108	124.54	24.32	2.35639	8.8e-10	4.61e-08	gene_biotype=protein_coding
LOC106324110	44.55	1.68	4.72889	2.94e-10	1.85e-08	gene_biotype=protein_coding
LOC106324111	10.91	0.84	3.69912	0.00561636	0.0359905	gene_biotype=protein_coding
LOC106324118	116.37	10.06	3.53202	3.63e-14	6.44e-12	gene_biotype=protein_coding
LOC106324120	37.28	10.9	1.77407	0.000649935	0.00661605	gene_biotype=protein_coding
LOC106325247	237.28	86.39	1.45765	1.13e-06	2.84e-05	gene_biotype=protein_coding
LOC106324150	8.19	31.03	-1.92173	0.00707208	0.0434763	gene_biotype=protein_coding
LOC106324158	54.55	26.84	1.02319	0.00680263	0.0422801	gene_biotype=pseudogene
LOC106326806	54.55	23.48	1.21615	0.00151651	0.0130875	gene_biotype=protein_coding
LOC106327748	40.01	14.26	1.48839	0.0013468	0.0119255	gene_biotype=protein_coding
LOC106324238	20.91	3.35	2.64196	0.000635938	0.00652236	gene_biotype=pseudogene
LOC106324240	24.55	69.61	-1.50357	0.0044602	0.0308063	gene_biotype=pseudogene
LOC106324247	9.09	34.39	-1.91964	0.00520428	0.0343197	gene_biotype=protein_coding
LOC106324272	5.46	36.9	-2.75665	9.39e-05	0.0012481	gene_biotype=protein_coding
LOC106327915	5.46	26.84	-2.29741	0.00341719	0.0251786	gene_biotype=protein_coding
LOC106324288	80.01	3.36	4.57365	8.09e-15	1.65e-12	gene_biotype=protein_coding
LOC106324299	4.55	105.68	-4.53769	2.36e-13	3.01e-11	gene_biotype=protein_coding
LOC106327123	24.55	1.68	3.86919	1.73e-05	0.00029669	gene_biotype=protein_coding
LOC106324307	13.64	47.81	-1.80947	0.00232816	0.018671	gene_biotype=protein_coding
LOC106324317	2.73	87.23	-4.99785	1.43e-12	1.54e-10	gene_biotype=protein_coding
LOC106324371	80.91	42.78	0.919382	0.00578185	0.0367625	gene_biotype=protein_coding
LOC106324385	2.73	30.2	-3.46758	0.00016441	0.0020461	gene_biotype=protein_coding
LOC106324399	0.91	72.12	-6.30839	1.88e-12	1.97e-10	gene_biotype=pseudogene
LOC106324406	4.55	36.07	-2.98686	0.000134216	0.00171747	gene_biotype=protein_coding
LOC106324419	5.45	41.1	-2.91481	3.23e-05	0.000499421	gene_biotype=protein_coding
LOC106324421	123.64	68.78	0.846085	0.00416484	0.029161	gene_biotype=protein_coding
LOC106326581	1.82	58.71	-5.0116	1.23e-09	6.28e-08	gene_biotype=protein_coding
LOC106329828	3.64	31.87	-3.13019	0.000219215	0.00260885	gene_biotype=protein_coding
LOC106324467	43.64	125.81	-1.52752	0.000830903	0.0079432	gene_biotype=protein_coding
LOC106324473	2.73	19.29	-2.82088	0.00364749	0.0263523	gene_biotype=pseudogene
LOC106324479	7.28	36.07	-2.30879	0.000736236	0.00725921	gene_biotype=protein_coding
LOC106325788	13.64	51.17	-1.90745	0.00110611	0.0102153	gene_biotype=pseudogene
