# Supplementary material for: Transcriptome and DNA methylome reveal insights into yield heterosis in the curds of broccoli (Brassica oleracea L var. italic)
Source: BMC Plant Biol. 2018 Aug 13;18:168. doi: 10.1186/s12870-018-1384-4 (PMC6090608; doi:10.1186/s12870-018-1384-4)
Supplement: Supplementary file 2 — Data set 1. DEGs detected by pairwise comparison in NKR-06 and two parents. Data set 2. DEGs detected by pairwise comparison in Bro-12 and two parents. Data set 3. DEGs in the hybrids compared with both parents. Data set 4. Non-additively expressed genes in two hybrid triads. Data set 5. GO functional annotation of the DEGs in the NKR-04/− 05/− 06 hybrid triad. Data set 6. GO functional annotation of the DEGs in the Bro-10/− 11/− 12 hybrid triad. Data set 7. DNA methylation of CG and CHG sites detected in the hybrid broccoli and their parents. Data set 8. Differential DNA methylation levels of CG and CHG sites in NKR-06 hybrid triad. Data set 9. Genes with different methylation levels in NKR-06 hybrid triad. Data set 10 Differential DNA methylation levels of CG and CHG sites in Bro-12 hybrid triad. Data set 11. Genes with differential methylation levels in Bro-12 hybrid triad. (ZIP 5944 kb) [file 12870_2018_1384_MOESM2_ESM.zip › Data set 2.xlsx]

## Sheet: Bro-10 VS. Bro-11
Transcriptome and DNA methylome reveal insights into yield heterosis in the curds of broccoli (Brassica oleracea L var. italic) Hui Li2, Jiye Yuan1, Mei Wu1, Zhanpin Han2, Lihong Li1, Hanmin Jiang3, Yinglan Jia1, Xue Han1, Min Liu4, Deling Sun3, Chengbin Chen1, Wenqin Song1, Chunguo Wang1** 1College of Life Sciences, Nankai University, Tianjin, China 2College of Horticulture and Landscape, Tianji…
Data set 2 DEGs detected by pairwise comparison in Bro-12 and two parents.
Differentially expressed genes between Bro-10 and Bro-11
		Normalized expression level			Relative expression level
Gene ID	Transcript ID	Bro-11	Bro-10	Fold change (Bro-10/Bro-11)	Log2 (Fold change)	p-value	Corrected p-value	up_down	Functional annotation
LOC106318090	XM_013755945.1	2337.92	60718.4	25.9711	4.69883	4.38268e-07	5.3827e-05	Up	probable mediator of RNA polymerase II transcription subunit 37c
LOC106342847	XM_013781888.1	4410.46	35714.9	8.09776	3.01752	5.9939e-05	0.00417433	Up	17.6 kDa class I heat shock protein 2
LOC106301979	XM_013738481.1	249.77	35190	140.89	7.13842	5.17407e-16	2.53465e-13	Up	peptidyl-prolyl cis-trans isomerase FKBP65
LOC106335088	XM_013773511.1	3471.99	32765.9	9.43721	3.23836	1.17822e-05	0.00102564	Up	probable mediator of RNA polymerase II transcription subunit 37c
LOC106325058	XM_013763084.1	945.821	31890.3	33.7171	5.07541	1.0229e-10	2.40962e-08	Up	vegetative storage protein 2
LOC106332165	XM_013770632.1	14.6924	30083.7	2047.57	10.9997	8.73276e-28	1.98137e-24	Up	22.0 kDa heat shock protein
LOC106324894	XM_013762895.1	262.626	29629.5	112.82	6.81788	2.87165e-16	1.50968e-13	Up	germin-like protein 1
LOC106322968	XM_013761118.1	151.515	23641.1	156.032	7.28569	2.96173e-19	2.409e-16	Up	17.6 kDa class II heat shock protein
LOC106343383	XM_013782579.1	557.391	20552.7	36.8731	5.20449	4.90824e-13	1.64023e-10	Up	23.6 kDa heat shock protein, mitochondrial
LOC106331690	XM_013770093.1	2552.8	17281.4	6.76958	2.75907	1.46119e-05	0.00124733	Up	17.4 kDa class III heat shock protein-like
LOC106332304	XM_013770772.1	341.597	15836.3	46.3594	5.53479	2.70573e-15	1.2278e-12	Up	17.6 kDa class II heat shock protein-like
LOC106315966	XM_013753820.1	471.992	14900.8	31.57	4.98048	1.84887e-13	6.47991e-11	Up	17.6 kDa class II heat shock protein-like
LOC106337560	XM_013776668.1	786.96	14208.2	18.0546	4.17429	1.24694e-10	2.92142e-08	Up	non-specific lipid-transfer protein B
LOC106344183	XM_013783597.1	3232.32	13478.6	4.16994	2.06003	0.000630987	0.0331722	Up	cytochrome P450 78A5
LOC106299879	XM_013735895.1	1778.69	12459.3	7.00473	2.80833	3.58604e-06	0.000352143	Up	chaperone protein ClpB1
LOC106331993	XM_013770437.1	57.8512	12023.7	207.838	7.69931	1.20639e-24	2.16693e-21	Up	18.1 kDa class I heat shock protein-like
LOC106325159	XM_013763183.1	779.613	10243.1	13.1388	3.71576	1.39065e-09	2.67632e-07	Up	non-specific lipid-transfer protein 4-like
LOC106318166	XM_013756037.1	1241.5	10023.2	8.07341	3.01318	4.2249e-07	5.21866e-05	Up	elongation factor 1-beta 1
LOC106328154	XM_013766536.1	1933.88	9929.51	5.1345	2.36022	5.16895e-05	0.00368921	Up	protein COLD-REGULATED 15B, chloroplastic-like
LOC106292503	XM_013728107.1	168.962	9310.96	55.1068	5.78416	6.66091e-18	4.41762e-15	Up	uncharacterized LOC106292503
LOC106327650	XM_013765868.1	1666.66	8614	5.16841	2.36972	3.87611e-05	0.00288593	Up	hsp70-Hsp90 organizing protein 3
LOC106295243	XM_013731096.1	456.381	7305.02	16.0064	4.00058	4.99467e-11	1.23037e-08	Up	heat shock 70 kDa protein 5
LOC106300388	XM_013736519.1	65.1973	7107.91	109.021	6.76847	3.28574e-22	3.54113e-19	Up	22.0 kDa heat shock protein-like
LOC106342254	XM_013781126.1	358.126	6966.34	19.4522	4.28186	3.66043e-12	1.02466e-09	Up	selenium-binding protein 2-like
LOC106316674	XM_013754569.1	650.137	6695.18	10.2981	3.36431	1.18345e-08	1.91077e-06	Up	phospholipase D alpha 2, transcript variant X2
LOC106334546	XM_013772845.1	68.8704	6091.87	88.4541	6.46686	5.09324e-21	4.87921e-18	Up	polyubiquitin 11, transcript variant X1
LOC106308197	XM_013745330.1	348.025	6025.44	17.3132	4.1138	1.52926e-11	3.94759e-09	Up	glutathione S-transferase U18-like
LOC106300439	XM_013736579.1	1055.1	5779.33	5.47754	2.45353	1.50085e-05	0.00127363	Up	chaperone protein ClpB1-like
LOC106342916	XM_013781980.1	654.728	5538.66	8.45948	3.08057	1.15644e-07	1.55763e-05	Up	heat shock 70 kDa protein 8, transcript variant X1
LOC106318558	XM_013756582.1	532.598	5448.27	10.2296	3.35468	1.18854e-08	1.91183e-06	Up	ATP-citrate synthase alpha chain protein 2, transcript variant X2
LOC106316964	XM_013754830.1	4.59136	5248.99	1143.23	10.1589	2.88775e-32	1.5561e-28	Up	alpha-barbatene synthase-like
LOC106303733	XM_013740043.1	350.78	5116.13	14.585	3.86641	1.46162e-10	3.38757e-08	Up	uncharacterized LOC106303733
LOC106312449	XM_013749977.1	1105.6	4937.53	4.46593	2.15896	0.000115949	0.00749389	Up	ferredoxin-1, chloroplastic
LOC106309095	XM_013746175.1	0.01	4839.52	483952	18.8845	8.44466e-36	1.8202e-31	Up	uncharacterized protein DDB_G0288133, transcript variant X3
LOC106321767	XM_013760005.1	1098.25	4704.49	4.2836	2.09883	0.000173642	0.0107089	Up	14 kDa proline-rich protein DC2.15-like
LOC106303806	XM_013740132.1	824.609	4687.06	5.68398	2.5069	1.01213e-05	0.00089963	Up	multiprotein-bridging factor 1c
LOC106312462	XM_013749996.1	811.753	4636.97	5.71229	2.51407	9.63642e-06	0.000861859	Up	dnaJ homolog subfamily B member 13
LOC106320937	XM_013759279.1	768.594	4630.43	6.02455	2.59085	5.47458e-06	0.000515292	Up	BAG family molecular chaperone regulator 6
LOC106327590	XM_013765771.1	1161.61	4626.08	3.98245	1.99366	0.000344544	0.0197512	Up	30S ribosomal protein S16
LOC106332946	XM_013771431.1	3.67309	4403.92	1198.97	10.2276	1.79494e-31	6.44819e-28	Up	nucleolin 2-like
LOC106336741	XM_013775670.1	459.136	4373.43	9.52534	3.25177	3.19401e-08	4.74795e-06	Up	fructose-bisphosphate aldolase, cytoplasmic isozyme-like
LOC106310495	XM_013747729.1	491.276	4201.37	8.55195	3.09625	1.17532e-07	1.57237e-05	Up	heat shock 70 kDa protein 5
LOC106327685	XM_013765916.1	407.713	4119.69	10.1044	3.33691	1.70711e-08	2.65674e-06	Up	uncharacterized GPI-anchored protein At3g06035-like
LOC106306884	XM_013743662.1	464.646	3999.9	8.6085	3.10576	1.15423e-07	1.55763e-05	Up	epithiospecifier protein-like, transcript variant X1
LOC106312445	XM_013749970.1	243.342	3956.34	16.2583	4.02311	5.51399e-11	1.34295e-08	Up	protein disulfide isomerase-like 1-1
LOC106295818	XM_013731809.1	517.906	3943.27	7.61388	2.92863	4.72688e-07	5.75624e-05	Up	uroporphyrinogen decarboxylase 1, chloroplastic, transcript variant X1
LOC106319685	XM_013758062.1	168.044	3910.6	23.2713	4.54048	6.11239e-13	1.9962e-10	Up	uncharacterized LOC106319685
LOC106324691	XM_013762652.1	0.01	3885.56	388556	18.5678	6.77047e-34	5.83736e-30	Up	glutathione S-transferase U19-like
LOC106312198	XM_013749616.1	870.522	3808.24	4.37466	2.12917	0.000152424	0.00952296	Up	chaperone protein ClpB4, mitochondrial-like
LOC106323089	XM_013761262.1	0.01	3750.52	375052	18.5167	1.45529e-33	8.96233e-30	Up	uncharacterized LOC106323089, transcript variant X2
LOC106298222	XM_013734301.1	585.858	3687.36	6.29395	2.65397	4.05539e-06	0.000393747	Up	uncharacterized LOC106298222
LOC106319972	XM_013758351.1	430.67	3592.62	8.34193	3.06038	1.92961e-07	2.52837e-05	Up	uncharacterized LOC106319972
LOC106328697	XM_013767186.1	703.397	3549.06	5.0456	2.33502	4.0422e-05	0.00298382	Up	heat stress transcription factor A-2, transcript variant X2
LOC106342398	XM_013781316.1	508.723	3516.39	6.91218	2.78914	1.58082e-06	0.000172963	Up	cytochrome P450 98A3-like
LOC106331553	XM_013769933.1	687.786	3384.62	4.92103	2.29896	5.39174e-05	0.00381037	Up	uncharacterized LOC106331553
LOC106296086	XM_013732139.1	781.45	3239.78	4.14586	2.05167	0.000279756	0.0165206	Up	serine/arginine-rich splicing factor SR45a, transcript variant X2
LOC106328517	XM_013766970.1	447.199	3056.83	6.8355	2.77305	2.21972e-06	0.000233961	Up	plastid lipid-associated protein 1, chloroplastic
LOC106303567	XM_013739834.1	227.732	2889.12	12.6865	3.66522	2.74048e-09	5.00591e-07	Up	beta-glucosidase 3-like, transcript variant X1
LOC106336851	XM_013775808.1	586.776	2816.16	4.79937	2.26285	8.42127e-05	0.0056197	Up	nitrile-specifier protein 2-like
LOC106329110	XM_013767702.1	457.3	2659.34	5.81531	2.53986	1.46669e-05	0.00124956	Up	nascent polypeptide-associated complex subunit alpha-like protein 4
LOC106321630	XM_013759872.1	47.7502	2598.36	54.4157	5.76595	2.21257e-16	1.17755e-13	Up	methylenetetrahydrofolate reductase 1-like
LOC106343429	XM_013782632.1	260.789	2597.27	9.95926	3.31604	5.97295e-08	8.52609e-06	Up	dnaJ protein ERDJ3A
LOC106298504	XM_013734639.1	581.267	2591.82	4.45892	2.1567	0.000183785	0.0113021	Up	probable calcium-binding protein CML26
LOC106294292	XM_013729854.1	1.83655	2586.38	1408.28	10.4597	1.37564e-27	2.96513e-24	Up	25.3 kDa heat shock protein, chloroplastic
LOC106339296	XM_013778083.1	74.3801	2560.24	34.4211	5.10522	4.85213e-14	1.80319e-11	Up	protein QUIRKY-like, transcript variant X1
LOC106306220	XM_013742758.1	0.01	2513.42	251342	17.9393	2.78852e-29	8.01401e-26	Up	uncharacterized LOC106306220, transcript variant X3
LOC106301837	XM_013738318.1	182.736	2503.61	13.7007	3.77618	2.1004e-09	3.95399e-07	Up	MLP-like protein 328
LOC106331372	XM_013769711.1	495.867	2421.94	4.88425	2.28814	8.99755e-05	0.00595815	Up	uncharacterized protein At1g04910-like
LOC106292658	XM_013728291.1	49.5867	2381.65	48.0299	5.58586	2.20109e-15	1.00943e-12	Up	bark lectin isoform 2-like
LOC106300148	XM_013736234.1	197.429	2379.47	12.0523	3.59124	1.09604e-08	1.78974e-06	Up	protein transport protein SEC31 homolog B-like, transcript variant X2
LOC106342932	XM_013781999.1	0.01	2379.47	237947	17.8603	1.31943e-28	3.34585e-25	Up	uncharacterized LOC106342932, transcript variant X2
LOC106327182	XM_013765256.1	22.9568	2241.16	97.6253	6.60918	2.63838e-18	1.83449e-15	Up	serine/threonine-protein kinase HT1-like, transcript variant X2
LOC106296086	XM_013732138.1	536.271	2229.19	4.15683	2.05548	0.000422577	0.0235669	Up	serine/arginine-rich splicing factor SR45a, transcript variant X1
LOC106298558	XM_013734696.1	569.329	2209.58	3.88103	1.95644	0.000754016	0.0385586	Up	uncharacterized LOC106298558
LOC106337176	XM_013776234.1	49.5867	2107.22	42.4956	5.40924	3.15303e-14	1.21361e-11	Up	protodermal factor 1-like, transcript variant X2
LOC106337176	XM_013776235.1	49.5867	2107.22	42.4956	5.40924	3.15303e-14	1.21361e-11	Up	protodermal factor 1-like, transcript variant X3
LOC106334684	XM_013773012.1	238.751	2071.28	8.67549	3.11695	6.14014e-07	7.31202e-05	Up	uncharacterized aarF domain-containing protein kinase At5g05200, chloroplastic
LOC106295076	XM_013730852.1	347.107	2057.12	5.92648	2.56718	2.29803e-05	0.00182778	Up	photosynthetic NDH subunit of subcomplex B 4, chloroplastic, transcript variant X2
LOC106294344	XM_013729895.1	104.683	2054.95	19.6302	4.295	1.48376e-10	3.42051e-08	Up	phytochrome A, transcript variant X1
LOC106322621	XM_013760697.1	369.146	2024.45	5.48416	2.45527	4.81025e-05	0.00347928	Up	uncharacterized LOC106322621
LOC106342933	XM_013782004.1	1.83655	1958.02	1066.15	10.0582	3.86033e-24	5.94339e-21	Up	aspartate--tRNA ligase 1, cytoplasmic
LOC106325789	XM_013763835.1	4.59136	1932.98	421.003	8.71769	3.81612e-22	4.01242e-19	Up	cytochrome b-c1 complex subunit 7-2
LOC106326873	XM_013764827.1	415.977	1912.29	4.59709	2.20072	0.000249743	0.0149323	Up	uncharacterized LOC106326873, transcript variant X1
LOC106306200	XM_013742725.1	394.857	1858.93	4.70784	2.23507	0.000220216	0.0132959	Up	probable LRR receptor-like serine/threonine-protein kinase At1g29720
LOC106308215	XM_013745349.1	179.063	1849.12	10.3267	3.3683	1.98093e-07	2.57994e-05	Up	non-specific phospholipase C6-like
LOC106344002	XM_013783375.1	417.814	1842.59	4.41007	2.1408	0.000381039	0.0216419	Up	squamosa promoter-binding-like protein 5
LOC106313773	XM_013751683.1	47.7502	1822.99	38.1776	5.25466	4.99084e-13	1.64237e-10	Up	dehydration-responsive protein RD22-like
LOC106321647	XM_013759889.1	0.918273	1817.54	1979.31	10.9508	5.07558e-24	7.05817e-21	Up	ras-related protein RABG3c-like, transcript variant X1
LOC106318320	XM_013756251.1	257.116	1808.83	7.03507	2.81456	7.70517e-06	0.000702246	Up	universal stress protein YxiE, transcript variant X1
LOC106320612	XM_013758990.1	129.476	1785.96	13.7937	3.78594	1.50026e-08	2.37775e-06	Up	eukaryotic translation initiation factor 3 subunit C-like, transcript variant X2
LOC106303986	XM_013740351.1	61.5243	1785.96	29.0286	4.8594	9.57113e-12	2.5313e-09	Up	uncharacterized LOC106303986, transcript variant X2
LOC106342249	XM_013781119.1	0.01	1740.22	174022	17.4089	1.49431e-24	2.57673e-21	Up	L-type lectin-domain containing receptor kinase IV.1-like
LOC106326037	XM_013764078.1	15.6106	1716.27	109.942	6.7806	6.46445e-17	3.71568e-14	Up	histone deacetylase HDT2-like
LOC106318564	XM_013756591.1	43.1588	1709.73	39.6149	5.30797	7.46278e-13	2.40084e-10	Up	probable metal-nicotianamine transporter YSL6, transcript variant X1
LOC106303845	XM_013740185.1	0.01	1701.02	170102	17.376	2.98383e-24	4.76407e-21	Up	heat shock factor-binding protein 1-like, transcript variant X1
LOC106295112	XM_013730904.1	190.082	1668.35	8.77698	3.13373	1.54357e-06	0.000169749	Up	UDP-glycosyltransferase 88A1
LOC106342868	XM_013781918.1	0.01	1660.73	166073	17.3415	6.17332e-24	8.31643e-21	Up	histone H3.2
LOC106325959	XM_013764007.1	6.42791	1647.66	256.329	8.00185	2.68689e-19	2.22748e-16	Up	uncharacterized LOC106325959
LOC106331368	XM_013769703.1	0.918273	1610.63	1753.98	10.7764	1.8852e-22	2.19646e-19	Up	COP9 signalosome complex subunit 2-like
LOC106322623	XM_013760703.1	6.42791	1609.54	250.399	7.96809	5.14673e-19	3.89246e-16	Up	36.4 kDa proline-rich protein-like, transcript variant X1
LOC106318719	XM_013756827.1	174.472	1595.39	9.1441	3.19284	1.35875e-06	0.000150965	Up	mechanosensitive ion channel protein 10-like, transcript variant X1
LOC106306538	XM_013743191.1	21.1203	1586.67	75.1257	6.23123	6.03216e-15	2.6004e-12	Up	RNA-binding protein 39, transcript variant X2
LOC106298682	XM_013734824.1	0.01	1528.96	152896	17.2222	7.50145e-23	9.23943e-20	Up	sm-like protein LSM3B, transcript variant X2
LOC106317523	XM_013755331.1	29.3847	1496.29	50.9206	5.67018	4.21297e-13	1.43005e-10	Up	probable disease resistance protein RXW24L
LOC106312293	XM_013749756.1	106.52	1488.66	13.9755	3.80483	4.93583e-08	7.14022e-06	Up	zinc finger protein ZPR1, transcript variant X1
LOC106320737	XM_013759102.1	0.01	1487.58	148758	17.1826	1.7096e-22	2.0472e-19	Up	uncharacterized LOC106320737, transcript variant X1
LOC106318301	XM_013756217.1	196.51	1427.68	7.26517	2.861	1.64432e-05	0.00137909	Up	protein RRP5 homolog, transcript variant X1
LOC106327047	XM_013765054.1	215.794	1411.35	6.54024	2.70934	3.9778e-05	0.00294132	Up	RING finger and CHY zinc finger domain-containing protein 1, transcript variant X2
LOC106312117	XM_013749509.1	0.01	1391.74	139174	17.0865	1.24287e-21	1.24602e-18	Up	uncharacterized LOC106312117, transcript variant X1
LOC106295647	XM_013731607.1	316.804	1366.7	4.31401	2.10903	0.000962023	0.0470736	Up	rhodanese-like domain-containing protein 10
LOC106320159	XM_013758528.1	122.13	1356.9	11.1102	3.47382	6.77627e-07	8.00324e-05	Up	probable zinc metallopeptidase EGY3, chloroplastic
LOC106313006	XM_013750721.1	301.193	1334.03	4.42914	2.14703	0.000857571	0.0428875	Up	peptide deformylase 1B, chloroplastic/mitochondrial
LOC106325894	XM_013763944.1	0.01	1334.03	133403	17.0254	4.32939e-21	4.24172e-18	Up	18.1 kDa class I heat shock protein
LOC106313135	XM_013750875.1	274.563	1311.16	4.77543	2.25563	0.000535219	0.028841	Up	threonine--tRNA ligase, mitochondrial
LOC106306609	XM_013743286.1	179.981	1261.06	7.00663	2.80872	3.86736e-05	0.00288439	Up	cysteine-rich receptor-like protein kinase 10, transcript variant X1
LOC106313393	XM_013751195.1	5.50964	1217.5	220.977	7.78775	3.9541e-16	2.02926e-13	Up	uncharacterized LOC106313393, transcript variant X1
LOC106319484	XM_013757828.1	20.202	1204.44	59.6196	5.89772	2.60371e-12	7.48882e-10	Up	repressor of RNA polymerase III transcription MAF1 homolog, transcript variant X2
LOC106340176	XM_013779042.1	0.01	1185.92	118592	16.8557	1.29277e-19	1.09275e-16	Up	mitochondrial import inner membrane translocase subunit TIM9-like
LOC106326844	XM_013764790.1	173.554	1171.77	6.75161	2.75523	7.0789e-05	0.0048362	Up	peptidyl-prolyl cis-trans isomerase FKBP19, chloroplastic, transcript variant X4
LOC106335602	XM_013774171.1	0.918273	1170.68	1274.87	10.3161	1.93297e-18	1.36604e-15	Up	general negative regulator of transcription subunit 3-like, transcript variant X3
LOC106309473	XM_013746499.1	172.635	1158.7	6.71182	2.74671	7.76218e-05	0.00522028	Up	F-box/kelch-repeat protein At4g38940-like
LOC106294563	XM_013730158.1	249.77	1151.07	4.60854	2.20431	0.0010166	0.0491861	Up	probable low-specificity L-threonine aldolase 1, transcript variant X2
LOC106313521	XM_013751344.1	0.01	1148.9	114890	16.8099	3.16346e-19	2.52543e-16	Up	PIN2/TERF1-interacting telomerase inhibitor 1-like, transcript variant X2
LOC106294756	XM_013730399.1	1.83655	1146.72	624.389	9.2863	1.92279e-17	1.18414e-14	Up	cryptochrome-2, transcript variant X1
LOC106343886	XM_013783235.1	162.534	1139.1	7.00834	2.80907	6.18392e-05	0.00428613	Up	transcription initiation factor TFIID subunit 7-like
LOC106329031	XM_013767598.1	245.179	1135.83	4.63265	2.21184	0.00102407	0.0494918	Up	uncharacterized LOC106329031
LOC106294900	XM_013730601.1	44.0771	1135.83	25.7691	4.68757	3.43238e-09	6.16526e-07	Up	ubiquitin carboxyl-terminal hydrolase 25, transcript variant X1
LOC106295775	XM_013731752.1	0.01	1134.74	113474	16.792	4.47653e-19	3.5087e-16	Up	uncharacterized LOC106295775, transcript variant X1
LOC106295005	XM_013730754.1	113.866	1122.76	9.86038	3.30164	5.69966e-06	0.000532986	Up	leucine--tRNA ligase, cytoplasmic, transcript variant X1
LOC106306357	XM_013742944.1	0.918273	1095.54	1193.04	10.2204	1.18996e-17	7.65639e-15	Up	putative polyol transporter 1, transcript variant X4
LOC106315434	XM_013753158.1	0.01	1094.45	109445	16.7398	1.22127e-18	8.77459e-16	Up	uncharacterized LOC106315434, transcript variant X1
LOC106301471	XM_013737874.1	32.1395	1089	33.8835	5.08251	6.84671e-10	1.36016e-07	Up	lecithin-cholesterol acyltransferase-like 1
LOC106307675	XM_013744730.1	210.284	1081.38	5.14246	2.36246	0.000615025	0.0326516	Up	4-hydroxy-3-methylbut-2-enyl diphosphate reductase, chloroplastic
LOC106319066	XM_013757289.1	94.5821	1077.02	11.3872	3.50934	2.59304e-06	0.000267424	Up	sucrose synthase 3, transcript variant X1
LOC106328565	XM_013767038.1	38.5674	1068.31	27.6998	4.7918	3.80555e-09	6.8072e-07	Up	protein ZINC INDUCED FACILITATOR 1-like, transcript variant X2
LOC106344080	XM_013783460.1	43.1588	1053.06	24.3998	4.60879	1.13134e-08	1.84042e-06	Up	ankyrin repeat-containing protein At3g12360, transcript variant X1
LOC106320432	XM_013758799.1	47.7502	1051.98	22.0308	4.46145	2.42984e-08	3.67536e-06	Up	(E,E)-geranyllinalool synthase-like
LOC106310443	XM_013747677.1	112.948	1044.35	9.24635	3.20888	1.38659e-05	0.00119073	Up	uncharacterized LOC106310443
LOC106327703	XM_013765937.1	15.6106	1033.46	66.2025	6.04881	1.18194e-11	3.10685e-09	Up	conserved oligomeric Golgi complex subunit 7-like
LOC106301781	XM_013738255.1	188.246	1031.28	5.47839	2.45375	0.000486682	0.0263904	Up	zinc finger CCCH domain-containing protein 21
LOC106318122	XM_013755984.1	75.2983	1031.28	13.696	3.77568	9.26806e-07	0.000104318	Up	chaperone protein ClpB1-like, transcript variant X2
LOC106343066	XM_013782192.1	92.7455	1029.11	11.096	3.47197	4.21637e-06	0.00040663	Up	uncharacterized LOC106343066, transcript variant X1
LOC106304470	XM_013740886.1	137.741	1008.42	7.3211	2.87206	8.16172e-05	0.00546341	Up	coatomer subunit alpha-2-like, transcript variant X2
LOC106308516	XM_013745674.1	77.1349	1004.06	13.0169	3.70232	1.61895e-06	0.000176241	Up	WAT1-related protein At4g28040
LOC106313580	XM_013751430.1	196.51	999.703	5.08728	2.34689	0.000862393	0.0430787	Up	methionine gamma-lyase
LOC106316552	XM_013754448.1	118.457	997.525	8.42098	3.07399	3.39338e-05	0.00257999	Up	40S ribosomal protein S30
LOC106318375	XM_013756320.1	7.34618	994.258	135.344	7.08048	2.82108e-13	9.80756e-11	Up	uncharacterized LOC106318375, transcript variant X1
LOC106312862	XM_013750541.1	0.918273	993.169	1081.56	10.0789	1.605e-16	8.74467e-14	Up	phosphoinositide phospholipase C 1, transcript variant X2
LOC106295473	XM_013731386.1	113.866	983.368	8.6362	3.1104	3.09579e-05	0.00238742	Up	66 kDa stress protein, transcript variant X1
LOC106303966	XM_013740328.1	0.01	972.478	97247.8	16.5694	2.94433e-17	1.74424e-14	Up	uncharacterized LOC106303966
LOC106312293	XM_013749757.1	66.1156	971.389	14.6923	3.87699	8.87321e-07	0.000101194	Up	zinc finger protein ZPR1, transcript variant X2
LOC106325649	XM_013763715.1	127.64	965.944	7.56773	2.91986	8.09365e-05	0.00542627	Up	copper transport protein ATX1-like
LOC106336820	XM_013775763.1	56.0146	962.677	17.1862	4.10318	3.20509e-07	4.05185e-05	Up	heat stress transcription factor A-7a
LOC106343912	XM_013783271.1	2.75482	958.321	347.871	8.44241	7.79451e-15	3.32687e-12	Up	nifU-like protein 4, mitochondrial, transcript variant X1
LOC106331459	XM_013769819.1	91.8273	953.965	10.3887	3.37694	1.07337e-05	0.000944328	Up	uncharacterized LOC106331459
LOC106337299	XM_013776390.1	0.01	949.609	94960.9	16.535	5.48322e-17	3.19427e-14	Up	katanin p60 ATPase-containing subunit A-like 2, transcript variant X4
LOC106316608	XM_013754496.1	27.5482	932.185	33.8384	5.08059	4.16253e-09	7.32794e-07	Up	nucleolar protein 58, transcript variant X2
LOC106301852	XM_013738335.1	69.7887	925.651	13.2636	3.7294	2.55134e-06	0.000265666	Up	lysM domain-containing GPI-anchored protein 2
LOC106337618	XM_013776724.1	31.2213	919.117	29.4388	4.87965	1.24004e-08	1.98724e-06	Up	aspartic proteinase A2, transcript variant X2
LOC106306928	XM_013743725.1	15.6106	916.939	58.7381	5.87623	1.40849e-10	3.28208e-08	Up	protein NRT1/ PTR FAMILY 6.2-like, transcript variant X1
LOC106317976	XM_013755804.1	7.34618	912.583	124.226	6.95682	1.97349e-12	5.82705e-10	Up	uncharacterized LOC106317976
LOC106322869	XM_013761015.1	0.01	910.405	91040.5	16.4742	1.6228e-16	8.74467e-14	Up	uncharacterized LOC106322869, transcript variant X1
LOC106322915	XM_013761069.1	5.50964	878.824	159.507	7.31747	1.08745e-12	3.39703e-10	Up	CBS domain-containing protein CBSCBSPB5, transcript variant X2
LOC106318613	XM_013756662.1	147.842	875.557	5.92225	2.56615	0.000564474	0.030266	Up	uncharacterized LOC106318613, transcript variant X2
LOC106340724	XM_013779570.1	35.8126	865.756	24.1746	4.59542	8.35477e-08	1.15438e-05	Up	uncharacterized LOC106340724
LOC106322869	XM_013761016.1	0.01	860.311	86031.1	16.3926	6.72906e-16	3.25936e-13	Up	uncharacterized LOC106322869, transcript variant X2
LOC106310309	XM_013747542.1	0.01	850.51	85051	16.376	8.93073e-16	4.23071e-13	Up	photosynthetic NDH subunit of subcomplex B 4, chloroplastic-like, transcript variant X1
LOC106324683	XM_013762644.1	67.0339	841.798	12.5578	3.65051	7.04413e-06	0.000651642	Up	ubiquitin-conjugating enzyme E2 2, transcript variant X2
LOC106343712	XM_013783005.1	0.01	841.798	84179.8	16.3612	1.15011e-15	5.38914e-13	Up	protein STRICTOSIDINE SYNTHASE-LIKE 5-like, transcript variant X1
LOC106295045	XM_013730816.1	12.8558	837.442	65.1411	6.0255	2.6323e-10	5.87958e-08	Up	uncharacterized LOC106295045, transcript variant X4
LOC106309669	XM_013746751.1	0.01	831.997	83199.7	16.3443	1.53101e-15	7.09681e-13	Up	tetratricopeptide repeat protein 4 homolog, transcript variant X1
LOC106323257	XM_013761413.1	109.274	828.73	7.58393	2.92295	0.000167445	0.0104012	Up	UDP-glycosyltransferase 84A3-like
LOC106337618	XM_013776723.1	48.6684	818.929	16.8267	4.07268	1.37353e-06	0.000152215	Up	aspartic proteinase A2, transcript variant X1
LOC106344191	XM_013783609.1	134.068	814.573	6.07583	2.60308	0.000646733	0.0339173	Up	uncharacterized LOC106344191
LOC106311589	XM_013748812.1	0.01	806.95	80695	16.3002	3.20369e-15	1.42379e-12	Up	protein TRIGALACTOSYLDIACYLGLYCEROL 1, chloroplastic, transcript variant X1
LOC106317905	XM_013755715.1	23.8751	802.594	33.6164	5.07109	2.26723e-08	3.45364e-06	Up	V-type proton ATPase subunit F, transcript variant X2
LOC106312896	XM_013750591.1	11.9375	799.327	66.9591	6.06521	4.2602e-10	8.95868e-08	Up	probable helicase MAGATAMA 3, transcript variant X2
LOC106328253	XM_013766665.1	68.8704	797.149	11.5746	3.53289	1.66077e-05	0.00139018	Up	metallothionein-like protein type 2
LOC106328324	XM_013766748.1	35.8126	796.06	22.2285	4.47434	3.09587e-07	3.92529e-05	Up	putative inactive flavonol synthase 2
LOC106321797	XM_013760034.1	65.1973	785.17	12.043	3.59012	1.44136e-05	0.0012353	Up	uncharacterized LOC106321797
LOC106314715	XM_013752552.1	20.202	774.28	38.3269	5.26029	1.53555e-08	2.42476e-06	Up	protein RBL, transcript variant X2
LOC106317859	XM_013755648.1	14.6924	771.013	52.4771	5.71362	2.65371e-09	4.90728e-07	Up	uncharacterized LOC106317859, transcript variant X1
LOC106315408	XM_013753135.1	68.8704	755.767	10.9737	3.45598	3.15902e-05	0.00243183	Up	anthranilate phosphoribosyltransferase, chloroplastic-like, transcript variant X1
LOC106295696	XM_013731669.1	123.967	741.61	5.98233	2.58071	0.00101023	0.0490427	Up	protein SRG1-like
LOC106325241	XM_013763276.1	0.01	741.61	74161	16.1784	2.31199e-14	9.31472e-12	Up	heat stress transcription factor B-2a-like
LOC106343096	XM_013782231.1	58.7694	731.809	12.4522	3.63833	1.86226e-05	0.00152624	Up	probable 1-acyl-sn-glycerol-3-phosphate acyltransferase 5, transcript variant X3
LOC106336817	XM_013775758.1	109.274	729.631	6.67705	2.73921	0.0006016	0.0320178	Up	vesicle-associated membrane protein 727-like, transcript variant X1
LOC106342813	XM_013781848.1	0.01	729.631	72963.1	16.1549	3.34815e-14	1.27731e-11	Up	uncharacterized LOC106342813, transcript variant X2
LOC106331377	XM_013769717.1	118.457	722.008	6.0951	2.60765	0.00101385	0.0491513	Up	U3 small nucleolar ribonucleoprotein protein IMP3-like, transcript variant X2
LOC106334611	XM_013772927.1	116.621	719.83	6.17241	2.62583	0.000960458	0.0470504	Up	receptor-like protein kinase At5g59670
LOC106336514	XM_013775359.1	66.1156	719.83	10.8874	3.44459	4.40983e-05	0.00323305	Up	diacylglycerol kinase 1-like, transcript variant X2
LOC106295324	XM_013731194.1	106.52	716.563	6.72705	2.74997	0.000623049	0.0329155	Up	adenine phosphoribosyltransferase 1, chloroplastic, transcript variant X3
LOC106331761	XM_013770172.1	21.1203	716.563	33.9277	5.08439	7.07519e-08	9.90275e-06	Up	serine carboxypeptidase-like 42, transcript variant X1
LOC106331966	XM_013770407.1	61.5243	704.584	11.4521	3.51754	3.77563e-05	0.00282086	Up	NADH dehydrogenase [ubiquinone] 1 beta subcomplex subunit 9-like, transcript variant X2
LOC106343904	XM_013783263.1	18.3655	696.961	37.9496	5.24601	5.08952e-08	7.33792e-06	Up	probable prefoldin subunit 2, transcript variant X2
LOC106298936	XM_013735064.1	63.3608	693.694	10.9483	3.45264	5.30268e-05	0.00375629	Up	uncharacterized LOC106298936
LOC106326841	XM_013764786.1	0.01	687.16	68716	16.0684	1.26998e-13	4.56229e-11	Up	uncharacterized LOC106326841, transcript variant X1
LOC106305462	XM_013741826.1	0.01	683.893	68389.3	16.0615	1.40899e-13	5.01986e-11	Up	pyrophosphate--fructose 6-phosphate 1-phosphotransferase subunit beta 1-like, transcript variant X1
LOC106309530	XM_013746594.1	0.918273	682.804	743.574	9.53833	1.12211e-12	3.45523e-10	Up	E3 ubiquitin-protein ligase KEG, transcript variant X3
LOC106327881	XM_013766180.1	91.8273	663.202	7.22228	2.85245	0.000596684	0.0318347	Up	probable leucine-rich repeat receptor-like protein kinase At5g49770, transcript variant X2
LOC106343066	XM_013782193.1	5.50964	661.024	119.976	6.9066	3.72109e-10	7.94121e-08	Up	uncharacterized LOC106343066, transcript variant X2
LOC106342344	XM_013781251.1	58.7694	651.223	11.081	3.47001	7.13936e-05	0.00486979	Up	U-box domain-containing protein 33, transcript variant X1
LOC106335915	XM_013774594.1	0.01	651.223	65122.3	15.9909	4.02364e-13	1.37663e-10	Up	probable ubiquitin-conjugating enzyme E2 37
LOC106294756	XM_013730401.1	0.01	649.045	64904.5	15.986	4.31815e-13	1.4543e-10	Up	cryptochrome-2, transcript variant X3
LOC106294344	XM_013729897.1	91.8273	647.956	7.05625	2.8189	0.000739076	0.0380201	Up	phytochrome A, transcript variant X3
LOC106315829	XM_013753666.1	94.5821	644.689	6.81618	2.76896	0.000895465	0.0443198	Up	probable serine/threonine protein kinase IREH1, transcript variant X2
LOC106304066	XM_013740458.1	0.01	644.689	64468.9	15.9763	4.9747e-13	1.64237e-10	Up	protein TIFY 8, transcript variant X2
LOC106318335	XM_013756269.1	2.75482	641.422	232.836	7.86317	5.38516e-11	1.31903e-08	Up	ubiquitin carboxyl-terminal hydrolase 13, transcript variant X1
LOC106325298	XM_013763340.1	58.7694	639.244	10.8771	3.44323	8.72912e-05	0.00579821	Up	uncharacterized LOC106325298, transcript variant X3
LOC106294462	XM_013730021.1	1.83655	637.066	346.883	8.4383	1.97215e-11	5.00103e-09	Up	glycerol-3-phosphate acyltransferase, chloroplastic, transcript variant X2
LOC106298362	XM_013734471.1	0.918273	628.354	684.278	9.41844	6.22099e-12	1.67613e-09	Up	ranBP2-type zinc finger protein At1g67325-like, transcript variant X1
LOC106317986	XM_013755813.1	0.01	626.176	62617.6	15.9343	9.11368e-13	2.86775e-10	Up	E3 ubiquitin-protein ligase RHF2A-like, transcript variant X1
LOC106331941	XM_013770382.1	33.9761	623.998	18.3658	4.19895	6.6588e-06	0.000617321	Up	transmembrane emp24 domain-containing protein p24beta3-like
LOC106296392	XM_013732521.1	37.6492	622.909	16.5451	4.04833	1.16049e-05	0.0010127	Up	probable plastidic glucose transporter 2, transcript variant X2
LOC106340045	XM_013778914.1	29.3847	618.553	21.0501	4.39576	3.50568e-06	0.000345827	Up	uncharacterized protein DDB_G0283697-like
LOC106340522	XM_013779392.1	0.01	614.197	61419.7	15.9064	1.35343e-12	4.13794e-10	Up	polycomb group protein FERTILIZATION-INDEPENDENT SEED 2-like
LOC106328401	XM_013766838.1	0.01	613.108	61310.8	15.9039	1.40323e-12	4.25998e-10	Up	exosome complex exonuclease RRP46 homolog, transcript variant X2
LOC106327371	XM_013765513.1	4.59136	603.307	131.4	7.03783	9.61281e-10	1.89223e-07	Up	5'-nucleotidase SurE, transcript variant X3
LOC106306755	XM_013743487.1	33.9761	600.04	17.6607	4.14247	1.07953e-05	0.000947807	Up	spermidine synthase 1-like
LOC106313501	XM_013751317.1	0.01	600.04	60004	15.8728	2.17006e-12	6.36389e-10	Up	transcription factor bHLH77-like, transcript variant X1
LOC106306055	XM_013742511.1	3.67309	595.684	162.175	7.34141	5.46821e-10	1.12252e-07	Up	major centromere autoantigen B-like, transcript variant X3
LOC106314269	XM_013752172.1	0.01	594.595	59459.5	15.8596	2.60577e-12	7.48882e-10	Up	peroxisome biogenesis protein 22-like, transcript variant X1
LOC106318753	XM_013756872.1	66.1156	592.417	8.96031	3.16355	0.000340349	0.0195628	Up	cytochrome c oxidase subunit 5b-1, mitochondrial, transcript variant X4
LOC106334462	XM_013772748.1	68.8704	583.705	8.4754	3.08328	0.000475796	0.0258979	Up	ABC transporter A family member 1, transcript variant X2
LOC106316018	XM_013753880.1	25.7116	578.26	22.4902	4.49122	4.24538e-06	0.000408514	Up	NADH dehydrogenase [ubiquinone] 1 beta subcomplex subunit 8, mitochondrial-like, transcript variant X3
LOC106326581	XM_013764516.1	58.7694	573.904	9.76534	3.28767	0.000262431	0.015583	Up	E3 ubiquitin-protein ligase At4g11680-like, transcript variant X1
LOC106310309	XM_013747543.1	0.01	571.726	57172.6	15.803	5.66757e-12	1.54635e-09	Up	photosynthetic NDH subunit of subcomplex B 4, chloroplastic-like, transcript variant X2
LOC106323223	XM_013761372.1	28.4664	560.836	19.7016	4.30024	1.01917e-05	0.000902871	Up	disease resistance protein TAO1-like, transcript variant X5
LOC106335939	XM_013774625.1	12.8558	560.836	43.6251	5.44709	2.37504e-07	3.06543e-05	Up	E3 ubiquitin-protein ligase BRE1-like 2, transcript variant X1
LOC106328880	XM_013767510.1	0.01	559.747	55974.7	15.7725	8.5621e-12	2.27842e-09	Up	probable beta-1,3-galactosyltransferase 16, transcript variant X2
LOC106313599	XM_013751457.1	19.2837	551.035	28.5751	4.83669	1.98837e-06	0.000212696	Up	COP9 signalosome complex subunit 3-like, transcript variant X1
LOC106323606	XM_013761701.1	0.918273	548.857	597.706	9.22329	8.46529e-11	2.03872e-08	Up	60S ribosomal protein L18-2-like
LOC106328086	XM_013766448.1	0.01	547.768	54776.8	15.7413	1.29852e-11	3.3926e-09	Up	glutaredoxin-C1
LOC106342658	XM_013781654.1	5.50964	544.501	98.827	6.62683	1.09325e-08	1.78974e-06	Up	probable ADP-ribosylation factor GTPase-activating protein AGD14, transcript variant X1
LOC106343096	XM_013782229.1	0.01	539.056	53905.6	15.7181	1.76221e-11	4.52186e-09	Up	probable 1-acyl-sn-glycerol-3-phosphate acyltransferase 5, transcript variant X1
LOC106328830	XM_013767357.1	56.0146	529.255	9.44851	3.24009	0.000450712	0.0247616	Up	pectinesterase/pectinesterase inhibitor 3-like
LOC106299038	XM_013735168.1	7.34618	520.543	70.859	6.14688	6.70857e-08	9.42019e-06	Up	probable eukaryotic translation initiation factor 5-2, transcript variant X1
LOC106293609	XM_013729284.1	61.5243	511.831	8.31917	3.05644	0.000917535	0.0453081	Up	transcription factor HY5-like
LOC106295881	XM_013731873.1	17.4472	511.831	29.336	4.8746	3.28229e-06	0.000331373	Up	homeobox protein HAT3.1, transcript variant X1
LOC106317760	XM_013755531.1	18.3655	504.208	27.4541	4.77895	4.97463e-06	0.00047236	Up	uncharacterized LOC106317760, transcript variant X2
LOC106315578	XM_013753345.1	0.918273	502.03	546.711	9.09463	4.24038e-10	8.95868e-08	Up	serine/threonine protein phosphatase 2A 57 kDa regulatory subunit B' iota isoform-like
LOC106326369	XM_013764366.1	20.202	499.852	24.7427	4.62893	8.41884e-06	0.000760855	Up	membrane protein of ER body 1, transcript variant X1
LOC106306357	XM_013742941.1	0.918273	498.763	543.153	9.08522	4.75481e-10	9.90218e-08	Up	putative polyol transporter 1, transcript variant X1
LOC106320362	XM_013758719.1	34.8944	496.585	14.2311	3.83097	0.000101422	0.0066346	Up	uncharacterized LOC106320362, transcript variant X2
LOC106316604	XM_013754492.1	6.42791	496.585	77.2545	6.27155	8.22699e-08	1.14038e-05	Up	uncharacterized LOC106316604
LOC106303621	XM_013739909.1	0.01	490.051	49005.1	15.5806	1.02111e-10	2.40962e-08	Up	putative uncharacterized protein DDB_G0270496, transcript variant X1
LOC106293021	XM_013728698.1	13.7741	488.962	35.4987	5.14969	2.12906e-06	0.000226063	Up	senescence-associated protein DIN1, transcript variant X2
LOC106298002	XM_013734111.1	3.67309	488.962	133.12	7.05658	1.56058e-08	2.4553e-06	Up	uncharacterized LOC106298002, transcript variant X1
LOC106331791	XM_013770204.1	1.83655	482.428	262.682	8.03717	3.0653e-09	5.52895e-07	Up	hevein-like preproprotein
LOC106307062	XM_013743910.1	52.3415	479.161	9.1545	3.19448	0.000811374	0.0409094	Up	probable sucrose-phosphate synthase 2, transcript variant X1
LOC106322505	XM_013760545.1	5.50964	479.161	86.9678	6.44241	8.08198e-08	1.12389e-05	Up	GDP-mannose 3,5-epimerase-like, transcript variant X1
LOC106342881	XM_013781935.1	3.67309	479.161	130.452	7.02737	2.14787e-08	3.28342e-06	Up	ABC transporter E family member 2-like, transcript variant X1
LOC106295469	XM_013731382.1	5.50964	476.983	86.5724	6.43584	8.65072e-08	1.19145e-05	Up	14-3-3-like protein GF14 epsilon, transcript variant X2
LOC106342161	XM_013781019.1	0.01	474.805	47480.5	15.535	1.78851e-10	4.1011e-08	Up	inositol 1,3,4-trisphosphate 5/6-kinase 4, transcript variant X1
LOC106306762	XM_013743501.1	0.918273	472.627	514.691	9.00756	1.20029e-09	2.34132e-07	Up	uncharacterized LOC106306762, transcript variant X2
LOC106343315	XM_013782495.1	0.01	470.449	47044.9	15.5217	2.10172e-10	4.76858e-08	Up	MLP-like protein 328
LOC106314681	XM_013752521.1	34.8944	469.36	13.4509	3.74963	0.000178189	0.0109737	Up	uncharacterized LOC106314681, transcript variant X2
LOC106343820	XM_013783145.1	0.01	463.915	46391.5	15.5016	2.6801e-10	5.95549e-08	Up	SH3 and multiple ankyrin repeat domains protein 1, transcript variant X2
LOC106336510	XM_013775352.1	28.4664	462.826	16.2586	4.02313	8.70523e-05	0.00579126	Up	geranylgeranyl transferase type-2 subunit beta-like, transcript variant X1
LOC106324931	XM_013762936.1	27.5482	462.826	16.8006	4.07044	7.58695e-05	0.0051184	Up	YTH domain-containing family protein 2-like
LOC106320013	XM_013758379.1	0.918273	461.737	502.832	8.97393	1.77474e-09	3.40032e-07	Up	uncharacterized LOC106320013, transcript variant X1
LOC106301766	XM_013738236.1	0.01	460.648	46064.8	15.4914	3.02791e-10	6.6259e-08	Up	uncharacterized LOC106301766, transcript variant X1
LOC106343611	XM_013782876.1	2.75482	455.203	165.239	7.36841	2.10633e-08	3.23138e-06	Up	prohibitin-2, mitochondrial-like, transcript variant X3
LOC106322508	XM_013760561.1	0.01	455.203	45520.3	15.4742	3.71334e-10	7.94121e-08	Up	UPF0725 protein At4g29550-like, transcript variant X2
LOC106313837	XM_013751758.1	46.8319	449.758	9.60366	3.26358	0.000881733	0.043791	Up	ATP-dependent zinc metalloprotease FTSH 6, chloroplastic-like
LOC106333662	XM_013772078.1	1.83655	449.758	244.893	7.93601	9.56187e-09	1.59974e-06	Up	lachrymatory-factor synthase-like
LOC106341044	XM_013779861.1	29.3847	448.669	15.2688	3.93251	0.000135796	0.00862155	Up	non-specific lipid-transfer protein 1
LOC106320168	XM_013758537.1	0.01	447.58	44758	15.4499	4.9485e-10	1.0256e-07	Up	F-box protein PP2-A11-like, transcript variant X1
LOC106343531	XM_013782766.1	1.83655	446.491	243.114	7.92549	1.0729e-08	1.7721e-06	Up	uncharacterized LOC106343531
LOC106304295	XM_013740706.1	42.2405	441.046	10.4413	3.38423	0.000689785	0.0357833	Up	heat stress transcription factor A-7a-like
LOC106343656	XM_013782927.1	7.34618	434.512	59.148	5.88626	8.84008e-07	0.000101084	Up	probable purine permease 14, transcript variant X1
LOC106315398	XM_013753125.1	22.0385	432.334	19.6172	4.29404	6.19305e-05	0.00428613	Up	choline-phosphate cytidylyltransferase 2-like, transcript variant X1
LOC106302072	XM_013738585.1	19.2837	429.067	22.2502	4.47575	3.95502e-05	0.0029295	Up	uncharacterized LOC106302072, transcript variant X1
LOC106324757	XM_013762736.1	9.18273	427.978	46.6068	5.54247	2.39654e-06	0.000250758	Up	L-ascorbate peroxidase 2, cytosolic
LOC106343066	XM_013782194.1	12.8558	420.355	32.6976	5.03111	1.03986e-05	0.000916715	Up	uncharacterized LOC106343066, transcript variant X3
LOC106328882	XM_013767417.1	27.5482	415.999	15.1008	3.91655	0.000217901	0.0131931	Up	uncharacterized LOC106328882, transcript variant X1
LOC106313671	XM_013751555.1	31.2213	411.643	13.1847	3.72079	0.000388487	0.021978	Up	splicing factor U2af large subunit B-like, transcript variant X5
LOC106331450	XM_013769807.1	39.4857	410.554	10.3975	3.37817	0.000970348	0.0474271	Up	uncharacterized LOC106331450
LOC106298452	XM_013734580.1	14.6924	406.198	27.6469	4.78904	2.52675e-05	0.00199133	Up	zinc finger CCCH domain-containing protein 16, transcript variant X2
LOC106342264	XM_013781141.1	2.75482	406.198	147.45	7.20408	1.14863e-07	1.55712e-05	Up	protein IQ-DOMAIN 14-like, transcript variant X6
LOC106322508	XM_013760571.1	0.01	406.198	40619.8	15.3099	2.42451e-09	4.50509e-07	Up	UPF0725 protein At4g29550-like, transcript variant X3
LOC106304254	XM_013740663.1	30.303	405.108	13.3686	3.74078	0.00040006	0.0225146	Up	uncharacterized LOC106304254
LOC106301702	XM_013738162.1	0.01	402.93	40293	15.2982	2.75466e-09	5.01058e-07	Up	uncharacterized LOC106301702, transcript variant X2
LOC106307880	XM_013744966.1	0.01	400.752	40075.2	15.2904	2.99993e-09	5.43378e-07	Up	uncharacterized LOC106307880, transcript variant X2
LOC106313900	XM_013751829.1	1.83655	397.485	216.431	7.75776	6.22569e-08	8.85754e-06	Up	protein LATERAL ROOT PRIMORDIUM 1, transcript variant X1
LOC106293547	XM_013729228.1	16.5289	396.396	23.982	4.58388	5.07866e-05	0.00363078	Up	4-coumarate--CoA ligase 4-like
LOC106306163	XM_013742656.1	14.6924	393.129	26.7574	4.74187	3.59811e-05	0.00271648	Up	WAT1-related protein At3g28100-like, transcript variant X3
LOC106325001	XM_013763017.1	0.01	393.129	39312.9	15.2627	4.04815e-09	7.18156e-07	Up	protein C2-DOMAIN ABA-RELATED 10-like, transcript variant X2
LOC106324533	XM_013762489.1	2.75482	386.595	140.334	7.13272	2.29724e-07	2.97392e-05	Up	serine/arginine-rich splicing factor SR45a-like, transcript variant X1
LOC106295312	XM_013731180.1	32.1395	381.15	11.8592	3.56794	0.000837932	0.0421487	Up	auxin response factor 19, transcript variant X2
LOC106318318	XM_013756240.1	6.42791	376.794	58.6185	5.87328	3.4728e-06	0.000345827	Up	DNA (cytosine-5)-methyltransferase DRM2-like, transcript variant X1
LOC106325644	XM_013763706.1	0.01	372.438	37243.8	15.1847	9.21398e-09	1.55158e-06	Up	uncharacterized LOC106325644, transcript variant X14
LOC106305025	XM_013741404.1	0.01	369.171	36917.1	15.172	1.05045e-08	1.74841e-06	Up	uncharacterized LOC106305025
LOC106300421	XM_013736555.1	0.01	366.993	36699.3	15.1635	1.14659e-08	1.85821e-06	Up	dual specificity tyrosine-phosphorylation-regulated kinase 1A-like, transcript variant X1
LOC106325393	XM_013763449.1	2.75482	361.548	131.242	7.03609	5.63722e-07	6.75042e-05	Up	2-dehydro-3-deoxyphosphooctonate aldolase 1-like, transcript variant X2
LOC106335503	XM_013774040.1	0.01	361.548	36154.8	15.1419	1.42815e-08	2.27181e-06	Up	putative ER lumen protein-retaining receptor C28H8.4
LOC106318213	XM_013756092.1	0.01	358.281	35828.1	15.1288	1.63e-08	2.54593e-06	Up	G-type lectin S-receptor-like serine/threonine-protein kinase At1g61370, transcript variant X1
LOC106342617	XM_013781607.1	18.3655	356.103	19.3899	4.27723	0.000211243	0.012826	Up	aspartic proteinase-like protein 2, transcript variant X2
LOC106343330	XM_013782510.1	3.67309	356.103	96.9493	6.59916	1.39693e-06	0.000154411	Up	cytochrome P450 72A15, transcript variant X1
LOC106321546	XM_013759803.1	8.26445	355.014	42.9568	5.42481	1.53012e-05	0.00129591	Up	GTPase-activating protein GYP7-like, transcript variant X1
LOC106329250	XM_013767878.1	0.918273	355.014	386.611	8.59474	9.68898e-08	1.32178e-05	Up	cytochrome P450 704C1-like
LOC106333503	XM_013771940.1	22.0385	353.925	16.0594	4.00534	0.000416716	0.0232999	Up	uncharacterized LOC106333503, transcript variant X1
LOC106306172	XM_013742796.1	2.75482	353.925	128.475	7.00534	7.42788e-07	8.70131e-05	Up	anaphase-promoting complex subunit 8, transcript variant X2
LOC106312273	XM_013749728.1	0.01	353.925	35392.5	15.1112	1.94521e-08	3.0164e-06	Up	binding partner of ACD11 1-like, transcript variant X1
LOC106344515	XM_013783882.1	0.01	352.836	35283.6	15.1067	2.0333e-08	3.13048e-06	Up	ELMO domain-containing protein A-like
LOC106323793	XM_013761864.1	0.01	349.569	34956.9	15.0933	2.32277e-08	3.52578e-06	Up	uncharacterized LOC106323793, transcript variant X1
LOC106341560	XM_013780307.1	0.01	344.124	34412.4	15.0706	2.90184e-08	4.34359e-06	Up	uncharacterized LOC106341560, transcript variant X2
LOC106306737	XM_013743466.1	0.01	340.857	34085.7	15.0569	3.31795e-08	4.91524e-06	Up	vesicle-associated protein 2-1, transcript variant X3
LOC106315512	XM_013753298.1	12.8558	338.679	26.3445	4.71943	0.000103025	0.00669881	Up	BOI-related E3 ubiquitin-protein ligase 1, transcript variant X1
LOC106301966	XM_013738466.1	3.67309	338.679	92.2056	6.52678	2.58375e-06	0.000267105	Up	uncharacterized LOC106301966, transcript variant X3
LOC106324710	XM_013762681.1	0.01	338.679	33867.9	15.0476	3.62869e-08	5.35716e-06	Up	uncharacterized LOC106324710, transcript variant X4
LOC106332747	XM_013771241.1	0.01	333.234	33323.4	15.0242	4.54189e-08	6.59247e-06	Up	uncharacterized LOC106332747, transcript variant X2
LOC106312764	XM_013750403.1	3.67309	329.967	89.8337	6.48919	3.52122e-06	0.000346567	Up	uncharacterized LOC106312764, transcript variant X34
LOC106344408	XM_013783803.1	19.2837	328.878	17.0547	4.0921	0.000499951	0.0270759	Up	sugar transporter ERD6-like 8, transcript variant X2
LOC106318040	XM_013755877.1	0.01	328.878	32887.8	15.0053	5.43905e-08	7.78976e-06	Up	uncharacterized LOC106318040, transcript variant X2
LOC106321583	XM_013759833.1	0.01	328.878	32887.8	15.0053	5.43905e-08	7.78976e-06	Up	F-box/kelch-repeat protein At3g16740-like
LOC106335176	XM_013773620.1	6.42791	323.433	50.3171	5.65298	1.97348e-05	0.00160216	Up	2-methoxy-6-polyprenyl-1,4-benzoquinol methylase, mitochondrial-like, transcript variant X1
LOC106312731	XM_013750364.1	0.01	316.899	31689.9	14.9517	8.95719e-08	1.22583e-05	Up	myelin transcription factor 1-like protein, transcript variant X2
LOC106323084	XM_013761251.1	0.01	311.454	31145.4	14.9267	1.12541e-07	1.53045e-05	Up	uncharacterized LOC106323084, transcript variant X1
LOC106343688	XM_013782975.1	0.918273	310.365	337.988	8.40083	5.65763e-07	6.75609e-05	Up	uncharacterized LOC106343688
LOC106295285	XM_013731145.1	0.01	310.365	31036.5	14.9217	1.17812e-07	1.57237e-05	Up	beta-glucosidase 9-like, transcript variant X1
LOC106327540	XM_013765702.1	12.8558	309.276	24.0573	4.5884	0.000238148	0.0142985	Up	formin-like protein 6, transcript variant X2
LOC106339985	XM_013778839.1	0.01	306.009	30600.9	14.9013	1.41536e-07	1.86589e-05	Up	oxygen-evolving enhancer protein 2-1, chloroplastic-like
LOC106327247	XM_013765351.1	16.5289	302.742	18.3159	4.19503	0.000611357	0.0324969	Up	histidine kinase 5-like
LOC106335041	XM_013773458.1	16.5289	301.653	18.2501	4.18983	0.000629434	0.033131	Up	40S ribosomal protein S27-2
LOC106317679	XM_013755460.1	5.50964	301.653	54.7502	5.77479	2.68199e-05	0.00209832	Up	protein BOLA2-like, transcript variant X2
LOC106330916	XM_013769305.1	0.918273	299.475	326.129	8.3493	8.77166e-07	0.000101084	Up	uncharacterized LOC106330916
LOC106321747	XM_013759989.1	18.3655	296.208	16.1286	4.01155	0.000996596	0.0484901	Up	pectinesterase/pectinesterase inhibitor 3-like
LOC106328954	XM_013767504.1	1.83655	290.763	158.321	7.30671	3.4914e-06	0.000345827	Up	poly [ADP-ribose] polymerase 2, transcript variant X1
LOC106323239	XM_013761390.1	9.18273	288.585	31.427	4.97393	0.00016538	0.0102877	Up	G-type lectin S-receptor-like serine/threonine-protein kinase At1g67520
LOC106332257	XM_013770733.1	0.01	286.407	28640.7	14.8058	3.25515e-07	4.09114e-05	Up	ran-binding protein 9-like
LOC106300526	XM_013736680.1	0.918273	285.318	310.712	8.27943	1.55803e-06	0.000170903	Up	uncharacterized LOC106300526, transcript variant X3
LOC106306393	XM_013743034.1	0.01	278.784	27878.4	14.7669	4.51342e-07	5.52752e-05	Up	oxysterol-binding protein-related protein 2A, transcript variant X5
LOC106312605	XM_013750183.1	0.01	276.606	27660.6	14.7555	4.95665e-07	6.00214e-05	Up	homeobox-leucine zipper protein HDG2, transcript variant X6
LOC106336538	XM_013775383.1	0.01	274.428	27442.8	14.7441	5.44415e-07	6.53737e-05	Up	uncharacterized LOC106336538
LOC106298716	XM_013734859.1	6.42791	272.25	42.3544	5.40444	0.000107923	0.00699836	Up	uncharacterized LOC106298716, transcript variant X1
LOC106318319	XM_013756248.1	11.0193	271.161	24.6079	4.62105	0.000465058	0.0254677	Up	tRNA (adenine(58)-N(1))-methyltransferase catalytic subunit TRMT61A, transcript variant X3
LOC106337299	XM_013776388.1	0.01	271.161	27116.1	14.7269	6.26834e-07	7.44413e-05	Up	katanin p60 ATPase-containing subunit A-like 2, transcript variant X2
LOC106302167	XM_013738694.1	1.83655	270.072	147.055	7.20021	7.84415e-06	0.000713404	Up	replication protein A 70 kDa DNA-binding subunit B-like, transcript variant X1
LOC106293145	XM_013728818.1	0.01	270.072	27007.2	14.7211	6.57037e-07	7.78138e-05	Up	uncharacterized LOC106293145
LOC106312420	XM_013749938.1	6.42791	268.983	41.8462	5.38702	0.000120374	0.00774506	Up	uncharacterized LOC106312420, transcript variant X1
LOC106332863	XM_013771359.1	11.9375	267.894	22.4413	4.48809	0.000636819	0.033438	Up	uncharacterized LOC106332863
LOC106306167	XM_013742663.1	0.01	264.627	26462.7	14.6917	8.31765e-07	9.66484e-05	Up	probable plastid-lipid-associated protein 4, chloroplastic, transcript variant X1
LOC106313746	XM_013751669.1	0.01	263.538	26353.8	14.6857	8.72023e-07	0.000100783	Up	ATP-dependent RNA helicase SUV3, mitochondrial, transcript variant X4
LOC106321165	XM_013759480.1	4.59136	259.182	56.45	5.8189	7.49486e-05	0.00507215	Up	uncharacterized LOC106321165, transcript variant X2
LOC106334974	XM_013773388.1	0.01	257.004	25700.4	14.6495	1.15881e-06	0.000129417	Up	cytochrome P450 72A15-like, transcript variant X1
LOC106333044	XM_013771527.1	5.50964	255.915	46.4487	5.53757	0.000128598	0.0081887	Up	probable LRR receptor-like serine/threonine-protein kinase At3g47570, transcript variant X1
LOC106324656	XM_013762610.1	2.75482	252.648	91.7115	6.51903	3.2268e-05	0.00247077	Up	probable disease resistance protein At1g59620, transcript variant X1
LOC106324656	XM_013762611.1	2.75482	252.648	91.7115	6.51903	3.2268e-05	0.00247077	Up	probable disease resistance protein At1g59620, transcript variant X2
LOC106306686	XM_013743396.1	0.918273	252.648	275.134	8.10399	5.96637e-06	0.000555517	Up	putative G3BP-like protein, transcript variant X2
LOC106329556	XM_013768242.1	10.101	250.47	24.7966	4.63207	0.00068931	0.0357833	Up	putative F-box protein At3g24580, transcript variant X2
LOC106302167	XM_013738695.1	1.83655	249.381	135.788	7.08522	1.77596e-05	0.00146561	Up	replication protein A 70 kDa DNA-binding subunit B-like, transcript variant X2
LOC106321072	XM_013759391.1	0.01	249.381	24938.1	14.6061	1.61725e-06	0.000176241	Up	uncharacterized LOC106321072
LOC106304493	XM_013740899.1	10.101	246.114	24.3653	4.60676	0.000787083	0.0398712	Up	allene oxide cyclase 2, chloroplastic-like
LOC106294756	XM_013730400.1	1.83655	245.025	133.416	7.05979	2.11143e-05	0.00169817	Up	cryptochrome-2, transcript variant X2
LOC106296934	XM_013733196.1	6.42791	241.758	37.6107	5.23307	0.000299734	0.0175322	Up	DNA ligase 1, transcript variant X1
LOC106295417	XM_013731312.1	0.01	241.758	24175.8	14.5613	2.26109e-06	0.00023774	Up	zinc finger BED domain-containing protein DAYSLEEPER-like
LOC106328133	XM_013766507.1	7.34618	239.58	32.6129	5.02737	0.000442178	0.024407	Up	auxin response factor 11-like, transcript variant X1
LOC106333052	XM_013771536.1	0.918273	239.58	260.903	8.02737	1.02789e-05	0.00090802	Up	high mobility group B protein 6-like, transcript variant X3
LOC106337386	XM_013776483.1	0.01	238.491	23849.1	14.5416	2.61176e-06	0.000268712	Up	protein PLASTID MOVEMENT IMPAIRED 15, transcript variant X3
LOC106295524	XM_013731450.1	0.01	231.957	23195.7	14.5016	3.48822e-06	0.000345827	Up	protein POLLENLESS 3-LIKE 2-like, transcript variant X1
LOC106342439	XM_013781371.1	0.01	231.957	23195.7	14.5016	3.48822e-06	0.000345827	Up	myosin-10, transcript variant X4
LOC106344429	XM_013783812.1	5.50964	230.868	41.9026	5.38897	0.000305491	0.0178448	Up	bidirectional sugar transporter SWEET11
LOC106320211	XM_013758578.1	0.918273	229.779	250.23	7.96711	1.54983e-05	0.00131003	Up	DEAD-box ATP-dependent RNA helicase 14-like, transcript variant X2
LOC106335089	XM_013773514.1	0.01	228.69	22869	14.4811	4.03331e-06	0.000392488	Up	protein OSCA1, transcript variant X3
LOC106344128	XM_013783518.1	1.83655	226.512	123.336	6.94645	4.42228e-05	0.00323668	Up	cytochrome c oxidase subunit 6b-3, transcript variant X2
LOC106302933	XM_013739331.1	0.918273	226.512	246.672	7.94645	1.77808e-05	0.00146561	Up	uncharacterized LOC106302933
LOC106323758	XM_013761832.1	0.01	223.245	22324.5	14.4463	5.14156e-06	0.000487137	Up	uncharacterized LOC106323758
LOC106305642	XM_013741994.1	0.918273	219.978	239.557	7.90422	2.34223e-05	0.00185609	Up	uncharacterized LOC106305642, transcript variant X2
LOC106303635	XM_013739929.1	0.01	219.978	21997.8	14.4251	5.95056e-06	0.000555244	Up	cyclin-dependent kinase F-4-like, transcript variant X1
LOC106298461	XM_013734594.1	1.83655	215.622	117.406	6.87537	6.85187e-05	0.00469399	Up	chaperone protein DnaJ, transcript variant X2
LOC106339950	XM_013778817.1	0.01	215.622	21562.2	14.3962	7.23461e-06	0.000666404	Up	uncharacterized LOC106339950
LOC106333315	XM_013771781.1	0.01	213.444	21344.4	14.3816	7.979e-06	0.00072414	Up	heavy metal-associated isoprenylated plant protein 26
LOC106344870	XM_013784171.1	0.918273	211.266	230.069	7.84592	3.38777e-05	0.00257999	Up	cytochrome P450 705A5-like
LOC106344991	XM_013784273.1	0.918273	211.266	230.069	7.84592	3.38777e-05	0.00257999	Up	cytochrome P450 705A20-like
LOC106307423	XM_013744382.1	0.01	211.266	21126.6	14.3668	8.80138e-06	0.000793763	Up	uncharacterized protein DDB_G0285917-like
LOC106325080	XM_013763106.1	6.42791	210.177	32.6976	5.03111	0.000867833	0.0433002	Up	uncharacterized LOC106325080, transcript variant X2
LOC106293734	XM_013729414.1	0.918273	210.177	228.883	7.83847	3.54819e-05	0.00268349	Up	serine/threonine-protein kinase tricorner-like, transcript variant X1
LOC106337618	XM_013776726.1	0.918273	209.088	227.697	7.83097	3.71632e-05	0.00278621	Up	aspartic proteinase A2, transcript variant X3
LOC106300633	XM_013736819.1	0.01	209.088	20908.8	14.3518	9.71011e-06	0.000864861	Up	E3 ubiquitin-protein ligase RING1-like, transcript variant X1
LOC106320198	XM_013758566.1	0.01	209.088	20908.8	14.3518	9.71011e-06	0.000864861	Up	F-box/kelch-repeat protein At3g16740-like
LOC106305938	XM_013742369.1	0.918273	207.999	226.511	7.82344	3.89253e-05	0.00289316	Up	serine/threonine-protein kinase prp4, transcript variant X4
LOC106321144	XM_013759458.1	0.01	207.999	20799.9	14.3443	1.01997e-05	0.000902871	Up	uncharacterized LOC106321144
LOC106322630	XM_013760711.1	6.42791	205.821	32.0199	5.0009	0.00100523	0.0488551	Up	hypersensitive-induced response protein 2-like, transcript variant X2
LOC106293217	XM_013728873.1	0.01	204.732	20473.2	14.3215	1.18245e-05	0.00102564	Up	nudix hydrolase 12, mitochondrial-like, transcript variant X1
LOC106337479	XM_013776592.1	0.01	204.732	20473.2	14.3215	1.18245e-05	0.00102564	Up	defensin-like protein 193
LOC106313323	XM_013751108.1	5.50964	201.465	36.566	5.19243	0.000848005	0.0424584	Up	metal tolerance protein A2-like, transcript variant X1
LOC106294663	XM_013730274.1	3.67309	198.198	53.9595	5.75381	0.000434991	0.0240719	Up	E3 ubiquitin-protein ligase RNF181, transcript variant X2
LOC106293505	XM_013729184.1	0.01	197.109	19710.9	14.2667	1.67186e-05	0.00139405	Up	uncharacterized LOC106293505, transcript variant X1
LOC106303567	XM_013739837.1	0.01	197.109	19710.9	14.2667	1.67186e-05	0.00139405	Up	beta-glucosidase 3-like, transcript variant X4
LOC106296907	XM_013733161.1	0.01	196.02	19602	14.2587	1.75695e-05	0.00145375	Up	probable glycosyltransferase At5g03795, transcript variant X4
LOC106306135	XM_013742612.1	0.01	196.02	19602	14.2587	1.75695e-05	0.00145375	Up	uncharacterized LOC106306135
LOC106324659	XM_013762614.1	2.75482	194.931	70.7601	6.14486	0.00029742	0.0174442	Up	general transcription factor 3C polypeptide 5, transcript variant X2
LOC106302167	XM_013738696.1	1.83655	194.931	106.14	6.72983	0.000158411	0.0098684	Up	replication protein A 70 kDa DNA-binding subunit B-like, transcript variant X3
LOC106333723	XM_013772143.1	1.83655	194.931	106.14	6.72983	0.000158411	0.0098684	Up	gibberellin-regulated protein 3-like
LOC106327089	XM_013765113.1	0.01	194.931	19493.1	14.2507	1.84646e-05	0.00151617	Up	myosin-2-like, transcript variant X1
LOC106322341	XM_013760405.1	3.67309	193.842	52.7736	5.72174	0.000511839	0.0276502	Up	F-box/kelch-repeat protein At3g18720-like
LOC106309658	XM_013746737.1	0.01	193.842	19384.2	14.2426	1.9406e-05	0.00157844	Up	40S ribosomal protein S12-2-like, transcript variant X2
LOC106307706	XM_013744734.1	0.01	192.753	19275.3	14.2345	2.03963e-05	0.00164965	Up	protein BASIC PENTACYSTEINE2-like, transcript variant X1
LOC106309354	XM_013746387.1	4.59136	191.664	41.7445	5.38351	0.000838886	0.0421487	Up	G-box-binding factor 1, transcript variant X1
LOC106342916	XM_013781981.1	0.01	190.575	19057.5	14.2181	2.2534e-05	0.0017956	Up	heat shock 70 kDa protein 8, transcript variant X2
LOC106338608	XM_013777545.1	0.01	188.397	18839.7	14.2015	2.48999e-05	0.00196956	Up	uncharacterized LOC106338608
LOC106316948	XM_013754812.1	0.918273	186.219	202.793	7.66386	9.89333e-05	0.00648163	Up	uncharacterized LOC106316948
LOC106339921	XM_013778790.1	0.01	184.041	18404.1	14.1677	3.04187e-05	0.00235003	Up	ribosomal protein S14, mitochondrial, transcript variant X2
LOC106333950	XM_013772330.1	0.01	182.952	18295.2	14.1592	3.19832e-05	0.00245769	Up	ATP-dependent Clp protease ATP-binding subunit ClpX-like, transcript variant X2
LOC106341096	XM_013779913.1	0.01	180.774	18077.4	14.1419	3.53625e-05	0.00267916	Up	phosphatidylinositol N-acetylglucosaminyltransferase subunit P, transcript variant X3
LOC106303977	XM_013740341.1	2.75482	179.685	65.2258	6.02737	0.000538993	0.029008	Up	maf-like protein DDB_G0281937, transcript variant X1
LOC106316053	XM_013753916.1	0.01	178.596	17859.6	14.1244	3.91055e-05	0.00290155	Up	phosphatidylinositol 4-kinase gamma 2-like
LOC106303595	XM_013739876.1	0.01	176.418	17641.8	14.1067	4.32523e-05	0.00317643	Up	serine/threonine-protein kinase rio2-like, transcript variant X1
LOC106342883	XM_013781940.1	0.01	176.418	17641.8	14.1067	4.32523e-05	0.00317643	Up	probable disease resistance protein At5g63020
LOC106338411	XM_013777394.1	0.01	173.151	17315.1	14.0797	5.03276e-05	0.00360994	Up	uncharacterized LOC106338411
LOC106341096	XM_013779911.1	0.01	173.151	17315.1	14.0797	5.03276e-05	0.00360994	Up	phosphatidylinositol N-acetylglucosaminyltransferase subunit P, transcript variant X1
LOC106341435	XM_013780209.1	0.01	173.151	17315.1	14.0797	5.03276e-05	0.00360994	Up	polycomb group protein FERTILIZATION-INDEPENDENT SEED 2-like
LOC106300815	XM_013737049.1	0.918273	169.884	185.004	7.53141	0.000200725	0.0122391	Up	probable protein S-acyltransferase 22, transcript variant X2
LOC106292266	XM_013727871.1	0.01	169.884	16988.4	14.0523	5.85832e-05	0.00409978	Up	uncharacterized LOC106292266
LOC106306506	XM_013743147.1	0.01	169.884	16988.4	14.0523	5.85832e-05	0.00409978	Up	protein DA1-related 6-like, transcript variant X2
LOC106308530	XM_013745684.1	0.01	169.884	16988.4	14.0523	5.85832e-05	0.00409978	Up	uncharacterized LOC106308530, transcript variant X1
LOC106318387	XM_013756340.1	0.01	169.884	16988.4	14.0523	5.85832e-05	0.00409978	Up	xyloglucan endotransglucosylase/hydrolase protein 22-like, transcript variant X2
LOC106319348	XM_013757644.1	0.01	167.706	16770.6	14.0336	6.48404e-05	0.00447233	Up	SPX domain-containing protein 4, transcript variant X2
LOC106335985	XM_013774685.1	0.01	167.706	16770.6	14.0336	6.48404e-05	0.00447233	Up	alkaline/neutral invertase CINV2, transcript variant X3
LOC106298159	XM_013734417.1	0.01	166.617	16661.7	14.0242	6.82198e-05	0.00468294	Up	protein BASIC PENTACYSTEINE5-like, transcript variant X3
LOC106305827	XM_013742224.1	0.01	163.35	16335	13.9957	7.94725e-05	0.00533642	Up	bifunctional aspartokinase/homoserine dehydrogenase 2, chloroplastic-like
LOC106293236	XM_013728889.1	0.01	161.172	16117.2	13.9763	8.80054e-05	0.00583666	Up	F-box/kelch-repeat protein SKIP6-like
LOC106330912	XM_013769301.1	0.01	160.083	16008.3	13.9665	9.26139e-05	0.00611408	Up	uncharacterized LOC106330912
LOC106306904	XM_013743691.1	0.01	157.905	15790.5	13.9468	0.000102576	0.0066797	Up	uncharacterized LOC106306904
LOC106329570	XM_013768262.1	0.01	157.905	15790.5	13.9468	0.000102576	0.0066797	Up	axial regulator YABBY 5, transcript variant X1
LOC106318320	XM_013756258.1	0.918273	156.816	170.773	7.41594	0.000355161	0.0203059	Up	universal stress protein YxiE, transcript variant X2
LOC106326032	XM_013764072.1	0.01	156.816	15681.6	13.9368	0.000107957	0.00699836	Up	uncharacterized LOC106326032, transcript variant X1
LOC106301702	XM_013738155.1	0.01	153.549	15354.9	13.9064	0.000125871	0.00803876	Up	uncharacterized LOC106301702, transcript variant X1
LOC106336716	XM_013775638.1	0.01	153.549	15354.9	13.9064	0.000125871	0.00803876	Up	probable beta-1,3-galactosyltransferase 3, transcript variant X2
LOC106318208	XM_013756090.1	1.83655	151.371	82.4217	6.36495	0.000948193	0.0465554	Up	transcription factor TGA6-like, transcript variant X1
LOC106307879	XM_013744961.1	0.918273	150.282	163.658	7.35454	0.000472872	0.0257712	Up	uncharacterized LOC106307879, transcript variant X1
LOC106305033	XM_013741412.1	0.01	150.282	15028.2	13.8754	0.000146786	0.00920303	Up	beta carbonic anhydrase 5, chloroplastic-like, transcript variant X2
LOC106334631	XM_013772949.1	0.01	150.282	15028.2	13.8754	0.000146786	0.00920303	Up	uncharacterized LOC106334631, transcript variant X1
LOC106321686	XM_013759932.1	0.918273	148.104	161.286	7.33347	0.000520246	0.0280692	Up	uncharacterized LOC106321686
LOC106297234	XM_013733513.1	0.01	147.015	14701.5	13.8437	0.000171205	0.0105889	Up	uncharacterized LOC106297234
LOC106318669	XM_013756746.1	0.01	147.015	14701.5	13.8437	0.000171205	0.0105889	Up	ATP-dependent DNA helicase PIF1-like, transcript variant X2
LOC106318213	XM_013756095.1	0.918273	142.659	155.356	7.27943	0.000660522	0.0344727	Up	G-type lectin S-receptor-like serine/threonine-protein kinase At1g61370, transcript variant X4
LOC106304799	XM_013741192.1	0.01	133.947	13394.7	13.7094	0.000317103	0.0184481	Up	protein CLEC16A homolog, transcript variant X1
LOC106328560	XM_013767029.1	0.918273	132.858	144.683	7.17675	0.00101474	0.0491513	Up	cytochrome P450 705A5-like
LOC106301642	XM_013738093.1	0.01	132.858	13285.8	13.6976	0.000333819	0.0193422	Up	cycloartenol synthase-like, transcript variant X2
LOC106316337	XM_013754214.1	0.01	132.858	13285.8	13.6976	0.000333819	0.0193422	Up	agamous-like MADS-box protein AGL3, transcript variant X1
LOC106315955	XM_013753844.1	0.01	130.68	13068	13.6738	0.00036993	0.0210665	Up	rhomboid-like protein 14, mitochondrial, transcript variant X6
LOC106329569	XM_013768260.1	0.01	129.591	12959.1	13.6617	0.00038942	0.022002	Up	uncharacterized LOC106329569, transcript variant X3
LOC106299908	XM_013735920.1	0.01	128.502	12850.2	13.6495	0.000409931	0.0229801	Up	uncharacterized LOC106299908, transcript variant X2
LOC106315623	XM_013753415.1	0.01	128.502	12850.2	13.6495	0.000409931	0.0229801	Up	protein PHR1-LIKE 1-like, transcript variant X2
LOC106324617	XM_013762576.1	0.01	128.502	12850.2	13.6495	0.000409931	0.0229801	Up	protein S-acyltransferase 10-like, transcript variant X3
LOC106293681	XM_013729348.1	0.01	127.413	12741.3	13.6372	0.000431517	0.0239411	Up	glucuronoxylan 4-O-methyltransferase 3
LOC106336256	XM_013775035.1	0.01	126.324	12632.4	13.6248	0.000454232	0.0249128	Up	probable inactive leucine-rich repeat receptor-like protein kinase At3g03770, transcript variant X3
LOC106339608	XM_013778453.1	0.01	125.235	12523.5	13.6124	0.000478134	0.0259923	Up	uncharacterized LOC106339608, transcript variant X1
LOC106305462	XM_013741827.1	0.01	119.79	11979	13.5482	0.000617795	0.0327583	Up	pyrophosphate--fructose 6-phosphate 1-phosphotransferase subunit beta 1-like, transcript variant X2
LOC106307590	XM_013744583.1	0.01	118.701	11870.1	13.535	0.000650343	0.0340238	Up	protein BRASSINAZOLE-RESISTANT 2-like, transcript variant X3
LOC106312731	XM_013750372.1	0.01	118.701	11870.1	13.535	0.000650343	0.0340238	Up	myelin transcription factor 1-like protein, transcript variant X3
LOC106322508	XM_013760585.1	0.01	117.612	11761.2	13.5217	0.00068464	0.0356021	Up	UPF0725 protein At4g29550-like, transcript variant X5
LOC106299040	XM_013735173.1	0.01	116.523	11652.3	13.5083	0.00072078	0.0372121	Up	uncharacterized LOC106299040, transcript variant X1
LOC106336380	XM_013775200.1	0.01	116.523	11652.3	13.5083	0.00072078	0.0372121	Up	pathogenesis-related homeodomain protein-like, transcript variant X2
LOC106303822	XM_013740155.1	0.01	115.434	11543.4	13.4948	0.000758866	0.0387147	Up	glycine-rich RNA-binding protein 10-like, transcript variant X1
LOC106308963	XM_013746061.1	0.01	115.434	11543.4	13.4948	0.000758866	0.0387147	Up	succinate dehydrogenase subunit 7A, mitochondrial-like
LOC106317432	XM_013755252.1	0.01	114.345	11434.5	13.4811	0.000799002	0.0403328	Up	uncharacterized LOC106317432
LOC106325329	XM_013763370.1	0.01	114.345	11434.5	13.4811	0.000799002	0.0403328	Up	probable RNA-binding protein 18, transcript variant X2
LOC106340463	XM_013779343.1	0.01	114.345	11434.5	13.4811	0.000799002	0.0403328	Up	uncharacterized LOC106340463, transcript variant X1
LOC106332890	XM_013771383.1	0.01	113.256	11325.6	13.4673	0.000841303	0.0421768	Up	UDP-glycosyltransferase 89A2
LOC106319265	XM_013757546.1	0.01	112.167	11216.7	13.4534	0.000885887	0.0438962	Up	shaggy-related protein kinase alpha-like, transcript variant X3
LOC106293109	XM_013728784.1	0.01	111.078	11107.8	13.4393	0.00093288	0.0458558	Up	uncharacterized LOC106293109, transcript variant X3
LOC106321651	XM_013759894.1	0.01	111.078	11107.8	13.4393	0.00093288	0.0458558	Up	adenylosuccinate lyase-like
LOC106338843	XM_013777728.1	0.01	111.078	11107.8	13.4393	0.00093288	0.0458558	Up	mitochondrial uncoupling protein 5-like
LOC106318669	XM_013756747.1	0.01	109.989	10998.9	13.4251	0.000982413	0.0478541	Up	ATP-dependent DNA helicase PIF1-like, transcript variant X3
LOC106326629	XM_013764556.1	0.01	109.989	10998.9	13.4251	0.000982413	0.0478541	Up	cytochrome B5-like protein
LOC106298002	XM_013734115.1	0.01	108.9	10890	13.4107	0.00103463	0.0497788	Up	uncharacterized LOC106298002, transcript variant X2
LOC106301139	XM_013737465.1	0.01	108.9	10890	13.4107	0.00103463	0.0497788	Up	transcription factor VIP1, transcript variant X1
LOC106309502	XM_013746540.1	0.01	108.9	10890	13.4107	0.00103463	0.0497788	Up	mRNA-decapping enzyme-like protein, transcript variant X2
LOC106313029	XM_013750745.1	0.01	108.9	10890	13.4107	0.00103463	0.0497788	Up	uncharacterized LOC106313029, transcript variant X1
LOC106322964	XM_013761114.1	23135	4071.78	0.176001	-2.50634	0.000184921	0.0113473	Down	MLP-like protein 328
LOC106298242	XM_013734324.1	10084.5	2588.56	0.256687	-1.96192	0.00070258	0.0364033	Down	jacalin-related lectin 34-like, transcript variant X1
LOC106323568	XM_013761668.1	11678.6	1770.72	0.151621	-2.72146	5.66208e-06	0.000530623	Down	polygalacturonase inhibitor 1-like
LOC106336903	XM_013775878.1	4955.92	1264.33	0.255115	-1.97078	0.000399112	0.0224906	Down	histone H3.2-like
LOC106319706	XM_013758085.1	16791.5	1230.57	0.0732852	-3.77033	8.45632e-09	1.42958e-06	Down	uncharacterized protein At5g39570
LOC106327447	XM_013765599.1	4470.15	1218.59	0.272607	-1.87511	0.000729077	0.0375954	Down	gibberellin-regulated protein 6
LOC106334826	XM_013773201.1	4242.42	1098.8	0.259004	-1.94896	0.00046553	0.0254677	Down	uncharacterized LOC106334826
LOC106318558	XM_013756583.1	5347.1	872.29	0.163133	-2.61588	4.46893e-06	0.000428113	Down	ATP-citrate synthase alpha chain protein 2, transcript variant X3
LOC106318350	XM_013756286.1	3684.11	777.547	0.211054	-2.24431	7.30061e-05	0.00495625	Down	leukotriene A-4 hydrolase homolog
LOC106300148	XM_013736233.1	3585.85	766.657	0.2138	-2.22566	8.43769e-05	0.00562196	Down	protein transport protein SEC31 homolog B-like, transcript variant X1
LOC106296148	XM_013732217.1	4050.5	701.317	0.173143	-2.52996	9.28822e-06	0.000832444	Down	aquaporin PIP1-3, transcript variant X1
LOC106303845	XM_013740186.1	3326.9	695.872	0.209165	-2.25729	7.29524e-05	0.00495625	Down	heat shock factor-binding protein 1-like, transcript variant X2
LOC106339445	XM_013778256.1	2483.93	608.752	0.245076	-2.0287	0.000424918	0.023644	Down	basic endochitinase CHB4-like
LOC106343296	XM_013782466.1	2103.76	549.946	0.261411	-1.93561	0.00091981	0.0453685	Down	auxin-repressed 12.5 kDa protein, transcript variant X2
LOC106312488	XM_013750034.1	3412.3	529.255	0.155102	-2.68871	3.50235e-06	0.000345827	Down	putative cell wall protein
LOC106310441	XM_013747679.1	2203.85	515.098	0.233726	-2.09711	0.000341241	0.019588	Down	5'-adenylylsulfate reductase 3, chloroplastic
LOC106324698	XM_013762660.1	2403.12	454.114	0.188968	-2.40378	4.44042e-05	0.00324444	Down	FACT complex subunit SSRP1
LOC106321402	XM_013759679.1	3038.56	443.224	0.145866	-2.77728	2.21132e-06	0.000233647	Down	lipoxygenase 2, chloroplastic-like
LOC106294051	XM_013729665.1	1618.91	389.862	0.240817	-2.05399	0.000828285	0.0417132	Down	peroxisomal (S)-2-hydroxy-acid oxidase GLO3-like, transcript variant X2
LOC106301409	XM_013737797.1	1719.01	359.37	0.209057	-2.25803	0.00024076	0.0144352	Down	uncharacterized LOC106301409
LOC106294344	XM_013729896.1	1903.58	326.7	0.171624	-2.54267	3.45077e-05	0.002619	Down	phytochrome A, transcript variant X2
LOC106308136	XM_013745265.1	2050.5	300.564	0.146581	-2.77023	6.50779e-06	0.000604622	Down	two-component response regulator ARR7
LOC106332232	XM_013770708.1	2092.74	285.318	0.136337	-2.87475	3.06178e-06	0.000311297	Down	alanine--glyoxylate aminotransferase 2 homolog 3, mitochondrial
LOC106319712	XM_013758093.1	1360.88	279.873	0.205656	-2.28169	0.000425065	0.023644	Down	uncharacterized LOC106319712
LOC106301162	XM_013737504.1	1500.46	276.606	0.184348	-2.4395	0.000137045	0.00868806	Down	probable sulfate transporter 3.3
LOC106342618	XM_013781608.1	6642.78	259.182	0.0390171	-4.67975	9.35904e-14	3.39041e-11	Down	polyubiquitin
LOC106332658	XM_013771136.1	1283.74	259.182	0.201895	-2.30832	0.000450002	0.0247616	Down	uncharacterized LOC106332658
LOC106294674	XM_013730288.1	1284.66	253.737	0.197513	-2.33998	0.000385219	0.0218506	Down	stem-specific protein TSJT1
LOC106303158	XM_013739499.1	1179.06	247.203	0.209661	-2.25387	0.000763981	0.0389296	Down	uncharacterized LOC106303158
LOC106296031	XM_013732072.1	1859.5	239.58	0.128841	-2.95634	2.89984e-06	0.00029553	Down	transcription factor TRY-like
LOC106342871	XM_013781923.1	1486.68	238.491	0.160418	-2.64009	4.79086e-05	0.00347108	Down	14-3-3-like protein GF14 psi, transcript variant X3
LOC106315632	XM_013753426.1	2574.84	227.601	0.0883945	-3.4999	1.6034e-08	2.51348e-06	Down	60S ribosomal protein L31-3
LOC106334576	XM_013772875.1	1179.98	218.889	0.185502	-2.43049	0.000336131	0.019394	Down	uncharacterized LOC106334576, transcript variant X2
LOC106328629	XM_013767109.1	1126.72	212.355	0.188472	-2.40758	0.000441367	0.0243935	Down	probable ubiquitin-conjugating enzyme E2 37
LOC106328582	XM_013767237.1	1119.37	203.643	0.181926	-2.45858	0.000357896	0.0204351	Down	CAS1 domain-containing protein 1-like, transcript variant X3
LOC106339296	XM_013778084.1	1664.83	193.842	0.116434	-3.10242	1.95829e-06	0.000210523	Down	protein QUIRKY-like, transcript variant X2
LOC106295461	XM_013731370.1	2307.62	182.952	0.0792818	-3.65687	8.2558e-09	1.40118e-06	Down	actin-2, transcript variant X2
LOC106328735	XM_013767231.1	999.999	178.596	0.178596	-2.48522	0.000484674	0.0263146	Down	probable sucrose-phosphatase 1, transcript variant X2
LOC106343752	XM_013783049.1	1043.16	174.24	0.167032	-2.58181	0.000268772	0.0159374	Down	protein CWC15 homolog, transcript variant X2
LOC106301411	XM_013737798.1	963.268	173.151	0.179754	-2.4759	0.000580292	0.0309985	Down	protein ENHANCED DOWNY MILDEW 2
LOC106306928	XM_013743726.1	1348.94	162.261	0.120288	-3.05544	7.66895e-06	0.000700425	Down	protein NRT1/ PTR FAMILY 6.2-like, transcript variant X2
LOC106343336	XM_013782517.1	1504.13	156.816	0.104257	-3.26178	1.29704e-06	0.00014448	Down	glycerol-3-phosphate acyltransferase, chloroplastic, transcript variant X2
LOC106292356	XM_013727950.1	2993.57	154.638	0.0516568	-4.2749	1.77715e-11	4.53321e-09	Down	dirigent protein 22-like
LOC106335133	XM_013773570.1	1027.55	153.549	0.149433	-2.74243	0.000138781	0.00878516	Down	shikimate O-hydroxycinnamoyltransferase
LOC106299834	XM_013735838.1	1066.11	144.837	0.135855	-2.87986	6.1942e-05	0.00428613	Down	DEAD-box ATP-dependent RNA helicase ISE2, chloroplastic
LOC106292599	XM_013728216.1	1823.69	137.214	0.0752399	-3.73236	1.98751e-08	3.07095e-06	Down	carboxyvinyl-carboxyphosphonate phosphorylmutase, chloroplastic
LOC106319878	XM_013758281.1	884.296	133.947	0.151473	-2.72287	0.000291691	0.0171549	Down	uncharacterized LOC106319878
LOC106335885	XM_013774545.1	815.426	132.858	0.162931	-2.61767	0.000621582	0.0328782	Down	uncharacterized LOC106335885, transcript variant X2
LOC106319484	XM_013757827.1	1022.96	125.235	0.122425	-3.03003	3.77103e-05	0.00282086	Down	repressor of RNA polymerase III transcription MAF1 homolog, transcript variant X1
LOC106318301	XM_013756225.1	988.979	124.146	0.12553	-2.9939	5.30651e-05	0.00375629	Down	protein RRP5 homolog, transcript variant X2
LOC106334408	XM_013772689.1	2103.76	112.167	0.0533174	-4.22925	2.19999e-10	4.96541e-08	Down	uncharacterized LOC106334408
LOC106332087	XM_013770559.1	1990.81	108.9	0.0547013	-4.19228	4.36747e-10	9.13967e-08	Down	small RNA degrading nuclease 2-like
LOC106328997	XM_013767556.1	775.022	108.9	0.140512	-2.83123	0.000336962	0.019394	Down	probable nitronate monooxygenase
LOC106295187	XM_013731020.1	836.546	107.811	0.128876	-2.95594	0.000144137	0.0090975	Down	phosphatidylinositol 4-kinase gamma 6, transcript variant X1
LOC106320612	XM_013758989.1	1155.19	106.722	0.0923852	-3.43619	2.50076e-06	0.00026103	Down	eukaryotic translation initiation factor 3 subunit C-like, transcript variant X1
LOC106316484	XM_013754381.1	858.585	106.722	0.1243	-3.0081	0.000102189	0.00667461	Down	uncharacterized LOC106316484, transcript variant X5
LOC106331480	XM_013769851.1	852.157	104.544	0.122682	-3.02701	9.80786e-05	0.00643542	Down	peroxisomal (S)-2-hydroxy-acid oxidase GLO3-like, transcript variant X1
LOC106316197	XM_013754068.1	759.411	104.544	0.137665	-2.86077	0.000329453	0.0191407	Down	auxin-responsive protein SAUR21-like
LOC106335562	XM_013774117.1	673.094	103.455	0.153701	-2.7018	0.000973952	0.0475494	Down	DEAD-box ATP-dependent RNA helicase 8-like, transcript variant X2
LOC106323082	XM_013761250.1	1693.29	102.366	0.0604538	-4.04802	4.18166e-09	7.32794e-07	Down	defensin-like protein 3
LOC106327345	XM_013765473.1	1303.95	102.366	0.0785048	-3.67107	3.06321e-07	3.91774e-05	Down	F-box protein At1g30790-like
LOC106328565	XM_013767037.1	860.421	102.366	0.118972	-3.0713	7.75422e-05	0.00522028	Down	protein ZINC INDUCED FACILITATOR 1-like, transcript variant X1
LOC106318672	XM_013756752.1	1397.61	99.0991	0.0709061	-3.81795	7.8575e-08	1.09621e-05	Down	pyrrolidone-carboxylate peptidase 1, transcript variant X2
LOC106318205	XM_013756084.1	795.224	95.8321	0.12051	-3.05278	0.000125124	0.00801481	Down	plant UBX domain-containing protein 4-like
LOC106331569	XM_013769951.1	820.017	92.5651	0.112882	-3.14711	7.28468e-05	0.00495625	Down	V-type proton ATPase subunit G1-like, transcript variant X1
LOC106313521	XM_013751343.1	1300.27	90.3871	0.0695139	-3.84655	1.15985e-07	1.55763e-05	Down	PIN2/TERF1-interacting telomerase inhibitor 1-like, transcript variant X1
LOC106332445	XM_013770903.1	653.81	88.2091	0.134916	-2.88987	0.000571939	0.0306282	Down	root meristem growth factor 9, transcript variant X1
LOC106335698	XM_013774282.1	844.811	83.8531	0.0992567	-3.33269	2.84172e-05	0.00221126	Down	probable protein phosphatase 2C 59, transcript variant X3
LOC106306894	XM_013743675.1	1118.46	80.5861	0.0720512	-3.79483	4.88545e-07	5.93258e-05	Down	uncharacterized LOC106306894, transcript variant X1
LOC106337176	XM_013776233.1	4051.42	75.1411	0.0185469	-5.75268	1.32413e-17	8.3944e-15	Down	protodermal factor 1-like, transcript variant X1
LOC106306884	XM_013743663.1	1110.19	75.1411	0.067683	-3.88506	3.24277e-07	4.08751e-05	Down	epithiospecifier protein-like, transcript variant X2
LOC106314715	XM_013752547.1	1561.98	70.7851	0.0453175	-4.46379	5.74875e-10	1.16898e-07	Down	protein RBL, transcript variant X1
LOC106328831	XM_013767358.1	739.209	69.6961	0.0942846	-3.40683	4.58559e-05	0.00333919	Down	uncharacterized GPI-anchored protein At4g28100-like
LOC106318538	XM_013756561.1	629.017	69.6961	0.110802	-3.17395	0.000255444	0.0152309	Down	ABC transporter C family member 5-like, transcript variant X1
LOC106304066	XM_013740450.1	903.58	68.6071	0.0759281	-3.71922	3.38021e-06	0.000339371	Down	protein TIFY 8, transcript variant X1
LOC106318558	XM_013756581.1	3174.47	67.5181	0.0212691	-5.5551	2.92819e-16	1.52086e-13	Down	ATP-citrate synthase alpha chain protein 2, transcript variant X1
LOC106308267	XM_013745416.1	583.103	60.9841	0.104585	-3.25725	0.000279144	0.016507	Down	glucose-6-phosphate/phosphate translocator 2, chloroplastic-like
LOC106292714	XM_013728357.1	1255.28	59.8951	0.0477146	-4.38943	7.31308e-09	1.25103e-06	Down	universal stress protein YxiE-like
LOC106293123	XM_013728798.1	930.21	59.8951	0.0643888	-3.95705	9.16035e-07	0.000103442	Down	uncharacterized LOC106293123
LOC106306220	XM_013742759.1	1889.8	56.6281	0.029965	-5.06058	1.53893e-12	4.63928e-10	Down	uncharacterized LOC106306220, transcript variant X4
LOC106339340	XM_013778130.1	494.949	56.6281	0.114412	-3.12769	0.000885363	0.0438962	Down	1-aminocyclopropane-1-carboxylate oxidase-like
LOC106307244	XM_013744145.1	1208.45	55.5391	0.0459591	-4.44351	7.81491e-09	1.33159e-06	Down	uncharacterized LOC106307244
LOC106292717	XM_013728360.1	734.618	55.5391	0.0756027	-3.72542	1.36479e-05	0.00117434	Down	UDP-glycosyltransferase 76C2
LOC106293344	XM_013729013.1	857.667	51.1831	0.0596771	-4.06668	1.06099e-06	0.00011911	Down	nuclear transport factor 2-like
LOC106309644	XM_013746718.1	693.296	51.1831	0.0738257	-3.75973	1.75093e-05	0.00145375	Down	auxin-responsive protein IAA17-like
LOC106306073	XM_013742541.1	512.396	51.1831	0.0998896	-3.32352	0.000422585	0.0235669	Down	non-lysosomal glucosylceramidase, transcript variant X3
LOC106333488	XM_013771927.1	1576.67	47.9161	0.0303906	-5.04023	1.34341e-11	3.48875e-09	Down	myrosinase-binding protein 2-like, transcript variant X1
LOC106303986	XM_013740350.1	1384.75	47.9161	0.0346026	-4.85298	1.83338e-10	4.18177e-08	Down	uncharacterized LOC106303986, transcript variant X1
LOC106342264	XM_013781139.1	1175.39	47.9161	0.0407661	-4.61649	4.02781e-09	7.17499e-07	Down	protein IQ-DOMAIN 14-like, transcript variant X4
LOC106318564	XM_013756592.1	1100.09	46.8271	0.0425666	-4.55414	1.09539e-08	1.78974e-06	Down	probable metal-nicotianamine transporter YSL6, transcript variant X2
LOC106303980	XM_013740344.1	701.56	45.7381	0.0651948	-3.9391	8.1433e-06	0.000737499	Down	eukaryotic translation initiation factor 5A-1-like
LOC106295552	XM_013731482.1	523.415	43.5601	0.0832227	-3.58688	0.00016909	0.0104882	Down	protein SNOWY COTYLEDON 3-like
LOC106327249	XM_013765354.1	487.603	42.4711	0.0871018	-3.52115	0.000299429	0.0175322	Down	uncharacterized protein At1g32220, chloroplastic, transcript variant X2
LOC106294462	XM_013730020.1	743.801	41.3821	0.0556359	-4.16784	2.1465e-06	0.000227354	Down	glycerol-3-phosphate acyltransferase, chloroplastic, transcript variant X1
LOC106302380	XM_013738914.1	3545.45	40.293	0.0113647	-6.45929	7.85415e-20	6.77169e-17	Down	uncharacterized LOC106302380
LOC106295818	XM_013731810.1	2261.71	39.204	0.0173338	-5.85026	7.13633e-16	3.41822e-13	Down	uroporphyrinogen decarboxylase 1, chloroplastic, transcript variant X2
LOC106326873	XM_013764834.1	2064.28	39.204	0.0189917	-5.71849	5.57761e-15	2.42874e-12	Down	uncharacterized LOC106326873, transcript variant X2
LOC106305684	XM_013742038.1	499.54	38.115	0.0763003	-3.71217	0.000148972	0.0093208	Down	uncharacterized LOC106305684, transcript variant X3
LOC106334411	XM_013772692.1	10590.4	37.026	0.00349618	-8.16001	1.23341e-26	2.41687e-23	Down	2-Cys peroxiredoxin BAS1, chloroplastic-like
LOC106314958	XM_013752775.1	542.699	37.026	0.0682257	-3.87354	5.55111e-05	0.00391658	Down	uncharacterized GPI-anchored protein At1g61900-like, transcript variant X1
LOC106337055	XM_013776073.1	546.372	35.937	0.0657739	-3.92634	4.49211e-05	0.00327665	Down	ent-kaurenoic acid oxidase 2, transcript variant X1
LOC106335562	XM_013774118.1	1605.14	33.759	0.0210318	-5.57128	3.86347e-13	1.3324e-10	Down	DEAD-box ATP-dependent RNA helicase 8-like, transcript variant X3
LOC106323195	XM_013761353.1	474.747	33.759	0.0711096	-3.81381	0.000146876	0.00920303	Down	uncharacterized LOC106323195, transcript variant X1
LOC106334659	XM_013772976.1	529.843	32.67	0.0616598	-4.01953	4.05598e-05	0.00298888	Down	THO complex subunit 2, transcript variant X2
LOC106303560	XM_013739825.1	490.358	30.492	0.0621833	-4.00733	6.85985e-05	0.00469399	Down	DDRGK domain-containing protein 1, transcript variant X1
LOC106308263	XM_013745410.1	1449.95	29.403	0.0202786	-5.6239	1.11465e-12	3.45523e-10	Down	xylem cysteine proteinase 2-like
LOC106295005	XM_013730755.1	1034.89	27.225	0.0263071	-5.2484	6.63414e-10	1.32403e-07	Down	leucine--tRNA ligase, cytoplasmic, transcript variant X2
LOC106318318	XM_013756243.1	615.243	27.225	0.0442509	-4.49815	2.8216e-06	0.000288238	Down	DNA (cytosine-5)-methyltransferase DRM2-like, transcript variant X4
LOC106304199	XM_013740631.1	385.674	26.136	0.0677671	-3.88327	0.000379549	0.0215857	Down	interaptin-like, transcript variant X5
LOC106297934	XM_013734121.1	787.878	23.958	0.0304083	-5.03939	3.71466e-08	5.44677e-06	Down	CBL-interacting serine/threonine-protein kinase 8, transcript variant X2
LOC106294971	XM_013730696.1	578.512	23.958	0.0414132	-4.59376	3.33656e-06	0.000336065	Down	protein STRICTOSIDINE SYNTHASE-LIKE 3
LOC106315755	XM_013753577.1	566.574	22.869	0.0403637	-4.6308	3.49249e-06	0.000345827	Down	uncharacterized LOC106315755, transcript variant X5
LOC106313345	XM_013751140.1	462.809	20.691	0.0447074	-4.48334	2.52257e-05	0.00199133	Down	F-box protein At3g19470-like
LOC106300156	XM_013736245.1	328.742	20.691	0.0629401	-3.98988	0.000669346	0.034891	Down	transcriptional corepressor SEUSS, transcript variant X3
LOC106326995	XM_013764984.1	1100.09	19.602	0.0178186	-5.81048	1.98824e-11	5.01235e-09	Down	myosin-17, transcript variant X2
LOC106342597	XM_013781572.1	363.636	19.602	0.0539056	-4.21342	0.000235053	0.0141323	Down	probable methyltransferase PMT22
LOC106309095	XM_013746170.1	4796.14	18.513	0.00385999	-8.01719	5.1071e-26	9.57226e-23	Down	uncharacterized protein DDB_G0288133, transcript variant X2
LOC106317540	XM_013755370.1	638.199	18.513	0.0290082	-5.10739	2.43775e-07	3.13698e-05	Down	uncharacterized LOC106317540, transcript variant X1
LOC106343790	XM_013783098.1	351.698	18.513	0.0526389	-4.24773	0.000262121	0.015583	Down	protein AIG1-like, transcript variant X3
LOC106292675	XM_013728314.1	325.068	17.424	0.0536011	-4.22159	0.000427911	0.0237717	Down	coatomer subunit zeta-3, transcript variant X2
LOC106332179	XM_013770949.1	1640.95	16.335	0.00995459	-6.65042	4.74809e-16	2.35271e-13	Down	receptor-like protein 12
LOC106333488	XM_013771929.1	1515.15	16.335	0.0107811	-6.53535	3.42155e-15	1.5051e-12	Down	myrosinase-binding protein 2-like, transcript variant X3
LOC106314490	XM_013752357.1	1325.07	16.335	0.0123277	-6.34195	8.58495e-14	3.13635e-11	Down	omega-3 fatty acid desaturase, chloroplastic-like
LOC106305796	XM_013742185.1	447.199	16.335	0.0365274	-4.77488	1.44595e-05	0.00123677	Down	uncharacterized LOC106305796
LOC106314269	XM_013752176.1	296.602	16.335	0.0550739	-4.18249	0.0007442	0.0381018	Down	peroxisome biogenesis protein 22-like, transcript variant X2
LOC106340130	XM_013778989.1	801.652	15.246	0.0190183	-5.71647	2.06795e-09	3.90998e-07	Down	peroxiredoxin-2E, chloroplastic
LOC106342658	XM_013781655.1	576.675	15.246	0.0264378	-5.24125	4.15471e-07	5.15272e-05	Down	probable ADP-ribosylation factor GTPase-activating protein AGD14, transcript variant X2
LOC106300093	XM_013736164.1	437.098	14.157	0.0323887	-4.94837	1.08476e-05	0.000950468	Down	uncharacterized LOC106300093, transcript variant X1
LOC106294900	XM_013730602.1	1066.11	13.068	0.0122576	-6.35018	2.69465e-12	7.69296e-10	Down	ubiquitin carboxyl-terminal hydrolase 25, transcript variant X2
LOC106318075	XM_013755927.1	370.064	13.068	0.0353129	-4.82366	5.02052e-05	0.00360994	Down	lysine-specific demethylase 5D, transcript variant X4
LOC106332507	XM_013770974.1	356.29	13.068	0.0366781	-4.76894	7.35528e-05	0.00498552	Down	pathogenesis-related protein PR-4-like
LOC106295045	XM_013730815.1	346.189	13.068	0.0377482	-4.72745	9.74156e-05	0.00640166	Down	uncharacterized LOC106295045, transcript variant X3
LOC106339297	XM_013778085.1	1393.02	11.979	0.00859932	-6.86156	2.81803e-15	1.26544e-12	Down	uncharacterized LOC106339297, transcript variant X1
LOC106343410	XM_013782612.1	509.641	11.979	0.0235048	-5.4109	8.12408e-07	9.46543e-05	Down	uncharacterized LOC106343410, transcript variant X4
LOC106292775	XM_013728426.1	427.915	11.979	0.0279939	-5.15874	7.46725e-06	0.000684906	Down	uncharacterized LOC106292775, transcript variant X1
LOC106336615	XM_013775502.1	349.862	11.979	0.0342393	-4.8682	6.65337e-05	0.00457448	Down	uncharacterized LOC106336615
LOC106315829	XM_013753660.1	757.575	10.89	0.0143748	-6.12031	9.72073e-10	1.90478e-07	Down	probable serine/threonine protein kinase IREH1, transcript variant X1
LOC106301966	XM_013738465.1	9086.31	9.80101	0.00107866	-9.85655	4.03648e-32	1.93343e-28	Down	uncharacterized LOC106301966, transcript variant X2
LOC106308893	XM_013745998.1	779.613	9.80101	0.0125716	-6.31368	3.34727e-10	7.25113e-08	Down	sterol 14-demethylase-like
LOC106326833	XM_013764766.1	443.526	9.80101	0.022098	-5.49994	2.31956e-06	0.000243294	Down	uncharacterized LOC106326833, transcript variant X1
LOC106318204	XM_013756083.1	379.247	9.80101	0.0258434	-5.27406	1.4883e-05	0.00126547	Down	probable 26S protease regulatory subunit 10B, transcript variant X2
LOC106307342	XM_013744270.1	291.092	9.80101	0.0336698	-4.8924	0.000204731	0.0124482	Down	factor of DNA methylation 1-like, transcript variant X1
LOC106343410	XM_013782611.1	1757.57	8.71201	0.00495684	-7.65636	7.5316e-19	5.59792e-16	Down	uncharacterized LOC106343410, transcript variant X3
LOC106312963	XM_013750675.1	930.21	8.71201	0.00936564	-6.73841	5.0706e-12	1.39228e-09	Down	uncharacterized LOC106312963, transcript variant X2
LOC106293484	XM_013729161.1	554.637	8.71201	0.0157076	-5.99239	6.55526e-08	9.23499e-06	Down	uncharacterized LOC106293484
LOC106295312	XM_013731179.1	504.132	8.71201	0.0172812	-5.85465	2.67638e-07	3.43381e-05	Down	auxin response factor 19, transcript variant X1
LOC106305985	XM_013742438.1	313.131	8.71201	0.0278223	-5.16762	7.5481e-05	0.00510017	Down	uncharacterized LOC106305985, transcript variant X2
LOC106312842	XM_013750513.1	292.011	8.71201	0.0298346	-5.06687	0.000144544	0.00910986	Down	uncharacterized LOC106312842, transcript variant X2
LOC106305778	XM_013742159.1	245.179	7.62301	0.0310916	-5.00733	0.000448681	0.0247342	Down	uncharacterized LOC106305778, transcript variant X2
LOC106332591	XM_013771066.1	235.996	7.62301	0.0323014	-4.95226	0.000601479	0.0320178	Down	uncharacterized LOC106332591, transcript variant X1
LOC106306054	XM_013742508.1	314.049	6.53401	0.0208057	-5.58688	3.32012e-05	0.00253771	Down	protein RST1, transcript variant X3
LOC106318213	XM_013756094.1	254.361	6.53401	0.0256879	-5.28277	0.000232287	0.0139856	Down	G-type lectin S-receptor-like serine/threonine-protein kinase At1g61370, transcript variant X3
LOC106326833	XM_013764776.1	213.957	6.53401	0.0305388	-5.03321	0.000878328	0.0436723	Down	uncharacterized LOC106326833, transcript variant X10
LOC106307360	XM_013744293.1	3907.25	5.44501	0.00139357	-9.487	8.93739e-29	2.40801e-25	Down	pectinesterase/pectinesterase inhibitor 18
LOC106318122	XM_013755983.1	913.681	5.44501	0.00595942	-7.39061	7.60448e-13	2.42831e-10	Down	chaperone protein ClpB1-like, transcript variant X1
LOC106296158	XM_013732232.1	821.854	5.44501	0.00662527	-7.2378	7.5591e-12	2.02401e-09	Down	shaggy-related protein kinase kappa, transcript variant X5
LOC106326804	XM_013764725.1	771.349	5.44501	0.00705907	-7.14631	2.79418e-11	6.96267e-09	Down	elongation factor 2-like, transcript variant X2
LOC106336258	XM_013775038.1	330.578	5.44501	0.0164712	-5.92391	1.19111e-05	0.00103107	Down	cyclin-T1-4-like, transcript variant X1
LOC106302267	XM_013738809.1	310.376	5.44501	0.0175433	-5.83294	2.32762e-05	0.00184791	Down	(R,S)-reticuline 7-O-methyltransferase-like
LOC106301635	XM_013738084.1	305.785	5.44501	0.0178067	-5.81144	2.71257e-05	0.00211841	Down	protein TPX2-like, transcript variant X2
LOC106334546	XM_013772846.1	8175.38	4.35601	0.00053282	-10.8741	2.95561e-34	3.18533e-30	Down	polyubiquitin 11, transcript variant X2
LOC106312117	XM_013749518.1	2330.58	4.35601	0.00186907	-9.06346	4.89748e-24	7.03752e-21	Down	uncharacterized LOC106312117, transcript variant X2
LOC106295580	XM_013731513.1	449.035	4.35601	0.00970081	-6.68768	1.35034e-07	1.78564e-05	Down	F-box/kelch-repeat protein At5g51250-like
LOC106303621	XM_013739910.1	414.141	4.35601	0.0105182	-6.57097	4.15956e-07	5.15272e-05	Down	putative uncharacterized protein DDB_G0270496, transcript variant X2
LOC106296246	XM_013732332.1	359.045	4.35601	0.0121322	-6.36501	2.57213e-06	0.000267105	Down	YTH domain-containing family protein 2-like, transcript variant X2
LOC106342382	XM_013781292.1	328.742	4.35601	0.0132505	-6.2378	7.16706e-06	0.000661595	Down	DEAD-box ATP-dependent RNA helicase 11-like
LOC106312862	XM_013750540.1	301.193	4.35601	0.0144625	-6.11154	1.8433e-05	0.00151617	Down	phosphoinositide phospholipase C 1, transcript variant X1
LOC106319203	XM_013757463.1	235.078	4.35601	0.0185301	-5.75399	0.000185047	0.0113473	Down	probable leucine-rich repeat receptor-like protein kinase At1g35710
LOC106297308	XM_013733578.1	230.486	4.35601	0.0188992	-5.72553	0.000217556	0.0131908	Down	late embryogenesis abundant protein Lea5
LOC106321850	XM_013760081.1	2855.83	3.267	0.00114398	-9.77172	5.67888e-27	1.16577e-23	Down	uncharacterized LOC106321850
LOC106303977	XM_013740342.1	614.324	3.267	0.00531804	-7.55489	3.54323e-10	7.63726e-08	Down	maf-like protein DDB_G0281937, transcript variant X2
LOC106322508	XM_013760578.1	369.146	3.267	0.00885018	-6.82008	8.93289e-07	0.000101606	Down	UPF0725 protein At4g29550-like, transcript variant X4
LOC106295046	XM_013730817.1	346.189	3.267	0.00943706	-6.72745	1.97982e-06	0.000212309	Down	transcription initiation factor IIE subunit alpha, transcript variant X1
LOC106328312	XM_013766771.1	336.088	3.267	0.00972069	-6.68473	2.81909e-06	0.000288238	Down	galactokinase-like
LOC106332070	XM_013770533.1	247.934	3.267	0.0131769	-6.24584	6.63401e-05	0.00456846	Down	mitochondrial import inner membrane translocase subunit TIM17-2, transcript variant X1
LOC106296702	XM_013732906.1	182.736	3.267	0.0178783	-5.80565	0.000734402	0.0378248	Down	DNA mismatch repair protein MSH2-like, transcript variant X1
LOC106335669	XM_013774254.1	3920.11	2.178	0.000555598	-10.8137	8.1263e-31	2.69474e-27	Down	probable inactive serine/threonine-protein kinase fnkC, transcript variant X2
LOC106315434	XM_013753162.1	1808.08	2.178	0.0012046	-9.69724	2.96026e-22	3.27215e-19	Down	uncharacterized LOC106315434, transcript variant X4
LOC106296332	XM_013732442.1	1306.7	2.178	0.00166679	-9.22871	2.83526e-18	1.94008e-15	Down	phosphoinositide phospholipase C 8-like, transcript variant X3
LOC106313393	XM_013751202.1	1242.42	2.178	0.00175303	-9.15593	1.11301e-17	7.26981e-15	Down	uncharacterized LOC106313393, transcript variant X2
LOC106344068	XM_013783447.1	1203.86	2.178	0.00180919	-9.11044	2.58778e-17	1.57122e-14	Down	transmembrane protein 56
LOC106325802	XM_013763853.1	934.801	2.178	0.00232991	-8.74551	1.55995e-14	6.46616e-12	Down	uncharacterized LOC106325802
LOC106299038	XM_013735169.1	918.273	2.178	0.00237185	-8.71977	2.38427e-14	9.51698e-12	Down	probable eukaryotic translation initiation factor 5-2, transcript variant X2
LOC106303755	XM_013740070.1	716.253	2.178	0.00304083	-8.36132	5.80617e-12	1.5742e-09	Down	mitochondrial outer membrane protein porin 2, transcript variant X1
LOC106309669	XM_013746752.1	624.425	2.178	0.00348801	-8.16338	8.57738e-11	2.05423e-08	Down	tetratricopeptide repeat protein 4 homolog, transcript variant X2
LOC106295688	XM_013731657.1	498.622	2.178	0.00436804	-7.8388	4.4256e-09	7.72401e-07	Down	uncharacterized LOC106295688
LOC106313900	XM_013751830.1	409.55	2.178	0.00531804	-7.55489	8.92953e-08	1.22583e-05	Down	protein LATERAL ROOT PRIMORDIUM 1, transcript variant X2
LOC106325542	XM_013763597.1	393.939	2.178	0.00552878	-7.49882	1.54002e-07	2.02405e-05	Down	cytosolic endo-beta-N-acetylglucosaminidase 2-like, transcript variant X2
LOC106320906	XM_013759254.1	382.92	2.178	0.00568788	-7.45789	2.27009e-07	2.94764e-05	Down	uncharacterized LOC106320906, transcript variant X4
LOC106305602	XM_013741958.1	351.698	2.178	0.00619281	-7.33519	6.91706e-07	8.1472e-05	Down	cytochrome P450 734A6-like, transcript variant X3
LOC106309828	XM_013746978.1	350.78	2.178	0.00620903	-7.33142	7.14983e-07	8.39842e-05	Down	signal recognition particle receptor subunit alpha-like, transcript variant X2
LOC106295293	XM_013731154.1	325.987	2.178	0.00668126	-7.22566	1.7597e-06	0.000189648	Down	peroxisome biogenesis protein 6-like
LOC106343870	XM_013783206.1	264.462	2.178	0.00823558	-6.92391	1.73666e-05	0.00144528	Down	nucleolin 2, transcript variant X2
LOC106296730	XM_013732951.1	220.385	2.178	0.0098827	-6.66088	9.32222e-05	0.00613545	Down	DNA ligase 1, transcript variant X1
LOC106343085	XM_013782226.1	220.385	2.178	0.0098827	-6.66088	9.32222e-05	0.00613545	Down	coiled-coil domain-containing protein 93, transcript variant X2
LOC106340186	XM_013779051.1	198.347	2.178	0.0109808	-6.50888	0.000218695	0.0132226	Down	probable ATP-dependent RNA helicase ddx17, transcript variant X1
LOC106326833	XM_013764769.1	183.655	2.178	0.0118592	-6.39784	0.000387901	0.0219737	Down	uncharacterized LOC106326833, transcript variant X3
LOC106309942	XM_013747105.1	171.717	2.178	0.0126837	-6.30088	0.000619561	0.0328116	Down	putative protease Do-like 14
LOC106325660	XM_013763724.1	8946.73	1.089	0.000121721	-13.0041	6.76688e-37	2.91714e-32	Down	ribulose bisphosphate carboxylase small chain 1A, chloroplastic-like
LOC106306160	XM_013742652.1	4875.11	1.089	0.00022338	-12.1282	1.39879e-33	8.96233e-30	Down	1,8-cineole synthase 1, chloroplastic-like
LOC106295089	XM_013730867.1	1955.92	1.089	0.000556772	-10.8106	4.43252e-24	6.58902e-21	Down	polyubiquitin 11
LOC106306158	XM_013742651.1	1071.62	1.089	0.00101622	-9.94258	9.89365e-17	5.61192e-14	Down	1,8-cineole synthase 1, chloroplastic-like
LOC106337299	XM_013776389.1	871.441	1.089	0.00124966	-9.64425	1.65701e-14	6.80305e-12	Down	katanin p60 ATPase-containing subunit A-like 2, transcript variant X3
LOC106292605	XM_013728222.1	828.282	1.089	0.00131477	-9.57097	5.39005e-14	1.98598e-11	Down	uncharacterized LOC106292605
LOC106327354	XM_013765490.1	736.455	1.089	0.00147871	-9.40145	7.2813e-13	2.36007e-10	Down	uncharacterized LOC106327354, transcript variant X3
LOC106306393	XM_013743016.1	730.945	1.089	0.00148985	-9.39061	8.54732e-13	2.70931e-10	Down	oxysterol-binding protein-related protein 2A, transcript variant X3
LOC106322500	XM_013760540.1	677.685	1.089	0.00160694	-9.28147	4.12505e-12	1.14727e-09	Down	protein HOTHEAD-like, transcript variant X1
LOC106293464	XM_013729142.1	538.108	1.089	0.00202376	-8.94875	3.24298e-10	7.06069e-08	Down	RCC1 and BTB domain-containing protein 1, transcript variant X2
LOC106295579	XM_013731512.1	498.622	1.089	0.00218402	-8.8388	1.20774e-09	2.34525e-07	Down	DNA topoisomerase 2-like
LOC106306228	XM_013742770.1	483.93	1.089	0.00225033	-8.79565	1.98912e-09	3.77748e-07	Down	epidermal growth factor receptor substrate 15-like 1, transcript variant X1
LOC106325644	XM_013763692.1	482.093	1.089	0.0022589	-8.79016	2.11791e-09	3.96961e-07	Down	uncharacterized LOC106325644, transcript variant X1
LOC106326369	XM_013764372.1	458.218	1.089	0.0023766	-8.71688	4.82428e-09	8.35221e-07	Down	membrane protein of ER body 1, transcript variant X2
LOC106342334	XM_013781238.1	452.708	1.089	0.00240553	-8.69943	5.84539e-09	1.00796e-06	Down	uncharacterized LOC106342334, transcript variant X2
LOC106303931	XM_013740292.1	410.468	1.089	0.00265307	-8.55812	2.61263e-08	3.92431e-06	Down	uncharacterized LOC106303931, transcript variant X1
LOC106306172	XM_013742716.1	406.795	1.089	0.00267703	-8.54515	2.98228e-08	4.44855e-06	Down	anaphase-promoting complex subunit 8, transcript variant X1
LOC106320832	XM_013759185.1	367.309	1.089	0.00296481	-8.39784	1.26414e-07	1.67679e-05	Down	uncharacterized LOC106320832
LOC106343820	XM_013783144.1	355.371	1.089	0.0030644	-8.35018	1.97167e-07	2.57566e-05	Down	SH3 and multiple ankyrin repeat domains protein 1, transcript variant X1
LOC106315957	XM_013753808.1	343.434	1.089	0.00317092	-8.30088	3.08642e-07	3.92486e-05	Down	MATH domain and coiled-coil domain-containing protein At3g58210-like
LOC106343007	XM_013782102.1	337.924	1.089	0.00322262	-8.27755	3.80027e-07	4.74857e-05	Down	homeobox-leucine zipper protein HDG1-like, transcript variant X1
LOC106326816	XM_013764753.1	310.376	1.089	0.00350865	-8.15487	1.08802e-06	0.000121827	Down	disease resistance protein RPP5-like, transcript variant X2
LOC106309497	XM_013746543.1	276.4	1.089	0.00393995	-7.98761	4.08397e-06	0.000395631	Down	probable methyltransferase PMT21, transcript variant X2
LOC106295305	XM_013731165.1	273.645	1.089	0.00397961	-7.97316	4.55122e-06	0.00043503	Down	MATE efflux family protein 7-like
LOC106318672	XM_013756754.1	260.789	1.089	0.00417579	-7.90374	7.56122e-06	0.000692053	Down	pyrrolidone-carboxylate peptidase 1, transcript variant X4
LOC106341096	XM_013779915.1	241.506	1.089	0.00450922	-7.79291	1.63002e-05	0.00137243	Down	phosphatidylinositol N-acetylglucosaminyltransferase subunit P, transcript variant X5
LOC106342658	XM_013781656.1	228.65	1.089	0.00476275	-7.71399	2.73263e-05	0.00213021	Down	probable ADP-ribosylation factor GTPase-activating protein AGD14, transcript variant X3
LOC106343790	XM_013783099.1	201.102	1.089	0.00541518	-7.52878	8.37442e-05	0.0055971	Down	protein AIG1-like, transcript variant X4
LOC106326816	XM_013764768.1	199.265	1.089	0.00546509	-7.51554	9.02929e-05	0.00596999	Down	disease resistance protein RPP5-like, transcript variant X4
LOC106296378	XM_013732506.1	191.001	1.089	0.00570156	-7.45443	0.000126832	0.00808816	Down	3beta-hydroxysteroid-dehydrogenase/decarboxylase isoform 1-like, transcript variant X2
LOC106305811	XM_013742207.1	174.472	1.089	0.0062417	-7.32384	0.00025147	0.0150147	Down	chitotriosidase-1-like, transcript variant X1
LOC106312626	XM_013750215.1	168.962	1.089	0.00644524	-7.27755	0.000316368	0.0184302	Down	ATP-dependent DNA helicase Q-like 4A, transcript variant X4
LOC106318645	XM_013756710.1	149.678	1.089	0.00727561	-7.10272	0.000709855	0.0367361	Down	probable thiol methyltransferase 2, transcript variant X5
LOC106336950	XM_013775946.1	147.842	1.089	0.00736599	-7.08491	0.000766796	0.0390269	Down	plant UBX domain-containing protein 16-like
LOC106297025	XM_013733305.1	5404.03	0.01	1.85047e-06	-19.0437	1.50157e-35	2.1577e-31	Down	napin-like
LOC106306220	XM_013742756.1	3567.49	0.01	2.80309e-06	-18.4445	4.91868e-32	2.1204e-28	Down	uncharacterized LOC106306220, transcript variant X1
LOC106325710	XM_013763768.1	3427.91	0.01	2.91723e-06	-18.387	1.19489e-31	4.68279e-28	Down	ribulose bisphosphate carboxylase small chain 1A, chloroplastic-like
LOC106319788	XM_013758184.1	2932.96	0.01	3.40952e-06	-18.162	4.60284e-30	1.41731e-26	Down	50S ribosomal protein L29, chloroplastic-like
LOC106342932	XM_013781998.1	2471.99	0.01	4.04532e-06	-17.9153	4.15603e-28	9.95346e-25	Down	uncharacterized LOC106342932, transcript variant X1
LOC106315720	XM_013753530.1	1847.56	0.01	5.41253e-06	-17.4953	1.81865e-24	3.01539e-21	Down	eukaryotic translation initiation factor 2 subunit beta-like, transcript variant X2
LOC106292996	XM_013728669.1	1721.76	0.01	5.80801e-06	-17.3935	1.45549e-23	1.90136e-20	Down	probable leucine-rich repeat receptor-like serine/threonine-protein kinase At3g14840, transcript variant X3
LOC106298682	XM_013734823.1	1662.99	0.01	6.01326e-06	-17.3434	4.04973e-23	5.13471e-20	Down	sm-like protein LSM3B, transcript variant X1
LOC106327182	XM_013765255.1	1556.47	0.01	6.42479e-06	-17.2479	2.82732e-22	3.20745e-19	Down	serine/threonine-protein kinase HT1-like, transcript variant X1
LOC106296246	XM_013732335.1	1486.68	0.01	6.72638e-06	-17.1817	1.07738e-21	1.10583e-18	Down	YTH domain-containing family protein 2-like, transcript variant X4
LOC106310288	XM_013747525.1	1388.43	0.01	7.20239e-06	-17.0831	7.76239e-21	7.27454e-18	Down	pentatricopeptide repeat-containing protein At1g02370, mitochondrial-like
LOC106328880	XM_013767449.1	1364.55	0.01	7.32841e-06	-17.0581	1.27541e-20	1.16982e-17	Down	probable beta-1,3-galactosyltransferase 16, transcript variant X1
LOC106322623	XM_013760709.1	1323.23	0.01	7.55726e-06	-17.0137	3.06064e-20	2.74877e-17	Down	36.4 kDa proline-rich protein-like, transcript variant X2
LOC106327371	XM_013765511.1	1283.74	0.01	7.78971e-06	-16.97	7.20171e-20	6.33589e-17	Down	5'-nucleotidase SurE, transcript variant X1
LOC106320758	XM_013759125.1	1200.18	0.01	8.33207e-06	-16.8729	4.69558e-19	3.61467e-16	Down	ubiquitin-fold modifier 1-like
LOC106317905	XM_013755714.1	1162.53	0.01	8.60191e-06	-16.8269	1.12531e-18	8.22218e-16	Down	V-type proton ATPase subunit F, transcript variant X1
LOC106341951	XM_013780711.1	1101.93	0.01	9.07501e-06	-16.7497	4.78074e-18	3.2202e-15	Down	ras-related protein RABE1c
LOC106343912	XM_013783272.1	1057.85	0.01	9.45314e-06	-16.6908	1.41277e-17	8.82656e-15	Down	nifU-like protein 4, mitochondrial, transcript variant X2
LOC106320075	XM_013758439.1	1028.47	0.01	9.72323e-06	-16.6501	2.95367e-17	1.74424e-14	Down	thioredoxin Y2, chloroplastic
LOC106331969	XM_013770411.1	975.205	0.01	1.02542e-05	-16.5734	1.16041e-16	6.49666e-14	Down	uncharacterized LOC106331969, transcript variant X1
LOC106322045	XM_013760233.1	963.268	0.01	1.03813e-05	-16.5556	1.58591e-16	8.74467e-14	Down	ribulose bisphosphate carboxylase small chain 1A, chloroplastic-like
LOC106334797	XM_013773166.1	923.782	0.01	1.08251e-05	-16.4953	4.52475e-16	2.29479e-13	Down	cyclin-dependent kinase 13-like, transcript variant X4
LOC106313501	XM_013751326.1	922.864	0.01	1.08358e-05	-16.4938	4.63772e-16	2.32474e-13	Down	transcription factor bHLH77-like, transcript variant X2
LOC106296155	XM_013732225.1	817.263	0.01	1.2236e-05	-16.3185	8.62542e-15	3.64542e-12	Down	uncharacterized LOC106296155, transcript variant X3
LOC106311845	XM_013749157.1	800.734	0.01	1.24885e-05	-16.289	1.38491e-14	5.79632e-12	Down	myosin-5, transcript variant X1
LOC106337199	XM_013776264.1	786.041	0.01	1.2722e-05	-16.2623	2.11754e-14	8.61178e-12	Down	UDP-glycosyltransferase 73C1-like
LOC106296815	XM_013733044.1	778.695	0.01	1.2842e-05	-16.2488	2.62186e-14	1.02751e-11	Down	probable sugar phosphate/phosphate translocator At1g48230, transcript variant X2
LOC106317199	XM_013755051.1	778.695	0.01	1.2842e-05	-16.2488	2.62186e-14	1.02751e-11	Down	caffeic acid 3-O-methyltransferase-like, transcript variant X1
LOC106303931	XM_013740293.1	762.166	0.01	1.31205e-05	-16.2178	4.25358e-14	1.60849e-11	Down	uncharacterized LOC106303931, transcript variant X2
LOC106307893	XM_013744983.1	761.248	0.01	1.31363e-05	-16.2161	4.37004e-14	1.63816e-11	Down	zinc finger BED domain-containing protein DAYSLEEPER-like, transcript variant X1
LOC106340111	XM_013778973.1	715.334	0.01	1.39795e-05	-16.1263	1.71704e-13	6.06721e-11	Down	uncharacterized LOC106340111
LOC106315796	XM_013753618.1	643.709	0.01	1.5535e-05	-15.9741	1.55859e-12	4.66591e-10	Down	28 kDa heat- and acid-stable phosphoprotein-like
LOC106344086	XM_013783470.1	641.872	0.01	1.55794e-05	-15.97	1.65119e-12	4.90906e-10	Down	mitogen-activated protein kinase 8-like, transcript variant X1
LOC106342813	XM_013781847.1	629.935	0.01	1.58747e-05	-15.9429	2.40635e-12	7.00916e-10	Down	uncharacterized LOC106342813, transcript variant X1
LOC106300622	XM_013736805.1	623.507	0.01	1.60383e-05	-15.9281	2.9504e-12	8.36768e-10	Down	vesicle-associated protein 1-1-like
LOC106307706	XM_013744735.1	618.916	0.01	1.61573e-05	-15.9175	3.41463e-12	9.62099e-10	Down	protein BASIC PENTACYSTEINE2-like, transcript variant X2
LOC106320457	XM_013758823.1	609.733	0.01	1.64006e-05	-15.8959	4.58081e-12	1.26586e-09	Down	uncharacterized LOC106320457
LOC106320953	XM_013759292.1	554.637	0.01	1.80298e-05	-15.7593	2.79124e-11	6.96267e-09	Down	dihydrolipoyllysine-residue acetyltransferase component 4 of pyruvate dehydrogenase complex, chloroplastic
LOC106326844	XM_013764788.1	540.863	0.01	1.8489e-05	-15.723	4.43897e-11	1.09977e-08	Down	peptidyl-prolyl cis-trans isomerase FKBP19, chloroplastic, transcript variant X2
LOC106328401	XM_013766837.1	526.17	0.01	1.90053e-05	-15.6832	7.32113e-11	1.77307e-08	Down	exosome complex exonuclease RRP46 homolog, transcript variant X1
LOC106321078	XM_013759394.1	520.661	0.01	1.92064e-05	-15.6681	8.84511e-11	2.10665e-08	Down	uncharacterized LOC106321078
LOC106321255	XM_013759559.1	492.194	0.01	2.03172e-05	-15.5869	2.38035e-10	5.34451e-08	Down	uncharacterized LOC106321255
LOC106295694	XM_013731663.1	486.684	0.01	2.05472e-05	-15.5707	2.89038e-10	6.35722e-08	Down	uncharacterized LOC106295694, transcript variant X2
LOC106312731	XM_013750356.1	486.684	0.01	2.05472e-05	-15.5707	2.89038e-10	6.35722e-08	Down	myelin transcription factor 1-like protein, transcript variant X1
LOC106320013	XM_013758380.1	476.583	0.01	2.09827e-05	-15.5404	4.13495e-10	8.78096e-08	Down	uncharacterized LOC106320013, transcript variant X2
LOC106292986	XM_013728659.1	469.237	0.01	2.13112e-05	-15.518	5.37451e-10	1.10856e-07	Down	uncharacterized LOC106292986
LOC106306737	XM_013743464.1	468.319	0.01	2.1353e-05	-15.5152	5.55416e-10	1.13476e-07	Down	vesicle-associated protein 2-1, transcript variant X1
LOC106304207	XM_013740604.1	466.482	0.01	2.1437e-05	-15.5095	5.93208e-10	1.19498e-07	Down	S-alkyl-thiohydroximate lyase SUR1-like
LOC106321362	XM_013759645.1	466.482	0.01	2.1437e-05	-15.5095	5.93208e-10	1.19498e-07	Down	vesicle transport v-SNARE 12-like, transcript variant X1
LOC106308189	XM_013745323.1	464.646	0.01	2.15218e-05	-15.5038	6.33632e-10	1.27048e-07	Down	peroxidase 3
LOC106325001	XM_013763016.1	455.463	0.01	2.19557e-05	-15.475	8.82264e-10	1.74466e-07	Down	protein C2-DOMAIN ABA-RELATED 10-like, transcript variant X1
LOC106315865	XM_013753704.1	444.444	0.01	2.25e-05	-15.4397	1.31665e-09	2.54526e-07	Down	homeobox-leucine zipper protein ATHB-16, transcript variant X2
LOC106294404	XM_013729957.1	434.343	0.01	2.30233e-05	-15.4065	1.90617e-09	3.63597e-07	Down	methyl-CpG-binding domain-containing protein 9, transcript variant X1
LOC106324765	XM_013762744.1	429.752	0.01	2.32693e-05	-15.3912	2.25746e-09	4.21285e-07	Down	uncharacterized LOC106324765
LOC106306163	XM_013742654.1	425.16	0.01	2.35205e-05	-15.3757	2.6751e-09	4.90728e-07	Down	WAT1-related protein At3g28100-like, transcript variant X1
LOC106320469	XM_013758841.1	425.16	0.01	2.35205e-05	-15.3757	2.6751e-09	4.90728e-07	Down	uncharacterized LOC106320469
LOC106342062	XM_013780857.1	413.223	0.01	2.42e-05	-15.3346	4.17106e-09	7.32794e-07	Down	uncharacterized LOC106342062
LOC106342995	XM_013782085.1	409.55	0.01	2.44171e-05	-15.3218	4.78588e-09	8.31914e-07	Down	uncharacterized protein At2g38710-like, transcript variant X2
LOC106312027	XM_013749395.1	404.04	0.01	2.475e-05	-15.3022	5.88646e-09	1.01099e-06	Down	ubiquitin-conjugating enzyme E2 1, transcript variant X2
LOC106316226	XM_013754106.1	391.184	0.01	2.55634e-05	-15.2556	9.57415e-09	1.59974e-06	Down	sericin 1, transcript variant X2
LOC106307131	XM_013744003.1	388.429	0.01	2.57447e-05	-15.2454	1.06326e-08	1.76293e-06	Down	bark storage protein A-like
LOC106305905	XM_013742366.1	381.083	0.01	2.6241e-05	-15.2178	1.40786e-08	2.24783e-06	Down	ABC transporter C family member 8-like
LOC106341560	XM_013780300.1	365.472	0.01	2.73618e-05	-15.1575	2.57006e-08	3.87387e-06	Down	uncharacterized LOC106341560, transcript variant X1
LOC106344032	XM_013783403.1	356.29	0.01	2.8067e-05	-15.1208	3.67429e-08	5.40598e-06	Down	uncharacterized LOC106344032, transcript variant X2
LOC106321833	XM_013760067.1	355.371	0.01	2.81396e-05	-15.117	3.80853e-08	5.56549e-06	Down	uncharacterized LOC106321833
LOC106325469	XM_013763546.1	354.453	0.01	2.82125e-05	-15.1133	3.94777e-08	5.74948e-06	Down	nuclear transcription factor Y subunit A-6, transcript variant X5
LOC106342060	XM_013780853.1	342.516	0.01	2.91957e-05	-15.0639	6.31083e-08	8.94913e-06	Down	uncharacterized LOC106342060, transcript variant X2
LOC106295524	XM_013731458.1	341.597	0.01	2.92742e-05	-15.06	6.54389e-08	9.23499e-06	Down	protein POLLENLESS 3-LIKE 2-like, transcript variant X2
LOC106320168	XM_013758539.1	325.987	0.01	3.06761e-05	-14.9925	1.21696e-07	1.6192e-05	Down	F-box protein PP2-A11-like, transcript variant X2
LOC106319932	XM_013758320.1	303.03	0.01	3.3e-05	-14.8872	3.07174e-07	3.91774e-05	Down	uncharacterized LOC106319932
LOC106322438	XM_013760450.1	301.193	0.01	3.32013e-05	-14.8784	3.31022e-07	4.14826e-05	Down	rab3 GTPase-activating protein catalytic subunit-like, transcript variant X4
LOC106301331	XM_013737699.1	295.684	0.01	3.38199e-05	-14.8518	4.14514e-07	5.15272e-05	Down	cellular nucleic acid-binding protein-like, transcript variant X3
LOC106336324	XM_013775124.1	294.765	0.01	3.39253e-05	-14.8473	4.30383e-07	5.30097e-05	Down	DNA damage-binding protein 1b-like, transcript variant X2
LOC106301738	XM_013738204.1	292.929	0.01	3.4138e-05	-14.8383	4.63998e-07	5.66642e-05	Down	deSI-like protein At4g17486, transcript variant X2
LOC106322505	XM_013760546.1	290.174	0.01	3.44621e-05	-14.8246	5.19491e-07	6.27303e-05	Down	GDP-mannose 3,5-epimerase-like, transcript variant X2
LOC106316783	XM_013754653.1	289.256	0.01	3.45715e-05	-14.8201	5.3945e-07	6.49585e-05	Down	NAD(P)H dehydrogenase (quinone) FQR1-like, transcript variant X1
LOC106342617	XM_013781606.1	280.073	0.01	3.5705e-05	-14.7735	7.87433e-07	9.19931e-05	Down	aspartic proteinase-like protein 2, transcript variant X1
LOC106315755	XM_013753578.1	278.237	0.01	3.59406e-05	-14.764	8.49538e-07	9.84483e-05	Down	uncharacterized LOC106315755, transcript variant X6
LOC106322303	XM_013760391.1	277.318	0.01	3.60596e-05	-14.7593	8.82435e-07	0.000101084	Down	2-oxoglutarate-dependent dioxygenase DAO-like
LOC106334409	XM_013772691.1	277.318	0.01	3.60596e-05	-14.7593	8.82435e-07	0.000101084	Down	lipid droplet-associated hydrolase-like, transcript variant X2
LOC106312184	XM_013749610.1	276.4	0.01	3.61794e-05	-14.7545	9.16626e-07	0.000103442	Down	BEACH domain-containing protein lvsC, transcript variant X2
LOC106320340	XM_013758692.1	276.4	0.01	3.61794e-05	-14.7545	9.16626e-07	0.000103442	Down	uncharacterized LOC106320340, transcript variant X1
LOC106330235	XM_013768743.1	264.462	0.01	3.78125e-05	-14.6908	1.50566e-06	0.000166004	Down	cytochrome P450 704C1-like
LOC106293546	XM_013729227.1	261.708	0.01	3.82106e-05	-14.6757	1.68931e-06	0.000183437	Down	CCA tRNA nucleotidyltransferase, mitochondrial-like
LOC106337299	XM_013776387.1	260.789	0.01	3.83451e-05	-14.6706	1.75545e-06	0.000189648	Down	katanin p60 ATPase-containing subunit A-like 2, transcript variant X1
LOC106339206	XM_013778002.1	260.789	0.01	3.83451e-05	-14.6706	1.75545e-06	0.000189648	Down	pentatricopeptide repeat-containing protein At3g16010-like
LOC106317679	XM_013755459.1	257.116	0.01	3.88929e-05	-14.6501	2.04748e-06	0.000217937	Down	protein BOLA2-like, transcript variant X1
LOC106321546	XM_013759807.1	257.116	0.01	3.88929e-05	-14.6501	2.04748e-06	0.000217937	Down	GTPase-activating protein GYP7-like, transcript variant X2
LOC106302072	XM_013738586.1	251.607	0.01	3.97446e-05	-14.6189	2.58093e-06	0.000267105	Down	uncharacterized LOC106302072, transcript variant X2
LOC106300526	XM_013736678.1	250.688	0.01	3.98902e-05	-14.6136	2.6827e-06	0.000275354	Down	uncharacterized LOC106300526, transcript variant X1
LOC106303822	XM_013740156.1	247.015	0.01	4.04833e-05	-14.5923	3.13231e-06	0.000316974	Down	glycine-rich RNA-binding protein 10-like, transcript variant X2
LOC106314681	XM_013752518.1	247.015	0.01	4.04833e-05	-14.5923	3.13231e-06	0.000316974	Down	uncharacterized LOC106314681, transcript variant X1
LOC106307788	XM_013744839.1	245.179	0.01	4.07866e-05	-14.5815	3.38513e-06	0.000339371	Down	probable galacturonosyltransferase 6
LOC106328061	XM_013766417.1	242.424	0.01	4.12501e-05	-14.5652	3.80384e-06	0.000371836	Down	casein kinase I isoform delta-like, transcript variant X3
LOC106334974	XM_013773389.1	242.424	0.01	4.12501e-05	-14.5652	3.80384e-06	0.000371836	Down	cytochrome P450 72A15-like, transcript variant X2
LOC106295003	XM_013730746.1	241.506	0.01	4.14069e-05	-14.5598	3.95482e-06	0.00038572	Down	GATA transcription factor 11-like, transcript variant X3
LOC106306541	XM_013743198.1	240.587	0.01	4.15649e-05	-14.5543	4.11189e-06	0.000397443	Down	patellin-4-like, transcript variant X4
LOC106324617	XM_013762561.1	239.669	0.01	4.17242e-05	-14.5488	4.27531e-06	0.000410477	Down	protein S-acyltransferase 10-like, transcript variant X1
LOC106323011	XM_013761172.1	237.833	0.01	4.20464e-05	-14.5377	4.62224e-06	0.000440841	Down	dnaJ protein ERDJ2B-like
LOC106313625	XM_013751495.1	236.914	0.01	4.22094e-05	-14.5321	4.8063e-06	0.000457384	Down	glutathione S-transferase Z1-like
LOC106298904	XM_013735034.1	235.078	0.01	4.25391e-05	-14.5209	5.19712e-06	0.000490246	Down	uncharacterized LOC106298904
LOC106338432	XM_013777412.1	235.078	0.01	4.25391e-05	-14.5209	5.19712e-06	0.000490246	Down	uncharacterized LOC106338432
LOC106318471	XM_013756472.1	233.241	0.01	4.28741e-05	-14.5095	5.62028e-06	0.000527853	Down	histone-lysine N-methyltransferase ATXR7, transcript variant X8
LOC106320016	XM_013758385.1	226.813	0.01	4.40891e-05	-14.4692	7.39769e-06	0.000679972	Down	probable sugar phosphate/phosphate translocator At3g17430, transcript variant X2
LOC106306751	XM_013743485.1	222.222	0.01	4.50001e-05	-14.4397	9.00904e-06	0.000809106	Down	uncharacterized LOC106306751, transcript variant X1
LOC106324209	XM_013762220.1	222.222	0.01	4.50001e-05	-14.4397	9.00904e-06	0.000809106	Down	zinc finger BED domain-containing protein RICESLEEPER 2-like
LOC106300012	XM_013736052.1	217.631	0.01	4.59494e-05	-14.4096	1.09787e-05	0.000959998	Down	UDP-glucose:glycoprotein glucosyltransferase, transcript variant X2
LOC106306661	XM_013743359.1	214.876	0.01	4.65385e-05	-14.3912	1.23655e-05	0.00106827	Down	probable isoaspartyl peptidase/L-asparaginase 3, transcript variant X2
LOC106327758	XM_013766004.1	213.957	0.01	4.67383e-05	-14.385	1.28664e-05	0.00110931	Down	GDP-L-galactose phosphorylase 2
LOC106327418	XM_013765563.1	209.366	0.01	4.77632e-05	-14.3537	1.56984e-05	0.00132435	Down	uncharacterized LOC106327418, transcript variant X1
LOC106332591	XM_013771067.1	208.448	0.01	4.79736e-05	-14.3474	1.6337e-05	0.00137285	Down	uncharacterized LOC106332591, transcript variant X2
LOC106301574	XM_013738014.1	204.775	0.01	4.88341e-05	-14.3218	1.9167e-05	0.00156195	Down	lanC-like protein GCL2, transcript variant X7
LOC106308625	XM_013745765.1	204.775	0.01	4.88341e-05	-14.3218	1.9167e-05	0.00156195	Down	uncharacterized LOC106308625
LOC106313504	XM_013751319.1	204.775	0.01	4.88341e-05	-14.3218	1.9167e-05	0.00156195	Down	uncharacterized LOC106313504, transcript variant X2
LOC106294668	XM_013730285.1	203.856	0.01	4.90541e-05	-14.3153	1.99494e-05	0.00161654	Down	uncharacterized LOC106294668, transcript variant X1
LOC106300577	XM_013736747.1	202.938	0.01	4.92761e-05	-14.3088	2.07643e-05	0.00167314	Down	uncharacterized LOC106300577, transcript variant X1
LOC106316180	XM_013754048.1	202.938	0.01	4.92761e-05	-14.3088	2.07643e-05	0.00167314	Down	uncharacterized LOC106316180, transcript variant X2
LOC106343445	XM_013782662.1	202.02	0.01	4.95001e-05	-14.3022	2.16131e-05	0.00173505	Down	F-box/kelch-repeat protein At5g38670-like
LOC106298452	XM_013734579.1	201.102	0.01	4.97261e-05	-14.2956	2.24973e-05	0.0017956	Down	zinc finger CCCH domain-containing protein 16, transcript variant X1
LOC106323793	XM_013761867.1	201.102	0.01	4.97261e-05	-14.2956	2.24973e-05	0.0017956	Down	uncharacterized LOC106323793, transcript variant X2
LOC106323793	XM_013761873.1	201.102	0.01	4.97261e-05	-14.2956	2.24973e-05	0.0017956	Down	uncharacterized LOC106323793, transcript variant X3
LOC106329556	XM_013768241.1	198.347	0.01	5.04167e-05	-14.2757	2.5377e-05	0.00199631	Down	putative F-box protein At3g24580, transcript variant X1
LOC106296862	XM_013733099.1	197.429	0.01	5.06512e-05	-14.269	2.64181e-05	0.00207065	Down	membrane-associated progesterone-binding protein 4, transcript variant X2
LOC106305985	XM_013742461.1	197.429	0.01	5.06512e-05	-14.269	2.64181e-05	0.00207065	Down	uncharacterized LOC106305985, transcript variant X5
LOC106311958	XM_013749314.1	195.592	0.01	5.11268e-05	-14.2556	2.86326e-05	0.00222	Down	N-alpha-acetyltransferase 40, transcript variant X3
LOC106322770	XM_013760902.1	195.592	0.01	5.11268e-05	-14.2556	2.86326e-05	0.00222	Down	type I inositol polyphosphate 5-phosphatase 10, transcript variant X5
LOC106300769	XM_013736981.1	194.674	0.01	5.1368e-05	-14.2488	2.98098e-05	0.00230713	Down	proteasome subunit alpha type-2-A-like, transcript variant X1
LOC106293775	XM_013729423.1	190.082	0.01	5.26088e-05	-14.2143	3.64784e-05	0.00273963	Down	uncharacterized LOC106293775
LOC106309194	XM_013746255.1	190.082	0.01	5.26088e-05	-14.2143	3.64784e-05	0.00273963	Down	uncharacterized LOC106309194
LOC106327785	XM_013766046.1	190.082	0.01	5.26088e-05	-14.2143	3.64784e-05	0.00273963	Down	two-component response regulator ARR10-like, transcript variant X2
LOC106304552	XM_013740951.1	184.573	0.01	5.41792e-05	-14.1719	4.65224e-05	0.00337632	Down	sm-like protein LSM7
LOC106322662	XM_013760757.1	184.573	0.01	5.41792e-05	-14.1719	4.65224e-05	0.00337632	Down	probable pectinesterase/pectinesterase inhibitor 61
LOC106305765	XM_013742151.1	183.655	0.01	5.44501e-05	-14.1647	4.84519e-05	0.00349868	Down	thiol-disulfide oxidoreductase LTO1-like, transcript variant X2
LOC106326833	XM_013764772.1	182.736	0.01	5.47237e-05	-14.1575	5.04628e-05	0.00361362	Down	uncharacterized LOC106326833, transcript variant X6
LOC106312534	XM_013750096.1	181.818	0.01	5.50001e-05	-14.1502	5.25588e-05	0.00373271	Down	polyadenylate-binding protein RBP45B, transcript variant X2
LOC106318557	XM_013756580.1	181.818	0.01	5.50001e-05	-14.1502	5.25588e-05	0.00373271	Down	uncharacterized LOC106318557
LOC106322350	XM_013760408.1	181.818	0.01	5.50001e-05	-14.1502	5.25588e-05	0.00373271	Down	uncharacterized LOC106322350
LOC106313448	XM_013751252.1	179.981	0.01	5.55613e-05	-14.1356	5.70204e-05	0.00401649	Down	ubiquitin-conjugating enzyme E2 6-like
LOC106323084	XM_013761253.1	179.063	0.01	5.58462e-05	-14.1282	5.9394e-05	0.00414307	Down	uncharacterized LOC106323084, transcript variant X3
LOC106342059	XM_013780851.1	179.063	0.01	5.58462e-05	-14.1282	5.9394e-05	0.00414307	Down	uncharacterized LOC106342059
LOC106335012	XM_013774521.1	178.145	0.01	5.61341e-05	-14.1208	6.18681e-05	0.00428613	Down	cytosolic endo-beta-N-acetylglucosaminidase 2, transcript variant X2
LOC106335012	XM_013773785.1	165.289	0.01	6.05001e-05	-14.0127	0.000109888	0.00711286	Down	cytosolic endo-beta-N-acetylglucosaminidase 2, transcript variant X1
LOC106315015	XM_013752798.1	163.453	0.01	6.11799e-05	-13.9966	0.000119343	0.00769019	Down	A-factor-processing enzyme-like
LOC106335602	XM_013774172.1	163.453	0.01	6.11799e-05	-13.9966	0.000119343	0.00769019	Down	general negative regulator of transcription subunit 3-like, transcript variant X4
LOC106306506	XM_013743150.1	162.534	0.01	6.15255e-05	-13.9885	0.000124376	0.00797876	Down	protein DA1-related 6-like, transcript variant X4
LOC106313761	XM_013751664.1	162.534	0.01	6.15255e-05	-13.9885	0.000124376	0.00797876	Down	pollen-specific protein SF21-like, transcript variant X2
LOC106320726	XM_013759093.1	161.616	0.01	6.18751e-05	-13.9803	0.000129625	0.00824188	Down	vesicle-fusing ATPase-like
LOC106317859	XM_013755672.1	159.779	0.01	6.25863e-05	-13.9638	0.000140805	0.00890024	Down	uncharacterized LOC106317859, transcript variant X4
LOC106298701	XM_013734845.1	158.861	0.01	6.29481e-05	-13.9555	0.000146756	0.00920303	Down	putative U-box domain-containing protein 58
LOC106323393	XM_013761535.1	155.188	0.01	6.44379e-05	-13.9217	0.000173216	0.010698	Down	homeobox protein ATH1-like, transcript variant X2
LOC106341536	XM_013780284.1	153.352	0.01	6.52097e-05	-13.9046	0.000188204	0.0115245	Down	uncharacterized LOC106341536
LOC106320718	XM_013759089.1	152.433	0.01	6.56025e-05	-13.8959	0.000196181	0.011979	Down	protein IQ-DOMAIN 14-like
LOC106326212	XM_013764231.1	152.433	0.01	6.56025e-05	-13.8959	0.000196181	0.011979	Down	uncharacterized LOC106326212
LOC106321267	XM_013759569.1	151.515	0.01	6.60001e-05	-13.8872	0.0002045	0.0124482	Down	F-box protein At1g11270-like
LOC106302704	XM_013739160.1	149.678	0.01	6.68099e-05	-13.8696	0.00022222	0.0133981	Down	probable LRR receptor-like serine/threonine-protein kinase At1g29720
LOC106302951	XM_013739346.1	147.842	0.01	6.76398e-05	-13.8518	0.000241486	0.0144586	Down	zinc finger BED domain-containing protein RICESLEEPER 2-like
LOC106293153	XM_013728827.1	146.005	0.01	6.84907e-05	-13.8337	0.000262433	0.015583	Down	methylesterase 17-like
LOC106303887	XM_013740237.1	145.087	0.01	6.89241e-05	-13.8246	0.000273583	0.0162004	Down	cysteine-rich and transmembrane domain-containing protein A-like, transcript variant X2
LOC106295881	XM_013731879.1	144.169	0.01	6.93631e-05	-13.8155	0.000285208	0.0167965	Down	homeobox protein HAT3.1, transcript variant X7
LOC106314991	XM_013752792.1	144.169	0.01	6.93631e-05	-13.8155	0.000285208	0.0167965	Down	A-factor-processing enzyme-like, transcript variant X4
LOC106296328	XM_013732433.1	143.251	0.01	6.98078e-05	-13.8063	0.000297329	0.0174442	Down	sister chromatid cohesion 1 protein 2-like, transcript variant X2
LOC106296702	XM_013732918.1	142.332	0.01	7.02582e-05	-13.797	0.000309967	0.0180817	Down	DNA mismatch repair protein MSH2-like, transcript variant X12
LOC106300335	XM_013736453.1	140.496	0.01	7.11766e-05	-13.7782	0.000336883	0.019394	Down	serine protease SPPA, chloroplastic-like
LOC106314991	XM_013752782.1	140.496	0.01	7.11766e-05	-13.7782	0.000336883	0.019394	Down	A-factor-processing enzyme-like, transcript variant X1
LOC106337325	XM_013776420.1	140.496	0.01	7.11766e-05	-13.7782	0.000336883	0.019394	Down	uncharacterized LOC106337325, transcript variant X2
LOC106318162	XM_013756032.1	139.577	0.01	7.16448e-05	-13.7688	0.000351207	0.0201065	Down	probable WRKY transcription factor 2, transcript variant X2
LOC106295881	XM_013731878.1	138.659	0.01	7.21193e-05	-13.7593	0.000366142	0.0208783	Down	homeobox protein HAT3.1, transcript variant X6
LOC106304177	XM_013740572.1	136.823	0.01	7.30873e-05	-13.74	0.000397944	0.0224541	Down	uncharacterized LOC106304177, transcript variant X1
LOC106336555	XM_013775403.1	135.904	0.01	7.35812e-05	-13.7303	0.000414867	0.0232266	Down	uncharacterized protein At2g33490-like, transcript variant X1
LOC106321513	XM_013759775.1	134.986	0.01	7.40817e-05	-13.7205	0.000432508	0.0239653	Down	receptor-like protein 12
LOC106328530	XM_013766990.1	134.068	0.01	7.45891e-05	-13.7107	0.000450899	0.0247616	Down	uncharacterized CRM domain-containing protein At3g25440, chloroplastic-like, transcript variant X2
LOC106301502	XM_013737915.1	133.15	0.01	7.51035e-05	-13.7008	0.000470071	0.025651	Down	DNA repair protein REV1, transcript variant X2
LOC106320272	XM_013758639.1	133.15	0.01	7.51035e-05	-13.7008	0.000470071	0.025651	Down	uncharacterized LOC106320272, transcript variant X1
LOC106342107	XM_013780941.1	131.313	0.01	7.61539e-05	-13.6807	0.000510888	0.0276335	Down	enolase-phosphatase E1-like, transcript variant X2
LOC106299811	XM_013735821.1	129.476	0.01	7.72341e-05	-13.6604	0.000555236	0.0298078	Down	transmembrane protein 18
LOC106312829	XM_013750496.1	129.476	0.01	7.72341e-05	-13.6604	0.000555236	0.0298078	Down	protein ENHANCED DISEASE RESISTANCE 2-like, transcript variant X2
LOC106343533	XM_013782771.1	128.558	0.01	7.77858e-05	-13.6501	0.000578827	0.0309586	Down	mediator of RNA polymerase II transcription subunit 15a-like, transcript variant X2
LOC106325893	XM_013763942.1	126.722	0.01	7.89131e-05	-13.6294	0.000629041	0.033131	Down	protein IQ-DOMAIN 1-like, transcript variant X1
LOC106342065	XM_013780871.1	126.722	0.01	7.89131e-05	-13.6294	0.000629041	0.033131	Down	nudix hydrolase 22, chloroplastic, transcript variant X10
LOC106342060	XM_013780854.1	125.803	0.01	7.94891e-05	-13.6189	0.000655747	0.034265	Down	uncharacterized LOC106342060, transcript variant X3
LOC106303727	XM_013740034.1	124.885	0.01	8.00736e-05	-13.6083	0.000683579	0.0355899	Down	uncharacterized LOC106303727, transcript variant X1
LOC106311922	XM_013749257.1	123.049	0.01	8.12688e-05	-13.5869	0.000742807	0.0380757	Down	PTI1-like tyrosine-protein kinase 3, transcript variant X3
LOC106325260	XM_013763305.1	123.049	0.01	8.12688e-05	-13.5869	0.000742807	0.0380757	Down	myosin-binding protein 7, transcript variant X2
LOC106329808	XM_013768437.1	123.049	0.01	8.12688e-05	-13.5869	0.000742807	0.0380757	Down	uncharacterized LOC106329808
LOC106300577	XM_013736749.1	122.13	0.01	8.18798e-05	-13.5761	0.000774301	0.0392698	Down	uncharacterized LOC106300577, transcript variant X3
LOC106310782	XM_013748001.1	122.13	0.01	8.18798e-05	-13.5761	0.000774301	0.0392698	Down	uncharacterized LOC106310782, transcript variant X1
LOC106326833	XM_013764771.1	122.13	0.01	8.18798e-05	-13.5761	0.000774301	0.0392698	Down	uncharacterized LOC106326833, transcript variant X5
LOC106329935	XM_013768532.1	120.294	0.01	8.31299e-05	-13.5543	0.000841403	0.0421768	Down	protein TPX2-like
LOC106301574	XM_013738013.1	119.375	0.01	8.37693e-05	-13.5432	0.000877147	0.0436639	Down	lanC-like protein GCL2, transcript variant X6
LOC106343656	XM_013782928.1	119.375	0.01	8.37693e-05	-13.5432	0.000877147	0.0436639	Down	probable purine permease 14, transcript variant X2
LOC106318471	XM_013756473.1	118.457	0.01	8.44187e-05	-13.5321	0.00091444	0.0452071	Down	histone-lysine N-methyltransferase ATXR7, transcript variant X9
LOC106305292	XM_013741673.1	117.539	0.01	8.50782e-05	-13.5209	0.000953351	0.0467554	Down	uncharacterized LOC106305292

## Sheet: Bro-12 VS.Bro-10
Data set 2 DEGs detected by pairwise comparison in Bro-12 and two parents.
Differentially expressed genes between Bro-12 and Bro-10
		Normalized expression level			Relative expression level
Gene ID	Transcript ID	Bro-10	Bro-12	Fold change (Bro-12/Bro-10)	Log2 (Fold change)	p-value	Corrected p-value	up_down	Functional annotation
LOC106328456	XM_013766899.1	550.555	16374.2	29.7413	4.8944	1.28609e-07	3.41674e-05	Up	auxin-repressed 12.5 kDa protein-like
LOC106319706	XM_013758085.1	1203.34	10184	8.46311	3.08119	4.72073e-05	0.00567612	Up	uncharacterized protein At5g39570
LOC106335095	XM_013773521.1	53.2452	8109.65	152.308	7.25084	3.79352e-17	6.40331e-14	Up	beta-galactosidase 4
LOC106301773	XM_013738245.1	933.921	6229.67	6.67045	2.73778	5.26031e-05	0.00617944	Up	chaperone protein dnaJ 11, chloroplastic
LOC106306067	XM_013742531.1	309.887	5879.4	18.9727	4.24586	2.17363e-09	8.3679e-07	Up	beta-D-xylosidase 1
LOC106308329	XM_013745490.1	744.368	5604.26	7.52889	2.91244	1.35686e-05	0.00198496	Up	GDSL esterase/lipase At5g33370
LOC106311776	XM_013749058.1	1118.15	5517.87	4.93482	2.303	0.000461004	0.0383183	Up	catalase-3-like
LOC106334546	XM_013772846.1	4.25962	5167.6	1213.16	10.2446	6.08433e-26	6.67557e-22	Up	polyubiquitin 11, transcript variant X2
LOC106325323	XM_013763362.1	336.51	5165.72	15.3509	3.94025	1.0574e-08	3.5697e-06	Up	probable cysteine proteinase At4g11320
LOC106312488	XM_013750034.1	517.543	4940.35	9.54577	3.25486	1.03491e-06	0.000211252	Up	putative cell wall protein
LOC106308614	XM_013745775.1	699.642	4642.67	6.63578	2.73027	2.64137e-05	0.00349162	Up	chaperone protein dnaJ 11, chloroplastic-like
LOC106325481	XM_013763530.1	404.664	4439.84	10.9717	3.45571	1.94202e-07	4.64238e-05	Up	uncharacterized LOC106325481
LOC106343296	XM_013782466.1	537.777	4358.14	8.104	3.01863	3.61392e-06	0.000631888	Up	auxin-repressed 12.5 kDa protein, transcript variant X2
LOC106301966	XM_013738465.1	9.58414	4353.44	454.234	8.82729	1.34038e-23	7.35314e-20	Up	uncharacterized LOC106301966, transcript variant X2
LOC106328295	XM_013766712.1	0.01	4144.04	414404	18.6607	5.35841e-29	2.35165e-24	Up	protein 108
LOC106305880	XM_013742291.1	600.606	3885.8	6.46979	2.69372	2.38181e-05	0.00319665	Up	uncharacterized LOC106305880, transcript variant X1
LOC106337176	XM_013776233.1	73.4784	3632.25	49.4329	5.6274	9.93856e-15	1.06384e-11	Up	protodermal factor 1-like, transcript variant X1
LOC106312117	XM_013749518.1	4.25962	3610.65	847.648	9.72732	2.09496e-25	1.83883e-21	Up	uncharacterized LOC106312117, transcript variant X2
LOC106334411	XM_013772692.1	36.2067	3391.85	93.6802	6.54967	9.36101e-18	1.71178e-14	Up	2-Cys peroxiredoxin BAS1, chloroplastic-like
LOC106331916	XM_013770351.1	483.466	3332.69	6.89333	2.7852	1.05826e-05	0.00158854	Up	uncharacterized LOC106331916
LOC106317896	XM_013755701.1	687.928	3149.58	4.57836	2.19483	0.000381863	0.0331858	Up	uncharacterized LOC106317896
LOC106294674	XM_013730288.1	248.123	3104.51	12.512	3.64524	2.4045e-08	7.43142e-06	Up	stem-specific protein TSJT1
LOC106296148	XM_013732217.1	685.798	3069.76	4.47619	2.16227	0.000450708	0.0376766	Up	aquaporin PIP1-3, transcript variant X1
LOC106318159	XM_013756028.1	505.829	2681.93	5.30205	2.40655	9.62326e-05	0.0103514	Up	probable alpha,alpha-trehalose-phosphate synthase [UDP-forming] 11
LOC106342645	XM_013781643.1	193.813	2604.93	13.4405	3.74851	9.62158e-09	3.29949e-06	Up	auxin-repressed 12.5 kDa protein-like
LOC106327005	XM_013764997.1	396.144	2555.16	6.45007	2.68932	1.56944e-05	0.00222187	Up	probable alpha,alpha-trehalose-phosphate synthase [UDP-forming] 8
LOC106302078	XM_013738593.1	0.01	2372.04	237204	17.8558	7.29416e-27	1.60059e-22	Up	uncharacterized LOC106302078
LOC106335452	XM_013773974.1	349.289	2214.28	6.33941	2.66435	1.81545e-05	0.00252135	Up	autophagy-related protein 8e
LOC106306220	XM_013742756.1	0.01	2207.71	220771	17.7522	2.31949e-26	3.39318e-22	Up	uncharacterized LOC106306220, transcript variant X1
LOC106306160	XM_013742652.1	1.0649	2189.87	2056.4	11.0059	3.56144e-25	2.60501e-21	Up	1,8-cineole synthase 1, chloroplastic-like
LOC106296375	XM_013732500.1	69.2188	2088.45	30.1717	4.91513	2.34153e-12	1.46804e-09	Up	amyrin synthase LUP2-like
LOC106332386	XM_013770853.1	347.159	2067.79	5.95633	2.57442	3.3033e-05	0.00418994	Up	floral homeotic protein PISTILLATA
LOC106314856	XM_013752670.1	462.168	2054.65	4.44566	2.1524	0.000411515	0.0352737	Up	DNA-damage-repair/toleration protein DRT100-like
LOC106328911	XM_013767454.1	480.272	2053.71	4.27613	2.09631	0.000564769	0.0446595	Up	uncharacterized LOC106328911
LOC106300542	XM_013736705.1	231.084	2010.51	8.70034	3.12107	9.71219e-07	0.000200112	Up	F-box/kelch-repeat protein At1g80440
LOC106342618	XM_013781608.1	253.447	1980.46	7.81409	2.96608	2.77963e-06	0.000502014	Up	polyubiquitin
LOC106304334	XM_013740742.1	2.12981	1956.04	918.414	9.843	1.95224e-23	9.51975e-20	Up	uncharacterized LOC106304334
LOC106300467	XM_013736615.1	371.652	1905.34	5.12667	2.35802	0.000129815	0.0135648	Up	auxin response factor 8-like, transcript variant X1
LOC106292356	XM_013727950.1	151.216	1890.31	12.5007	3.64394	3.03225e-08	9.11481e-06	Up	dirigent protein 22-like
LOC106337750	XM_013776878.1	202.332	1882.8	9.3055	3.21808	5.63707e-07	0.000121272	Up	protein CER1-like 2
LOC106298792	XM_013734928.1	13.8438	1874.35	135.393	7.08101	2.4998e-18	5.77414e-15	Up	peroxidase 9
LOC106341901	XM_013780648.1	209.786	1872.47	8.92561	3.15795	8.51438e-07	0.00017626	Up	protein STRICTOSIDINE SYNTHASE-LIKE 13, transcript variant X1
LOC106326167	XM_013764190.1	253.447	1862.14	7.34725	2.8772	5.39656e-06	0.000887036	Up	floral homeotic protein PISTILLATA-like, transcript variant X4
LOC106309940	XM_013747101.1	326.926	1848.99	5.6557	2.49971	5.72851e-05	0.00666862	Up	floral homeotic protein APETALA 3, transcript variant X1
LOC106332087	XM_013770559.1	106.49	1844.3	17.3189	4.11428	1.20258e-09	4.75476e-07	Up	small RNA degrading nuclease 2-like
LOC106316036	XM_013753898.1	145.892	1834.91	12.5772	3.65274	3.09219e-08	9.23176e-06	Up	uncharacterized LOC106316036
LOC106334806	XM_013773180.1	400.404	1784.2	4.456	2.15575	0.000435175	0.0367987	Up	abscisic acid receptor PYL7-like
LOC106294344	XM_013729896.1	319.471	1770.11	5.54076	2.47008	7.18356e-05	0.00804247	Up	phytochrome A, transcript variant X2
LOC106298250	XM_013734340.1	367.392	1759.78	4.78993	2.26001	0.000245141	0.0226972	Up	titin, transcript variant X1
LOC106302380	XM_013738914.1	39.4014	1756.97	44.5914	5.47869	1.0951e-13	9.42367e-11	Up	uncharacterized LOC106302380
LOC106306821	XM_013743579.1	392.95	1747.58	4.44733	2.15294	0.000449621	0.0376574	Up	protein TWIN LOV 1, transcript variant X1
LOC106343201	XM_013782351.1	0.01	1736.31	173631	17.4057	2.37369e-24	1.4882e-20	Up	mavicyanin
LOC106309095	XM_013746170.1	18.1034	1732.55	95.7032	6.5805	1.02911e-16	1.41139e-13	Up	uncharacterized protein DDB_G0288133, transcript variant X2
LOC106335495	XM_013774026.1	39.4014	1674.33	42.4941	5.40919	2.48657e-13	1.98415e-10	Up	hypersensitive-induced response protein 3-like
LOC106308296	XM_013745449.1	13.8438	1609.53	116.264	6.86126	4.56786e-17	7.15963e-14	Up	uncharacterized LOC106308296
LOC106298286	XM_013734388.1	220.435	1589.81	7.21217	2.85043	8.63499e-06	0.0013341	Up	floral homeotic protein APETALA 1 A
LOC106327179	XM_013765250.1	308.822	1508.12	4.88345	2.2879	0.000254596	0.0233754	Up	uncharacterized LOC106327179, transcript variant X1
LOC106311744	XM_013749016.1	168.255	1439.57	8.55587	3.09691	2.4963e-06	0.00045648	Up	probable alpha,alpha-trehalose-phosphate synthase [UDP-forming] 9, transcript variant X1
LOC106327157	XM_013765228.1	226.825	1370.08	6.04025	2.59461	5.55333e-05	0.00648189	Up	SNF1-related protein kinase regulatory subunit beta-1-like, transcript variant X2
LOC106343349	XM_013782530.1	226.825	1359.75	5.99471	2.58369	6.01442e-05	0.00694618	Up	uncharacterized LOC106343349
LOC106322680	XM_013760780.1	263.031	1344.72	5.1124	2.354	0.000217995	0.0209347	Up	uncharacterized LOC106322680
LOC106310015	XM_013747207.1	301.368	1343.78	4.45895	2.1567	0.000617223	0.0480486	Up	cytochrome P450 77A3-like
LOC106295461	XM_013731370.1	178.904	1334.39	7.45871	2.89893	1.0403e-05	0.00157434	Up	actin-2, transcript variant X2
LOC106340636	XM_013779478.1	2.12981	1303.4	611.982	9.25734	1.24812e-19	3.65174e-16	Up	type III polyketide synthase A
LOC106318364	XM_013756302.1	224.695	1283.68	5.71301	2.51425	0.000101639	0.0108571	Up	basic 7S globulin
LOC106316360	XM_013754236.1	1.0649	1281.81	1203.68	10.2332	2.89204e-20	9.06594e-17	Up	4-coumarate--CoA ligase-like 1
LOC106320049	XM_013758415.1	215.111	1270.54	5.90644	2.56229	8.0283e-05	0.00884665	Up	B3 domain-containing protein REM9-like
LOC106315434	XM_013753162.1	2.12981	1261.15	592.141	9.2098	2.69265e-19	7.38577e-16	Up	uncharacterized LOC106315434, transcript variant X4
LOC106321850	XM_013760081.1	3.19471	1253.63	392.409	8.61621	1.40648e-18	3.42924e-15	Up	uncharacterized LOC106321850
LOC106337549	XM_013776657.1	136.308	1249.88	9.16953	3.19685	2.29947e-06	0.000425809	Up	universal stress protein A-like protein
LOC106339296	XM_013778084.1	189.553	1248	6.58391	2.71895	3.55953e-05	0.00447613	Up	protein QUIRKY-like, transcript variant X2
LOC106303158	XM_013739499.1	241.733	1234.85	5.10833	2.35285	0.000263177	0.0239131	Up	uncharacterized LOC106303158
LOC106342243	XM_013781110.1	237.474	1234.85	5.19996	2.3785	0.000230171	0.0218175	Up	beta-galactosidase 2
LOC106329449	XM_013768106.1	26.6226	1233.91	46.3484	5.53445	1.85714e-12	1.23491e-09	Up	type III polyketide synthase B
LOC106319239	XM_013757516.1	3.19471	1205.74	377.418	8.56002	3.4648e-18	7.38718e-15	Up	tapetum-specific protein A9
LOC106334576	XM_013772875.1	214.046	1186.02	5.54098	2.47014	0.00015721	0.0158609	Up	uncharacterized LOC106334576, transcript variant X2
LOC106330105	XM_013768655.1	231.084	1184.14	5.1243	2.35735	0.000283299	0.0254778	Up	uncharacterized LOC106330105
LOC106324854	XM_013762846.1	91.5817	1159.73	12.6633	3.66258	2.13289e-07	5.03259e-05	Up	chaperone protein dnaJ 8, chloroplastic-like
LOC106342305	XM_013781188.1	177.839	1158.79	6.51595	2.70398	4.85399e-05	0.00580455	Up	potassium transporter 11, transcript variant X1
LOC106304730	XM_013741127.1	110.75	1144.7	10.3359	3.3696	1.24842e-06	0.000249043	Up	tetraketide alpha-pyrone reductase 1, transcript variant X1
LOC106307360	XM_013744293.1	5.32452	1075.21	201.936	7.65776	5.15224e-16	6.28101e-13	Up	pectinesterase/pectinesterase inhibitor 18
LOC106311637	XM_013748875.1	87.3221	1069.58	12.2487	3.61455	4.43584e-07	9.88202e-05	Up	small nuclear ribonucleoprotein Sm D2-like, transcript variant X2
LOC106318685	XM_013756773.1	57.5048	1033.9	17.9793	4.16826	2.44234e-08	7.49559e-06	Up	uncharacterized LOC106318685, transcript variant X2
LOC106318558	XM_013756581.1	66.0241	1017.93	15.4176	3.94651	9.41898e-08	2.59982e-05	Up	ATP-citrate synthase alpha chain protein 2, transcript variant X1
LOC106328472	XM_013766919.1	21.2981	1012.3	47.53	5.57077	1.39235e-11	8.14745e-09	Up	uncharacterized LOC106328472
LOC106293435	XM_013729112.1	1.0649	1007.6	946.191	9.88599	9.11553e-18	1.71178e-14	Up	probable beta-1,3-galactosyltransferase 8, transcript variant X1
LOC106335669	XM_013774254.1	2.12981	991.639	465.6	8.86295	7.7376e-17	1.09542e-13	Up	probable inactive serine/threonine-protein kinase fnkC, transcript variant X2
LOC106334408	XM_013772689.1	109.685	960.65	8.75825	3.13064	1.06035e-05	0.00158854	Up	uncharacterized LOC106334408
LOC106300402	XM_013736539.1	0.01	950.32	95032	16.5361	3.53478e-18	7.38718e-15	Up	probable LRR receptor-like serine/threonine-protein kinase At4g36180
LOC106339297	XM_013778085.1	11.7139	936.235	79.9248	6.32057	1.02321e-12	7.36159e-10	Up	uncharacterized LOC106339297, transcript variant X1
LOC106298715	XM_013734858.1	100.101	924.027	9.23095	3.20648	8.66357e-06	0.0013341	Up	myb-related protein 308
LOC106329156	XM_013767763.1	0.01	924.027	92402.7	16.4956	6.96831e-18	1.39008e-14	Up	tetraketide alpha-pyrone reductase 1
LOC106301411	XM_013737798.1	169.32	922.149	5.4462	2.44525	0.000364323	0.0317874	Up	protein ENHANCED DOWNY MILDEW 2
LOC106318672	XM_013756752.1	96.9063	914.636	9.43836	3.23854	7.74547e-06	0.00121402	Up	pyrrolidone-carboxylate peptidase 1, transcript variant X2
LOC106303597	XM_013739881.1	141.632	907.124	6.40478	2.67915	0.000127447	0.0133491	Up	GDSL esterase/lipase At4g18970
LOC106318301	XM_013756225.1	121.399	901.49	7.42584	2.89255	4.65167e-05	0.00560846	Up	protein RRP5 homolog, transcript variant X2
LOC106321253	XM_013759558.1	1.0649	894.916	840.373	9.71489	1.52608e-16	2.02955e-13	Up	protein STRICTOSIDINE SYNTHASE-LIKE 13-like
LOC106305335	XM_013741715.1	0.01	894.916	89491.6	16.4495	1.50692e-17	2.64537e-14	Up	putative lipid-transfer protein DIR1
LOC106304785	XM_013741176.1	1.0649	893.038	838.609	9.71185	1.60351e-16	2.0698e-13	Up	type III polyketide synthase B-like
LOC106325191	XM_013763218.1	123.529	878.952	7.11536	2.83094	6.95577e-05	0.0078475	Up	fatty acyl-CoA reductase 1-like
LOC106325802	XM_013763853.1	2.12981	872.379	409.605	8.67809	1.52587e-15	1.71707e-12	Up	uncharacterized LOC106325802
LOC106292996	XM_013728669.1	0.01	859.232	85923.2	16.3908	3.99427e-17	6.49247e-14	Up	probable leucine-rich repeat receptor-like serine/threonine-protein kinase At3g14840, transcript variant X3
LOC106343336	XM_013782517.1	153.346	857.354	5.59097	2.4831	0.000385092	0.0334002	Up	glycerol-3-phosphate acyltransferase, chloroplastic, transcript variant X2
LOC106315480	XM_013753220.1	3.19471	856.415	268.073	8.06648	9.22268e-15	1.01189e-11	Up	uncharacterized LOC106315480
LOC106327182	XM_013765255.1	0.01	838.573	83857.3	16.3556	7.1309e-17	1.07132e-13	Up	serine/threonine-protein kinase HT1-like, transcript variant X1
LOC106342932	XM_013781998.1	0.01	837.634	83763.4	16.354	7.32323e-17	1.07132e-13	Up	uncharacterized LOC106342932, transcript variant X1
LOC106343279	XM_013782447.1	4.25962	826.366	194	7.59991	6.50368e-14	5.9464e-11	Up	ctenidin-1
LOC106316484	XM_013754381.1	104.361	823.548	7.89137	2.98028	4.52661e-05	0.00550065	Up	uncharacterized LOC106316484, transcript variant X5
LOC106342264	XM_013781139.1	46.8558	820.731	17.5161	4.13061	1.72503e-07	4.31138e-05	Up	protein IQ-DOMAIN 14-like, transcript variant X4
LOC106314715	XM_013752547.1	69.2188	808.524	11.6807	3.54605	3.3468e-06	0.000588155	Up	protein RBL, transcript variant X1
LOC106332179	XM_013770949.1	15.9736	793.499	49.6758	5.63447	1.92504e-10	8.80042e-08	Up	receptor-like protein 12
LOC106342377	XM_013781288.1	10.649	769.083	72.2209	6.17434	2.99212e-11	1.64144e-08	Up	probable glucan endo-1,3-beta-glucosidase A6
LOC106298351	XM_013734458.1	31.9471	766.266	23.9855	4.58409	3.45713e-08	1.02516e-05	Up	NAC transcription factor 29-like
LOC106313393	XM_013751202.1	2.12981	758.754	356.255	8.47676	3.59083e-14	3.58161e-11	Up	uncharacterized LOC106313393, transcript variant X2
LOC106328880	XM_013767449.1	0.01	758.754	75875.4	16.2113	7.47217e-16	8.62977e-13	Up	probable beta-1,3-galactosyltransferase 16, transcript variant X1
LOC106327124	XM_013765180.1	123.529	750.302	6.0739	2.60262	0.000360415	0.031509	Up	uncharacterized LOC106327124, transcript variant X1
LOC106303986	XM_013740350.1	46.8558	747.485	15.9529	3.99575	6.69545e-07	0.000140595	Up	uncharacterized LOC106303986, transcript variant X1
LOC106313521	XM_013751343.1	88.387	740.912	8.38258	3.0674	4.98309e-05	0.0059276	Up	PIN2/TERF1-interacting telomerase inhibitor 1-like, transcript variant X1
LOC106302175	XM_013738706.1	126.724	736.217	5.80963	2.53845	0.000506087	0.0411308	Up	non-specific lipid transfer protein GPI-anchored 1-like
LOC106306220	XM_013742759.1	55.375	736.217	13.2951	3.73282	2.5189e-06	0.000458701	Up	uncharacterized LOC106306220, transcript variant X4
LOC106320612	XM_013758989.1	104.361	735.278	7.04555	2.81671	0.00015521	0.0156952	Up	eukaryotic translation initiation factor 3 subunit C-like, transcript variant X1
LOC106294491	XM_013730052.1	77.738	726.826	9.34969	3.22492	2.72083e-05	0.00356445	Up	probable LRR receptor-like serine/threonine-protein kinase At1g29720, transcript variant X1
LOC106327345	XM_013765473.1	100.101	722.131	7.21402	2.8508	0.000144608	0.0147591	Up	F-box protein At1g30790-like
LOC106314490	XM_013752357.1	15.9736	702.411	43.9733	5.45856	1.7627e-09	6.84599e-07	Up	omega-3 fatty acid desaturase, chloroplastic-like
LOC106318564	XM_013756592.1	45.7909	693.02	15.1345	3.91977	1.64438e-06	0.000319323	Up	probable metal-nicotianamine transporter YSL6, transcript variant X2
LOC106314958	XM_013752775.1	36.2067	684.569	18.9072	4.24087	4.35985e-07	9.76228e-05	Up	uncharacterized GPI-anchored protein At1g61900-like, transcript variant X1
LOC106310492	XM_013747759.1	2.12981	675.178	317.014	8.3084	4.56071e-13	3.45096e-10	Up	ABC transporter G family member 26
LOC106340113	XM_013778976.1	66.0241	674.239	10.212	3.3522	2.3464e-05	0.00315879	Up	GDSL esterase/lipase At2g42990
LOC106327354	XM_013765490.1	1.0649	673.3	632.264	9.30438	9.95363e-14	8.7367e-11	Up	uncharacterized LOC106327354, transcript variant X3
LOC106298682	XM_013734823.1	0.01	663.91	66391	16.0187	1.55517e-14	1.62504e-11	Up	sm-like protein LSM3B, transcript variant X1
LOC106334797	XM_013773166.1	0.01	658.275	65827.5	16.0064	1.87915e-14	1.91791e-11	Up	cyclin-dependent kinase 13-like, transcript variant X4
LOC106293123	XM_013728798.1	58.5697	656.397	11.2071	3.48634	1.54659e-05	0.00220373	Up	uncharacterized LOC106293123
LOC106306158	XM_013742651.1	1.0649	643.25	604.045	9.23851	2.6703e-13	2.0927e-10	Up	1,8-cineole synthase 1, chloroplastic-like
LOC106334659	XM_013772976.1	31.9471	640.433	20.0467	4.32529	5.23911e-07	0.000113826	Up	THO complex subunit 2, transcript variant X2
LOC106319788	XM_013758184.1	0.01	636.677	63667.7	15.9583	3.91922e-14	3.73919e-11	Up	50S ribosomal protein L29, chloroplastic-like
LOC106337055	XM_013776073.1	35.1418	633.86	18.0372	4.1729	1.07967e-06	0.000219368	Up	ent-kaurenoic acid oxidase 2, transcript variant X1
LOC106307362	XM_013744298.1	12.7788	633.86	49.6023	5.63233	2.99426e-09	1.13284e-06	Up	stem-specific protein TSJT1-like
LOC106332445	XM_013770903.1	86.2572	631.043	7.31582	2.87102	0.000238318	0.0224444	Up	root meristem growth factor 9, transcript variant X1
LOC106301994	XM_013738499.1	0.01	629.165	62916.5	15.9412	5.0795e-14	4.74307e-11	Up	acanthoscurrin-2-like
LOC106318538	XM_013756561.1	68.1539	625.408	9.17642	3.19793	6.69933e-05	0.00761392	Up	ABC transporter C family member 5-like, transcript variant X1
LOC106339887	XM_013778752.1	41.5313	622.591	14.9909	3.90602	3.75396e-06	0.000651186	Up	CTP synthase 1, transcript variant X3
LOC106298110	XM_013734199.1	5.32452	621.652	116.753	6.86731	6.13814e-11	3.06119e-08	Up	peroxidase 40
LOC106333488	XM_013771927.1	46.8558	620.713	13.2473	3.72763	8.00981e-06	0.00125098	Up	myrosinase-binding protein 2-like, transcript variant X1
LOC106325299	XM_013763341.1	52.1803	619.774	11.8776	3.57017	1.54524e-05	0.00220373	Up	fatty acid amide hydrolase-like, transcript variant X1
LOC106343912	XM_013783272.1	0.01	615.079	61507.9	15.9085	8.30282e-14	7.43644e-11	Up	nifU-like protein 4, mitochondrial, transcript variant X2
LOC106326995	XM_013764984.1	19.1683	608.506	31.7455	4.98848	5.6255e-08	1.5826e-05	Up	myosin-17, transcript variant X2
LOC106325660	XM_013763724.1	1.0649	601.932	565.245	9.14273	1.08653e-12	7.69108e-10	Up	ribulose bisphosphate carboxylase small chain 1A, chloroplastic-like
LOC106298676	XM_013734818.1	22.363	598.176	26.7485	4.74139	1.75664e-07	4.35556e-05	Up	NAC transcription factor 29
LOC106315720	XM_013753530.1	0.01	597.237	59723.7	15.866	1.56239e-13	1.29375e-10	Up	eukaryotic translation initiation factor 2 subunit beta-like, transcript variant X2
LOC106326123	XM_013764145.1	0.01	596.298	59629.8	15.8637	1.61575e-13	1.31315e-10	Up	putative fasciclin-like arabinogalactan protein 20
LOC106342281	XM_013781163.1	1.0649	587.846	552.018	9.10857	1.77546e-12	1.21663e-09	Up	AT-hook motif nuclear-localized protein 16
LOC106295089	XM_013730867.1	1.0649	580.334	544.964	9.09002	2.31371e-12	1.46804e-09	Up	polyubiquitin 11
LOC106299033	XM_013735162.1	1.0649	579.395	544.082	9.08768	2.392e-12	1.47856e-09	Up	probable glucan endo-1,3-beta-glucosidase A6
LOC106326873	XM_013764834.1	38.3365	575.639	15.0154	3.90837	6.46976e-06	0.00104007	Up	uncharacterized LOC106326873, transcript variant X2
LOC106310288	XM_013747525.1	0.01	575.639	57563.9	15.8129	3.41183e-13	2.62693e-10	Up	pentatricopeptide repeat-containing protein At1g02370, mitochondrial-like
LOC106306894	XM_013743675.1	78.8029	567.187	7.19754	2.8475	0.000413165	0.0353461	Up	uncharacterized LOC106306894, transcript variant X1
LOC106311744	XM_013749018.1	0.01	562.492	56249.2	15.7795	5.54656e-13	4.12579e-10	Up	probable alpha,alpha-trehalose-phosphate synthase [UDP-forming] 9, transcript variant X3
LOC106294900	XM_013730602.1	12.7788	553.101	43.2826	5.43571	2.9578e-08	9.0145e-06	Up	ubiquitin carboxyl-terminal hydrolase 25, transcript variant X2
LOC106312132	XM_013749533.1	80.9327	551.223	6.81089	2.76784	0.000622315	0.0482536	Up	peroxisomal fatty acid beta-oxidation multifunctional protein AIM1
LOC106342950	XM_013782021.1	57.5048	547.467	9.52037	3.25102	0.000109225	0.0115507	Up	nematode resistance protein-like HSPRO2
LOC106312963	XM_013750675.1	8.51923	542.772	63.7114	5.99348	5.78943e-09	2.08263e-06	Up	uncharacterized LOC106312963, transcript variant X2
LOC106310335	XM_013747566.1	2.12981	540.894	253.964	7.98848	4.20722e-11	2.19812e-08	Up	probable glucan endo-1,3-beta-glucosidase A6
LOC106327371	XM_013765511.1	0.01	535.259	53525.9	15.708	1.55825e-12	1.0855e-09	Up	5'-nucleotidase SurE, transcript variant X1
LOC106341951	XM_013780711.1	0.01	531.503	53150.3	15.6978	1.80192e-12	1.21663e-09	Up	ras-related protein RABE1c
LOC106333488	XM_013771929.1	15.9736	529.625	33.1564	5.05121	1.80755e-07	4.40712e-05	Up	myrosinase-binding protein 2-like, transcript variant X3
LOC106296246	XM_013732335.1	0.01	529.625	52962.5	15.6927	1.93819e-12	1.26957e-09	Up	YTH domain-containing family protein 2-like, transcript variant X4
LOC106319014	XM_013757211.1	55.375	526.808	9.51346	3.24997	0.000134042	0.01394	Up	protein STRUBBELIG-RECEPTOR FAMILY 2, transcript variant X1
LOC106309644	XM_013746718.1	50.0505	525.869	10.5068	3.39325	8.04296e-05	0.00884665	Up	auxin-responsive protein IAA17-like
LOC106312742	XM_013750368.1	0.01	525.869	52586.9	15.6824	2.24357e-12	1.44799e-09	Up	uncharacterized LOC106312742
LOC106331969	XM_013770411.1	0.01	518.357	51835.7	15.6617	3.01247e-12	1.83622e-09	Up	uncharacterized LOC106331969, transcript variant X1
LOC106326066	XM_013764104.1	0.01	516.478	51647.8	15.6564	3.24417e-12	1.95037e-09	Up	non-specific lipid-transfer protein 2-like
LOC106328831	XM_013767358.1	68.1539	511.783	7.50923	2.90867	0.000516667	0.0416819	Up	uncharacterized GPI-anchored protein At4g28100-like
LOC106315829	XM_013753660.1	10.649	510.844	47.9709	5.58409	4.43777e-08	1.28132e-05	Up	probable serine/threonine protein kinase IREH1, transcript variant X1
LOC106293620	XM_013729296.1	1.0649	508.966	477.945	8.9007	3.24973e-11	1.76075e-08	Up	fatty acyl-CoA reductase 2
LOC106303755	XM_013740070.1	2.12981	504.271	236.768	7.88733	1.62943e-10	7.60754e-08	Up	mitochondrial outer membrane protein porin 2, transcript variant X1
LOC106293464	XM_013729142.1	1.0649	490.185	460.309	8.84646	6.76846e-11	3.33761e-08	Up	RCC1 and BTB domain-containing protein 1, transcript variant X2
LOC106321978	XM_013760186.1	9.58414	485.49	50.6556	5.66265	6.24605e-08	1.73494e-05	Up	LRR receptor-like serine/threonine-protein kinase ERECTA
LOC106322500	XM_013760540.1	1.0649	484.551	455.018	8.82978	8.46131e-11	4.12602e-08	Up	protein HOTHEAD-like, transcript variant X1
LOC106315796	XM_013753618.1	0.01	478.916	47891.6	15.5475	1.48064e-11	8.5501e-09	Up	28 kDa heat- and acid-stable phosphoprotein-like
LOC106307893	XM_013744983.1	0.01	477.977	47797.7	15.5447	1.53928e-11	8.77327e-09	Up	zinc finger BED domain-containing protein DAYSLEEPER-like, transcript variant X1
LOC106344068	XM_013783447.1	2.12981	470.465	220.895	7.78722	5.98133e-10	2.52406e-07	Up	transmembrane protein 56
LOC106292605	XM_013728222.1	1.0649	466.709	438.264	8.77566	1.73202e-10	8.0014e-08	Up	uncharacterized LOC106292605
LOC106307244	XM_013744145.1	54.3101	462.953	8.52424	3.09157	0.000441931	0.0372266	Up	uncharacterized LOC106307244
LOC106319190	XM_013757447.1	56.4399	462.013	8.18593	3.03315	0.000539692	0.0431429	Up	calcium-transporting ATPase 8, plasma membrane-type-like, transcript variant X1
LOC106323195	XM_013761353.1	33.012	458.257	13.8815	3.79509	4.59572e-05	0.00555627	Up	uncharacterized LOC106323195, transcript variant X1
LOC106294404	XM_013729957.1	0.01	457.318	45731.8	15.4809	3.65727e-11	1.9574e-08	Up	methyl-CpG-binding domain-containing protein 9, transcript variant X1
LOC106327146	XM_013765215.1	5.32452	454.501	85.36	6.41549	1.7582e-08	5.80167e-06	Up	beta-galactosidase 4-like
LOC106325142	XM_013763163.1	21.2981	451.684	21.2077	4.40652	6.86286e-06	0.00109524	Up	dehydrin Rab18-like
LOC106340111	XM_013778973.1	0.01	450.745	45074.5	15.46	4.83779e-11	2.49783e-08	Up	uncharacterized LOC106340111
LOC106303931	XM_013740293.1	0.01	447.928	44792.8	15.451	5.45752e-11	2.78505e-08	Up	uncharacterized LOC106303931, transcript variant X2
LOC106337299	XM_013776389.1	1.0649	446.989	419.745	8.71337	3.88747e-10	1.67264e-07	Up	katanin p60 ATPase-containing subunit A-like 2, transcript variant X3
LOC106340722	XM_013779567.1	0.01	446.05	44605	15.4449	5.91545e-11	2.98404e-08	Up	follicular dendritic cell secreted peptide
LOC106313834	XM_013751752.1	48.9856	443.232	9.04822	3.17763	0.000414501	0.0353914	Up	21 kDa protein
LOC106312184	XM_013749610.1	0.01	436.659	43665.9	15.4142	8.87307e-11	4.27926e-08	Up	BEACH domain-containing protein lvsC, transcript variant X2
LOC106317905	XM_013755714.1	0.01	434.781	43478.1	15.408	9.62755e-11	4.54327e-08	Up	V-type proton ATPase subunit F, transcript variant X1
LOC106305684	XM_013742038.1	37.2716	433.842	11.64	3.54102	0.000147057	0.0149396	Up	uncharacterized LOC106305684, transcript variant X3
LOC106318122	XM_013755983.1	5.32452	430.086	80.7745	6.33583	4.36065e-08	1.26739e-05	Up	chaperone protein ClpB1-like, transcript variant X1
LOC106309530	XM_013746579.1	44.726	424.451	9.49004	3.24641	0.000415932	0.0354447	Up	E3 ubiquitin-protein ligase KEG, transcript variant X1
LOC106342658	XM_013781655.1	14.9087	422.573	28.3442	4.82498	3.30471e-06	0.000588155	Up	probable ADP-ribosylation factor GTPase-activating protein AGD14, transcript variant X2
LOC106296332	XM_013732442.1	2.12981	422.573	198.409	7.63233	4.09595e-09	1.48561e-06	Up	phosphoinositide phospholipase C 8-like, transcript variant X3
LOC106296054	XM_013732101.1	6.38942	420.695	65.8424	6.04095	1.18332e-07	3.16662e-05	Up	amyrin synthase LUP2-like, transcript variant X1
LOC106311538	XM_013748734.1	39.4014	419.756	10.6533	3.41323	0.000264141	0.0239511	Up	phytochrome A-like, transcript variant X3
LOC106320758	XM_013759125.1	0.01	416.939	41693.9	15.3475	2.10831e-10	9.53891e-08	Up	ubiquitin-fold modifier 1-like
LOC106325469	XM_013763546.1	0.01	411.305	41130.5	15.3279	2.70913e-10	1.18896e-07	Up	nuclear transcription factor Y subunit A-6, transcript variant X5
LOC106337199	XM_013776264.1	0.01	410.366	41036.6	15.3246	2.82517e-10	1.22761e-07	Up	UDP-glycosyltransferase 73C1-like
LOC106294462	XM_013730020.1	40.4664	407.548	10.0713	3.33218	0.000395787	0.0341927	Up	glycerol-3-phosphate acyltransferase, chloroplastic, transcript variant X1
LOC106299038	XM_013735169.1	2.12981	401.914	188.709	7.56002	9.66688e-09	3.29949e-06	Up	probable eukaryotic translation initiation factor 5-2, transcript variant X2
LOC106321255	XM_013759559.1	0.01	397.219	39721.9	15.2776	5.10483e-10	2.1751e-07	Up	uncharacterized LOC106321255
LOC106296155	XM_013732225.1	0.01	393.463	39346.3	15.2639	6.05416e-10	2.53047e-07	Up	uncharacterized LOC106296155, transcript variant X3
LOC106325610	XM_013763655.1	0.01	390.646	39064.6	15.2536	6.88338e-10	2.84991e-07	Up	monocopper oxidase-like protein SKS1
LOC106311062	XM_013748289.1	0.01	389.706	38970.6	15.2501	7.1849e-10	2.94695e-07	Up	uncharacterized LOC106311062
LOC106318318	XM_013756243.1	26.6226	386.889	14.5324	3.8612	0.000112832	0.0119035	Up	DNA (cytosine-5)-methyltransferase DRM2-like, transcript variant X4
LOC106299544	XM_013735620.1	0.01	381.255	38125.5	15.2185	1.05879e-09	4.2243e-07	Up	non-specific lipid-transfer protein-like protein At2g13820
LOC106308263	XM_013745410.1	28.7524	379.377	13.1946	3.72188	0.000190152	0.0186265	Up	xylem cysteine proteinase 2-like
LOC106320075	XM_013758439.1	0.01	377.499	37749.9	15.2042	1.25929e-09	4.93449e-07	Up	thioredoxin Y2, chloroplastic
LOC106314177	XM_013752123.1	36.2067	369.986	10.2187	3.35314	0.0006163	0.0480486	Up	uncharacterized LOC106314177
LOC106313501	XM_013751326.1	0.01	358.718	35871.8	15.1306	3.02695e-09	1.13542e-06	Up	transcription factor bHLH77-like, transcript variant X2
LOC106305905	XM_013742366.1	0.01	357.779	35777.9	15.1268	3.164e-09	1.16769e-06	Up	ABC transporter C family member 8-like
LOC106304844	XM_013741230.1	1.0649	356.84	335.091	8.38841	1.94593e-08	6.32601e-06	Up	uncharacterized LOC106304844
LOC106303977	XM_013740342.1	3.19471	355.901	111.403	6.79964	1.807e-07	4.40712e-05	Up	maf-like protein DDB_G0281937, transcript variant X2
LOC106310570	XM_013747813.1	14.9087	353.083	23.6831	4.56579	3.09636e-05	0.00396181	Up	alpha-aminoadipic semialdehyde synthase, transcript variant X3
LOC106321078	XM_013759394.1	0.01	353.083	35308.3	15.1077	3.95054e-09	1.44481e-06	Up	uncharacterized LOC106321078
LOC106326191	XM_013764210.1	1.0649	347.449	326.273	8.34993	2.98314e-08	9.02904e-06	Up	serine/threonine-protein kinase CDL1-like
LOC106318075	XM_013755927.1	12.7788	346.51	27.1159	4.76107	2.17651e-05	0.00295729	Up	lysine-specific demethylase 5D, transcript variant X4
LOC106327881	XM_013766179.1	11.7139	346.51	29.581	4.8866	1.5867e-05	0.00223909	Up	probable leucine-rich repeat receptor-like protein kinase At5g49770, transcript variant X1
LOC106339534	XM_013778362.1	30.8822	345.571	11.19	3.48413	0.000618112	0.0480486	Up	serine/threonine-protein kinase KIPK, transcript variant X2
LOC106294124	XM_013729727.1	2.12981	344.632	161.814	7.33819	1.13873e-07	3.06597e-05	Up	protein YLS3-like
LOC106315984	XM_013753838.1	23.4279	342.754	14.6302	3.87087	0.000235021	0.0221815	Up	basic leucine zipper 1-like
LOC106322623	XM_013760709.1	0.01	340.876	34087.6	15.057	7.06966e-09	2.46243e-06	Up	36.4 kDa proline-rich protein-like, transcript variant X2
LOC106313987	XM_013751940.1	22.363	338.059	15.1169	3.91809	0.000226322	0.0215458	Up	21 kDa protein-like
LOC106327265	XM_013765376.1	19.1683	337.12	17.5874	4.13647	0.000131404	0.0136982	Up	acyl-CoA thioesterase 2, transcript variant X3
LOC106295046	XM_013730817.1	3.19471	336.181	105.23	6.71741	4.18281e-07	9.46243e-05	Up	transcription initiation factor IIE subunit alpha, transcript variant X1
LOC106329095	XM_013767686.1	21.2981	335.241	15.7405	3.97641	0.00020526	0.0198419	Up	RING finger and CHY zinc finger domain-containing protein 1
LOC106309095	XM_013746165.1	0.01	334.302	33430.2	15.0289	9.6984e-09	3.29949e-06	Up	uncharacterized protein DDB_G0288133, transcript variant X1
LOC106301183	XM_013737525.1	14.9087	333.363	22.3604	4.48287	5.91578e-05	0.00685028	Up	probable RNA-binding protein ARP1, transcript variant X1
LOC106342597	XM_013781572.1	19.1683	329.607	17.1955	4.10396	0.000165523	0.0165098	Up	probable methyltransferase PMT22
LOC106332022	XM_013770474.1	14.9087	328.668	22.0455	4.46241	6.90564e-05	0.00781102	Up	uncharacterized LOC106332022, transcript variant X2
LOC106328401	XM_013766837.1	0.01	327.729	32772.9	15.0002	1.33302e-08	4.46582e-06	Up	exosome complex exonuclease RRP46 homolog, transcript variant X1
LOC106295312	XM_013731179.1	8.51923	326.79	38.3591	5.2615	1.07757e-05	0.00159929	Up	auxin response factor 19, transcript variant X1
LOC106294971	XM_013730696.1	23.4279	324.912	13.8686	3.79375	0.000393494	0.0340616	Up	protein STRICTOSIDINE SYNTHASE-LIKE 3
LOC106342813	XM_013781847.1	0.01	322.095	32209.5	14.9752	1.75346e-08	5.80167e-06	Up	uncharacterized LOC106342813, transcript variant X1
LOC106295579	XM_013731512.1	1.0649	321.156	301.582	8.23641	1.00486e-07	2.75628e-05	Up	DNA topoisomerase 2-like
LOC106318162	XM_013756032.1	0.01	320.217	32021.7	14.9668	1.92183e-08	6.29428e-06	Up	probable WRKY transcription factor 2, transcript variant X2
LOC106302012	XM_013738518.1	0.01	319.278	31927.8	14.9625	2.0121e-08	6.49301e-06	Up	non-specific lipid-transfer protein 11
LOC106307706	XM_013744735.1	0.01	318.339	31833.9	14.9583	2.10669e-08	6.74863e-06	Up	protein BASIC PENTACYSTEINE2-like, transcript variant X2
LOC106300622	XM_013736805.1	0.01	317.399	31739.9	14.954	2.20581e-08	6.91474e-06	Up	vesicle-associated protein 1-1-like
LOC106325710	XM_013763768.1	0.01	317.399	31739.9	14.954	2.20581e-08	6.91474e-06	Up	ribulose bisphosphate carboxylase small chain 1A, chloroplastic-like
LOC106311132	XM_013748359.1	1.0649	315.521	296.291	8.21087	1.30793e-07	3.41674e-05	Up	histone-lysine N-methyltransferase set1-like
LOC106295960	XM_013731976.1	24.4928	313.643	12.8055	3.6787	0.000636766	0.0492871	Up	BI1-like protein
LOC106301008	XM_013737308.1	15.9736	313.643	19.6352	4.29537	0.000143815	0.0147416	Up	stem-specific protein TSJT1-like
LOC106306228	XM_013742770.1	1.0649	313.643	294.527	8.20226	1.42841e-07	3.68758e-05	Up	epidermal growth factor receptor substrate 15-like 1, transcript variant X1
LOC106295688	XM_013731657.1	2.12981	312.704	146.823	7.19793	4.73279e-07	0.000104376	Up	uncharacterized LOC106295688
LOC106306393	XM_013743016.1	1.0649	312.704	293.645	8.19793	1.49283e-07	3.83132e-05	Up	oxysterol-binding protein-related protein 2A, transcript variant X3
LOC106326816	XM_013764753.1	1.0649	307.07	288.355	8.1717	1.94636e-07	4.64238e-05	Up	disease resistance protein RPP5-like, transcript variant X2
LOC106318222	XM_013756108.1	21.2981	306.131	14.3736	3.84535	0.000488881	0.0400289	Up	uncharacterized LOC106318222, transcript variant X2
LOC106332502	XM_013770967.1	12.7788	302.375	23.6621	4.56451	9.88954e-05	0.0106118	Up	polygalacturonase inhibitor 2-like
LOC106342995	XM_013782085.1	0.01	302.375	30237.5	14.884	4.62653e-08	1.32709e-05	Up	uncharacterized protein At2g38710-like, transcript variant X2
LOC106324765	XM_013762744.1	0.01	301.436	30143.6	14.8796	4.84727e-08	1.37247e-05	Up	uncharacterized LOC106324765
LOC106325644	XM_013763692.1	1.0649	299.558	281.3	8.13597	2.77701e-07	6.44841e-05	Up	uncharacterized LOC106325644, transcript variant X1
LOC106308893	XM_013745998.1	9.58414	296.74	30.9616	4.95241	4.80704e-05	0.00576412	Up	sterol 14-demethylase-like
LOC106293335	XM_013729001.1	0.01	296.74	29674	14.8569	6.12264e-08	1.71149e-05	Up	cytochrome P450 703A2
LOC106326804	XM_013764725.1	5.32452	294.862	55.3782	5.79125	9.168e-06	0.00139224	Up	elongation factor 2-like, transcript variant X2
LOC106312745	XM_013750378.1	14.9087	293.923	19.7149	4.30122	0.000217992	0.0209347	Up	carotenoid 9,10(9',10')-cleavage dioxygenase 1-like, transcript variant X6
LOC106303931	XM_013740292.1	1.0649	290.167	272.482	8.09002	4.3418e-07	9.76228e-05	Up	uncharacterized LOC106303931, transcript variant X1
LOC106336324	XM_013775124.1	0.01	286.411	28641.1	14.8058	1.02675e-07	2.79881e-05	Up	DNA damage-binding protein 1b-like, transcript variant X2
LOC106317199	XM_013755051.1	0.01	284.533	28453.3	14.7963	1.12845e-07	3.05706e-05	Up	caffeic acid 3-O-methyltransferase-like, transcript variant X1
LOC106300734	XM_013736944.1	0.01	281.716	28171.6	14.782	1.30053e-07	3.41674e-05	Up	defensin-like protein 5
LOC106343410	XM_013782611.1	8.51923	277.02	32.517	5.02312	7.05374e-05	0.00793763	Up	uncharacterized LOC106343410, transcript variant X3
LOC106320906	XM_013759254.1	2.12981	277.02	130.068	7.02312	2.41075e-06	0.000444541	Up	uncharacterized LOC106320906, transcript variant X4
LOC106299356	XM_013735463.1	0.01	277.02	27702	14.7577	1.64871e-07	4.18249e-05	Up	histidine-rich glycoprotein-like
LOC106337506	XM_013776615.1	0.01	277.02	27702	14.7577	1.64871e-07	4.18249e-05	Up	putative lipid-transfer protein DIR1
LOC106295580	XM_013731513.1	4.25962	276.081	64.8136	6.01823	1.12948e-05	0.00166901	Up	F-box/kelch-repeat protein At5g51250-like
LOC106295694	XM_013731663.1	0.01	276.081	27608.1	14.7528	1.72899e-07	4.31138e-05	Up	uncharacterized LOC106295694, transcript variant X2
LOC106339524	XM_013778351.1	14.9087	275.142	18.4552	4.20596	0.000406435	0.0349065	Up	transcription repressor OFP16
LOC106306281	XM_013742841.1	0.01	274.203	27420.3	14.743	1.90165e-07	4.60935e-05	Up	transcription factor ABORTED MICROSPORES
LOC106299198	XM_013735325.1	9.58414	266.691	27.8263	4.79838	0.000146148	0.0148817	Up	uncharacterized LOC106299198
LOC106315865	XM_013753704.1	0.01	264.813	26481.3	14.6927	3.06663e-07	7.08343e-05	Up	homeobox-leucine zipper protein ATHB-16, transcript variant X2
LOC106344086	XM_013783470.1	0.01	261.056	26105.6	14.6721	3.71581e-07	8.49354e-05	Up	mitogen-activated protein kinase 8-like, transcript variant X1
LOC106299122	XM_013735259.1	0.01	255.422	25542.2	14.6406	4.96062e-07	0.000108853	Up	cytochrome P450 704B1
LOC106313768	XM_013751677.1	0.01	254.483	25448.3	14.6353	5.20588e-07	0.000113667	Up	uncharacterized LOC106313768
LOC106311845	XM_013749157.1	0.01	253.544	25354.4	14.6299	5.46343e-07	0.000118115	Up	myosin-5, transcript variant X1
LOC106295881	XM_013731878.1	0.01	252.605	25260.5	14.6246	5.73388e-07	0.000122753	Up	homeobox protein HAT3.1, transcript variant X6
LOC106337539	XM_013776646.1	11.7139	251.666	21.4843	4.42521	0.000445844	0.0374842	Up	protein transport protein yos1-like, transcript variant X5
LOC106310685	XM_013747914.1	4.25962	251.666	59.0818	5.88464	3.22174e-05	0.00409833	Up	ethylene-responsive transcription factor WIN1-like
LOC106293638	XM_013729308.1	2.12981	250.727	117.723	6.87925	8.15754e-06	0.00126954	Up	transcription factor bHLH89
LOC106297170	XM_013733449.1	0.01	250.727	25072.7	14.6138	6.31616e-07	0.000133268	Up	short-chain dehydrogenase reductase ATA1
LOC106321362	XM_013759645.1	0.01	250.727	25072.7	14.6138	6.31616e-07	0.000133268	Up	vesicle transport v-SNARE 12-like, transcript variant X1
LOC106343007	XM_013782102.1	1.0649	247.91	232.8	7.86295	3.35039e-06	0.000588155	Up	homeobox-leucine zipper protein HDG1-like, transcript variant X1
LOC106312842	XM_013750513.1	8.51923	246.971	28.9898	4.85747	0.000221189	0.021181	Up	uncharacterized LOC106312842, transcript variant X2
LOC106332168	XM_013770639.1	1.0649	244.153	229.273	7.84092	4.0263e-06	0.000690243	Up	floral homeotic protein AGAMOUS-like, transcript variant X6
LOC106342334	XM_013781238.1	1.0649	242.275	227.509	7.82978	4.4141e-06	0.000750859	Up	uncharacterized LOC106342334, transcript variant X2
LOC106318471	XM_013756473.1	0.01	241.336	24133.6	14.5588	1.02585e-06	0.00021038	Up	histone-lysine N-methyltransferase ATXR7, transcript variant X9
LOC106320832	XM_013759185.1	1.0649	240.397	225.745	7.81855	4.83947e-06	0.000810648	Up	uncharacterized LOC106320832
LOC106303822	XM_013740156.1	0.01	238.519	23851.9	14.5418	1.18696e-06	0.000240057	Up	glycine-rich RNA-binding protein 10-like, transcript variant X2
LOC106322673	XM_013760774.1	9.58414	237.58	24.7889	4.63162	0.000429736	0.0364089	Up	autophagy-related protein 18f-like, transcript variant X2
LOC106320172	XM_013758542.1	0.01	235.702	23570.2	14.5247	1.37362e-06	0.000271549	Up	uncharacterized protein At2g34160-like
LOC106317679	XM_013755459.1	0.01	233.824	23382.4	14.5131	1.51423e-06	0.000298005	Up	protein BOLA2-like, transcript variant X1
LOC106336182	XM_013774932.1	1.0649	231.946	217.809	7.76692	7.32541e-06	0.00115644	Up	disease resistance-like protein CSA1, transcript variant X1
LOC106312027	XM_013749395.1	0.01	231.007	23100.7	14.4956	1.75284e-06	0.000337398	Up	ubiquitin-conjugating enzyme E2 1, transcript variant X2
LOC106301738	XM_013738204.1	0.01	230.068	23006.8	14.4898	1.84052e-06	0.000352728	Up	deSI-like protein At4g17486, transcript variant X2
LOC106296939	XM_013733201.1	0.01	226.311	22631.1	14.466	2.23776e-06	0.000416137	Up	metal transporter Nramp1-like
LOC106341380	XM_013780166.1	6.38942	218.799	34.2439	5.09778	0.000325321	0.028785	Up	pentatricopeptide repeat-containing protein MRL1, chloroplastic, transcript variant X2
LOC106311744	XM_013749017.1	0.01	218.799	21879.9	14.4173	3.3107e-06	0.000588155	Up	probable alpha,alpha-trehalose-phosphate synthase [UDP-forming] 9, transcript variant X2
LOC106298250	XM_013734345.1	0.01	215.982	21598.2	14.3986	3.83558e-06	0.000662724	Up	titin, transcript variant X4
LOC106301886	XM_013738370.1	2.12981	215.043	100.968	6.65776	4.32553e-05	0.00529056	Up	cytochrome P450 714A1
LOC106316757	XM_013754632.1	2.12981	215.043	100.968	6.65776	4.32553e-05	0.00529056	Up	bidirectional sugar transporter SWEET3-like, transcript variant X3
LOC106329556	XM_013768241.1	0.01	211.287	21128.7	14.3669	4.9033e-06	0.000818217	Up	putative F-box protein At3g24580, transcript variant X1
LOC106339797	XM_013778671.1	0.01	208.469	20846.9	14.3475	5.68283e-06	0.000927146	Up	probable LRR receptor-like serine/threonine-protein kinase At4g36180
LOC106293546	XM_013729227.1	0.01	207.53	20753	14.341	5.96948e-06	0.000963171	Up	CCA tRNA nucleotidyltransferase, mitochondrial-like
LOC106320469	XM_013758841.1	0.01	207.53	20753	14.341	5.96948e-06	0.000963171	Up	uncharacterized LOC106320469
LOC106295293	XM_013731154.1	2.12981	206.591	97	6.59991	6.42524e-05	0.00732427	Up	peroxisome biogenesis protein 6-like
LOC106342008	XM_013780778.1	2.12981	205.652	96.5591	6.59334	6.71403e-05	0.00761392	Up	probable glutamyl endopeptidase, chloroplastic, transcript variant X1
LOC106342382	XM_013781292.1	4.25962	204.713	48.0591	5.58674	0.000243133	0.0226972	Up	DEAD-box ATP-dependent RNA helicase 11-like
LOC106296246	XM_013732332.1	4.25962	203.774	47.8386	5.5801	0.000253128	0.0232947	Up	YTH domain-containing family protein 2-like, transcript variant X2
LOC106334463	XM_013772749.1	0.01	203.774	20377.4	14.3147	7.26921e-06	0.00115171	Up	ABC transporter A family member 1-like
LOC106320457	XM_013758823.1	0.01	200.018	20001.8	14.2878	8.85397e-06	0.00135865	Up	uncharacterized LOC106320457
LOC106307751	XM_013744796.1	4.25962	199.079	46.7364	5.54647	0.00030957	0.0275581	Up	FAS1 domain-containing protein SELMODRAFT_448915
LOC106317741	XM_013755506.1	3.19471	199.079	62.3152	5.96151	0.000179937	0.0177858	Up	HUA2-like protein 1, transcript variant X6
LOC106328756	XM_013767266.1	2.12981	198.14	93.0318	6.53965	9.54362e-05	0.0102909	Up	putative transcription elongation factor SPT5 homolog 2
LOC106328312	XM_013766771.1	3.19471	196.262	61.4333	5.94095	0.000204062	0.0197697	Up	galactokinase-like
LOC106292986	XM_013728659.1	0.01	196.262	19626.2	14.2605	1.07866e-05	0.00159929	Up	uncharacterized LOC106292986
LOC106312443	XM_013749968.1	0.01	196.262	19626.2	14.2605	1.07866e-05	0.00159929	Up	transcription factor MYB35, transcript variant X2
LOC106343870	XM_013783206.1	2.12981	195.323	91.7091	6.51899	0.000108885	0.0115426	Up	nucleolin 2, transcript variant X2
LOC106303868	XM_013740212.1	0.01	191.567	19156.7	14.2256	1.38098e-05	0.00200024	Up	mitochondrial import receptor subunit TOM9-2-like
LOC106342062	XM_013780857.1	0.01	191.567	19156.7	14.2256	1.38098e-05	0.00200024	Up	uncharacterized LOC106342062
LOC106342617	XM_013781606.1	0.01	191.567	19156.7	14.2256	1.38098e-05	0.00200024	Up	aspartic proteinase-like protein 2, transcript variant X1
LOC106327758	XM_013766004.1	0.01	190.628	19062.8	14.2185	1.45099e-05	0.00208786	Up	GDP-L-galactose phosphorylase 2
LOC106327722	XM_013765956.1	2.12981	188.749	88.6227	6.4696	0.000148084	0.0150091	Up	(R)-mandelonitrile lyase-like
LOC106343820	XM_013783144.1	1.0649	188.749	177.245	7.4696	6.15675e-05	0.00703649	Up	SH3 and multiple ankyrin repeat domains protein 1, transcript variant X1
LOC106313217	XM_013750974.1	3.19471	187.81	58.7879	5.87745	0.000297504	0.0265918	Up	callose synthase 5
LOC106308108	XM_013745239.1	0.01	187.81	18781	14.197	1.68316e-05	0.00236759	Up	hsp70-Hsp90 organizing protein 2
LOC106316226	XM_013754106.1	0.01	186.871	18687.1	14.1898	1.76857e-05	0.00247188	Up	sericin 1, transcript variant X2
LOC106315755	XM_013753578.1	0.01	185.932	18593.2	14.1825	1.85833e-05	0.00257276	Up	uncharacterized LOC106315755, transcript variant X6
LOC106307788	XM_013744839.1	0.01	184.993	18499.3	14.1752	1.95266e-05	0.00268641	Up	probable galacturonosyltransferase 6
LOC106344032	XM_013783403.1	0.01	184.993	18499.3	14.1752	1.95266e-05	0.00268641	Up	uncharacterized LOC106344032, transcript variant X2
LOC106295524	XM_013731458.1	0.01	184.054	18405.4	14.1678	2.05181e-05	0.00279652	Up	protein POLLENLESS 3-LIKE 2-like, transcript variant X2
LOC106325225	XM_013763256.1	0.01	184.054	18405.4	14.1678	2.05181e-05	0.00279652	Up	protein TRANSPARENT TESTA 12-like, transcript variant X2
LOC106341096	XM_013779915.1	1.0649	183.115	171.955	7.42588	8.13229e-05	0.00891131	Up	phosphatidylinositol N-acetylglucosaminyltransferase subunit P, transcript variant X5
LOC106319932	XM_013758320.1	0.01	182.176	18217.6	14.153	2.26553e-05	0.00306874	Up	uncharacterized LOC106319932
LOC106306172	XM_013742716.1	1.0649	181.237	170.191	7.41101	8.92276e-05	0.0096929	Up	anaphase-promoting complex subunit 8, transcript variant X1
LOC106302704	XM_013739160.1	0.01	180.298	18029.8	14.1381	2.5016e-05	0.00331685	Up	probable LRR receptor-like serine/threonine-protein kinase At1g29720
LOC106316687	XM_013754575.1	0.01	180.298	18029.8	14.1381	2.5016e-05	0.00331685	Up	bidirectional sugar transporter SWEET7
LOC106320340	XM_013758692.1	0.01	180.298	18029.8	14.1381	2.5016e-05	0.00331685	Up	uncharacterized LOC106320340, transcript variant X1
LOC106309828	XM_013746978.1	2.12981	178.42	83.7727	6.38841	0.000239939	0.0225486	Up	signal recognition particle receptor subunit alpha-like, transcript variant X2
LOC106294549	XM_013730136.1	0.01	178.42	17842	14.123	2.76237e-05	0.00356565	Up	rhodanese-like domain-containing protein 6, transcript variant X4
LOC106301574	XM_013738014.1	0.01	178.42	17842	14.123	2.76237e-05	0.00356565	Up	lanC-like protein GCL2, transcript variant X7
LOC106310927	XM_013748152.1	0.01	178.42	17842	14.123	2.76237e-05	0.00356565	Up	glucan endo-1,3-beta-glucosidase 2
LOC106312731	XM_013750356.1	0.01	178.42	17842	14.123	2.76237e-05	0.00356565	Up	myelin transcription factor 1-like protein, transcript variant X1
LOC106316401	XM_013754283.1	0.01	178.42	17842	14.123	2.76237e-05	0.00356565	Up	ubiquitin receptor RAD23d-like, transcript variant X2
LOC106309669	XM_013746752.1	2.12981	176.542	82.8909	6.37314	0.000261917	0.023848	Up	tetratricopeptide repeat protein 4 homolog, transcript variant X2
LOC106320168	XM_013758539.1	0.01	176.542	17654.2	14.1077	3.05041e-05	0.00391443	Up	F-box protein PP2-A11-like, transcript variant X2
LOC106329389	XM_013768032.1	0.01	175.603	17560.3	14.1	3.20555e-05	0.00408959	Up	AT-hook motif nuclear-localized protein 16-like
LOC106334974	XM_013773389.1	0.01	174.664	17466.4	14.0923	3.3686e-05	0.00426045	Up	cytochrome P450 72A15-like, transcript variant X2
LOC106332794	XM_013771289.1	1.0649	172.786	162.255	7.34212	0.000135438	0.0140188	Up	probable glucan endo-1,3-beta-glucosidase A6
LOC106300769	XM_013736981.1	0.01	171.846	17184.6	14.0688	3.90937e-05	0.00487416	Up	proteasome subunit alpha type-2-A-like, transcript variant X1
LOC106307131	XM_013744003.1	0.01	170.907	17090.7	14.0609	4.10832e-05	0.00507893	Up	bark storage protein A-like
LOC106320016	XM_013758385.1	0.01	170.907	17090.7	14.0609	4.10832e-05	0.00507893	Up	probable sugar phosphate/phosphate translocator At3g17430, transcript variant X2
LOC106325001	XM_013763016.1	0.01	170.907	17090.7	14.0609	4.10832e-05	0.00507893	Up	protein C2-DOMAIN ABA-RELATED 10-like, transcript variant X1
LOC106339206	XM_013778002.1	0.01	169.029	16902.9	14.045	4.53719e-05	0.00550065	Up	pentatricopeptide repeat-containing protein At3g16010-like
LOC106320953	XM_013759292.1	0.01	167.151	16715.1	14.0289	5.01091e-05	0.0059276	Up	dihydrolipoyllysine-residue acetyltransferase component 4 of pyruvate dehydrogenase complex, chloroplastic
LOC106322770	XM_013760902.1	0.01	167.151	16715.1	14.0289	5.01091e-05	0.0059276	Up	type I inositol polyphosphate 5-phosphatase 10, transcript variant X5
LOC106334409	XM_013772691.1	0.01	167.151	16715.1	14.0289	5.01091e-05	0.0059276	Up	lipid droplet-associated hydrolase-like, transcript variant X2
LOC106295003	XM_013730746.1	0.01	166.212	16621.2	14.0207	5.26604e-05	0.00617944	Up	GATA transcription factor 11-like, transcript variant X3
LOC106301331	XM_013737699.1	0.01	166.212	16621.2	14.0207	5.26604e-05	0.00617944	Up	cellular nucleic acid-binding protein-like, transcript variant X3
LOC106327785	XM_013766046.1	0.01	165.273	16527.3	14.0126	5.53418e-05	0.00647676	Up	two-component response regulator ARR10-like, transcript variant X2
LOC106343597	XM_013782855.1	2.12981	164.334	77.1591	6.26976	0.000462493	0.0383374	Up	uncharacterized LOC106343597, transcript variant X1
LOC106323011	XM_013761172.1	0.01	164.334	16433.4	14.0043	5.81599e-05	0.00675255	Up	dnaJ protein ERDJ2B-like
LOC106304730	XM_013741134.1	0.01	163.395	16339.5	13.9961	6.11216e-05	0.00700377	Up	tetraketide alpha-pyrone reductase 1, transcript variant X2
LOC106320013	XM_013758380.1	0.01	163.395	16339.5	13.9961	6.11216e-05	0.00700377	Up	uncharacterized LOC106320013, transcript variant X2
LOC106303873	XM_013740218.1	2.12981	162.456	76.2773	6.25318	0.000504671	0.0410918	Up	agamous-like MADS-box protein AGL9 homolog, transcript variant X2
LOC106343681	XM_013782962.1	2.12981	161.517	75.8364	6.24482	0.000527169	0.0423734	Up	E3 ubiquitin-protein ligase RGLG1-like, transcript variant X2
LOC106333327	XM_013771788.1	0.01	159.639	15963.9	13.9625	7.45565e-05	0.00830473	Up	probable E3 ubiquitin-protein ligase ARI15
LOC106333993	XM_013772365.1	0.01	159.639	15963.9	13.9625	7.45565e-05	0.00830473	Up	putative lipid-transfer protein DIR1
LOC106326833	XM_013764773.1	1.0649	158.7	149.027	7.21943	0.000271255	0.024495	Up	uncharacterized LOC106326833, transcript variant X7
LOC106301324	XM_013737691.1	0.01	155.883	15588.3	13.9282	9.09442e-05	0.00985499	Up	zinc finger CCHC domain-containing protein 10, transcript variant X2
LOC106322438	XM_013760450.1	0.01	153.065	15306.5	13.9019	0.000105556	0.0112168	Up	rab3 GTPase-activating protein catalytic subunit-like, transcript variant X4
LOC106325028	XM_013763047.1	0.01	151.187	15118.7	13.884	0.000116576	0.012269	Up	bidirectional sugar transporter SWEET15-like, transcript variant X1
LOC106306661	XM_013743359.1	0.01	148.37	14837	13.8569	0.000135296	0.0140188	Up	probable isoaspartyl peptidase/L-asparaginase 3, transcript variant X2
LOC106323793	XM_013761867.1	0.01	147.431	14743.1	13.8478	0.000142179	0.0146131	Up	uncharacterized LOC106323793, transcript variant X2
LOC106323793	XM_013761873.1	0.01	147.431	14743.1	13.8478	0.000142179	0.0146131	Up	uncharacterized LOC106323793, transcript variant X3
LOC106335537	XM_013774082.1	1.0649	144.614	135.8	7.08534	0.000541814	0.0432338	Up	uncharacterized LOC106335537
LOC106326844	XM_013764788.1	0.01	144.614	14461.4	13.8199	0.000164988	0.0164939	Up	peptidyl-prolyl cis-trans isomerase FKBP19, chloroplastic, transcript variant X2
LOC106340642	XM_013779486.1	0.01	144.614	14461.4	13.8199	0.000164988	0.0164939	Up	putative galacturonosyltransferase 2
LOC106293775	XM_013729423.1	0.01	143.675	14367.5	13.8105	0.000173369	0.0172141	Up	uncharacterized LOC106293775
LOC106294554	XM_013730141.1	0.01	143.675	14367.5	13.8105	0.000173369	0.0172141	Up	fatty acyl-CoA reductase 2-like, transcript variant X2
LOC106320272	XM_013758639.1	0.01	142.736	14273.6	13.8011	0.000182171	0.0179661	Up	uncharacterized LOC106320272, transcript variant X1
LOC106315015	XM_013752798.1	0.01	141.797	14179.7	13.7915	0.000191414	0.0186265	Up	A-factor-processing enzyme-like
LOC106328061	XM_013766417.1	0.01	141.797	14179.7	13.7915	0.000191414	0.0186265	Up	casein kinase I isoform delta-like, transcript variant X3
LOC106306150	XM_013742639.1	0.01	139.919	13991.9	13.7723	0.000211309	0.0203818	Up	protein PHLOEM PROTEIN 2-LIKE A10, transcript variant X1
LOC106322303	XM_013760391.1	0.01	138.98	13898	13.7626	0.000222008	0.021181	Up	2-oxoglutarate-dependent dioxygenase DAO-like
LOC106326060	XM_013764099.1	0.01	138.98	13898	13.7626	0.000222008	0.021181	Up	GDSL esterase/lipase 7
LOC106294771	XM_013730423.1	0.01	138.041	13804.1	13.7528	0.00023324	0.0220608	Up	uncharacterized LOC106294771, transcript variant X3
LOC106302072	XM_013738586.1	0.01	137.102	13710.2	13.743	0.00024503	0.0226972	Up	uncharacterized LOC106302072, transcript variant X2
LOC106316401	XM_013754282.1	0.01	137.102	13710.2	13.743	0.00024503	0.0226972	Up	ubiquitin receptor RAD23d-like, transcript variant X1
LOC106322662	XM_013760757.1	0.01	137.102	13710.2	13.743	0.00024503	0.0226972	Up	probable pectinesterase/pectinesterase inhibitor 61
LOC106293021	XM_013728692.1	0.01	136.163	13616.3	13.733	0.000257405	0.0234859	Up	senescence-associated protein DIN1, transcript variant X1
LOC106300577	XM_013736747.1	0.01	136.163	13616.3	13.733	0.000257405	0.0234859	Up	uncharacterized LOC106300577, transcript variant X1
LOC106310793	XM_013748013.1	0.01	136.163	13616.3	13.733	0.000257405	0.0234859	Up	putative F-box/kelch-repeat protein At2g29810
LOC106322505	XM_013760546.1	0.01	133.345	13334.5	13.7029	0.000298324	0.0266108	Up	GDP-mannose 3,5-epimerase-like, transcript variant X2
LOC106336555	XM_013775403.1	0.01	131.467	13146.7	13.6824	0.000329072	0.0290583	Up	uncharacterized protein At2g33490-like, transcript variant X1
LOC106304207	XM_013740604.1	0.01	130.528	13052.8	13.6721	0.000345585	0.0303334	Up	S-alkyl-thiohydroximate lyase SUR1-like
LOC106316783	XM_013754653.1	0.01	130.528	13052.8	13.6721	0.000345585	0.0303334	Up	NAD(P)H dehydrogenase (quinone) FQR1-like, transcript variant X1
LOC106341560	XM_013780300.1	0.01	128.65	12865	13.6512	0.000381071	0.0331827	Up	uncharacterized LOC106341560, transcript variant X1
LOC106315893	XM_013753732.1	0.01	127.711	12771.1	13.6406	0.00040012	0.0344315	Up	transcription factor TGA2, transcript variant X2
LOC106316953	XM_013754818.1	0.01	126.772	12677.2	13.6299	0.000420092	0.0356607	Up	uncharacterized protein At1g28695-like
LOC106333581	XM_013772012.1	0.01	126.772	12677.2	13.6299	0.000420092	0.0356607	Up	uncharacterized LOC106333581
LOC106337299	XM_013776387.1	0.01	124.894	12489.4	13.6084	0.00046298	0.0383374	Up	katanin p60 ATPase-containing subunit A-like 2, transcript variant X1
LOC106312534	XM_013750096.1	0.01	123.955	12395.5	13.5975	0.000485985	0.0398662	Up	polyadenylate-binding protein RBP45B, transcript variant X2
LOC106333566	XM_013772002.1	0.01	123.955	12395.5	13.5975	0.000485985	0.0398662	Up	putative U-box domain-containing protein 46
LOC106316403	XM_013754287.1	0.01	123.016	12301.6	13.5866	0.000510093	0.0413034	Up	ubiquitin receptor RAD23c-like
LOC106295741	XM_013731716.1	0.01	122.077	12207.7	13.5755	0.000535354	0.0428742	Up	probable glucan endo-1,3-beta-glucosidase A6
LOC106326833	XM_013764775.1	0.01	122.077	12207.7	13.5755	0.000535354	0.0428742	Up	uncharacterized LOC106326833, transcript variant X9
LOC106311958	XM_013749314.1	0.01	121.138	12113.8	13.5644	0.000561819	0.0445869	Up	N-alpha-acetyltransferase 40, transcript variant X3
LOC106341182	XM_013779994.1	0.01	121.138	12113.8	13.5644	0.000561819	0.0445869	Up	F-box/kelch-repeat protein At2g44700-like
LOC106309619	XM_013746685.1	0.01	120.199	12019.9	13.5531	0.000589542	0.046451	Up	CASP-like protein ARALYDRAFT_485429, transcript variant X2
LOC106313625	XM_013751495.1	0.01	120.199	12019.9	13.5531	0.000589542	0.046451	Up	glutathione S-transferase Z1-like
LOC106340936	XM_013779760.1	0.01	119.26	11926	13.5418	0.000618577	0.0480486	Up	F-box/kelch-repeat protein At2g44630-like
LOC106342060	XM_013780853.1	0.01	119.26	11926	13.5418	0.000618577	0.0480486	Up	uncharacterized LOC106342060, transcript variant X2
LOC106296668	XM_013732860.1	17714.7	1868.71	0.10549	-3.24483	0.000322925	0.0286307	Down	beta-D-glucopyranosyl abscisate beta-glucosidase-like
LOC106318166	XM_013756037.1	9801.38	1494.97	0.152527	-2.71287	0.000266279	0.0240952	Down	elongation factor 1-beta 1
LOC106299879	XM_013735895.1	12183.6	1239.55	0.101739	-3.29705	3.75065e-05	0.0046896	Down	chaperone protein ClpB1
LOC106334861	XM_013773244.1	7549.1	1114.65	0.147654	-2.75971	8.37271e-05	0.00914062	Down	chaperonin 60 subunit beta 2, chloroplastic-like
LOC106327650	XM_013765868.1	8423.39	1090.24	0.12943	-2.94976	4.32098e-05	0.00529056	Down	hsp70-Hsp90 organizing protein 3
LOC106331690	XM_013770093.1	16899	1036.71	0.0613477	-4.02685	8.99792e-06	0.00137593	Down	17.4 kDa class III heat shock protein-like
LOC106300439	XM_013736579.1	5651.45	1015.11	0.17962	-2.47698	0.0001839	0.018096	Down	chaperone protein ClpB1-like
LOC106320937	XM_013759279.1	4527.97	993.517	0.219418	-2.18825	0.000609532	0.04794	Down	BAG family molecular chaperone regulator 6
LOC106325058	XM_013763084.1	31184.6	770.022	0.0246924	-5.33979	8.26176e-06	0.00128121	Down	vegetative storage protein 2
LOC106316495	XM_013754398.1	3832.59	711.801	0.185723	-2.42877	0.000119233	0.0125186	Down	pyridoxal 5'-phosphate synthase-like subunit PDX1.2
LOC106331553	XM_013769933.1	3309.72	696.776	0.210524	-2.24794	0.000292475	0.0261961	Down	uncharacterized LOC106331553
LOC106327313	XM_013765440.1	3489.69	693.02	0.198591	-2.33213	0.000188556	0.0185126	Down	uncharacterized LOC106327313
LOC106293054	XM_013728726.1	2830.51	662.031	0.233891	-2.09609	0.000616904	0.0480486	Down	10 kDa chaperonin
LOC106312462	XM_013749996.1	4534.36	654.519	0.144346	-2.79239	1.69156e-05	0.00237181	Down	dnaJ homolog subfamily B member 13
LOC106310495	XM_013747729.1	4108.4	631.043	0.153598	-2.70277	2.45779e-05	0.00328857	Down	heat shock 70 kDa protein 5
LOC106322968	XM_013761118.1	23118	605.688	0.0261999	-5.2543	7.29134e-07	0.000151656	Down	17.6 kDa class II heat shock protein
LOC106312449	XM_013749977.1	4828.27	602.871	0.124863	-3.00159	5.12263e-06	0.000851578	Down	ferredoxin-1, chloroplastic
LOC106343437	XM_013782647.1	2481.23	576.578	0.232376	-2.10547	0.000545859	0.0434775	Down	uncharacterized LOC106343437
LOC106342916	XM_013781980.1	5416.1	574.7	0.106109	-3.23637	1.5368e-06	0.000301096	Down	heat shock 70 kDa protein 8, transcript variant X1
LOC106295349	XM_013731223.1	2241.62	512.722	0.228728	-2.12829	0.000465613	0.0384828	Down	alpha-dioxygenase 1-like, transcript variant X1
LOC106292503	XM_013728107.1	9104.93	493.941	0.0542499	-4.20424	3.91392e-08	1.15282e-05	Down	uncharacterized LOC106292503
LOC106331613	XM_013770002.1	3920.98	470.465	0.119987	-3.05905	2.19314e-06	0.000411326	Down	pathogenesis-related protein 1-like
LOC106298504	XM_013734639.1	2534.47	467.648	0.184515	-2.43819	7.62118e-05	0.00844623	Down	probable calcium-binding protein CML26
LOC106296725	XM_013732946.1	3318.24	465.77	0.140366	-2.83273	7.62722e-06	0.00119977	Down	glucan endo-1,3-beta-glucosidase, acidic isoform-like
LOC106303733	XM_013740043.1	5002.92	463.892	0.0927242	-3.43091	3.24019e-07	7.44515e-05	Down	uncharacterized LOC106303733
LOC106296199	XM_013732284.1	2006.28	457.318	0.227943	-2.13325	0.000458723	0.0382011	Down	gibberellin-regulated protein 13-like
LOC106319685	XM_013758062.1	3824.07	446.989	0.116888	-3.0968	1.61903e-06	0.000315798	Down	uncharacterized LOC106319685
LOC106302779	XM_013739216.1	2895.47	442.293	0.152753	-2.71072	1.47075e-05	0.00210938	Down	cytochrome P450 79B1
LOC106310026	XM_013747220.1	2147.91	442.293	0.205918	-2.27986	0.000193274	0.018766	Down	cytochrome P450 78A5-like
LOC106296086	XM_013732139.1	3168.09	431.025	0.136052	-2.87777	5.34314e-06	0.000881558	Down	serine/arginine-rich splicing factor SR45a, transcript variant X2
LOC106303806	XM_013740132.1	4583.35	409.427	0.0893292	-3.48472	1.71266e-07	4.31138e-05	Down	multiprotein-bridging factor 1c
LOC106306220	XM_013742758.1	2457.8	404.731	0.164672	-2.60233	2.67528e-05	0.00351526	Down	uncharacterized LOC106306220, transcript variant X3
LOC106327685	XM_013765916.1	4028.53	389.706	0.0967366	-3.36979	2.73859e-07	6.393e-05	Down	uncharacterized GPI-anchored protein At3g06035-like
LOC106328001	XM_013766349.1	3120.17	366.23	0.117375	-3.0908	1.23389e-06	0.000247268	Down	uncharacterized LOC106328001
LOC106303986	XM_013740351.1	1746.44	361.535	0.207012	-2.27221	0.000228218	0.0216792	Down	uncharacterized LOC106303986, transcript variant X2
LOC106315966	XM_013753820.1	14571.1	345.571	0.0237162	-5.39798	3.16621e-09	1.16769e-06	Down	17.6 kDa class II heat shock protein-like
LOC106343429	XM_013782632.1	2539.8	344.632	0.135693	-2.88158	4.33204e-06	0.000739767	Down	dnaJ protein ERDJ3A
LOC106328697	XM_013767186.1	3470.52	331.485	0.0955145	-3.38814	1.78624e-07	4.40409e-05	Down	heat stress transcription factor A-2, transcript variant X2
LOC106295243	XM_013731096.1	7143.38	312.704	0.0437754	-4.51374	1.02507e-09	4.12728e-07	Down	heat shock 70 kDa protein 5
LOC106335699	XM_013774286.1	2022.25	312.704	0.154632	-2.69309	1.56725e-05	0.00222187	Down	adenosylhomocysteinase 2, transcript variant X2
LOC106295349	XM_013731224.1	2218.2	309.887	0.139702	-2.83957	5.72527e-06	0.000930611	Down	alpha-dioxygenase 1-like, transcript variant X2
LOC106322623	XM_013760703.1	1573.93	287.35	0.182569	-2.45349	9.24369e-05	0.00999206	Down	36.4 kDa proline-rich protein-like, transcript variant X1
LOC106307260	XM_013744161.1	1385.44	281.716	0.20334	-2.29803	0.000274817	0.0247657	Down	small nuclear ribonucleoprotein-associated protein B-like
LOC106296086	XM_013732138.1	2179.86	275.142	0.12622	-2.98599	2.17717e-06	0.000410084	Down	serine/arginine-rich splicing factor SR45a, transcript variant X1
LOC106296616	XM_013732794.1	1933.87	245.093	0.126737	-2.98009	2.56261e-06	0.000464732	Down	cytosolic sulfotransferase 16-like
LOC106340176	XM_013779042.1	1159.68	243.214	0.209725	-2.25343	0.000496874	0.0406077	Down	mitochondrial import inner membrane translocase subunit TIM9-like
LOC106331955	XM_013770397.1	1485.54	239.458	0.161193	-2.63314	3.63203e-05	0.00455426	Down	endochitinase CH25-like
LOC106293329	XM_013728994.1	1108.57	237.58	0.214313	-2.22221	0.000641	0.0495274	Down	(Z)-3-hexen-1-ol acetyltransferase-like
LOC106313126	XM_013750867.1	1884.88	236.641	0.125547	-2.9937	2.4348e-06	0.000447097	Down	cytochrome P450 71A1-like
LOC106336741	XM_013775670.1	4276.65	232.885	0.0544549	-4.19879	7.96331e-10	3.23598e-07	Down	fructose-bisphosphate aldolase, cytoplasmic isozyme-like
LOC106316773	XM_013754645.1	1783.71	232.885	0.130562	-2.9372	3.86179e-06	0.000664637	Down	dynamin-related protein 4C-like
LOC106294563	XM_013730158.1	1125.6	231.007	0.205229	-2.28469	0.000454845	0.0379502	Down	probable low-specificity L-threonine aldolase 1, transcript variant X2
LOC106300644	XM_013736835.1	1692.13	214.104	0.126529	-2.98246	3.21045e-06	0.00057509	Down	TSK-associating protein 1, transcript variant X2
LOC106300972	XM_013737270.1	1632.5	205.652	0.125974	-2.9888	3.34711e-06	0.000588155	Down	extensin-3
LOC106304168	XM_013740563.1	1529.2	204.713	0.133869	-2.9011	6.79728e-06	0.00108873	Down	uncharacterized LOC106304168
LOC106304470	XM_013740886.1	986.101	192.506	0.195219	-2.35684	0.000448053	0.0375979	Down	coatomer subunit alpha-2-like, transcript variant X2
LOC106312293	XM_013749756.1	1455.72	169.029	0.116114	-3.10639	2.20623e-06	0.00041202	Down	zinc finger protein ZPR1, transcript variant X1
LOC106300349	XM_013736472.1	1294.92	142.736	0.110227	-3.18145	2.11514e-06	0.000400118	Down	developmentally-regulated G-protein 2
LOC106320159	XM_013758528.1	1326.87	138.98	0.104742	-3.25508	1.23342e-06	0.000247268	Down	probable zinc metallopeptidase EGY3, chloroplastic
LOC106332174	XM_013770645.1	810.392	138.98	0.171497	-2.54375	0.000347689	0.0304571	Down	calcium-binding protein KIC-like
LOC106308146	XM_013745277.1	1194.82	135.223	0.113175	-3.14338	3.64796e-06	0.00063531	Down	beta-myrcene/(E)-beta-ocimene synthase 2, chloroplastic, transcript variant X2
LOC106304048	XM_013740430.1	1094.72	135.223	0.123523	-3.01715	1.06054e-05	0.00158854	Down	protein BOBBER 2-like
LOC106343383	XM_013782579.1	20097.9	131.467	0.00654133	-7.2562	3.98665e-11	2.10798e-08	Down	23.6 kDa heat shock protein, mitochondrial
LOC106329395	XM_013768041.1	1213.99	128.65	0.105973	-3.23823	1.96696e-06	0.000373697	Down	uncharacterized LOC106329395
LOC106323069	XM_013761236.1	999.945	127.711	0.127718	-2.96897	1.99322e-05	0.00273363	Down	protein LIGHT-DEPENDENT SHORT HYPOCOTYLS 1
LOC106292783	XM_013728438.1	882.805	127.711	0.144665	-2.78921	8.14235e-05	0.00891131	Down	probable calcium-binding protein CML44, transcript variant X1
LOC106321364	XM_013759648.1	763.536	125.833	0.164803	-2.60119	0.000333427	0.0293838	Down	glycine-rich protein 3 short isoform-like
LOC106292783	XM_013728439.1	855.118	122.077	0.14276	-2.80834	8.43859e-05	0.00918969	Down	probable calcium-binding protein CML44, transcript variant X2
LOC106320432	XM_013758799.1	1028.7	112.686	0.109543	-3.19044	5.41677e-06	0.000887036	Down	(E,E)-geranyllinalool synthase-like
LOC106295696	XM_013731669.1	725.2	110.808	0.152797	-2.71031	0.000253186	0.0232947	Down	protein SRG1-like
LOC106343066	XM_013782192.1	1006.33	107.052	0.106378	-3.23273	4.78766e-06	0.00080727	Down	uncharacterized LOC106343066, transcript variant X1
LOC106312293	XM_013749757.1	949.894	98.6004	0.103801	-3.2681	5.28147e-06	0.000874672	Down	zinc finger protein ZPR1, transcript variant X2
LOC106308146	XM_013745276.1	857.248	94.8442	0.110638	-3.17608	1.41149e-05	0.00203771	Down	beta-myrcene/(E)-beta-ocimene synthase 2, chloroplastic, transcript variant X1
LOC106328253	XM_013766665.1	779.51	86.3928	0.11083	-3.17358	2.30571e-05	0.00311356	Down	metallothionein-like protein type 2
LOC106302172	XM_013738703.1	712.421	85.4537	0.119948	-3.05951	6.03235e-05	0.0069486	Down	adenylyl-sulfate kinase 2, chloroplastic-like
LOC106332304	XM_013770772.1	15485.8	79.8194	0.00515435	-7.59999	1.14689e-13	9.67951e-11	Down	17.6 kDa class II heat shock protein-like
LOC106303908	XM_013740263.1	891.325	76.0632	0.0853372	-3.55068	1.72687e-06	0.000333863	Down	probable calcium-binding protein CML41, transcript variant X1
LOC106323606	XM_013761701.1	536.712	76.0632	0.141721	-2.81888	0.000564015	0.0446595	Down	60S ribosomal protein L18-2-like
LOC106294491	XM_013730055.1	520.738	73.246	0.140658	-2.82974	0.000615588	0.0480486	Down	probable LRR receptor-like serine/threonine-protein kinase At1g29720, transcript variant X4
LOC106332930	XM_013771417.1	1026.57	70.4289	0.0686062	-3.86552	1.30754e-07	3.41674e-05	Down	pathogenesis-related protein PR-4B-like
LOC106298936	XM_013735064.1	678.344	69.4898	0.10244	-3.28714	2.87915e-05	0.00370549	Down	uncharacterized LOC106298936
LOC106343096	XM_013782231.1	715.616	66.6727	0.0931683	-3.42402	1.16441e-05	0.00171484	Down	probable 1-acyl-sn-glycerol-3-phosphate acyltransferase 5, transcript variant X3
LOC106292970	XM_013728644.1	496.245	64.7946	0.13057	-2.93711	0.000521672	0.0420085	Down	protein LIGHT-DEPENDENT SHORT HYPOCOTYLS 2
LOC106316604	XM_013754492.1	485.596	61.9774	0.127632	-2.96994	0.000514088	0.0415502	Down	uncharacterized LOC106316604
LOC106337618	XM_013776724.1	898.779	55.4041	0.0616437	-4.0199	1.41463e-07	3.67361e-05	Down	aspartic proteinase A2, transcript variant X2
LOC106331993	XM_013770437.1	11757.6	54.465	0.00463232	-7.75405	4.17019e-16	5.22906e-13	Down	18.1 kDa class I heat shock protein-like
LOC106301979	XM_013738481.1	34411.3	53.5259	0.00155548	-9.32843	2.27619e-10	1.01934e-07	Down	peptidyl-prolyl cis-trans isomerase FKBP65
LOC106310155	XM_013747365.1	808.262	52.5869	0.0650617	-3.94205	4.54697e-07	0.000100784	Down	probable S-adenosylmethionine-dependent methyltransferase At5g37970, transcript variant X1
LOC106308079	XM_013745201.1	432.351	48.8307	0.112942	-3.14634	0.000500128	0.0407976	Down	protein PLANT CADMIUM RESISTANCE 2
LOC106326037	XM_013764078.1	1678.29	46.0135	0.0274169	-5.18879	9.27492e-13	6.78414e-10	Down	histone deacetylase HDT2-like
LOC106299322	XM_013735430.1	469.623	39.4402	0.0839827	-3.57376	7.8554e-05	0.00868387	Down	caffeic acid 3-O-methyltransferase-like
LOC106313775	XM_013751685.1	893.454	36.623	0.0409904	-4.60857	6.71493e-09	2.35758e-06	Down	protein LIGHT-DEPENDENT SHORT HYPOCOTYLS 1-like
LOC106337668	XM_013776791.1	511.154	30.0497	0.0587879	-4.08834	7.18884e-06	0.0011431	Down	tryptophan N-monooxygenase 2
LOC106342888	XM_013781944.1	390.82	29.1106	0.074486	-3.74689	0.000139959	0.0144527	Down	galactinol synthase 1
LOC106324670	XM_013762629.1	397.209	28.1716	0.0709237	-3.81759	0.000102378	0.0109054	Down	20 kDa chaperonin, chloroplastic, transcript variant X3
LOC106329425	XM_013768076.1	792.289	27.2325	0.0343719	-4.86262	5.87654e-09	2.09678e-06	Down	basic endochitinase CHB4
LOC106304295	XM_013740706.1	431.286	27.2325	0.0631425	-3.98524	3.50743e-05	0.00442329	Down	heat stress transcription factor A-7a-like
LOC106343066	XM_013782194.1	411.053	25.3544	0.0616816	-4.01902	4.41198e-05	0.00537858	Down	uncharacterized LOC106343066, transcript variant X3
LOC106325393	XM_013763449.1	353.548	24.4153	0.0690581	-3.85605	0.000191185	0.0186265	Down	2-dehydro-3-deoxyphosphooctonate aldolase 1-like, transcript variant X2
LOC106298002	XM_013734111.1	478.142	23.4763	0.049099	-4.34816	4.80091e-06	0.00080727	Down	uncharacterized LOC106298002, transcript variant X1
LOC106300388	XM_013736519.1	6950.63	21.5982	0.00310737	-8.33009	5.84573e-21	1.97347e-17	Down	22.0 kDa heat shock protein-like
LOC106343066	XM_013782193.1	646.397	19.7201	0.0305077	-5.03468	2.16523e-08	6.88591e-06	Down	uncharacterized LOC106343066, transcript variant X2
LOC106332986	XM_013771464.1	620.839	19.7201	0.0317636	-4.97648	4.16439e-08	1.21842e-05	Down	venom phosphodiesterase 2-like
LOC106338361	XM_013777358.1	335.445	19.7201	0.0587879	-4.08834	0.000144101	0.0147416	Down	(E,E)-geranyllinalool synthase-like
LOC106339985	XM_013778839.1	299.238	19.7201	0.065901	-3.92356	0.000439768	0.0371156	Down	oxygen-evolving enhancer protein 2-1, chloroplastic-like
LOC106336820	XM_013775763.1	941.375	18.781	0.0199506	-5.64742	1.78163e-11	1.00244e-08	Down	heat stress transcription factor A-7a
LOC106333855	XM_013772246.1	449.39	17.842	0.0397027	-4.65462	2.90261e-06	0.000522078	Down	UDP-glucosyl transferase 73B2-like
LOC106325789	XM_013763835.1	1890.2	13.1467	0.00695519	-7.1677	8.90184e-19	2.29809e-15	Down	cytochrome b-c1 complex subunit 7-2
LOC106295469	XM_013731382.1	466.428	13.1467	0.028186	-5.14888	4.09299e-07	9.30721e-05	Down	14-3-3-like protein GF14 epsilon, transcript variant X2
LOC106332165	XM_013770632.1	29418	11.2686	0.000383052	-11.3502	3.80621e-14	3.71207e-11	Down	22.0 kDa heat shock protein
LOC106333503	XM_013771940.1	346.094	10.3296	0.0298462	-5.06631	9.08793e-06	0.00138487	Down	uncharacterized LOC106333503, transcript variant X1
LOC106293237	XM_013728890.1	484.531	9.39052	0.0193806	-5.68924	4.81581e-08	1.37241e-05	Down	pathogenesis-related protein 5-like
LOC106325970	XM_013764019.1	400.404	8.45147	0.0211074	-5.56611	5.88523e-07	0.000125381	Down	uncharacterized LOC106325970
LOC106324757	XM_013762736.1	418.507	7.51241	0.0179505	-5.79983	1.9115e-07	4.60935e-05	Down	L-ascorbate peroxidase 2, cytosolic
LOC106294292	XM_013729854.1	2529.15	6.57336	0.00259904	-8.5878	3.79951e-23	1.66749e-19	Down	25.3 kDa heat shock protein, chloroplastic
LOC106342933	XM_013782004.1	1914.7	6.57336	0.00343311	-8.18627	3.65827e-21	1.45955e-17	Down	aspartate--tRNA ligase 1, cytoplasmic
LOC106325241	XM_013763276.1	725.2	6.57336	0.00906421	-6.7856	5.08255e-12	3.01429e-09	Down	heat stress transcription factor B-2a-like
LOC106293146	XM_013728820.1	522.868	6.57336	0.0125717	-6.31367	2.70337e-09	1.03168e-06	Down	pathogenesis-related protein 5-like
LOC106333315	XM_013771781.1	208.721	6.57336	0.0314935	-4.9888	0.000475268	0.039207	Down	heavy metal-associated isoprenylated plant protein 26
LOC106318719	XM_013756831.1	580.373	4.69526	0.00809008	-6.94963	9.38465e-11	4.47678e-08	Down	mechanosensitive ion channel protein 10-like, transcript variant X5
LOC106298501	XM_013734634.1	189.553	4.69526	0.0247702	-5.33525	0.000507426	0.0411634	Down	extensin-like
LOC106340522	XM_013779392.1	600.606	3.75621	0.00625403	-7.321	1.98312e-11	1.10169e-08	Down	polycomb group protein FERTILIZATION-INDEPENDENT SEED 2-like
LOC106306173	XM_013742674.1	205.526	3.75621	0.018276	-5.7739	0.000160638	0.0161325	Down	putative glucose-6-phosphate 1-epimerase, transcript variant X2
LOC106298461	XM_013734594.1	210.851	2.81716	0.0133609	-6.22584	7.17946e-05	0.00804247	Down	chaperone protein DnaJ, transcript variant X2
LOC106294663	XM_013730274.1	193.813	2.81716	0.0145355	-6.10428	0.00015808	0.015912	Down	E3 ubiquitin-protein ligase RNF181, transcript variant X2
LOC106297746	XM_013733926.1	178.904	2.81716	0.0157468	-5.9888	0.000314687	0.0279568	Down	putative F-box protein At1g58310
LOC106339955	XM_013778818.1	167.19	1.8781	0.0112334	-6.47607	0.000292481	0.0261961	Down	sigma factor binding protein 1, chloroplastic-like
LOC106325894	XM_013763944.1	1304.51	0.939052	0.000719852	-10.44	4.86815e-21	1.7804e-17	Down	18.1 kDa class I heat shock protein
LOC106337618	XM_013776723.1	800.808	0.939052	0.00117263	-9.73604	6.82074e-16	8.09032e-13	Down	aspartic proteinase A2, transcript variant X1
LOC106296918	XM_013733174.1	294.978	0.939052	0.00318346	-8.29519	2.01923e-07	4.79016e-05	Down	mediator of RNA polymerase II transcription subunit 37f
LOC106325080	XM_013763106.1	205.526	0.939052	0.00456901	-7.7739	1.81467e-05	0.00252135	Down	uncharacterized LOC106325080, transcript variant X2
LOC106307706	XM_013744734.1	188.488	0.939052	0.00498202	-7.64905	4.32773e-05	0.00529056	Down	protein BASIC PENTACYSTEINE2-like, transcript variant X1
LOC106337563	XM_013776672.1	160.801	0.939052	0.00583986	-7.41985	0.000177662	0.0176006	Down	tropinone reductase-like, transcript variant X1
LOC106319662	XM_013758041.1	154.411	0.939052	0.0060815	-7.36136	0.0002459	0.0227196	Down	trifunctional UDP-glucose 4,6-dehydratase/UDP-4-keto-6-deoxy-D-glucose 3,5-epimerase/UDP-4-keto-L-rhamnose-reductase RHM2-like, transcript variant X2
LOC106321686	XM_013759932.1	144.827	0.939052	0.00648396	-7.26891	0.000399866	0.0344315	Down	uncharacterized LOC106321686
LOC106307208	XM_013744091.1	397.209	0.01	2.51757e-05	-15.2776	2.56235e-10	1.1359e-07	Down	BOI-related E3 ubiquitin-protein ligase 1-like, transcript variant X4
LOC106301966	XM_013738466.1	331.185	0.01	3.01946e-05	-15.0154	6.20989e-09	2.19785e-06	Down	uncharacterized LOC106301966, transcript variant X3
LOC106335329	XM_013773827.1	305.627	0.01	3.27196e-05	-14.8995	2.25348e-08	7.01407e-06	Down	peptide methionine sulfoxide reductase A2-like
LOC106306167	XM_013742663.1	258.772	0.01	3.86441e-05	-14.6594	2.57123e-07	6.03441e-05	Down	probable plastid-lipid-associated protein 4, chloroplastic, transcript variant X1
LOC106304493	XM_013740899.1	240.668	0.01	4.1551e-05	-14.5548	6.72917e-07	0.00014063	Down	allene oxide cyclase 2, chloroplastic-like
LOC106316194	XM_013754064.1	227.889	0.01	4.38809e-05	-14.476	1.33347e-06	0.000264805	Down	H/ACA ribonucleoprotein complex subunit 3-like protein, transcript variant X3
LOC106344128	XM_013783518.1	221.5	0.01	4.51467e-05	-14.435	1.87957e-06	0.000358646	Down	cytochrome c oxidase subunit 6b-3, transcript variant X2
LOC106300633	XM_013736819.1	204.462	0.01	4.89089e-05	-14.3195	4.71272e-06	0.00079856	Down	E3 ubiquitin-protein ligase RING1-like, transcript variant X1
LOC106342916	XM_013781981.1	186.358	0.01	5.36601e-05	-14.1858	1.25821e-05	0.0018468	Down	heat shock 70 kDa protein 8, transcript variant X2
LOC106325855	XM_013763909.1	172.514	0.01	5.79662e-05	-14.0744	2.67362e-05	0.00351526	Down	uncharacterized LOC106325855, transcript variant X1
LOC106333503	XM_013771941.1	153.346	0.01	6.52119e-05	-13.9045	7.60583e-05	0.00844623	Down	uncharacterized LOC106333503, transcript variant X2
LOC106327581	XM_013765753.1	148.022	0.01	6.75577e-05	-13.8535	0.000101676	0.0108571	Down	very-long-chain enoyl-CoA reductase-like, transcript variant X5
LOC106311950	XM_013749321.1	132.048	0.01	7.573e-05	-13.6888	0.000241796	0.0226262	Down	protein NLP2, transcript variant X3
LOC106327533	XM_013765695.1	132.048	0.01	7.573e-05	-13.6888	0.000241796	0.0226262	Down	TELO2-interacting protein 1 homolog, transcript variant X2
LOC106317623	XM_013755425.1	119.269	0.01	8.38439e-05	-13.5419	0.000477956	0.0393547	Down	MAP3K epsilon protein kinase 1-like, transcript variant X3

## Sheet: Bro-12 VS. Bro-11
Data set 2 DEGs detected by pairwise comparison in Bro-12 and two parents.
Differentially expressed genes between Bro-12 and Bro-11
		Normalized expression level			Relative expression level
Gene ID	Transcript ID	Bro-11	Bro-12	Fold change (Bro-12/Bro-11)	Log2 (Fold change)	p-value	Corrected p-value	up_down	Functional annotation
LOC106300671	XM_013736865.1	2361.89	23789.2	10.0721	3.33229	5.0702e-06	0.000865451	Up	chaperone protein dnaJ 8, chloroplastic
LOC106328456	XM_013766899.1	1263.54	17733.1	14.0344	3.81089	4.1871e-08	1.27169e-05	Up	auxin-repressed 12.5 kDa protein-like
LOC106324894	XM_013762895.1	281.225	10815.6	38.4589	5.26524	7.51714e-15	7.19668e-12	Up	germin-like protein 1
LOC106335095	XM_013773521.1	214.36	8782.64	40.9714	5.35655	7.01604e-16	7.35665e-13	Up	beta-galactosidase 4
LOC106301773	XM_013738245.1	1042.3	6746.65	6.47284	2.6944	3.03426e-06	0.000561453	Up	chaperone protein dnaJ 11, chloroplastic
LOC106306067	XM_013742531.1	964.62	6367.31	6.60085	2.72265	2.19244e-06	0.000431039	Up	beta-D-xylosidase 1
LOC106334279	XM_013772591.1	1300.91	6330.7	4.86636	2.28284	5.64889e-05	0.00719271	Up	uncharacterized LOC106334279, transcript variant X2
LOC106331357	XM_013769692.1	1308.78	5889.33	4.49988	2.16989	0.000112793	0.0127694	Up	GDSL esterase/lipase At2g04570
LOC106325323	XM_013763362.1	363.822	5594.41	15.3768	3.94268	5.11379e-11	2.55916e-08	Up	probable cysteine proteinase At4g11320
LOC106334279	XM_013772590.1	1315.66	5433.73	4.13004	2.04616	0.000239173	0.0234162	Up	uncharacterized LOC106334279, transcript variant X1
LOC106321767	XM_013760005.1	1176.03	5403.22	4.59445	2.19989	8.34357e-05	0.00990412	Up	14 kDa proline-rich protein DC2.15-like
LOC106313693	XM_013751583.1	1105.23	5105.24	4.61915	2.20763	7.48728e-05	0.00903377	Up	histone H1
LOC106308614	XM_013745775.1	1233.06	5027.95	4.07761	2.02772	0.000252839	0.02458	Up	chaperone protein dnaJ 11, chloroplastic-like
LOC106328295	XM_013766712.1	47.1986	4487.93	95.0863	6.57116	8.0853e-22	2.96724e-18	Up	protein 108
LOC106305880	XM_013742291.1	656.847	4208.26	6.40677	2.6796	1.90566e-06	0.000381469	Up	uncharacterized LOC106305880, transcript variant X1
LOC106325159	XM_013763183.1	834.824	3969.27	4.75462	2.24933	4.73265e-05	0.00629672	Up	non-specific lipid-transfer protein 4-like
LOC106318558	XM_013756582.1	570.316	3969.27	6.95978	2.79904	7.15539e-07	0.00015835	Up	ATP-citrate synthase alpha chain protein 2, transcript variant X2
LOC106337560	XM_013776668.1	842.691	3732.32	4.42905	2.147	9.54586e-05	0.0111214	Up	non-specific lipid-transfer protein B
LOC106306884	XM_013743662.1	497.551	3730.28	7.49728	2.90637	2.93776e-07	7.26831e-05	Up	epithiospecifier protein-like, transcript variant X1
LOC106327415	XM_013765561.1	899.722	3650.96	4.05787	2.02072	0.000224905	0.0223076	Up	low-temperature-induced 65 kDa protein-like
LOC106331916	XM_013770351.1	885.956	3609.26	4.07386	2.0264	0.00021593	0.0216121	Up	uncharacterized LOC106331916
LOC106317896	XM_013755701.1	602.765	3410.95	5.65884	2.50051	7.16753e-06	0.00116476	Up	uncharacterized LOC106317896
LOC106338701	XM_013777617.1	673.563	3030.6	4.49936	2.16972	7.99865e-05	0.00952034	Up	polyadenylate-binding protein-interacting protein 2
LOC106342645	XM_013781643.1	334.323	2821.1	8.43825	3.07694	7.70827e-08	2.20431e-05	Up	auxin-repressed 12.5 kDa protein-like
LOC106327005	XM_013764997.1	697.162	2767.2	3.96924	1.98886	0.000275898	0.0264712	Up	probable alpha,alpha-trehalose-phosphate synthase [UDP-forming] 8
LOC106302078	XM_013738593.1	8.84973	2568.89	290.279	8.1813	7.63252e-26	5.60214e-22	Up	uncharacterized LOC106302078
LOC106298222	XM_013734301.1	627.347	2508.89	3.9992	1.99971	0.000263156	0.0254148	Up	uncharacterized LOC106298222
LOC106342254	XM_013781126.1	383.488	2415.33	6.29831	2.65496	2.5675e-06	0.000487835	Up	selenium-binding protein 2-like
LOC106316964	XM_013754830.1	4.91652	2346.17	477.202	8.89846	7.04041e-27	7.75131e-23	Up	alpha-barbatene synthase-like
LOC106342398	XM_013781316.1	544.75	2289.22	4.20234	2.07119	0.000172421	0.0180792	Up	cytochrome P450 98A3-like
LOC106306116	XM_013742590.1	619.481	2283.12	3.68554	1.88188	0.000583425	0.0496972	Up	uncharacterized LOC106306116
LOC106296375	XM_013732500.1	197.644	2261.76	11.4436	3.51647	2.95823e-09	1.12308e-06	Up	amyrin synthase LUP2-like
LOC106300542	XM_013736705.1	400.204	2177.35	5.44061	2.44377	1.3936e-05	0.00208846	Up	F-box/kelch-repeat protein At1g80440
LOC106327099	XM_013765136.1	447.403	2127.52	4.75527	2.24953	5.5783e-05	0.00717766	Up	beta-D-xylosidase 1
LOC106304334	XM_013740742.1	6.88312	2118.37	307.763	8.26568	8.2447e-25	5.18698e-21	Up	uncharacterized LOC106304334
LOC106308197	XM_013745330.1	372.672	2101.08	5.63788	2.49515	1.01786e-05	0.00160416	Up	glutathione S-transferase U18-like
LOC106319972	XM_013758351.1	461.169	2054.3	4.45455	2.15528	0.000109584	0.0125676	Up	uncharacterized LOC106319972
LOC106309095	XM_013746175.1	0.01	2041.08	204108	17.639	1.61882e-29	3.56456e-25	Up	uncharacterized protein DDB_G0288133, transcript variant X3
LOC106337750	XM_013776878.1	314.657	2039.05	6.48022	2.69604	2.49627e-06	0.00047797	Up	protein CER1-like 2
LOC106298792	XM_013734928.1	37.3655	2029.89	54.3253	5.76355	3.39178e-17	4.66783e-14	Up	peroxidase 9
LOC106294344	XM_013729895.1	112.097	2028.88	18.0994	4.17787	1.81515e-11	9.63101e-09	Up	phytochrome A, transcript variant X1
LOC106341901	XM_013780648.1	221.243	2027.86	9.16574	3.19625	5.55161e-08	1.66318e-05	Up	protein STRICTOSIDINE SYNTHASE-LIKE 13, transcript variant X1
LOC106326167	XM_013764190.1	502.468	2016.67	4.01353	2.00487	0.000296369	0.0280683	Up	floral homeotic protein PISTILLATA-like, transcript variant X4
LOC106316036	XM_013753898.1	367.755	1987.18	5.40354	2.4339	1.72517e-05	0.00251572	Up	uncharacterized LOC106316036
LOC106334546	XM_013772845.1	73.7477	1929.21	26.1596	4.70927	2.95912e-13	2.20876e-10	Up	polyubiquitin 11, transcript variant X1
LOC106343201	XM_013782351.1	37.3655	1880.4	50.3244	5.65319	1.75209e-16	2.08542e-13	Up	mavicyanin
LOC106335495	XM_013774026.1	290.074	1813.28	6.25107	2.6441	4.76956e-06	0.000820495	Up	hypersensitive-induced response protein 3-like
LOC106332946	XM_013771431.1	3.93321	1789.89	455.07	8.82994	1.55175e-24	7.59308e-21	Up	nucleolin 2-like
LOC106323089	XM_013761262.1	0.01	1779.72	177972	17.4413	6.35114e-28	9.32326e-24	Up	uncharacterized LOC106323089, transcript variant X2
LOC106308296	XM_013745449.1	12.7829	1743.1	136.362	7.0913	1.6815e-20	4.11398e-17	Up	uncharacterized LOC106308296
LOC106332614	XM_013771097.1	278.275	1644.46	5.90947	2.56303	1.0814e-05	0.00168879	Up	uncharacterized LOC106332614
LOC106327179	XM_013765250.1	256.642	1633.27	6.364	2.66993	5.31025e-06	0.000899454	Up	uncharacterized LOC106327179, transcript variant X1
LOC106324691	XM_013762652.1	0.01	1603.78	160378	17.2911	1.15692e-26	1.01899e-22	Up	glutathione S-transferase U19-like
LOC106311744	XM_013749016.1	215.343	1559.03	7.23974	2.85594	1.70615e-06	0.000347857	Up	probable alpha,alpha-trehalose-phosphate synthase [UDP-forming] 9, transcript variant X1
LOC106312445	XM_013749970.1	260.575	1532.59	5.88156	2.5562	1.38175e-05	0.00208393	Up	protein disulfide isomerase-like 1-1
LOC106292658	XM_013728291.1	53.0984	1500.05	28.2503	4.8202	1.04181e-12	6.84778e-10	Up	bark lectin isoform 2-like
LOC106313665	XM_013751543.1	306.791	1492.93	4.86627	2.28282	8.58094e-05	0.0101313	Up	uncharacterized LOC106313665, transcript variant X1
LOC106327157	XM_013765228.1	306.791	1483.77	4.83644	2.27395	9.20212e-05	0.0107494	Up	SNF1-related protein kinase regulatory subunit beta-1-like, transcript variant X2
LOC106318564	XM_013756591.1	46.2153	1477.67	31.9737	4.99881	3.20395e-13	2.35165e-10	Up	probable metal-nicotianamine transporter YSL6, transcript variant X1
LOC106343349	XM_013782530.1	238.943	1472.59	6.16293	2.62362	1.00114e-05	0.00158594	Up	uncharacterized LOC106343349
LOC106321630	XM_013759872.1	51.1318	1468.52	28.7203	4.844	1.07256e-12	6.94623e-10	Up	methylenetetrahydrofolate reductase 1-like
LOC106340636	XM_013779478.1	0.983303	1411.57	1435.54	10.4874	6.02746e-24	2.65443e-20	Up	type III polyketide synthase A
LOC106316360	XM_013754236.1	7.86643	1388.18	176.469	7.46327	1.15101e-19	2.30405e-16	Up	4-coumarate--CoA ligase-like 1
LOC106339296	XM_013778083.1	79.6476	1382.08	17.3524	4.11706	3.83429e-10	1.74081e-07	Up	protein QUIRKY-like, transcript variant X1
LOC106303567	XM_013739834.1	243.859	1373.94	5.63415	2.4942	2.86966e-05	0.00401197	Up	beta-glucosidase 3-like, transcript variant X1
LOC106312117	XM_013749509.1	0.01	1355.63	135563	17.0486	1.41342e-24	7.59308e-21	Up	uncharacterized LOC106312117, transcript variant X1
LOC106337549	XM_013776657.1	278.275	1353.6	4.86426	2.28222	0.000110286	0.0126153	Up	universal stress protein A-like protein
LOC106329449	XM_013768106.1	2.94991	1336.31	453.001	8.82337	1.0498e-21	3.55633e-18	Up	type III polyketide synthase B
LOC106295921	XM_013731935.1	303.841	1330.21	4.37799	2.13027	0.000282019	0.0269411	Up	uncharacterized LOC106295921
LOC106318320	XM_013756251.1	275.325	1326.14	4.81664	2.26803	0.000126742	0.0141306	Up	universal stress protein YxiE, transcript variant X1
LOC106319239	XM_013757516.1	46.2153	1305.8	28.2548	4.82042	4.17456e-12	2.5184e-09	Up	tapetum-specific protein A9
LOC106324854	XM_013762846.1	63.9147	1255.97	19.6507	4.29651	2.36618e-10	1.09688e-07	Up	chaperone protein dnaJ 8, chloroplastic-like
LOC106301837	XM_013738318.1	195.677	1251.9	6.39779	2.67757	1.25535e-05	0.00193981	Up	MLP-like protein 328
LOC106304730	XM_013741127.1	153.395	1239.7	8.08173	3.01466	1.53718e-06	0.000320833	Up	tetraketide alpha-pyrone reductase 1, transcript variant X1
LOC106300148	XM_013736234.1	211.41	1222.41	5.78217	2.53161	3.35033e-05	0.00459643	Up	protein transport protein SEC31 homolog B-like, transcript variant X2
LOC106306357	XM_013742944.1	0.983303	1214.27	1234.89	10.2702	4.36124e-22	1.74604e-18	Up	putative polyol transporter 1, transcript variant X4
LOC106308215	XM_013745349.1	191.744	1165.46	6.0782	2.60364	2.58494e-05	0.00366039	Up	non-specific phospholipase C6-like
LOC106321647	XM_013759889.1	0.983303	1159.36	1179.04	10.2034	1.62082e-21	5.09854e-18	Up	ras-related protein RABG3c-like, transcript variant X1
LOC106311637	XM_013748875.1	60.9648	1158.34	19.0002	4.24794	6.73518e-10	2.85202e-07	Up	small nuclear ribonucleoprotein Sm D2-like, transcript variant X2
LOC106295413	XM_013731304.1	219.277	1133.93	5.17124	2.37051	0.000110623	0.0126211	Up	phosphoenolpyruvate carboxylase 4-like
LOC106294756	XM_013730399.1	1.96661	1121.73	570.388	9.1558	2.76595e-20	6.41104e-17	Up	cryptochrome-2, transcript variant X1
LOC106318685	XM_013756773.1	221.243	1119.7	5.06092	2.3394	0.000137269	0.0150753	Up	uncharacterized LOC106318685, transcript variant X2
LOC106327182	XM_013765256.1	24.5826	1100.37	44.7623	5.48421	4.02073e-13	2.81062e-10	Up	serine/threonine-protein kinase HT1-like, transcript variant X2
LOC106328472	XM_013766919.1	24.5826	1096.3	44.5968	5.47887	4.36561e-13	3.00401e-10	Up	uncharacterized LOC106328472
LOC106293435	XM_013729112.1	8.84973	1091.22	123.305	6.94609	1.38665e-16	1.74476e-13	Up	probable beta-1,3-galactosyltransferase 8, transcript variant X1
LOC106335089	XM_013773514.1	0.01	1050.54	105054	16.6808	2.15029e-21	6.31311e-18	Up	protein OSCA1, transcript variant X3
LOC106318719	XM_013756827.1	186.828	1042.4	5.5795	2.48014	7.96611e-05	0.00952034	Up	mechanosensitive ion channel protein 10-like, transcript variant X1
LOC106310443	XM_013747677.1	120.946	1040.37	8.60192	3.10466	2.14783e-06	0.000424163	Up	uncharacterized LOC106310443
LOC106300402	XM_013736539.1	0.01	1029.18	102918	16.6511	3.85195e-21	1.06023e-17	Up	probable LRR receptor-like serine/threonine-protein kinase At4g36180
LOC106324700	XM_013762662.1	210.427	1021.05	4.85227	2.27866	0.000255711	0.0248045	Up	cytochrome P450 81D11-like
LOC106294344	XM_013729897.1	98.3303	1002.74	10.1977	3.35017	6.09272e-07	0.000139025	Up	phytochrome A, transcript variant X3
LOC106329156	XM_013767763.1	6.88312	1000.71	145.386	7.18374	2.41319e-16	2.7967e-13	Up	tetraketide alpha-pyrone reductase 1
LOC106342264	XM_013781136.1	207.477	993.59	4.78892	2.2597	0.000307743	0.0290208	Up	protein IQ-DOMAIN 14-like, transcript variant X1
LOC106303597	XM_013739881.1	157.329	982.403	6.24428	2.64253	4.07403e-05	0.00547	Up	GDSL esterase/lipase At4g18970
LOC106325959	XM_013764007.1	6.88312	970.199	140.953	7.13907	5.29981e-16	5.69265e-13	Up	uncharacterized LOC106325959
LOC106305335	XM_013741715.1	2.94991	969.182	328.546	8.35995	6.97941e-18	1.02455e-14	Up	putative lipid-transfer protein DIR1
LOC106321253	XM_013759558.1	1.96661	969.182	492.82	8.94492	1.54e-18	2.42214e-15	Up	protein STRICTOSIDINE SYNTHASE-LIKE 13-like
LOC106304785	XM_013741176.1	0.983303	967.148	983.571	9.94188	2.58571e-19	4.95095e-16	Up	type III polyketide synthase B-like
LOC106342249	XM_013781119.1	0.01	951.894	95189.4	16.5385	3.46745e-20	7.63516e-17	Up	L-type lectin-domain containing receptor kinase IV.1-like
LOC106308516	XM_013745674.1	82.5975	937.656	11.3521	3.50489	3.77754e-07	9.14062e-05	Up	WAT1-related protein At4g28040
LOC106342932	XM_013781999.1	0.01	935.622	93562.2	16.5136	5.60834e-20	1.17612e-16	Up	uncharacterized LOC106342932, transcript variant X2
LOC106315480	XM_013753220.1	3.93321	927.486	235.809	7.88147	8.03906e-17	1.07282e-13	Up	uncharacterized LOC106315480
LOC106332178	XM_013770650.1	67.8479	921.384	13.5801	3.76343	9.44901e-08	2.65048e-05	Up	uncharacterized LOC106332178
LOC106301845	XM_013738329.1	174.045	918.333	5.27642	2.39956	0.000193624	0.0197842	Up	uncharacterized LOC106301845
LOC106306055	XM_013742511.1	3.93321	904.095	229.862	7.84462	1.55926e-16	1.90745e-13	Up	major centromere autoantigen B-like, transcript variant X3
LOC106343279	XM_013782447.1	9.83303	894.943	91.0139	6.50802	3.79554e-14	3.0954e-11	Up	ctenidin-1
LOC106331368	XM_013769703.1	0.983303	874.603	889.454	9.79678	4.00067e-18	6.07537e-15	Up	COP9 signalosome complex subunit 2-like
LOC106343886	XM_013783235.1	174.045	871.552	5.00763	2.32413	0.000340153	0.0317373	Up	transcription initiation factor TFIID subunit 7-like
LOC106296815	XM_013733043.1	154.379	867.484	5.6192	2.49036	0.00015034	0.0162275	Up	probable sugar phosphate/phosphate translocator At1g48230, transcript variant X1
LOC106298682	XM_013734824.1	0.01	833.924	83392.4	16.3476	1.32113e-18	2.15486e-15	Up	sm-like protein LSM3B, transcript variant X2
LOC106322869	XM_013761015.1	0.01	833.924	83392.4	16.3476	1.32113e-18	2.15486e-15	Up	uncharacterized LOC106322869, transcript variant X1
LOC106342377	XM_013781288.1	13.7662	832.907	60.5036	5.91895	1.99697e-12	1.23866e-09	Up	probable glucan endo-1,3-beta-glucosidase A6
LOC106298351	XM_013734458.1	49.1652	829.856	16.8789	4.07715	3.75436e-08	1.16435e-05	Up	NAC transcription factor 29-like
LOC106318122	XM_013755984.1	80.6309	827.822	10.2668	3.35992	1.95593e-06	0.000389761	Up	chaperone protein ClpB1-like, transcript variant X2
LOC106313393	XM_013751195.1	5.89982	825.788	139.968	7.12896	1.19694e-14	1.07576e-11	Up	uncharacterized LOC106313393, transcript variant X1
LOC106293021	XM_013728698.1	14.7495	821.72	55.7115	5.7999	4.375e-12	2.60366e-09	Up	senescence-associated protein DIN1, transcript variant X2
LOC106317523	XM_013755331.1	31.4657	793.245	25.2098	4.65591	2.50874e-09	9.77719e-07	Up	probable disease resistance protein RXW24L
LOC106320612	XM_013758990.1	138.646	789.177	5.69204	2.50894	0.000198543	0.0201931	Up	eukaryotic translation initiation factor 3 subunit C-like, transcript variant X2
LOC106294491	XM_013730052.1	75.7143	787.143	10.3962	3.37799	2.46516e-06	0.000474075	Up	probable LRR receptor-like serine/threonine-protein kinase At1g29720, transcript variant X1
LOC106306538	XM_013743191.1	22.616	776.973	34.355	5.10245	3.0987e-10	1.4215e-07	Up	RNA-binding protein 39, transcript variant X2
LOC106326841	XM_013764786.1	0.01	772.905	77290.5	16.238	1.00813e-17	1.43216e-14	Up	uncharacterized LOC106326841, transcript variant X1
LOC106336514	XM_013775359.1	70.7978	763.752	10.7878	3.43133	2.2801e-06	0.000444573	Up	diacylglycerol kinase 1-like, transcript variant X2
LOC106329246	XM_013767874.1	123.896	762.735	6.15624	2.62205	0.000132489	0.0146233	Up	GDSL esterase/lipase At3g48460-like
LOC106327703	XM_013765937.1	16.7162	757.65	45.3244	5.50222	5.88745e-11	2.88086e-08	Up	conserved oligomeric Golgi complex subunit 7-like
LOC106295005	XM_013730754.1	121.93	745.447	6.11375	2.61206	0.000153269	0.016463	Up	leucine--tRNA ligase, cytoplasmic, transcript variant X1
LOC106310492	XM_013747759.1	10.8163	731.209	67.6023	6.079	7.00153e-12	3.95308e-09	Up	ABC transporter G family member 26
LOC106337176	XM_013776234.1	53.0984	724.09	13.6368	3.76943	5.94152e-07	0.000136994	Up	protodermal factor 1-like, transcript variant X2
LOC106337176	XM_013776235.1	53.0984	724.09	13.6368	3.76943	5.94152e-07	0.000136994	Up	protodermal factor 1-like, transcript variant X3
LOC106307362	XM_013744298.1	39.3321	686.462	17.4529	4.1254	1.56974e-07	4.21523e-05	Up	stem-specific protein TSJT1-like
LOC106301994	XM_013738499.1	12.7829	681.377	53.3036	5.73616	8.7893e-11	4.25354e-08	Up	acanthoscurrin-2-like
LOC106329010	XM_013767572.1	92.4305	680.36	7.36077	2.87986	6.68347e-05	0.00824464	Up	9-cis-epoxycarotenoid dioxygenase NCED3, chloroplastic-like
LOC106313521	XM_013751344.1	0.01	677.309	67730.9	16.0475	3.05603e-16	3.45088e-13	Up	PIN2/TERF1-interacting telomerase inhibitor 1-like, transcript variant X2
LOC106319066	XM_013757289.1	101.28	674.258	6.65735	2.73495	0.000135397	0.0149069	Up	sucrose synthase 3, transcript variant X1
LOC106339887	XM_013778752.1	60.9648	674.258	11.0598	3.46725	4.4201e-06	0.000763359	Up	CTP synthase 1, transcript variant X3
LOC106298110	XM_013734199.1	7.86643	673.241	85.5841	6.41927	6.46999e-12	3.70041e-09	Up	peroxidase 40
LOC106303845	XM_013740185.1	0.01	673.241	67324.1	16.0388	3.55685e-16	3.916e-13	Up	heat shock factor-binding protein 1-like, transcript variant X1
LOC106325299	XM_013763341.1	108.163	671.207	6.20549	2.63355	0.000217903	0.0217602	Up	fatty acid amide hydrolase-like, transcript variant X1
LOC106331459	XM_013769819.1	98.3303	664.088	6.75365	2.75567	0.000132316	0.0146233	Up	uncharacterized LOC106331459
LOC106298676	XM_013734818.1	26.5492	647.816	24.4006	4.60885	2.71064e-08	8.77749e-06	Up	NAC transcription factor 29
LOC106342868	XM_013781918.1	0.01	647.816	64781.6	15.9833	9.30173e-16	9.30998e-13	Up	histone H3.2
LOC106326123	XM_013764145.1	0.983303	645.782	656.748	9.3592	9.44854e-15	8.85328e-12	Up	putative fasciclin-like arabinogalactan protein 20
LOC106336817	XM_013775758.1	117.013	640.698	5.47544	2.45297	0.00057742	0.049281	Up	vesicle-associated membrane protein 727-like, transcript variant X1
LOC106317859	XM_013755648.1	15.7329	638.664	40.5943	5.3432	1.15698e-09	4.63204e-07	Up	uncharacterized LOC106317859, transcript variant X1
LOC106342281	XM_013781163.1	0.983303	636.63	647.44	9.3386	1.33281e-14	1.17391e-11	Up	AT-hook motif nuclear-localized protein 16
LOC106329308	XM_013767950.1	80.6309	630.528	7.81993	2.96716	6.6494e-05	0.00824464	Up	probable desiccation-related protein LEA14
LOC106322915	XM_013761069.1	5.89982	629.511	106.7	6.73742	6.26649e-12	3.63119e-09	Up	CBS domain-containing protein CBSCBSPB5, transcript variant X2
LOC106299033	XM_013735162.1	0.01	627.477	62747.7	15.9373	2.04008e-15	1.99651e-12	Up	probable glucan endo-1,3-beta-glucosidase A6
LOC106313773	XM_013751683.1	51.1318	625.443	12.232	3.61259	3.77687e-06	0.000667991	Up	dehydration-responsive protein RD22-like
LOC106324683	XM_013762644.1	71.7811	624.426	8.69902	3.12085	3.53803e-05	0.00482389	Up	ubiquitin-conjugating enzyme E2 2, transcript variant X2
LOC106306762	XM_013743501.1	0.983303	621.375	631.926	9.30361	2.3804e-14	1.97793e-11	Up	uncharacterized LOC106306762, transcript variant X2
LOC106316080	XM_013753945.1	76.6977	619.341	8.0751	3.01348	5.95741e-05	0.00751743	Up	vinorine synthase
LOC106294900	XM_013730601.1	47.1986	612.222	12.9712	3.69724	3.00053e-06	0.000557554	Up	ubiquitin carboxyl-terminal hydrolase 25, transcript variant X1
LOC106343904	XM_013783263.1	19.6661	612.222	31.1309	4.96027	1.02418e-08	3.57967e-06	Up	probable prefoldin subunit 2, transcript variant X2
LOC106312862	XM_013750541.1	0.983303	607.137	617.447	9.27017	4.12816e-14	3.30545e-11	Up	phosphoinositide phospholipase C 1, transcript variant X2
LOC106318753	XM_013756872.1	70.7978	606.12	8.56128	3.09783	4.63109e-05	0.00618025	Up	cytochrome c oxidase subunit 5b-1, mitochondrial, transcript variant X4
LOC106311502	XM_013748688.1	88.4973	591.883	6.68814	2.74161	0.000239272	0.0234162	Up	tricyclene synthase, chloroplastic-like, transcript variant X3
LOC106304066	XM_013740458.1	0.01	586.798	58679.8	15.8406	1.03756e-14	9.51944e-12	Up	protein TIFY 8, transcript variant X2
LOC106310335	XM_013747566.1	9.83303	585.781	59.5727	5.89658	3.90406e-10	1.7544e-07	Up	probable glucan endo-1,3-beta-glucosidase A6
LOC106335602	XM_013774171.1	0.983303	580.696	590.556	9.20593	1.17627e-13	9.25032e-11	Up	general negative regulator of transcription subunit 3-like, transcript variant X3
LOC106334462	XM_013772748.1	73.7477	578.662	7.8465	2.97205	0.000101869	0.0117748	Up	ABC transporter A family member 1, transcript variant X2
LOC106337299	XM_013776390.1	0.01	578.662	57866.2	15.8204	1.45033e-14	1.25238e-11	Up	katanin p60 ATPase-containing subunit A-like 2, transcript variant X4
LOC106306357	XM_013742941.1	0.983303	577.645	587.453	9.19833	1.33008e-13	1.02764e-10	Up	putative polyol transporter 1, transcript variant X1
LOC106327371	XM_013765513.1	4.91652	576.628	117.284	6.87386	1.78742e-11	9.59955e-09	Up	5'-nucleotidase SurE, transcript variant X3
LOC106320737	XM_013759102.1	0.01	573.577	57357.7	15.8077	1.79097e-14	1.51678e-11	Up	uncharacterized LOC106320737, transcript variant X1
LOC106341805	XM_013780533.1	32.449	570.526	17.5822	4.13605	7.57912e-07	0.000165636	Up	uncharacterized LOC106341805
LOC106319014	XM_013757211.1	0.983303	570.526	580.214	9.18044	1.77474e-13	1.34755e-10	Up	protein STRUBBELIG-RECEPTOR FAMILY 2, transcript variant X1
LOC106312742	XM_013750368.1	12.7829	569.509	44.5523	5.47743	2.88039e-09	1.10304e-06	Up	uncharacterized LOC106312742
LOC106302167	XM_013738694.1	1.96661	567.475	288.555	8.1727	9.71207e-13	6.58015e-10	Up	replication protein A 70 kDa DNA-binding subunit B-like, transcript variant X1
LOC106322695	XM_013760796.1	46.2153	563.407	12.1909	3.60774	8.09112e-06	0.00130046	Up	cold shock domain-containing protein 3-like, transcript variant X1
LOC106326066	XM_013764104.1	2.94991	559.339	189.612	7.56691	4.73249e-12	2.77885e-09	Up	non-specific lipid-transfer protein 2-like
LOC106343507	XM_013782738.1	76.6977	555.271	7.23974	2.85594	0.000202057	0.0204561	Up	uncharacterized LOC106343507
LOC106293620	XM_013729296.1	22.616	551.203	24.3723	4.60717	1.42922e-07	3.93384e-05	Up	fatty acyl-CoA reductase 2
LOC106318335	XM_013756269.1	2.94991	547.135	185.475	7.53508	7.66675e-12	4.27388e-09	Up	ubiquitin carboxyl-terminal hydrolase 13, transcript variant X1
LOC106301852	XM_013738335.1	74.731	540.017	7.22613	2.85322	0.000233689	0.0231268	Up	lysM domain-containing GPI-anchored protein 2
LOC106314715	XM_013752552.1	21.6327	536.966	24.822	4.63355	1.676e-07	4.47329e-05	Up	protein RBL, transcript variant X2
LOC106313599	XM_013751457.1	20.6494	531.881	25.7577	4.68693	1.49101e-07	4.07348e-05	Up	COP9 signalosome complex subunit 3-like, transcript variant X1
LOC106332580	XM_013771053.1	33.4323	529.847	15.8483	3.98626	2.65909e-06	0.000500444	Up	probable pectinesterase/pectinesterase inhibitor 47, transcript variant X1
LOC106321978	XM_013760186.1	0.983303	525.779	534.707	9.0626	1.14773e-12	7.32536e-10	Up	LRR receptor-like serine/threonine-protein kinase ERECTA
LOC106324809	XM_013762794.1	49.1652	512.558	10.4252	3.38201	3.85181e-05	0.00518746	Up	uncharacterized LOC106324809
LOC106323223	XM_013761372.1	30.4824	508.49	16.6814	4.06017	2.77861e-06	0.000520712	Up	disease resistance protein TAO1-like, transcript variant X5
LOC106315578	XM_013753345.1	0.983303	503.405	511.953	8.99987	3.02242e-12	1.84867e-09	Up	serine/threonine protein phosphatase 2A 57 kDa regulatory subunit B' iota isoform-like
LOC106310309	XM_013747542.1	0.01	502.388	50238.8	15.6165	3.9265e-13	2.78902e-10	Up	photosynthetic NDH subunit of subcomplex B 4, chloroplastic-like, transcript variant X1
LOC106303473	XM_013739732.1	60.9648	501.371	8.22395	3.03983	0.000165212	0.017532	Up	uncharacterized LOC106303473
LOC106331761	XM_013770172.1	22.616	500.354	22.1239	4.46754	6.51569e-07	0.000144921	Up	serine carboxypeptidase-like 42, transcript variant X1
LOC106327146	XM_013765215.1	61.9481	492.218	7.94566	2.99017	0.000219635	0.0218835	Up	beta-galactosidase 4-like
LOC106295045	XM_013730816.1	13.7662	492.218	35.7555	5.16009	5.75584e-08	1.68988e-05	Up	uncharacterized LOC106295045, transcript variant X4
LOC106325142	XM_013763163.1	22.616	489.168	21.6293	4.43491	9.15932e-07	0.000195809	Up	dehydrin Rab18-like
LOC106317976	XM_013755804.1	7.86643	489.168	62.1842	5.95848	4.0241e-09	1.47681e-06	Up	uncharacterized LOC106317976
LOC106337397	XM_013776494.1	60.9648	483.066	7.92368	2.98617	0.000245745	0.0239963	Up	anaphase-promoting complex subunit 2, transcript variant X1
LOC106340722	XM_013779567.1	1.96661	483.066	245.634	7.94037	3.2759e-11	1.71747e-08	Up	follicular dendritic cell secreted peptide
LOC106315434	XM_013753158.1	0.01	482.049	48204.9	15.5569	9.93509e-13	6.62926e-10	Up	uncharacterized LOC106315434, transcript variant X1
LOC106313834	XM_013751752.1	47.1986	480.015	10.1701	3.34626	6.66995e-05	0.00824464	Up	21 kDa protein
LOC106316608	XM_013754496.1	29.4991	480.015	16.2722	4.02434	5.14668e-06	0.000875114	Up	nucleolar protein 58, transcript variant X2
LOC106325298	XM_013763340.1	62.9314	466.794	7.4175	2.89093	0.000412682	0.0371658	Up	uncharacterized LOC106325298, transcript variant X3
LOC106320362	XM_013758719.1	37.3655	459.675	12.3021	3.62083	3.20634e-05	0.00444038	Up	uncharacterized LOC106320362, transcript variant X2
LOC106304140	XM_013740539.1	64.898	458.658	7.06737	2.82117	0.00057465	0.049281	Up	cytochrome P450 86B1
LOC106313810	XM_013751722.1	53.0984	455.607	8.58044	3.10105	0.000221254	0.0219951	Up	alkane hydroxylase MAH1-like
LOC106296054	XM_013732101.1	17.6995	455.607	25.7413	4.68601	7.27828e-07	0.000160264	Up	amyrin synthase LUP2-like, transcript variant X1
LOC106305460	XM_013741833.1	60.9648	451.539	7.40656	2.8888	0.000489015	0.0430714	Up	floral homeotic protein AGAMOUS, transcript variant X2
LOC106335939	XM_013774625.1	13.7662	451.539	32.8005	5.03564	2.36789e-07	5.99307e-05	Up	E3 ubiquitin-protein ligase BRE1-like 2, transcript variant X1
LOC106328830	XM_013767357.1	59.9815	440.352	7.34147	2.87607	0.000576842	0.049281	Up	pectinesterase/pectinesterase inhibitor 3-like
LOC106306220	XM_013742758.1	0.01	438.318	43831.8	15.4197	7.83664e-12	4.31397e-09	Up	uncharacterized LOC106306220, transcript variant X3
LOC106328086	XM_013766448.1	0.01	434.251	43425.1	15.4062	9.54237e-12	5.18811e-09	Up	glutaredoxin-C1
LOC106316018	XM_013753880.1	27.5325	433.234	15.7354	3.97594	1.39423e-05	0.00208846	Up	NADH dehydrogenase [ubiquinone] 1 beta subcomplex subunit 8, mitochondrial-like, transcript variant X3
LOC106328565	XM_013767038.1	41.2987	423.064	10.244	3.35671	0.000139239	0.0152535	Up	protein ZINC INDUCED FACILITATOR 1-like, transcript variant X2
LOC106325610	XM_013763655.1	0.983303	423.064	430.248	8.74902	1.18179e-10	5.65707e-08	Up	monocopper oxidase-like protein SKS1
LOC106311062	XM_013748289.1	3.93321	422.047	107.303	6.74555	3.84707e-09	1.43577e-06	Up	uncharacterized LOC106311062
LOC106299544	XM_013735620.1	9.83303	412.894	41.9905	5.39199	2.05835e-07	5.30103e-05	Up	non-specific lipid-transfer protein-like protein At2g13820
LOC106343656	XM_013782927.1	7.86643	409.843	52.1003	5.70322	8.95284e-08	2.5274e-05	Up	probable purine permease 14, transcript variant X1
LOC106336269	XM_013775054.1	9.83303	408.826	41.5768	5.37771	2.40874e-07	6.06163e-05	Up	interactor of constitutive active ROPs 2, chloroplastic-like, transcript variant X2
LOC106319484	XM_013757828.1	21.6327	397.639	18.3814	4.20018	1.3015e-05	0.0019971	Up	repressor of RNA polymerase III transcription MAF1 homolog, transcript variant X2
LOC106343912	XM_013783271.1	2.94991	393.571	133.418	7.05981	5.55633e-09	2.0057e-06	Up	nifU-like protein 4, mitochondrial, transcript variant X1
LOC106301471	XM_013737874.1	34.4156	392.554	11.4063	3.51176	0.000132328	0.0146233	Up	lecithin-cholesterol acyltransferase-like 1
LOC106318375	XM_013756320.1	7.86643	392.554	49.9025	5.64104	1.80103e-07	4.77806e-05	Up	uncharacterized LOC106318375, transcript variant X1
LOC106304844	XM_013741230.1	1.96661	386.453	196.507	7.61844	2.66513e-09	1.02956e-06	Up	uncharacterized LOC106304844
LOC106310570	XM_013747813.1	0.01	382.385	38238.5	15.2227	1.26166e-10	5.97441e-08	Up	alpha-aminoadipic semialdehyde synthase, transcript variant X3
LOC106326191	XM_013764210.1	12.7829	376.283	29.4363	4.87953	2.58102e-06	0.000487835	Up	serine/threonine-protein kinase CDL1-like
LOC106342881	XM_013781935.1	3.93321	376.283	95.668	6.57996	2.93611e-08	9.36982e-06	Up	ABC transporter E family member 2-like, transcript variant X1
LOC106317905	XM_013755715.1	25.5659	373.232	14.5988	3.86778	6.03564e-05	0.00759439	Up	V-type proton ATPase subunit F, transcript variant X2
LOC106294124	XM_013729727.1	0.01	373.232	37323.2	15.1878	2.01685e-10	9.44894e-08	Up	protein YLS3-like
LOC106315984	XM_013753838.1	27.5325	371.198	13.4822	3.75298	8.92846e-05	0.0104575	Up	basic leucine zipper 1-like
LOC106309095	XM_013746165.1	0.983303	362.045	368.193	8.52432	2.31826e-09	9.11553e-07	Up	uncharacterized protein DDB_G0288133, transcript variant X1
LOC106295775	XM_013731752.1	0.01	358.994	35899.4	15.1317	4.21708e-10	1.87592e-07	Up	uncharacterized LOC106295775, transcript variant X1
LOC106322869	XM_013761016.1	0.01	357.977	35797.7	15.1276	4.44683e-10	1.95834e-07	Up	uncharacterized LOC106322869, transcript variant X2
LOC106312896	XM_013750591.1	12.7829	355.943	27.8452	4.79935	5.52332e-06	0.000928403	Up	probable helicase MAGATAMA 3, transcript variant X2
LOC106300421	XM_013736555.1	0.01	351.875	35187.5	15.1028	6.11962e-10	2.61652e-07	Up	dual specificity tyrosine-phosphorylation-regulated kinase 1A-like, transcript variant X1
LOC106342813	XM_013781848.1	0.01	351.875	35187.5	15.1028	6.11962e-10	2.61652e-07	Up	uncharacterized LOC106342813, transcript variant X2
LOC106306928	XM_013743725.1	16.7162	350.858	20.9892	4.39157	2.0173e-05	0.00290326	Up	protein NRT1/ PTR FAMILY 6.2-like, transcript variant X1
LOC106313501	XM_013751317.1	0.01	349.841	34984.1	15.0944	6.8095e-10	2.85603e-07	Up	transcription factor bHLH77-like, transcript variant X1
LOC106337479	XM_013776592.1	0.01	347.807	34780.7	15.086	7.57859e-10	3.14862e-07	Up	defensin-like protein 193
LOC106302012	XM_013738518.1	13.7662	345.773	25.1175	4.65062	1.09155e-05	0.00169862	Up	non-specific lipid-transfer protein 11
LOC106311132	XM_013748359.1	0.01	341.705	34170.5	15.0605	1.04593e-09	4.26497e-07	Up	histone-lysine N-methyltransferase set1-like
LOC106322508	XM_013760561.1	0.01	340.688	34068.8	15.0562	1.10381e-09	4.45968e-07	Up	UPF0725 protein At4g29550-like, transcript variant X2
LOC106328401	XM_013766838.1	0.01	338.654	33865.4	15.0475	1.22952e-09	4.87808e-07	Up	exosome complex exonuclease RRP46 homolog, transcript variant X2
LOC106332502	XM_013770967.1	31.4657	327.468	10.4071	3.3795	0.000569087	0.049045	Up	polygalacturonase inhibitor 2-like
LOC106293335	XM_013729001.1	0.983303	321.366	326.823	8.35236	1.83675e-08	6.1747e-06	Up	cytochrome P450 703A2
LOC106307880	XM_013744966.1	0.01	321.366	32136.6	14.9719	3.09844e-09	1.16626e-06	Up	uncharacterized LOC106307880, transcript variant X2
LOC106311585	XM_013748809.1	17.6995	318.315	17.9844	4.16868	7.92485e-05	0.00950961	Up	transcription initiation factor TFIID subunit 1, transcript variant X2
LOC106301766	XM_013738236.1	0.01	314.247	31424.7	14.9396	4.5508e-09	1.6563e-06	Up	uncharacterized LOC106301766, transcript variant X1
LOC106322623	XM_013760703.1	6.88312	311.196	45.2115	5.49862	3.34771e-06	0.000606707	Up	36.4 kDa proline-rich protein-like, transcript variant X1
LOC106320013	XM_013758379.1	0.983303	306.111	311.309	8.2822	4.05632e-08	1.24053e-05	Up	uncharacterized LOC106320013, transcript variant X1
LOC106300734	XM_013736944.1	2.94991	305.094	103.425	6.69244	3.64257e-07	8.86272e-05	Up	defensin-like protein 5
LOC106337881	XM_013776984.1	7.86643	303.06	38.5258	5.26775	7.42253e-06	0.00120177	Up	protein ABSCISIC ACID-INSENSITIVE 5-like, transcript variant X1
LOC106326581	XM_013764517.1	25.5659	302.043	11.8143	3.56246	0.000547233	0.0474402	Up	E3 ubiquitin-protein ligase At4g11680-like, transcript variant X2
LOC106299356	XM_013735463.1	1.96661	300.009	152.552	7.25315	1.84581e-07	4.86753e-05	Up	histidine-rich glycoprotein-like
LOC106322508	XM_013760571.1	0.01	300.009	30000.9	14.8727	9.8809e-09	3.48116e-06	Up	UPF0725 protein At4g29550-like, transcript variant X3
LOC106337506	XM_013776615.1	0.01	300.009	30000.9	14.8727	9.8809e-09	3.48116e-06	Up	putative lipid-transfer protein DIR1
LOC106294462	XM_013730021.1	1.96661	298.992	152.035	7.24826	1.94296e-07	5.06308e-05	Up	glycerol-3-phosphate acyltransferase, chloroplastic, transcript variant X2
LOC106343531	XM_013782766.1	1.96661	297.975	151.517	7.24334	2.04528e-07	5.29835e-05	Up	uncharacterized LOC106343531
LOC106301642	XM_013738093.1	0.01	297.975	29797.5	14.8629	1.10458e-08	3.83029e-06	Up	cycloartenol synthase-like, transcript variant X2
LOC106306281	XM_013742841.1	2.94991	296.958	100.667	6.65345	5.41162e-07	0.000126767	Up	transcription factor ABORTED MICROSPORES
LOC106311502	XM_013748689.1	14.7495	295.941	20.0644	4.32657	8.92172e-05	0.0104575	Up	tricyclene synthase, chloroplastic-like, transcript variant X4
LOC106313796	XM_013751709.1	23.5993	291.873	12.3679	3.62853	0.000561239	0.0484635	Up	uncharacterized LOC106313796
LOC106315398	XM_013753125.1	23.5993	291.873	12.3679	3.62853	0.000561239	0.0484635	Up	choline-phosphate cytidylyltransferase 2-like, transcript variant X1
LOC106317986	XM_013755813.1	0.01	290.856	29085.6	14.828	1.63373e-08	5.57735e-06	Up	E3 ubiquitin-protein ligase RHF2A-like, transcript variant X1
LOC106334737	XM_013773080.1	0.983303	288.822	293.727	8.19833	1.00535e-07	2.80219e-05	Up	CSC1-like protein HYP1, transcript variant X4
LOC106342161	XM_013781019.1	0.01	287.805	28780.5	14.8128	1.93331e-08	6.45007e-06	Up	inositol 1,3,4-trisphosphate 5/6-kinase 4, transcript variant X1
LOC106341560	XM_013780307.1	0.01	282.721	28272.1	14.7871	2.56167e-08	8.41891e-06	Up	uncharacterized LOC106341560, transcript variant X2
LOC106325644	XM_013763706.1	0.01	281.704	28170.4	14.7819	2.71032e-08	8.77749e-06	Up	uncharacterized LOC106325644, transcript variant X14
LOC106299122	XM_013735259.1	0.983303	276.619	281.316	8.13605	1.91902e-07	5.03045e-05	Up	cytochrome P450 704B1
LOC106309669	XM_013746751.1	0.01	276.619	27661.9	14.7556	3.59554e-08	1.12301e-05	Up	tetratricopeptide repeat protein 4 homolog, transcript variant X1
LOC106311589	XM_013748812.1	0.01	276.619	27661.9	14.7556	3.59554e-08	1.12301e-05	Up	protein TRIGALACTOSYLDIACYLGLYCEROL 1, chloroplastic, transcript variant X1
LOC106313768	XM_013751677.1	10.8163	275.602	25.4801	4.6713	6.64279e-05	0.00824464	Up	uncharacterized LOC106313768
LOC106321546	XM_013759803.1	8.84973	275.602	31.1424	4.96081	3.45583e-05	0.00472643	Up	GTPase-activating protein GYP7-like, transcript variant X1
LOC106294554	XM_013730140.1	0.01	275.602	27560.2	14.7503	3.80509e-08	1.17183e-05	Up	fatty acyl-CoA reductase 2-like, transcript variant X1
LOC106316023	XM_013753884.1	8.84973	274.585	31.0275	4.95547	3.60464e-05	0.00489953	Up	uncharacterized LOC106316023
LOC106293638	XM_013729308.1	4.91652	271.534	55.2289	5.78735	7.02564e-06	0.00114593	Up	transcription factor bHLH89
LOC106297170	XM_013733449.1	0.01	271.534	27153.4	14.7288	4.77456e-08	1.44018e-05	Up	short-chain dehydrogenase reductase ATA1
LOC106306737	XM_013743466.1	0.01	268.483	26848.3	14.7125	5.66284e-08	1.67373e-05	Up	vesicle-associated protein 2-1, transcript variant X3
LOC106313323	XM_013751108.1	5.89982	264.415	44.8175	5.48599	1.62911e-05	0.00241564	Up	metal tolerance protein A2-like, transcript variant X1
LOC106343330	XM_013782510.1	3.93321	263.398	66.9676	6.06539	5.66456e-06	0.000948523	Up	cytochrome P450 72A15, transcript variant X1
LOC106333052	XM_013771536.1	0.983303	263.398	267.87	8.06539	3.88494e-07	9.34913e-05	Up	high mobility group B protein 6-like, transcript variant X3
LOC106310309	XM_013747543.1	0.01	263.398	26339.8	14.685	7.53114e-08	2.16774e-05	Up	photosynthetic NDH subunit of subcomplex B 4, chloroplastic-like, transcript variant X2
LOC106340176	XM_013779042.1	0.01	263.398	26339.8	14.685	7.53114e-08	2.16774e-05	Up	mitochondrial import inner membrane translocase subunit TIM9-like
LOC106305462	XM_013741826.1	0.01	262.381	26238.1	14.6794	7.97397e-08	2.26558e-05	Up	pyrophosphate--fructose 6-phosphate 1-phosphotransferase subunit beta 1-like, transcript variant X1
LOC106306172	XM_013742796.1	2.94991	258.313	87.5664	6.45231	3.61492e-06	0.000649785	Up	anaphase-promoting complex subunit 8, transcript variant X2
LOC106322673	XM_013760774.1	15.7329	257.296	16.3541	4.03158	0.000451157	0.0403831	Up	autophagy-related protein 18f-like, transcript variant X2
LOC106320172	XM_013758542.1	4.91652	255.262	51.9193	5.6982	1.49032e-05	0.0022173	Up	uncharacterized protein At2g34160-like
LOC106302933	XM_013739331.1	0.983303	255.262	259.596	8.02013	6.01034e-07	0.000137859	Up	uncharacterized LOC106302933
LOC106343712	XM_013783005.1	0.01	255.262	25526.2	14.6397	1.19071e-07	3.29796e-05	Up	protein STRICTOSIDINE SYNTHASE-LIKE 5-like, transcript variant X1
LOC106312764	XM_013750403.1	3.93321	252.211	64.1234	6.00278	9.66664e-06	0.00153686	Up	uncharacterized LOC106312764, transcript variant X34
LOC106336182	XM_013774932.1	0.01	251.194	25119.4	14.6165	1.49845e-07	4.07348e-05	Up	disease resistance-like protein CSA1, transcript variant X1
LOC106315778	XM_013753600.1	3.93321	250.177	63.6063	5.9911	1.06544e-05	0.00166979	Up	short-chain dehydrogenase TIC 32, chloroplastic-like
LOC106343688	XM_013782975.1	0.983303	249.16	253.391	7.98522	8.34643e-07	0.000180181	Up	uncharacterized LOC106343688
LOC106324656	XM_013762610.1	2.94991	248.143	84.1189	6.39436	5.98268e-06	0.000994231	Up	probable disease resistance protein At1g59620, transcript variant X1
LOC106324656	XM_013762611.1	2.94991	248.143	84.1189	6.39436	5.98268e-06	0.000994231	Up	probable disease resistance protein At1g59620, transcript variant X2
LOC106296939	XM_013733201.1	0.01	245.092	24509.2	14.581	2.11757e-07	5.42185e-05	Up	metal transporter Nramp1-like
LOC106301702	XM_013738162.1	0.01	244.075	24407.5	14.575	2.24347e-07	5.711e-05	Up	uncharacterized LOC106301702, transcript variant X2
LOC106294756	XM_013730401.1	0.01	242.041	24204.1	14.563	2.51841e-07	6.30162e-05	Up	cryptochrome-2, transcript variant X3
LOC106303621	XM_013739909.1	0.01	238.99	23899	14.5447	2.99598e-07	7.37095e-05	Up	putative uncharacterized protein DDB_G0270496, transcript variant X1
LOC106309530	XM_013746594.1	0.983303	236.956	240.98	7.91277	1.61357e-06	0.000332782	Up	E3 ubiquitin-protein ligase KEG, transcript variant X3
LOC106341380	XM_013780166.1	0.983303	236.956	240.98	7.91277	1.61357e-06	0.000332782	Up	pentatricopeptide repeat-containing protein MRL1, chloroplastic, transcript variant X2
LOC106324620	XM_013762560.1	8.84973	235.939	26.6606	4.73664	0.000178791	0.0185702	Up	caffeic acid 3-O-methyltransferase-like
LOC106298250	XM_013734345.1	0.983303	233.905	237.877	7.89407	1.90355e-06	0.000381469	Up	titin, transcript variant X4
LOC106301886	XM_013738370.1	9.83303	232.888	23.6843	4.56586	0.000273513	0.0263572	Up	cytochrome P450 714A1
LOC106316757	XM_013754632.1	5.89982	232.888	39.4738	5.30282	6.71041e-05	0.00825474	Up	bidirectional sugar transporter SWEET3-like, transcript variant X3
LOC106295285	XM_013731145.1	0.01	232.888	23288.8	14.5074	4.24344e-07	0.000101563	Up	beta-glucosidase 9-like, transcript variant X1
LOC106299038	XM_013735168.1	7.86643	231.872	29.4761	4.88147	0.000152356	0.0164049	Up	probable eukaryotic translation initiation factor 5-2, transcript variant X1
LOC106304199	XM_013740635.1	11.7996	230.855	19.5645	4.29017	0.000500404	0.0439866	Up	interaptin-like, transcript variant X6
LOC106334974	XM_013773388.1	0.01	229.838	22983.8	14.4883	5.05217e-07	0.000120266	Up	cytochrome P450 72A15-like, transcript variant X1
LOC106341096	XM_013779911.1	0.01	228.821	22882.1	14.4819	5.35496e-07	0.000126111	Up	phosphatidylinositol N-acetylglucosaminyltransferase subunit P, transcript variant X1
LOC106303635	XM_013739929.1	0.01	227.804	22780.4	14.4755	5.67604e-07	0.000132258	Up	cyclin-dependent kinase F-4-like, transcript variant X1
LOC106339797	XM_013778671.1	0.983303	225.77	229.603	7.843	2.96017e-06	0.000552385	Up	probable LRR receptor-like serine/threonine-protein kinase At4g36180
LOC106303966	XM_013740328.1	0.01	225.77	22577	14.4626	6.37765e-07	0.000142571	Up	uncharacterized LOC106303966
LOC106312273	XM_013749728.1	0.01	225.77	22577	14.4626	6.37765e-07	0.000142571	Up	binding partner of ACD11 1-like, transcript variant X1
LOC106323793	XM_013761864.1	0.01	222.719	22271.9	14.4429	7.59747e-07	0.000165636	Up	uncharacterized LOC106323793, transcript variant X1
LOC106329250	XM_013767878.1	0.983303	221.702	225.466	7.81677	3.69287e-06	0.000655767	Up	cytochrome P450 704C1-like
LOC106344515	XM_013783882.1	0.01	219.668	21966.8	14.423	9.0523e-07	0.000194466	Up	ELMO domain-containing protein A-like
LOC106307751	XM_013744796.1	3.93321	215.6	54.8152	5.7765	5.58305e-05	0.00717766	Up	FAS1 domain-containing protein SELMODRAFT_448915
LOC106317741	XM_013755506.1	0.01	215.6	21560	14.3961	1.14365e-06	0.000242141	Up	HUA2-like protein 1, transcript variant X6
LOC106328756	XM_013767266.1	0.983303	214.583	218.227	7.76968	5.43975e-06	0.000917859	Up	putative transcription elongation factor SPT5 homolog 2
LOC106312443	XM_013749968.1	0.983303	212.549	216.158	7.75594	6.07646e-06	0.00100602	Up	transcription factor MYB35, transcript variant X2
LOC106300526	XM_013736680.1	0.983303	211.532	215.124	7.74902	6.42225e-06	0.00105929	Up	uncharacterized LOC106300526, transcript variant X3
LOC106322508	XM_013760585.1	0.01	209.498	20949.8	14.3546	1.62465e-06	0.000332782	Up	UPF0725 protein At4g29550-like, transcript variant X5
LOC106343820	XM_013783145.1	0.01	209.498	20949.8	14.3546	1.62465e-06	0.000332782	Up	SH3 and multiple ankyrin repeat domains protein 1, transcript variant X2
LOC106328431	XM_013766869.1	0.01	208.481	20848.1	14.3476	1.72262e-06	0.000349597	Up	tuberculostearic acid methyltransferase UfaA1-like, transcript variant X3
LOC106320211	XM_013758578.1	0.983303	207.464	210.987	7.72101	8.01383e-06	0.00129275	Up	DEAD-box ATP-dependent RNA helicase 14-like, transcript variant X2
LOC106318213	XM_013756092.1	0.01	207.464	20746.4	14.3406	1.82652e-06	0.000368983	Up	G-type lectin S-receptor-like serine/threonine-protein kinase At1g61370, transcript variant X1
LOC106324659	XM_013762614.1	2.94991	205.43	69.6394	6.12183	4.99951e-05	0.00659202	Up	general transcription factor 3C polypeptide 5, transcript variant X2
LOC106305642	XM_013741994.1	0.983303	205.43	208.918	7.70679	8.95196e-06	0.00142839	Up	uncharacterized LOC106305642, transcript variant X2
LOC106334473	XM_013772756.1	4.91652	204.413	41.5768	5.37771	0.000156664	0.0167866	Up	F-box/LRR-repeat protein 2
LOC106316284	XM_013754162.1	4.91652	203.396	41.37	5.37051	0.000164169	0.0174634	Up	phylloplanin-like
LOC106308108	XM_013745239.1	0.01	203.396	20339.6	14.312	2.30894e-06	0.000447945	Up	hsp70-Hsp90 organizing protein 2
LOC106320168	XM_013758537.1	0.01	198.311	19831.1	14.2755	3.09565e-06	0.000570416	Up	F-box protein PP2-A11-like, transcript variant X1
LOC106314269	XM_013752172.1	0.01	197.294	19729.4	14.2681	3.28271e-06	0.000597386	Up	peroxisome biogenesis protein 22-like, transcript variant X1
LOC106316687	XM_013754575.1	0.01	195.26	19526	14.2531	3.69154e-06	0.000655767	Up	bidirectional sugar transporter SWEET7
LOC106318669	XM_013756746.1	0.01	195.26	19526	14.2531	3.69154e-06	0.000655767	Up	ATP-dependent DNA helicase PIF1-like, transcript variant X2
LOC106299886	XM_013735903.1	4.91652	193.226	39.3015	5.29651	0.000261839	0.0253431	Up	polyadenylate-binding protein 5-like
LOC106316401	XM_013754283.1	0.983303	193.226	196.507	7.61844	1.73926e-05	0.00252789	Up	ubiquitin receptor RAD23d-like, transcript variant X2
LOC106310927	XM_013748152.1	0.01	193.226	19322.6	14.238	4.15142e-06	0.000728385	Up	glucan endo-1,3-beta-glucosidase 2
LOC106305841	XM_013742239.1	0.01	192.209	19220.9	14.2304	4.40249e-06	0.000763311	Up	zinc finger CCCH domain-containing protein 41-like, transcript variant X2
LOC106309354	XM_013746387.1	4.91652	190.175	38.6809	5.27355	0.00030107	0.0284524	Up	G-box-binding factor 1, transcript variant X1
LOC106329389	XM_013768032.1	0.01	190.175	19017.5	14.215	4.9512e-06	0.000848428	Up	AT-hook motif nuclear-localized protein 16-like
LOC106332794	XM_013771289.1	1.96661	187.124	95.1509	6.57215	6.14564e-05	0.00771077	Up	probable glucan endo-1,3-beta-glucosidase A6
LOC106302167	XM_013738695.1	1.96661	185.09	94.1166	6.55638	6.82622e-05	0.00837382	Up	replication protein A 70 kDa DNA-binding subunit B-like, transcript variant X2
LOC106298362	XM_013734471.1	0.983303	185.09	188.233	7.55638	2.70751e-05	0.00379732	Up	ranBP2-type zinc finger protein At1g67325-like, transcript variant X1
LOC106305938	XM_013742369.1	0.983303	185.09	188.233	7.55638	2.70751e-05	0.00379732	Up	serine/threonine-protein kinase prp4, transcript variant X4
LOC106341901	XM_013780650.1	0.01	185.09	18509	14.1759	6.64203e-06	0.00109145	Up	protein STRICTOSIDINE SYNTHASE-LIKE 13, transcript variant X2
LOC106294756	XM_013730400.1	1.96661	182.039	92.5653	6.5324	7.99018e-05	0.00952034	Up	cryptochrome-2, transcript variant X2
LOC106295524	XM_013731450.1	0.01	181.022	18102.2	14.1439	8.40284e-06	0.00134565	Up	protein POLLENLESS 3-LIKE 2-like, transcript variant X1
LOC106333662	XM_013772078.1	1.96661	180.006	91.531	6.51619	8.87381e-05	0.010449	Up	lachrymatory-factor synthase-like
LOC106342264	XM_013781141.1	2.94991	176.955	59.9864	5.90656	0.00020417	0.0206225	Up	protein IQ-DOMAIN 14-like, transcript variant X6
LOC106304730	XM_013741134.1	0.983303	176.955	179.959	7.49153	4.21333e-05	0.00563984	Up	tetraketide alpha-pyrone reductase 1, transcript variant X2
LOC106335745	XM_013774344.1	3.93321	174.921	44.4727	5.47485	0.000385885	0.0351842	Up	uncharacterized LOC106335745
LOC106320198	XM_013758566.1	0.01	173.904	17390.4	14.086	1.26833e-05	0.00195301	Up	F-box/kelch-repeat protein At3g16740-like
LOC106333327	XM_013771788.1	0.983303	172.887	175.822	7.45797	5.25499e-05	0.00682668	Up	probable E3 ubiquitin-protein ligase ARI15
LOC106333993	XM_013772365.1	0.01	172.887	17288.7	14.0775	1.34519e-05	0.00204279	Up	putative lipid-transfer protein DIR1
LOC106319220	XM_013757492.1	0.01	171.87	17187	14.069	1.42671e-05	0.00212986	Up	KH domain-containing protein At4g18375, transcript variant X10
LOC106306984	XM_013743804.1	1.96661	170.853	86.8769	6.4409	0.000142153	0.0154194	Up	ABSCISIC ACID-INSENSITIVE 5-like protein 6, transcript variant X3
LOC106321144	XM_013759458.1	0.01	168.819	16881.9	14.0432	1.70215e-05	0.00249869	Up	uncharacterized LOC106321144
LOC106335915	XM_013774594.1	0.01	168.819	16881.9	14.0432	1.70215e-05	0.00249869	Up	probable ubiquitin-conjugating enzyme E2 37
LOC106313900	XM_013751829.1	1.96661	166.785	84.8084	6.40614	0.000175188	0.0182823	Up	protein LATERAL ROOT PRIMORDIUM 1, transcript variant X1
LOC106337253	XM_013776332.1	1.96661	166.785	84.8084	6.40614	0.000175188	0.0182823	Up	glycerol-3-phosphate 2-O-acyltransferase 6
LOC106321583	XM_013759833.1	0.01	166.785	16678.5	14.0257	1.91473e-05	0.00277378	Up	F-box/kelch-repeat protein At3g16740-like
LOC106324533	XM_013762489.1	2.94991	165.768	56.1942	5.81235	0.000353357	0.032761	Up	serine/arginine-rich splicing factor SR45a-like, transcript variant X1
LOC106312605	XM_013750183.1	0.01	165.768	16576.8	14.0169	2.03078e-05	0.00290369	Up	homeobox-leucine zipper protein HDG2, transcript variant X6
LOC106343096	XM_013782229.1	0.01	165.768	16576.8	14.0169	2.03078e-05	0.00290369	Up	probable 1-acyl-sn-glycerol-3-phosphate acyltransferase 5, transcript variant X1
LOC106325028	XM_013763047.1	1.96661	163.734	83.257	6.3795	0.000204867	0.0206457	Up	bidirectional sugar transporter SWEET15-like, transcript variant X1
LOC106343315	XM_013782495.1	0.01	163.734	16373.4	13.9991	2.28441e-05	0.00325576	Up	MLP-like protein 328
LOC106324710	XM_013762681.1	0.01	161.7	16170	13.981	2.5697e-05	0.00365055	Up	uncharacterized LOC106324710, transcript variant X4
LOC106336380	XM_013775200.1	0.01	159.666	15966.6	13.9628	2.8906e-05	0.00402845	Up	pathogenesis-related homeodomain protein-like, transcript variant X2
LOC106294554	XM_013730141.1	0.01	155.598	15559.8	13.9255	3.65745e-05	0.00494081	Up	fatty acyl-CoA reductase 2-like, transcript variant X2
LOC106326060	XM_013764099.1	1.96661	150.513	76.5344	6.25804	0.000402631	0.0364573	Up	GDSL esterase/lipase 7
LOC106305025	XM_013741404.1	0.01	150.513	15051.3	13.8776	4.90749e-05	0.00649012	Up	uncharacterized LOC106305025
LOC106330912	XM_013769301.1	0.01	150.513	15051.3	13.8776	4.90749e-05	0.00649012	Up	uncharacterized LOC106330912
LOC106294771	XM_013730423.1	0.01	149.496	14949.6	13.8678	5.20458e-05	0.00678119	Up	uncharacterized LOC106294771, transcript variant X3
LOC106295282	XM_013731139.1	0.01	149.496	14949.6	13.8678	5.20458e-05	0.00678119	Up	pre-mRNA-processing factor 17, transcript variant X2
LOC106307423	XM_013744382.1	0.01	149.496	14949.6	13.8678	5.20458e-05	0.00678119	Up	uncharacterized protein DDB_G0285917-like
LOC106316401	XM_013754282.1	0.983303	148.479	151	7.23841	0.000196933	0.0200757	Up	ubiquitin receptor RAD23d-like, transcript variant X1
LOC106344106	XM_013783493.1	0.01	148.479	14847.9	13.858	5.51959e-05	0.00714932	Up	uncharacterized LOC106344106
LOC106310793	XM_013748013.1	0.01	147.462	14746.2	13.8481	5.8536e-05	0.00742901	Up	putative F-box/kelch-repeat protein At2g29810
LOC106336657	XM_013775552.1	0.01	146.445	14644.5	13.8381	6.20775e-05	0.00776657	Up	GDSL esterase/lipase At2g38180-like, transcript variant X1
LOC106312731	XM_013750364.1	0.01	145.428	14542.8	13.828	6.58325e-05	0.00821302	Up	myelin transcription factor 1-like protein, transcript variant X2
LOC106296907	XM_013733161.1	0.01	143.394	14339.4	13.8077	7.40346e-05	0.00898184	Up	probable glycosyltransferase At5g03795, transcript variant X4
LOC106294475	XM_013730036.1	0.01	142.377	14237.7	13.7974	7.85094e-05	0.00944666	Up	putative lipid-transfer protein DIR1
LOC106330916	XM_013769305.1	0.983303	137.292	139.624	7.1254	0.000359335	0.0329682	Up	uncharacterized LOC106330916
LOC106293280	XM_013728937.1	0.01	137.292	13729.2	13.745	0.000105255	0.0121344	Up	ABC transporter E family member 1, transcript variant X1
LOC106321072	XM_013759391.1	0.01	136.275	13627.5	13.7342	0.000111604	0.0126674	Up	uncharacterized LOC106321072
LOC106332257	XM_013770733.1	0.01	135.258	13525.8	13.7234	0.000118334	0.0133623	Up	ran-binding protein 9-like
LOC106293145	XM_013728818.1	0.01	134.241	13424.1	13.7125	0.000125466	0.0140238	Up	uncharacterized LOC106293145
LOC106342433	XM_013781363.1	0.01	134.241	13424.1	13.7125	0.000125466	0.0140238	Up	V-type proton ATPase subunit a2, transcript variant X2
LOC106295741	XM_013731716.1	0.01	132.207	13220.7	13.6905	0.000141034	0.0153358	Up	probable glucan endo-1,3-beta-glucosidase A6
LOC106336538	XM_013775383.1	0.01	132.207	13220.7	13.6905	0.000141034	0.0153358	Up	uncharacterized LOC106336538
LOC106341182	XM_013779994.1	0.01	131.19	13119	13.6794	0.000149523	0.0161789	Up	F-box/kelch-repeat protein At2g44700-like
LOC106296558	XM_013732715.1	0.01	130.173	13017.3	13.6681	0.000158517	0.016903	Up	probable S-adenosylmethionine carrier 2, chloroplastic, transcript variant X2
LOC106299908	XM_013735920.1	0.01	130.173	13017.3	13.6681	0.000158517	0.016903	Up	uncharacterized LOC106299908, transcript variant X2
LOC106294843	XM_013730521.1	0.01	129.156	12915.6	13.6568	0.000168047	0.0176625	Up	protein NLP4, transcript variant X3
LOC106308530	XM_013745684.1	0.01	129.156	12915.6	13.6568	0.000168047	0.0176625	Up	uncharacterized LOC106308530, transcript variant X1
LOC106328880	XM_013767510.1	0.01	129.156	12915.6	13.6568	0.000168047	0.0176625	Up	probable beta-1,3-galactosyltransferase 16, transcript variant X2
LOC106340936	XM_013779760.1	0.01	129.156	12915.6	13.6568	0.000168047	0.0176625	Up	F-box/kelch-repeat protein At2g44630-like
LOC106335260	XM_013773736.1	0.01	127.123	12712.3	13.6339	0.000188832	0.0193846	Up	transcription factor ABORTED MICROSPORES-like, transcript variant X1
LOC106304172	XM_013740567.1	0.01	126.106	12610.6	13.6223	0.000200154	0.0203101	Up	uncharacterized LOC106304172, transcript variant X1
LOC106319617	XM_013758005.1	0.01	125.089	12508.9	13.6107	0.000212141	0.0212813	Up	WAT1-related protein At3g28050, transcript variant X2
LOC106310003	XM_013747195.1	0.01	123.055	12305.5	13.587	0.000238344	0.0234162	Up	F-box/kelch-repeat protein At2g44700-like
LOC106319276	XM_013757558.1	0.01	123.055	12305.5	13.587	0.000238344	0.0234162	Up	metal-nicotianamine transporter YSL3, transcript variant X2
LOC106332747	XM_013771240.1	0.01	123.055	12305.5	13.587	0.000238344	0.0234162	Up	uncharacterized LOC106332747, transcript variant X1
LOC106335260	XM_013773737.1	0.01	122.038	12203.8	13.575	0.000252664	0.02458	Up	transcription factor ABORTED MICROSPORES-like, transcript variant X2
LOC106299455	XM_013735550.1	0.01	117.97	11797	13.5261	0.000319309	0.0300471	Up	uncharacterized LOC106299455
LOC106309658	XM_013746737.1	0.01	116.953	11695.3	13.5136	0.000338614	0.0316679	Up	40S ribosomal protein S12-2-like, transcript variant X2
LOC106295417	XM_013731312.1	0.01	115.936	11593.6	13.501	0.000359112	0.0329682	Up	zinc finger BED domain-containing protein DAYSLEEPER-like
LOC106327111	XM_013765158.1	0.01	115.936	11593.6	13.501	0.000359112	0.0329682	Up	TMV resistance protein N-like, transcript variant X12
LOC106306135	XM_013742612.1	0.01	114.919	11491.9	13.4883	0.000380876	0.0347996	Up	uncharacterized LOC106306135
LOC106316419	XM_013754303.1	0.01	114.919	11491.9	13.4883	0.000380876	0.0347996	Up	uncharacterized LOC106316419, transcript variant X4
LOC106320424	XM_013758784.1	0.01	113.902	11390.2	13.4755	0.000403986	0.0364573	Up	SWR1-complex protein 4-like, transcript variant X5
LOC106325001	XM_013763017.1	0.01	113.902	11390.2	13.4755	0.000403986	0.0364573	Up	protein C2-DOMAIN ABA-RELATED 10-like, transcript variant X2
LOC106303567	XM_013739837.1	0.01	112.885	11288.5	13.4626	0.000428527	0.0384357	Up	beta-glucosidase 3-like, transcript variant X4
LOC106319265	XM_013757546.1	0.01	112.885	11288.5	13.4626	0.000428527	0.0384357	Up	shaggy-related protein kinase alpha-like, transcript variant X3
LOC106293505	XM_013729184.1	0.01	111.868	11186.8	13.4495	0.000454589	0.0405256	Up	uncharacterized LOC106293505, transcript variant X1
LOC106319348	XM_013757644.1	0.01	111.868	11186.8	13.4495	0.000454589	0.0405256	Up	SPX domain-containing protein 4, transcript variant X2
LOC106293321	XM_013728984.1	0.01	110.851	11085.1	13.4363	0.000482266	0.0425622	Up	B3 domain-containing protein REM10-like, transcript variant X1
LOC106301139	XM_013737465.1	0.01	110.851	11085.1	13.4363	0.000482266	0.0425622	Up	transcription factor VIP1, transcript variant X1
LOC106333730	XM_013772150.1	0.01	110.851	11085.1	13.4363	0.000482266	0.0425622	Up	putative pumilio homolog 19
LOC106341277	XM_013780080.1	0.01	110.851	11085.1	13.4363	0.000482266	0.0425622	Up	uncharacterized LOC106341277
LOC106293435	XM_013729113.1	0.01	108.817	10881.7	13.4096	0.000542883	0.0471559	Up	probable beta-1,3-galactosyltransferase 8, transcript variant X2
LOC106306506	XM_013743148.1	0.01	108.817	10881.7	13.4096	0.000542883	0.0471559	Up	protein DA1-related 6-like, transcript variant X3
LOC106299117	XM_013735255.1	0.01	107.8	10780	13.3961	0.000576044	0.049281	Up	VID27-like protein, transcript variant X3
LOC106329066	XM_013767642.1	12135.9	2567.88	0.211593	-2.24064	0.000283418	0.0270162	Down	endochitinase CH25-like
LOC106296668	XM_013732860.1	41614.4	2023.79	0.048632	-4.36195	6.18912e-07	0.000140496	Down	beta-D-glucopyranosyl abscisate beta-glucosidase-like
LOC106293562	XM_013729242.1	5484.87	1176.65	0.214526	-2.22078	7.33194e-05	0.00891965	Down	early light-induced protein 2, chloroplastic, transcript variant X1
LOC106321807	XM_013760043.1	4610.71	1114.61	0.241744	-2.04845	0.000207043	0.0208173	Down	beta-amylase 5-like
LOC106335669	XM_013774254.1	4197.72	1073.93	0.255837	-1.9667	0.00033869	0.0316679	Down	probable inactive serine/threonine-protein kinase fnkC, transcript variant X2
LOC106319955	XM_013758338.1	3519.24	944.775	0.26846	-1.89722	0.000503052	0.0441313	Down	uncharacterized LOC106319955
LOC106344496	XM_013783867.1	3507.44	849.179	0.242108	-2.04628	0.00018808	0.0193789	Down	uncharacterized LOC106344496
LOC106343089	XM_013782219.1	2983.34	769.854	0.258051	-1.95427	0.000343689	0.0319319	Down	dihomomethionine N-hydroxylase-like
LOC106321402	XM_013759679.1	3253.75	760.701	0.233792	-2.0967	0.000132434	0.0146233	Down	lipoxygenase 2, chloroplastic-like
LOC106319788	XM_013758184.1	3140.67	689.513	0.219543	-2.18742	7.06532e-05	0.00861911	Down	50S ribosomal protein L29, chloroplastic-like
LOC106325660	XM_013763724.1	9580.32	651.884	0.0680441	-3.87739	5.95653e-10	2.59723e-07	Down	ribulose bisphosphate carboxylase small chain 1A, chloroplastic-like
LOC106336995	XM_013776004.1	2284.21	604.086	0.264461	-1.91887	0.000463132	0.0412038	Down	protein DJ-1 homolog A-like
LOC106320670	XM_013759036.1	2630.34	565.441	0.214969	-2.2178	5.91488e-05	0.00748521	Down	cytochrome P450 81F1-like
LOC106295349	XM_013731223.1	2707.03	555.271	0.205122	-2.28545	3.63216e-05	0.00492174	Down	alpha-dioxygenase 1-like, transcript variant X1
LOC106331613	XM_013770002.1	9003.12	509.507	0.0565923	-4.14325	4.44138e-11	2.24821e-08	Down	pathogenesis-related protein 1-like
LOC106296725	XM_013732946.1	2395.33	504.422	0.210586	-2.24752	5.05458e-05	0.00664473	Down	glucan endo-1,3-beta-glucosidase, acidic isoform-like
LOC106306507	XM_013743151.1	2162.28	483.066	0.223405	-2.16226	9.90983e-05	0.0114847	Down	5'-adenylylsulfate reductase 3, chloroplastic-like
LOC106331458	XM_013769817.1	3062.99	482.049	0.157378	-2.66769	2.00989e-06	0.000398709	Down	glutathione S-transferase F3-like
LOC106302779	XM_013739216.1	2518.24	478.998	0.190211	-2.39432	1.71794e-05	0.0025135	Down	cytochrome P450 79B1
LOC106310441	XM_013747679.1	2359.93	430.183	0.182286	-2.45572	1.16336e-05	0.00180399	Down	5'-adenylylsulfate reductase 3, chloroplastic
LOC106335562	XM_013774118.1	1718.81	348.824	0.202945	-2.30084	5.61501e-05	0.00718835	Down	DEAD-box ATP-dependent RNA helicase 8-like, transcript variant X3
LOC106325710	XM_013763768.1	3670.67	343.739	0.0936448	-3.41666	3.8929e-09	1.44067e-06	Down	ribulose bisphosphate carboxylase small chain 1A, chloroplastic-like
LOC106295818	XM_013731810.1	2421.88	338.654	0.139831	-2.83824	6.2686e-07	0.000141571	Down	uroporphyrinogen decarboxylase 1, chloroplastic, transcript variant X2
LOC106295349	XM_013731224.1	2686.38	335.603	0.124928	-3.00084	1.51059e-07	4.08129e-05	Down	alpha-dioxygenase 1-like, transcript variant X2
LOC106298699	XM_013734841.1	1386.46	329.502	0.237657	-2.07305	0.000359076	0.0329682	Down	inorganic pyrophosphatase 1-like
LOC106332193	XM_013770672.1	1466.11	326.451	0.222665	-2.16705	0.000182569	0.018918	Down	uncharacterized LOC106332193
LOC106343410	XM_013782611.1	1882.04	300.009	0.159406	-2.64922	4.22253e-06	0.00073792	Down	uncharacterized LOC106343410, transcript variant X3
LOC106323082	XM_013761250.1	1813.21	300.009	0.165457	-2.59547	6.75963e-06	0.00110664	Down	defensin-like protein 3
LOC106296616	XM_013732794.1	1451.36	265.432	0.182885	-2.45099	3.2198e-05	0.00444504	Down	cytosolic sulfotransferase 16-like
LOC106331955	XM_013770397.1	1230.11	259.33	0.210818	-2.24593	0.000177505	0.0184802	Down	endochitinase CH25-like
LOC106306647	XM_013743329.1	1139.65	259.33	0.227553	-2.13573	0.000403433	0.0364573	Down	extensin-3-like
LOC106313126	XM_013750867.1	1516.25	256.279	0.169021	-2.56472	1.35602e-05	0.00205215	Down	cytochrome P450 71A1-like
LOC106332232	XM_013770708.1	2240.95	233.905	0.104378	-3.26011	2.52764e-08	8.36953e-06	Down	alanine--glyoxylate aminotransferase 2 homolog 3, mitochondrial
LOC106300644	XM_013736835.1	1083.6	231.872	0.213983	-2.22444	0.000286948	0.0272936	Down	TSK-associating protein 1, transcript variant X2
LOC106300972	XM_013737270.1	2108.2	222.719	0.105644	-3.24272	3.4474e-08	1.09223e-05	Down	extensin-3
LOC106304168	XM_013740563.1	1736.51	221.702	0.127671	-2.9695	5.22967e-07	0.000123822	Down	uncharacterized LOC106304168
LOC106302805	XM_013739234.1	1027.55	215.6	0.209819	-2.25278	0.000288965	0.0274261	Down	adenylyl-sulfate kinase 2, chloroplastic-like
LOC106306863	XM_013743636.1	1562.47	208.481	0.13343	-2.90584	1.20434e-06	0.000253769	Down	tyrosine decarboxylase 1-like
LOC106308136	XM_013745265.1	2195.72	202.379	0.09217	-3.43956	6.19265e-09	2.21722e-06	Down	two-component response regulator ARR7
LOC106308087	XM_013745210.1	1529.04	197.294	0.129032	-2.9542	9.32674e-07	0.000198425	Down	two-component response regulator ARR4-like
LOC106309614	XM_013746676.1	908.572	195.26	0.214909	-2.2182	0.000504513	0.0441715	Down	probable apyrase 5, transcript variant X1
LOC106320674	XM_013759041.1	1554.6	182.039	0.117097	-3.09422	3.24079e-07	7.92896e-05	Down	expansin-A10, transcript variant X2
LOC106321742	XM_013759985.1	1027.55	174.921	0.17023	-2.55444	5.59036e-05	0.00717766	Down	endogenous alpha-amylase/subtilisin inhibitor-like
LOC106339445	XM_013778256.1	2659.84	173.904	0.0653814	-3.93498	5.30039e-11	2.62274e-08	Down	basic endochitinase CHB4-like
LOC106295349	XM_013731226.1	725.678	142.377	0.196199	-2.34961	0.000574878	0.049281	Down	alpha-dioxygenase 1-like, transcript variant X4
LOC106335457	XM_013773980.1	751.244	127.123	0.169216	-2.56306	0.000188337	0.0193789	Down	two-component response regulator ARR6
LOC106322404	XM_013760423.1	783.693	126.106	0.160912	-2.63566	0.000111176	0.0126514	Down	histone H3.2-like
LOC106302172	XM_013738703.1	563.433	92.5452	0.164252	-2.60601	0.000519001	0.04526	Down	adenylyl-sulfate kinase 2, chloroplastic-like
LOC106332930	XM_013771417.1	2710.97	76.2735	0.0281352	-5.15148	9.06281e-16	9.2818e-13	Down	pathogenesis-related protein PR-4B-like
LOC106328997	XM_013767556.1	829.908	76.2735	0.091906	-3.4437	1.2413e-06	0.000260312	Down	probable nitronate monooxygenase
LOC106308267	XM_013745416.1	624.398	70.1716	0.112383	-3.1535	3.09512e-05	0.00429987	Down	glucose-6-phosphate/phosphate translocator 2, chloroplastic-like
LOC106296158	XM_013732232.1	880.056	60.0018	0.0681795	-3.87452	7.30651e-08	2.13094e-05	Down	shaggy-related protein kinase kappa, transcript variant X5
LOC106307424	XM_013744379.1	871.207	56.9509	0.0653701	-3.93522	5.62199e-08	1.67288e-05	Down	phosphate transporter PHO1 homolog 3-like
LOC106299388	XM_013735485.1	446.42	56.9509	0.127573	-2.97061	0.000393047	0.0357633	Down	transcription factor ORG2-like
LOC106321881	XM_013760103.1	457.236	55.9339	0.122331	-3.03114	0.000281011	0.0269031	Down	transcriptional corepressor SEUSS-like
LOC106327625	XM_013765831.1	1591.97	53.9	0.0338574	-4.88438	3.80437e-13	2.74657e-10	Down	thaumatin-like protein 1
LOC106306737	XM_013743464.1	501.485	38.6453	0.0770617	-3.69784	1.31455e-05	0.00200316	Down	vesicle-associated protein 2-1, transcript variant X1
LOC106306055	XM_013742509.1	529.017	35.5943	0.0672838	-3.8936	4.01694e-06	0.000707609	Down	major centromere autoantigen B-like, transcript variant X1
LOC106329425	XM_013768076.1	2182.93	29.4924	0.0135105	-6.20978	5.18989e-19	9.52323e-16	Down	basic endochitinase CHB4
LOC106332882	XM_013771378.1	325.473	27.4585	0.0843647	-3.56722	0.000356348	0.0329682	Down	aminotransferase ALD1
LOC106311627	XM_013748863.1	492.635	22.3736	0.0454161	-4.46065	8.01008e-07	0.000173771	Down	probable phosphoinositide phosphatase SAC9, transcript variant X3
LOC106332986	XM_013771464.1	727.644	21.3566	0.0293503	-5.09048	7.7267e-10	3.18015e-07	Down	venom phosphodiesterase 2-like
LOC106333855	XM_013772246.1	422.82	19.3226	0.0456994	-4.45168	3.4355e-06	0.000620065	Down	UDP-glucosyl transferase 73B2-like
LOC106321987	XM_013760195.1	382.505	19.3226	0.050516	-4.30712	1.30787e-05	0.00199991	Down	uncharacterized LOC106321987
LOC106327651	XM_013765871.1	296.958	18.3056	0.061644	-4.0199	0.000191818	0.0196453	Down	putative protein FAR1-RELATED SEQUENCE 10, transcript variant X3
LOC106292717	XM_013728360.1	786.643	17.2887	0.0219778	-5.50781	3.6728e-11	1.9029e-08	Down	UDP-glycosyltransferase 76C2
LOC106300086	XM_013736155.1	276.308	17.2887	0.0625702	-3.99838	0.000320455	0.0300907	Down	probable phosphoinositide phosphatase SAC9, transcript variant X3
LOC106301222	XM_013737574.1	284.175	13.2207	0.0465233	-4.4259	9.61339e-05	0.0111706	Down	probable 6-phosphogluconolactonase 3
LOC106296996	XM_013733273.1	270.408	12.2038	0.0451309	-4.46974	0.000123969	0.0139273	Down	protein RADIALIS-like 3
LOC106293237	XM_013728890.1	355.956	10.1698	0.0285704	-5.12933	2.28147e-06	0.000444573	Down	pathogenesis-related protein 5-like
LOC106293146	XM_013728820.1	1266.49	7.11886	0.00562092	-7.47498	7.73719e-19	1.36295e-15	Down	pathogenesis-related protein 5-like
LOC106298501	XM_013734634.1	652.913	5.0849	0.00778802	-7.00453	1.57108e-12	9.88413e-10	Down	extensin-like
LOC106315854	XM_013753682.1	266.475	5.0849	0.0190821	-5.71164	1.01992e-05	0.00160416	Down	glutathione S-transferase F3-like
LOC106326833	XM_013764776.1	229.11	5.0849	0.0221942	-5.49367	5.65108e-05	0.00719271	Down	uncharacterized LOC106326833, transcript variant X10
LOC106297025	XM_013733305.1	5786.74	3.05094	0.00052723	-10.8893	4.95889e-34	2.18385e-29	Down	napin-like
LOC106335328	XM_013773826.1	199.611	3.05094	0.0152845	-6.03179	7.44716e-05	0.00901004	Down	peptide methionine sulfoxide reductase A3-like, transcript variant X2
LOC106312626	XM_013750215.1	180.928	3.05094	0.0168628	-5.89002	0.000185751	0.0192026	Down	ATP-dependent DNA helicase Q-like 4A, transcript variant X4
LOC106296815	XM_013733044.1	833.841	2.03396	0.00243927	-8.67934	1.17585e-16	1.52304e-13	Down	probable sugar phosphate/phosphate translocator At1g48230, transcript variant X2
LOC106303502	XM_013739758.1	214.36	2.03396	0.00948852	-6.7196	1.68856e-05	0.00249538	Down	ervatamin-B-like
LOC106312465	XM_013750002.1	205.51	2.03396	0.00989712	-6.65878	2.66041e-05	0.00375519	Down	bifunctional fucokinase/fucose pyrophosphorylase, transcript variant X2
LOC106325108	XM_013763134.1	186.828	2.03396	0.0108868	-6.52127	6.93214e-05	0.00848013	Down	mevalonate kinase-like, transcript variant X1
LOC106306681	XM_013743391.1	159.295	1.01698	0.00638425	-7.29127	0.000120518	0.0135741	Down	uncharacterized LOC106306681, transcript variant X3
LOC106322045	XM_013760233.1	1031.49	0.01	9.69476e-06	-16.6544	5.25674e-21	1.36177e-17	Down	ribulose bisphosphate carboxylase small chain 1A, chloroplastic-like
LOC106332633	XM_013771116.1	408.071	0.01	2.45055e-05	-15.3165	4.25371e-11	2.17825e-08	Down	GDSL esterase/lipase 3-like
LOC106309497	XM_013746543.1	295.974	0.01	3.37867e-05	-14.8532	1.44654e-08	4.97689e-06	Down	probable methyltransferase PMT21, transcript variant X2
LOC106317878	XM_013755692.1	293.024	0.01	3.41269e-05	-14.8387	1.69895e-08	5.75539e-06	Down	histone acetyltransferase HAC5, transcript variant X2
LOC106330235	XM_013768743.1	283.191	0.01	3.53118e-05	-14.7895	2.91135e-08	9.35861e-06	Down	cytochrome P450 704C1-like
LOC106327533	XM_013765695.1	242.876	0.01	4.11733e-05	-14.5679	2.74937e-07	6.84065e-05	Down	TELO2-interacting protein 1 homolog, transcript variant X2
LOC106333016	XM_013771499.1	204.527	0.01	4.88933e-05	-14.32	2.43117e-06	0.000469589	Down	GDSL esterase/lipase 3-like
LOC106309194	XM_013746255.1	203.544	0.01	4.91295e-05	-14.3131	2.57169e-06	0.000487835	Down	uncharacterized LOC106309194
LOC106307208	XM_013744091.1	199.611	0.01	5.00976e-05	-14.2849	3.22016e-06	0.000588435	Down	BOI-related E3 ubiquitin-protein ligase 1-like, transcript variant X4
LOC106344057	XM_013783438.1	199.611	0.01	5.00976e-05	-14.2849	3.22016e-06	0.000588435	Down	reticuline oxidase-like protein
LOC106322350	XM_013760408.1	194.694	0.01	5.13626e-05	-14.2489	4.2662e-06	0.000742606	Down	uncharacterized LOC106322350
LOC106293980	XM_013729606.1	168.145	0.01	5.94725e-05	-14.0374	1.95422e-05	0.00282171	Down	probable flavin-containing monooxygenase 1
LOC106300644	XM_013736836.1	159.295	0.01	6.27766e-05	-13.9594	3.24698e-05	0.00446856	Down	TSK-associating protein 1, transcript variant X3
LOC106313982	XM_013751930.1	142.579	0.01	7.01366e-05	-13.7995	8.46301e-05	0.0100189	Down	MACPF domain-containing protein At4g24290, transcript variant X1
LOC106299811	XM_013735821.1	138.646	0.01	7.21263e-05	-13.7591	0.000105976	0.0121856	Down	transmembrane protein 18
LOC106303727	XM_013740034.1	133.729	0.01	7.4778e-05	-13.707	0.000140322	0.0153341	Down	uncharacterized LOC106303727, transcript variant X1
LOC106296033	XM_013732075.1	121.93	0.01	8.20145e-05	-13.5738	0.000274529	0.0263973	Down	transcription factor bHLH13, transcript variant X2
LOC106320658	XM_013759028.1	117.996	0.01	8.47484e-05	-13.5265	0.000343617	0.0319319	Down	probable WRKY transcription factor 38
LOC106311589	XM_013748813.1	111.113	0.01	8.99983e-05	-13.4397	0.000510205	0.0445812	Down	protein TRIGALACTOSYLDIACYLGLYCEROL 1, chloroplastic, transcript variant X2

## Sheet: Common in Bro-12 VS. (10 or 11)
Data set 2 DEGs detected by pairwise comparison in Bro-12 and two parents.
Differentially expressed genes between Bro-12 and both parents
		Normalized expression level			Relative expression level
Gene ID	Transcript ID	Bro-10 or Bro-11	Bro-12	Fold change (Bro-12/(Bro-10 or Bro-11)	Log2 (Fold change)	p-value	Corrected p-value	up_down	Functional annotation
LOC106293146	XM_013728820.1	1266.49	7.11886	0.00562092	-7.47498	7.73719e-19	1.36295e-15	Down	probable glucan endo-1,3-beta-glucosidase A6
LOC106293146	XM_013728820.1	522.868	6.57336	0.0125717	-6.31367	2.70337e-09	1.03168e-06	Down	probable glucan endo-1,3-beta-glucosidase A6
LOC106293237	XM_013728890.1	355.956	10.1698	0.0285704	-5.12933	2.28147e-06	0.000444573	Down	metal transporter Nramp1-like
LOC106293237	XM_013728890.1	484.531	9.39052	0.0193806	-5.68924	4.81581e-08	1.37241e-05	Down	metal transporter Nramp1-like
LOC106293335	XM_013729001.1	0.983303	321.366	326.823	8.35236	1.83675e-08	6.1747e-06	Up	putative lipid-transfer protein DIR1
LOC106293335	XM_013729001.1	0.01	296.74	29674	14.8569	6.12264e-08	1.71149e-05	Up	protein YLS3-like
LOC106293435	XM_013729112.1	8.84973	1091.22	123.305	6.94609	1.38665e-16	1.74476e-13	Up	uncharacterized LOC106318685, transcript variant X2
LOC106293435	XM_013729112.1	1.0649	1007.6	946.191	9.88599	9.11553e-18	1.71178e-14	Up	BOI-related E3 ubiquitin-protein ligase 1-like, transcript variant X4
LOC106293620	XM_013729296.1	22.616	551.203	24.3723	4.60717	1.42922e-07	3.93384e-05	Up	dehydrin Rab18-like
LOC106293620	XM_013729296.1	1.0649	508.966	477.945	8.9007	3.24973e-11	1.76075e-08	Up	serine/threonine-protein kinase CDL1-like
LOC106293638	XM_013729308.1	4.91652	271.534	55.2289	5.78735	7.02564e-06	0.00114593	Up	uncharacterized LOC106304844
LOC106293638	XM_013729308.1	2.12981	250.727	117.723	6.87925	8.15754e-06	0.00126954	Up	type III polyketide synthase B-like
LOC106294124	XM_013729727.1	0.01	373.232	37323.2	15.1878	2.01685e-10	9.44894e-08	Up	uncharacterized protein At2g34160-like
LOC106294124	XM_013729727.1	2.12981	344.632	161.814	7.33819	1.13873e-07	3.06597e-05	Up	tapetum-specific protein A9
LOC106294491	XM_013730052.1	75.7143	787.143	10.3962	3.37799	2.46516e-06	0.000474075	Up	chaperone protein dnaJ 8, chloroplastic-like
LOC106294491	XM_013730052.1	77.738	726.826	9.34969	3.22492	2.72083e-05	0.00356445	Up	uncharacterized LOC106318685, transcript variant X2
LOC106294554	XM_013730141.1	0.01	155.598	15559.8	13.9255	3.65745e-05	0.00494081	Up	transcription factor MYB35, transcript variant X2
LOC106294554	XM_013730141.1	0.01	143.675	14367.5	13.8105	0.000173369	0.0172141	Up	putative F-box/kelch-repeat protein At2g29810
LOC106294771	XM_013730423.1	0.01	149.496	14949.6	13.8678	5.20458e-05	0.00678119	Up	glucan endo-1,3-beta-glucosidase 2
LOC106294771	XM_013730423.1	0.01	138.041	13804.1	13.7528	0.00023324	0.0220608	Up	uncharacterized protein DDB_G0288133, transcript variant X1
LOC106295349	XM_013731223.1	2707.03	555.271	0.205122	-2.28545	3.63216e-05	0.00492174	Down	uncharacterized LOC106328472
LOC106295349	XM_013731223.1	2241.62	512.722	0.228728	-2.12829	0.000465613	0.0384828	Down	probable glucan endo-1,3-beta-glucosidase A6
LOC106295349	XM_013731224.1	2686.38	335.603	0.124928	-3.00084	1.51059e-07	4.08129e-05	Down	type III polyketide synthase B
LOC106295349	XM_013731224.1	2218.2	309.887	0.139702	-2.83957	5.72527e-06	0.000930611	Down	putative transcription elongation factor SPT5 homolog 2
LOC106295741	XM_013731716.1	0.01	132.207	13220.7	13.6905	0.000141034	0.0153358	Up	transcription factor ABORTED MICROSPORES
LOC106295741	XM_013731716.1	0.01	122.077	12207.7	13.5755	0.000535354	0.0428742	Up	uncharacterized LOC106302078
LOC106296054	XM_013732101.1	17.6995	455.607	25.7413	4.68601	7.27828e-07	0.000160264	Up	probable glucan endo-1,3-beta-glucosidase A6
LOC106296054	XM_013732101.1	6.38942	420.695	65.8424	6.04095	1.18332e-07	3.16662e-05	Up	peroxidase 40
LOC106296375	XM_013732500.1	197.644	2261.76	11.4436	3.51647	2.95823e-09	1.12308e-06	Up	chaperone protein dnaJ 11, chloroplastic-like
LOC106296375	XM_013732500.1	69.2188	2088.45	30.1717	4.91513	2.34153e-12	1.46804e-09	Up	chaperone protein dnaJ 11, chloroplastic
LOC106296616	XM_013732794.1	1451.36	265.432	0.182885	-2.45099	3.2198e-05	0.00444504	Down	AT-hook motif nuclear-localized protein 16
LOC106296616	XM_013732794.1	1933.87	245.093	0.126737	-2.98009	2.56261e-06	0.000464732	Down	fatty acyl-CoA reductase 2
LOC106296668	XM_013732860.1	41614.4	2023.79	0.048632	-4.36195	6.18912e-07	0.000140496	Down	uncharacterized LOC106331916
LOC106296668	XM_013732860.1	17714.7	1868.71	0.10549	-3.24483	0.000322925	0.0286307	Down	venom phosphodiesterase 2-like
LOC106296725	XM_013732946.1	2395.33	504.422	0.210586	-2.24752	5.05458e-05	0.00664473	Down	uncharacterized LOC106312742
LOC106296725	XM_013732946.1	3318.24	465.77	0.140366	-2.83273	7.62722e-06	0.00119977	Down	ctenidin-1
LOC106296939	XM_013733201.1	0.01	245.092	24509.2	14.581	2.11757e-07	5.42185e-05	Up	probable beta-1,3-galactosyltransferase 8, transcript variant X1
LOC106296939	XM_013733201.1	0.01	226.311	22631.1	14.466	2.23776e-06	0.000416137	Up	ubiquitin receptor RAD23d-like, transcript variant X2
LOC106297170	XM_013733449.1	0.01	271.534	27153.4	14.7288	4.77456e-08	1.44018e-05	Up	histidine-rich glycoprotein-like
LOC106297170	XM_013733449.1	0.01	250.727	25072.7	14.6138	6.31616e-07	0.000133268	Up	probable glucan endo-1,3-beta-glucosidase A6
LOC106298110	XM_013734199.1	7.86643	673.241	85.5841	6.41927	6.46999e-12	3.70041e-09	Up	21 kDa protein
LOC106298110	XM_013734199.1	5.32452	621.652	116.753	6.86731	6.13814e-11	3.06119e-08	Up	NAC transcription factor 29-like
LOC106298250	XM_013734345.1	0.983303	233.905	237.877	7.89407	1.90355e-06	0.000381469	Up	putative transcription elongation factor SPT5 homolog 2
LOC106298250	XM_013734345.1	0.01	215.982	21598.2	14.3986	3.83558e-06	0.000662724	Up	tetraketide alpha-pyrone reductase 1, transcript variant X2
LOC106298351	XM_013734458.1	49.1652	829.856	16.8789	4.07715	3.75436e-08	1.16435e-05	Up	probable LRR receptor-like serine/threonine-protein kinase At1g29720, transcript variant X1
LOC106298351	XM_013734458.1	31.9471	766.266	23.9855	4.58409	3.45713e-08	1.02516e-05	Up	CTP synthase 1, transcript variant X3
LOC106298501	XM_013734634.1	652.913	5.0849	0.00778802	-7.00453	1.57108e-12	9.88413e-10	Down	uncharacterized LOC106294771, transcript variant X3
LOC106298501	XM_013734634.1	189.553	4.69526	0.0247702	-5.33525	0.000507426	0.0411634	Down	uncharacterized LOC106294771, transcript variant X3
LOC106298676	XM_013734818.1	26.5492	647.816	24.4006	4.60885	2.71064e-08	8.77749e-06	Up	21 kDa protein
LOC106298676	XM_013734818.1	22.363	598.176	26.7485	4.74139	1.75664e-07	4.35556e-05	Up	basic leucine zipper 1-like
LOC106298792	XM_013734928.1	37.3655	2029.89	54.3253	5.76355	3.39178e-17	4.66783e-14	Up	beta-D-xylosidase 1
LOC106298792	XM_013734928.1	13.8438	1874.35	135.393	7.08101	2.4998e-18	5.77414e-15	Up	uncharacterized LOC106305880, transcript variant X1
LOC106299033	XM_013735162.1	0.01	627.477	62747.7	15.9373	2.04008e-15	1.99651e-12	Up	mavicyanin
LOC106299033	XM_013735162.1	1.0649	579.395	544.082	9.08768	2.392e-12	1.47856e-09	Up	basic leucine zipper 1-like
LOC106299122	XM_013735259.1	0.983303	276.619	281.316	8.13605	1.91902e-07	5.03045e-05	Up	GDSL esterase/lipase 7
LOC106299122	XM_013735259.1	0.01	255.422	25542.2	14.6406	4.96062e-07	0.000108853	Up	protein STRICTOSIDINE SYNTHASE-LIKE 13-like
LOC106299356	XM_013735463.1	1.96661	300.009	152.552	7.25315	1.84581e-07	4.86753e-05	Up	probable glucan endo-1,3-beta-glucosidase A6
LOC106299356	XM_013735463.1	0.01	277.02	27702	14.7577	1.64871e-07	4.18249e-05	Up	probable glucan endo-1,3-beta-glucosidase A6
LOC106299544	XM_013735620.1	9.83303	412.894	41.9905	5.39199	2.05835e-07	5.30103e-05	Up	tetraketide alpha-pyrone reductase 1
LOC106299544	XM_013735620.1	0.01	381.255	38125.5	15.2185	1.05879e-09	4.2243e-07	Up	beta-galactosidase 4-like
LOC106300402	XM_013736539.1	0.01	1029.18	102918	16.6511	3.85195e-21	1.06023e-17	Up	protein STRICTOSIDINE SYNTHASE-LIKE 13, transcript variant X1
LOC106300402	XM_013736539.1	0.01	950.32	95032	16.5361	3.53478e-18	7.38718e-15	Up	tetraketide alpha-pyrone reductase 1, transcript variant X1
LOC106300542	XM_013736705.1	400.204	2177.35	5.44061	2.44377	1.3936e-05	0.00208846	Up	endochitinase CH25-like
LOC106300542	XM_013736705.1	231.084	2010.51	8.70034	3.12107	9.71219e-07	0.000200112	Up	venom phosphodiesterase 2-like
LOC106300644	XM_013736835.1	1083.6	231.872	0.213983	-2.22444	0.000286948	0.0272936	Down	protein STRUBBELIG-RECEPTOR FAMILY 2, transcript variant X1
LOC106300644	XM_013736835.1	1692.13	214.104	0.126529	-2.98246	3.21045e-06	0.00057509	Down	F-box/kelch-repeat protein At2g44700-like
LOC106300734	XM_013736944.1	2.94991	305.094	103.425	6.69244	3.64257e-07	8.86272e-05	Up	bidirectional sugar transporter SWEET3-like, transcript variant X3
LOC106300734	XM_013736944.1	0.01	281.716	28171.6	14.782	1.30053e-07	3.41674e-05	Up	transcription factor bHLH89
LOC106300972	XM_013737270.1	2108.2	222.719	0.105644	-3.24272	3.4474e-08	1.09223e-05	Down	transcription factor MYB35, transcript variant X2
LOC106300972	XM_013737270.1	1632.5	205.652	0.125974	-2.9888	3.34711e-06	0.000588155	Down	follicular dendritic cell secreted peptide
LOC106301773	XM_013738245.1	1042.3	6746.65	6.47284	2.6944	3.03426e-06	0.000561453	Up	glucan endo-1,3-beta-glucosidase, acidic isoform-like
LOC106301773	XM_013738245.1	933.921	6229.67	6.67045	2.73778	5.26031e-05	0.00617944	Up	pathogenesis-related protein PR-4B-like
LOC106301886	XM_013738370.1	9.83303	232.888	23.6843	4.56586	0.000273513	0.0263572	Up	putative fasciclin-like arabinogalactan protein 20
LOC106301886	XM_013738370.1	2.12981	215.043	100.968	6.65776	4.32553e-05	0.00529056	Up	mavicyanin
LOC106301994	XM_013738499.1	12.7829	681.377	53.3036	5.73616	8.7893e-11	4.25354e-08	Up	beta-galactosidase 4
LOC106301994	XM_013738499.1	0.01	629.165	62916.5	15.9412	5.0795e-14	4.74307e-11	Up	stem-specific protein TSJT1-like
LOC106302012	XM_013738518.1	13.7662	345.773	25.1175	4.65062	1.09155e-05	0.00169862	Up	FAS1 domain-containing protein SELMODRAFT_448915
LOC106302012	XM_013738518.1	0.01	319.278	31927.8	14.9625	2.0121e-08	6.49301e-06	Up	defensin-like protein 5
LOC106302078	XM_013738593.1	8.84973	2568.89	290.279	8.1813	7.63252e-26	5.60214e-22	Up	cytosolic sulfotransferase 16-like
LOC106302078	XM_013738593.1	0.01	2372.04	237204	17.8558	7.29416e-27	1.60059e-22	Up	auxin-repressed 12.5 kDa protein-like
LOC106302172	XM_013738703.1	563.433	92.5452	0.164252	-2.60601	0.000519001	0.04526	Down	defensin-like protein 5
LOC106302172	XM_013738703.1	712.421	85.4537	0.119948	-3.05951	6.03235e-05	0.0069486	Down	probable LRR receptor-like serine/threonine-protein kinase At4g36180
LOC106302779	XM_013739216.1	2518.24	478.998	0.190211	-2.39432	1.71794e-05	0.0025135	Down	ABC transporter G family member 26
LOC106302779	XM_013739216.1	2895.47	442.293	0.152753	-2.71072	1.47075e-05	0.00210938	Down	uncharacterized LOC106302078
LOC106303597	XM_013739881.1	157.329	982.403	6.24428	2.64253	4.07403e-05	0.00547	Up	auxin-repressed 12.5 kDa protein-like
LOC106303597	XM_013739881.1	141.632	907.124	6.40478	2.67915	0.000127447	0.0133491	Up	universal stress protein A-like protein
LOC106304168	XM_013740563.1	1736.51	221.702	0.127671	-2.9695	5.22967e-07	0.000123822	Down	uncharacterized protein DDB_G0288133, transcript variant X1
LOC106304168	XM_013740563.1	1529.2	204.713	0.133869	-2.9011	6.79728e-06	0.00108873	Down	probable LRR receptor-like serine/threonine-protein kinase At4g36180
LOC106304334	XM_013740742.1	6.88312	2118.37	307.763	8.26568	8.2447e-25	5.18698e-21	Up	TSK-associating protein 1, transcript variant X2
LOC106304334	XM_013740742.1	2.12981	1956.04	918.414	9.843	1.95224e-23	9.51975e-20	Up	chaperone protein dnaJ 11, chloroplastic-like
LOC106304730	XM_013741127.1	153.395	1239.7	8.08173	3.01466	1.53718e-06	0.000320833	Up	uncharacterized LOC106327179, transcript variant X1
LOC106304730	XM_013741127.1	110.75	1144.7	10.3359	3.3696	1.24842e-06	0.000249043	Up	uncharacterized LOC106343349
LOC106304730	XM_013741134.1	0.983303	176.955	179.959	7.49153	4.21333e-05	0.00563984	Up	bidirectional sugar transporter SWEET15-like, transcript variant X1
LOC106304730	XM_013741134.1	0.01	163.395	16339.5	13.9961	6.11216e-05	0.00700377	Up	ubiquitin receptor RAD23d-like, transcript variant X1
LOC106304785	XM_013741176.1	0.983303	967.148	983.571	9.94188	2.58571e-19	4.95095e-16	Up	GDSL esterase/lipase At4g18970
LOC106304785	XM_013741176.1	1.0649	893.038	838.609	9.71185	1.60351e-16	2.0698e-13	Up	chaperone protein dnaJ 8, chloroplastic-like
LOC106304844	XM_013741230.1	1.96661	386.453	196.507	7.61844	2.66513e-09	1.02956e-06	Up	amyrin synthase LUP2-like, transcript variant X1
LOC106304844	XM_013741230.1	1.0649	356.84	335.091	8.38841	1.94593e-08	6.32601e-06	Up	FAS1 domain-containing protein SELMODRAFT_448915
LOC106305335	XM_013741715.1	2.94991	969.182	328.546	8.35995	6.97941e-18	1.02455e-14	Up	extensin-like
LOC106305335	XM_013741715.1	0.01	894.916	89491.6	16.4495	1.50692e-17	2.64537e-14	Up	fatty acid amide hydrolase-like, transcript variant X1
LOC106305880	XM_013742291.1	656.847	4208.26	6.40677	2.6796	1.90566e-06	0.000381469	Up	basic endochitinase CHB4
LOC106305880	XM_013742291.1	600.606	3885.8	6.46979	2.69372	2.38181e-05	0.00319665	Up	cytosolic sulfotransferase 16-like
LOC106306067	XM_013742531.1	964.62	6367.31	6.60085	2.72265	2.19244e-06	0.000431039	Up	cytochrome P450 79B1
LOC106306067	XM_013742531.1	309.887	5879.4	18.9727	4.24586	2.17363e-09	8.3679e-07	Up	alpha-dioxygenase 1-like, transcript variant X1
LOC106306281	XM_013742841.1	2.94991	296.958	100.667	6.65345	5.41162e-07	0.000126767	Up	cytochrome P450 714A1
LOC106306281	XM_013742841.1	0.01	274.203	27420.3	14.743	1.90165e-07	4.60935e-05	Up	protein STRICTOSIDINE SYNTHASE-LIKE 13-like
LOC106307208	XM_013744091.1	199.611	0.01	5.00976e-05	-14.2849	3.22016e-06	0.000588435	Down	protein YLS3-like
LOC106307208	XM_013744091.1	397.209	0.01	2.51757e-05	-15.2776	2.56235e-10	1.1359e-07	Down	fatty acyl-CoA reductase 2-like, transcript variant X2
LOC106307362	XM_013744298.1	39.3321	686.462	17.4529	4.1254	1.56974e-07	4.21523e-05	Up	protein STRUBBELIG-RECEPTOR FAMILY 2, transcript variant X1
LOC106307362	XM_013744298.1	12.7788	633.86	49.6023	5.63233	2.99426e-09	1.13284e-06	Up	hypersensitive-induced response protein 3-like
LOC106307751	XM_013744796.1	3.93321	215.6	54.8152	5.7765	5.58305e-05	0.00717766	Up	cytochrome P450 704B1
LOC106307751	XM_013744796.1	4.25962	199.079	46.7364	5.54647	0.00030957	0.0275581	Up	putative lipid-transfer protein DIR1
LOC106308108	XM_013745239.1	0.01	203.396	20339.6	14.312	2.30894e-06	0.000447945	Up	putative lipid-transfer protein DIR1
LOC106308108	XM_013745239.1	0.01	187.81	18781	14.197	1.68316e-05	0.00236759	Up	protein 108
LOC106308296	XM_013745449.1	12.7829	1743.1	136.362	7.0913	1.6815e-20	4.11398e-17	Up	auxin-repressed 12.5 kDa protein-like
LOC106308296	XM_013745449.1	13.8438	1609.53	116.264	6.86126	4.56786e-17	7.15963e-14	Up	uncharacterized LOC106331916
LOC106308614	XM_013745775.1	1233.06	5027.95	4.07761	2.02772	0.000252839	0.02458	Up	glucan endo-1,3-beta-glucosidase, acidic isoform-like
LOC106308614	XM_013745775.1	699.642	4642.67	6.63578	2.73027	2.64137e-05	0.00349162	Up	alpha-dioxygenase 1-like, transcript variant X1
LOC106309095	XM_013746165.1	0.983303	362.045	368.193	8.52432	2.31826e-09	9.11553e-07	Up	ctenidin-1
LOC106309095	XM_013746165.1	0.01	334.302	33430.2	15.0289	9.6984e-09	3.29949e-06	Up	non-specific lipid-transfer protein 2-like
LOC106310335	XM_013747566.1	9.83303	585.781	59.5727	5.89658	3.90406e-10	1.7544e-07	Up	uncharacterized LOC106328472
LOC106310335	XM_013747566.1	2.12981	540.894	253.964	7.98848	4.20722e-11	2.19812e-08	Up	amyrin synthase LUP2-like, transcript variant X1
LOC106310492	XM_013747759.1	10.8163	731.209	67.6023	6.079	7.00153e-12	3.95308e-09	Up	small nuclear ribonucleoprotein Sm D2-like, transcript variant X2
LOC106310492	XM_013747759.1	2.12981	675.178	317.014	8.3084	4.56071e-13	3.45096e-10	Up	fatty acid amide hydrolase-like, transcript variant X1
LOC106310570	XM_013747813.1	0.01	382.385	38238.5	15.2227	1.26166e-10	5.97441e-08	Up	bidirectional sugar transporter SWEET3-like, transcript variant X3
LOC106310570	XM_013747813.1	14.9087	353.083	23.6831	4.56579	3.09636e-05	0.00396181	Up	uncharacterized LOC106315480
LOC106310793	XM_013748013.1	0.01	147.462	14746.2	13.8481	5.8536e-05	0.00742901	Up	putative F-box/kelch-repeat protein At2g29810
LOC106310793	XM_013748013.1	0.01	136.163	13616.3	13.733	0.000257405	0.0234859	Up	hsp70-Hsp90 organizing protein 2
LOC106310927	XM_013748152.1	0.01	193.226	19322.6	14.238	4.15142e-06	0.000728385	Up	AT-hook motif nuclear-localized protein 16-like
LOC106310927	XM_013748152.1	0.01	178.42	17842	14.123	2.76237e-05	0.00356565	Up	monocopper oxidase-like protein SKS1
LOC106311062	XM_013748289.1	3.93321	422.047	107.303	6.74555	3.84707e-09	1.43577e-06	Up	4-coumarate--CoA ligase-like 1
LOC106311062	XM_013748289.1	0.01	389.706	38970.6	15.2501	7.1849e-10	2.94695e-07	Up	pentatricopeptide repeat-containing protein MRL1, chloroplastic, transcript variant X2
LOC106311132	XM_013748359.1	0.01	341.705	34170.5	15.0605	1.04593e-09	4.26497e-07	Up	uncharacterized LOC106315480
LOC106311132	XM_013748359.1	1.0649	315.521	296.291	8.21087	1.30793e-07	3.41674e-05	Up	type III polyketide synthase A
LOC106311637	XM_013748875.1	60.9648	1158.34	19.0002	4.24794	6.73518e-10	2.85202e-07	Up	F-box/kelch-repeat protein At1g80440
LOC106311637	XM_013748875.1	87.3221	1069.58	12.2487	3.61455	4.43584e-07	9.88202e-05	Up	probable alpha,alpha-trehalose-phosphate synthase [UDP-forming] 9, transcript variant X1
LOC106311744	XM_013749016.1	215.343	1559.03	7.23974	2.85594	1.70615e-06	0.000347857	Up	UDP-glucosyl transferase 73B2-like
LOC106311744	XM_013749016.1	168.255	1439.57	8.55587	3.09691	2.4963e-06	0.00045648	Up	probable alpha,alpha-trehalose-phosphate synthase [UDP-forming] 8
LOC106312443	XM_013749968.1	0.983303	212.549	216.158	7.75594	6.07646e-06	0.00100602	Up	F-box/kelch-repeat protein At2g44630-like
LOC106312443	XM_013749968.1	0.01	196.262	19626.2	14.2605	1.07866e-05	0.00159929	Up	putative lipid-transfer protein DIR1
LOC106312742	XM_013750368.1	12.7829	569.509	44.5523	5.47743	2.88039e-09	1.10304e-06	Up	fatty acyl-CoA reductase 2
LOC106312742	XM_013750368.1	0.01	525.869	52586.9	15.6824	2.24357e-12	1.44799e-09	Up	alpha-aminoadipic semialdehyde synthase, transcript variant X3
LOC106313126	XM_013750867.1	1516.25	256.279	0.169021	-2.56472	1.35602e-05	0.00205215	Down	serine/threonine-protein kinase CDL1-like
LOC106313126	XM_013750867.1	1884.88	236.641	0.125547	-2.9937	2.4348e-06	0.000447097	Down	probable LRR receptor-like serine/threonine-protein kinase At4g36180
LOC106313768	XM_013751677.1	10.8163	275.602	25.4801	4.6713	6.64279e-05	0.00824464	Up	bidirectional sugar transporter SWEET15-like, transcript variant X1
LOC106313768	XM_013751677.1	0.01	254.483	25448.3	14.6353	5.20588e-07	0.000113667	Up	histone-lysine N-methyltransferase set1-like
LOC106313834	XM_013751752.1	47.1986	480.015	10.1701	3.34626	6.66995e-05	0.00824464	Up	uncharacterized LOC106313768
LOC106313834	XM_013751752.1	48.9856	443.232	9.04822	3.17763	0.000414501	0.0353914	Up	LRR receptor-like serine/threonine-protein kinase ERECTA
LOC106315480	XM_013753220.1	3.93321	927.486	235.809	7.88147	8.03906e-17	1.07282e-13	Up	uncharacterized LOC106316036
LOC106315480	XM_013753220.1	3.19471	856.415	268.073	8.06648	9.22268e-15	1.01189e-11	Up	small nuclear ribonucleoprotein Sm D2-like, transcript variant X2
LOC106315984	XM_013753838.1	27.5325	371.198	13.4822	3.75298	8.92846e-05	0.0104575	Up	transcription factor bHLH89
LOC106315984	XM_013753838.1	23.4279	342.754	14.6302	3.87087	0.000235021	0.0221815	Up	HUA2-like protein 1, transcript variant X6
LOC106316036	XM_013753898.1	367.755	1987.18	5.40354	2.4339	1.72517e-05	0.00251572	Up	adenylyl-sulfate kinase 2, chloroplastic-like
LOC106316036	XM_013753898.1	145.892	1834.91	12.5772	3.65274	3.09219e-08	9.23176e-06	Up	uncharacterized LOC106305880, transcript variant X1
LOC106316360	XM_013754236.1	7.86643	1388.18	176.469	7.46327	1.15101e-19	2.30405e-16	Up	probable cysteine proteinase At4g11320
LOC106316360	XM_013754236.1	1.0649	1281.81	1203.68	10.2332	2.89204e-20	9.06594e-17	Up	SNF1-related protein kinase regulatory subunit beta-1-like, transcript variant X2
LOC106316401	XM_013754282.1	0.983303	148.479	151	7.23841	0.000196933	0.0200757	Up	glucan endo-1,3-beta-glucosidase 2
LOC106316401	XM_013754282.1	0.01	137.102	13710.2	13.743	0.00024503	0.0226972	Up	hsp70-Hsp90 organizing protein 2
LOC106316401	XM_013754283.1	0.983303	193.226	196.507	7.61844	1.73926e-05	0.00252789	Up	AT-hook motif nuclear-localized protein 16-like
LOC106316401	XM_013754283.1	0.01	178.42	17842	14.123	2.76237e-05	0.00356565	Up	GDSL esterase/lipase 7
LOC106316687	XM_013754575.1	0.01	195.26	19526	14.2531	3.69154e-06	0.000655767	Up	probable E3 ubiquitin-protein ligase ARI15
LOC106316687	XM_013754575.1	0.01	180.298	18029.8	14.1381	2.5016e-05	0.00331685	Up	non-specific lipid-transfer protein 2-like
LOC106316757	XM_013754632.1	5.89982	232.888	39.4738	5.30282	6.71041e-05	0.00825474	Up	monocopper oxidase-like protein SKS1
LOC106316757	XM_013754632.1	2.12981	215.043	100.968	6.65776	4.32553e-05	0.00529056	Up	cytochrome P450 703A2
LOC106317741	XM_013755506.1	0.01	215.6	21560	14.3961	1.14365e-06	0.000242141	Up	titin, transcript variant X4
LOC106317741	XM_013755506.1	3.19471	199.079	62.3152	5.96151	0.000179937	0.0177858	Up	disease resistance-like protein CSA1, transcript variant X1
LOC106317896	XM_013755701.1	602.765	3410.95	5.65884	2.50051	7.16753e-06	0.00116476	Up	uncharacterized LOC106304168
LOC106317896	XM_013755701.1	687.928	3149.58	4.57836	2.19483	0.000381863	0.0331858	Up	extensin-3
LOC106318685	XM_013756773.1	221.243	1119.7	5.06092	2.3394	0.000137269	0.0150753	Up	SNF1-related protein kinase regulatory subunit beta-1-like, transcript variant X2
LOC106318685	XM_013756773.1	57.5048	1033.9	17.9793	4.16826	2.44234e-08	7.49559e-06	Up	beta-galactosidase 4
LOC106319014	XM_013757211.1	0.983303	570.526	580.214	9.18044	1.77474e-13	1.34755e-10	Up	dehydrin Rab18-like
LOC106319014	XM_013757211.1	55.375	526.808	9.51346	3.24997	0.000134042	0.01394	Up	autophagy-related protein 18f-like, transcript variant X2
LOC106319239	XM_013757516.1	46.2153	1305.8	28.2548	4.82042	4.17456e-12	2.5184e-09	Up	beta-D-xylosidase 1
LOC106319239	XM_013757516.1	3.19471	1205.74	377.418	8.56002	3.4648e-18	7.38718e-15	Up	TELO2-interacting protein 1 homolog, transcript variant X2
LOC106320172	XM_013758542.1	4.91652	255.262	51.9193	5.6982	1.49032e-05	0.0022173	Up	4-coumarate--CoA ligase-like 1
LOC106320172	XM_013758542.1	0.01	235.702	23570.2	14.5247	1.37362e-06	0.000271549	Up	probable E3 ubiquitin-protein ligase ARI15
LOC106321253	XM_013759558.1	1.96661	969.182	492.82	8.94492	1.54e-18	2.42214e-15	Up	probable alpha,alpha-trehalose-phosphate synthase [UDP-forming] 9, transcript variant X1
LOC106321253	XM_013759558.1	1.0649	894.916	840.373	9.71489	1.52608e-16	2.02955e-13	Up	tetraketide alpha-pyrone reductase 1, transcript variant X1
LOC106321978	XM_013760186.1	0.983303	525.779	534.707	9.0626	1.14773e-12	7.32536e-10	Up	uncharacterized LOC106308296
LOC106321978	XM_013760186.1	9.58414	485.49	50.6556	5.66265	6.24605e-08	1.73494e-05	Up	polygalacturonase inhibitor 2-like
LOC106322673	XM_013760774.1	15.7329	257.296	16.3541	4.03158	0.000451157	0.0403831	Up	probable glucan endo-1,3-beta-glucosidase A6
LOC106322673	XM_013760774.1	9.58414	237.58	24.7889	4.63162	0.000429736	0.0364089	Up	pentatricopeptide repeat-containing protein MRL1, chloroplastic, transcript variant X2
LOC106324854	XM_013762846.1	63.9147	1255.97	19.6507	4.29651	2.36618e-10	1.09688e-07	Up	hypersensitive-induced response protein 3-like
LOC106324854	XM_013762846.1	91.5817	1159.73	12.6633	3.66258	2.13289e-07	5.03259e-05	Up	uncharacterized LOC106343349
LOC106325028	XM_013763047.1	1.96661	163.734	83.257	6.3795	0.000204867	0.0206457	Up	ubiquitin receptor RAD23d-like, transcript variant X2
LOC106325028	XM_013763047.1	0.01	151.187	15118.7	13.884	0.000116576	0.012269	Up	histone-lysine N-methyltransferase set1-like
LOC106325142	XM_013763163.1	22.616	489.168	21.6293	4.43491	9.15932e-07	0.000195809	Up	acanthoscurrin-2-like
LOC106325142	XM_013763163.1	21.2981	451.684	21.2077	4.40652	6.86286e-06	0.00109524	Up	non-specific lipid-transfer protein-like protein At2g13820
LOC106325299	XM_013763341.1	108.163	671.207	6.20549	2.63355	0.000217903	0.0217602	Up	protein 108
LOC106325299	XM_013763341.1	52.1803	619.774	11.8776	3.57017	1.54524e-05	0.00220373	Up	polygalacturonase inhibitor 2-like
LOC106325323	XM_013763362.1	363.822	5594.41	15.3768	3.94268	5.11379e-11	2.55916e-08	Up	alpha-dioxygenase 1-like, transcript variant X2
LOC106325323	XM_013763362.1	336.51	5165.72	15.3509	3.94025	1.0574e-08	3.5697e-06	Up	cytochrome P450 79B1
LOC106325610	XM_013763655.1	0.983303	423.064	430.248	8.74902	1.18179e-10	5.65707e-08	Up	probable beta-1,3-galactosyltransferase 8, transcript variant X1
LOC106325610	XM_013763655.1	0.01	390.646	39064.6	15.2536	6.88338e-10	2.84991e-07	Up	uncharacterized LOC106304334
LOC106326060	XM_013764099.1	1.96661	150.513	76.5344	6.25804	0.000402631	0.0364573	Up	uncharacterized LOC106311062
LOC106326060	XM_013764099.1	0.01	138.98	13898	13.7626	0.000222008	0.021181	Up	alpha-aminoadipic semialdehyde synthase, transcript variant X3
LOC106326066	XM_013764104.1	2.94991	559.339	189.612	7.56691	4.73249e-12	2.77885e-09	Up	NAC transcription factor 29
LOC106326066	XM_013764104.1	0.01	516.478	51647.8	15.6564	3.24417e-12	1.95037e-09	Up	peroxidase 9
LOC106326123	XM_013764145.1	0.983303	645.782	656.748	9.3592	9.44854e-15	8.85328e-12	Up	tapetum-specific protein A9
LOC106326123	XM_013764145.1	0.01	596.298	59629.8	15.8637	1.61575e-13	1.31315e-10	Up	type III polyketide synthase B
LOC106326167	XM_013764190.1	502.468	2016.67	4.01353	2.00487	0.000296369	0.0280683	Up	basic endochitinase CHB4
LOC106326167	XM_013764190.1	253.447	1862.14	7.34725	2.8772	5.39656e-06	0.000887036	Up	uncharacterized LOC106317896
LOC106326191	XM_013764210.1	12.7829	376.283	29.4363	4.87953	2.58102e-06	0.000487835	Up	peroxidase 40
LOC106326191	XM_013764210.1	1.0649	347.449	326.273	8.34993	2.98314e-08	9.02904e-06	Up	uncharacterized LOC106311062
LOC106327005	XM_013764997.1	697.162	2767.2	3.96924	1.98886	0.000275898	0.0264712	Up	cytochrome P450 71A1-like
LOC106327005	XM_013764997.1	396.144	2555.16	6.45007	2.68932	1.56944e-05	0.00222187	Up	pathogenesis-related protein 5-like
LOC106327146	XM_013765215.1	61.9481	492.218	7.94566	2.99017	0.000219635	0.0218835	Up	uncharacterized LOC106308296
LOC106327146	XM_013765215.1	5.32452	454.501	85.36	6.41549	1.7582e-08	5.80167e-06	Up	cytochrome P450 714A1
LOC106327157	XM_013765228.1	306.791	1483.77	4.83644	2.27395	9.20212e-05	0.0107494	Up	F-box/kelch-repeat protein At1g80440
LOC106327157	XM_013765228.1	226.825	1370.08	6.04025	2.59461	5.55333e-05	0.00648189	Up	pathogenesis-related protein 5-like
LOC106327179	XM_013765250.1	256.642	1633.27	6.364	2.66993	5.31025e-06	0.000899454	Up	pathogenesis-related protein 5-like
LOC106327179	XM_013765250.1	308.822	1508.12	4.88345	2.2879	0.000254596	0.0233754	Up	UDP-glucosyl transferase 73B2-like
LOC106327533	XM_013765695.1	242.876	0.01	4.11733e-05	-14.5679	2.74937e-07	6.84065e-05	Down	fatty acyl-CoA reductase 2-like, transcript variant X2
LOC106327533	XM_013765695.1	132.048	0.01	7.573e-05	-13.6888	0.000241796	0.0226262	Down	cytochrome P450 703A2
LOC106328295	XM_013766712.1	47.1986	4487.93	95.0863	6.57116	8.0853e-22	2.96724e-18	Up	alpha-dioxygenase 1-like, transcript variant X2
LOC106328295	XM_013766712.1	0.01	4144.04	414404	18.6607	5.35841e-29	2.35165e-24	Up	extensin-3
LOC106328456	XM_013766899.1	1263.54	17733.1	14.0344	3.81089	4.1871e-08	1.27169e-05	Up	beta-D-glucopyranosyl abscisate beta-glucosidase-like
LOC106328456	XM_013766899.1	550.555	16374.2	29.7413	4.8944	1.28609e-07	3.41674e-05	Up	beta-D-glucopyranosyl abscisate beta-glucosidase-like
LOC106328472	XM_013766919.1	24.5826	1096.3	44.5968	5.47887	4.36561e-13	3.00401e-10	Up	protein STRICTOSIDINE SYNTHASE-LIKE 13, transcript variant X1
LOC106328472	XM_013766919.1	21.2981	1012.3	47.53	5.57077	1.39235e-11	8.14745e-09	Up	protein CER1-like 2
LOC106328756	XM_013767266.1	0.983303	214.583	218.227	7.76968	5.43975e-06	0.000917859	Up	F-box/kelch-repeat protein At2g44700-like
LOC106328756	XM_013767266.1	2.12981	198.14	93.0318	6.53965	9.54362e-05	0.0102909	Up	putative lipid-transfer protein DIR1
LOC106329156	XM_013767763.1	6.88312	1000.71	145.386	7.18374	2.41319e-16	2.7967e-13	Up	amyrin synthase LUP2-like
LOC106329156	XM_013767763.1	0.01	924.027	92402.7	16.4956	6.96831e-18	1.39008e-14	Up	GDSL esterase/lipase At4g18970
LOC106329389	XM_013768032.1	0.01	190.175	19017.5	14.215	4.9512e-06	0.000848428	Up	tetraketide alpha-pyrone reductase 1
LOC106329389	XM_013768032.1	0.01	175.603	17560.3	14.1	3.20555e-05	0.00408959	Up	uncharacterized protein At2g34160-like
LOC106329425	XM_013768076.1	2182.93	29.4924	0.0135105	-6.20978	5.18989e-19	9.52323e-16	Down	histidine-rich glycoprotein-like
LOC106329425	XM_013768076.1	792.289	27.2325	0.0343719	-4.86262	5.87654e-09	2.09678e-06	Down	cytochrome P450 704B1
LOC106329449	XM_013768106.1	2.94991	1336.31	453.001	8.82337	1.0498e-21	3.55633e-18	Up	protein CER1-like 2
LOC106329449	XM_013768106.1	26.6226	1233.91	46.3484	5.53445	1.85714e-12	1.23491e-09	Up	floral homeotic protein PISTILLATA-like, transcript variant X4
LOC106331613	XM_013770002.1	9003.12	509.507	0.0565923	-4.14325	4.44138e-11	2.24821e-08	Down	non-specific lipid-transfer protein 11
LOC106331613	XM_013770002.1	3920.98	470.465	0.119987	-3.05905	2.19314e-06	0.000411326	Down	probable glucan endo-1,3-beta-glucosidase A6
LOC106331916	XM_013770351.1	885.956	3609.26	4.07386	2.0264	0.00021593	0.0216121	Up	cytochrome P450 71A1-like
LOC106331916	XM_013770351.1	483.466	3332.69	6.89333	2.7852	1.05826e-05	0.00158854	Up	TSK-associating protein 1, transcript variant X2
LOC106331955	XM_013770397.1	1230.11	259.33	0.210818	-2.24593	0.000177505	0.0184802	Down	disease resistance-like protein CSA1, transcript variant X1
LOC106331955	XM_013770397.1	1485.54	239.458	0.161193	-2.63314	3.63203e-05	0.00455426	Down	AT-hook motif nuclear-localized protein 16
LOC106332502	XM_013770967.1	31.4657	327.468	10.4071	3.3795	0.000569087	0.049045	Up	transcription factor ABORTED MICROSPORES
LOC106332502	XM_013770967.1	12.7788	302.375	23.6621	4.56451	9.88954e-05	0.0106118	Up	ABC transporter G family member 26
LOC106332794	XM_013771289.1	1.96661	187.124	95.1509	6.57215	6.14564e-05	0.00771077	Up	putative fasciclin-like arabinogalactan protein 20
LOC106332794	XM_013771289.1	1.0649	172.786	162.255	7.34212	0.000135438	0.0140188	Up	bidirectional sugar transporter SWEET7
LOC106332930	XM_013771417.1	2710.97	76.2735	0.0281352	-5.15148	9.06281e-16	9.2818e-13	Down	probable LRR receptor-like serine/threonine-protein kinase At4g36180
LOC106332930	XM_013771417.1	1026.57	70.4289	0.0686062	-3.86552	1.30754e-07	3.41674e-05	Down	non-specific lipid-transfer protein-like protein At2g13820
LOC106332986	XM_013771464.1	727.644	21.3566	0.0293503	-5.09048	7.7267e-10	3.18015e-07	Down	probable glucan endo-1,3-beta-glucosidase A6
LOC106332986	XM_013771464.1	620.839	19.7201	0.0317636	-4.97648	4.16439e-08	1.21842e-05	Down	titin, transcript variant X4
LOC106333327	XM_013771788.1	0.983303	172.887	175.822	7.45797	5.25499e-05	0.00682668	Up	HUA2-like protein 1, transcript variant X6
LOC106333327	XM_013771788.1	0.01	159.639	15963.9	13.9625	7.45565e-05	0.00830473	Up	uncharacterized LOC106312742
LOC106333855	XM_013772246.1	422.82	19.3226	0.0456994	-4.45168	3.4355e-06	0.000620065	Down	short-chain dehydrogenase reductase ATA1
LOC106333855	XM_013772246.1	449.39	17.842	0.0397027	-4.65462	2.90261e-06	0.000522078	Down	short-chain dehydrogenase reductase ATA1
LOC106333993	XM_013772365.1	0.01	172.887	17288.7	14.0775	1.34519e-05	0.00204279	Up	bidirectional sugar transporter SWEET7
LOC106333993	XM_013772365.1	0.01	159.639	15963.9	13.9625	7.45565e-05	0.00830473	Up	uncharacterized LOC106313768
LOC106335095	XM_013773521.1	214.36	8782.64	40.9714	5.35655	7.01604e-16	7.35665e-13	Up	pathogenesis-related protein 1-like
LOC106335095	XM_013773521.1	53.2452	8109.65	152.308	7.25084	3.79352e-17	6.40331e-14	Up	pathogenesis-related protein 1-like
LOC106335495	XM_013774026.1	290.074	1813.28	6.25107	2.6441	4.76956e-06	0.000820495	Up	adenylyl-sulfate kinase 2, chloroplastic-like
LOC106335495	XM_013774026.1	39.4014	1674.33	42.4941	5.40919	2.48657e-13	1.98415e-10	Up	floral homeotic protein PISTILLATA-like, transcript variant X4
LOC106336182	XM_013774932.1	0.01	251.194	25119.4	14.6165	1.49845e-07	4.07348e-05	Up	uncharacterized LOC106304844
LOC106336182	XM_013774932.1	1.0649	231.946	217.809	7.76692	7.32541e-06	0.00115644	Up	LRR receptor-like serine/threonine-protein kinase ERECTA
LOC106337506	XM_013776615.1	0.01	300.009	30000.9	14.8727	9.8809e-09	3.48116e-06	Up	uncharacterized LOC106304334
LOC106337506	XM_013776615.1	0.01	277.02	27702	14.7577	1.64871e-07	4.18249e-05	Up	follicular dendritic cell secreted peptide
LOC106337549	XM_013776657.1	278.275	1353.6	4.86426	2.28222	0.000110286	0.0126153	Up	auxin-repressed 12.5 kDa protein-like
LOC106337549	XM_013776657.1	136.308	1249.88	9.16953	3.19685	2.29947e-06	0.000425809	Up	universal stress protein A-like protein
LOC106337750	XM_013776878.1	314.657	2039.05	6.48022	2.69604	2.49627e-06	0.00047797	Up	pathogenesis-related protein PR-4B-like
LOC106337750	XM_013776878.1	202.332	1882.8	9.3055	3.21808	5.63707e-07	0.000121272	Up	probable alpha,alpha-trehalose-phosphate synthase [UDP-forming] 8
LOC106339797	XM_013778671.1	0.983303	225.77	229.603	7.843	2.96017e-06	0.000552385	Up	ubiquitin receptor RAD23d-like, transcript variant X1
LOC106339797	XM_013778671.1	0.01	208.469	20846.9	14.3475	5.68283e-06	0.000927146	Up	F-box/kelch-repeat protein At2g44630-like
LOC106339887	XM_013778752.1	60.9648	674.258	11.0598	3.46725	4.4201e-06	0.000763359	Up	NAC transcription factor 29-like
LOC106339887	XM_013778752.1	41.5313	622.591	14.9909	3.90602	3.75396e-06	0.000651186	Up	peroxidase 9
LOC106340636	XM_013779478.1	0.983303	1411.57	1435.54	10.4874	6.02746e-24	2.65443e-20	Up	uncharacterized LOC106316036
LOC106340636	XM_013779478.1	2.12981	1303.4	611.982	9.25734	1.24812e-19	3.65174e-16	Up	uncharacterized LOC106327179, transcript variant X1
LOC106340722	XM_013779567.1	1.96661	483.066	245.634	7.94037	3.2759e-11	1.71747e-08	Up	stem-specific protein TSJT1-like
LOC106340722	XM_013779567.1	0.01	446.05	44605	15.4449	5.91545e-11	2.98404e-08	Up	autophagy-related protein 18f-like, transcript variant X2
LOC106340936	XM_013779760.1	0.01	129.156	12915.6	13.6568	0.000168047	0.0176625	Up	tetraketide alpha-pyrone reductase 1, transcript variant X2
LOC106340936	XM_013779760.1	0.01	119.26	11926	13.5418	0.000618577	0.0480486	Up	acanthoscurrin-2-like
LOC106341182	XM_013779994.1	0.01	131.19	13119	13.6794	0.000149523	0.0161789	Up	putative lipid-transfer protein DIR1
LOC106341182	XM_013779994.1	0.01	121.138	12113.8	13.5644	0.000561819	0.0445869	Up	non-specific lipid-transfer protein 11
LOC106341380	XM_013780166.1	0.983303	236.956	240.98	7.91277	1.61357e-06	0.000332782	Up	type III polyketide synthase A
LOC106341380	XM_013780166.1	6.38942	218.799	34.2439	5.09778	0.000325321	0.028785	Up	type III polyketide synthase B-like
LOC106341901	XM_013780648.1	221.243	2027.86	9.16574	3.19625	5.55161e-08	1.66318e-05	Up	chaperone protein dnaJ 11, chloroplastic
LOC106341901	XM_013780648.1	209.786	1872.47	8.92561	3.15795	8.51438e-07	0.00017626	Up	extensin-like
LOC106342281	XM_013781163.1	0.983303	636.63	647.44	9.3386	1.33281e-14	1.17391e-11	Up	CTP synthase 1, transcript variant X3
LOC106342281	XM_013781163.1	1.0649	587.846	552.018	9.10857	1.77546e-12	1.21663e-09	Up	NAC transcription factor 29
LOC106342377	XM_013781288.1	13.7662	832.907	60.5036	5.91895	1.99697e-12	1.23866e-09	Up	probable LRR receptor-like serine/threonine-protein kinase At1g29720, transcript variant X1
LOC106342377	XM_013781288.1	10.649	769.083	72.2209	6.17434	2.99212e-11	1.64144e-08	Up	beta-galactosidase 4-like
LOC106342645	XM_013781643.1	334.323	2821.1	8.43825	3.07694	7.70827e-08	2.20431e-05	Up	uncharacterized LOC106304168
LOC106342645	XM_013781643.1	193.813	2604.93	13.4405	3.74851	9.62158e-09	3.29949e-06	Up	endochitinase CH25-like
LOC106343201	XM_013782351.1	37.3655	1880.4	50.3244	5.65319	1.75209e-16	2.08542e-13	Up	uncharacterized LOC106317896
LOC106343201	XM_013782351.1	0.01	1736.31	173631	17.4057	2.37369e-24	1.4882e-20	Up	pathogenesis-related protein 5-like
LOC106343279	XM_013782447.1	9.83303	894.943	91.0139	6.50802	3.79554e-14	3.0954e-11	Up	TELO2-interacting protein 1 homolog, transcript variant X2
LOC106343279	XM_013782447.1	4.25962	826.366	194	7.59991	6.50368e-14	5.9464e-11	Up	amyrin synthase LUP2-like
LOC106343349	XM_013782530.1	238.943	1472.59	6.16293	2.62362	1.00114e-05	0.00158594	Up	BOI-related E3 ubiquitin-protein ligase 1-like, transcript variant X4
LOC106343349	XM_013782530.1	226.825	1359.75	5.99471	2.58369	6.01442e-05	0.00694618	Up	probable cysteine proteinase At4g11320
LOC106319788	XM_013758184.1	0.01	636.677	63667.7	15.9583	3.91922e-14	3.73919e-11	Up	50S ribosomal protein L29, chloroplastic-like
LOC106319788	XM_013758184.1	3140.67	689.513	0.219543	-2.18742	7.06532e-05	0.00861911	Down	50S ribosomal protein L29, chloroplastic-like
LOC106322623	XM_013760703.1	1573.93	287.35	0.182569	-2.45349	9.24369e-05	0.00999206	Down	36.4 kDa proline-rich protein-like, transcript variant X1
LOC106322623	XM_013760703.1	6.88312	311.196	45.2115	5.49862	3.34771e-06	0.000606707	Up	36.4 kDa proline-rich protein-like, transcript variant X1
LOC106325660	XM_013763724.1	1.0649	601.932	565.245	9.14273	1.08653e-12	7.69108e-10	Up	ribulose bisphosphate carboxylase small chain 1A, chloroplastic-like
LOC106325660	XM_013763724.1	9580.32	651.884	0.0680441	-3.87739	5.95653e-10	2.59723e-07	Down	ribulose bisphosphate carboxylase small chain 1A, chloroplastic-like
LOC106325710	XM_013763768.1	0.01	317.399	31739.9	14.954	2.20581e-08	6.91474e-06	Up	ribulose bisphosphate carboxylase small chain 1A, chloroplastic-like
LOC106325710	XM_013763768.1	3670.67	343.739	0.0936448	-3.41666	3.8929e-09	1.44067e-06	Down	ribulose bisphosphate carboxylase small chain 1A, chloroplastic-like
LOC106335669	XM_013774254.1	2.12981	991.639	465.6	8.86295	7.7376e-17	1.09542e-13	Up	probable inactive serine/threonine-protein kinase fnkC, transcript variant X2
LOC106335669	XM_013774254.1	4197.72	1073.93	0.255837	-1.9667	0.00033869	0.0316679	Down	probable inactive serine/threonine-protein kinase fnkC, transcript variant X2
LOC106340176	XM_013779042.1	1159.68	243.214	0.209725	-2.25343	0.000496874	0.0406077	Down	mitochondrial import inner membrane translocase subunit TIM9-like
LOC106340176	XM_013779042.1	0.01	263.398	26339.8	14.685	7.53114e-08	2.16774e-05	Up	mitochondrial import inner membrane translocase subunit TIM9-like
LOC106343410	XM_013782611.1	8.51923	277.02	32.517	5.02312	7.05374e-05	0.00793763	Up	uncharacterized LOC106343410, transcript variant X3
LOC106343410	XM_013782611.1	1882.04	300.009	0.159406	-2.64922	4.22253e-06	0.00073792	Down	uncharacterized LOC106343410, transcript variant X3
LOC106306220	XM_013742756.1	0.01	2207.71	220771	17.7522	2.31949e-26	3.39318e-22	Up	uncharacterized LOC106306220, transcript variant X1
LOC106306220	XM_013742758.1	0.01	438.318	43831.8	15.4197	7.83664e-12	4.31397e-09	Up	uncharacterized LOC106306220, transcript variant X3
Notice: Red indicated the genes and their relative expression levels between Bro-12 VS. Bro-10.Black indicates the genes and their relative expression levels between Bro-12 VS. Bro-11.
