# Supplementary material for: Transcriptome and DNA methylome reveal insights into yield heterosis in the curds of broccoli (Brassica oleracea L var. italic)
Source: BMC Plant Biol. 2018 Aug 13;18:168. doi: 10.1186/s12870-018-1384-4 (PMC6090608; doi:10.1186/s12870-018-1384-4)
Supplement: Supplementary file 2 — Data set 1. DEGs detected by pairwise comparison in NKR-06 and two parents. Data set 2. DEGs detected by pairwise comparison in Bro-12 and two parents. Data set 3. DEGs in the hybrids compared with both parents. Data set 4. Non-additively expressed genes in two hybrid triads. Data set 5. GO functional annotation of the DEGs in the NKR-04/− 05/− 06 hybrid triad. Data set 6. GO functional annotation of the DEGs in the Bro-10/− 11/− 12 hybrid triad. Data set 7. DNA methylation of CG and CHG sites detected in the hybrid broccoli and their parents. Data set 8. Differential DNA methylation levels of CG and CHG sites in NKR-06 hybrid triad. Data set 9. Genes with different methylation levels in NKR-06 hybrid triad. Data set 10 Differential DNA methylation levels of CG and CHG sites in Bro-12 hybrid triad. Data set 11. Genes with differential methylation levels in Bro-12 hybrid triad. (ZIP 5944 kb) [file 12870_2018_1384_MOESM2_ESM.zip › data set 3.xlsx]

## Sheet: DEGs in NKR-06 hybrid triad
Transcriptome and DNA methylome reveal insights into yield heterosis in the curds of broccoli (Brassica oleracea L var. italic) Hui Li2, Jiye Yuan1, Mei Wu1, Zhanpin Han2, Lihong Li1, Hanmin Jiang3, Yinglan Jia1, Xue Han1, Min Liu4, Deling Sun3, Chengbin Chen1, Wenqin Song1, Chunguo Wang1** 1College of Life Sciences, Nankai University, Tianjin, China 2College of Horticulture and Landscape, Tianji…
Data set 3 DEGs in the hybrids compared with both parents.
DEGs in the hybrids compared with both parents in the NKR-04/-05/-06 hybrid triad
		Relative expression levels (Corrected P value < 0.05)
Gene ID	Transcript ID	log2FoldChange(NKR-06/NKR-04)	log2FoldChange(NKR-06/NKR-05)	Functional annotation
LOC106292846	XM_013728508.1	1.47352	2.66501	extensin-like
LOC106293335	XM_013729001.1	14.2481	7.71536	cytochrome P450 703A2
LOC106293435	XM_013729112.1	9.96477	3.76582	probable beta-1,3-galactosyltransferase 8, transcript variant X1
LOC106293620	XM_013729296.1	15.1277	7.59491	fatty acyl-CoA reductase 2
LOC106294051	XM_013729666.1	-2.44655	-3.39313	peroxisomal (S)-2-hydroxy-acid oxidase GLO3-like, transcript variant X3
LOC106294486	XM_013730046.1	-5.30127	-4.08157	uncharacterized LOC106294486, transcript variant X3
LOC106294554	XM_013730140.1	14.2269	14.3236	fatty acyl-CoA reductase 2-like, transcript variant X1
LOC106294554	XM_013730141.1	13.7613	13.858	fatty acyl-CoA reductase 2-like, transcript variant X2
LOC106295252	XM_013731105.1	-2.29762	-2.84189	flavonol synthase/flavanone 3-hydroxylase-like
LOC106295349	XM_013731223.1	-2.76786	-4.74702	alpha-dioxygenase 1-like, transcript variant X1
LOC106296011	XM_013732053.1	-14.9693	-14.8726	probable H/ACA ribonucleoprotein complex subunit 1, transcript variant X2
LOC106296272	XM_013732375.1	1.74347	2.62148	uncharacterized LOC106296272
LOC106296668	XM_013732860.1	-4.94593	-6.94807	beta-D-glucopyranosyl abscisate beta-glucosidase-like
LOC106296939	XM_013733201.1	13.9539	14.0506	metal transporter Nramp1-like
LOC106297038	XM_013733318.1	-1.67851	-2.85678	caffeic acid 3-O-methyltransferase-like
LOC106297095	XM_013733372.1	3.60858	4.6833	WAT1-related protein At1g70260-like, transcript variant X1
LOC106299033	XM_013735162.1	14.139	6.60628	probable glucan endo-1,3-beta-glucosidase A6
LOC106299122	XM_013735259.1	13.9279	6.39518	cytochrome P450 704B1
LOC106299356	XM_013735463.1	15.1428	7.02509	histidine-rich glycoprotein-like
LOC106300012	XM_013736052.1	14.6596	14.7563	UDP-glucose:glycoprotein glucosyltransferase, transcript variant X2
LOC106300202	XM_013736298.1	2.17519	3.48652	nitrate reductase [NADH], clone PBNBR1412
LOC106300388	XM_013736519.1	3.33621	2.95804	22.0 kDa heat shock protein-like
LOC106300402	XM_013736539.1	16.3098	16.4065	probable LRR receptor-like serine/threonine-protein kinase At4g36180
LOC106300734	XM_013736944.1	15.4039	7.28624	defensin-like protein 5
LOC106301222	XM_013737574.1	-4.07141	-6.34532	probable 6-phosphogluconolactonase 3
LOC106301837	XM_013738318.1	-1.86348	3.33711	MLP-like protein 328
LOC106301951	XM_013738444.1	1.80322	3.91067	superoxide dismutase [Fe] 1, chloroplastic-like
LOC106301979	XM_013738481.1	4.99245	2.85069	peptidyl-prolyl cis-trans isomerase FKBP65
LOC106301994	XM_013738499.1	8.64284	4.62676	acanthoscurrin-2-like
LOC106302012	XM_013738518.1	15.2234	6.69063	non-specific lipid-transfer protein 11
LOC106302078	XM_013738593.1	17.9312	5.56556	uncharacterized LOC106302078
LOC106302779	XM_013739216.1	-2.01278	-3.39988	cytochrome P450 79B1
LOC106303859	XM_013740202.1	1.9068	2.54144	uncharacterized LOC106303859
LOC106304334	XM_013740742.1	18.092	8.23733	uncharacterized LOC106304334
LOC106304730	XM_013741127.1	3.1869	2.90384	tetraketide alpha-pyrone reductase 1, transcript variant X1
LOC106304785	XM_013741176.1	15.0654	8.53268	type III polyketide synthase B-like
LOC106305335	XM_013741715.1	16.5417	5.42403	putative lipid-transfer protein DIR1
LOC106305368	XM_013741746.1	14.2551	6.13738	uncharacterized LOC106305368
LOC106305642	XM_013741994.1	-5.24489	-5.23167	uncharacterized LOC106305642, transcript variant X2
LOC106306863	XM_013743636.1	13.7711	-4.2877	tyrosine decarboxylase 1-like
LOC106307751	XM_013744796.1	14.6437	4.41056	FAS1 domain-containing protein SELMODRAFT_448915
LOC106308010	XM_013745120.1	-1.82782	5.44037	uncharacterized LOC106308010, transcript variant X1
LOC106308108	XM_013745239.1	14.234	5.70128	hsp70-Hsp90 organizing protein 2
LOC106308296	XM_013745449.1	10.0595	6.25286	uncharacterized LOC106308296
LOC106309095	XM_013746165.1	5.19694	15.1897	uncharacterized protein DDB_G0288133, transcript variant X1
LOC106309614	XM_013746676.1	-4.3368	-5.02323	probable apyrase 5, transcript variant X1
LOC106309614	XM_013746677.1	-14.326	-14.5952	probable apyrase 5, transcript variant X2
LOC106309746	XM_013746862.1	-4.07141	-4.75388	quercetin 3-O-methyltransferase 1-like
LOC106310335	XM_013747566.1	8.93877	4.00286	probable glucan endo-1,3-beta-glucosidase A6
LOC106310361	XM_013747589.1	-2.11418	14.4785	selenium-binding protein 1-like, transcript variant X2
LOC106310492	XM_013747759.1	15.8699	4.81363	ABC transporter G family member 26
LOC106311062	XM_013748289.1	15.9539	6.25125	uncharacterized LOC106311062
LOC106311132	XM_013748359.1	6.17978	15.0026	histone-lysine N-methyltransferase set1-like
LOC106312354	XM_013749844.1	-15.2099	-14.9194	pollen-specific protein SF21, transcript variant X3
LOC106312443	XM_013749968.1	7.50791	7.70128	transcription factor MYB35, transcript variant X2
LOC106312742	XM_013750368.1	15.7856	5.79342	uncharacterized LOC106312742
LOC106312775	XM_013750431.1	-14.6977	-14.7842	ABC transporter E family member 2, transcript variant X2
LOC106315480	XM_013753220.1	16.8237	4.12102	uncharacterized LOC106315480
LOC106315966	XM_013753820.1	2.87704	2.36122	17.6 kDa class II heat shock protein-like
LOC106316360	XM_013754236.1	16.744	4.65666	4-coumarate--CoA ligase-like 1
LOC106316401	XM_013754283.1	14.139	14.2357	ubiquitin receptor RAD23d-like, transcript variant X2
LOC106317211	XM_013755061.1	-2.14305	14.547	two-component response regulator-like APRR7, transcript variant X3
LOC106317729	XM_013755492.1	1.89854	3.79098	protein CHROMATIN REMODELING 4, transcript variant X2
LOC106317960	XM_013755786.1	-1.51162	9.80199	20 kDa chaperonin, chloroplastic-like, transcript variant X3
LOC106318550	XM_013756573.1	-2.5503	13.7563	bis(5'-adenosyl)-triphosphatase, transcript variant X2
LOC106318810	XM_013756945.1	-3.3722	-2.89109	protein TRANSPARENT TESTA 12-like
LOC106318876	XM_013757029.1	13.6384	13.7351	pumilio homolog 18-like
LOC106319239	XM_013757516.1	17.5693	4.49742	tapetum-specific protein A9
LOC106319870	XM_013758271.1	13.9366	6.40389	probable sodium-coupled neutral amino acid transporter 6, transcript variant X1
LOC106319955	XM_013758338.1	-3.45414	-3.94466	uncharacterized LOC106319955
LOC106320172	XM_013758542.1	14.3231	5.20544	uncharacterized protein At2g34160-like
LOC106320737	XM_013759102.1	4.68276	8.68349	uncharacterized LOC106320737, transcript variant X1
LOC106321253	XM_013759558.1	10.4214	4.8074	protein STRICTOSIDINE SYNTHASE-LIKE 13-like
LOC106321402	XM_013759679.1	-3.11032	-4.29673	lipoxygenase 2, chloroplastic-like
LOC106322623	XM_013760709.1	-1.96202	14.6356	36.4 kDa proline-rich protein-like, transcript variant X2
LOC106322791	XM_013760926.1	1.54768	3.21527	WAT1-related protein At1g70260
LOC106322968	XM_013761118.1	3.39007	3.36743	17.6 kDa class II heat shock protein
LOC106323089	XM_013761262.1	6.6976	16.6903	uncharacterized LOC106323089, transcript variant X2
LOC106324303	XM_013762348.1	5.59304	9.10834	ubiquitin-conjugating enzyme E2 11-like, transcript variant X2
LOC106325610	XM_013763655.1	15.1652	4.82513	monocopper oxidase-like protein SKS1
LOC106325683	XM_013763745.1	-15.8294	-14.3368	uncharacterized LOC106325683
LOC106326066	XM_013764104.1	15.7808	5.24802	non-specific lipid-transfer protein 2-like
LOC106326123	XM_013764145.1	15.7164	6.37632	putative fasciclin-like arabinogalactan protein 20
LOC106326191	XM_013764210.1	14.7315	7.19878	serine/threonine-protein kinase CDL1-like
LOC106326764	XM_013764686.1	-2.6268	-3.37832	uncharacterized LOC106326764
LOC106326824	XM_013764757.1	5.82038	5.59871	proteasome subunit beta type-1-like
LOC106327042	XM_013765048.1	7.74237	6.35078	beta carbonic anhydrase 2, chloroplastic, transcript variant X2
LOC106328295	XM_013766712.1	9.10403	4.58315	protein 108
LOC106328472	XM_013766919.1	5.5334	6.27931	uncharacterized LOC106328472
LOC106328566	XM_013767039.1	5.42303	2.42905	aquaporin PIP2-2-like
LOC106329156	XM_013767763.1	6.01937	4.77978	tetraketide alpha-pyrone reductase 1
LOC106329389	XM_013768032.1	14.1315	14.2281	AT-hook motif nuclear-localized protein 16-like
LOC106329449	XM_013768106.1	16.8178	10.2851	type III polyketide synthase B
LOC106331773	XM_013770186.1	-2.69863	-3.09695	peroxidase 22-like
LOC106331860	XM_013770289.1	3.70869	6.6025	short-chain dehydrogenase TIC 32, chloroplastic-like
LOC106332165	XM_013770632.1	7.80191	2.87058	22.0 kDa heat shock protein
LOC106332445	XM_013770903.1	2.07737	2.76421	root meristem growth factor 9, transcript variant X1
LOC106332590	XM_013771065.1	-3.11464	-3.05613	glutamate synthase 1 [NADH], chloroplastic, transcript variant X3
LOC106332946	XM_013771431.1	-1.39832	10.8845	nucleolin 2-like
LOC106333327	XM_013771788.1	13.9539	14.0506	probable E3 ubiquitin-protein ligase ARI15
LOC106335580	XM_013774135.1	2.35662	8.46487	17.6 kDa class I heat shock protein 3
LOC106336903	XM_013775878.1	-1.70368	17.0845	histone H3.2-like
LOC106337619	XM_013776727.1	2.25668	3.21361	glycine-rich protein DOT1-like
LOC106337685	XM_013776809.1	-2.33108	-2.79297	defensin-like protein 2, transcript variant X1
LOC106339333	XM_013778124.1	-14.3186	-15.3368	UDP-glucuronic acid decarboxylase 6, transcript variant X2
LOC106339797	XM_013778671.1	13.6805	13.7772	probable LRR receptor-like serine/threonine-protein kinase At4g36180
LOC106340066	XM_013778934.1	-6.44992	-7.08489	tropinone reductase homolog At2g30670-like
LOC106340636	XM_013779478.1	9.36979	8.56316	type III polyketide synthase A
LOC106340642	XM_013779486.1	13.8377	13.9344	putative galacturonosyltransferase 2
LOC106341182	XM_013779994.1	13.6909	13.7876	F-box/kelch-repeat protein At2g44700-like
LOC106341891	XM_013780638.1	-4.70677	-6.31987	ubiquitin-activating enzyme E1 1, transcript variant X2
LOC106342281	XM_013781163.1	9.79982	9.9932	AT-hook motif nuclear-localized protein 16
LOC106342377	XM_013781288.1	9.03516	5.7691	probable glucan endo-1,3-beta-glucosidase A6
LOC106343201	XM_013782351.1	17.51	4.51779	mavicyanin
LOC106343279	XM_013782447.1	16.7564	5.31672	ctenidin-1

## Sheet: DEGs in Bro-12 hybrid triad
Data set 3 DEGs in the hybrids compared with both parents.
DEGs in the hybrids compared with both parents in the Bro-10/-11/-12 hybrid triad
		Relative expression levels (Corrected P value < 0.05)
Gene ID	Transcript ID	log2FoldChange(Bro-12/Bro-10)	log2FoldChange(Bro-12/Bro-11)	Functional annotation
LOC106293146	XM_013728820.1	-6.31367	-7.47498	pathogenesis-related protein 5-like
LOC106293237	XM_013728890.1	-5.68924	-5.12933	pathogenesis-related protein 5-like
LOC106293335	XM_013729001.1	14.8569	8.35236	cytochrome P450 703A2
LOC106293435	XM_013729112.1	9.88599	6.94609	probable beta-1,3-galactosyltransferase 8, transcript variant X1
LOC106293620	XM_013729296.1	8.9007	4.60717	fatty acyl-CoA reductase 2
LOC106293638	XM_013729308.1	6.87925	5.78735	transcription factor bHLH89
LOC106294124	XM_013729727.1	7.33819	15.1878	protein YLS3-like
LOC106294491	XM_013730052.1	3.22492	3.37799	probable LRR receptor-like serine/threonine-protein kinase At1g29720, transcript variant X1
LOC106294554	XM_013730141.1	13.8105	13.9255	fatty acyl-CoA reductase 2-like, transcript variant X2
LOC106294771	XM_013730423.1	13.7528	13.8678	uncharacterized LOC106294771, transcript variant X3
LOC106295349	XM_013731223.1	-2.12829	-2.28545	alpha-dioxygenase 1-like, transcript variant X1
LOC106295349	XM_013731224.1	-2.83957	-3.00084	alpha-dioxygenase 1-like, transcript variant X2
LOC106295741	XM_013731716.1	13.5755	13.6905	probable glucan endo-1,3-beta-glucosidase A6
LOC106296054	XM_013732101.1	6.04095	4.68601	amyrin synthase LUP2-like, transcript variant X1
LOC106296375	XM_013732500.1	4.91513	3.51647	amyrin synthase LUP2-like
LOC106296616	XM_013732794.1	-2.98009	-2.45099	cytosolic sulfotransferase 16-like
LOC106296668	XM_013732860.1	-3.24483	-4.36195	beta-D-glucopyranosyl abscisate beta-glucosidase-like
LOC106296725	XM_013732946.1	-2.83273	-2.24752	glucan endo-1,3-beta-glucosidase, acidic isoform-like
LOC106296939	XM_013733201.1	14.466	14.581	metal transporter Nramp1-like
LOC106297170	XM_013733449.1	14.6138	14.7288	short-chain dehydrogenase reductase ATA1
LOC106298110	XM_013734199.1	6.86731	6.41927	peroxidase 40
LOC106298250	XM_013734345.1	14.3986	7.89407	titin, transcript variant X4
LOC106298351	XM_013734458.1	4.58409	4.07715	NAC transcription factor 29-like
LOC106298501	XM_013734634.1	-5.33525	-7.00453	extensin-like
LOC106298676	XM_013734818.1	4.74139	4.60885	NAC transcription factor 29
LOC106298792	XM_013734928.1	7.08101	5.76355	peroxidase 9
LOC106299033	XM_013735162.1	9.08768	15.9373	probable glucan endo-1,3-beta-glucosidase A6
LOC106299122	XM_013735259.1	14.6406	8.13605	cytochrome P450 704B1
LOC106299356	XM_013735463.1	14.7577	7.25315	histidine-rich glycoprotein-like
LOC106299544	XM_013735620.1	15.2185	5.39199	non-specific lipid-transfer protein-like protein At2g13820
LOC106300402	XM_013736539.1	16.5361	16.6511	probable LRR receptor-like serine/threonine-protein kinase At4g36180
LOC106300542	XM_013736705.1	3.12107	2.44377	F-box/kelch-repeat protein At1g80440
LOC106300644	XM_013736835.1	-2.98246	-2.22444	TSK-associating protein 1, transcript variant X2
LOC106300734	XM_013736944.1	14.782	6.69244	defensin-like protein 5
LOC106300972	XM_013737270.1	-2.9888	-3.24272	extensin-3
LOC106301773	XM_013738245.1	2.73778	2.6944	chaperone protein dnaJ 11, chloroplastic
LOC106301886	XM_013738370.1	6.65776	4.56586	cytochrome P450 714A1
LOC106301994	XM_013738499.1	15.9412	5.73616	acanthoscurrin-2-like
LOC106302012	XM_013738518.1	14.9625	4.65062	non-specific lipid-transfer protein 11
LOC106302078	XM_013738593.1	17.8558	8.1813	uncharacterized LOC106302078
LOC106302172	XM_013738703.1	-3.05951	-2.60601	adenylyl-sulfate kinase 2, chloroplastic-like
LOC106302779	XM_013739216.1	-2.71072	-2.39432	cytochrome P450 79B1
LOC106303597	XM_013739881.1	2.67915	2.64253	GDSL esterase/lipase At4g18970
LOC106304168	XM_013740563.1	-2.9011	-2.9695	uncharacterized LOC106304168
LOC106304334	XM_013740742.1	9.843	8.26568	uncharacterized LOC106304334
LOC106304730	XM_013741127.1	3.3696	3.01466	tetraketide alpha-pyrone reductase 1, transcript variant X1
LOC106304730	XM_013741134.1	13.9961	7.49153	tetraketide alpha-pyrone reductase 1, transcript variant X2
LOC106304785	XM_013741176.1	9.71185	9.94188	type III polyketide synthase B-like
LOC106304844	XM_013741230.1	8.38841	7.61844	uncharacterized LOC106304844
LOC106305335	XM_013741715.1	16.4495	8.35995	putative lipid-transfer protein DIR1
LOC106305880	XM_013742291.1	2.69372	2.6796	uncharacterized LOC106305880, transcript variant X1
LOC106306067	XM_013742531.1	4.24586	2.72265	beta-D-xylosidase 1
LOC106306220	XM_013742758.1	-2.60233	15.4197	uncharacterized LOC106306220, transcript variant X3
LOC106306281	XM_013742841.1	14.743	6.65345	transcription factor ABORTED MICROSPORES
LOC106307208	XM_013744091.1	-15.2776	-14.2849	BOI-related E3 ubiquitin-protein ligase 1-like, transcript variant X4
LOC106307362	XM_013744298.1	5.63233	4.1254	stem-specific protein TSJT1-like
LOC106307751	XM_013744796.1	5.54647	5.7765	FAS1 domain-containing protein SELMODRAFT_448915
LOC106308108	XM_013745239.1	14.197	14.312	hsp70-Hsp90 organizing protein 2
LOC106308296	XM_013745449.1	6.86126	7.0913	uncharacterized LOC106308296
LOC106308614	XM_013745775.1	2.73027	2.02772	chaperone protein dnaJ 11, chloroplastic-like
LOC106309095	XM_013746165.1	15.0289	8.52432	uncharacterized protein DDB_G0288133, transcript variant X1
LOC106310335	XM_013747566.1	7.98848	5.89658	probable glucan endo-1,3-beta-glucosidase A6
LOC106310492	XM_013747759.1	8.3084	6.079	ABC transporter G family member 26
LOC106310570	XM_013747813.1	4.56579	15.2227	alpha-aminoadipic semialdehyde synthase, transcript variant X3
LOC106310793	XM_013748013.1	13.733	13.8481	putative F-box/kelch-repeat protein At2g29810
LOC106310927	XM_013748152.1	14.123	14.238	glucan endo-1,3-beta-glucosidase 2
LOC106311062	XM_013748289.1	15.2501	6.74555	uncharacterized LOC106311062
LOC106311132	XM_013748359.1	8.21087	15.0605	histone-lysine N-methyltransferase set1-like
LOC106311637	XM_013748875.1	3.61455	4.24794	small nuclear ribonucleoprotein Sm D2-like, transcript variant X2
LOC106311744	XM_013749016.1	3.09691	2.85594	probable alpha,alpha-trehalose-phosphate synthase [UDP-forming] 9, transcript variant X1
LOC106312443	XM_013749968.1	14.2605	7.75594	transcription factor MYB35, transcript variant X2
LOC106312742	XM_013750368.1	15.6824	5.47743	uncharacterized LOC106312742
LOC106313126	XM_013750867.1	-2.9937	-2.56472	cytochrome P450 71A1-like
LOC106313768	XM_013751677.1	14.6353	4.6713	uncharacterized LOC106313768
LOC106313834	XM_013751752.1	3.17763	3.34626	21 kDa protein
LOC106315480	XM_013753220.1	8.06648	7.88147	uncharacterized LOC106315480
LOC106315984	XM_013753838.1	3.87087	3.75298	basic leucine zipper 1-like
LOC106316036	XM_013753898.1	3.65274	2.4339	uncharacterized LOC106316036
LOC106316360	XM_013754236.1	10.2332	7.46327	4-coumarate--CoA ligase-like 1
LOC106316401	XM_013754282.1	13.743	7.23841	ubiquitin receptor RAD23d-like, transcript variant X1
LOC106316401	XM_013754283.1	14.123	7.61844	ubiquitin receptor RAD23d-like, transcript variant X2
LOC106316687	XM_013754575.1	14.1381	14.2531	bidirectional sugar transporter SWEET7
LOC106316757	XM_013754632.1	6.65776	5.30282	bidirectional sugar transporter SWEET3-like, transcript variant X3
LOC106317741	XM_013755506.1	5.96151	14.3961	HUA2-like protein 1, transcript variant X6
LOC106317896	XM_013755701.1	2.19483	2.50051	uncharacterized LOC106317896
LOC106318685	XM_013756773.1	4.16826	2.3394	uncharacterized LOC106318685, transcript variant X2
LOC106319014	XM_013757211.1	3.24997	9.18044	protein STRUBBELIG-RECEPTOR FAMILY 2, transcript variant X1
LOC106319239	XM_013757516.1	8.56002	4.82042	tapetum-specific protein A9
LOC106319788	XM_013758184.1	15.9583	-2.18742	50S ribosomal protein L29, chloroplastic-like
LOC106320172	XM_013758542.1	14.5247	5.6982	uncharacterized protein At2g34160-like
LOC106321253	XM_013759558.1	9.71489	8.94492	protein STRICTOSIDINE SYNTHASE-LIKE 13-like
LOC106321978	XM_013760186.1	5.66265	9.0626	LRR receptor-like serine/threonine-protein kinase ERECTA
LOC106322623	XM_013760703.1	-2.45349	5.49862	36.4 kDa proline-rich protein-like, transcript variant X1
LOC106322673	XM_013760774.1	4.63162	4.03158	autophagy-related protein 18f-like, transcript variant X2
LOC106324854	XM_013762846.1	3.66258	4.29651	chaperone protein dnaJ 8, chloroplastic-like
LOC106325028	XM_013763047.1	13.884	6.3795	bidirectional sugar transporter SWEET15-like, transcript variant X1
LOC106325142	XM_013763163.1	4.40652	4.43491	dehydrin Rab18-like
LOC106325299	XM_013763341.1	3.57017	2.63355	fatty acid amide hydrolase-like, transcript variant X1
LOC106325323	XM_013763362.1	3.94025	3.94268	probable cysteine proteinase At4g11320
LOC106325610	XM_013763655.1	15.2536	8.74902	monocopper oxidase-like protein SKS1
LOC106325660	XM_013763724.1	9.14273	-3.87739	ribulose bisphosphate carboxylase small chain 1A, chloroplastic-like
LOC106325710	XM_013763768.1	14.954	-3.41666	ribulose bisphosphate carboxylase small chain 1A, chloroplastic-like
LOC106326060	XM_013764099.1	13.7626	6.25804	GDSL esterase/lipase 7
LOC106326066	XM_013764104.1	15.6564	7.56691	non-specific lipid-transfer protein 2-like
LOC106326123	XM_013764145.1	15.8637	9.3592	putative fasciclin-like arabinogalactan protein 20
LOC106326167	XM_013764190.1	2.8772	2.00487	floral homeotic protein PISTILLATA-like, transcript variant X4
LOC106326191	XM_013764210.1	8.34993	4.87953	serine/threonine-protein kinase CDL1-like
LOC106327005	XM_013764997.1	2.68932	1.98886	probable alpha,alpha-trehalose-phosphate synthase [UDP-forming] 8
LOC106327146	XM_013765215.1	6.41549	2.99017	beta-galactosidase 4-like
LOC106327157	XM_013765228.1	2.59461	2.27395	SNF1-related protein kinase regulatory subunit beta-1-like, transcript variant X2
LOC106327179	XM_013765250.1	2.2879	2.66993	uncharacterized LOC106327179, transcript variant X1
LOC106327533	XM_013765695.1	-13.6888	-14.5679	TELO2-interacting protein 1 homolog, transcript variant X2
LOC106328295	XM_013766712.1	18.6607	6.57116	protein 108
LOC106328456	XM_013766899.1	4.8944	3.81089	auxin-repressed 12.5 kDa protein-like
LOC106328472	XM_013766919.1	5.57077	5.47887	uncharacterized LOC106328472
LOC106328756	XM_013767266.1	6.53965	7.76968	putative transcription elongation factor SPT5 homolog 2
LOC106329156	XM_013767763.1	16.4956	7.18374	tetraketide alpha-pyrone reductase 1
LOC106329389	XM_013768032.1	14.1	14.215	AT-hook motif nuclear-localized protein 16-like
LOC106329425	XM_013768076.1	-4.86262	-6.20978	basic endochitinase CHB4
LOC106329449	XM_013768106.1	5.53445	8.82337	type III polyketide synthase B
LOC106331613	XM_013770002.1	-3.05905	-4.14325	pathogenesis-related protein 1-like
LOC106331916	XM_013770351.1	2.7852	2.0264	uncharacterized LOC106331916
LOC106331955	XM_013770397.1	-2.63314	-2.24593	endochitinase CH25-like
LOC106332502	XM_013770967.1	4.56451	3.3795	polygalacturonase inhibitor 2-like
LOC106332794	XM_013771289.1	7.34212	6.57215	probable glucan endo-1,3-beta-glucosidase A6
LOC106332930	XM_013771417.1	-3.86552	-5.15148	pathogenesis-related protein PR-4B-like
LOC106332986	XM_013771464.1	-4.97648	-5.09048	venom phosphodiesterase 2-like
LOC106333327	XM_013771788.1	13.9625	7.45797	probable E3 ubiquitin-protein ligase ARI15
LOC106333855	XM_013772246.1	-4.65462	-4.45168	UDP-glucosyl transferase 73B2-like
LOC106333993	XM_013772365.1	13.9625	14.0775	putative lipid-transfer protein DIR1
LOC106335095	XM_013773521.1	7.25084	5.35655	beta-galactosidase 4
LOC106335495	XM_013774026.1	5.40919	2.6441	hypersensitive-induced response protein 3-like
LOC106335669	XM_013774254.1	8.86295	-1.9667	probable inactive serine/threonine-protein kinase fnkC, transcript variant X2
LOC106336182	XM_013774932.1	7.76692	14.6165	disease resistance-like protein CSA1, transcript variant X1
LOC106337506	XM_013776615.1	14.7577	14.8727	putative lipid-transfer protein DIR1
LOC106337549	XM_013776657.1	3.19685	2.28222	universal stress protein A-like protein
LOC106337750	XM_013776878.1	3.21808	2.69604	protein CER1-like 2
LOC106339797	XM_013778671.1	14.3475	7.843	probable LRR receptor-like serine/threonine-protein kinase At4g36180
LOC106339887	XM_013778752.1	3.90602	3.46725	CTP synthase 1, transcript variant X3
LOC106340176	XM_013779042.1	-2.25343	14.685	mitochondrial import inner membrane translocase subunit TIM9-like
LOC106340636	XM_013779478.1	9.25734	10.4874	type III polyketide synthase A
LOC106340722	XM_013779567.1	15.4449	7.94037	follicular dendritic cell secreted peptide
LOC106340936	XM_013779760.1	13.5418	13.6568	F-box/kelch-repeat protein At2g44630-like
LOC106341182	XM_013779994.1	13.5644	13.6794	F-box/kelch-repeat protein At2g44700-like
LOC106341380	XM_013780166.1	5.09778	7.91277	pentatricopeptide repeat-containing protein MRL1, chloroplastic, transcript variant X2
LOC106341901	XM_013780648.1	3.15795	3.19625	protein STRICTOSIDINE SYNTHASE-LIKE 13, transcript variant X1
LOC106342281	XM_013781163.1	9.10857	9.3386	AT-hook motif nuclear-localized protein 16
LOC106342377	XM_013781288.1	6.17434	5.91895	probable glucan endo-1,3-beta-glucosidase A6
LOC106342645	XM_013781643.1	3.74851	3.07694	auxin-repressed 12.5 kDa protein-like
LOC106343201	XM_013782351.1	17.4057	5.65319	mavicyanin
LOC106343279	XM_013782447.1	7.59991	6.50802	ctenidin-1
LOC106343349	XM_013782530.1	2.58369	2.62362	uncharacterized LOC106343349
LOC106343410	XM_013782611.1	5.02312	-2.64922	uncharacterized LOC106343410, transcript variant X3

## Sheet: Common DEGs
Data set 3 DEGs in the hybrids compared with both parents
	Relative expression level
Transcript ID	NKR-06/NKR-04	NKR-06/NKR-05	Bro-12/Bro-10	Bro-12/Bro-11	Functional annotation
XM_013732860.1	➘	➘	➘	➘	beta-D-glucopyranosyl abscisate beta-glucosidase-like
XM_013731223.1	➘	➘	➘	➘	alpha-dioxygenase 1-like, transcript variant X1
XM_013739216.1	➘	➘	➘	➘	cytochrome P450 79B1
XM_013741127.1	➚	➚	➚	➚	tetraketide alpha-pyrone reductase 1, transcript variant X1
XM_013746165.1	➚	➚	➚	➚	uncharacterized protein DDB_G0288133, transcript variant X1
XM_013766919.1	➚	➚	➚	➚	uncharacterized LOC106328472
XM_013767763.1	➚	➚	➚	➚	tetraketide alpha-pyrone reductase 1
XM_013748359.1	➚	➚	➚	➚	histone-lysine N-methyltransferase set1-like
XM_013749968.1	➚	➚	➚	➚	transcription factor MYB35, transcript variant X2
XM_013738499.1	➚	➚	➚	➚	acanthoscurrin-2-like
XM_013747566.1	➚	➚	➚	➚	probable glucan endo-1,3-beta-glucosidase A6
XM_013781288.1	➚	➚	➚	➚	probable glucan endo-1,3-beta-glucosidase A6
XM_013766712.1	➚	➚	➚	➚	protein 108
XM_013779478.1	➚	➚	➚	➚	type III polyketide synthase A
XM_013781163.1	➚	➚	➚	➚	AT-hook motif nuclear-localized protein 16 (TEK)
XM_013729112.1	➚	➚	➚	➚	probable beta-1,3-galactosyltransferase 8, transcript variant X1
XM_013745449.1	➚	➚	➚	➚	uncharacterized LOC106308296
XM_013759558.1	➚	➚	➚	➚	protein STRICTOSIDINE SYNTHASE-LIKE 13-like
XM_013778671.1	➚	➚	➚	➚	probable LRR receptor-like serine/threonine-protein kinase At4g36180
XM_013779994.1	➚	➚	➚	➚	F-box/kelch-repeat protein At2g44700-like
XM_013730141.1	➚	➚	➚	➚	fatty acyl-CoA reductase 2-like, transcript variant X2
XM_013735259.1	➚	➚	➚	➚	cytochrome P450 704B1
XM_013733201.1	➚	➚	➚	➚	metal transporter Nramp1-like
XM_013771788.1	➚	➚	➚	➚	probable E3 ubiquitin-protein ligase ARI15
XM_013768032.1	➚	➚	➚	➚	AT-hook motif nuclear-localized protein 16-like (TEK)
XM_013735162.1	➚	➚	➚	➚	probable glucan endo-1,3-beta-glucosidase A6
XM_013754283.1	➚	➚	➚	➚	ubiquitin receptor RAD23d-like, transcript variant X2
XM_013745239.1	➚	➚	➚	➚	hsp70-Hsp90 organizing protein 2
XM_013729001.1	➚	➚	➚	➚	cytochrome P450 703A2
XM_013758542.1	➚	➚	➚	➚	uncharacterized protein At2g34160-like
XM_013744796.1	➚	➚	➚	➚	FAS1 domain-containing protein SELMODRAFT_448915
XM_013764210.1	➚	➚	➚	➚	serine/threonine-protein kinase CDL1-like
XM_013741176.1	➚	➚	➚	➚	type III polyketide synthase B-like
XM_013729296.1	➚	➚	➚	➚	fatty acyl-CoA reductase 2
XM_013735463.1	➚	➚	➚	➚	histidine-rich glycoprotein-like
XM_013763655.1	➚	➚	➚	➚	monocopper oxidase-like protein SKS1
XM_013738518.1	➚	➚	➚	➚	non-specific lipid-transfer protein 11
XM_013736944.1	➚	➚	➚	➚	defensin-like protein 5
XM_013764145.1	➚	➚	➚	➚	putative fasciclin-like arabinogalactan protein 20
XM_013764104.1	➚	➚	➚	➚	non-specific lipid-transfer protein 2-like
XM_013750368.1	➚	➚	➚	➚	uncharacterized LOC106312742
XM_013747759.1	➚	➚	➚	➚	ABC transporter G family member 26
XM_013748289.1	➚	➚	➚	➚	uncharacterized LOC106311062
XM_013736539.1	➚	➚	➚	➚	probable LRR receptor-like serine/threonine-protein kinase At4g36180
XM_013741715.1	➚	➚	➚	➚	putative lipid-transfer protein DIR1
XM_013754236.1	➚	➚	➚	➚	4-coumarate--CoA ligase-like 1
XM_013782447.1	➚	➚	➚	➚	ctenidin-1
XM_013768106.1	➚	➚	➚	➚	type III polyketide synthase B
XM_013753220.1	➚	➚	➚	➚	uncharacterized LOC106315480
XM_013782351.1	➚	➚	➚	➚	mavicyanin
XM_013757516.1	➚	➚	➚	➚	tapetum-specific protein A9
XM_013738593.1	➚	➚	➚	➚	uncharacterized LOC106302078
XM_013740742.1	➚	➚	➚	➚	uncharacterized LOC106304334
Notice: The downward red arrows indicated that the expression levels of genes in the hybrids significantly decreased compared to both parents.The upward black arrows indciated that the expression levels of genes in the hybrids signifcantly increased compared to the parents.
