# Supplementary material for: Transcriptome and DNA methylome reveal insights into yield heterosis in the curds of broccoli (Brassica oleracea L var. italic)
Source: BMC Plant Biol. 2018 Aug 13;18:168. doi: 10.1186/s12870-018-1384-4 (PMC6090608; doi:10.1186/s12870-018-1384-4)
Supplement: Supplementary file 2 — Data set 1. DEGs detected by pairwise comparison in NKR-06 and two parents. Data set 2. DEGs detected by pairwise comparison in Bro-12 and two parents. Data set 3. DEGs in the hybrids compared with both parents. Data set 4. Non-additively expressed genes in two hybrid triads. Data set 5. GO functional annotation of the DEGs in the NKR-04/− 05/− 06 hybrid triad. Data set 6. GO functional annotation of the DEGs in the Bro-10/− 11/− 12 hybrid triad. Data set 7. DNA methylation of CG and CHG sites detected in the hybrid broccoli and their parents. Data set 8. Differential DNA methylation levels of CG and CHG sites in NKR-06 hybrid triad. Data set 9. Genes with different methylation levels in NKR-06 hybrid triad. Data set 10 Differential DNA methylation levels of CG and CHG sites in Bro-12 hybrid triad. Data set 11. Genes with differential methylation levels in Bro-12 hybrid triad. (ZIP 5944 kb) [file 12870_2018_1384_MOESM2_ESM.zip › data set 4.xlsx]

## Sheet: NAGs in Bro-12 hybrid triad
Transcriptome and DNA methylome reveal insights into yield heterosis in the curds of broccoli (Brassica oleracea L var. italic) Hui Li2, Jiye Yuan1, Mei Wu1, Zhanpin Han2, Lihong Li1, Hanmin Jiang3, Yinglan Jia1, Xue Han1, Min Liu4, Deling Sun3, Chengbin Chen1, Wenqin Song1, Chunguo Wang1** 1College of Life Sciences, Nankai University, Tianjin, China 2College of Horticulture and Landscape, Tianji…
Data set 4 Non-additively expressed genes in two hybrid triads.
Non-additively expressed genes in Bro-10/-11/-12 hybrid triad
			Normalized expression levels		Relative expression levels
Serial number	Gene ID	Transcript ID	MPV	Bro-12	Fold change (Bro-12/MPV)	log2(Fold change)	P value	Corrected P value	up_down	Functional annotation
1	LOC106292273	XM_013727878.1	489.309	1831.7	3.74343	1.90436	2.81899e-05	0.00863856	Up	glycine-rich cell wall structural protein 1
2	LOC106293237	XM_013728890.1	417.705	9.56	0.022887	-5.44933	3.36463e-07	0.000174214	Down	pathogenesis-related protein 5-like
3	LOC106293335	XM_013729001.1	0.462737	302.096	652.846	9.3506	1.53443e-08	1.01649e-05	Up	cytochrome P450 703A2
4	LOC106293435	XM_013729112.1	4.71451	1025.79	217.581	7.76541	1.02128e-20	2.70622e-17	Up	probable beta-1,3-galactosyltransferase 8, transcript variant X1
5	LOC106293562	XM_013729242.1	4893.93	1106.09	0.226013	-2.14552	4.86655e-08	2.88452e-05	Down	early light-induced protein 2, chloroplastic, transcript variant X1
6	LOC106293620	XM_013729296.1	11.1928	518.152	46.2932	5.53273	1.60521e-08	1.04797e-05	Up	fatty acyl-CoA reductase 2
7	LOC106293638	XM_013729308.1	3.41344	255.252	74.7785	6.22455	1.23971e-05	0.0042307	Up	transcription factor bHLH89
8	LOC106294124	XM_013729727.1	1.09976	350.852	319.027	8.31754	2.93135e-09	2.2767e-06	Up	protein YLS3-like
9	LOC106294363	XM_013729915.1	4623.18	15365.8	3.32364	1.73276	2.61008e-08	1.63301e-05	Up	beta-galactosidase 1
10	LOC106294491	XM_013730052.1	75.7718	739.944	9.76543	3.28768	3.24998e-06	0.00129559	Up	probable LRR receptor-like serine/threonine-protein kinase At1g29720, transcript variant X1
11	LOC106294554	XM_013730141.1	0.01	146.268	14626.8	13.8363	5.91043e-05	0.0165371	Up	fatty acyl-CoA reductase 2-like, transcript variant X2
12	LOC106294590	XM_013730197.1	2193.84	5388.97	2.45641	1.29655	0.000182226	0.0428667	Up	F-box/LRR-repeat protein 2
13	LOC106294771	XM_013730423.1	0.01	140.532	14053.2	13.7786	8.59961e-05	0.0227874	Up	uncharacterized LOC106294771, transcript variant X3
14	LOC106294814	XM_013730484.1	1582.28	4195.89	2.65179	1.40697	0.000100561	0.0257964	Up	uncharacterized LOC106294814
15	LOC106295101	XM_013730888.1	2329.32	689.276	0.295913	-1.75676	7.08186e-05	0.0191857	Down	50S ribosomal protein L34, chloroplastic-like
16	LOC106295349	XM_013731224.1	2409.59	315.48	0.130927	-2.93317	7.46006e-10	6.72107e-07	Down	alpha-dioxygenase 1-like, transcript variant X2
17	LOC106295349	XM_013731223.1	2431.41	521.976	0.214681	-2.21974	8.58093e-07	0.000403175	Down	alpha-dioxygenase 1-like, transcript variant X1
18	LOC106296040	XM_013732082.1	1182.99	3563.97	3.01269	1.59105	2.73591e-05	0.00856329	Up	bifunctional nuclease 2, transcript variant X1
19	LOC106296054	XM_013732101.1	11.6285	428.288	36.8308	5.20284	5.62095e-07	0.000278249	Up	amyrin synthase LUP2-like, transcript variant X1
20	LOC106296341	XM_013732458.1	17256.4	6285.7	0.364252	-1.45699	0.000182707	0.0428667	Down	epithiospecifier protein-like
21	LOC106296375	XM_013732500.1	128.752	2126.14	16.5135	4.04557	1.28895e-15	2.2332e-12	Up	amyrin synthase LUP2-like
22	LOC106296939	XM_013733201.1	0.01	230.396	23039.6	14.4918	2.6034e-07	0.000137971	Up	metal transporter Nramp1-like
23	LOC106297170	XM_013733449.1	0.01	255.252	25525.2	14.6396	5.38797e-08	3.1521e-05	Up	short-chain dehydrogenase reductase ATA1
24	LOC106298110	XM_013734199.1	6.45129	632.872	98.1002	6.61618	2.87273e-12	3.69737e-09	Up	peroxidase 40
25	LOC106298250	XM_013734345.1	0.462737	219.88	475.173	8.89231	2.1449e-06	0.000911524	Up	titin, transcript variant X4
26	LOC106298286	XM_013734388.1	348.432	1618.51	4.64511	2.21571	7.17491e-06	0.00256515	Up	floral homeotic protein APETALA 1 A
27	LOC106298315	XM_013734416.1	2819.01	11423.2	4.05223	2.01871	2.60299e-10	2.60571e-07	Up	chaperone protein dnaJ 8, chloroplastic-like
28	LOC106298351	XM_013734458.1	39.6332	780.096	19.6829	4.29887	8.58676e-09	5.95089e-06	Up	NAC transcription factor 29-like
29	LOC106298676	XM_013734818.1	24.0413	608.972	25.3302	4.66279	3.99298e-08	2.39829e-05	Up	NAC transcription factor 29
30	LOC106298792	XM_013734928.1	24.7324	1908.18	77.1528	6.26965	4.2352e-26	1.90783e-22	Up	peroxidase 9
31	LOC106299033	XM_013735162.1	0.549878	589.852	1072.7	10.067	9.82486e-16	1.77032e-12	Up	probable glucan endo-1,3-beta-glucosidase A6
32	LOC106299122	XM_013735259.1	0.462737	260.032	561.943	9.13428	1.90396e-07	0.000102104	Up	cytochrome P450 704B1
33	LOC106299356	XM_013735463.1	0.925474	282.02	304.73	8.25139	1.53962e-07	8.35605e-05	Up	histidine-rich glycoprotein-like
34	LOC106299544	XM_013735620.1	4.62737	388.136	83.8783	6.39023	6.60534e-08	3.81475e-05	Up	non-specific lipid-transfer protein-like protein At2g13820
35	LOC106300059	XM_013736120.1	5617.41	2064	0.36743	-1.44446	0.000100787	0.0257964	Down	30S ribosomal protein 3-1, chloroplastic-like
36	LOC106300100	XM_013736175.1	12006.7	4599.32	0.383062	-1.38435	5.18818e-05	0.0148861	Down	kunitz-type serine protease inhibitor DrTI-like
37	LOC106300192	XM_013736287.1	8575.32	2979.85	0.347492	-1.52495	1.70779e-05	0.00569856	Down	ruBisCO large subunit-binding protein subunit beta, chloroplastic
38	LOC106300402	XM_013736539.1	0.01	967.472	96747.2	16.5619	1.78903e-25	7.32639e-22	Up	probable LRR receptor-like serine/threonine-protein kinase At4g36180
39	LOC106300467	XM_013736615.1	561.172	1939.72	3.45656	1.78934	7.7791e-05	0.0208586	Up	auxin response factor 8-like, transcript variant X1
40	LOC106300542	XM_013736705.1	307.657	2046.8	6.65284	2.73397	6.41762e-09	4.5171e-06	Up	F-box/kelch-repeat protein At1g80440
41	LOC106300671	XM_013736865.1	3017.92	22362.8	7.40999	2.88947	2.50622e-21	7.0561e-18	Up	chaperone protein dnaJ 8, chloroplastic
42	LOC106300734	XM_013736944.1	1.38821	286.8	206.597	7.69067	2.7606e-07	0.000144601	Up	defensin-like protein 5
43	LOC106300972	XM_013737270.1	1835.07	209.364	0.11409	-3.13175	1.4658e-09	1.26832e-06	Down	extensin-3
44	LOC106301464	XM_013737865.1	1884.36	4891.85	2.59603	1.3763	7.11259e-05	0.0191857	Up	dehydrin ERD10-like
45	LOC106301585	XM_013738030.1	361.218	1361.34	3.76876	1.91409	0.000147396	0.0351309	Up	basic leucine zipper 63, transcript variant X1
46	LOC106301773	XM_013738245.1	972.744	6342.11	6.51981	2.70483	2.15605e-14	3.34909e-11	Up	chaperone protein dnaJ 11, chloroplastic
47	LOC106301994	XM_013738499.1	6.01558	640.52	106.477	6.7344	2.09057e-12	2.76983e-09	Up	acanthoscurrin-2-like
48	LOC106302012	XM_013738518.1	6.47832	325.04	50.1735	5.64885	4.35119e-06	0.00164713	Up	non-specific lipid-transfer protein 11
49	LOC106302078	XM_013738593.1	4.16463	2414.86	579.848	9.17953	3.19695e-44	4.80043e-40	Up	uncharacterized LOC106302078
50	LOC106302172	XM_013738703.1	633.017	86.996	0.137431	-2.86322	9.89906e-05	0.0256278	Down	adenylyl-sulfate kinase 2, chloroplastic-like
51	LOC106302779	XM_013739216.1	2680.19	450.276	0.168002	-2.57345	3.4988e-08	2.12987e-05	Down	cytochrome P450 79B1
52	LOC106303597	XM_013739881.1	147.172	923.496	6.27496	2.64961	1.62823e-05	0.00547365	Up	GDSL esterase/lipase At4g18970
53	LOC106304168	XM_013740563.1	1606.82	208.408	0.129702	-2.94672	2.94426e-08	1.81685e-05	Down	uncharacterized LOC106304168
54	LOC106304334	XM_013740742.1	4.33892	1991.35	458.951	8.8422	6.88314e-38	7.75162e-34	Up	uncharacterized LOC106304334
55	LOC106304730	XM_013741134.1	0.462737	166.344	359.478	8.48976	5.51694e-05	0.0156303	Up	tetraketide alpha-pyrone reductase 1, transcript variant X1
56	LOC106304730	XM_013741127.1	129.374	1165.36	9.0077	3.17116	6.72149e-08	3.83269e-05	Up	tetraketide alpha-pyrone reductase 1, transcript variant X2
57	LOC106304785	XM_013741176.1	1.01261	909.156	897.83	9.8103	3.05716e-22	1.05935e-18	Up	type III polyketide synthase B-like
58	LOC106304844	XM_013741230.1	1.47535	363.28	246.233	7.94388	3.93718e-09	2.95597e-06	Up	uncharacterized LOC106304844
59	LOC106305335	XM_013741715.1	1.38821	911.068	656.289	9.35819	1.37239e-21	4.12148e-18	Up	putative lipid-transfer protein DIR1
60	LOC106305880	XM_013742291.1	619.239	3955.93	6.38837	2.67545	5.76778e-12	7.21725e-09	Up	uncharacterized LOC106305880, transcript variant X1
61	LOC106306067	XM_013742531.1	613.96	5985.52	9.74904	3.28526	1.32433e-18	2.84082e-15	Up	beta-D-xylosidase 1
62	LOC106306116	XM_013742590.1	682.487	2146.22	3.1447	1.65292	8.72758e-05	0.0229913	Up	uncharacterized LOC106306116
63	LOC106306281	XM_013742841.1	1.38821	279.152	201.088	7.65168	4.22439e-07	0.000213816	Up	transcription factor ABORTED MICROSPORES
64	LOC106306507	XM_013743151.1	1795.09	454.1	0.252968	-1.98297	6.52781e-05	0.0180404	Down	5'-adenylylsulfate reductase 3, chloroplastic-like
65	LOC106306821	XM_013743579.1	526.821	1779.12	3.37708	1.75578	0.000138974	0.0338398	Up	protein TWIN LOV 1, transcript variant X1
66	LOC106307354	XM_013744288.1	5593.77	2076.43	0.371204	-1.42971	0.000110676	0.0276979	Down	50S ribosomal protein L18, chloroplastic
67	LOC106307362	XM_013744298.1	25.108	645.3	25.701	4.68375	2.1406e-08	1.37754e-05	Up	stem-specific protein TSJT1-like
68	LOC106307621	XM_013744624.1	3991.88	1473.2	0.369048	-1.43812	0.000214682	0.0490902	Down	50S ribosomal protein L17, chloroplastic
69	LOC106307751	XM_013744796.1	4.05046	202.672	50.0368	5.64492	0.00021777	0.049545	Up	FAS1 domain-containing protein SELMODRAFT_448915
70	LOC106307955	XM_013745058.1	2928.59	7564.83	2.5831	1.3691	5.3335e-05	0.0152062	Up	probable carotenoid cleavage dioxygenase 4, chloroplastic
71	LOC106308108	XM_013745239.1	0.01	191.2	19120	14.2228	3.20279e-06	0.00128818	Up	hsp70-Hsp90 organizing protein 2
72	LOC106308152	XM_013745286.1	1757.2	4821.11	2.74364	1.45609	3.55638e-05	0.0104029	Up	uncharacterized LOC106308152
73	LOC106308296	XM_013745449.1	13.164	1638.58	124.475	6.95971	9.37315e-27	6.03189e-23	Up	uncharacterized LOC106308296
74	LOC106308421	XM_013745585.1	13508.5	33926.5	2.5115	1.32855	7.11859e-06	0.00256515	Up	peroxidase 42
75	LOC106308614	XM_013745775.1	941.542	4726.47	5.01992	2.32766	3.90436e-10	3.82348e-07	Up	chaperone protein dnaJ 11, chloroplastic-like
76	LOC106308848	XM_013745962.1	649.392	2079.3	3.20192	1.67894	0.000108533	0.0273133	Up	vacuolar-processing enzyme gamma-isozyme
77	LOC106309095	XM_013746165.1	0.462737	340.336	735.485	9.52255	1.58521e-09	1.32239e-06	Up	uncharacterized protein DDB_G0288133, transcript variant X1
78	LOC106309940	XM_013747101.1	432.573	1882.36	4.35156	2.12153	4.87479e-06	0.00182995	Up	floral homeotic protein APETALA 3, transcript variant X1
79	LOC106310335	XM_013747566.1	5.72713	550.656	96.1488	6.5872	7.77395e-11	8.97932e-08	Up	probable glucan endo-1,3-beta-glucosidase A6
80	LOC106310492	XM_013747759.1	6.18986	687.364	111.047	6.79502	2.50665e-13	3.64249e-10	Up	ABC transporter G family member 26
81	LOC106310570	XM_013747813.1	7.69829	359.456	46.693	5.54513	8.87675e-07	0.000412238	Up	alpha-aminoadipic semialdehyde synthase, transcript variant X3
82	LOC106310793	XM_013748013.1	0.01	138.62	13862	13.7588	9.74596e-05	0.0253772	Up	putative F-box/kelch-repeat protein At2g29810
83	LOC106310927	XM_013748152.1	0.01	181.64	18164	14.1488	5.93532e-06	0.00217373	Up	glucan endo-1,3-beta-glucosidase 2
84	LOC106311062	XM_013748289.1	1.85095	396.74	214.344	7.74379	1.49224e-09	1.26832e-06	Up	uncharacterized LOC106311062
85	LOC106311132	XM_013748359.1	0.549878	321.216	584.159	9.19022	4.8817e-09	3.54687e-06	Up	histone-lysine N-methyltransferase set1-like
86	LOC106311430	XM_013748617.1	1130.57	3818.27	3.3773	1.75587	2.7808e-06	0.00114952	Up	bifunctional UDP-glucose 4-epimerase and UDP-xylose 4-epimerase 1-like
87	LOC106311637	XM_013748875.1	73.7797	1088.88	14.7586	3.88348	5.9318e-10	5.56687e-07	Up	small nuclear ribonucleoprotein Sm D2-like, transcript variant X2
88	LOC106311744	XM_013749018.1	52.752	572.644	10.8554	3.44034	3.05632e-05	0.00917664	Up	probable alpha,alpha-trehalose-phosphate synthase [UDP-forming] 9, transcript variant X1
89	LOC106311744	XM_013749016.1	188.22	1465.55	7.78635	2.96095	2.49561e-08	1.58338e-05	Up	probable alpha,alpha-trehalose-phosphate synthase [UDP-forming] 9, transcript variant X3
90	LOC106312267	XM_013749719.1	9571.73	3739.87	0.390721	-1.35579	0.00010765	0.0272434	Down	probable fructose-bisphosphate aldolase 1, chloroplastic
91	LOC106312443	XM_013749968.1	0.462737	199.804	431.787	8.75418	7.23618e-06	0.00256668	Up	transcription factor MYB35, transcript variant X2
92	LOC106312742	XM_013750368.1	6.01558	535.36	88.9956	6.47566	2.45347e-10	2.51185e-07	Up	uncharacterized LOC106312742
93	LOC106313126	XM_013750867.1	1686.82	240.912	0.14282	-2.80773	1.25838e-05	0.00426212	Down	cytochrome P450 71A1-like
94	LOC106313182	XM_013750924.1	6323.85	23572.1	3.72749	1.8982	0.00014174	0.0341443	Up	light-regulated protein-like
95	LOC106313665	XM_013751543.1	385.22	1403.41	3.64313	1.86518	0.000120746	0.030051	Up	uncharacterized LOC106313665, transcript variant X1
96	LOC106313693	XM_013751583.1	1056.25	4799.12	4.54356	2.18382	1.87929e-09	1.51172e-06	Up	histone H1
97	LOC106313724	XM_013751623.1	7717.58	2799.17	0.3627	-1.46315	4.57497e-05	0.0132108	Down	uncharacterized LOC106313724
98	LOC106313768	XM_013751677.1	5.09011	259.076	50.8979	5.66954	3.73568e-05	0.0108569	Up	uncharacterized LOC106313768
99	LOC106313834	XM_013751752.1	47.5058	451.232	9.49847	3.2477	0.000199028	0.0462145	Up	21 kDa protein
100	LOC106315480	XM_013753220.1	3.50058	871.872	249.065	7.96038	8.58428e-19	1.93348e-15	Up	uncharacterized LOC106315480
101	LOC106316036	XM_013753898.1	248.397	1868.02	7.52032	2.91079	3.71968e-09	2.84001e-06	Up	uncharacterized LOC106316036
102	LOC106316360	XM_013754236.1	4.25177	1304.94	306.917	8.2617	2.65115e-26	1.49283e-22	Up	4-coumarate--CoA ligase-like 1
103	LOC106316401	XM_013754283.1	0.462737	181.64	392.534	8.61667	2.17873e-05	0.00701037	Up	ubiquitin receptor RAD23d-like, transcript variant X2
104	LOC106316687	XM_013754575.1	0.01	183.552	18355.2	14.1639	5.24562e-06	0.00195289	Up	bidirectional sugar transporter SWEET7
105	LOC106316757	XM_013754632.1	3.87618	218.924	56.4794	5.81965	0.000101925	0.0259401	Up	bidirectional sugar transporter SWEET3-like, transcript variant X3
106	LOC106317741	XM_013755506.1	1.64963	202.672	122.859	6.94086	2.89706e-05	0.00881782	Up	HUA2-like protein 1, transcript variant X6
107	LOC106317896	XM_013755701.1	638.879	3206.42	5.01883	2.32735	5.15837e-09	3.6884e-06	Up	uncharacterized LOC106317896
108	LOC106318159	XM_013756028.1	673.028	2730.34	4.0568	2.02034	1.14472e-06	0.000520872	Up	probable alpha,alpha-trehalose-phosphate synthase [UDP-forming] 11
109	LOC106318364	XM_013756302.1	285.386	1306.85	4.57924	2.19511	2.92811e-05	0.00885253	Up	basic 7S globulin
110	LOC106318685	XM_013756773.1	133.809	1052.56	7.86609	2.97565	1.18298e-06	0.000532896	Up	uncharacterized LOC106318685, transcript variant X2
111	LOC106319014	XM_013757211.1	29.0564	536.316	18.4578	4.20616	7.40999e-07	0.000362824	Up	protein STRUBBELIG-RECEPTOR FAMILY 2, transcript variant X1
112	LOC106319106	XM_013757341.1	6006.93	14438.5	2.40364	1.26522	3.16283e-05	0.00937343	Up	stem-specific protein TSJT1-like
113	LOC106319239	XM_013757516.1	23.3983	1227.5	52.4613	5.71318	6.01765e-17	1.23217e-13	Up	tapetum-specific protein A9
114	LOC106320049	XM_013758415.1	326.248	1293.47	3.96468	1.9872	0.000144143	0.0345384	Up	B3 domain-containing protein REM9-like
115	LOC106320172	XM_013758542.1	2.31369	239.956	103.712	6.69643	1.15996e-05	0.00398875	Up	uncharacterized protein At2g34160-like
116	LOC106321253	XM_013759558.1	1.47535	911.068	617.526	9.27036	1.36377e-21	4.12148e-18	Up	protein STRICTOSIDINE SYNTHASE-LIKE 13-like
117	LOC106321594	XM_013759840.1	1791.38	512.416	0.286045	-1.80568	0.00013431	0.0328819	Down	beta-amylase 5
118	LOC106321695	XM_013759940.1	5230.17	2000.91	0.382571	-1.3862	0.000212232	0.0487777	Down	transketolase-1, chloroplastic-like
119	LOC106321807	XM_013760043.1	3835.9	1047.78	0.27315	-1.87224	9.33417e-05	0.0244463	Down	beta-amylase 5-like
120	LOC106321978	XM_013760186.1	5.41164	494.252	91.3314	6.51304	4.05047e-10	3.88216e-07	Up	LRR receptor-like serine/threonine-protein kinase ERECTA
121	LOC106322923	XM_013761079.1	3301.53	1134.77	0.343711	-1.54073	0.000140416	0.0340072	Down	uncharacterized LOC106322923
122	LOC106324854	XM_013762846.1	77.3674	1180.66	15.2604	3.93172	1.12162e-10	1.17502e-07	Up	chaperone protein dnaJ 8, chloroplastic-like
123	LOC106325142	XM_013763163.1	21.6405	459.836	21.2489	4.40931	3.17342e-06	0.00128787	Up	dehydrin Rab18-like
124	LOC106325299	XM_013763341.1	77.8451	630.96	8.10533	3.01887	5.66128e-05	0.015939	Up	fatty acid amide hydrolase-like, transcript variant X1
125	LOC106325323	XM_013763362.1	344.974	5258.96	15.2445	3.93022	4.52927e-24	1.70025e-20	Up	probable cysteine proteinase At4g11320
126	LOC106325481	XM_013763530.1	891.954	4519.97	5.06749	2.34127	2.77956e-05	0.00857607	Up	uncharacterized LOC106325481
127	LOC106325610	XM_013763655.1	0.462737	397.696	859.443	9.74726	5.46819e-11	6.48225e-08	Up	monocopper oxidase-like protein SKS1
128	LOC106326066	XM_013764104.1	1.38821	525.8	378.761	8.56514	5.57657e-13	7.61236e-10	Up	non-specific lipid-transfer protein 2-like
129	LOC106326123	XM_013764145.1	0.462737	607.06	1311.89	10.3574	3.8263e-16	7.49407e-13	Up	putative fasciclin-like arabinogalactan protein 20
130	LOC106326167	XM_013764190.1	367.33	1895.75	5.16089	2.36762	5.43964e-07	0.000272266	Up	floral homeotic protein PISTILLATA-like, transcript variant X4
131	LOC106326191	XM_013764210.1	6.56546	353.72	53.8759	5.75157	1.22422e-06	0.000546015	Up	serine/threonine-protein kinase CDL1-like
132	LOC106326827	XM_013764760.1	6440.04	14062.8	2.18365	1.12674	0.000203014	0.0468983	Up	MLP-like protein 31
133	LOC106327005	XM_013764997.1	532.635	2601.28	4.88379	2.288	8.63044e-08	4.85969e-05	Up	probable alpha,alpha-trehalose-phosphate synthase [UDP-forming] 8
134	LOC106327099	XM_013765136.1	454.141	1999.95	4.40381	2.13875	1.87052e-06	0.000810206	Up	beta-D-xylosidase 1
135	LOC106327146	XM_013765215.1	31.9018	462.704	14.504	3.85838	3.2258e-05	0.00949755	Up	beta-galactosidase 4-like
136	LOC106327157	XM_013765228.1	261.498	1394.8	5.3339	2.41519	3.40761e-06	0.0013233	Up	SNF1-related protein kinase regulatory subunit beta-1-like, transcript variant X2
137	LOC106327179	XM_013765250.1	280.239	1535.34	5.47867	2.45383	8.59208e-07	0.000403175	Up	uncharacterized LOC106327179, transcript variant X2
138	LOC106327179	XM_013765251.1	1571.17	5716.88	3.63862	1.86339	1.07619e-07	5.98506e-05	Up	uncharacterized LOC106327179, transcript variant X1
139	LOC106327349	XM_013765478.1	1920.75	5475.01	2.85046	1.5112	2.7564e-05	0.00856329	Up	pectin acetylesterase 11, transcript variant X2
140	LOC106327415	XM_013765561.1	884.752	3432.04	3.8791	1.95572	3.73421e-07	0.000191153	Up	low-temperature-induced 65 kDa protein-like
141	LOC106327533	XM_013765695.1	182.481	0.01	5.48003e-05	-14.1555	1.88806e-05	0.00625379	Down	TELO2-interacting protein 1 homolog, transcript variant X2
142	LOC106327545	XM_013765707.1	1310.22	3472.19	2.65008	1.40604	0.000198438	0.0462145	Up	thaumatin-like protein 1b
143	LOC106327783	XM_013766033.1	1102.71	3653.83	3.31351	1.72836	5.34624e-06	0.00197403	Up	bifunctional nuclease 1, transcript variant X2
144	LOC106328295	XM_013766712.1	22.2114	4218.83	189.94	7.5694	1.12189e-51	2.52689e-47	Up	protein 108
145	LOC106328456	XM_013766899.1	878.904	16669.8	18.9665	4.24539	3.50123e-37	3.15439e-33	Up	auxin-repressed 12.5 kDa protein-like
146	LOC106328472	XM_013766919.1	22.566	1030.57	45.6691	5.51315	1.25763e-14	2.0233e-11	Up	uncharacterized LOC106328472
147	LOC106328618	XM_013767096.1	2283.08	6901.37	3.02284	1.5959	2.2951e-06	0.000966239	Up	uncharacterized LOC106328618
148	LOC106328756	XM_013767266.1	1.56249	201.716	129.099	7.01233	3.07606e-05	0.00917664	Up	putative transcription elongation factor SPT5 homolog 2
149	LOC106328911	XM_013767454.1	651.502	2090.77	3.20916	1.6822	0.000121776	0.0301409	Up	uncharacterized LOC106328911
150	LOC106329010	XM_013767572.1	100.685	639.564	6.35216	2.66725	0.00017393	0.041237	Up	9-cis-epoxycarotenoid dioxygenase NCED3, chloroplastic-like
151	LOC106329066	XM_013767642.1	12393.2	2413.9	0.194776	-2.36011	8.76467e-11	9.87055e-08	Down	endochitinase CH25-like
152	LOC106329156	XM_013767763.1	3.23916	940.704	290.416	8.18198	3.54131e-20	8.39608e-17	Up	tetraketide alpha-pyrone reductase 1
153	LOC106329389	XM_013768032.1	0.01	178.772	17877.2	14.1258	7.14456e-06	0.00256515	Up	AT-hook motif nuclear-localized protein 16-like
154	LOC106329449	XM_013768106.1	15.1352	1256.18	82.9978	6.375	1.99154e-20	4.98406e-17	Up	type III polyketide synthase B
155	LOC106331357	XM_013769692.1	1254.31	5536.2	4.41374	2.142	1.32949e-09	1.17431e-06	Up	GDSL esterase/lipase At2g04570
156	LOC106331528	XM_013769907.1	3178.05	1046.82	0.329391	-1.60213	8.51432e-05	0.0226949	Down	adenylyl-sulfate kinase 1, chloroplastic-like
157	LOC106331916	XM_013770351.1	666.571	3392.84	5.09	2.34767	4.74215e-09	3.50196e-06	Up	uncharacterized LOC106331916
158	LOC106331955	XM_013770397.1	1345.96	243.78	0.181119	-2.46499	1.11881e-05	0.00387684	Down	endochitinase CH25-like
159	LOC106332178	XM_013770650.1	145.754	866.136	5.94247	2.57106	2.48502e-05	0.00788329	Up	uncharacterized LOC106332178
160	LOC106332386	XM_013770853.1	501.325	2105.11	4.1991	2.07008	4.04403e-06	0.00154383	Up	floral homeotic protein PISTILLATA
161	LOC106332794	XM_013771289.1	1.47535	175.904	119.229	6.89759	0.000128747	0.0316921	Up	probable glucan endo-1,3-beta-glucosidase A6
162	LOC106332986	XM_013771464.1	663.004	20.076	0.0302804	-5.04547	2.46832e-09	1.95071e-06	Down	venom phosphodiesterase 2-like
163	LOC106333231	XM_013771731.1	516.965	1906.26	3.68741	1.88261	2.74241e-05	0.00856329	Up	pectin acetylesterase 8
164	LOC106333327	XM_013771788.1	0.462737	162.52	351.215	8.45621	6.95975e-05	0.019001	Up	probable E3 ubiquitin-protein ligase ARI15
165	LOC106333855	XM_013772246.1	431.025	18.164	0.0421414	-4.56862	3.34038e-06	0.00131995	Down	UDP-glucosyl transferase 73B2-like
166	LOC106333993	XM_013772365.1	0.01	162.52	16252	13.9883	2.0496e-05	0.00669046	Up	putative lipid-transfer protein DIR1
167	LOC106334279	XM_013772590.1	1242.15	5107.91	4.11214	2.03989	1.11019e-08	7.46431e-06	Up	uncharacterized LOC106334279, transcript variant X2
168	LOC106334279	XM_013772591.1	1343.54	5951.1	4.42942	2.14712	6.47543e-10	5.95303e-07	Up	uncharacterized LOC106334279, transcript variant X1
169	LOC106334662	XM_013772982.1	2843.84	812.6	0.28574	-1.80722	2.10887e-05	0.00683442	Down	nucleoside diphosphate kinase II, chloroplastic-like
170	LOC106334806	XM_013773180.1	469.589	1816.4	3.86807	1.95161	2.29705e-05	0.00733868	Up	abscisic acid receptor PYL7-like
171	LOC106335089	XM_013773514.1	115.474	987.548	8.5521	3.09628	3.76767e-06	0.00145062	Up	protein OSCA1, transcript variant X3
172	LOC106335095	XM_013773521.1	128.371	8256.02	64.3139	6.00706	5.29478e-52	2.38514e-47	Up	beta-galactosidase 4
173	LOC106335452	XM_013773974.1	524.174	2254.25	4.30058	2.10453	1.91981e-06	0.000823637	Up	autophagy-related protein 8e
174	LOC106335495	XM_013774026.1	156.853	1704.55	10.8672	3.44191	9.52802e-11	1.04685e-07	Up	hypersensitive-induced response protein 3-like
175	LOC106335515	XM_013774056.1	1571.93	5671.95	3.60827	1.85131	1.43692e-07	7.89379e-05	Up	protein EARLY RESPONSIVE TO DEHYDRATION 15-like
176	LOC106336072	XM_013774791.1	718.725	2697.83	3.75364	1.90829	3.03475e-06	0.00124279	Up	methylcrotonoyl-CoA carboxylase beta chain, mitochondrial-like
177	LOC106336182	XM_013774932.1	0.549878	236.132	429.426	8.74627	7.96997e-07	0.000386046	Up	disease resistance-like protein CSA1, transcript variant X1
178	LOC106337506	XM_013776615.1	0.01	282.02	28202	14.7835	1.00192e-08	6.83842e-06	Up	putative lipid-transfer protein DIR1
179	LOC106337549	XM_013776657.1	201.339	1272.44	6.31987	2.6599	1.45595e-06	0.000643	Up	universal stress protein A-like protein
180	LOC106337685	XM_013776809.1	5697.56	1889.06	0.331556	-1.59268	1.99354e-05	0.00655495	Down	defensin-like protein 2, transcript variant X1
181	LOC106337750	XM_013776878.1	252.553	1916.78	7.58963	2.92403	1.73762e-09	1.42317e-06	Up	protein CER1-like 2
182	LOC106339797	XM_013778671.1	0.462737	212.232	458.645	8.84123	3.40756e-06	0.0013233	Up	probable LRR receptor-like serine/threonine-protein kinase At4g36180
183	LOC106339887	XM_013778752.1	50.1349	633.828	12.6424	3.6602	2.78149e-06	0.00114952	Up	CTP synthase 1, transcript variant X3
184	LOC106340636	XM_013779478.1	1.56249	1326.93	849.238	9.73003	5.2135e-30	3.91421e-26	Up	type III polyketide synthase A
185	LOC106340722	XM_013779567.1	0.925474	454.1	490.667	8.9386	8.72095e-12	1.06176e-08	Up	follicular dendritic cell secreted peptide
186	LOC106341380	XM_013780166.1	3.762	222.748	59.21	5.88777	5.99268e-05	0.0166637	Up	pentatricopeptide repeat-containing protein MRL1, chloroplastic, transcript variant X2
187	LOC106341805	XM_013780533.1	60.3603	536.316	8.88525	3.15141	6.56796e-05	0.0180407	Up	uncharacterized LOC106341805
188	LOC106341843	XM_013780571.1	4656.64	1390.02	0.298504	-1.74418	7.46663e-06	0.00262773	Down	glucan endo-1,3-beta-glucosidase
189	LOC106341901	XM_013780648.1	212.442	1906.26	8.97312	3.16561	1.10231e-10	1.17502e-07	Up	protein STRICTOSIDINE SYNTHASE-LIKE 13, transcript variant X1
190	LOC106342219	XM_013781091.1	6866.38	2030.54	0.295723	-1.75768	1.55733e-06	0.000681098	Down	acyl carrier protein 4, chloroplastic
191	LOC106342281	XM_013781163.1	1.01261	598.456	591.001	9.20702	3.09893e-15	5.17028e-12	Up	AT-hook motif nuclear-localized protein 16
192	LOC106342377	XM_013781288.1	11.9771	782.964	65.3718	6.0306	3.68398e-13	5.18601e-10	Up	probable glucan endo-1,3-beta-glucosidase A6
193	LOC106342464	XM_013781409.1	10589	3627.06	0.342532	-1.54569	8.18019e-06	0.00285654	Down	5'-adenylylsulfate reductase 2, chloroplastic
194	LOC106342645	XM_013781643.1	257.408	2651.94	10.3025	3.36492	9.67921e-14	1.4534e-10	Up	auxin-repressed 12.5 kDa protein-like
195	LOC106343201	XM_013782351.1	17.584	1767.64	100.526	6.65142	3.12437e-26	1.56382e-22	Up	mavicyanin
196	LOC106343279	XM_013782447.1	6.82688	841.28	123.231	6.94522	4.62587e-16	8.68257e-13	Up	ctenidin-1
197	LOC106343349	XM_013782530.1	229.569	1384.29	6.02994	2.59214	8.05913e-07	0.000386213	Up	uncharacterized LOC106343349
198	LOC106344496	XM_013783867.1	3298.57	798.26	0.242002	-2.04691	1.0093e-06	0.00046394	Down	uncharacterized LOC106344496
Notice: NAGs: non-additively expressed genes.

## Sheet: NAGs in NKR-06 hybrid triad
Data set 4 Non-additively expressed genes in two hybrid triads.
Non-additively expressed genes in NKR-04/-05/-06 hybrid triad
			Normalized expression levels		Relative expression levels
Serial number	Gene ID	Transcript ID	MPV	NKR-06	Fold change (NKR-06/MPV)	log2(Fold change)	P value	Corrected P value	up_down	Functional annotation
1	LOC106319955	XM_013758338.1	7109.08	533.737	0.0750781	-3.73546	8.68889e-08	0.000143164	Down	uncharacterized LOC106319955
2	LOC106300402	XM_013736539.1	0.01	819.667	81966.7	16.3228	2.96311e-15	1.64775e-11	Up	probable LRR receptor-like serine/threonine-protein kinase At4g36180
3	LOC106300012	XM_013736052.1	0.01	261.15	26115	14.6726	5.83988e-06	0.00590452	Up	UDP-glucose:glycoprotein glucosyltransferase, transcript variant X2
4	LOC106329449	XM_013768106.1	0.466791	1165.64	2497.14	11.2861	5.20971e-19	3.86274e-15	Up	type III polyketide synthase B
5	LOC106304785	XM_013741176.1	0.466791	345.976	741.179	9.53368	6.63695e-07	0.0008892	Up	type III polyketide synthase B-like
6	LOC106293620	XM_013729296.1	0.933582	361.225	386.924	8.59591	9.6289e-07	0.00115773	Up	fatty acyl-CoA reductase 2
7	LOC106326191	XM_013764210.1	0.933582	274.493	294.022	8.19978	2.68737e-05	0.0231291	Up	serine/threonine-protein kinase CDL1-like
8	LOC106342281	XM_013781163.1	1.01513	952.148	937.954	9.87337	1.53118e-15	9.73111e-12	Up	AT-hook motif nuclear-localized protein 16
9	LOC106300734	XM_013736944.1	1.40037	437.474	312.398	8.28724	1.27215e-07	0.000202123	Up	defensin-like protein 5
10	LOC106299356	XM_013735463.1	1.40037	365.038	260.672	8.02609	1.75519e-06	0.00190446	Up	histidine-rich glycoprotein-like
11	LOC106302012	XM_013738518.1	1.86716	386.006	206.734	7.69163	1.5258e-06	0.00174047	Up	non-specific lipid-transfer protein 11
12	LOC106311132	XM_013748359.1	2.19337	309.758	141.225	7.14185	2.2531e-05	0.0200467	Up	histone-lysine N-methyltransferase set1-like
13	LOC106340636	XM_013779478.1	2.96385	1413.45	476.897	8.89753	3.98493e-19	3.54555e-15	Up	type III polyketide synthase A
14	LOC106326123	XM_013764145.1	3.26754	543.268	166.262	7.37732	3.79351e-08	7.03175e-05	Up	putative fasciclin-like arabinogalactan protein 20
15	LOC106311062	XM_013748289.1	4.20112	640.484	152.456	7.25225	4.78717e-09	9.6803e-06	Up	uncharacterized LOC106311062
16	LOC106304334	XM_013740742.1	4.66791	2819.27	603.969	9.23833	1.12945e-29	5.0246e-25	Up	uncharacterized LOC106304334
17	LOC106323089	XM_013761262.1	4.93508	997.897	202.205	7.65967	1.74367e-13	7.75704e-10	Up	uncharacterized LOC106323089, transcript variant X2
18	LOC106309095	XM_013746165.1	4.93508	352.648	71.4573	6.15901	3.25295e-05	0.0258418	Up	uncharacterized protein DDB_G0288133, transcript variant X1
19	LOC106312742	XM_013750368.1	5.1347	569.955	111.001	6.79442	8.52831e-08	0.000143164	Up	uncharacterized LOC106312742
20	LOC106342377	XM_013781288.1	5.68304	560.424	98.6133	6.62371	1.56573e-07	0.000240188	Up	probable glucan endo-1,3-beta-glucosidase A6
21	LOC106324303	XM_013762348.1	5.95022	515.628	86.657	6.43724	4.10875e-07	0.000571206	Up	ubiquitin-conjugating enzyme E2 11-like, transcript variant X2
22	LOC106325610	XM_013763655.1	6.53507	370.756	56.7333	5.82612	6.32607e-05	0.0469047	Up	monocopper oxidase-like protein SKS1
23	LOC106326066	XM_013764104.1	7.46866	568.049	76.0577	6.24902	3.90129e-07	0.00055986	Up	non-specific lipid-transfer protein 2-like
24	LOC106320737	XM_013759102.1	8.14359	384.1	47.1659	5.55967	5.03769e-05	0.0386399	Up	uncharacterized LOC106320737, transcript variant X1
25	LOC106310492	XM_013747759.1	10.7362	604.266	56.2831	5.81463	6.79587e-07	0.0008892	Up	ABC transporter G family member 26
26	LOC106305335	XM_013741715.1	11.203	962.633	85.9264	6.42503	1.34081e-10	3.57997e-07	Up	putative lipid-transfer protein DIR1
27	LOC106343279	XM_013782447.1	14.0037	1117.03	79.767	6.31772	1.79587e-11	5.70663e-08	Up	ctenidin-1
28	LOC106308296	XM_013745449.1	16.034	2279.82	142.187	7.15164	1.96451e-20	4.36977e-16	Up	uncharacterized LOC106308296
29	LOC106310335	XM_013747566.1	16.886	524.206	31.0438	4.95623	2.88905e-05	0.0238009	Up	probable glucan endo-1,3-beta-glucosidase A6
30	LOC106329156	XM_013767763.1	18.0868	692.905	38.31	5.25965	7.26226e-07	0.000923075	Up	tetraketide alpha-pyrone reductase 1
31	LOC106301994	XM_013738499.1	18.368	853.979	46.4929	5.53894	2.89261e-08	5.59494e-05	Up	acanthoscurrin-2-like
32	LOC106328472	XM_013766919.1	19.0654	1088.44	57.0899	5.83516	1.36803e-10	3.57997e-07	Up	uncharacterized LOC106328472
33	LOC106316360	XM_013754236.1	21.9392	1107.5	50.4807	5.65766	5.29179e-10	1.30787e-06	Up	4-coumarate--CoA ligase-like 1
34	LOC106302078	XM_013738593.1	26.6071	2521.91	94.7833	6.56656	2.1733e-19	2.41709e-15	Up	uncharacterized LOC106302078
35	LOC106321253	XM_013759558.1	26.6886	1464.92	54.8892	5.77845	3.24798e-12	1.20411e-08	Up	protein STRICTOSIDINE SYNTHASE-LIKE 13-like
36	LOC106315480	XM_013753220.1	33.609	1170.41	34.8243	5.12202	3.71181e-09	8.25636e-06	Up	uncharacterized LOC106315480
37	LOC106293435	XM_013729112.1	39.7588	1067.47	26.8488	4.74678	7.04603e-08	0.000125383	Up	probable beta-1,3-galactosyltransferase 8, transcript variant X1
38	LOC106343201	XM_013782351.1	41.0776	1883.33	45.8481	5.51879	2.73688e-13	1.10687e-09	Up	mavicyanin
39	LOC106319239	XM_013757516.1	43.4116	1962.44	45.2054	5.49842	1.59298e-13	7.75704e-10	Up	tapetum-specific protein A9
40	LOC106297095	XM_013733372.1	56.122	912.118	16.2524	4.02258	3.70281e-06	0.00392207	Up	WAT1-related protein At1g70260-like, transcript variant X1
41	LOC106335580	XM_013774135.1	100.65	990.272	9.83874	3.29847	2.70351e-05	0.0231291	Up	17.6 kDa class I heat shock protein 3
42	LOC106328295	XM_013766712.1	102.413	4702.6	45.9181	5.52099	3.3468e-20	4.96298e-16	Up	protein 108
43	LOC106298792	XM_013734928.1	182.392	1456.34	7.98468	2.99723	2.83816e-05	0.0238009	Up	peroxidase 9
44	LOC106301979	XM_013738481.1	252.627	2958.43	11.7107	3.54975	4.40232e-09	9.32599e-06	Up	peptidyl-prolyl cis-trans isomerase FKBP65
45	LOC106312775	XM_013750431.1	270.669	0.01	3.69454e-05	-14.7242	1.95427e-05	0.0177428	Down	ABC transporter E family member 2, transcript variant X2
46	LOC106339333	XM_013778124.1	300.949	0.01	3.32283e-05	-14.8772	1.16838e-05	0.0110591	Down	UDP-glucuronic acid decarboxylase 6, transcript variant X2
47	LOC106332165	XM_013770632.1	303.015	4290.86	14.1606	3.82381	2.00464e-11	5.94537e-08	Up	22.0 kDa heat shock protein
48	LOC106296011	XM_013732053.1	307.585	0.01	3.25113e-05	-14.9087	5.22456e-06	0.00540523	Down	probable H/ACA ribonucleoprotein complex subunit 1, transcript variant X2
49	LOC106312354	XM_013749844.1	342.412	0.01	2.92046e-05	-15.0634	1.57116e-06	0.0017474	Down	pollen-specific protein SF21, transcript variant X3
50	LOC106300202	XM_013736298.1	369.492	2335.1	6.31975	2.65987	6.15777e-06	0.00608757	Up	nitrate reductase [NADH], clone PBNBR1412
51	LOC106301951	XM_013738444.1	372.4	2065.37	5.54611	2.47148	3.14349e-05	0.0254262	Up	superoxide dismutase [Fe] 1, chloroplastic-like
52	LOC106343383	XM_013782579.1	442.971	3143.33	7.09601	2.82701	9.61126e-07	0.00115773	Up	23.6 kDa heat shock protein, mitochondrial
53	LOC106328566	XM_013767039.1	614.466	5866.34	9.54705	3.25506	6.96597e-10	1.63103e-06	Up	aquaporin PIP2-2-like
54	LOC106315966	XM_013753820.1	729.191	4363.3	5.98375	2.58105	1.02719e-06	0.00120254	Up	17.6 kDa class II heat shock protein-like
55	LOC106322968	XM_013761118.1	776.456	7973.65	10.2693	3.36026	1.23114e-11	4.21307e-08	Up	17.6 kDa class II heat shock protein
56	LOC106309614	XM_013746676.1	862.674	32.4055	0.037564	-4.73451	1.62473e-05	0.0150582	Down	probable apyrase 5, transcript variant X1
57	LOC106299879	XM_013735895.1	2325.38	8728.5	3.75358	1.90827	3.67913e-05	0.0287146	Up	chaperone protein ClpB1
58	LOC106337685	XM_013776809.1	5226.38	864.463	0.165404	-2.59594	8.85067e-06	0.00855956	Down	defensin-like protein 2, transcript variant X1
59	LOC106331773	XM_013770186.1	6873.64	903.54	0.13145	-2.92741	3.11997e-07	0.00046266	Down	peroxidase 22-like
60	LOC106295110	XM_013730902.1	45236.1	11221.8	0.248072	-2.01117	5.72633e-05	0.0431775	Down	jacalin-related lectin 35
Notice: NAGs: non-additively expressed genes.

## Sheet: Common NAGs in hybrid triads
Data set 4 Non-additively expressed genes in two hybrid triads.
Non-additively expressed genes shared in both hybrid triads
		Relative expression levels
Gene ID	Transcript ID	log2(NKR-06/MPV)	P value	Corrected P value	log2(Bro-12/MPV)	P value	Corrected P value	Functional annotation
LOC106293435	XM_013729112.1	4.74678	7.05e-08	0.0001254	7.76541	1.02e-20	2.71e-17	probable beta-1,3-galactosyltransferase 8, transcript variant X1
LOC106293620	XM_013729296.1	8.59591	9.63e-07	0.0011577	5.53273	1.61e-08	1.05e-05	fatty acyl-CoA reductase 2
LOC106298792	XM_013734928.1	2.99723	2.84e-05	0.0238009	6.26965	4.24e-26	1.91e-22	peroxidase 9
LOC106299356	XM_013735463.1	8.02609	1.76e-06	0.0019045	8.25139	1.54e-07	8.36e-05	histidine-rich glycoprotein-like
LOC106300402	XM_013736539.1	16.3228	2.96e-15	1.65e-11	16.5619	1.79e-25	7.33e-22	probable LRR receptor-like serine/threonine-protein kinase At4g36180
LOC106300734	XM_013736944.1	8.28724	1.27e-07	0.0002021	7.69067	2.76e-07	0.000145	defensin-like protein 5
LOC106301994	XM_013738499.1	5.53894	2.89e-08	5.59e-05	6.7344	2.09e-12	2.77e-09	acanthoscurrin-2-like
LOC106302012	XM_013738518.1	7.69163	1.53e-06	0.0017405	5.64885	4.35e-06	0.001647	non-specific lipid-transfer protein 11
LOC106302078	XM_013738593.1	6.56656	2.17e-19	2.42e-15	9.17953	3.2e-44	4.8e-40	uncharacterized LOC106302078
LOC106304334	XM_013740742.1	9.23833	1.13e-29	5.02e-25	8.8422	6.88e-38	7.75e-34	uncharacterized LOC106304334
LOC106304785	XM_013741176.1	9.53368	6.64e-07	0.0008892	9.8103	3.06e-22	1.06e-18	type III polyketide synthase B-like
LOC106305335	XM_013741715.1	6.42503	1.34e-10	3.58e-07	9.35819	1.37e-21	4.12e-18	putative lipid-transfer protein DIR1
LOC106308296	XM_013745449.1	7.15164	1.96e-20	4.37e-16	6.95971	9.37e-27	6.03e-23	uncharacterized LOC106308296
LOC106309095	XM_013746165.1	6.15901	3.25e-05	0.0258418	9.52255	1.59e-09	1.32e-06	uncharacterized protein DDB_G0288133, transcript variant X1
LOC106310335	XM_013747566.1	4.95623	2.89e-05	0.0238009	6.5872	7.77e-11	8.98e-08	probable glucan endo-1,3-beta-glucosidase A6
LOC106310492	XM_013747759.1	5.81463	6.8e-07	0.0008892	6.79502	2.51e-13	3.64e-10	ABC transporter G family member 26
LOC106311062	XM_013748289.1	7.25225	4.79e-09	9.68e-06	7.74379	1.49e-09	1.27e-06	uncharacterized LOC106311062
LOC106311132	XM_013748359.1	7.14185	2.25e-05	0.0200467	9.19022	4.88e-09	3.55e-06	histone-lysine N-methyltransferase set1-like
LOC106312742	XM_013750368.1	6.79442	8.53e-08	0.0001432	6.47566	2.45e-10	2.51e-07	uncharacterized LOC106312742
LOC106315480	XM_013753220.1	5.12202	3.71e-09	8.26e-06	7.96038	8.58e-19	1.93e-15	uncharacterized LOC106315480
LOC106316360	XM_013754236.1	5.65766	5.29e-10	1.31e-06	8.2617	2.65e-26	1.49e-22	4-coumarate--CoA ligase-like 1
LOC106319239	XM_013757516.1	5.49842	1.59e-13	7.76e-10	5.71318	6.02e-17	1.23e-13	tapetum-specific protein A9
LOC106321253	XM_013759558.1	5.77845	3.25e-12	1.2e-08	9.27036	1.36e-21	4.12e-18	protein STRICTOSIDINE SYNTHASE-LIKE 13-like
LOC106325610	XM_013763655.1	5.82612	6.33e-05	0.0469047	9.74726	5.47e-11	6.48e-08	monocopper oxidase-like protein SKS1
LOC106326066	XM_013764104.1	6.24902	3.9e-07	0.0005599	8.56514	5.58e-13	7.61e-10	non-specific lipid-transfer protein 2-like
LOC106326123	XM_013764145.1	7.37732	3.79e-08	7.03e-05	10.3574	3.83e-16	7.49e-13	putative fasciclin-like arabinogalactan protein 20
LOC106326191	XM_013764210.1	8.19978	2.69e-05	0.0231291	5.75157	1.22e-06	0.000546	serine/threonine-protein kinase CDL1-like
LOC106328295	XM_013766712.1	5.52099	3.35e-20	4.96e-16	7.5694	1.12e-51	2.53e-47	protein 108
LOC106328472	XM_013766919.1	5.83516	1.37e-10	3.58e-07	5.51315	1.26e-14	2.02e-11	uncharacterized LOC106328472
LOC106329156	XM_013767763.1	5.25965	7.26e-07	0.0009231	8.18198	3.54e-20	8.4e-17	tetraketide alpha-pyrone reductase 1
LOC106329449	XM_013768106.1	11.2861	5.21e-19	3.86e-15	6.375	1.99e-20	4.98e-17	type III polyketide synthase B
LOC106337685	XM_013776809.1	-2.59594	8.85e-06	0.0085596	-1.59268	1.99e-05	0.006555	defensin-like protein 2, transcript variant X1
LOC106340636	XM_013779478.1	8.89753	3.98e-19	3.55e-15	9.73003	5.21e-30	3.91e-26	type III polyketide synthase A
LOC106342281	XM_013781163.1	9.87337	1.53e-15	9.73e-12	9.20702	3.1e-15	5.17e-12	AT-hook motif nuclear-localized protein 16
LOC106342377	XM_013781288.1	6.62371	1.57e-07	0.0002402	6.0306	3.68e-13	5.19e-10	probable glucan endo-1,3-beta-glucosidase A6
LOC106343201	XM_013782351.1	5.51879	2.74e-13	1.11e-09	6.65142	3.12e-26	1.56e-22	mavicyanin
LOC106343279	XM_013782447.1	6.31772	1.79587e-11	5.70663e-08	6.94522	4.62587e-16	8.68257e-13	ctenidin-1
Notice: NAGs: non-additively expressed genes.
