# Supplementary material for: Transcriptome and DNA methylome reveal insights into yield heterosis in the curds of broccoli (Brassica oleracea L var. italic)
Source: BMC Plant Biol. 2018 Aug 13;18:168. doi: 10.1186/s12870-018-1384-4 (PMC6090608; doi:10.1186/s12870-018-1384-4)
Supplement: Supplementary file 2 — Data set 1. DEGs detected by pairwise comparison in NKR-06 and two parents. Data set 2. DEGs detected by pairwise comparison in Bro-12 and two parents. Data set 3. DEGs in the hybrids compared with both parents. Data set 4. Non-additively expressed genes in two hybrid triads. Data set 5. GO functional annotation of the DEGs in the NKR-04/− 05/− 06 hybrid triad. Data set 6. GO functional annotation of the DEGs in the Bro-10/− 11/− 12 hybrid triad. Data set 7. DNA methylation of CG and CHG sites detected in the hybrid broccoli and their parents. Data set 8. Differential DNA methylation levels of CG and CHG sites in NKR-06 hybrid triad. Data set 9. Genes with different methylation levels in NKR-06 hybrid triad. Data set 10 Differential DNA methylation levels of CG and CHG sites in Bro-12 hybrid triad. Data set 11. Genes with differential methylation levels in Bro-12 hybrid triad. (ZIP 5944 kb) [file 12870_2018_1384_MOESM2_ESM.zip › data set 5.xlsx]

## Sheet: Total
Transcriptome and DNA methylome reveal insights into yield heterosis in the curds of broccoli (Brassica oleracea L var. italic) Hui Li2, Jiye Yuan1, Mei Wu1, Zhanpin Han2, Lihong Li1, Hanmin Jiang3, Yinglan Jia1, Xue Han1, Min Liu4, Deling Sun3, Chengbin Chen1, Wenqin Song1, Chunguo Wang1** 1College of Life Sciences, Nankai University, Tianjin, China 2College of Horticulture and Landscape, Tianji…
Data set 5 GO functional annotation of the DEGs in the NKR-04/-05/-06 hybrid triad.
GO term	Functional annotation	P-value	Corrected P-value	Enrichment_score
GO:0031990	mRNA export from nucleus in response to heat stress	0	0	54.6891
GO:0034402	recruitment of 3'-end processing factors to RNA polymerase II holoenzyme complex	0	0	54.6891
GO:0010327	acetyl CoA:(Z)-3-hexen-1-ol acetyltransferase activity	0	0	54.6891
GO:0010597	green leaf volatile biosynthetic process	0	0	54.6891
GO:0051792	medium-chain fatty acid biosynthetic process	0	0	54.6891
GO:0006655	phosphatidylglycerol biosynthetic process	0	0	54.6891
GO:0030410	nicotianamine synthase activity	0	0	54.6891
GO:0030418	nicotianamine biosynthetic process	0	0	54.6891
GO:0010016	shoot system morphogenesis	0	0	54.6891
GO:0052638	indole-3-butyrate beta-glucosyltransferase activity	0	0	54.6891
GO:0070301	cellular response to hydrogen peroxide	0	0	54.6891
GO:0071475	cellular hyperosmotic salinity response	0	0	54.6891
GO:0080024	indolebutyric acid metabolic process	0	0	54.6891
GO:0018685	alkane 1-monooxygenase activity	0	0	54.6891
GO:0070330	aromatase activity	0	0	54.6891
GO:0009628	response to abiotic stimulus	0	0	54.6891
GO:0051258	protein polymerization	0	0	54.6891
GO:0051993	abscisic acid glucose ester beta-glucosidase activity	0	0	54.6891
GO:0034755	iron ion transmembrane transport	0	0	54.6891
GO:0080164	regulation of nitric oxide metabolic process	0	0	54.6891
GO:0046593	mandelonitrile lyase activity	0	0	54.6891
GO:0043335	protein unfolding	0	0	54.6891
GO:0009703	nitrate reductase (NADH) activity	0	0	54.6891
GO:0043546	molybdopterin cofactor binding	0	0	54.6891
GO:0050464	nitrate reductase (NADPH) activity	0	0	54.6891
GO:0080170	hydrogen peroxide transmembrane transport	0	0	54.6891
GO:0000932	cytoplasmic mRNA processing body	4.2e-09	6.12e-08	11.1864
GO:0020037	heme binding	7.9e-09	1.11e-07	8.02106
GO:0010584	pollen exine formation	1.54e-08	2.1e-07	18.2297
GO:0016628	oxidoreductase activity, acting on the CH-CH group of donors, NAD or NADP as acceptor	1.06e-07	1.4e-06	41.0168
GO:0033962	cytoplasmic mRNA processing body assembly	1.34e-06	1.71e-05	18.2297
GO:0080019	fatty-acyl-CoA reductase (alcohol-forming) activity	1.55e-06	1.91e-05	27.3445
GO:0010201	response to continuous far red light stimulus by the high-irradiance response system	2.35e-05	0.000273	27.3445
GO:0010203	response to very low fluence red light stimulus	2.35e-05	0.000273	27.3445
GO:0042744	hydrogen peroxide catabolic process	3.86e-05	0.000434	9.94347
GO:0036459	thiol-dependent ubiquitinyl hydrolase activity	4.7e-05	0.000514	13.6723
GO:0016607	nuclear speck	5.62e-05	0.000545	5.96608
GO:0010071	root meristem specification	5.8e-05	0.000545	21.8756
GO:0009883	red or far-red light photoreceptor activity	5.8e-05	0.000545	21.8756
GO:0010161	red light signaling pathway	5.8e-05	0.000545	21.8756
GO:0017006	protein-tetrapyrrole linkage	5.8e-05	0.000545	21.8756
GO:0031516	far-red light photoreceptor activity	5.8e-05	0.000545	21.8756
GO:0009644	response to high light intensity	6.69e-05	0.000613	12.6206
GO:0010218	response to far red light	0.00011	0.00091	8.10209
GO:0006402	mRNA catabolic process	0.000115	0.00091	18.2297
GO:0031087	deadenylation-independent decapping of nuclear-transcribed mRNA	0.000115	0.00091	18.2297
GO:0009584	detection of visible light	0.000115	0.00091	18.2297
GO:0004366	glycerol-3-phosphate O-acyltransferase activity	0.000115	0.00091	18.2297
GO:0006809	nitric oxide biosynthetic process	0.000115	0.00091	18.2297
GO:0009408	response to heat	0.000116	0.00091	6.35919
GO:0004601	peroxidase activity	0.000157	0.001213	7.54332
GO:0032259	methylation	0.000163	0.001237	10.2542
GO:0006629	lipid metabolic process	0.000186	0.001381	7.29188
GO:0046685	response to arsenic-containing substance	0.000198	0.001417	15.6255
GO:0048768	root hair cell tip growth	0.000198	0.001417	15.6255
GO:0006857	oligopeptide transport	0.00021	0.00148	9.65101
GO:0071365	cellular response to auxin stimulus	0.000312	0.001555	13.6723
GO:0080110	sporopollenin biosynthetic process	0.000312	0.001555	13.6723
GO:0000155	phosphorelay sensor kinase activity	0.000312	0.001555	13.6723
GO:0016604	nuclear body	0.000312	0.001555	13.6723
GO:0016024	CDP-diacylglycerol biosynthetic process	0.000312	0.001555	13.6723
GO:0000290	deadenylation-dependent decapping of nuclear-transcribed mRNA	0.000312	0.001555	13.6723
GO:1990726	Lsm1-7-Pat1 complex	0.000312	0.001555	13.6723
GO:0090393	sepal giant cell development	0.000332	0.001555	27.3445
GO:0045948	positive regulation of translational initiation	0.000332	0.001555	27.3445
GO:0051791	medium-chain fatty acid metabolic process	0.000332	0.001555	27.3445
GO:0003968	RNA-directed RNA polymerase activity	0.000332	0.001555	27.3445
GO:0030422	production of siRNA involved in RNA interference	0.000332	0.001555	27.3445
GO:0060148	positive regulation of posttranscriptional gene silencing	0.000332	0.001555	27.3445
GO:0010233	phloem transport	0.000332	0.001555	27.3445
GO:0046283	anthocyanin-containing compound metabolic process	0.000332	0.001555	27.3445
GO:0003873	6-phosphofructo-2-kinase activity	0.000332	0.001555	27.3445
GO:0004331	fructose-2,6-bisphosphate 2-phosphatase activity	0.000332	0.001555	27.3445
GO:0006000	fructose metabolic process	0.000332	0.001555	27.3445
GO:0006002	fructose 6-phosphate metabolic process	0.000332	0.001555	27.3445
GO:0006003	fructose 2,6-bisphosphate metabolic process	0.000332	0.001555	27.3445
GO:0004853	uroporphyrinogen decarboxylase activity	0.000332	0.001555	27.3445
GO:0032260	response to jasmonic acid stimulus involved in jasmonic acid and ethylene-dependent systemic resistance	0.000332	0.001555	27.3445
GO:0030104	water homeostasis	0.000332	0.001555	27.3445
GO:0030091	protein repair	0.000332	0.001555	27.3445
GO:0033743	peptide-methionine (R)-S-oxide reductase activity	0.000332	0.001555	27.3445
GO:0070574	cadmium ion transmembrane transport	0.000332	0.001555	27.3445
GO:0019538	protein metabolic process	0.000332	0.001555	27.3445
GO:0003980	UDP-glucose:glycoprotein glucosyltransferase activity	0.000332	0.001555	27.3445
GO:0005688	U6 snRNP	0.000462	0.002142	12.1531
GO:0006367	transcription initiation from RNA polymerase II promoter	0.000651	0.002916	10.9378
GO:0009638	phototropism	0.000651	0.002916	10.9378
GO:0006631	fatty acid metabolic process	0.000651	0.002916	10.9378
GO:0008757	S-adenosylmethionine-dependent methyltransferase activity	0.000719	0.003184	7.13336
GO:0017148	negative regulation of translation	0.000884	0.003796	9.94347
GO:0004860	protein kinase inhibitor activity	0.000983	0.003796	18.2297
GO:0032877	positive regulation of DNA endoreduplication	0.000983	0.003796	18.2297
GO:0009642	response to light intensity	0.000983	0.003796	18.2297
GO:0016688	L-ascorbate peroxidase activity	0.000983	0.003796	18.2297
GO:0061158	3'-UTR-mediated mRNA destabilization	0.000983	0.003796	18.2297
GO:0034416	bisphosphoglycerate phosphatase activity	0.000983	0.003796	18.2297
GO:0034417	bisphosphoglycerate 3-phosphatase activity	0.000983	0.003796	18.2297
GO:0052826	inositol hexakisphosphate 2-phosphatase activity	0.000983	0.003796	18.2297
GO:0000798	nuclear cohesin complex	0.000983	0.003796	18.2297
GO:0009687	abscisic acid metabolic process	0.000983	0.003796	18.2297
GO:0015086	cadmium ion transmembrane transporter activity	0.000983	0.003796	18.2297
GO:0050734	hydroxycinnamoyltransferase activity	0.000983	0.003796	18.2297
GO:0042973	glucan endo-1,3-beta-D-glucosidase activity	0.001163	0.004405	9.11485
GO:0030151	molybdenum ion binding	0.001163	0.004405	9.11485
GO:0005829	cytosol	0.001231	0.004618	1.86536
GO:0016579	protein deubiquitination	0.001347	0.005007	6.07656
GO:0051301	cell division	0.00148	0.005342	3.52833
GO:0006950	response to stress	0.001491	0.005342	8.4137
GO:0042542	response to hydrogen peroxide	0.001491	0.005342	8.4137
GO:0046540	U4/U6 x U5 tri-snRNP complex	0.001491	0.005342	8.4137
GO:0009791	post-embryonic development	0.001773	0.006221	5.65749
GO:0008422	beta-glucosidase activity	0.001873	0.006221	7.81273
GO:1903679	positive regulation of cap-independent translational initiation	0.001873	0.006221	7.81273
GO:0000302	response to reactive oxygen species	0.001942	0.006221	13.6723
GO:0001561	fatty acid alpha-oxidation	0.001942	0.006221	13.6723
GO:0034614	cellular response to reactive oxygen species	0.001942	0.006221	13.6723
GO:1902609	(R)-2-hydroxy-alpha-linolenic acid biosynthetic process	0.001942	0.006221	13.6723
GO:0004185	serine-type carboxypeptidase activity	0.001942	0.006221	13.6723
GO:0006007	glucose catabolic process	0.001942	0.006221	13.6723
GO:0016104	triterpenoid biosynthetic process	0.001942	0.006221	13.6723
GO:0047364	desulfoglucosinolate sulfotransferase activity	0.001942	0.006221	13.6723
GO:0010168	ER body	0.001942	0.006221	13.6723
GO:0002084	protein depalmitoylation	0.001942	0.006221	13.6723
GO:0016605	PML body	0.00231	0.007167	7.29188
GO:1990247	N6-methyladenosine-containing RNA binding	0.00231	0.007167	7.29188
GO:0009789	positive regulation of abscisic acid-activated signaling pathway	0.00231	0.007167	7.29188
GO:0048471	perinuclear region of cytoplasm	0.00231	0.007167	7.29188
GO:0010072	primary shoot apical meristem specification	0.002805	0.008569	6.83613
GO:0043488	regulation of mRNA stability	0.002805	0.008569	6.83613
GO:0031369	translation initiation factor binding	0.003198	0.008812	10.9378
GO:0016702	oxidoreductase activity, acting on single donors with incorporation of molecular oxygen, incorporation of two atoms of oxygen	0.003198	0.008812	10.9378
GO:0071446	cellular response to salicylic acid stimulus	0.003198	0.008812	10.9378
GO:0043609	regulation of carbon utilization	0.003198	0.008812	10.9378
GO:0042300	beta-amyrin synthase activity	0.003198	0.008812	10.9378
GO:0005381	iron ion transmembrane transporter activity	0.003198	0.008812	10.9378
GO:0055071	manganese ion homeostasis	0.003198	0.008812	10.9378
GO:0071421	manganese ion transmembrane transport	0.003198	0.008812	10.9378
GO:0008474	palmitoyl-(protein) hydrolase activity	0.003198	0.008812	10.9378
GO:0003997	acyl-CoA oxidase activity	0.003198	0.008812	10.9378
GO:0052325	cell wall pectin biosynthetic process	0.003198	0.008812	10.9378
GO:0001944	vasculature development	0.003198	0.008812	10.9378
GO:0004475	mannose-1-phosphate guanylyltransferase activity	0.003198	0.008812	10.9378
GO:0000972	transcription-dependent tethering of RNA polymerase II gene DNA at nuclear periphery	0.003198	0.008812	10.9378
GO:0006979	response to oxidative stress	0.00329	0.009002	3.41807
GO:0005788	endoplasmic reticulum lumen	0.003362	0.009072	6.43401
GO:0071011	precatalytic spliceosome	0.003362	0.009072	6.43401
GO:0006511	ubiquitin-dependent protein catabolic process	0.003411	0.009143	3.90636
GO:0042128	nitrate assimilation	0.004664	0.011458	5.75674
GO:0000288	nuclear-transcribed mRNA catabolic process, deadenylation-dependent decay	0.00474	0.011458	9.11485
GO:0008378	galactosyltransferase activity	0.00474	0.011458	9.11485
GO:0003727	single-stranded RNA binding	0.00474	0.011458	9.11485
GO:0035251	UDP-glucosyltransferase activity	0.00474	0.011458	9.11485
GO:2001070	starch binding	0.00474	0.011458	9.11485
GO:0006783	heme biosynthetic process	0.00474	0.011458	9.11485
GO:0019761	glucosinolate biosynthetic process	0.00474	0.011458	9.11485
GO:0009625	response to insect	0.00474	0.011458	9.11485
GO:0002020	protease binding	0.00474	0.011458	9.11485
GO:0005384	manganese ion transmembrane transporter activity	0.00474	0.011458	9.11485
GO:1903507	negative regulation of nucleic acid-templated transcription	0.00474	0.011458	9.11485
GO:0002213	defense response to insect	0.00474	0.011458	9.11485
GO:0042578	phosphoric ester hydrolase activity	0.00474	0.011458	9.11485
GO:0009298	GDP-mannose biosynthetic process	0.00474	0.011458	9.11485
GO:0034220	ion transmembrane transport	0.00474	0.011458	9.11485
GO:0042802	identical protein binding	0.006387	0.014679	4.00164
GO:0005665	DNA-directed RNA polymerase II, core complex	0.006557	0.014679	7.81273
GO:0010025	wax biosynthetic process	0.006557	0.014679	7.81273
GO:0000245	spliceosomal complex assembly	0.006557	0.014679	7.81273
GO:0009819	drought recovery	0.006557	0.014679	7.81273
GO:0009820	alkaloid metabolic process	0.006557	0.014679	7.81273
GO:1901657	glycosyl compound metabolic process	0.006557	0.014679	7.81273
GO:0012511	monolayer-surrounded lipid storage body	0.006557	0.014679	7.81273
GO:0016208	AMP binding	0.006557	0.014679	7.81273
GO:0006782	protoporphyrinogen IX biosynthetic process	0.006557	0.014679	7.81273
GO:0006825	copper ion transport	0.006557	0.014679	7.81273
GO:0003714	transcription corepressor activity	0.006557	0.014679	7.81273
GO:0071483	cellular response to blue light	0.006557	0.014679	7.81273
GO:0005506	iron ion binding	0.006908	0.015376	3.31449
GO:0007067	mitotic nuclear division	0.007124	0.015593	4.97173
GO:0009615	response to virus	0.007124	0.015593	4.97173
GO:0009630	gravitropism	0.007124	0.015593	4.97173
GO:0005215	transporter activity	0.007569	0.016476	3.81552
GO:0018298	protein-chromophore linkage	0.008084	0.017501	4.75557
GO:0001085	RNA polymerase II transcription factor binding	0.008639	0.01782	6.83613
GO:0005811	lipid particle	0.008639	0.01782	6.83613
GO:0047763	caffeate O-methyltransferase activity	0.008639	0.01782	6.83613
GO:0003995	acyl-CoA dehydrogenase activity	0.008639	0.01782	6.83613
GO:0033539	fatty acid beta-oxidation using acyl-CoA dehydrogenase	0.008639	0.01782	6.83613
GO:0052890	oxidoreductase activity, acting on the CH-CH group of donors, with a flavin as acceptor	0.008639	0.01782	6.83613
GO:0045727	positive regulation of translation	0.008639	0.01782	6.83613
GO:0006405	RNA export from nucleus	0.008639	0.01782	6.83613
GO:0006833	water transport	0.008639	0.01782	6.83613
GO:0009742	brassinosteroid mediated signaling pathway	0.009117	0.018613	4.55742
GO:0005643	nuclear pore	0.009117	0.018613	4.55742
GO:0009640	photomorphogenesis	0.010225	0.020449	4.37513
GO:0009860	pollen tube growth	0.010225	0.020449	4.37513
GO:0005635	nuclear envelope	0.010225	0.020449	4.37513
GO:0006888	ER to Golgi vesicle-mediated transport	0.010225	0.020449	4.37513
GO:0009785	blue light signaling pathway	0.010975	0.020689	6.07656
GO:0003899	DNA-directed RNA polymerase activity	0.010975	0.020689	6.07656
GO:0050665	hydrogen peroxide biosynthetic process	0.010975	0.020689	6.07656
GO:0052852	very-long-chain-(S)-2-hydroxy-acid oxidase activity	0.010975	0.020689	6.07656
GO:0052853	long-chain-(S)-2-hydroxy-long-chain-acid oxidase activity	0.010975	0.020689	6.07656
GO:0052854	medium-chain-(S)-2-hydroxy-acid oxidase activity	0.010975	0.020689	6.07656
GO:0031461	cullin-RING ubiquitin ligase complex	0.010975	0.020689	6.07656
GO:0006302	double-strand break repair	0.010975	0.020689	6.07656
GO:0031348	negative regulation of defense response	0.010975	0.020689	6.07656
GO:0055072	iron ion homeostasis	0.010975	0.020689	6.07656
GO:0080008	Cul4-RING E3 ubiquitin ligase complex	0.010975	0.020689	6.07656
GO:0007015	actin filament organization	0.010975	0.020689	6.07656
GO:0009965	leaf morphogenesis	0.012664	0.023647	4.05104
GO:0000977	RNA polymerase II regulatory region sequence-specific DNA binding	0.012664	0.023647	4.05104
GO:0009737	response to abscisic acid	0.012929	0.024029	2.37779
GO:0010208	pollen wall assembly	0.013556	0.024388	5.46891
GO:0005200	structural constituent of cytoskeleton	0.013556	0.024388	5.46891
GO:0010053	root epidermal cell differentiation	0.013556	0.024388	5.46891
GO:0055088	lipid homeostasis	0.013556	0.024388	5.46891
GO:0009992	cellular water homeostasis	0.013556	0.024388	5.46891
GO:0015250	water channel activity	0.013556	0.024388	5.46891
GO:0015254	glycerol channel activity	0.013556	0.024388	5.46891
GO:0003712	transcription cofactor activity	0.016371	0.028541	4.97173
GO:0005694	chromosome	0.016371	0.028541	4.97173
GO:0010204	defense response signaling pathway, resistance gene-independent	0.016371	0.028541	4.97173
GO:0031408	oxylipin biosynthetic process	0.016371	0.028541	4.97173
GO:0003993	acid phosphatase activity	0.016371	0.028541	4.97173
GO:0007059	chromosome segregation	0.016371	0.028541	4.97173
GO:0009904	chloroplast accumulation movement	0.016371	0.028541	4.97173
GO:0006486	protein glycosylation	0.016896	0.029326	3.64594
GO:0102483	scopolin beta-glucosidase activity	0.019413	0.031607	4.55742
GO:0000403	Y-form DNA binding	0.019413	0.031607	4.55742
GO:0000404	heteroduplex DNA loop binding	0.019413	0.031607	4.55742
GO:0000406	double-strand/single-strand DNA junction binding	0.019413	0.031607	4.55742
GO:0000710	meiotic mismatch repair	0.019413	0.031607	4.55742
GO:0006290	pyrimidine dimer repair	0.019413	0.031607	4.55742
GO:0006311	meiotic gene conversion	0.019413	0.031607	4.55742
GO:0032137	guanine/thymine mispair binding	0.019413	0.031607	4.55742
GO:0032138	single base insertion or deletion binding	0.019413	0.031607	4.55742
GO:0032301	MutSalpha complex	0.019413	0.031607	4.55742
GO:0032302	MutSbeta complex	0.019413	0.031607	4.55742
GO:0043570	maintenance of DNA repeat elements	0.019413	0.031607	4.55742
GO:0045128	negative regulation of reciprocal meiotic recombination	0.019413	0.031607	4.55742
GO:2000022	regulation of jasmonic acid mediated signaling pathway	0.019413	0.031607	4.55742
GO:0009903	chloroplast avoidance movement	0.019413	0.031607	4.55742
GO:0071013	catalytic step 2 spliceosome	0.020105	0.032599	3.41807
GO:0080044	quercetin 7-O-glucosyltransferase activity	0.022672	0.036019	4.20685
GO:0000228	nuclear chromosome	0.022672	0.036019	4.20685
GO:0000400	four-way junction DNA binding	0.022672	0.036019	4.20685
GO:0030983	mismatched DNA binding	0.022672	0.036019	4.20685
GO:0009607	response to biotic stimulus	0.022672	0.036019	4.20685
GO:0009611	response to wounding	0.023616	0.037368	2.73445
GO:0050660	flavin adenine dinucleotide binding	0.025506	0.039762	3.12509
GO:0009854	oxidative photosynthetic carbon pathway	0.026138	0.039762	3.90636
GO:0010181	FMN binding	0.026138	0.039762	3.90636
GO:0055085	transmembrane transport	0.026138	0.039762	3.90636
GO:0005875	microtubule associated complex	0.026138	0.039762	3.90636
GO:0004176	ATP-dependent peptidase activity	0.026138	0.039762	3.90636
GO:0019762	glucosinolate catabolic process	0.026138	0.039762	3.90636
GO:0009664	plant-type cell wall organization	0.026138	0.039762	3.90636
GO:0016614	oxidoreductase activity, acting on CH-OH group of donors	0.026138	0.039762	3.90636
GO:0043130	ubiquitin binding	0.026138	0.039762	3.90636
GO:0000398	mRNA splicing, via spliceosome	0.02628	0.039824	2.64625
GO:0007049	cell cycle	0.027677	0.041781	2.60424
GO:0005667	transcription factor complex	0.029804	0.043654	3.64594
GO:0009639	response to red or far red light	0.029804	0.043654	3.64594
GO:0071732	cellular response to nitric oxide	0.029804	0.043654	3.64594
GO:0080043	quercetin 3-O-glucosyltransferase activity	0.029804	0.043654	3.64594
GO:0015995	chlorophyll biosynthetic process	0.029804	0.043654	3.64594
GO:0006298	mismatch repair	0.029804	0.043654	3.64594
GO:0006301	postreplication repair	0.029804	0.043654	3.64594
GO:0010345	suberin biosynthetic process	0.029804	0.043654	3.64594
GO:0016709	oxidoreductase activity, acting on paired donors, with incorporation or reduction of molecular oxygen, NAD(P)H as one donor, and incorporation of one atom of oxygen	0.033661	0.048052	3.41807
GO:0008219	cell death	0.033661	0.048052	3.41807
GO:0052696	flavonoid glucuronidation	0.033661	0.048052	3.41807
GO:0005385	zinc ion transmembrane transporter activity	0.033661	0.048052	3.41807
GO:0010119	regulation of stomatal movement	0.033661	0.048052	3.41807
GO:0031347	regulation of defense response	0.033661	0.048052	3.41807
GO:0000062	fatty-acyl-CoA binding	0.033661	0.048052	3.41807
GO:0009570	chloroplast stroma	0.033796	0.048071	1.95318
GO:0006397	mRNA processing	0.035321	0.05006	2.41275
GO:0008168	methyltransferase activity	0.037701	0.052862	3.217
GO:0002181	cytoplasmic translation	0.037701	0.052862	3.217
GO:0006606	protein import into nucleus	0.037701	0.052862	3.217
GO:0051028	mRNA transport	0.038407	0.053662	2.66776
GO:0044550	secondary metabolite biosynthetic process	0.041916	0.057745	3.03828
GO:0048767	root hair elongation	0.041916	0.057745	3.03828
GO:0030529	intracellular ribonucleoprotein complex	0.041916	0.057745	3.03828
GO:0052689	carboxylic ester hydrolase activity	0.041916	0.057745	3.03828
GO:0070062	extracellular exosome	0.043321	0.059472	2.54368
GO:0005975	carbohydrate metabolic process	0.045746	0.062258	2.04445
GO:0031625	ubiquitin protein ligase binding	0.04589	0.062258	2.48587
GO:0050832	defense response to fungus	0.04596	0.062258	2.21712
GO:0009911	positive regulation of flower development	0.046299	0.062258	2.87837
GO:0071215	cellular response to abscisic acid stimulus	0.046299	0.062258	2.87837
GO:0004553	hydrolase activity, hydrolyzing O-glycosyl compounds	0.046299	0.062258	2.87837
GO:0001228	transcriptional activator activity, RNA polymerase II transcription regulatory region sequence-specific binding	0.050841	0.067903	2.73445
GO:0016705	oxidoreductase activity, acting on paired donors, with incorporation or reduction of molecular oxygen	0.050841	0.067903	2.73445
GO:0006366	transcription from RNA polymerase II promoter	0.055537	0.073924	2.60424
GO:0005777	peroxisome	0.056048	0.074353	2.0768
GO:0009585	red, far-red light phototransduction	0.060378	0.078272	2.48587
GO:0051607	defense response to virus	0.060378	0.078272	2.48587
GO:0009627	systemic acquired resistance	0.060378	0.078272	2.48587
GO:0010114	response to red light	0.060378	0.078272	2.48587
GO:0009809	lignin biosynthetic process	0.060378	0.078272	2.48587
GO:0005768	endosome	0.060392	0.078272	2.02552
GO:0009738	abscisic acid-activated signaling pathway	0.060392	0.078272	2.02552
GO:0008289	lipid binding	0.062831	0.081165	2.18756
GO:0009555	pollen development	0.069039	0.088893	2.10343
GO:0003729	mRNA binding	0.070471	0.090442	2.27871
GO:0009751	response to salicylic acid	0.072244	0.092416	2.06374
GO:0006810	transport	0.075514	0.095303	2.02552
GO:0042626	ATPase activity, coupled to transmembrane movement of substances	0.07571	0.095303	2.18756
GO:0009813	flavonoid biosynthetic process	0.07571	0.095303	2.18756
GO:0080167	response to karrikin	0.07571	0.095303	2.18756
GO:0022857	transmembrane transporter activity	0.07571	0.095303	2.18756
GO:0003684	damaged DNA binding	0.081069	0.1014	2.10343
GO:0006869	lipid transport	0.081069	0.1014	2.10343
GO:0009735	response to cytokinin	0.08571	0.106867	1.91891
GO:0004497	monooxygenase activity	0.086541	0.107562	2.02552
GO:0044822	poly(A) RNA binding	0.089233	0.110559	1.88583
GO:0051603	proteolysis involved in cellular protein catabolic process	0.092121	0.11378	1.95318
GO:0000166	nucleotide binding	0.100667	0.123946	1.62042
GO:0003723	RNA binding	0.102707	0.125728	1.4724
GO:0006952	defense response	0.102753	0.125728	1.55367
GO:0009626	plant-type hypersensitive response	0.103583	0.125962	1.82297
GO:0043231	intracellular membrane-bounded organelle	0.103583	0.125962	1.82297
GO:0009536	plastid	0.103915	0.125977	1.76416
GO:0004672	protein kinase activity	0.107727	0.129799	1.73616
GO:0005509	calcium ion binding	0.107727	0.129799	1.73616
GO:0042631	cellular response to water deprivation	0.109453	0.13126	1.76416
GO:0005794	Golgi apparatus	0.109606	0.13126	1.45009
GO:0005773	vacuole	0.117285	0.140032	1.45838
GO:0005783	endoplasmic reticulum	0.117913	0.140355	1.49424
GO:0045087	innate immune response	0.121448	0.144127	1.65724
GO:0003682	chromatin binding	0.127561	0.150928	1.6085
GO:0000785	chromatin	0.133746	0.157773	1.56255
GO:0005802	trans-Golgi network	0.138381	0.162752	1.5052
GO:0006970	response to osmotic stress	0.139998	0.164165	1.51914
GO:0009909	regulation of flower development	0.146313	0.17106	1.47808
GO:0005856	cytoskeleton	0.152685	0.177982	1.43919
GO:0000139	Golgi membrane	0.153703	0.17864	1.41133
GO:0030154	cell differentiation	0.157329	0.182317	1.45838
GO:0006357	regulation of transcription from RNA polymerase II promoter	0.159112	0.183842	1.40228
GO:0016757	transferase activity, transferring glycosyl groups	0.165588	0.190209	1.36723
GO:0005681	spliceosomal complex	0.165588	0.190209	1.36723
GO:0016020	membrane	0.166882	0.191138	1.30656
GO:0009873	ethylene-activated signaling pathway	0.175215	0.200101	1.38453
GO:0005576	extracellular region	0.180008	0.204981	1.29697
GO:0051213	dioxygenase activity	0.185277	0.209767	1.27184
GO:0009055	electron carrier activity	0.185277	0.209767	1.27184
GO:0008380	RNA splicing	0.191914	0.21666	1.24293
GO:0030247	polysaccharide binding	0.198583	0.223548	1.21531
GO:0042787	protein ubiquitination involved in ubiquitin-dependent protein catabolic process	0.20528	0.230428	1.18889
GO:0042742	defense response to bacterium	0.206267	0.230878	1.28178
GO:0009414	response to water deprivation	0.207769	0.2319	1.27184
GO:0005507	copper ion binding	0.212002	0.235957	1.1636
GO:0009507	chloroplast	0.224588	0.249261	1.17496
GO:0003676	nucleic acid binding	0.226951	0.251176	1.21531
GO:0009506	plasmodesma	0.23034	0.254213	1.19632
GO:0046658	anchored component of plasma membrane	0.245879	0.270604	1.05171
GO:0009793	embryo development ending in seed dormancy	0.276187	0.303113	1.09378
GO:0022625	cytosolic large ribosomal subunit	0.279953	0.306393	0.959457
GO:0009505	plant-type cell wall	0.307153	0.33523	0.896542
GO:0043565	sequence-specific DNA binding	0.310661	0.338123	1.06537
GO:0046686	response to cadmium ion	0.336474	0.365209	0.976591
GO:0016491	oxidoreductase activity	0.340869	0.367952	0.828622
GO:0031225	anchored component of membrane	0.340869	0.367952	0.828622
GO:0009651	response to salt stress	0.352415	0.379376	1.00041
GO:0007275	multicellular organism development	0.3566	0.382835	0.942915
GO:0005886	plasma membrane	0.362407	0.388012	1.0428
GO:0009753	response to jasmonic acid	0.406602	0.431954	0.719593
GO:0022626	cytosolic ribosome	0.406602	0.431954	0.719593
GO:0005774	vacuolar membrane	0.406738	0.431954	0.926933
GO:0009407	toxin catabolic process	0.492986	0.522141	0.607656
GO:0006749	glutathione metabolic process	0.510464	0.539204	0.588055
GO:0004364	glutathione transferase activity	0.516203	0.542358	0.581799
GO:0005887	integral component of plasma membrane	0.516203	0.542358	0.581799
GO:0009636	response to toxic substance	0.521899	0.546883	0.575674
GO:0005618	cell wall	0.525029	0.548704	0.724359
GO:0045893	positive regulation of transcription, DNA-templated	0.555127	0.578624	0.541476
GO:0016021	integral component of membrane	0.582702	0.605764	0.931671
GO:0046872	metal ion binding	0.601453	0.623612	0.882082
GO:0009941	chloroplast envelope	0.65391	0.676222	0.451976
GO:0003735	structural constituent of ribosome	0.67573	0.696957	0.43404
GO:0015031	protein transport	0.692379	0.712264	0.420685
GO:0008270	zinc ion binding	0.71431	0.732912	0.737381
GO:0048046	apoplast	0.719831	0.736658	0.39919
GO:0003700	transcription factor activity, sequence-specific DNA binding	0.825509	0.842618	0.695569
GO:0004674	protein serine/threonine kinase activity	0.856218	0.871705	0.501735
GO:0006351	transcription, DNA-templated	0.867258	0.880441	0.721175
GO:0005737	cytoplasm	0.869268	0.880441	0.719593
GO:0005634	nucleus	0.900417	0.909652	0.796592
GO:0005524	ATP binding	0.909015	0.91599	0.672156
GO:0006355	regulation of transcription, DNA-templated	0.942594	0.947404	0.4999
GO:0005739	mitochondrion	0.966476	0.968935	0.300489
GO:0003677	DNA binding	0.970422	0.970422	0.513168

## Sheet: Biological_process
Data set 5 GO functional annotation of the DEGs in the NKR-04/-05/-06 hybrid triad.
GO term	Functional annotation	P-value	Corrected P-value	Enrichment_score
GO:0006655	phosphatidylglycerol biosynthetic process	0	0	54.6891
GO:0031990	mRNA export from nucleus in response to heat stress	0	0	54.6891
GO:0034402	recruitment of 3'-end processing factors to RNA polymerase II holoenzyme complex	0	0	54.6891
GO:0010597	green leaf volatile biosynthetic process	0	0	54.6891
GO:0051792	medium-chain fatty acid biosynthetic process	0	0	54.6891
GO:0030418	nicotianamine biosynthetic process	0	0	54.6891
GO:0010016	shoot system morphogenesis	0	0	54.6891
GO:0070301	cellular response to hydrogen peroxide	0	0	54.6891
GO:0071475	cellular hyperosmotic salinity response	0	0	54.6891
GO:0080024	indolebutyric acid metabolic process	0	0	54.6891
GO:0009628	response to abiotic stimulus	0	0	54.6891
GO:0051258	protein polymerization	0	0	54.6891
GO:0034755	iron ion transmembrane transport	0	0	54.6891
GO:0080164	regulation of nitric oxide metabolic process	0	0	54.6891
GO:0043335	protein unfolding	0	0	54.6891
GO:0080170	hydrogen peroxide transmembrane transport	0	0	54.6891
GO:0010584	pollen exine formation	1.54e-08	2.1e-07	18.2297
GO:0033962	cytoplasmic mRNA processing body assembly	1.34e-06	1.71e-05	18.2297
GO:0010201	response to continuous far red light stimulus by the high-irradiance response system	2.35e-05	0.000273	27.3445
GO:0010203	response to very low fluence red light stimulus	2.35e-05	0.000273	27.3445
GO:0042744	hydrogen peroxide catabolic process	3.86e-05	0.000434	9.94347
GO:0010071	root meristem specification	5.8e-05	0.000545	21.8756
GO:0010161	red light signaling pathway	5.8e-05	0.000545	21.8756
GO:0017006	protein-tetrapyrrole linkage	5.8e-05	0.000545	21.8756
GO:0009644	response to high light intensity	6.69e-05	0.000613	12.6206
GO:0009408	response to heat	0.000116	0.00091	6.35919
GO:0010218	response to far red light	0.00011	0.00091	8.10209
GO:0006402	mRNA catabolic process	0.000115	0.00091	18.2297
GO:0031087	deadenylation-independent decapping of nuclear-transcribed mRNA	0.000115	0.00091	18.2297
GO:0009584	detection of visible light	0.000115	0.00091	18.2297
GO:0006809	nitric oxide biosynthetic process	0.000115	0.00091	18.2297
GO:0032259	methylation	0.000163	0.001237	10.2542
GO:0006629	lipid metabolic process	0.000186	0.001381	7.29188
GO:0046685	response to arsenic-containing substance	0.000198	0.001417	15.6255
GO:0048768	root hair cell tip growth	0.000198	0.001417	15.6255
GO:0006857	oligopeptide transport	0.00021	0.00148	9.65101
GO:0071365	cellular response to auxin stimulus	0.000312	0.001555	13.6723
GO:0080110	sporopollenin biosynthetic process	0.000312	0.001555	13.6723
GO:0016024	CDP-diacylglycerol biosynthetic process	0.000312	0.001555	13.6723
GO:0000290	deadenylation-dependent decapping of nuclear-transcribed mRNA	0.000312	0.001555	13.6723
GO:0090393	sepal giant cell development	0.000332	0.001555	27.3445
GO:0045948	positive regulation of translational initiation	0.000332	0.001555	27.3445
GO:0051791	medium-chain fatty acid metabolic process	0.000332	0.001555	27.3445
GO:0030422	production of siRNA involved in RNA interference	0.000332	0.001555	27.3445
GO:0060148	positive regulation of posttranscriptional gene silencing	0.000332	0.001555	27.3445
GO:0010233	phloem transport	0.000332	0.001555	27.3445
GO:0046283	anthocyanin-containing compound metabolic process	0.000332	0.001555	27.3445
GO:0006000	fructose metabolic process	0.000332	0.001555	27.3445
GO:0006002	fructose 6-phosphate metabolic process	0.000332	0.001555	27.3445
GO:0006003	fructose 2,6-bisphosphate metabolic process	0.000332	0.001555	27.3445
GO:0032260	response to jasmonic acid stimulus involved in jasmonic acid and ethylene-dependent systemic resistance	0.000332	0.001555	27.3445
GO:0030104	water homeostasis	0.000332	0.001555	27.3445
GO:0030091	protein repair	0.000332	0.001555	27.3445
GO:0070574	cadmium ion transmembrane transport	0.000332	0.001555	27.3445
GO:0019538	protein metabolic process	0.000332	0.001555	27.3445
GO:0006367	transcription initiation from RNA polymerase II promoter	0.000651	0.002916	10.9378
GO:0009638	phototropism	0.000651	0.002916	10.9378
GO:0006631	fatty acid metabolic process	0.000651	0.002916	10.9378
GO:0017148	negative regulation of translation	0.000884	0.003796	9.94347
GO:0032877	positive regulation of DNA endoreduplication	0.000983	0.003796	18.2297
GO:0009642	response to light intensity	0.000983	0.003796	18.2297
GO:0061158	3'-UTR-mediated mRNA destabilization	0.000983	0.003796	18.2297
GO:0009687	abscisic acid metabolic process	0.000983	0.003796	18.2297
GO:0016579	protein deubiquitination	0.001347	0.005007	6.07656
GO:0051301	cell division	0.00148	0.005342	3.52833
GO:0006950	response to stress	0.001491	0.005342	8.4137
GO:0042542	response to hydrogen peroxide	0.001491	0.005342	8.4137
GO:0009791	post-embryonic development	0.001773	0.006221	5.65749
GO:1903679	positive regulation of cap-independent translational initiation	0.001873	0.006221	7.81273
GO:0000302	response to reactive oxygen species	0.001942	0.006221	13.6723
GO:0001561	fatty acid alpha-oxidation	0.001942	0.006221	13.6723
GO:0034614	cellular response to reactive oxygen species	0.001942	0.006221	13.6723
GO:1902609	(R)-2-hydroxy-alpha-linolenic acid biosynthetic process	0.001942	0.006221	13.6723
GO:0006007	glucose catabolic process	0.001942	0.006221	13.6723
GO:0016104	triterpenoid biosynthetic process	0.001942	0.006221	13.6723
GO:0002084	protein depalmitoylation	0.001942	0.006221	13.6723
GO:0009789	positive regulation of abscisic acid-activated signaling pathway	0.00231	0.007167	7.29188
GO:0010072	primary shoot apical meristem specification	0.002805	0.008569	6.83613
GO:0043488	regulation of mRNA stability	0.002805	0.008569	6.83613
GO:0071446	cellular response to salicylic acid stimulus	0.003198	0.008812	10.9378
GO:0043609	regulation of carbon utilization	0.003198	0.008812	10.9378
GO:0055071	manganese ion homeostasis	0.003198	0.008812	10.9378
GO:0071421	manganese ion transmembrane transport	0.003198	0.008812	10.9378
GO:0052325	cell wall pectin biosynthetic process	0.003198	0.008812	10.9378
GO:0001944	vasculature development	0.003198	0.008812	10.9378
GO:0000972	transcription-dependent tethering of RNA polymerase II gene DNA at nuclear periphery	0.003198	0.008812	10.9378
GO:0006979	response to oxidative stress	0.00329	0.009002	3.41807
GO:0006511	ubiquitin-dependent protein catabolic process	0.003411	0.009143	3.90636
GO:0042128	nitrate assimilation	0.004664	0.011458	5.75674
GO:0000288	nuclear-transcribed mRNA catabolic process, deadenylation-dependent decay	0.00474	0.011458	9.11485
GO:0006783	heme biosynthetic process	0.00474	0.011458	9.11485
GO:0019761	glucosinolate biosynthetic process	0.00474	0.011458	9.11485
GO:0009625	response to insect	0.00474	0.011458	9.11485
GO:1903507	negative regulation of nucleic acid-templated transcription	0.00474	0.011458	9.11485
GO:0002213	defense response to insect	0.00474	0.011458	9.11485
GO:0009298	GDP-mannose biosynthetic process	0.00474	0.011458	9.11485
GO:0034220	ion transmembrane transport	0.00474	0.011458	9.11485
GO:0010025	wax biosynthetic process	0.006557	0.014679	7.81273
GO:0000245	spliceosomal complex assembly	0.006557	0.014679	7.81273
GO:0009819	drought recovery	0.006557	0.014679	7.81273
GO:0009820	alkaloid metabolic process	0.006557	0.014679	7.81273
GO:1901657	glycosyl compound metabolic process	0.006557	0.014679	7.81273
GO:0006782	protoporphyrinogen IX biosynthetic process	0.006557	0.014679	7.81273
GO:0006825	copper ion transport	0.006557	0.014679	7.81273
GO:0071483	cellular response to blue light	0.006557	0.014679	7.81273
GO:0007067	mitotic nuclear division	0.007124	0.015593	4.97173
GO:0009615	response to virus	0.007124	0.015593	4.97173
GO:0009630	gravitropism	0.007124	0.015593	4.97173
GO:0018298	protein-chromophore linkage	0.008084	0.017501	4.75557
GO:0033539	fatty acid beta-oxidation using acyl-CoA dehydrogenase	0.008639	0.01782	6.83613
GO:0045727	positive regulation of translation	0.008639	0.01782	6.83613
GO:0006405	RNA export from nucleus	0.008639	0.01782	6.83613
GO:0006833	water transport	0.008639	0.01782	6.83613
GO:0009742	brassinosteroid mediated signaling pathway	0.009117	0.018613	4.55742
GO:0009640	photomorphogenesis	0.010225	0.020449	4.37513
GO:0009860	pollen tube growth	0.010225	0.020449	4.37513
GO:0006888	ER to Golgi vesicle-mediated transport	0.010225	0.020449	4.37513
GO:0009785	blue light signaling pathway	0.010975	0.020689	6.07656
GO:0050665	hydrogen peroxide biosynthetic process	0.010975	0.020689	6.07656
GO:0006302	double-strand break repair	0.010975	0.020689	6.07656
GO:0031348	negative regulation of defense response	0.010975	0.020689	6.07656
GO:0055072	iron ion homeostasis	0.010975	0.020689	6.07656
GO:0007015	actin filament organization	0.010975	0.020689	6.07656
GO:0009965	leaf morphogenesis	0.012664	0.023647	4.05104
GO:0009737	response to abscisic acid	0.012929	0.024029	2.37779
GO:0010208	pollen wall assembly	0.013556	0.024388	5.46891
GO:0010053	root epidermal cell differentiation	0.013556	0.024388	5.46891
GO:0055088	lipid homeostasis	0.013556	0.024388	5.46891
GO:0009992	cellular water homeostasis	0.013556	0.024388	5.46891
GO:0010204	defense response signaling pathway, resistance gene-independent	0.016371	0.028541	4.97173
GO:0031408	oxylipin biosynthetic process	0.016371	0.028541	4.97173
GO:0007059	chromosome segregation	0.016371	0.028541	4.97173
GO:0009904	chloroplast accumulation movement	0.016371	0.028541	4.97173
GO:0006486	protein glycosylation	0.016896	0.029326	3.64594
GO:0000710	meiotic mismatch repair	0.019413	0.031607	4.55742
GO:0006290	pyrimidine dimer repair	0.019413	0.031607	4.55742
GO:0006311	meiotic gene conversion	0.019413	0.031607	4.55742
GO:0043570	maintenance of DNA repeat elements	0.019413	0.031607	4.55742
GO:0045128	negative regulation of reciprocal meiotic recombination	0.019413	0.031607	4.55742
GO:2000022	regulation of jasmonic acid mediated signaling pathway	0.019413	0.031607	4.55742
GO:0009903	chloroplast avoidance movement	0.019413	0.031607	4.55742
GO:0009607	response to biotic stimulus	0.022672	0.036019	4.20685
GO:0009611	response to wounding	0.023616	0.037368	2.73445
GO:0009854	oxidative photosynthetic carbon pathway	0.026138	0.039762	3.90636
GO:0055085	transmembrane transport	0.026138	0.039762	3.90636
GO:0019762	glucosinolate catabolic process	0.026138	0.039762	3.90636
GO:0009664	plant-type cell wall organization	0.026138	0.039762	3.90636
GO:0000398	mRNA splicing, via spliceosome	0.02628	0.039824	2.64625
GO:0007049	cell cycle	0.027677	0.041781	2.60424
GO:0009639	response to red or far red light	0.029804	0.043654	3.64594
GO:0071732	cellular response to nitric oxide	0.029804	0.043654	3.64594
GO:0015995	chlorophyll biosynthetic process	0.029804	0.043654	3.64594
GO:0006298	mismatch repair	0.029804	0.043654	3.64594
GO:0006301	postreplication repair	0.029804	0.043654	3.64594
GO:0010345	suberin biosynthetic process	0.029804	0.043654	3.64594
GO:0008219	cell death	0.033661	0.048052	3.41807
GO:0052696	flavonoid glucuronidation	0.033661	0.048052	3.41807
GO:0010119	regulation of stomatal movement	0.033661	0.048052	3.41807
GO:0031347	regulation of defense response	0.033661	0.048052	3.41807
GO:0006397	mRNA processing	0.035321	0.05006	2.41275
GO:0002181	cytoplasmic translation	0.037701	0.052862	3.217
GO:0006606	protein import into nucleus	0.037701	0.052862	3.217
GO:0051028	mRNA transport	0.038407	0.053662	2.66776
GO:0044550	secondary metabolite biosynthetic process	0.041916	0.057745	3.03828
GO:0048767	root hair elongation	0.041916	0.057745	3.03828
GO:0005975	carbohydrate metabolic process	0.045746	0.062258	2.04445
GO:0050832	defense response to fungus	0.04596	0.062258	2.21712
GO:0009911	positive regulation of flower development	0.046299	0.062258	2.87837
GO:0071215	cellular response to abscisic acid stimulus	0.046299	0.062258	2.87837
GO:0006366	transcription from RNA polymerase II promoter	0.055537	0.073924	2.60424
GO:0009738	abscisic acid-activated signaling pathway	0.060392	0.078272	2.02552
GO:0009585	red, far-red light phototransduction	0.060378	0.078272	2.48587
GO:0051607	defense response to virus	0.060378	0.078272	2.48587
GO:0009627	systemic acquired resistance	0.060378	0.078272	2.48587
GO:0010114	response to red light	0.060378	0.078272	2.48587
GO:0009809	lignin biosynthetic process	0.060378	0.078272	2.48587
GO:0009555	pollen development	0.069039	0.088893	2.10343
GO:0009751	response to salicylic acid	0.072244	0.092416	2.06374
GO:0006810	transport	0.075514	0.095303	2.02552
GO:0009813	flavonoid biosynthetic process	0.07571	0.095303	2.18756
GO:0080167	response to karrikin	0.07571	0.095303	2.18756
GO:0006869	lipid transport	0.081069	0.1014	2.10343
GO:0009735	response to cytokinin	0.08571	0.106867	1.91891
GO:0051603	proteolysis involved in cellular protein catabolic process	0.092121	0.11378	1.95318
GO:0006952	defense response	0.102753	0.125728	1.55367
GO:0009626	plant-type hypersensitive response	0.103583	0.125962	1.82297
GO:0042631	cellular response to water deprivation	0.109453	0.13126	1.76416
GO:0045087	innate immune response	0.121448	0.144127	1.65724
GO:0006970	response to osmotic stress	0.139998	0.164165	1.51914
GO:0009909	regulation of flower development	0.146313	0.17106	1.47808
GO:0030154	cell differentiation	0.157329	0.182317	1.45838
GO:0006357	regulation of transcription from RNA polymerase II promoter	0.159112	0.183842	1.40228
GO:0009873	ethylene-activated signaling pathway	0.175215	0.200101	1.38453
GO:0008380	RNA splicing	0.191914	0.21666	1.24293
GO:0042787	protein ubiquitination involved in ubiquitin-dependent protein catabolic process	0.20528	0.230428	1.18889
GO:0042742	defense response to bacterium	0.206267	0.230878	1.28178
GO:0009414	response to water deprivation	0.207769	0.2319	1.27184
GO:0009793	embryo development ending in seed dormancy	0.276187	0.303113	1.09378
GO:0046686	response to cadmium ion	0.336474	0.365209	0.976591
GO:0009651	response to salt stress	0.352415	0.379376	1.00041
GO:0007275	multicellular organism development	0.3566	0.382835	0.942915
GO:0009753	response to jasmonic acid	0.406602	0.431954	0.719593
GO:0009407	toxin catabolic process	0.492986	0.522141	0.607656
GO:0006749	glutathione metabolic process	0.510464	0.539204	0.588055
GO:0009636	response to toxic substance	0.521899	0.546883	0.575674
GO:0045893	positive regulation of transcription, DNA-templated	0.555127	0.578624	0.541476
GO:0015031	protein transport	0.692379	0.712264	0.420685
GO:0006351	transcription, DNA-templated	0.867258	0.880441	0.721175
GO:0006355	regulation of transcription, DNA-templated	0.942594	0.947404	0.4999

## Sheet: Molecular_function
Data set 5 GO functional annotation of the DEGs in the NKR-04/-05/-06 hybrid triad.
GO term	Functional annotation	P-value	Corrected P-value	Enrichment_score
GO:0010327	acetyl CoA:(Z)-3-hexen-1-ol acetyltransferase activity	0	0	54.6891
GO:0030410	nicotianamine synthase activity	0	0	54.6891
GO:0052638	indole-3-butyrate beta-glucosyltransferase activity	0	0	54.6891
GO:0018685	alkane 1-monooxygenase activity	0	0	54.6891
GO:0070330	aromatase activity	0	0	54.6891
GO:0051993	abscisic acid glucose ester beta-glucosidase activity	0	0	54.6891
GO:0046593	mandelonitrile lyase activity	0	0	54.6891
GO:0009703	nitrate reductase (NADH) activity	0	0	54.6891
GO:0043546	molybdopterin cofactor binding	0	0	54.6891
GO:0050464	nitrate reductase (NADPH) activity	0	0	54.6891
GO:0020037	heme binding	7.9e-09	1.11e-07	8.02106
GO:0016628	oxidoreductase activity, acting on the CH-CH group of donors, NAD or NADP as acceptor	1.06e-07	1.4e-06	41.0168
GO:0080019	fatty-acyl-CoA reductase (alcohol-forming) activity	1.55e-06	1.91e-05	27.3445
GO:0036459	thiol-dependent ubiquitinyl hydrolase activity	4.7e-05	0.000514	13.6723
GO:0009883	red or far-red light photoreceptor activity	5.8e-05	0.000545	21.8756
GO:0031516	far-red light photoreceptor activity	5.8e-05	0.000545	21.8756
GO:0004366	glycerol-3-phosphate O-acyltransferase activity	0.000115	0.00091	18.2297
GO:0004601	peroxidase activity	0.000157	0.001213	7.54332
GO:0000155	phosphorelay sensor kinase activity	0.000312	0.001555	13.6723
GO:0003968	RNA-directed RNA polymerase activity	0.000332	0.001555	27.3445
GO:0003873	6-phosphofructo-2-kinase activity	0.000332	0.001555	27.3445
GO:0004331	fructose-2,6-bisphosphate 2-phosphatase activity	0.000332	0.001555	27.3445
GO:0004853	uroporphyrinogen decarboxylase activity	0.000332	0.001555	27.3445
GO:0033743	peptide-methionine (R)-S-oxide reductase activity	0.000332	0.001555	27.3445
GO:0003980	UDP-glucose:glycoprotein glucosyltransferase activity	0.000332	0.001555	27.3445
GO:0008757	S-adenosylmethionine-dependent methyltransferase activity	0.000719	0.003184	7.13336
GO:0004860	protein kinase inhibitor activity	0.000983	0.003796	18.2297
GO:0016688	L-ascorbate peroxidase activity	0.000983	0.003796	18.2297
GO:0034416	bisphosphoglycerate phosphatase activity	0.000983	0.003796	18.2297
GO:0034417	bisphosphoglycerate 3-phosphatase activity	0.000983	0.003796	18.2297
GO:0052826	inositol hexakisphosphate 2-phosphatase activity	0.000983	0.003796	18.2297
GO:0015086	cadmium ion transmembrane transporter activity	0.000983	0.003796	18.2297
GO:0050734	hydroxycinnamoyltransferase activity	0.000983	0.003796	18.2297
GO:0042973	glucan endo-1,3-beta-D-glucosidase activity	0.001163	0.004405	9.11485
GO:0030151	molybdenum ion binding	0.001163	0.004405	9.11485
GO:0008422	beta-glucosidase activity	0.001873	0.006221	7.81273
GO:0004185	serine-type carboxypeptidase activity	0.001942	0.006221	13.6723
GO:0047364	desulfoglucosinolate sulfotransferase activity	0.001942	0.006221	13.6723
GO:1990247	N6-methyladenosine-containing RNA binding	0.00231	0.007167	7.29188
GO:0031369	translation initiation factor binding	0.003198	0.008812	10.9378
GO:0016702	oxidoreductase activity, acting on single donors with incorporation of molecular oxygen, incorporation of two atoms of oxygen	0.003198	0.008812	10.9378
GO:0042300	beta-amyrin synthase activity	0.003198	0.008812	10.9378
GO:0005381	iron ion transmembrane transporter activity	0.003198	0.008812	10.9378
GO:0008474	palmitoyl-(protein) hydrolase activity	0.003198	0.008812	10.9378
GO:0003997	acyl-CoA oxidase activity	0.003198	0.008812	10.9378
GO:0004475	mannose-1-phosphate guanylyltransferase activity	0.003198	0.008812	10.9378
GO:0008378	galactosyltransferase activity	0.00474	0.011458	9.11485
GO:0003727	single-stranded RNA binding	0.00474	0.011458	9.11485
GO:0035251	UDP-glucosyltransferase activity	0.00474	0.011458	9.11485
GO:2001070	starch binding	0.00474	0.011458	9.11485
GO:0002020	protease binding	0.00474	0.011458	9.11485
GO:0005384	manganese ion transmembrane transporter activity	0.00474	0.011458	9.11485
GO:0042578	phosphoric ester hydrolase activity	0.00474	0.011458	9.11485
GO:0042802	identical protein binding	0.006387	0.014679	4.00164
GO:0016208	AMP binding	0.006557	0.014679	7.81273
GO:0003714	transcription corepressor activity	0.006557	0.014679	7.81273
GO:0005506	iron ion binding	0.006908	0.015376	3.31449
GO:0005215	transporter activity	0.007569	0.016476	3.81552
GO:0001085	RNA polymerase II transcription factor binding	0.008639	0.01782	6.83613
GO:0047763	caffeate O-methyltransferase activity	0.008639	0.01782	6.83613
GO:0003995	acyl-CoA dehydrogenase activity	0.008639	0.01782	6.83613
GO:0052890	oxidoreductase activity, acting on the CH-CH group of donors, with a flavin as acceptor	0.008639	0.01782	6.83613
GO:0003899	DNA-directed RNA polymerase activity	0.010975	0.020689	6.07656
GO:0052852	very-long-chain-(S)-2-hydroxy-acid oxidase activity	0.010975	0.020689	6.07656
GO:0052853	long-chain-(S)-2-hydroxy-long-chain-acid oxidase activity	0.010975	0.020689	6.07656
GO:0052854	medium-chain-(S)-2-hydroxy-acid oxidase activity	0.010975	0.020689	6.07656
GO:0000977	RNA polymerase II regulatory region sequence-specific DNA binding	0.012664	0.023647	4.05104
GO:0005200	structural constituent of cytoskeleton	0.013556	0.024388	5.46891
GO:0015250	water channel activity	0.013556	0.024388	5.46891
GO:0015254	glycerol channel activity	0.013556	0.024388	5.46891
GO:0003712	transcription cofactor activity	0.016371	0.028541	4.97173
GO:0003993	acid phosphatase activity	0.016371	0.028541	4.97173
GO:0102483	scopolin beta-glucosidase activity	0.019413	0.031607	4.55742
GO:0000403	Y-form DNA binding	0.019413	0.031607	4.55742
GO:0000404	heteroduplex DNA loop binding	0.019413	0.031607	4.55742
GO:0000406	double-strand/single-strand DNA junction binding	0.019413	0.031607	4.55742
GO:0032137	guanine/thymine mispair binding	0.019413	0.031607	4.55742
GO:0032138	single base insertion or deletion binding	0.019413	0.031607	4.55742
GO:0080044	quercetin 7-O-glucosyltransferase activity	0.022672	0.036019	4.20685
GO:0000400	four-way junction DNA binding	0.022672	0.036019	4.20685
GO:0030983	mismatched DNA binding	0.022672	0.036019	4.20685
GO:0050660	flavin adenine dinucleotide binding	0.025506	0.039762	3.12509
GO:0010181	FMN binding	0.026138	0.039762	3.90636
GO:0004176	ATP-dependent peptidase activity	0.026138	0.039762	3.90636
GO:0016614	oxidoreductase activity, acting on CH-OH group of donors	0.026138	0.039762	3.90636
GO:0043130	ubiquitin binding	0.026138	0.039762	3.90636
GO:0080043	quercetin 3-O-glucosyltransferase activity	0.029804	0.043654	3.64594
GO:0016709	oxidoreductase activity, acting on paired donors, with incorporation or reduction of molecular oxygen, NAD(P)H as one donor, and incorporation of one atom of oxygen	0.033661	0.048052	3.41807
GO:0005385	zinc ion transmembrane transporter activity	0.033661	0.048052	3.41807
GO:0000062	fatty-acyl-CoA binding	0.033661	0.048052	3.41807
GO:0008168	methyltransferase activity	0.037701	0.052862	3.217
GO:0052689	carboxylic ester hydrolase activity	0.041916	0.057745	3.03828
GO:0031625	ubiquitin protein ligase binding	0.04589	0.062258	2.48587
GO:0004553	hydrolase activity, hydrolyzing O-glycosyl compounds	0.046299	0.062258	2.87837
GO:0001228	transcriptional activator activity, RNA polymerase II transcription regulatory region sequence-specific binding	0.050841	0.067903	2.73445
GO:0016705	oxidoreductase activity, acting on paired donors, with incorporation or reduction of molecular oxygen	0.050841	0.067903	2.73445
GO:0008289	lipid binding	0.062831	0.081165	2.18756
GO:0003729	mRNA binding	0.070471	0.090442	2.27871
GO:0042626	ATPase activity, coupled to transmembrane movement of substances	0.07571	0.095303	2.18756
GO:0022857	transmembrane transporter activity	0.07571	0.095303	2.18756
GO:0003684	damaged DNA binding	0.081069	0.1014	2.10343
GO:0004497	monooxygenase activity	0.086541	0.107562	2.02552
GO:0044822	poly(A) RNA binding	0.089233	0.110559	1.88583
GO:0000166	nucleotide binding	0.100667	0.123946	1.62042
GO:0003723	RNA binding	0.102707	0.125728	1.4724
GO:0004672	protein kinase activity	0.107727	0.129799	1.73616
GO:0005509	calcium ion binding	0.107727	0.129799	1.73616
GO:0003682	chromatin binding	0.127561	0.150928	1.6085
GO:0016757	transferase activity, transferring glycosyl groups	0.165588	0.190209	1.36723
GO:0051213	dioxygenase activity	0.185277	0.209767	1.27184
GO:0009055	electron carrier activity	0.185277	0.209767	1.27184
GO:0030247	polysaccharide binding	0.198583	0.223548	1.21531
GO:0005507	copper ion binding	0.212002	0.235957	1.1636
GO:0003676	nucleic acid binding	0.226951	0.251176	1.21531
GO:0043565	sequence-specific DNA binding	0.310661	0.338123	1.06537
GO:0016491	oxidoreductase activity	0.340869	0.367952	0.828622
GO:0004364	glutathione transferase activity	0.516203	0.542358	0.581799
GO:0046872	metal ion binding	0.601453	0.623612	0.882082
GO:0003735	structural constituent of ribosome	0.67573	0.696957	0.43404
GO:0008270	zinc ion binding	0.71431	0.732912	0.737381
GO:0003700	transcription factor activity, sequence-specific DNA binding	0.825509	0.842618	0.695569
GO:0004674	protein serine/threonine kinase activity	0.856218	0.871705	0.501735
GO:0005524	ATP binding	0.909015	0.91599	0.672156
GO:0003677	DNA binding	0.970422	0.970422	0.513168

## Sheet: Cellular_component
Data set 5 GO functional annotation of the DEGs in the NKR-04/-05/-06 hybrid triad.
GO term	Functional annotation	P-value	Corrected P-value	Enrichment_score
GO:0000932	cytoplasmic mRNA processing body	4.2e-09	6.12e-08	11.1864
GO:0016607	nuclear speck	5.62e-05	0.000545	5.96608
GO:0016604	nuclear body	0.000312	0.001555	13.6723
GO:1990726	Lsm1-7-Pat1 complex	0.000312	0.001555	13.6723
GO:0005688	U6 snRNP	0.000462	0.002142	12.1531
GO:0000798	nuclear cohesin complex	0.000983	0.003796	18.2297
GO:0005829	cytosol	0.001231	0.004618	1.86536
GO:0046540	U4/U6 x U5 tri-snRNP complex	0.001491	0.005342	8.4137
GO:0010168	ER body	0.001942	0.006221	13.6723
GO:0016605	PML body	0.00231	0.007167	7.29188
GO:0048471	perinuclear region of cytoplasm	0.00231	0.007167	7.29188
GO:0005788	endoplasmic reticulum lumen	0.003362	0.009072	6.43401
GO:0071011	precatalytic spliceosome	0.003362	0.009072	6.43401
GO:0005665	DNA-directed RNA polymerase II, core complex	0.006557	0.014679	7.81273
GO:0012511	monolayer-surrounded lipid storage body	0.006557	0.014679	7.81273
GO:0005811	lipid particle	0.008639	0.01782	6.83613
GO:0005643	nuclear pore	0.009117	0.018613	4.55742
GO:0005635	nuclear envelope	0.010225	0.020449	4.37513
GO:0031461	cullin-RING ubiquitin ligase complex	0.010975	0.020689	6.07656
GO:0080008	Cul4-RING E3 ubiquitin ligase complex	0.010975	0.020689	6.07656
GO:0005694	chromosome	0.016371	0.028541	4.97173
GO:0032301	MutSalpha complex	0.019413	0.031607	4.55742
GO:0032302	MutSbeta complex	0.019413	0.031607	4.55742
GO:0071013	catalytic step 2 spliceosome	0.020105	0.032599	3.41807
GO:0000228	nuclear chromosome	0.022672	0.036019	4.20685
GO:0005875	microtubule associated complex	0.026138	0.039762	3.90636
GO:0005667	transcription factor complex	0.029804	0.043654	3.64594
GO:0009570	chloroplast stroma	0.033796	0.048071	1.95318
GO:0030529	intracellular ribonucleoprotein complex	0.041916	0.057745	3.03828
GO:0070062	extracellular exosome	0.043321	0.059472	2.54368
GO:0005777	peroxisome	0.056048	0.074353	2.0768
GO:0005768	endosome	0.060392	0.078272	2.02552
GO:0043231	intracellular membrane-bounded organelle	0.103583	0.125962	1.82297
GO:0009536	plastid	0.103915	0.125977	1.76416
GO:0005794	Golgi apparatus	0.109606	0.13126	1.45009
GO:0005773	vacuole	0.117285	0.140032	1.45838
GO:0005783	endoplasmic reticulum	0.117913	0.140355	1.49424
GO:0000785	chromatin	0.133746	0.157773	1.56255
GO:0005802	trans-Golgi network	0.138381	0.162752	1.5052
GO:0005856	cytoskeleton	0.152685	0.177982	1.43919
GO:0000139	Golgi membrane	0.153703	0.17864	1.41133
GO:0005681	spliceosomal complex	0.165588	0.190209	1.36723
GO:0016020	membrane	0.166882	0.191138	1.30656
GO:0005576	extracellular region	0.180008	0.204981	1.29697
GO:0009507	chloroplast	0.224588	0.249261	1.17496
GO:0009506	plasmodesma	0.23034	0.254213	1.19632
GO:0046658	anchored component of plasma membrane	0.245879	0.270604	1.05171
GO:0022625	cytosolic large ribosomal subunit	0.279953	0.306393	0.959457
GO:0009505	plant-type cell wall	0.307153	0.33523	0.896542
GO:0031225	anchored component of membrane	0.340869	0.367952	0.828622
GO:0005886	plasma membrane	0.362407	0.388012	1.0428
GO:0022626	cytosolic ribosome	0.406602	0.431954	0.719593
GO:0005774	vacuolar membrane	0.406738	0.431954	0.926933
GO:0005887	integral component of plasma membrane	0.516203	0.542358	0.581799
GO:0005618	cell wall	0.525029	0.548704	0.724359
GO:0016021	integral component of membrane	0.582702	0.605764	0.931671
GO:0009941	chloroplast envelope	0.65391	0.676222	0.451976
GO:0048046	apoplast	0.719831	0.736658	0.39919
GO:0005737	cytoplasm	0.869268	0.880441	0.719593
GO:0005634	nucleus	0.900417	0.909652	0.796592
GO:0005739	mitochondrion	0.966476	0.968935	0.300489

## Sheet:  REViGO of Biological process
Data set 5 GO functional annotation of the DEGs in the NKR-04/-05/-06 hybrid triad.
GO term	Functional annotation	P-value	Corrected P-value	Enrichment_score	Biological process involved in the GO terms
GO:0009638	phototropism	0.000651	0.002916	10.9378	light response and photomorphogenesis
GO:0009640	photomorphogenesis	0.010225	0.020449	4.37513
GO:0009644	response to high light intensity	6.69e-05	0.000613	12.6206
GO:0009642	response to light intensity	0.000983	0.003796	18.2297
GO:0009584	detection of visible light	0.000115	0.00091	18.2297
GO:0010218	response to far red light	0.00011	0.00091	8.10209
GO:0009639	response to red or far red light	0.029804	0.043654	3.64594
GO:0010201	response to continuous far red light stimulus by the high-irradiance response system	2.35e-05	0.000273	27.3445
GO:0010203	response to very low fluence red light stimulus	2.35e-05	0.000273	27.3445
GO:0010114	response to red light	0.060378	0.078272	2.48587
GO:0009585	red, far-red light phototransduction	0.060378	0.078272	2.48587
GO:0010161	red light signaling pathway	5.8e-05	0.000545	21.8756
GO:0009785	blue light signaling pathway	0.010975	0.020689	6.07656
GO:0071483	cellular response to blue light	0.006557	0.014679	7.81273
GO:0009687	abscisic acid metabolic process	0.000983	0.003796	18.2297	response to hormone
GO:0009737	response to abscisic acid	0.012929	0.024029	2.37779
GO:0009789	positive regulation of abscisic acid-activated signaling pathway	0.00231	0.007167	7.29188
GO:0071215	cellular response to abscisic acid stimulus	0.046299	0.062258	2.87837
GO:0009738	abscisic acid-activated signaling pathway	0.060392	0.078272	2.02552
GO:2000022	regulation of jasmonic acid mediated signaling pathway	0.019413	0.031607	4.55742
GO:0009753	response to jasmonic acid	0.406602	0.431954	0.719593
GO:0032260	response to jasmonic acid stimulus involved in jasmonic acid and ethylene-dependent systemic resistance	0.000332	0.001555	27.3445
GO:0071446	cellular response to salicylic acid stimulus	0.003198	0.008812	10.9378
GO:0009751	response to salicylic acid	0.072244	0.092416	2.06374
GO:0009742	brassinosteroid mediated signaling pathway	0.009117	0.018613	4.55742
GO:0071365	cellular response to auxin stimulus	0.000312	0.001555	13.6723
GO:0009873	ethylene-activated signaling pathway	0.175215	0.200101	1.38453
GO:0009735	response to cytokinin	0.08571	0.106867	1.91891
GO:0010016	shoot system morphogenesis	0	0	54.6891	shoot and leaf growth and development
GO:0010072	primary shoot apical meristem specification	0.002805	0.008569	6.83613
GO:0010233	phloem transport	0.000332	0.001555	27.3445
GO:0001944	vasculature development	0.003198	0.008812	10.9378
GO:0009965	leaf morphogenesis	0.012664	0.023647	4.05104
GO:0010584	pollen exine formation	1.54e-08	2.1e-07	18.2297	floral development
GO:0010208	pollen wall assembly	0.013556	0.024388	5.46891
GO:0009860	pollen tube growth	0.010225	0.020449	4.37513
GO:0009555	pollen development	0.069039	0.088893	2.10343
GO:0080110	sporopollenin biosynthetic process	0.000312	0.001555	13.6723
GO:0009909	regulation of flower development	0.146313	0.17106	1.47808
GO:0009911	positive regulation of flower development	0.046299	0.062258	2.87837
GO:0090393	sepal giant cell development	0.000332	0.001555	27.3445
GO:0010071	root meristem specification	5.8e-05	0.000545	21.8756	root development
GO:0048768	root hair cell tip growth	0.000198	0.001417	15.6255
GO:0010053	root epidermal cell differentiation	0.013556	0.024388	5.46891
GO:0048767	root hair elongation	0.041916	0.057745	3.03828
GO:0007049	cell cycle	0.027677	0.041781	2.60424	cell division and differentiation
GO:0051301	cell division	0.00148	0.005342	3.52833
GO:0030154	cell differentiation	0.157329	0.182317	1.45838
GO:0008219	cell death	0.033661	0.048052	3.41807
GO:0052325	cell wall pectin biosynthetic process	0.003198	0.008812	10.9378	cell wall biosynthesis
GO:0010025	wax biosynthetic process	0.006557	0.014679	7.81273
GO:0009664	plant-type cell wall organization	0.026138	0.039762	3.90636
GO:0009793	embryo development ending in seed dormancy	0.276187	0.303113	1.09378	embryo development
GO:0009791	post-embryonic development	0.001773	0.006221	5.65749
GO:0009607	response to biotic stimulus	0.022672	0.036019	4.20685	response to biotic and abiotic stress
GO:0009628	response to abiotic stimulus	0	0	54.6891
GO:0009408	response to heat	0.000116	0.00091	6.35919
GO:0006950	response to stress	0.001491	0.005342	8.4137
GO:0006979	response to oxidative stress	0.00329	0.009002	3.41807
GO:0009625	response to insect	0.00474	0.011458	9.11485
GO:0002213	defense response to insect	0.00474	0.011458	9.11485
GO:0009615	response to virus	0.007124	0.015593	4.97173
GO:0031348	negative regulation of defense response	0.010975	0.020689	6.07656
GO:0031990	mRNA export from nucleus in response to heat stress	0	0	54.6891
GO:0071475	cellular hyperosmotic salinity response	0	0	54.6891
GO:0010204	defense response signaling pathway, resistance gene-independent	0.016371	0.028541	4.97173
GO:0009611	response to wounding	0.023616	0.037368	2.73445
GO:0031347	regulation of defense response	0.033661	0.048052	3.41807
GO:0051607	defense response to virus	0.060378	0.078272	2.48587
GO:0009627	systemic acquired resistance	0.060378	0.078272	2.48587
GO:0009626	plant-type hypersensitive response	0.103583	0.125962	1.82297
GO:0045087	innate immune response	0.121448	0.144127	1.65724
GO:0006970	response to osmotic stress	0.139998	0.164165	1.51914
GO:0009651	response to salt stress	0.352415	0.379376	1.00041
GO:0042742	defense response to bacterium	0.206267	0.230878	1.28178
GO:0006952	defense response	0.102753	0.125728	1.55367
GO:0050832	defense response to fungus	0.04596	0.062258	2.21712
GO:0070301	cellular response to hydrogen peroxide	0	0	54.6891	response to hydrogen peroxide
GO:0080170	hydrogen peroxide transmembrane transport	0	0	54.6891
GO:0042744	hydrogen peroxide catabolic process	3.86e-05	0.000434	9.94347
GO:0046685	response to arsenic-containing substance	0.000198	0.001417	15.6255
GO:0042542	response to hydrogen peroxide	0.001491	0.005342	8.4137
GO:0000302	response to reactive oxygen species	0.001942	0.006221	13.6723
GO:0034614	cellular response to reactive oxygen species	0.001942	0.006221	13.6723
GO:0050665	hydrogen peroxide biosynthetic process	0.010975	0.020689	6.07656
GO:0006302	double-strand break repair	0.010975	0.020689	6.07656
GO:0006298	mismatch repair	0.029804	0.043654	3.64594
GO:0009904	chloroplast accumulation movement	0.016371	0.028541	4.97173	photosynthesis and chloroplast development
GO:0009903	chloroplast avoidance movement	0.019413	0.031607	4.55742
GO:0009854	oxidative photosynthetic carbon pathway	0.026138	0.039762	3.90636
GO:0015995	chlorophyll biosynthetic process	0.029804	0.043654	3.64594
GO:0006782	protoporphyrinogen IX biosynthetic process	0.006557	0.014679	7.81273
GO:0006783	heme biosynthetic process	0.00474	0.011458	9.11485
GO:0051792	medium-chain fatty acid biosynthetic process	0	0	54.6891	fatty acid biosynthesis and metabolism
GO:0006629	lipid metabolic process	0.000186	0.001381	7.29188
GO:0051791	medium-chain fatty acid metabolic process	0.000332	0.001555	27.3445
GO:0006631	fatty acid metabolic process	0.000651	0.002916	10.9378
GO:0001561	fatty acid alpha-oxidation	0.001942	0.006221	13.6723
GO:0033539	fatty acid beta-oxidation using acyl-CoA dehydrogenase	0.008639	0.01782	6.83613
GO:0006869	lipid transport	0.081069	0.1014	2.10343
GO:0055088	lipid homeostasis	0.013556	0.024388	5.46891
GO:0006000	fructose metabolic process	0.000332	0.001555	27.3445	sugar biosynthesis and metabolism
GO:0006002	fructose 6-phosphate metabolic process	0.000332	0.001555	27.3445
GO:0006003	fructose 2,6-bisphosphate metabolic process	0.000332	0.001555	27.3445
GO:0006007	glucose catabolic process	0.001942	0.006221	13.6723
GO:0019761	glucosinolate biosynthetic process	0.00474	0.011458	9.11485
GO:1901657	glycosyl compound metabolic process	0.006557	0.014679	7.81273
GO:0019762	glucosinolate catabolic process	0.026138	0.039762	3.90636
GO:0005975	carbohydrate metabolic process	0.045746	0.062258	2.04445	carbohydrate metabolism
GO:0043609	regulation of carbon utilization	0.003198	0.008812	10.9378
GO:0051258	protein polymerization	0	0	54.6891	protein syhthesis and metabolism
GO:0043335	protein unfolding	0	0	54.6891
GO:0017006	protein-tetrapyrrole linkage	5.8e-05	0.000545	21.8756
GO:0030091	protein repair	0.000332	0.001555	27.3445
GO:0019538	protein metabolic process	0.000332	0.001555	27.3445
GO:0016579	protein deubiquitination	0.001347	0.005007	6.07656
GO:0002084	protein depalmitoylation	0.001942	0.006221	13.6723
GO:0018298	protein-chromophore linkage	0.008084	0.017501	4.75557
GO:0006486	protein glycosylation	0.016896	0.029326	3.64594
GO:0006511	ubiquitin-dependent protein catabolic process	0.003411	0.009143	3.90636
GO:0045948	positive regulation of translational initiation	0.000332	0.001555	27.3445
GO:0017148	negative regulation of translation	0.000884	0.003796	9.94347
GO:0015031	protein transport	0.692379	0.712264	0.420685
GO:0006606	protein import into nucleus	0.037701	0.052862	3.217
GO:0002181	cytoplasmic translation	0.037701	0.052862	3.217
GO:0042787	protein ubiquitination involved in ubiquitin-dependent protein catabolic process	0.20528	0.230428	1.18889
GO:0033962	cytoplasmic mRNA processing body assembly	1.34e-06	1.71e-05	18.2297	DNA and/or RNA syhthesis and metabolism
GO:0006402	mRNA catabolic process	0.000115	0.00091	18.2297
GO:0031087	deadenylation-independent decapping of nuclear-transcribed mRNA	0.000115	0.00091	18.2297
GO:0000290	deadenylation-dependent decapping of nuclear-transcribed mRNA	0.000312	0.001555	13.6723
GO:0006367	transcription initiation from RNA polymerase II promoter	0.000651	0.002916	10.9378
GO:0000972	transcription-dependent tethering of RNA polymerase II gene DNA at nuclear periphery	0.003198	0.008812	10.9378
GO:0000288	nuclear-transcribed mRNA catabolic process, deadenylation-dependent decay	0.00474	0.011458	9.11485
GO:0000245	spliceosomal complex assembly	0.006557	0.014679	7.81273
GO:0034402	recruitment of 3'-end processing factors to RNA polymerase II holoenzyme complex	0	0	54.6891
GO:0000398	mRNA splicing, via spliceosome	0.02628	0.039824	2.64625
GO:0006397	mRNA processing	0.035321	0.05006	2.41275
GO:0051028	mRNA transport	0.038407	0.053662	2.66776
GO:0030422	production of siRNA involved in RNA interference	0.000332	0.001555	27.3445
GO:0060148	positive regulation of posttranscriptional gene silencing	0.000332	0.001555	27.3445
GO:0032877	positive regulation of DNA endoreduplication	0.000983	0.003796	18.2297
GO:0061158	3'-UTR-mediated mRNA destabilization	0.000983	0.003796	18.2297
GO:1903679	positive regulation of cap-independent translational initiation	0.001873	0.006221	7.81273
GO:0043488	regulation of mRNA stability	0.002805	0.008569	6.83613
GO:1903507	negative regulation of nucleic acid-templated transcription	0.00474	0.011458	9.11485
GO:0007067	mitotic nuclear division	0.007124	0.015593	4.97173
GO:0045727	positive regulation of translation	0.008639	0.01782	6.83613
GO:0007015	actin filament organization	0.010975	0.020689	6.07656
GO:0000710	meiotic mismatch repair	0.019413	0.031607	4.55742
GO:0006311	meiotic gene conversion	0.019413	0.031607	4.55742
GO:0043570	maintenance of DNA repeat elements	0.019413	0.031607	4.55742
GO:0045128	negative regulation of reciprocal meiotic recombination	0.019413	0.031607	4.55742
GO:0006405	RNA export from nucleus	0.008639	0.01782	6.83613
GO:0045893	positive regulation of transcription, DNA-templated	0.555127	0.578624	0.541476
GO:0006351	transcription, DNA-templated	0.867258	0.880441	0.721175
GO:0006355	regulation of transcription, DNA-templated	0.942594	0.947404	0.4999
GO:0008380	RNA splicing	0.191914	0.21666	1.24293
GO:0006357	regulation of transcription from RNA polymerase II promoter	0.159112	0.183842	1.40228
GO:0006366	transcription from RNA polymerase II promoter	0.055537	0.073924	2.60424
GO:0051603	proteolysis involved in cellular protein catabolic process	0.092121	0.11378	1.95318
GO:0030104	water homeostasis	0.000332	0.001555	27.3445	water homeostasis
GO:0009819	drought recovery	0.006557	0.014679	7.81273
GO:0006833	water transport	0.008639	0.01782	6.83613
GO:0009992	cellular water homeostasis	0.013556	0.024388	5.46891
GO:0009414	response to water deprivation	0.207769	0.2319	1.27184
GO:0042631	cellular response to water deprivation	0.109453	0.13126	1.76416
GO:0034755	iron ion transmembrane transport	0	0	54.6891	ion homeostasis
GO:0070574	cadmium ion transmembrane transport	0.000332	0.001555	27.3445
GO:0055071	manganese ion homeostasis	0.003198	0.008812	10.9378
GO:0071421	manganese ion transmembrane transport	0.003198	0.008812	10.9378
GO:0034220	ion transmembrane transport	0.00474	0.011458	9.11485
GO:0006825	copper ion transport	0.006557	0.014679	7.81273
GO:0055072	iron ion homeostasis	0.010975	0.020689	6.07656
GO:0055085	transmembrane transport	0.026138	0.039762	3.90636
GO:0046686	response to cadmium ion	0.336474	0.365209	0.976591
GO:0046283	anthocyanin-containing compound metabolic process	0.000332	0.001555	27.3445	anthocyanin and flavonoid biosynthesis
GO:0052696	flavonoid glucuronidation	0.033661	0.048052	3.41807
GO:0009813	flavonoid biosynthetic process	0.07571	0.095303	2.18756
GO:0071732	cellular response to nitric oxide	0.029804	0.043654	3.64594
GO:0006809	nitric oxide biosynthetic process	0.000115	0.00091	18.2297
GO:0032259	methylation	0.000163	0.001237	10.2542
GO:0006857	oligopeptide transport	0.00021	0.00148	9.65101
GO:0042128	nitrate assimilation	0.004664	0.011458	5.75674
GO:0009820	alkaloid metabolic process	0.006557	0.014679	7.81273
GO:0006888	ER to Golgi vesicle-mediated transport	0.010225	0.020449	4.37513
GO:0007059	chromosome segregation	0.016371	0.028541	4.97173
GO:0006290	pyrimidine dimer repair	0.019413	0.031607	4.55742
GO:0006301	postreplication repair	0.029804	0.043654	3.64594
GO:0010119	regulation of stomatal movement	0.033661	0.048052	3.41807
GO:0009407	toxin catabolic process	0.492986	0.522141	0.607656
GO:0006749	glutathione metabolic process	0.510464	0.539204	0.588055
GO:0009636	response to toxic substance	0.521899	0.546883	0.575674
GO:0080167	response to karrikin	0.07571	0.095303	2.18756
GO:0009809	lignin biosynthetic process	0.060378	0.078272	2.48587
GO:0044550	secondary metabolite biosynthetic process	0.041916	0.057745	3.03828
GO:0006810	transport	0.075514	0.095303	2.02552
GO:0009630	gravitropism	0.007124	0.015593	4.97173
