# Supplementary material for: Transcriptome and DNA methylome reveal insights into yield heterosis in the curds of broccoli (Brassica oleracea L var. italic)
Source: BMC Plant Biol. 2018 Aug 13;18:168. doi: 10.1186/s12870-018-1384-4 (PMC6090608; doi:10.1186/s12870-018-1384-4)
Supplement: Supplementary file 2 — Data set 1. DEGs detected by pairwise comparison in NKR-06 and two parents. Data set 2. DEGs detected by pairwise comparison in Bro-12 and two parents. Data set 3. DEGs in the hybrids compared with both parents. Data set 4. Non-additively expressed genes in two hybrid triads. Data set 5. GO functional annotation of the DEGs in the NKR-04/− 05/− 06 hybrid triad. Data set 6. GO functional annotation of the DEGs in the Bro-10/− 11/− 12 hybrid triad. Data set 7. DNA methylation of CG and CHG sites detected in the hybrid broccoli and their parents. Data set 8. Differential DNA methylation levels of CG and CHG sites in NKR-06 hybrid triad. Data set 9. Genes with different methylation levels in NKR-06 hybrid triad. Data set 10 Differential DNA methylation levels of CG and CHG sites in Bro-12 hybrid triad. Data set 11. Genes with differential methylation levels in Bro-12 hybrid triad. (ZIP 5944 kb) [file 12870_2018_1384_MOESM2_ESM.zip › data set 6.xlsx]

## Sheet: Total
Transcriptome and DNA methylome reveal insights into yield heterosis in the curds of broccoli (Brassica oleracea L var. italic) Hui Li2, Jiye Yuan1, Mei Wu1, Zhanpin Han2, Lihong Li1, Hanmin Jiang3, Yinglan Jia1, Xue Han1, Min Liu4, Deling Sun3, Chengbin Chen1, Wenqin Song1, Chunguo Wang1** 1College of Life Sciences, Nankai University, Tianjin, China 2College of Horticulture and Landscape, Tianji…
Data set 6 GO functional annotation of the DEGs in the Bro-10/-11/-12 hybrid triad.
GO term	Functional annotation	P-value	Corrected P-value	Enrichment_score
GO:0047807	cytokinin 7-beta-glucosyltransferase activity	0	0	55.1525
GO:0080062	cytokinin 9-beta-glucosyltransferase activity	0	0	55.1525
GO:1900000	regulation of anthocyanin catabolic process	0	0	55.1525
GO:0009234	menaquinone biosynthetic process	0	0	55.1525
GO:0010327	acetyl CoA:(Z)-3-hexen-1-ol acetyltransferase activity	0	0	55.1525
GO:0010597	green leaf volatile biosynthetic process	0	0	55.1525
GO:0051792	medium-chain fatty acid biosynthetic process	0	0	55.1525
GO:0006655	phosphatidylglycerol biosynthetic process	0	0	55.1525
GO:0009882	blue light photoreceptor activity	0	0	55.1525
GO:0072387	flavin adenine dinucleotide metabolic process	0	0	55.1525
GO:1901371	regulation of leaf morphogenesis	0	0	55.1525
GO:1902347	response to strigolactone	0	0	55.1525
GO:2000379	positive regulation of reactive oxygen species metabolic process	0	0	55.1525
GO:0000819	sister chromatid segregation	0	0	55.1525
GO:0003916	DNA topoisomerase activity	0	0	55.1525
GO:0044774	mitotic DNA integrity checkpoint	0	0	55.1525
GO:0009628	response to abiotic stimulus	0	0	55.1525
GO:0051258	protein polymerization	0	0	55.1525
GO:0051993	abscisic acid glucose ester beta-glucosidase activity	0	0	55.1525
GO:0034755	iron ion transmembrane transport	0	0	55.1525
GO:0006020	inositol metabolic process	0	0	55.1525
GO:0030787	inositol 4-methyltransferase activity	0	0	55.1525
GO:0043335	protein unfolding	0	0	55.1525
GO:0016604	nuclear body	4.25e-12	6.8e-11	41.3644
GO:0009638	phototropism	6.18e-11	9.5e-10	33.0915
GO:0010584	pollen exine formation	3.46e-10	5.11e-09	21.4482
GO:0018298	protein-chromophore linkage	3.6e-09	5.11e-08	16.7856
GO:0009644	response to high light intensity	4.84e-08	6.64e-07	21.2125
GO:0009627	systemic acquired resistance	7.34e-08	9.72e-07	15.0416
GO:0016628	oxidoreductase activity, acting on the CH-CH group of donors, NAD or NADP as acceptor	1.03e-07	1.1e-06	41.3644
GO:0010201	response to continuous far red light stimulus by the high-irradiance response system	1.03e-07	1.1e-06	41.3644
GO:0010203	response to very low fluence red light stimulus	1.03e-07	1.1e-06	41.3644
GO:0010617	circadian regulation of calcium ion oscillation	1.03e-07	1.1e-06	41.3644
GO:0001561	fatty acid alpha-oxidation	1.03e-07	1.1e-06	41.3644
GO:0034614	cellular response to reactive oxygen species	1.03e-07	1.1e-06	41.3644
GO:1902609	(R)-2-hydroxy-alpha-linolenic acid biosynthetic process	1.03e-07	1.1e-06	41.3644
GO:0009883	red or far-red light photoreceptor activity	5.07e-07	4.32e-06	33.0915
GO:0010161	red light signaling pathway	5.07e-07	4.32e-06	33.0915
GO:0017006	protein-tetrapyrrole linkage	5.07e-07	4.32e-06	33.0915
GO:0031516	far-red light photoreceptor activity	5.07e-07	4.32e-06	33.0915
GO:0009646	response to absence of light	5.07e-07	4.32e-06	33.0915
GO:0010244	response to low fluence blue light stimulus by blue low-fluence system	5.07e-07	4.32e-06	33.0915
GO:0071949	FAD binding	5.07e-07	4.32e-06	33.0915
GO:0016702	oxidoreductase activity, acting on single donors with incorporation of molecular oxygen, incorporation of two atoms of oxygen	5.07e-07	4.32e-06	33.0915
GO:0071446	cellular response to salicylic acid stimulus	5.07e-07	4.32e-06	33.0915
GO:0042802	identical protein binding	5.34e-07	4.45e-06	9.41629
GO:0006629	lipid metabolic process	7.77e-07	6.35e-06	11.0305
GO:0080019	fatty-acyl-CoA reductase (alcohol-forming) activity	1.5e-06	1.17e-05	27.5763
GO:0009584	detection of visible light	1.5e-06	1.17e-05	27.5763
GO:0046685	response to arsenic-containing substance	3.45e-06	2.6e-05	23.6368
GO:0012511	monolayer-surrounded lipid storage body	3.45e-06	2.6e-05	23.6368
GO:0010218	response to far red light	6.78e-06	4.83e-05	10.2134
GO:0000155	phosphorelay sensor kinase activity	6.8e-06	4.83e-05	20.6822
GO:0009637	response to blue light	6.8e-06	4.83e-05	20.6822
GO:0009408	response to heat	1.01e-05	7.06e-05	7.6957
GO:0004601	peroxidase activity	1.06e-05	7.25e-05	9.50906
GO:0010075	regulation of meristem growth	1.21e-05	8.13e-05	18.3842
GO:0006338	chromatin remodeling	1.98e-05	0.000131	16.5458
GO:0016104	triterpenoid biosynthetic process	2.29e-05	0.000147	27.5763
GO:0043484	regulation of RNA splicing	2.29e-05	0.000147	27.5763
GO:0017148	negative regulation of translation	3.07e-05	0.000187	15.0416
GO:0006325	chromatin organization	3.07e-05	0.000187	15.0416
GO:0031408	oxylipin biosynthetic process	3.07e-05	0.000187	15.0416
GO:0048574	long-day photoperiodism, flowering	4.54e-05	0.000264	13.7881
GO:2000028	regulation of photoperiodism, flowering	4.54e-05	0.000264	13.7881
GO:0042973	glucan endo-1,3-beta-D-glucosidase activity	4.54e-05	0.000264	13.7881
GO:0020037	heme binding	5.64e-05	0.00032	5.14757
GO:0042300	beta-amyrin synthase activity	5.66e-05	0.00032	22.061
GO:0008378	galactosyltransferase activity	0.000112	0.000613	18.3842
GO:0004366	glycerol-3-phosphate O-acyltransferase activity	0.000112	0.000613	18.3842
GO:0010118	stomatal movement	0.00012	0.000632	11.0305
GO:0016605	PML body	0.00012	0.000632	11.0305
GO:0071732	cellular response to nitric oxide	0.00012	0.000632	11.0305
GO:0008219	cell death	0.000158	0.00082	10.3411
GO:0009626	plant-type hypersensitive response	0.000178	0.000914	7.35367
GO:0042752	regulation of circadian rhythm	0.000204	0.001029	9.7328
GO:0010224	response to UV-B	0.00021	0.001046	7.11646
GO:0080110	sporopollenin biosynthetic process	0.000305	0.001118	13.7881
GO:0016024	CDP-diacylglycerol biosynthetic process	0.000305	0.001118	13.7881
GO:0009835	fruit ripening	0.000305	0.001118	13.7881
GO:1990726	Lsm1-7-Pat1 complex	0.000305	0.001118	13.7881
GO:0009911	positive regulation of flower development	0.000323	0.001118	8.7083
GO:1901527	abscisic acid-activated signaling pathway involved in stomatal movement	0.000326	0.001118	27.5763
GO:0006986	response to unfolded protein	0.000326	0.001118	27.5763
GO:0051085	chaperone mediated protein folding requiring cofactor	0.000326	0.001118	27.5763
GO:0043009	chordate embryonic development	0.000326	0.001118	27.5763
GO:0051791	medium-chain fatty acid metabolic process	0.000326	0.001118	27.5763
GO:0010117	photoprotection	0.000326	0.001118	27.5763
GO:0071486	cellular response to high light intensity	0.000326	0.001118	27.5763
GO:0071490	cellular response to far red light	0.000326	0.001118	27.5763
GO:0071491	cellular response to red light	0.000326	0.001118	27.5763
GO:0071492	cellular response to UV-A	0.000326	0.001118	27.5763
GO:0071456	cellular response to hypoxia	0.000326	0.001118	27.5763
GO:0043967	histone H4 acetylation	0.000326	0.001118	27.5763
GO:0090308	regulation of methylation-dependent chromatin silencing	0.000326	0.001118	27.5763
GO:0004823	leucine-tRNA ligase activity	0.000326	0.001118	27.5763
GO:0006429	leucyl-tRNA aminoacylation	0.000326	0.001118	27.5763
GO:0031124	mRNA 3'-end processing	0.000326	0.001118	27.5763
GO:0046283	anthocyanin-containing compound metabolic process	0.000326	0.001118	27.5763
GO:0003918	DNA topoisomerase type II (ATP-hydrolyzing) activity	0.000326	0.001118	27.5763
GO:0006265	DNA topological change	0.000326	0.001118	27.5763
GO:0006312	mitotic recombination	0.000326	0.001118	27.5763
GO:0009330	DNA topoisomerase complex (ATP-hydrolyzing)	0.000326	0.001118	27.5763
GO:0004853	uroporphyrinogen decarboxylase activity	0.000326	0.001118	27.5763
GO:0032260	response to jasmonic acid stimulus involved in jasmonic acid and ethylene-dependent systemic resistance	0.000326	0.001118	27.5763
GO:0030104	water homeostasis	0.000326	0.001118	27.5763
GO:0070574	cadmium ion transmembrane transport	0.000326	0.001118	27.5763
GO:0051262	protein tetramerization	0.000326	0.001118	27.5763
GO:0018685	alkane 1-monooxygenase activity	0.000326	0.001118	27.5763
GO:0010106	cellular response to iron ion starvation	0.000326	0.001118	27.5763
GO:0016477	cell migration	0.000326	0.001118	27.5763
GO:0019538	protein metabolic process	0.000326	0.001118	27.5763
GO:0016607	nuclear speck	0.000439	0.001479	5.01387
GO:0031540	regulation of anthocyanin biosynthetic process	0.000451	0.001479	12.2561
GO:0055072	iron ion homeostasis	0.000451	0.001479	12.2561
GO:0009825	multidimensional cell growth	0.000451	0.001479	12.2561
GO:0005688	U6 snRNP	0.000451	0.001479	12.2561
GO:0009615	response to virus	0.000584	0.001867	7.5208
GO:0009630	gravitropism	0.000584	0.001867	7.5208
GO:0051607	defense response to virus	0.000584	0.001867	7.5208
GO:0010380	regulation of chlorophyll biosynthetic process	0.000966	0.002773	18.3842
GO:0048658	anther wall tapetum development	0.000966	0.002773	18.3842
GO:0005720	nuclear heterochromatin	0.000966	0.002773	18.3842
GO:0004793	threonine aldolase activity	0.000966	0.002773	18.3842
GO:0006567	threonine catabolic process	0.000966	0.002773	18.3842
GO:0008732	L-allo-threonine aldolase activity	0.000966	0.002773	18.3842
GO:0006369	termination of RNA polymerase II transcription	0.000966	0.002773	18.3842
GO:0016558	protein import into peroxisome matrix	0.000966	0.002773	18.3842
GO:0046983	protein dimerization activity	0.000966	0.002773	18.3842
GO:0000712	resolution of meiotic recombination intermediates	0.000966	0.002773	18.3842
GO:0009687	abscisic acid metabolic process	0.000966	0.002773	18.3842
GO:0015086	cadmium ion transmembrane transporter activity	0.000966	0.002773	18.3842
GO:0090575	RNA polymerase II transcription factor complex	0.000966	0.002773	18.3842
GO:0009640	photomorphogenesis	0.000968	0.002773	6.61831
GO:0000932	cytoplasmic mRNA processing body	0.001111	0.003161	5.01387
GO:0036459	thiol-dependent ubiquitinyl hydrolase activity	0.001134	0.00318	9.19209
GO:0033962	cytoplasmic mRNA processing body assembly	0.001134	0.00318	9.19209
GO:0000977	RNA polymerase II regulatory region sequence-specific DNA binding	0.001306	0.003633	6.12806
GO:0042542	response to hydrogen peroxide	0.001455	0.003992	8.48501
GO:0046540	U4/U6 x U5 tri-snRNP complex	0.001455	0.003992	8.48501
GO:0008422	beta-glucosidase activity	0.001828	0.004825	7.87894
GO:1903679	positive regulation of cap-independent translational initiation	0.001828	0.004825	7.87894
GO:0015066	alpha-amylase inhibitor activity	0.00191	0.004825	13.7881
GO:0008327	methyl-CpG binding	0.00191	0.004825	13.7881
GO:0010216	maintenance of DNA methylation	0.00191	0.004825	13.7881
GO:0043966	histone H3 acetylation	0.00191	0.004825	13.7881
GO:0002161	aminoacyl-tRNA editing activity	0.00191	0.004825	13.7881
GO:0000350	generation of catalytic spliceosome for second transesterification step	0.00191	0.004825	13.7881
GO:0016682	oxidoreductase activity, acting on diphenols and related substances as donors, oxygen as acceptor	0.00191	0.004825	13.7881
GO:0047364	desulfoglucosinolate sulfotransferase activity	0.00191	0.004825	13.7881
GO:0010168	ER body	0.00191	0.004825	13.7881
GO:0007064	mitotic sister chromatid cohesion	0.00191	0.004825	13.7881
GO:0050832	defense response to fungus	0.002123	0.005329	3.72652
GO:1990247	N6-methyladenosine-containing RNA binding	0.002255	0.005586	7.35367
GO:0008643	carbohydrate transport	0.002255	0.005586	7.35367
GO:0007623	circadian rhythm	0.002495	0.006102	5.17055
GO:0071013	catalytic step 2 spliceosome	0.002495	0.006102	5.17055
GO:0043488	regulation of mRNA stability	0.002739	0.006656	6.89407
GO:0051082	unfolded protein binding	0.003145	0.007168	11.0305
GO:0009522	photosystem I	0.003145	0.007168	11.0305
GO:0006545	glycine biosynthetic process	0.003145	0.007168	11.0305
GO:0006268	DNA unwinding involved in DNA replication	0.003145	0.007168	11.0305
GO:0004435	phosphatidylinositol phospholipase C activity	0.003145	0.007168	11.0305
GO:0005381	iron ion transmembrane transporter activity	0.003145	0.007168	11.0305
GO:0055071	manganese ion homeostasis	0.003145	0.007168	11.0305
GO:0071421	manganese ion transmembrane transport	0.003145	0.007168	11.0305
GO:0004427	inorganic diphosphatase activity	0.003145	0.007168	11.0305
GO:0008171	O-methyltransferase activity	0.003145	0.007168	11.0305
GO:0006979	response to oxidative stress	0.003154	0.007168	3.44703
GO:0005788	endoplasmic reticulum lumen	0.003282	0.00737	6.48853
GO:0071011	precatalytic spliceosome	0.003282	0.00737	6.48853
GO:0009909	regulation of flower development	0.004274	0.009523	4.47183
GO:0009414	response to water deprivation	0.004521	0.009523	3.20654
GO:0004553	hydrolase activity, hydrolyzing O-glycosyl compounds	0.004555	0.009523	5.80553
GO:0010150	leaf senescence	0.004555	0.009523	5.80553
GO:0009886	post-embryonic morphogenesis	0.004662	0.009523	9.19209
GO:0010030	positive regulation of seed germination	0.004662	0.009523	9.19209
GO:0004499	N,N-dimethylaniline monooxygenase activity	0.004662	0.009523	9.19209
GO:0006783	heme biosynthetic process	0.004662	0.009523	9.19209
GO:0034220	ion transmembrane transport	0.004662	0.009523	9.19209
GO:0009749	response to glucose	0.004662	0.009523	9.19209
GO:0019761	glucosinolate biosynthetic process	0.004662	0.009523	9.19209
GO:0009625	response to insect	0.004662	0.009523	9.19209
GO:0034976	response to endoplasmic reticulum stress	0.004662	0.009523	9.19209
GO:0005384	manganese ion transmembrane transporter activity	0.004662	0.009523	9.19209
GO:0016462	pyrophosphatase activity	0.004662	0.009523	9.19209
GO:0042578	phosphoric ester hydrolase activity	0.004662	0.009523	9.19209
GO:0019003	GDP binding	0.004662	0.009523	9.19209
GO:0009416	response to light stimulus	0.005178	0.010519	4.2425
GO:0005681	spliceosomal complex	0.005674	0.011467	4.13644
GO:0071483	cellular response to blue light	0.00645	0.012446	7.87894
GO:0009870	defense response signaling pathway, resistance gene-dependent	0.00645	0.012446	7.87894
GO:0016573	histone acetylation	0.00645	0.012446	7.87894
GO:1901657	glycosyl compound metabolic process	0.00645	0.012446	7.87894
GO:0008964	phosphoenolpyruvate carboxylase activity	0.00645	0.012446	7.87894
GO:0015977	carbon fixation	0.00645	0.012446	7.87894
GO:0048768	root hair cell tip growth	0.00645	0.012446	7.87894
GO:0006782	protoporphyrinogen IX biosynthetic process	0.00645	0.012446	7.87894
GO:0016791	phosphatase activity	0.00645	0.012446	7.87894
GO:0010114	response to red light	0.006959	0.013295	5.01387
GO:0042744	hydrogen peroxide catabolic process	0.006959	0.013295	5.01387
GO:0005773	vacuole	0.007444	0.014152	2.2061
GO:0008380	RNA splicing	0.007973	0.015082	3.7604
GO:0004867	serine-type endopeptidase inhibitor activity	0.008499	0.015467	6.89407
GO:0009299	mRNA transcription	0.008499	0.015467	6.89407
GO:0009523	photosystem II	0.008499	0.015467	6.89407
GO:0052543	callose deposition in cell wall	0.008499	0.015467	6.89407
GO:0001085	RNA polymerase II transcription factor binding	0.008499	0.015467	6.89407
GO:0006405	RNA export from nucleus	0.008499	0.015467	6.89407
GO:0006833	water transport	0.008499	0.015467	6.89407
GO:0045727	positive regulation of translation	0.008499	0.015467	6.89407
GO:0003743	translation initiation factor activity	0.009992	0.018099	4.4122
GO:0042349	guiding stereospecific synthesis activity	0.010798	0.019196	6.12806
GO:0009690	cytokinin metabolic process	0.010798	0.019196	6.12806
GO:0034605	cellular response to heat	0.010798	0.019196	6.12806
GO:0006635	fatty acid beta-oxidation	0.010798	0.019196	6.12806
GO:0016579	protein deubiquitination	0.012379	0.021905	4.08537
GO:0005975	carbohydrate metabolic process	0.012799	0.022367	2.57722
GO:0051087	chaperone binding	0.013339	0.022367	5.51525
GO:0010208	pollen wall assembly	0.013339	0.022367	5.51525
GO:0010223	secondary shoot formation	0.013339	0.022367	5.51525
GO:0006367	transcription initiation from RNA polymerase II promoter	0.013339	0.022367	5.51525
GO:0005200	structural constituent of cytoskeleton	0.013339	0.022367	5.51525
GO:0010053	root epidermal cell differentiation	0.013339	0.022367	5.51525
GO:0010260	organ senescence	0.013339	0.022367	5.51525
GO:0009992	cellular water homeostasis	0.013339	0.022367	5.51525
GO:0015250	water channel activity	0.013339	0.022367	5.51525
GO:0015254	glycerol channel activity	0.013339	0.022367	5.51525
GO:0009750	response to fructose	0.013339	0.022367	5.51525
GO:0009751	response to salicylic acid	0.01519	0.025361	3.12184
GO:0010204	defense response signaling pathway, resistance gene-independent	0.016111	0.026667	5.01387
GO:0042393	histone binding	0.016111	0.026667	5.01387
GO:0006486	protein glycosylation	0.016521	0.027228	3.67684
GO:0006511	ubiquitin-dependent protein catabolic process	0.018283	0.030003	2.9546
GO:0009649	entrainment of circadian clock	0.019107	0.030698	4.59605
GO:0009881	photoreceptor activity	0.019107	0.030698	4.59605
GO:0051707	response to other organism	0.019107	0.030698	4.59605
GO:0004402	histone acetyltransferase activity	0.019107	0.030698	4.59605
GO:0102483	scopolin beta-glucosidase activity	0.019107	0.030698	4.59605
GO:0044822	poly(A) RNA binding	0.020547	0.032875	2.85272
GO:0015979	photosynthesis	0.02135	0.034018	3.34258
GO:0009699	phenylpropanoid biosynthetic process	0.022316	0.034977	4.2425
GO:0080044	quercetin 7-O-glucosyltransferase activity	0.022316	0.034977	4.2425
GO:0006406	mRNA export from nucleus	0.022316	0.034977	4.2425
GO:0009607	response to biotic stimulus	0.022316	0.034977	4.2425
GO:0003682	chromatin binding	0.023113	0.036079	3.24427
GO:0000398	mRNA splicing, via spliceosome	0.025575	0.039522	2.66867
GO:0009058	biosynthetic process	0.02573	0.039522	3.93947
GO:0055085	transmembrane transport	0.02573	0.039522	3.93947
GO:0019762	glucosinolate catabolic process	0.02573	0.039522	3.93947
GO:0005509	calcium ion binding	0.026938	0.041048	2.62631
GO:0004672	protein kinase activity	0.026938	0.041048	2.62631
GO:0080043	quercetin 3-O-glucosyltransferase activity	0.029342	0.043672	3.67684
GO:0005085	guanyl-nucleotide exchange factor activity	0.029342	0.043672	3.67684
GO:0009411	response to UV	0.029342	0.043672	3.67684
GO:0005667	transcription factor complex	0.029342	0.043672	3.67684
GO:0015995	chlorophyll biosynthetic process	0.029342	0.043672	3.67684
GO:0009789	positive regulation of abscisic acid-activated signaling pathway	0.029342	0.043672	3.67684
GO:0006357	regulation of transcription from RNA polymerase II promoter	0.033081	0.048207	2.82834
GO:0052696	flavonoid glucuronidation	0.033142	0.048207	3.44703
GO:0016709	oxidoreductase activity, acting on paired donors, with incorporation or reduction of molecular oxygen, NAD(P)H as one donor, and incorporation of one atom of oxygen	0.033142	0.048207	3.44703
GO:0009744	response to sucrose	0.033142	0.048207	3.44703
GO:0010119	regulation of stomatal movement	0.033142	0.048207	3.44703
GO:0045735	nutrient reservoir activity	0.033142	0.048207	3.44703
GO:0008168	methyltransferase activity	0.037124	0.053592	3.24427
GO:0050661	NADP binding	0.037124	0.053592	3.24427
GO:0009737	response to abscisic acid	0.038884	0.055922	1.99828
GO:0044550	secondary metabolite biosynthetic process	0.041279	0.058707	3.06403
GO:0048767	root hair elongation	0.041279	0.058707	3.06403
GO:0008285	negative regulation of cell proliferation	0.041279	0.058707	3.06403
GO:0051539	4 iron, 4 sulfur cluster binding	0.045599	0.064612	2.90277
GO:0030247	polysaccharide binding	0.047533	0.067106	2.45122
GO:0001228	transcriptional activator activity, RNA polymerase II transcription regulatory region sequence-specific binding	0.050078	0.069927	2.75763
GO:0010311	lateral root formation	0.050078	0.069927	2.75763
GO:0006099	tricarboxylic acid cycle	0.050078	0.069927	2.75763
GO:0046686	response to cadmium ion	0.052217	0.072649	1.96973
GO:0048527	lateral root development	0.054708	0.075841	2.62631
GO:0046658	anchored component of plasma membrane	0.067668	0.093469	2.12125
GO:0048316	seed development	0.06944	0.094893	2.29802
GO:0009742	brassinosteroid mediated signaling pathway	0.06944	0.094893	2.29802
GO:0016036	cellular response to phosphate starvation	0.06944	0.094893	2.29802
GO:0009813	flavonoid biosynthetic process	0.074609	0.101237	2.2061
GO:0080167	response to karrikin	0.074609	0.101237	2.2061
GO:0016788	hydrolase activity, acting on ester bonds	0.079898	0.107652	2.12125
GO:0006869	lipid transport	0.079898	0.107652	2.12125
GO:0042742	defense response to bacterium	0.082387	0.110617	1.72352
GO:0009735	response to cytokinin	0.084052	0.11246	1.93518
GO:0004497	monooxygenase activity	0.085299	0.113339	2.04269
GO:0009740	gibberellic acid mediated signaling pathway	0.085299	0.113339	2.04269
GO:0051301	cell division	0.08794	0.116444	1.77911
GO:0005525	GTP binding	0.090625	0.119012	1.76019
GO:0016887	ATPase activity	0.090808	0.119012	1.96973
GO:0004871	signal transducer activity	0.090808	0.119012	1.96973
GO:0009791	post-embryonic development	0.096419	0.125935	1.90181
GO:0009908	flower development	0.101755	0.131636	1.68834
GO:0009536	plastid	0.101958	0.131636	1.77911
GO:0043231	intracellular membrane-bounded organelle	0.102126	0.131636	1.83842
GO:0005634	nucleus	0.102155	0.131636	1.17412
GO:0007049	cell cycle	0.105709	0.13576	1.75087
GO:0042631	cellular response to water deprivation	0.107924	0.137684	1.77911
GO:0048573	photoperiodism, flowering	0.107924	0.137684	1.77911
GO:0005783	endoplasmic reticulum	0.11448	0.145564	1.5069
GO:0005506	iron ion binding	0.11728	0.148632	1.67129
GO:0006355	regulation of transcription, DNA-templated	0.117893	0.148918	1.31075
GO:0005759	mitochondrial matrix	0.119773	0.150796	1.67129
GO:0006397	mRNA processing	0.125247	0.157173	1.62213
GO:0000785	chromatin	0.131927	0.164481	1.57579
GO:0050660	flavin adenine dinucleotide binding	0.131927	0.164481	1.57579
GO:0005618	cell wall	0.138725	0.172396	1.46099
GO:0005737	cytoplasm	0.144826	0.179398	1.20949
GO:0005856	cytoskeleton	0.15065	0.185416	1.45138
GO:0006417	regulation of translation	0.15065	0.185416	1.45138
GO:0030154	cell differentiation	0.15457	0.189632	1.47073
GO:0048366	leaf development	0.157006	0.192007	1.41417
GO:0016020	membrane	0.161524	0.196905	1.31764
GO:0016757	transferase activity, transferring glycosyl groups	0.163411	0.197949	1.37881
GO:0016592	mediator complex	0.163411	0.197949	1.37881
GO:0031965	nuclear membrane	0.176357	0.21296	1.31316
GO:0005768	endosome	0.181241	0.218106	1.36179
GO:0005215	transporter activity	0.182891	0.218106	1.28262
GO:0051213	dioxygenase activity	0.182891	0.218106	1.28262
GO:0031969	chloroplast membrane	0.182891	0.218106	1.28262
GO:0005524	ATP binding	0.186618	0.221862	1.17084
GO:0009570	chloroplast stroma	0.188842	0.223813	1.31316
GO:0042787	protein ubiquitination involved in ubiquitin-dependent protein catabolic process	0.202691	0.238753	1.19897
GO:0003924	GTPase activity	0.202691	0.238753	1.19897
GO:0006351	transcription, DNA-templated	0.207505	0.243604	1.15154
GO:0005507	copper ion binding	0.209347	0.243604	1.17346
GO:0005622	intracellular	0.209347	0.243604	1.17346
GO:0006260	DNA replication	0.209347	0.243604	1.17346
GO:0003676	nucleic acid binding	0.223299	0.25865	1.22561
GO:0009506	plasmodesma	0.223625	0.25865	1.20646
GO:0000166	nucleotide binding	0.22895	0.263785	1.22561
GO:0008289	lipid binding	0.229438	0.263785	1.10305
GO:0035556	intracellular signal transduction	0.236167	0.270585	1.08142
GO:0048046	apoplast	0.236762	0.270585	1.20772
GO:0009555	pollen development	0.242907	0.276784	1.06063
GO:0016192	vesicle-mediated transport	0.249655	0.283632	1.04061
GO:0046872	metal ion binding	0.251486	0.284869	1.13216
GO:0061630	ubiquitin protein ligase activity	0.252336	0.284992	1.14901
GO:0055114	oxidation-reduction process	0.263169	0.296354	1.00277
GO:0016042	lipid catabolic process	0.269929	0.303078	0.984867
GO:0009793	embryo development ending in seed dormancy	0.271998	0.304511	1.10305
GO:0043565	sequence-specific DNA binding	0.305288	0.340786	1.0744
GO:0000139	Golgi membrane	0.309403	0.344379	1.06747
GO:0005802	trans-Golgi network	0.316749	0.351537	1.01197
GO:0016491	oxidoreductase activity	0.337149	0.372026	0.835645
GO:0031225	anchored component of membrane	0.337149	0.372026	0.835645
GO:0006457	protein folding	0.350414	0.385556	0.811067
GO:0042803	protein homodimerization activity	0.363592	0.398912	0.787893
GO:0003677	DNA binding	0.375608	0.410922	1.03503
GO:0006952	defense response	0.396419	0.432457	0.9401
GO:0009723	response to ethylene	0.421522	0.457244	0.698133
GO:0005777	peroxisome	0.421522	0.457244	0.698133
GO:0009738	abscisic acid-activated signaling pathway	0.434041	0.469498	0.680896
GO:0009734	auxin-activated signaling pathway	0.440247	0.474873	0.672592
GO:0003700	transcription factor activity, sequence-specific DNA binding	0.471683	0.507357	0.964512
GO:0009535	chloroplast thylakoid membrane	0.476686	0.511306	0.626733
GO:0005887	integral component of plasma membrane	0.51167	0.547302	0.586729
GO:0016567	protein ubiquitination	0.514815	0.547615	0.735367
GO:0016874	ligase activity	0.514815	0.547615	0.735367
GO:0071555	cell wall organization	0.517352	0.548793	0.580553
GO:0044212	transcription regulatory region DNA binding	0.539643	0.570862	0.557096
GO:0004674	protein serine/threonine kinase activity	0.548094	0.57821	0.843311
GO:0045893	positive regulation of transcription, DNA-templated	0.550523	0.57918	0.546065
GO:0009733	response to auxin	0.561223	0.588824	0.535462
GO:0008270	zinc ion binding	0.563138	0.589224	0.867568
GO:0006412	translation	0.576934	0.602018	0.520307
GO:0005654	nucleoplasm	0.58718	0.611049	0.510672
GO:0009507	chloroplast	0.589244	0.611539	0.861758
GO:0005774	vacuolar membrane	0.627778	0.649775	0.623193
GO:0005829	cytosol	0.631491	0.651862	0.855078
GO:0009941	chloroplast envelope	0.649334	0.668483	0.455806
GO:0003735	structural constituent of ribosome	0.671205	0.689151	0.437719
GO:0005576	extracellular region	0.679729	0.696043	0.653983
GO:0015031	protein transport	0.687904	0.702541	0.42425
GO:0003723	RNA binding	0.700452	0.713457	0.636375
GO:0005794	Golgi apparatus	0.71186	0.723159	0.626733
GO:0009651	response to salt stress	0.803396	0.813994	0.336296
GO:0016021	integral component of membrane	0.818902	0.827522	0.798631
GO:0005730	nucleolus	0.836513	0.8431	0.311596
GO:0005789	endoplasmic reticulum membrane	0.879558	0.884163	0.278548
GO:0005886	plasma membrane	0.891793	0.894121	0.701092
GO:0005739	mitochondrion	0.964977	0.964977	0.303036

## Sheet: Biological_process
Data set 6 GO functional annotation of the DEGs in the Bro-10/-11/-12 hybrid triad.
GO term	Functional annotation	P-value	Corrected P-value	Enrichment_score
GO:0010597	green leaf volatile biosynthetic process	0	0	55.1525
GO:0051792	medium-chain fatty acid biosynthetic process	0	0	55.1525
GO:0006655	phosphatidylglycerol biosynthetic process	0	0	55.1525
GO:0072387	flavin adenine dinucleotide metabolic process	0	0	55.1525
GO:1901371	regulation of leaf morphogenesis	0	0	55.1525
GO:1902347	response to strigolactone	0	0	55.1525
GO:2000379	positive regulation of reactive oxygen species metabolic process	0	0	55.1525
GO:0000819	sister chromatid segregation	0	0	55.1525
GO:0044774	mitotic DNA integrity checkpoint	0	0	55.1525
GO:0009628	response to abiotic stimulus	0	0	55.1525
GO:0051258	protein polymerization	0	0	55.1525
GO:0034755	iron ion transmembrane transport	0	0	55.1525
GO:0006020	inositol metabolic process	0	0	55.1525
GO:0043335	protein unfolding	0	0	55.1525
GO:0009638	phototropism	6.18e-11	9.5e-10	33.0915
GO:0010584	pollen exine formation	3.46e-10	5.11e-09	21.4482
GO:0018298	protein-chromophore linkage	3.6e-09	5.11e-08	16.7856
GO:0009644	response to high light intensity	4.84e-08	6.64e-07	21.2125
GO:0009627	systemic acquired resistance	7.34e-08	9.72e-07	15.0416
GO:0010201	response to continuous far red light stimulus by the high-irradiance response system	1.03e-07	1.1e-06	41.3644
GO:0010203	response to very low fluence red light stimulus	1.03e-07	1.1e-06	41.3644
GO:0010617	circadian regulation of calcium ion oscillation	1.03e-07	1.1e-06	41.3644
GO:0001561	fatty acid alpha-oxidation	1.03e-07	1.1e-06	41.3644
GO:0034614	cellular response to reactive oxygen species	1.03e-07	1.1e-06	41.3644
GO:1902609	(R)-2-hydroxy-alpha-linolenic acid biosynthetic process	1.03e-07	1.1e-06	41.3644
GO:0010161	red light signaling pathway	5.07e-07	4.32e-06	33.0915
GO:0017006	protein-tetrapyrrole linkage	5.07e-07	4.32e-06	33.0915
GO:0009646	response to absence of light	5.07e-07	4.32e-06	33.0915
GO:0010244	response to low fluence blue light stimulus by blue low-fluence system	5.07e-07	4.32e-06	33.0915
GO:0071446	cellular response to salicylic acid stimulus	5.07e-07	4.32e-06	33.0915
GO:0006629	lipid metabolic process	7.77e-07	6.35e-06	11.0305
GO:0009584	detection of visible light	1.5e-06	1.17e-05	27.5763
GO:0046685	response to arsenic-containing substance	3.45e-06	2.6e-05	23.6368
GO:0010218	response to far red light	6.78e-06	4.83e-05	10.2134
GO:0009637	response to blue light	6.8e-06	4.83e-05	20.6822
GO:0009408	response to heat	1.01e-05	7.06e-05	7.6957
GO:0010075	regulation of meristem growth	1.21e-05	8.13e-05	18.3842
GO:0006338	chromatin remodeling	1.98e-05	0.000131	16.5458
GO:0016104	triterpenoid biosynthetic process	2.29e-05	0.000147	27.5763
GO:0043484	regulation of RNA splicing	2.29e-05	0.000147	27.5763
GO:0017148	negative regulation of translation	3.07e-05	0.000187	15.0416
GO:0006325	chromatin organization	3.07e-05	0.000187	15.0416
GO:0031408	oxylipin biosynthetic process	3.07e-05	0.000187	15.0416
GO:0048574	long-day photoperiodism, flowering	4.54e-05	0.000264	13.7881
GO:2000028	regulation of photoperiodism, flowering	4.54e-05	0.000264	13.7881
GO:0010118	stomatal movement	0.00012	0.000632	11.0305
GO:0071732	cellular response to nitric oxide	0.00012	0.000632	11.0305
GO:0008219	cell death	0.000158	0.00082	10.3411
GO:0009626	plant-type hypersensitive response	0.000178	0.000914	7.35367
GO:0042752	regulation of circadian rhythm	0.000204	0.001029	9.7328
GO:0010224	response to UV-B	0.00021	0.001046	7.11646
GO:0080110	sporopollenin biosynthetic process	0.000305	0.001118	13.7881
GO:0016024	CDP-diacylglycerol biosynthetic process	0.000305	0.001118	13.7881
GO:0009835	fruit ripening	0.000305	0.001118	13.7881
GO:0009911	positive regulation of flower development	0.000323	0.001118	8.7083
GO:1901527	abscisic acid-activated signaling pathway involved in stomatal movement	0.000326	0.001118	27.5763
GO:0006986	response to unfolded protein	0.000326	0.001118	27.5763
GO:0051085	chaperone mediated protein folding requiring cofactor	0.000326	0.001118	27.5763
GO:0043009	chordate embryonic development	0.000326	0.001118	27.5763
GO:0051791	medium-chain fatty acid metabolic process	0.000326	0.001118	27.5763
GO:0010117	photoprotection	0.000326	0.001118	27.5763
GO:0071486	cellular response to high light intensity	0.000326	0.001118	27.5763
GO:0071490	cellular response to far red light	0.000326	0.001118	27.5763
GO:0071491	cellular response to red light	0.000326	0.001118	27.5763
GO:0071492	cellular response to UV-A	0.000326	0.001118	27.5763
GO:0071456	cellular response to hypoxia	0.000326	0.001118	27.5763
GO:0043967	histone H4 acetylation	0.000326	0.001118	27.5763
GO:0090308	regulation of methylation-dependent chromatin silencing	0.000326	0.001118	27.5763
GO:0006429	leucyl-tRNA aminoacylation	0.000326	0.001118	27.5763
GO:0031124	mRNA 3'-end processing	0.000326	0.001118	27.5763
GO:0046283	anthocyanin-containing compound metabolic process	0.000326	0.001118	27.5763
GO:0006265	DNA topological change	0.000326	0.001118	27.5763
GO:0006312	mitotic recombination	0.000326	0.001118	27.5763
GO:0032260	response to jasmonic acid stimulus involved in jasmonic acid and ethylene-dependent systemic resistance	0.000326	0.001118	27.5763
GO:0030104	water homeostasis	0.000326	0.001118	27.5763
GO:0070574	cadmium ion transmembrane transport	0.000326	0.001118	27.5763
GO:0051262	protein tetramerization	0.000326	0.001118	27.5763
GO:0010106	cellular response to iron ion starvation	0.000326	0.001118	27.5763
GO:0016477	cell migration	0.000326	0.001118	27.5763
GO:0019538	protein metabolic process	0.000326	0.001118	27.5763
GO:0031540	regulation of anthocyanin biosynthetic process	0.000451	0.001479	12.2561
GO:0055072	iron ion homeostasis	0.000451	0.001479	12.2561
GO:0009825	multidimensional cell growth	0.000451	0.001479	12.2561
GO:0009615	response to virus	0.000584	0.001867	7.5208
GO:0009630	gravitropism	0.000584	0.001867	7.5208
GO:0051607	defense response to virus	0.000584	0.001867	7.5208
GO:0010380	regulation of chlorophyll biosynthetic process	0.000966	0.002773	18.3842
GO:0048658	anther wall tapetum development	0.000966	0.002773	18.3842
GO:0006567	threonine catabolic process	0.000966	0.002773	18.3842
GO:0006369	termination of RNA polymerase II transcription	0.000966	0.002773	18.3842
GO:0016558	protein import into peroxisome matrix	0.000966	0.002773	18.3842
GO:0000712	resolution of meiotic recombination intermediates	0.000966	0.002773	18.3842
GO:0009687	abscisic acid metabolic process	0.000966	0.002773	18.3842
GO:0009640	photomorphogenesis	0.000968	0.002773	6.61831
GO:0033962	cytoplasmic mRNA processing body assembly	0.001134	0.00318	9.19209
GO:0042542	response to hydrogen peroxide	0.001455	0.003992	8.48501
GO:1903679	positive regulation of cap-independent translational initiation	0.001828	0.004825	7.87894
GO:0010216	maintenance of DNA methylation	0.00191	0.004825	13.7881
GO:0043966	histone H3 acetylation	0.00191	0.004825	13.7881
GO:0000350	generation of catalytic spliceosome for second transesterification step	0.00191	0.004825	13.7881
GO:0007064	mitotic sister chromatid cohesion	0.00191	0.004825	13.7881
GO:0050832	defense response to fungus	0.002123	0.005329	3.72652
GO:0008643	carbohydrate transport	0.002255	0.005586	7.35367
GO:0007623	circadian rhythm	0.002495	0.006102	5.17055
GO:0043488	regulation of mRNA stability	0.002739	0.006656	6.89407
GO:0006545	glycine biosynthetic process	0.003145	0.007168	11.0305
GO:0006268	DNA unwinding involved in DNA replication	0.003145	0.007168	11.0305
GO:0055071	manganese ion homeostasis	0.003145	0.007168	11.0305
GO:0071421	manganese ion transmembrane transport	0.003145	0.007168	11.0305
GO:0006979	response to oxidative stress	0.003154	0.007168	3.44703
GO:0009909	regulation of flower development	0.004274	0.009523	4.47183
GO:0009414	response to water deprivation	0.004521	0.009523	3.20654
GO:0010150	leaf senescence	0.004555	0.009523	5.80553
GO:0009886	post-embryonic morphogenesis	0.004662	0.009523	9.19209
GO:0010030	positive regulation of seed germination	0.004662	0.009523	9.19209
GO:0006783	heme biosynthetic process	0.004662	0.009523	9.19209
GO:0034220	ion transmembrane transport	0.004662	0.009523	9.19209
GO:0009749	response to glucose	0.004662	0.009523	9.19209
GO:0019761	glucosinolate biosynthetic process	0.004662	0.009523	9.19209
GO:0009625	response to insect	0.004662	0.009523	9.19209
GO:0034976	response to endoplasmic reticulum stress	0.004662	0.009523	9.19209
GO:0009416	response to light stimulus	0.005178	0.010519	4.2425
GO:0071483	cellular response to blue light	0.00645	0.012446	7.87894
GO:0009870	defense response signaling pathway, resistance gene-dependent	0.00645	0.012446	7.87894
GO:0016573	histone acetylation	0.00645	0.012446	7.87894
GO:1901657	glycosyl compound metabolic process	0.00645	0.012446	7.87894
GO:0015977	carbon fixation	0.00645	0.012446	7.87894
GO:0048768	root hair cell tip growth	0.00645	0.012446	7.87894
GO:0006782	protoporphyrinogen IX biosynthetic process	0.00645	0.012446	7.87894
GO:0010114	response to red light	0.006959	0.013295	5.01387
GO:0042744	hydrogen peroxide catabolic process	0.006959	0.013295	5.01387
GO:0008380	RNA splicing	0.007973	0.015082	3.7604
GO:0009299	mRNA transcription	0.008499	0.015467	6.89407
GO:0052543	callose deposition in cell wall	0.008499	0.015467	6.89407
GO:0006405	RNA export from nucleus	0.008499	0.015467	6.89407
GO:0006833	water transport	0.008499	0.015467	6.89407
GO:0045727	positive regulation of translation	0.008499	0.015467	6.89407
GO:0009690	cytokinin metabolic process	0.010798	0.019196	6.12806
GO:0034605	cellular response to heat	0.010798	0.019196	6.12806
GO:0006635	fatty acid beta-oxidation	0.010798	0.019196	6.12806
GO:0016579	protein deubiquitination	0.012379	0.021905	4.08537
GO:0005975	carbohydrate metabolic process	0.012799	0.022367	2.57722
GO:0010208	pollen wall assembly	0.013339	0.022367	5.51525
GO:0010223	secondary shoot formation	0.013339	0.022367	5.51525
GO:0006367	transcription initiation from RNA polymerase II promoter	0.013339	0.022367	5.51525
GO:0010053	root epidermal cell differentiation	0.013339	0.022367	5.51525
GO:0010260	organ senescence	0.013339	0.022367	5.51525
GO:0009992	cellular water homeostasis	0.013339	0.022367	5.51525
GO:0009750	response to fructose	0.013339	0.022367	5.51525
GO:0009751	response to salicylic acid	0.01519	0.025361	3.12184
GO:0010204	defense response signaling pathway, resistance gene-independent	0.016111	0.026667	5.01387
GO:0006486	protein glycosylation	0.016521	0.027228	3.67684
GO:0006511	ubiquitin-dependent protein catabolic process	0.018283	0.030003	2.9546
GO:0009649	entrainment of circadian clock	0.019107	0.030698	4.59605
GO:0051707	response to other organism	0.019107	0.030698	4.59605
GO:0015979	photosynthesis	0.02135	0.034018	3.34258
GO:0009699	phenylpropanoid biosynthetic process	0.022316	0.034977	4.2425
GO:0006406	mRNA export from nucleus	0.022316	0.034977	4.2425
GO:0009607	response to biotic stimulus	0.022316	0.034977	4.2425
GO:0000398	mRNA splicing, via spliceosome	0.025575	0.039522	2.66867
GO:0009058	biosynthetic process	0.02573	0.039522	3.93947
GO:0055085	transmembrane transport	0.02573	0.039522	3.93947
GO:0019762	glucosinolate catabolic process	0.02573	0.039522	3.93947
GO:0009411	response to UV	0.029342	0.043672	3.67684
GO:0015995	chlorophyll biosynthetic process	0.029342	0.043672	3.67684
GO:0009789	positive regulation of abscisic acid-activated signaling pathway	0.029342	0.043672	3.67684
GO:0006357	regulation of transcription from RNA polymerase II promoter	0.033081	0.048207	2.82834
GO:0052696	flavonoid glucuronidation	0.033142	0.048207	3.44703
GO:0009744	response to sucrose	0.033142	0.048207	3.44703
GO:0010119	regulation of stomatal movement	0.033142	0.048207	3.44703
GO:0009737	response to abscisic acid	0.038884	0.055922	1.99828
GO:0044550	secondary metabolite biosynthetic process	0.041279	0.058707	3.06403
GO:0048767	root hair elongation	0.041279	0.058707	3.06403
GO:0008285	negative regulation of cell proliferation	0.041279	0.058707	3.06403
GO:0010311	lateral root formation	0.050078	0.069927	2.75763
GO:0006099	tricarboxylic acid cycle	0.050078	0.069927	2.75763
GO:0046686	response to cadmium ion	0.052217	0.072649	1.96973
GO:0048527	lateral root development	0.054708	0.075841	2.62631
GO:0048316	seed development	0.06944	0.094893	2.29802
GO:0009742	brassinosteroid mediated signaling pathway	0.06944	0.094893	2.29802
GO:0016036	cellular response to phosphate starvation	0.06944	0.094893	2.29802
GO:0009813	flavonoid biosynthetic process	0.074609	0.101237	2.2061
GO:0080167	response to karrikin	0.074609	0.101237	2.2061
GO:0006869	lipid transport	0.079898	0.107652	2.12125
GO:0042742	defense response to bacterium	0.082387	0.110617	1.72352
GO:0009735	response to cytokinin	0.084052	0.11246	1.93518
GO:0009740	gibberellic acid mediated signaling pathway	0.085299	0.113339	2.04269
GO:0051301	cell division	0.08794	0.116444	1.77911
GO:0009791	post-embryonic development	0.096419	0.125935	1.90181
GO:0009908	flower development	0.101755	0.131636	1.68834
GO:0007049	cell cycle	0.105709	0.13576	1.75087
GO:0042631	cellular response to water deprivation	0.107924	0.137684	1.77911
GO:0048573	photoperiodism, flowering	0.107924	0.137684	1.77911
GO:0006355	regulation of transcription, DNA-templated	0.117893	0.148918	1.31075
GO:0006397	mRNA processing	0.125247	0.157173	1.62213
GO:0006417	regulation of translation	0.15065	0.185416	1.45138
GO:0030154	cell differentiation	0.15457	0.189632	1.47073
GO:0048366	leaf development	0.157006	0.192007	1.41417
GO:0042787	protein ubiquitination involved in ubiquitin-dependent protein catabolic process	0.202691	0.238753	1.19897
GO:0006351	transcription, DNA-templated	0.207505	0.243604	1.15154
GO:0006260	DNA replication	0.209347	0.243604	1.17346
GO:0035556	intracellular signal transduction	0.236167	0.270585	1.08142
GO:0009555	pollen development	0.242907	0.276784	1.06063
GO:0016192	vesicle-mediated transport	0.249655	0.283632	1.04061
GO:0055114	oxidation-reduction process	0.263169	0.296354	1.00277
GO:0016042	lipid catabolic process	0.269929	0.303078	0.984867
GO:0009793	embryo development ending in seed dormancy	0.271998	0.304511	1.10305
GO:0006457	protein folding	0.350414	0.385556	0.811067
GO:0006952	defense response	0.396419	0.432457	0.9401
GO:0009723	response to ethylene	0.421522	0.457244	0.698133
GO:0009738	abscisic acid-activated signaling pathway	0.434041	0.469498	0.680896
GO:0009734	auxin-activated signaling pathway	0.440247	0.474873	0.672592
GO:0016567	protein ubiquitination	0.514815	0.547615	0.735367
GO:0071555	cell wall organization	0.517352	0.548793	0.580553
GO:0045893	positive regulation of transcription, DNA-templated	0.550523	0.57918	0.546065
GO:0009733	response to auxin	0.561223	0.588824	0.535462
GO:0006412	translation	0.576934	0.602018	0.520307
GO:0015031	protein transport	0.687904	0.702541	0.42425
GO:0009651	response to salt stress	0.803396	0.813994	0.336296

## Sheet: Molecular_function
Data set 6 GO functional annotation of the DEGs the in Bro-10/-11/-12 hybrid triad.
GO term	Functional annotation	P-value	Corrected P-value	Enrichment_score
GO:0047807	cytokinin 7-beta-glucosyltransferase activity	0	0	55.1525
GO:0080062	cytokinin 9-beta-glucosyltransferase activity	0	0	55.1525
GO:0010327	acetyl CoA:(Z)-3-hexen-1-ol acetyltransferase activity	0	0	55.1525
GO:0009882	blue light photoreceptor activity	0	0	55.1525
GO:0003916	DNA topoisomerase activity	0	0	55.1525
GO:0051993	abscisic acid glucose ester beta-glucosidase activity	0	0	55.1525
GO:0030787	inositol 4-methyltransferase activity	0	0	55.1525
GO:0016628	oxidoreductase activity, acting on the CH-CH group of donors, NAD or NADP as acceptor	1.03e-07	1.1e-06	41.3644
GO:0009883	red or far-red light photoreceptor activity	5.07e-07	4.32e-06	33.0915
GO:0031516	far-red light photoreceptor activity	5.07e-07	4.32e-06	33.0915
GO:0071949	FAD binding	5.07e-07	4.32e-06	33.0915
GO:0016702	oxidoreductase activity, acting on single donors with incorporation of molecular oxygen, incorporation of two atoms of oxygen	5.07e-07	4.32e-06	33.0915
GO:0042802	identical protein binding	5.34e-07	4.45e-06	9.41629
GO:0080019	fatty-acyl-CoA reductase (alcohol-forming) activity	1.5e-06	1.17e-05	27.5763
GO:0000155	phosphorelay sensor kinase activity	6.8e-06	4.83e-05	20.6822
GO:0004601	peroxidase activity	1.06e-05	7.25e-05	9.50906
GO:0042973	glucan endo-1,3-beta-D-glucosidase activity	4.54e-05	0.000264	13.7881
GO:0020037	heme binding	5.64e-05	0.00032	5.14757
GO:0042300	beta-amyrin synthase activity	5.66e-05	0.00032	22.061
GO:0008378	galactosyltransferase activity	0.000112	0.000613	18.3842
GO:0004366	glycerol-3-phosphate O-acyltransferase activity	0.000112	0.000613	18.3842
GO:0004823	leucine-tRNA ligase activity	0.000326	0.001118	27.5763
GO:0003918	DNA topoisomerase type II (ATP-hydrolyzing) activity	0.000326	0.001118	27.5763
GO:0004853	uroporphyrinogen decarboxylase activity	0.000326	0.001118	27.5763
GO:0018685	alkane 1-monooxygenase activity	0.000326	0.001118	27.5763
GO:0004793	threonine aldolase activity	0.000966	0.002773	18.3842
GO:0008732	L-allo-threonine aldolase activity	0.000966	0.002773	18.3842
GO:0046983	protein dimerization activity	0.000966	0.002773	18.3842
GO:0015086	cadmium ion transmembrane transporter activity	0.000966	0.002773	18.3842
GO:0036459	thiol-dependent ubiquitinyl hydrolase activity	0.001134	0.00318	9.19209
GO:0000977	RNA polymerase II regulatory region sequence-specific DNA binding	0.001306	0.003633	6.12806
GO:0008422	beta-glucosidase activity	0.001828	0.004825	7.87894
GO:0015066	alpha-amylase inhibitor activity	0.00191	0.004825	13.7881
GO:0008327	methyl-CpG binding	0.00191	0.004825	13.7881
GO:0002161	aminoacyl-tRNA editing activity	0.00191	0.004825	13.7881
GO:0016682	oxidoreductase activity, acting on diphenols and related substances as donors, oxygen as acceptor	0.00191	0.004825	13.7881
GO:0047364	desulfoglucosinolate sulfotransferase activity	0.00191	0.004825	13.7881
GO:1990247	N6-methyladenosine-containing RNA binding	0.002255	0.005586	7.35367
GO:0051082	unfolded protein binding	0.003145	0.007168	11.0305
GO:0004435	phosphatidylinositol phospholipase C activity	0.003145	0.007168	11.0305
GO:0005381	iron ion transmembrane transporter activity	0.003145	0.007168	11.0305
GO:0004427	inorganic diphosphatase activity	0.003145	0.007168	11.0305
GO:0008171	O-methyltransferase activity	0.003145	0.007168	11.0305
GO:0004553	hydrolase activity, hydrolyzing O-glycosyl compounds	0.004555	0.009523	5.80553
GO:0004499	N,N-dimethylaniline monooxygenase activity	0.004662	0.009523	9.19209
GO:0005384	manganese ion transmembrane transporter activity	0.004662	0.009523	9.19209
GO:0016462	pyrophosphatase activity	0.004662	0.009523	9.19209
GO:0042578	phosphoric ester hydrolase activity	0.004662	0.009523	9.19209
GO:0019003	GDP binding	0.004662	0.009523	9.19209
GO:0008964	phosphoenolpyruvate carboxylase activity	0.00645	0.012446	7.87894
GO:0016791	phosphatase activity	0.00645	0.012446	7.87894
GO:0004867	serine-type endopeptidase inhibitor activity	0.008499	0.015467	6.89407
GO:0001085	RNA polymerase II transcription factor binding	0.008499	0.015467	6.89407
GO:0003743	translation initiation factor activity	0.009992	0.018099	4.4122
GO:0042349	guiding stereospecific synthesis activity	0.010798	0.019196	6.12806
GO:0051087	chaperone binding	0.013339	0.022367	5.51525
GO:0005200	structural constituent of cytoskeleton	0.013339	0.022367	5.51525
GO:0015250	water channel activity	0.013339	0.022367	5.51525
GO:0015254	glycerol channel activity	0.013339	0.022367	5.51525
GO:0042393	histone binding	0.016111	0.026667	5.01387
GO:0009881	photoreceptor activity	0.019107	0.030698	4.59605
GO:0004402	histone acetyltransferase activity	0.019107	0.030698	4.59605
GO:0102483	scopolin beta-glucosidase activity	0.019107	0.030698	4.59605
GO:0044822	poly(A) RNA binding	0.020547	0.032875	2.85272
GO:0080044	quercetin 7-O-glucosyltransferase activity	0.022316	0.034977	4.2425
GO:0003682	chromatin binding	0.023113	0.036079	3.24427
GO:0005509	calcium ion binding	0.026938	0.041048	2.62631
GO:0004672	protein kinase activity	0.026938	0.041048	2.62631
GO:0080043	quercetin 3-O-glucosyltransferase activity	0.029342	0.043672	3.67684
GO:0005085	guanyl-nucleotide exchange factor activity	0.029342	0.043672	3.67684
GO:0016709	oxidoreductase activity, acting on paired donors, with incorporation or reduction of molecular oxygen, NAD(P)H as one donor, and incorporation of one atom of oxygen	0.033142	0.048207	3.44703
GO:0045735	nutrient reservoir activity	0.033142	0.048207	3.44703
GO:0008168	methyltransferase activity	0.037124	0.053592	3.24427
GO:0050661	NADP binding	0.037124	0.053592	3.24427
GO:0051539	4 iron, 4 sulfur cluster binding	0.045599	0.064612	2.90277
GO:0030247	polysaccharide binding	0.047533	0.067106	2.45122
GO:0001228	transcriptional activator activity, RNA polymerase II transcription regulatory region sequence-specific binding	0.050078	0.069927	2.75763
GO:0016788	hydrolase activity, acting on ester bonds	0.079898	0.107652	2.12125
GO:0004497	monooxygenase activity	0.085299	0.113339	2.04269
GO:0005525	GTP binding	0.090625	0.119012	1.76019
GO:0016887	ATPase activity	0.090808	0.119012	1.96973
GO:0004871	signal transducer activity	0.090808	0.119012	1.96973
GO:0005506	iron ion binding	0.11728	0.148632	1.67129
GO:0050660	flavin adenine dinucleotide binding	0.131927	0.164481	1.57579
GO:0016757	transferase activity, transferring glycosyl groups	0.163411	0.197949	1.37881
GO:0005215	transporter activity	0.182891	0.218106	1.28262
GO:0051213	dioxygenase activity	0.182891	0.218106	1.28262
GO:0005524	ATP binding	0.186618	0.221862	1.17084
GO:0003924	GTPase activity	0.202691	0.238753	1.19897
GO:0005507	copper ion binding	0.209347	0.243604	1.17346
GO:0003676	nucleic acid binding	0.223299	0.25865	1.22561
GO:0000166	nucleotide binding	0.22895	0.263785	1.22561
GO:0008289	lipid binding	0.229438	0.263785	1.10305
GO:0046872	metal ion binding	0.251486	0.284869	1.13216
GO:0061630	ubiquitin protein ligase activity	0.252336	0.284992	1.14901
GO:0043565	sequence-specific DNA binding	0.305288	0.340786	1.0744
GO:0016491	oxidoreductase activity	0.337149	0.372026	0.835645
GO:0042803	protein homodimerization activity	0.363592	0.398912	0.787893
GO:0003677	DNA binding	0.375608	0.410922	1.03503
GO:0003700	transcription factor activity, sequence-specific DNA binding	0.471683	0.507357	0.964512
GO:0016874	ligase activity	0.514815	0.547615	0.735367
GO:0044212	transcription regulatory region DNA binding	0.539643	0.570862	0.557096
GO:0004674	protein serine/threonine kinase activity	0.548094	0.57821	0.843311
GO:0008270	zinc ion binding	0.563138	0.589224	0.867568
GO:0003735	structural constituent of ribosome	0.671205	0.689151	0.437719
GO:0003723	RNA binding	0.700452	0.713457	0.636375

## Sheet: Cellular_component
Data set 6 GO functional annotation of the DEGs in the Bro-10/-11/-12 hybrid triad.
GO term	Functional annotation	P-value	Corrected P-value	Enrichment_score
GO:0016604	nuclear body	4.25e-12	6.8e-11	41.3644
GO:0012511	monolayer-surrounded lipid storage body	3.45e-06	2.6e-05	23.6368
GO:0016605	PML body	0.00012	0.000632	11.0305
GO:1990726	Lsm1-7-Pat1 complex	0.000305	0.001118	13.7881
GO:0009330	DNA topoisomerase complex (ATP-hydrolyzing)	0.000326	0.001118	27.5763
GO:0016607	nuclear speck	0.000439	0.001479	5.01387
GO:0005688	U6 snRNP	0.000451	0.001479	12.2561
GO:0005720	nuclear heterochromatin	0.000966	0.002773	18.3842
GO:0090575	RNA polymerase II transcription factor complex	0.000966	0.002773	18.3842
GO:0000932	cytoplasmic mRNA processing body	0.001111	0.003161	5.01387
GO:0046540	U4/U6 x U5 tri-snRNP complex	0.001455	0.003992	8.48501
GO:0010168	ER body	0.00191	0.004825	13.7881
GO:0071013	catalytic step 2 spliceosome	0.002495	0.006102	5.17055
GO:0009522	photosystem I	0.003145	0.007168	11.0305
GO:0005788	endoplasmic reticulum lumen	0.003282	0.00737	6.48853
GO:0071011	precatalytic spliceosome	0.003282	0.00737	6.48853
GO:0005681	spliceosomal complex	0.005674	0.011467	4.13644
GO:0005773	vacuole	0.007444	0.014152	2.2061
GO:0009523	photosystem II	0.008499	0.015467	6.89407
GO:0005667	transcription factor complex	0.029342	0.043672	3.67684
GO:0046658	anchored component of plasma membrane	0.067668	0.093469	2.12125
GO:0009536	plastid	0.101958	0.131636	1.77911
GO:0043231	intracellular membrane-bounded organelle	0.102126	0.131636	1.83842
GO:0005634	nucleus	0.102155	0.131636	1.17412
GO:0005783	endoplasmic reticulum	0.11448	0.145564	1.5069
GO:0005759	mitochondrial matrix	0.119773	0.150796	1.67129
GO:0000785	chromatin	0.131927	0.164481	1.57579
GO:0005618	cell wall	0.138725	0.172396	1.46099
GO:0005737	cytoplasm	0.144826	0.179398	1.20949
GO:0005856	cytoskeleton	0.15065	0.185416	1.45138
GO:0016020	membrane	0.161524	0.196905	1.31764
GO:0016592	mediator complex	0.163411	0.197949	1.37881
GO:0031965	nuclear membrane	0.176357	0.21296	1.31316
GO:0005768	endosome	0.181241	0.218106	1.36179
GO:0031969	chloroplast membrane	0.182891	0.218106	1.28262
GO:0009570	chloroplast stroma	0.188842	0.223813	1.31316
GO:0005622	intracellular	0.209347	0.243604	1.17346
GO:0009506	plasmodesma	0.223625	0.25865	1.20646
GO:0048046	apoplast	0.236762	0.270585	1.20772
GO:0000139	Golgi membrane	0.309403	0.344379	1.06747
GO:0005802	trans-Golgi network	0.316749	0.351537	1.01197
GO:0031225	anchored component of membrane	0.337149	0.372026	0.835645
GO:0005777	peroxisome	0.421522	0.457244	0.698133
GO:0009535	chloroplast thylakoid membrane	0.476686	0.511306	0.626733
GO:0005887	integral component of plasma membrane	0.51167	0.547302	0.586729
GO:0005654	nucleoplasm	0.58718	0.611049	0.510672
GO:0009507	chloroplast	0.589244	0.611539	0.861758
GO:0005774	vacuolar membrane	0.627778	0.649775	0.623193
GO:0005829	cytosol	0.631491	0.651862	0.855078
GO:0009941	chloroplast envelope	0.649334	0.668483	0.455806
GO:0005576	extracellular region	0.679729	0.696043	0.653983
GO:0005794	Golgi apparatus	0.71186	0.723159	0.626733
GO:0016021	integral component of membrane	0.818902	0.827522	0.798631
GO:0005730	nucleolus	0.836513	0.8431	0.311596
GO:0005789	endoplasmic reticulum membrane	0.879558	0.884163	0.278548
GO:0005886	plasma membrane	0.891793	0.894121	0.701092
GO:0005739	mitochondrion	0.964977	0.964977	0.303036

## Sheet: REViGO of Biologica process
Data set 6 GO functional annotation of the DEGs in the Bro-10/-11/-12 hybrid triad.
GO term	Functional annotation	P-value	Corrected P-value	Enrichment_score	Biological process involved in the GO terms
GO:0009638	phototropism	6.18e-11	9.5e-10	33.0915	light response and photomorphogenesis
GO:0009640	photomorphogenesis	0.000968	0.002773	6.61831
GO:0010117	photoprotection	0.000326	0.001118	27.5763
GO:0048574	long-day photoperiodism, flowering	4.54e-05	0.000264	13.7881
GO:2000028	regulation of photoperiodism, flowering	4.54e-05	0.000264	13.7881
GO:0048573	photoperiodism, flowering	0.107924	0.137684	1.77911
GO:0009644	response to high light intensity	4.84e-08	6.64e-07	21.2125
GO:0009416	response to light stimulus	0.005178	0.010519	4.2425
GO:0009646	response to absence of light	5.07e-07	4.32e-06	33.0915
GO:0071486	cellular response to high light intensity	0.000326	0.001118	27.5763
GO:0009584	detection of visible light	1.5e-06	1.17e-05	27.5763
GO:0010201	response to continuous far red light stimulus by the high-irradiance response system	1.03e-07	1.1e-06	41.3644
GO:0010218	response to far red light	6.78e-06	4.83e-05	10.2134
GO:0071490	cellular response to far red light	0.000326	0.001118	27.5763
GO:0010114	response to red light	0.006959	0.013295	5.01387
GO:0071491	cellular response to red light	0.000326	0.001118	27.5763
GO:0010203	response to very low fluence red light stimulus	1.03e-07	1.1e-06	41.3644
GO:0010161	red light signaling pathway	5.07e-07	4.32e-06	33.0915
GO:0010244	response to low fluence blue light stimulus by blue low-fluence system	5.07e-07	4.32e-06	33.0915
GO:0071483	cellular response to blue light	0.00645	0.012446	7.87894
GO:0009637	response to blue light	6.8e-06	4.83e-05	20.6822
GO:0010224	response to UV-B	0.00021	0.001046	7.11646
GO:0009411	response to UV	0.029342	0.043672	3.67684
GO:0071492	cellular response to UV-A	0.000326	0.001118	27.5763
GO:1901527	abscisic acid-activated signaling pathway involved in stomatal movement	0.000326	0.001118	27.5763	response to hormone
GO:0009687	abscisic acid metabolic process	0.000966	0.002773	18.3842
GO:0009737	response to abscisic acid	0.038884	0.055922	1.99828
GO:0009789	positive regulation of abscisic acid-activated signaling pathway	0.029342	0.043672	3.67684
GO:0009738	abscisic acid-activated signaling pathway	0.434041	0.469498	0.680896
GO:0071446	cellular response to salicylic acid stimulus	5.07e-07	4.32e-06	33.0915
GO:0009751	response to salicylic acid	0.01519	0.025361	3.12184
GO:0032260	response to jasmonic acid stimulus involved in jasmonic acid and ethylene-dependent systemic resistance	0.000326	0.001118	27.5763
GO:0009690	cytokinin metabolic process	0.010798	0.019196	6.12806
GO:0009733	response to auxin	0.561223	0.588824	0.535462
GO:0009734	auxin-activated signaling pathway	0.440247	0.474873	0.672592
GO:0009740	gibberellic acid mediated signaling pathway	0.085299	0.113339	2.04269
GO:0009735	response to cytokinin	0.084052	0.11246	1.93518
GO:0009723	response to ethylene	0.421522	0.457244	0.698133
GO:0009742	brassinosteroid mediated signaling pathway	0.06944	0.094893	2.29802
GO:1901371	regulation of leaf morphogenesis	0	0	55.1525	shoot and leaf growth and development
GO:0010150	leaf senescence	0.004555	0.009523	5.80553
GO:0048366	leaf development	0.157006	0.192007	1.41417
GO:0010223	secondary shoot formation	0.013339	0.022367	5.51525
GO:0008219	cell death	0.000158	0.00082	10.3411	cell division and differentiation
GO:0051301	cell division	0.08794	0.116444	1.77911
GO:0007049	cell cycle	0.105709	0.13576	1.75087
GO:0030154	cell differentiation	0.15457	0.189632	1.47073
GO:0009825	multidimensional cell growth	0.000451	0.001479	12.2561
GO:0008285	negative regulation of cell proliferation	0.041279	0.058707	3.06403
GO:0009793	embryo development ending in seed dormancy	0.271998	0.304511	1.10305	embryo development
GO:0043009	chordate embryonic development	0.000326	0.001118	27.5763
GO:0009886	post-embryonic morphogenesis	0.004662	0.009523	9.19209
GO:0009791	post-embryonic development	0.096419	0.125935	1.90181
GO:0052543	callose deposition in cell wall	0.008499	0.015467	6.89407	cell wall biosynthesis
GO:0071555	cell wall organization	0.517352	0.548793	0.580553
GO:0010584	pollen exine formation	3.46e-10	5.11e-09	21.4482	floral development
GO:0009555	pollen development	0.242907	0.276784	1.06063
GO:0010208	pollen wall assembly	0.013339	0.022367	5.51525
GO:0009911	positive regulation of flower development	0.000323	0.001118	8.7083
GO:0048658	anther wall tapetum development	0.000966	0.002773	18.3842
GO:0009908	flower development	0.101755	0.131636	1.68834
GO:0009909	regulation of flower development	0.004274	0.009523	4.47183
GO:0080110	sporopollenin biosynthetic process	0.000305	0.001118	13.7881
GO:0048768	root hair cell tip growth	0.00645	0.012446	7.87894	root development
GO:0010311	lateral root formation	0.050078	0.069927	2.75763
GO:0048527	lateral root development	0.054708	0.075841	2.62631
GO:0048767	root hair elongation	0.041279	0.058707	3.06403
GO:0010053	root epidermal cell differentiation	0.013339	0.022367	5.51525
GO:0009628	response to abiotic stimulus	0	0	55.1525	response to biotic and abiotic stress
GO:0009627	systemic acquired resistance	7.34e-08	9.72e-07	15.0416
GO:0009408	response to heat	1.01e-05	7.06e-05	7.6957
GO:0009626	plant-type hypersensitive response	0.000178	0.000914	7.35367
GO:0010106	cellular response to iron ion starvation	0.000326	0.001118	27.5763
GO:0009615	response to virus	0.000584	0.001867	7.5208
GO:0051607	defense response to virus	0.000584	0.001867	7.5208
GO:0050832	defense response to fungus	0.002123	0.005329	3.72652
GO:0009625	response to insect	0.004662	0.009523	9.19209
GO:0009870	defense response signaling pathway, resistance gene-dependent	0.00645	0.012446	7.87894
GO:0034605	cellular response to heat	0.010798	0.019196	6.12806
GO:0010204	defense response signaling pathway, resistance gene-independent	0.016111	0.026667	5.01387
GO:0051707	response to other organism	0.019107	0.030698	4.59605
GO:0009607	response to biotic stimulus	0.022316	0.034977	4.2425
GO:0042742	defense response to bacterium	0.082387	0.110617	1.72352
GO:0006952	defense response	0.396419	0.432457	0.9401
GO:0009651	response to salt stress	0.803396	0.813994	0.336296
GO:0071456	cellular response to hypoxia	0.000326	0.001118	27.5763
GO:0016036	cellular response to phosphate starvation	0.06944	0.094893	2.29802
GO:2000379	positive regulation of reactive oxygen species metabolic process	0	0	55.1525	response to hydrogen peroxide
GO:0034614	cellular response to reactive oxygen species	1.03e-07	1.1e-06	41.3644
GO:0046685	response to arsenic-containing substance	3.45e-06	2.6e-05	23.6368
GO:0042542	response to hydrogen peroxide	0.001455	0.003992	8.48501
GO:0006979	response to oxidative stress	0.003154	0.007168	3.44703
GO:0042744	hydrogen peroxide catabolic process	0.006959	0.013295	5.01387
GO:0010380	regulation of chlorophyll biosynthetic process	0.000966	0.002773	18.3842	photosynthesis and chloroplast development
GO:0015995	chlorophyll biosynthetic process	0.029342	0.043672	3.67684
GO:0006782	protoporphyrinogen IX biosynthetic process	0.00645	0.012446	7.87894
GO:0006783	heme biosynthetic process	0.004662	0.009523	9.19209
GO:0015979	photosynthesis	0.02135	0.034018	3.34258
GO:0051792	medium-chain fatty acid biosynthetic process	0	0	55.1525	fatty acid biosynthesis and metabolism
GO:0001561	fatty acid alpha-oxidation	1.03e-07	1.1e-06	41.3644
GO:0006629	lipid metabolic process	7.77e-07	6.35e-06	11.0305
GO:0051791	medium-chain fatty acid metabolic process	0.000326	0.001118	27.5763
GO:0006635	fatty acid beta-oxidation	0.010798	0.019196	6.12806
GO:0006869	lipid transport	0.079898	0.107652	2.12125
GO:0016042	lipid catabolic process	0.269929	0.303078	0.984867
GO:0006020	inositol metabolic process	0	0	55.1525	sugar biosynthesis and metabolism
GO:0009749	response to glucose	0.004662	0.009523	9.19209
GO:0019761	glucosinolate biosynthetic process	0.004662	0.009523	9.19209
GO:0009750	response to fructose	0.013339	0.022367	5.51525
GO:0019762	glucosinolate catabolic process	0.02573	0.039522	3.93947
GO:0009744	response to sucrose	0.033142	0.048207	3.44703
GO:1901657	glycosyl compound metabolic process	0.00645	0.012446	7.87894
GO:0008643	carbohydrate transport	0.002255	0.005586	7.35367	carbohydrate metabolism
GO:0015977	carbon fixation	0.00645	0.012446	7.87894
GO:0005975	carbohydrate metabolic process	0.012799	0.022367	2.57722
GO:0006099	tricarboxylic acid cycle	0.050078	0.069927	2.75763
GO:0051258	protein polymerization	0	0	55.1525	protein syhthesis and modification
GO:0043335	protein unfolding	0	0	55.1525
GO:0018298	protein-chromophore linkage	3.6e-09	5.11e-08	16.7856
GO:0017006	protein-tetrapyrrole linkage	5.07e-07	4.32e-06	33.0915
GO:0006986	response to unfolded protein	0.000326	0.001118	27.5763
GO:0051085	chaperone mediated protein folding requiring cofactor	0.000326	0.001118	27.5763
GO:0006429	leucyl-tRNA aminoacylation	0.000326	0.001118	27.5763
GO:0051262	protein tetramerization	0.000326	0.001118	27.5763
GO:0019538	protein metabolic process	0.000326	0.001118	27.5763
GO:0016558	protein import into peroxisome matrix	0.000966	0.002773	18.3842
GO:1903679	positive regulation of cap-independent translational initiation	0.001828	0.004825	7.87894
GO:0016579	protein deubiquitination	0.012379	0.021905	4.08537
GO:0006486	protein glycosylation	0.016521	0.027228	3.67684
GO:0006511	ubiquitin-dependent protein catabolic process	0.018283	0.030003	2.9546
GO:0006457	protein folding	0.350414	0.385556	0.811067
GO:0016567	protein ubiquitination	0.514815	0.547615	0.735367
GO:0015031	protein transport	0.687904	0.702541	0.42425
GO:0006412	translation	0.576934	0.602018	0.520307
GO:0042787	protein ubiquitination involved in ubiquitin-dependent protein catabolic process	0.202691	0.238753	1.19897
GO:0000819	sister chromatid segregation	0	0	55.1525	DNA/RNA syhthesis and modification
GO:0044774	mitotic DNA integrity checkpoint	0	0	55.1525
GO:0006338	chromatin remodeling	1.98e-05	0.000131	16.5458
GO:0043484	regulation of RNA splicing	2.29e-05	0.000147	27.5763
GO:0017148	negative regulation of translation	3.07e-05	0.000187	15.0416
GO:0006325	chromatin organization	3.07e-05	0.000187	15.0416
GO:0043967	histone H4 acetylation	0.000326	0.001118	27.5763
GO:0031124	mRNA 3'-end processing	0.000326	0.001118	27.5763
GO:0006265	DNA topological change	0.000326	0.001118	27.5763
GO:0006369	termination of RNA polymerase II transcription	0.000966	0.002773	18.3842
GO:0000712	resolution of meiotic recombination intermediates	0.000966	0.002773	18.3842
GO:0033962	cytoplasmic mRNA processing body assembly	0.001134	0.00318	9.19209
GO:0043966	histone H3 acetylation	0.00191	0.004825	13.7881
GO:0007064	mitotic sister chromatid cohesion	0.00191	0.004825	13.7881
GO:0043488	regulation of mRNA stability	0.002739	0.006656	6.89407
GO:0006268	DNA unwinding involved in DNA replication	0.003145	0.007168	11.0305
GO:0016573	histone acetylation	0.00645	0.012446	7.87894
GO:0008380	RNA splicing	0.007973	0.015082	3.7604
GO:0009299	mRNA transcription	0.008499	0.015467	6.89407
GO:0006405	RNA export from nucleus	0.008499	0.015467	6.89407
GO:0045727	positive regulation of translation	0.008499	0.015467	6.89407
GO:0006367	transcription initiation from RNA polymerase II promoter	0.013339	0.022367	5.51525
GO:0006406	mRNA export from nucleus	0.022316	0.034977	4.2425
GO:0000398	mRNA splicing, via spliceosome	0.025575	0.039522	2.66867
GO:0006357	regulation of transcription from RNA polymerase II promoter	0.033081	0.048207	2.82834
GO:0006355	regulation of transcription, DNA-templated	0.117893	0.148918	1.31075
GO:0006417	regulation of translation	0.15065	0.185416	1.45138
GO:0006397	mRNA processing	0.125247	0.157173	1.62213
GO:0006260	DNA replication	0.209347	0.243604	1.17346
GO:0045893	positive regulation of transcription, DNA-templated	0.550523	0.57918	0.546065
GO:0006351	transcription, DNA-templated	0.207505	0.243604	1.15154
GO:0030104	water homeostasis	0.000326	0.001118	27.5763	water homeostasis
GO:0009414	response to water deprivation	0.004521	0.009523	3.20654
GO:0006833	water transport	0.008499	0.015467	6.89407
GO:0009992	cellular water homeostasis	0.013339	0.022367	5.51525
GO:0042631	cellular response to water deprivation	0.107924	0.137684	1.77911
GO:0034755	iron ion transmembrane transport	0	0	55.1525	ion homeostasis
GO:0070574	cadmium ion transmembrane transport	0.000326	0.001118	27.5763
GO:0055072	iron ion homeostasis	0.000451	0.001479	12.2561
GO:0055071	manganese ion homeostasis	0.003145	0.007168	11.0305
GO:0071421	manganese ion transmembrane transport	0.003145	0.007168	11.0305
GO:0034220	ion transmembrane transport	0.004662	0.009523	9.19209
GO:0046686	response to cadmium ion	0.052217	0.072649	1.96973
GO:0010617	circadian regulation of calcium ion oscillation	1.03e-07	1.1e-06	41.3644	regulation of circadian rhythm
GO:0042752	regulation of circadian rhythm	0.000204	0.001029	9.7328
GO:0007623	circadian rhythm	0.002495	0.006102	5.17055
GO:0009649	entrainment of circadian clock	0.019107	0.030698	4.59605
GO:1900000	regulation of anthocyanin catabolic process	0	0	55.1525	anthocyanin and flavonoid biosynthesis
GO:0046283	anthocyanin-containing compound metabolic process	0.000326	0.001118	27.5763
GO:0031540	regulation of anthocyanin biosynthetic process	0.000451	0.001479	12.2561
GO:0052696	flavonoid glucuronidation	0.033142	0.048207	3.44703
GO:0009813	flavonoid biosynthetic process	0.074609	0.101237	2.2061
GO:0009234	menaquinone biosynthetic process	0	0	55.1525
GO:0010597	green leaf volatile biosynthetic process	0	0	55.1525
GO:0006655	phosphatidylglycerol biosynthetic process	0	0	55.1525
GO:0072387	flavin adenine dinucleotide metabolic process	0	0	55.1525
GO:1902347	response to strigolactone	0	0	55.1525
GO:1902609	(R)-2-hydroxy-alpha-linolenic acid biosynthetic process	1.03e-07	1.1e-06	41.3644
GO:0016104	triterpenoid biosynthetic process	2.29e-05	0.000147	27.5763
GO:0031408	oxylipin biosynthetic process	3.07e-05	0.000187	15.0416
GO:0010118	stomatal movement	0.00012	0.000632	11.0305
GO:0071732	cellular response to nitric oxide	0.00012	0.000632	11.0305
GO:0016024	CDP-diacylglycerol biosynthetic process	0.000305	0.001118	13.7881
GO:0090308	regulation of methylation-dependent chromatin silencing	0.000326	0.001118	27.5763
GO:0006312	mitotic recombination	0.000326	0.001118	27.5763
GO:0016477	cell migration	0.000326	0.001118	27.5763
GO:0006567	threonine catabolic process	0.000966	0.002773	18.3842
GO:0010216	maintenance of DNA methylation	0.00191	0.004825	13.7881
GO:0000350	generation of catalytic spliceosome for second transesterification step	0.00191	0.004825	13.7881
GO:0006545	glycine biosynthetic process	0.003145	0.007168	11.0305
GO:0034976	response to endoplasmic reticulum stress	0.004662	0.009523	9.19209
GO:0009699	phenylpropanoid biosynthetic process	0.022316	0.034977	4.2425
GO:0009058	biosynthetic process	0.02573	0.039522	3.93947
GO:0055085	transmembrane transport	0.02573	0.039522	3.93947
GO:0010119	regulation of stomatal movement	0.033142	0.048207	3.44703
GO:0044550	secondary metabolite biosynthetic process	0.041279	0.058707	3.06403
GO:0080167	response to karrikin	0.074609	0.101237	2.2061
GO:0035556	intracellular signal transduction	0.236167	0.270585	1.08142
GO:0016192	vesicle-mediated transport	0.249655	0.283632	1.04061
GO:0055114	oxidation-reduction process	0.263169	0.296354	1.00277
GO:0009630	gravitropism	0.000584	0.001867	7.5208
GO:0009835	fruit ripening	0.000305	0.001118	13.7881
GO:0010260	organ senescence	0.013339	0.022367	5.51525
GO:0010030	positive regulation of seed germination	0.004662	0.009523	9.19209
GO:0048316	seed development	0.06944	0.094893	2.29802
