# Supplementary material for: Transcriptome and DNA methylome reveal insights into yield heterosis in the curds of broccoli (Brassica oleracea L var. italic)
Source: BMC Plant Biol. 2018 Aug 13;18:168. doi: 10.1186/s12870-018-1384-4 (PMC6090608; doi:10.1186/s12870-018-1384-4)
Supplement: Supplementary file 2 — Data set 1. DEGs detected by pairwise comparison in NKR-06 and two parents. Data set 2. DEGs detected by pairwise comparison in Bro-12 and two parents. Data set 3. DEGs in the hybrids compared with both parents. Data set 4. Non-additively expressed genes in two hybrid triads. Data set 5. GO functional annotation of the DEGs in the NKR-04/− 05/− 06 hybrid triad. Data set 6. GO functional annotation of the DEGs in the Bro-10/− 11/− 12 hybrid triad. Data set 7. DNA methylation of CG and CHG sites detected in the hybrid broccoli and their parents. Data set 8. Differential DNA methylation levels of CG and CHG sites in NKR-06 hybrid triad. Data set 9. Genes with different methylation levels in NKR-06 hybrid triad. Data set 10 Differential DNA methylation levels of CG and CHG sites in Bro-12 hybrid triad. Data set 11. Genes with differential methylation levels in Bro-12 hybrid triad. (ZIP 5944 kb) [file 12870_2018_1384_MOESM2_ESM.zip › data set 7.xlsx]

## Sheet: CG methylation 
Data set 7 DNA methylation of CG and CHG sites detected in the hybrid broccoli and their parents.
Methylated tags	Position	Sequence (5'-3')	Count of clean reads						Normalized DNA methylation levels(CG sites)						Description
			Bro-10	Bro-11	Bro-12	NKR-04	NKR-05	NKR-06	Bro-10	Bro-11	Bro-12	NKR-04	NKR-05	NKR-06
NC_027748.1-1871	1855	GAGGATGGCTAAGTCCGGACTCCGGAGTGACT	8	46	17	0	0	0	2.69	18.09	6.16	0	0	0	intron
NC_027748.1-1977	1961	CAGATACATCTTCCCCGGCGAGAAATCTTTCT	0	0	1	0	0	0	0	0	0.36	0	0	0	Exon
NC_027748.1-2209	2193	CGCCTTCAAGCGCACCGGATGGCTCATGGGCG	0	1	0	0	0	0	0	0.39	0	0	0	0	Exon
NC_027748.1-2878	2862	AGGTTACTTAGCTTCCGGTGAGGACACCATGG	0	0	0	0	111	40	0	0	0	0	41.87	17.56	TSS1500
NC_027748.1-6826	6810	TCCACGTCAGCTTTCCGGTGTAACGACTTCCA	0	0	0	0	0	0	0	0	0	0	0	0	intergenic
NC_027748.1-13569	13553	TATGTGAGTTTATCCCGGGACAATATTGAATT	0	0	1	0	0	0	0	0	0.36	0	0	0	1stExon
NC_027748.1-21063	21047	AGGCAGGTAGAATTCCGGCTGTTCGACTGTAA	0	1	2	0	0	0	0	0.39	0.72	0	0	0	intergenic
NC_027748.1-24512	24496	AGAAGATAGCAGTTCCGGTGAACGGGTCACAT	0	0	1	1	0	0	0	0	0.36	0.44	0	0	intergenic
NC_027748.1-27114	27098	TAGCTAATAAAGGTCCGGCAGTCGTCAACTCT	0	5	26	78	7	75	0	1.97	9.42	34.68	2.64	32.92	intergenic
NC_027748.1-29808	29792	AGAGCTCCAATCCTCCGGCAGTCGTGGCAATG	0	0	0	0	0	0	0	0	0	0	0	0	intergenic
NC_027748.1-30742	30726	ATATAACTTGGTTACCGGTAGAAAGAATGGTG	0	0	0	2	0	0	0	0	0	0.89	0	0	intergenic
NC_027748.1-31455	31439	GATGCAAAGGATTTCCGGTGGGTTCACTGGGG	18	17	33	46	29	39	6.04	6.69	11.96	20.45	10.94	17.12	intergenic
NC_027748.1-33717	33701	TAGCCTTTAAGTAACCGGTCGTGCATGTACCG	0	0	0	0	3	0	0	0	0	0	1.13	0	intron
NC_027748.1-40563	40547	CACCGTCGGCTCCACCGGCATGGCTGCAGGGC	15	0	0	0	0	0	5.04	0	0	0	0	0	Exon
NC_027748.1-43568	43552	ACAGCAGGCCTCATCCGGCATGGCTAATATTG	0	0	0	0	0	0	0	0	0	0	0	0	intergenic
NC_027748.1-46469	46453	GGGTGGAACCTGGACCGGGCGGATAAGTGTGG	1	1	0	1	0	0	0.34	0.39	0	0.44	0	0	TSS1500
NC_027748.1-49682	49666	ATCGGTGGATGGCTCCGGAGGTATGGTTGTGA	0	0	0	0	0	0	0	0	0	0	0	0	intron
NC_027748.1-57307	57291	ATCCCACAAAATAGCCGGGTTTTTCTCTATTG	0	0	0	0	0	0	0	0	0	0	0	0	intergenic
NC_027748.1-63224	63208	CCTTCACTATTATTCCGGGTGTTGATGTTCCA	0	0	0	13	0	2	0	0	0	5.78	0	0.88	intergenic
NC_027748.1-63273	63257	CCCCACCCCATCAACCGGACCACCAACACCGC	4	0	0	13	0	21	1.34	0	0	5.78	0	9.22	intergenic
NC_027748.1-63321	63305	CACCACACCATCCACCGGTTTTGATTCTAGGT	0	0	0	22	0	10	0	0	0	9.78	0	4.39	intergenic
NC_027748.1-65041	65025	TATGGGCCTTCTCTCCGGAACCTCCAGATAAT	0	0	0	0	0	0	0	0	0	0	0	0	intergenic
NC_027748.1-66033	66017	ATGGTCTCTTATTGCCGGGAGACTACCGGTAG	0	0	0	6	0	0	0	0	0	2.67	0	0	intergenic
NC_027748.1-69580	69564	GGGCAAGATTAGCACCGGGAGGTTGTAGCCGT	0	0	0	0	5	1	0	0	0	0	1.89	0.44	Exon
NC_027748.1-69870	69854	GGGGTGAGGTGGCGCCGGAGAGAAAACCGGGC	0	2	0	0	0	0	0	0.79	0	0	0	0	Exon
NC_027748.1-103357	103341	CAATCTCTCTCTCTCCGGCCTCTTCCGCCACC	0	0	0	0	1	0	0	0	0	0	0.38	0	1stExon
NC_027748.1-105462	105446	TCGAAGAACAGATTCCGGTATAAACAAGAATG	0	0	0	6	0	0	0	0	0	2.67	0	0	Exon
NC_027748.1-107434	107418	AAACGTGTTTGTCTCCGGATGTGTATAGAAAC	7	0	0	0	0	0	2.35	0	0	0	0	0	1stExon
NC_027748.1-107483	107467	AAGGCCGTCGTGAGCCGGACAAGGTGCTCCCG	0	0	0	0	0	8	0	0	0	0	0	3.51	1stExon
NC_027748.1-108448	108432	ACCTTGTTGTTTTCCCGGGGAATCCAAACAAA	0	0	0	0	0	0	0	0	0	0	0	0	TSS1500
NC_027748.1-110293	110277	AACAACCCTCAAGCCCGGCTCTGCATACAAGA	0	0	0	0	0	0	0	0	0	0	0	0	intergenic
NC_027748.1-114876	114860	AAGGACTTTAAGAACCGGTTCTTACTTTAAGA	0	0	0	2	0	1	0	0	0	0.89	0	0.44	intergenic
NC_027748.1-119404	119388	GCATTTGCTCGTTTCCGGTTCTTTGCTGTGGC	11	7	21	20	16	16	3.69	2.75	7.61	8.89	6.04	7.02	intergenic
NC_027748.1-123289	123273	GAAGGGTGTCTGCTCCGGAACTGTTGGGTAAA	1	2	0	8	5	4	0.34	0.79	0	3.56	1.89	1.76	TSS1500
NC_027748.1-127185	127169	GACCCATTTGAATACCGGGAGATGATTCATCT	0	0	0	3	0	0	0	0	0	1.33	0	0	TSS1500
NC_027748.1-127684	127668	ATCAGGAACTGACTCCGGTATACAGCGGTCTC	0	0	0	9	0	11	0	0	0	4	0	4.83	TSS1500
NC_027748.1-127775	127759	TCTGGCTTTTGGCTCCGGTGGTGCTTTTGTGG	19	33	17	21	48	29	6.38	12.98	6.16	9.34	18.11	12.73	TSS1500
NC_027748.1-127811	127795	GTCGCTGGCTTCTTCCGGGTTATACCGGATCT	0	0	0	0	0	0	0	0	0	0	0	0	TSS1500
NC_027748.1-128109	128093	ACGGAATCCTATTTCCGGTGTGTCCAGTGGAT	14	0	0	0	0	1	4.7	0	0	0	0	0.44	TSS1500
NC_027748.1-133847	133831	GATCCAGCCAACACCCGGTCTACTCTATCCAT	0	0	0	0	0	0	0	0	0	0	0	0	TSS1500
NC_027748.1-136631	136615	CGTTATCATCAGTACCGGTATTAACCCCAAGG	0	0	0	40	0	16	0	0	0	17.78	0	7.02	TSS1500
NC_027748.1-138398	138382	CCATCAACGAAAGTCCGGATGCTAGTAATACC	0	0	0	0	39	0	0	0	0	0	14.71	0	Exon
NC_027748.1-148897	148881	CATGCTCTTATAGCCCGGAGACATTTTCAAGA	0	5	14	12	5	9	0	1.97	5.07	5.34	1.89	3.95	Exon
NC_027748.1-151049	151033	ACTTAACGTTGTCACCGGCGTCGTAGTAACCA	0	45	0	0	2	0	0	17.7	0	0	0.75	0	1stExon
NC_027748.1-152155	152139	TTACTCAGTTAAATCCGGATATATAATCTAAC	4	0	0	0	0	0	1.34	0	0	0	0	0	TSS1500
NC_027748.1-162524	162508	GCATGGGCTTAGGCCCGGTGGGTTAGTCGATC	117	121	92	252	120	186	39.29	47.59	33.34	112.04	45.27	81.63	intergenic
NC_027748.1-165073	165057	GGCTCGGTGCTGACCCGGAGAAAACTCGGTGG	0	0	0	0	0	0	0	0	0	0	0	0	1stExon
NC_027748.1-167041	167025	TGGACAAGGTATCGCCGGAGCTGCTTGGGCAA	0	2	0	0	0	0	0	0.79	0	0	0	0	Exon
NC_027748.1-174704	174688	TTTACGGTTAATGGCCGGCCATCCACGCCCGC	0	0	0	4	0	0	0	0	0	1.78	0	0	TSS1500
NC_027748.1-176322	176306	TGTCATCTGATAGGCCGGCGAGTTCTTTTCTT	2	0	0	1	0	0	0.67	0	0	0.44	0	0	Exon
NC_027748.1-176556	176540	GCTTGGATTTCTCACCGGATTGGTACCTCGTG	13	0	31	37	0	56	4.37	0	11.23	16.45	0	24.58	Exon
NC_027748.1-176654	176638	CTGTCATTGAGGAGCCGGTCATTGATCCCAAC	0	34	15	32	58	62	0	13.37	5.44	14.23	21.88	27.21	Exon
NC_027748.1-181407	181391	CCGTGGTTGAGCCTCCGGGTGCAAATGTAAGG	15	0	0	0	0	0	5.04	0	0	0	0	0	Exon
NC_027748.1-186410	186394	GAGCTGCGAGATCGCCGGCGACAGTGGACAAA	2	0	0	0	0	6	0.67	0	0	0	0	2.63	1stExon
NC_027748.1-186857	186841	GGAAAAGGGCTGTGCCGGACTCAGAGATCAGT	1	1	6	2	12	12	0.34	0.39	2.17	0.89	4.53	5.27	1stExon
NC_027748.1-193945	193929	TGAATTACCTGACGCCGGGGATTTCTGCAGTG	0	0	0	1	0	0	0	0	0	0.44	0	0	Exon
NC_027748.1-212361	212345	CAGATCTACTTTCTCCGGCGCCGGCGAAGCGG	0	2	1	1	0	0	0	0.79	0.36	0.44	0	0	TSS1500
NC_027748.1-212623	212607	GCCACTGCTGTGTTCCGGTTCTTAGGAACAAT	0	0	0	0	0	0	0	0	0	0	0	0	intergenic
NC_027748.1-214252	214236	AGTTTAGGAGATAACCGGACCAAGAAAGTCGT	0	0	0	0	0	0	0	0	0	0	0	0	intergenic
NC_027748.1-215988	215972	TATTCAAAGTTGGTCCGGAAAGATACTGATCC	2	0	0	0	0	0	0.67	0	0	0	0	0	TSS1500
NC_027748.1-216408	216392	CCTATGAAGAGGACCCGGATCCGTATTGGGAA	0	0	0	0	0	0	0	0	0	0	0	0	TSS200
NC_027748.1-219242	219226	CCTGGCAACAATGTCCGGGACCATCCCGGCAT	0	0	0	0	0	20	0	0	0	0	0	8.78	Exon
NC_027748.1-220493	220477	AGTTCGGACAATCTCCGGTTTTCGTAGCTTCT	3	0	3	3	0	0	1.01	0	1.09	1.33	0	0	Exon
NC_027748.1-221032	221016	TGTCTGTCTACTCACCGGAAAATTCATCGTCC	20	0	5	0	0	0	6.72	0	1.81	0	0	0	Exon
NC_027748.1-222112	222096	CGTGGAATAGTGCTCCGGCCTACGGAGTGGGC	3	9	6	10	8	12	1.01	3.54	2.17	4.45	3.02	5.27	TSS1500
NC_027748.1-222278	222262	TAGCTCTGTCGTCGCCGGCATATGATTCCGGG	5	14	14	2	21	5	1.68	5.51	5.07	0.89	7.92	2.19	TSS1500
NC_027748.1-222590	222574	GTTGCAGAAGATTTCCGGTGTGATTTTGGTGA	0	0	0	0	1	0	0	0	0	0	0.38	0	TSS1500
NC_027748.1-222624	222608	CGCCGCTATGGTTTCCGGCGTTGTGGAAGGTG	1	6	4	11	7	9	0.34	2.36	1.45	4.89	2.64	3.95	TSS1500
NC_027748.1-230245	230229	ATTTTATTGGCTGGCCGGTGAACCTAGAGGTT	5	3	6	7	8	6	1.68	1.18	2.17	3.11	3.02	2.63	intergenic
NC_027748.1-234075	234059	ACACCTAAACGATGCCGGTTTGTTATCGCGTG	0	0	0	0	2	0	0	0	0	0	0.75	0	intergenic
NC_027748.1-238961	238945	TGCGAATTTCATCTCCGGGAAGAGGTACGCTT	0	0	0	0	0	1	0	0	0	0	0	0.44	1stExon
NC_027748.1-239699	239683	TGGGAATGGGAACTCCGGCGATAGAACCGCTT	0	0	12	0	0	0	0	0	4.35	0	0	0	1stExon
NC_027748.1-239738	239722	GGACTGGAAGATGACCGGCGTAAAAGAGGCCT	0	0	0	0	0	0	0	0	0	0	0	0	1stExon
NC_027748.1-240326	240310	TGTCAGTACATTAGCCGGAACACCAGGTTATG	18	0	15	1	0	1	6.04	0	5.44	0.44	0	0.44	1stExon
NC_027748.1-270327	270311	GGGATGATATACCACCGGTGAGACGATGATGA	0	0	0	0	1	0	0	0	0	0	0.38	0	1stExon
NC_027748.1-276019	276003	ATGCCTAGTCTAGTCCGGTCCGATCCGATCAG	0	0	0	0	0	0	0	0	0	0	0	0	intergenic
NC_027748.1-279373	279357	GGGGATACTTACGACCGGCACGAAGATCCGTC	40	68	55	40	38	52	13.43	26.75	19.93	17.78	14.33	22.82	Exon
NC_027748.1-279548	279532	GGCTAAATCAGGATCCGGAACACGGAACAGCC	35	25	52	20	36	35	11.75	9.83	18.85	8.89	13.58	15.36	Exon
NC_027748.1-279776	279760	AGGAGGGTGATATGCCGGAGGAAGGTATGTAC	0	0	0	0	0	0	0	0	0	0	0	0	Exon
NC_027748.1-279855	279839	TGTTATGGAGTTATCCGGCTGTGCATCTACGC	34	0	32	28	0	10	11.42	0	11.6	12.45	0	4.39	Exon
NC_027748.1-280236	280220	CGTTGTTGGTTCAGCCGGCCGAAGAAAGTTTA	2	1	5	1	1	0	0.67	0.39	1.81	0.44	0.38	0	Exon
NC_027748.1-283574	283558	AGATGCCTTGCTCTCCGGTCGACTCCCTTTAG	0	2	2	0	0	2	0	0.79	0.72	0	0	0.88	Exon
NC_027748.1-285155	285139	TTACCTGCAGATATCCGGTGCTCCTTGTGGCT	0	25	10	0	0	0	0	9.83	3.62	0	0	0	Exon
NC_027748.1-288312	288296	GAAGCTAGACAAACCCGGAGGCTACCTTTTAT	0	2	2	0	2	0	0	0.79	0.72	0	0.75	0	Exon
NC_027748.1-289629	289613	GCTGAGCCATCACTCCGGTGGGAGAACGGTCT	0	0	0	5	0	0	0	0	0	2.22	0	0	Exon
NC_027748.1-289844	289828	ATCTGCCAGAGTTTCCGGTCATTTGGATTCTG	1	0	1	0	0	0	0.34	0	0.36	0	0	0	intron
NC_027748.1-292816	292800	GCTGTCAGAAGTTTCCGGATGGCTGTTCTGAC	0	0	0	12	0	12	0	0	0	5.34	0	5.27	Exon
NC_027748.1-293701	293685	CGTTGGATAAGGTCCCGGACAACGCTGGACCA	0	2	0	0	0	0	0	0.79	0	0	0	0	Exon
NC_027748.1-297516	297500	AGCATACTCGTCTTCCGGCATTTCAACAGAGA	0	0	0	0	0	0	0	0	0	0	0	0	1stExon
NC_027748.1-300590	300574	GGTATGTAATAACACCGGGAATGCATGTCAAT	0	0	0	27	20	8	0	0	0	12	7.54	3.51	Exon
NC_027748.1-302652	302636	CTCATGGCTCGAACCCGGATTATTGAGATATA	2	2	0	0	5	0	0.67	0.79	0	0	1.89	0	TSS1500
NC_027748.1-303136	303120	CACAGTTTCTCAAACCGGCGTCCTGGCGTCCG	0	0	0	0	0	0	0	0	0	0	0	0	TSS1500
NC_027748.1-312129	312113	TGGCCTAAAGAGGACCGGGTCTTGTAAAGCTC	0	0	0	0	0	0	0	0	0	0	0	0	1stExon
NC_027748.1-313966	313950	AGTCTCGTAAAGATCCGGCGAGGCGACGACGG	23	0	0	0	0	0	7.72	0	0	0	0	0	Exon
NC_027748.1-317958	317942	TCATTCGATGTTCACCGGATTTTACTGGCTAT	0	0	0	0	0	0	0	0	0	0	0	0	TSS1500
NC_027748.1-319863	319847	GGTCTGGTAAAGCTCCGGTGAGGCAACGACGG	0	0	0	0	0	0	0	0	0	0	0	0	1stExon
NC_027748.1-325108	325092	AGTTGCGTAAAGCTCCGGTGAAGCAATGATGG	1	0	1	0	0	0	0.34	0	0.36	0	0	0	1stExon
NC_027748.1-328944	328928	ATGGTAATTCCATTCCGGAAGTCTCTCTCTCT	0	0	0	22	0	15	0	0	0	9.78	0	6.58	intron
NC_027748.1-330116	330100	ATCTTCTGCTTGGACCGGGATGGGAAAAACAG	48	16	28	40	0	12	16.12	6.29	10.15	17.78	0	5.27	Exon
NC_027748.1-331402	331386	AGAGAAGCTCAAATCCGGCTATAAAGCTACAA	0	2	0	1	3	1	0	0.79	0	0.44	1.13	0.44	Exon
NC_027748.1-340877	340861	TCTAACGCCAATGACCGGAGCGACGATTGTTC	0	0	0	0	0	0	0	0	0	0	0	0	Exon
NC_027748.1-345165	345149	CAGATATGTTGTCTCCGGAATTTGCAAAAGAC	0	10	14	6	44	7	0	3.93	5.07	2.67	16.6	3.07	Exon
NC_027748.1-345435	345419	GCTATCTACTAGCACCGGAATCGTTCTAAACA	0	0	0	0	0	7	0	0	0	0	0	3.07	Exon
NC_027748.1-346021	346005	TCTAACGCCAGTCGCCGGAGGGACGATTGCTC	1	0	0	0	0	0	0.34	0	0	0	0	0	Exon
NC_027748.1-346069	346053	ATCTGATGGGAGTTCCGGCGGAATGAGTAAGC	12	0	8	0	0	1	4.03	0	2.9	0	0	0.44	Exon
NC_027748.1-350098	350082	CTTTTGGTGGAAACCCGGTGTGTTCAGCTGGT	0	0	6	0	0	0	0	0	2.17	0	0	0	TSS1500
NC_027748.1-356524	356508	AGCCTCTTGTTCCTCCGGGACTAGAGGAGGAG	0	22	11	0	16	12	0	8.65	3.99	0	6.04	5.27	Exon
NC_027748.1-357705	357689	GCATCATCTCCACCCCGGGCAGATATCTTTGG	27	0	17	0	0	0	9.07	0	6.16	0	0	0	TSS1500
NC_027748.1-371653	371637	CGTTTGCTTCCCCCCCGGCCATTACCGGGTAT	0	12	2	7	4	2	0	4.72	0.72	3.11	1.51	0.88	TSS1500
NC_027748.1-412447	412431	AGTTATAAACAGGGCCGGCCCTGGGCCAAGCC	0	7	4	23	5	9	0	2.75	1.45	10.23	1.89	3.95	intergenic
NC_027748.1-415342	415326	TACTTTGTTTTCGTCCGGCCTTCAATCGATAC	61	37	56	70	65	27	20.48	14.55	20.3	31.12	24.52	11.85	intergenic
NC_027748.1-418308	418292	GGTTAAAATCAAATCCGGAGATTTAAATTGAT	1	0	0	4	3	1	0.34	0	0	1.78	1.13	0.44	intergenic
NC_027748.1-421366	421350	GTAAACCATGTGACCCGGTATGTAATCATGGT	1	4	3	3	3	3	0.34	1.57	1.09	1.33	1.13	1.32	intergenic
NC_027748.1-421460	421444	CGGAAACTTGGCTACCGGTTGGACCAATACAT	3	7	1	3	5	3	1.01	2.75	0.36	1.33	1.89	1.32	intergenic
NC_027748.1-426484	426468	GACGGCGGCTCTCACCGGGGTTATCCCGGTTT	5	54	24	25	30	9	1.68	21.24	8.7	11.11	11.32	3.95	intergenic
NC_027748.1-426917	426901	CGATTAGACCTTCGCCGGAATCGTTCTGCTGA	0	38	8	14	26	12	0	14.95	2.9	6.22	9.81	5.27	intergenic
NC_027748.1-428816	428800	AGAAAAAGTTTGGTCCGGTTCGGTTTTCGGTT	0	0	1	1	0	2	0	0	0.36	0.44	0	0.88	intron
NC_027748.1-440283	440267	TTTCTATGTATTATCCGGAGATACTGGTAGAT	0	0	0	0	0	0	0	0	0	0	0	0	TSS1500
NC_027748.1-454466	454450	CAATGTTTTTAAACCCGGACCAAACCGACGGT	0	0	0	6	4	9	0	0	0	2.67	1.51	3.95	TSS1500
NC_027748.1-454516	454500	GAACCAAAAATAATCCGGGTTGGATTAATGTT	0	0	0	23	23	3	0	0	0	10.23	8.68	1.32	TSS1500
NC_027748.1-454587	454571	GAACCGTAAAAAACCCGGGAACCGGCGACCCA	0	0	0	0	1	0	0	0	0	0	0.38	0	TSS1500
NC_027748.1-462069	462053	AAAGGTCGACTTCGCCGGCGAGAGCTGCTGCT	4	0	18	0	0	0	1.34	0	6.52	0	0	0	intergenic
NC_027748.1-465174	465158	CCTGCTCACATGGCCCGGGGCGTGATTCGCCT	0	0	0	0	1	0	0	0	0	0	0.38	0	1stExon
NC_027748.1-474954	474938	AGAGAGCATACATGCCGGATCTTCGCCATTAG	0	7	6	1	0	0	0	2.75	2.17	0.44	0	0	intergenic
NC_027748.1-480576	480560	AGCCGTCCCGTTTTCCGGTGGCTCCACAGCAT	0	0	0	9	0	0	0	0	0	4	0	0	1stExon
NC_027748.1-481993	481977	GAGGTTGTGCTGCTCCGGCTTTAGGTACGGCG	0	0	0	0	0	1	0	0	0	0	0	0.44	Exon
NC_027748.1-485728	485712	CATGTACGCTAAGTCCGGACAGCTTGAGAAGT	0	0	0	0	0	2	0	0	0	0	0	0.88	TSS1500
NC_027748.1-486509	486493	TTGTTCGATTCTTTCCGGATTCAGTTCGGATC	0	0	0	30	0	7	0	0	0	13.34	0	3.07	TSS1500
NC_027748.1-488946	488930	GAGATAGAGATCTCCCGGCTAGAGAGCTGCGG	13	0	7	0	0	0	4.37	0	2.54	0	0	0	Exon
NC_027748.1-490717	490701	CGCGGGAGAGGGCGCCGGGGAGAGGGGAGAGG	26	8	7	0	0	0	8.73	3.15	2.54	0	0	0	intergenic
NC_027748.1-490931	490915	TGGAAGAGAGCACACCGGAGGGCGAGAGAGAG	0	8	13	0	0	0	0	3.15	4.71	0	0	0	intergenic
NC_027748.1-491179	491163	TTGTGGTTTCAATTCCGGACGTTAGATCAGTA	8	16	15	0	1	0	2.69	6.29	5.44	0	0.38	0	intergenic
NC_027748.1-495567	495551	TTTCTAAAACCTGTCCGGCTAACAAACCGGAA	0	0	0	0	1	0	0	0	0	0	0.38	0	TSS1500
NC_027748.1-495627	495611	CGAGCGGATCTGAACCGGGTTCGATCGGGTTT	3	9	22	1	22	12	1.01	3.54	7.97	0.44	8.3	5.27	TSS1500
NC_027748.1-513494	513478	AAGCAGAGTCAGTTCCGGTCAACAAAGATCTG	0	46	19	1	1	0	0	18.09	6.89	0.44	0.38	0	intergenic
NC_027748.1-517640	517624	CCCTCTGATGTTATCCGGAATGAGCAAGAGCC	39	0	26	0	0	0	13.1	0	9.42	0	0	0	Exon
NC_027748.1-531037	531021	AAAGTTATCTTGATCCGGCTTCAATAGATCCC	0	12	0	0	0	0	0	4.72	0	0	0	0	TSS1500
NC_027748.1-532210	532194	CACCGTTTTAGACACCGGTGAGAGCGAGTCTG	35	0	30	0	0	0	11.75	0	10.87	0	0	0	TSS1500
NC_027748.1-538258	538242	CTTTGCCGCCAGTACCGGATAGTGTAAGAGCC	0	0	0	1	0	0	0	0	0	0.44	0	0	1stExon
NC_027748.1-541285	541269	TTTCGTTTACCTCACCGGTGCTTCTCTCAGGA	3	0	0	0	1	0	1.01	0	0	0	0.38	0	intergenic
NC_027748.1-545837	545821	GTGCTTGCTTACTTCCGGCCCGGACGGTGCGT	0	0	0	2	2	4	0	0	0	0.89	0.75	1.76	intergenic
NC_027748.1-546152	546136	ACGAGGTGGCTTCTCCGGGATTGTCGGCGGTT	1	3	2	2	6	0	0.34	1.18	0.72	0.89	2.26	0	intergenic
NC_027748.1-561595	561579	ACCCTTCAACTCCCCCGGCGAATCGCCACCTC	0	0	0	0	0	0	0	0	0	0	0	0	1stExon
NC_027748.1-563351	563335	TGGTCCTTCAGGAGCCGGAGCTGGTGATGGTG	1	0	0	0	0	0	0.34	0	0	0	0	0	1stExon
NC_027748.1-563471	563455	GGTGGGAGGAGTCGCCGGAGCTGGAGTTGGCT	0	0	0	0	1	0	0	0	0	0	0.38	0	1stExon
NC_027748.1-563516	563500	CGGTGGTGAAGCAACCGGTACCGGAGAAGGTG	11	0	0	0	0	0	3.69	0	0	0	0	0	1stExon
NC_027748.1-564848	564832	GCATGCATTGCAAGCCGGTCCTTACAGTCTAT	0	0	0	0	0	2	0	0	0	0	0	0.88	TSS1500
NC_027748.1-572710	572694	GGTTTATCGAATCTCCGGTACACTCAAACAGC	3	0	0	0	34	7	1.01	0	0	0	12.83	3.07	TSS1500
NC_027748.1-576978	576962	TGTTGTAATTCTACCCGGTGAGTACAAACTCT	85	68	84	104	117	69	28.54	26.75	30.44	46.24	44.14	30.28	TSS1500
NC_027748.1-577539	577523	GGGTAGAGACCAAGCCGGAGAAGGGTTCCCAC	4	10	5	8	3	7	1.34	3.93	1.81	3.56	1.13	3.07	TSS1500
NC_027748.1-577588	577572	CCGTGAAAGGATCGCCGGAGATCTACAAAACA	0	7	6	6	0	4	0	2.75	2.17	2.67	0	1.76	TSS1500
NC_027748.1-582365	582349	CAGGAAGATCTAACCCGGAATGTGTTTGCATC	0	6	1	3	0	1	0	2.36	0.36	1.33	0	0.44	intron
NC_027748.1-585619	585603	GTACGGATGGGTTCCCGGTTTTATCGGAGACT	0	0	0	41	0	14	0	0	0	18.23	0	6.14	Exon
NC_027748.1-587160	587144	CGGATCACAACAACCCGGAAGCAGAAATGCTC	0	0	33	0	0	0	0	0	11.96	0	0	0	Exon
NC_027748.1-589549	589533	GAAGGTAAAGGTTCCCGGCCATGATCAAATGC	0	0	0	0	0	0	0	0	0	0	0	0	TSS1500
NC_027748.1-596152	596136	AAGACGAGAGAACTCCGGATTCGTCTTTCGCG	0	1	0	0	0	0	0	0.39	0	0	0	0	1stExon
NC_027748.1-603667	603651	GTGGGGAGTATTGGCCGGAGACCGGGAGGTTT	8	3	12	14	11	23	2.69	1.18	4.35	6.22	4.15	10.09	Exon
NC_027748.1-604457	604441	CAAGTCCTATTAAACCGGTCAAGAAAATACCA	0	0	0	0	0	0	0	0	0	0	0	0	TSS1500
NC_027748.1-616304	616288	TGCTCCATAAATCACCGGAAAAACCACAATAA	0	0	0	0	0	0	0	0	0	0	0	0	intergenic
NC_027748.1-646670	646654	ACGGAGAGACTTCACCGGAGAGTTTTTTCGCT	0	0	1	2	9	2	0	0	0.36	0.89	3.4	0.88	TSS1500
NC_027748.1-647378	647362	TCAACATAACAGACCCGGAAGAACGTTTCTCT	0	0	0	0	0	0	0	0	0	0	0	0	TSS1500
NC_027748.1-651644	651628	TGCCCAAGTAAGAGCCGGTTCAAGATCTCTCC	83	1	52	122	0	62	27.87	0.39	18.85	54.24	0	27.21	Exon
NC_027748.1-653905	653889	TGATCCTCTACCCTCCGGAGCCAAAACCGGCG	0	24	4	0	20	6	0	9.44	1.45	0	7.54	2.63	TSS1500
NC_027748.1-653998	653982	GGAGCCTCCACCTCCCGGAGAAAAGCAGGCGT	0	1	3	2	0	2	0	0.39	1.09	0.89	0	0.88	intergenic
NC_027748.1-654230	654214	GTAGGAGAAAGGTTCCGGCGACGGCACGAACG	0	8	5	4	11	22	0	3.15	1.81	1.78	4.15	9.66	intergenic
NC_027748.1-656134	656118	GACCGGCTCTGCCTCCGGCGTTCTCGCCTTCT	0	1	0	3	0	1	0	0.39	0	1.33	0	0.44	intergenic
NC_027748.1-656210	656194	TCCTTCAAGCATCGCCGGCTAAAGTCCGGGTT	1	50	25	30	68	63	0.34	19.67	9.06	13.34	25.65	27.65	intergenic
NC_027748.1-657339	657323	AGAGCCACCGATTCCCGGAATCGTAAGCCGAC	47	49	44	53	45	67	15.78	19.27	15.95	23.56	16.98	29.41	intergenic
NC_027748.1-657379	657363	TGCTATCGTAGCCACCGGTTCTCGGAAACTAA	0	1	0	1	2	0	0	0.39	0	0.44	0.75	0	intergenic
NC_027748.1-657457	657441	CTGATAGACTGGAACCGGAACCATAAGAAACT	2	1	2	0	0	4	0.67	0.39	0.72	0	0	1.76	intergenic
NC_027748.1-659417	659401	TCTTACATTATCATCCGGACTTGATAGTCCAG	0	8	1	0	7	1	0	3.15	0.36	0	2.64	0.44	TSS1500
NC_027748.1-660783	660767	ACGGTTCCACTACTCCGGCGTACGCCCACGGC	0	0	0	0	1	0	0	0	0	0	0.38	0	Exon
NC_027748.1-667115	667099	ACCCTTGATTACAACCGGTAAAACCTGCAAGT	33	22	34	21	14	30	11.08	8.65	12.32	9.34	5.28	13.17	intergenic
NC_027748.1-678544	678528	AGCAACAATCCAGACCGGAAAAGCCACAGACG	1	0	0	11	0	0	0.34	0	0	4.89	0	0	intergenic
NC_027748.1-679195	679179	ACCTGTACCTCTCCCCGGCTCCGGATACCAGA	0	0	0	0	2	0	0	0	0	0	0.75	0	1stExon
NC_027748.1-679400	679384	AAATATGTGTTTTACCGGCCGTATAATTACCT	4	1	0	0	1	0	1.34	0.39	0	0	0.38	0	TSS200
NC_027748.1-679663	679647	CAATGAGTTCTGTCCCGGCGGAACTATCTGTC	0	9	0	0	0	0	0	3.54	0	0	0	0	TSS1500
NC_027748.1-680200	680184	ACCCGTACCTCTCCCCGGCTCCGGGTACCAGA	0	1	0	1	0	0	0	0.39	0	0.44	0	0	TSS1500
NC_027748.1-680809	680793	ACTCACACACTCCCCCGGAATAATGAACATTG	2	0	0	0	4	2	0.67	0	0	0	1.51	0.88	intergenic
NC_027748.1-685077	685061	CGGTGGATCTGGCGCCGGAGCTCTTTTCTTTG	0	0	1	0	0	0	0	0	0.36	0	0	0	TSS1500
NC_027748.1-688031	688015	TACTGGATTCAAAACCGGATATATATAGTACG	0	0	0	0	0	0	0	0	0	0	0	0	intergenic
NC_027748.1-688942	688926	CCTCCGTCATGTCTCCGGCCCCTTCTAGATCT	15	16	20	6	11	5	5.04	6.29	7.25	2.67	4.15	2.19	intergenic
NC_027748.1-689015	688999	CTCCCGTCATCCCTCCGGAACCACCAGACCCG	5	17	18	10	7	8	1.68	6.69	6.52	4.45	2.64	3.51	intergenic
NC_027748.1-689157	689141	CTGCTTTTACTCCGCCGGGAACCCGTGTCCCA	7	2	1	6	9	2	2.35	0.79	0.36	2.67	3.4	0.88	intergenic
NC_027748.1-693869	693853	CAGGGAATACCCTCCCGGGTGAAGCTGACCCG	3	5	4	11	3	8	1.01	1.97	1.45	4.89	1.13	3.51	TSS1500
NC_027748.1-694187	694171	CCCACCTCACCTGACCGGCCAATGCAGTGCGT	0	0	0	0	0	0	0	0	0	0	0	0	TSS1500
NC_027748.1-694534	694518	TTCTTCCTTCAGCTCCGGAATCCGCGATACGA	0	1	0	0	0	0	0	0.39	0	0	0	0	intergenic
NC_027748.1-694841	694825	AGAGCCACCGCCTCCCGGAACCAAAAGCCGGC	7	19	3	10	5	5	2.35	7.47	1.09	4.45	1.89	2.19	intergenic
NC_027748.1-695122	695106	CTCCTCTCTCTAACCCGGGATGGGAGTTTATG	1	7	3	0	0	0	0.34	2.75	1.09	0	0	0	intergenic
NC_027748.1-697318	697302	GGCTGAAAGATTCACCGGAGACGCAGAGACGG	33	66	77	69	77	110	11.08	25.96	27.91	30.68	29.05	48.28	Exon
NC_027748.1-697411	697395	TGCAGAGAGATTCACCGGAGACGCAGCGAAAG	46	29	36	18	43	29	15.45	11.41	13.05	8	16.22	12.73	Exon
NC_027748.1-702287	702271	AATGCATCTATCCCCCGGATATTATCGAGAAA	9	1	2	0	2	1	3.02	0.39	0.72	0	0.75	0.44	intergenic
NC_027748.1-704721	704705	AACGTTATATTACACCGGTTATTGTTGATATG	36	23	16	4	42	0	12.09	9.05	5.8	1.78	15.84	0	intergenic
NC_027748.1-705640	705624	AGACCATGATTAACCCGGGTTCTTAGCGGAAG	6	15	11	13	9	9	2.01	5.9	3.99	5.78	3.4	3.95	intergenic
NC_027748.1-728942	728926	AACGCAGCGCAACACCGGTCGGGACACGTGTC	15	10	23	32	9	61	5.04	3.93	8.34	14.23	3.4	26.77	intron
NC_027748.1-731302	731286	TAGTAGGAATGGGGCCGGAATGGGGTAAGGTT	1	1	0	0	0	0	0.34	0.39	0	0	0	0	TSS1500
NC_027748.1-733322	733306	TGAAAAACATGGCACCGGCAACAATTGGATTG	0	0	1	0	0	0	0	0	0.36	0	0	0	1stExon
NC_027748.1-733854	733838	GTCTCAGACTCGAGCCGGAAACAACATCGAAA	0	1	0	0	0	0	0	0.39	0	0	0	0	Exon
NC_027748.1-767444	767428	ATCAGAGTTTTACACCGGAGCTCCGCCTCGAC	6	3	4	4	6	6	2.01	1.18	1.45	1.78	2.26	2.63	intergenic
NC_027748.1-767478	767462	CGCCACAACAGACACCGGAAACCTACCGGGAC	8	14	9	24	17	9	2.69	5.51	3.26	10.67	6.41	3.95	intergenic
NC_027748.1-767828	767812	GAAACCTCCACGTCCCGGAGCCAAACTTGGGA	11	8	1	9	1	2	3.69	3.15	0.36	4	0.38	0.88	intergenic
NC_027748.1-767948	767932	GCCCACTCCATCGGCCGGAAAGCATTTAACAT	2	24	21	25	9	18	0.67	9.44	7.61	11.11	3.4	7.9	intergenic
NC_027748.1-768703	768687	ATAAAATACTCCCTCCGGATTTGAATATATGA	0	1	1	0	0	0	0	0.39	0.36	0	0	0	intergenic
NC_027748.1-781482	781466	TGTTTTACACATGACCGGCCCTATGTGTTAGG	0	0	0	0	0	0	0	0	0	0	0	0	Exon
NC_027748.1-785972	785956	GGGCCACTCGAGCTCCGGAGAAGTCTTGAATT	5	38	20	8	0	4	1.68	14.95	7.25	3.56	0	1.76	Exon
NC_027748.1-797238	797222	ATCGTTCGCCTGAACCGGTCATGCGGTTGAAG	4	0	0	0	0	0	1.34	0	0	0	0	0	1stExon
NC_027748.1-797478	797462	GGTCATTGTGGTGGCCGGAGGAGGAGTACGGT	452	1	168	153	112	218	151.77	0.39	60.89	68.02	42.25	95.68	1stExon
NC_027748.1-803187	803171	CGATTTAAAATATTCCGGGAATTAAATGCCAT	28	6	21	13	11	12	9.4	2.36	7.61	5.78	4.15	5.27	TSS1500
NC_027748.1-819865	819849	GTTTAGATTTTTTTCCGGATGGATATTATATA	2	0	1	0	1	0	0.67	0	0.36	0	0.38	0	intergenic
NC_027748.1-824342	824326	AATCCTTTCCCATTCCGGTGTTCCCTCTTCCA	0	0	0	3	0	1	0	0	0	1.33	0	0.44	Exon
NC_027748.1-825943	825927	AACTCTTGAAAAATCCGGACAAAGAACAGAGT	20	0	5	6	17	12	6.72	0	1.81	2.67	6.41	5.27	TSS1500
NC_027748.1-836465	836449	ATCTGTGCACCAACCCGGGCTTAAGTTTGTTT	0	19	8	33	29	11	0	7.47	2.9	14.67	10.94	4.83	TSS200
NC_027748.1-836576	836560	TGTGTTGTGACATACCGGAGAAGGAAATCCAA	0	0	0	0	0	1	0	0	0	0	0	0.44	1stExon
NC_027748.1-837588	837572	GTGATGTTTCCTTCCCGGGCCTCTGAGAAATG	0	109	74	275	154	200	0	42.87	26.82	122.26	58.09	87.78	Exon
NC_027748.1-838701	838685	AGCTTCCTCGGACGCCGGTGAAGAACCAGTGA	0	185	103	29	226	76	0	72.77	37.33	12.89	85.25	33.36	intergenic
NC_027748.1-843183	843167	CGTTGGGGAAACTTCCGGCGTAAAAATTACGG	0	0	0	0	3	0	0	0	0	0	1.13	0	1stExon
NC_027748.1-851285	851269	TATGCTACGGGATGCCGGAAGTGTACCGTGTG	0	68	0	73	0	47	0	26.75	0	32.45	0	20.63	TSS1500
NC_027748.1-851327	851311	TGTTTGGGATGGATCCGGACGCAGATGACTGC	86	89	105	65	0	51	28.88	35.01	38.05	28.9	0	22.38	TSS1500
NC_027748.1-853100	853084	CAAAGAACAACGACCCGGCTAAGATCAACCAT	4	0	0	0	0	0	1.34	0	0	0	0	0	Exon
NC_027748.1-854308	854292	TCTCAAGCATCACACCGGCTATTCTGAGACTC	0	0	0	0	51	3	0	0	0	0	19.24	1.32	Exon
NC_027748.1-858453	858437	GTTAAGTAGCAAGTCCGGATCTATTAGCAAAT	0	5	7	2	16	1	0	1.97	2.54	0.89	6.04	0.44	Exon
NC_027748.1-861897	861881	GAATAGAGGTGGTGCCGGATGTAGTACGAGCA	0	0	0	25	0	8	0	0	0	11.11	0	3.51	Exon
NC_027748.1-863462	863446	CGTGGAAAGATCACCCGGAAGTTTCCTCGGCT	0	0	0	7	1	0	0	0	0	3.11	0.38	0	Exon
NC_027748.1-874375	874359	CGTCACTATGATCACCGGAATAGCATCTCCTC	0	0	0	0	0	0	0	0	0	0	0	0	Exon
NC_027748.1-889119	889103	GTTGCAGAAACTTACCGGTCTTGATGGACCTT	0	0	0	0	0	0	0	0	0	0	0	0	Exon
NC_027748.1-893582	893566	GGTGTTGATATTGACCGGTATCCTTGTGTGCA	49	45	45	64	29	25	16.45	17.7	16.31	28.45	10.94	10.97	Exon
NC_027748.1-896483	896467	ATTTAGGACATCAGCCGGTGTCACTCTTAGTT	0	22	15	0	32	2	0	8.65	5.44	0	12.07	0.88	Exon
NC_027748.1-897622	897606	AGAATGAGGTTTAACCGGAGGGTCTTGTTGTG	0	3	0	1	0	0	0	1.18	0	0.44	0	0	Exon
NC_027748.1-897754	897738	TGGAGTAGGGTCTGCCGGAGTAGAAGAGGCGG	0	4	2	1	1	0	0	1.57	0.72	0.44	0.38	0	Exon
NC_027748.1-897883	897867	TCCGTGTTCTTCTACCGGAGATGGACTATCTC	0	21	4	12	15	8	0	8.26	1.45	5.34	5.66	3.51	intron
NC_027748.1-897958	897942	CTTCTTCTTCTTCGCCGGTGGAGATTCATTCT	0	26	12	2	28	3	0	10.23	4.35	0.89	10.56	1.32	1stExon
NC_027748.1-898513	898497	TCTTTTGTTTATAGCCGGATCTTGTATGGTTT	0	0	0	0	43	3	0	0	0	0	16.22	1.32	TSS1500
NC_027748.1-898638	898622	TCCGATGATTTCGTCCGGCCTCTTGCTAACCA	0	0	0	0	23	0	0	0	0	0	8.68	0	TSS1500
NC_027748.1-910255	910239	GCGGCGTTACGTGTCCGGCGGCTTTGACTCCA	0	0	0	0	1	0	0	0	0	0	0.38	0	intergenic
NC_027748.1-910405	910389	TTTTAATCTCGGATCCGGTGGCTTGGAGGCTG	0	0	0	0	7	7	0	0	0	0	2.64	3.07	intergenic
NC_027748.1-911377	911361	TGATCCAGCTTGCACCGGTAACAGAAGAAGGA	0	0	0	0	1	0	0	0	0	0	0.38	0	intergenic
NC_027748.1-916187	916171	AACATAAGATGCAACCGGACGGACAAGTCTCT	0	16	8	14	38	2	0	6.29	2.9	6.22	14.33	0.88	intron
NC_027748.1-918851	918835	GGGTGAAACGGCTCCCGGCGTCGGAGTGAGTT	0	0	0	0	1	0	0	0	0	0	0.38	0	1stExon
NC_027748.1-921003	920987	TCGATGGTGTTGTTCCGGCGGCGTAGAGGCAG	0	0	0	0	2	2	0	0	0	0	0.75	0.88	intergenic
NC_027748.1-921705	921689	ACTGGACCAGAAGGCCGGCTCAAACTTCTCTT	0	0	0	0	1	1	0	0	0	0	0.38	0.44	intergenic
NC_027748.1-928369	928353	ATTCTTAAACCAAACCGGTATGAGGTTTCATG	0	0	0	32	20	16	0	0	0	14.23	7.54	7.02	intergenic
NC_027748.1-931557	931541	ATACTAAAAATTTGCCGGTTCTCGAGTCTGAA	0	0	0	0	0	1	0	0	0	0	0	0.44	intergenic
NC_027748.1-931595	931579	ATCACCTCAATTCGCCGGTTCTCGAACCCAAT	0	0	0	74	5	22	0	0	0	32.9	1.89	9.66	intergenic
NC_027748.1-933935	933919	GCACCGAAACGTCCCCGGCGGTTTGTTCGACC	0	0	0	0	0	0	0	0	0	0	0	0	1stExon
NC_027748.1-935073	935057	CTTTTCTGTCGGTTCCGGATCGGATATTGTCA	4	0	0	2	10	4	1.34	0	0	0.89	3.77	1.76	TSS1500
NC_027748.1-935545	935529	ACTTTAGCATGGACCCGGATCCAGATCCGAAC	21	10	14	32	11	19	7.05	3.93	5.07	14.23	4.15	8.34	TSS1500
NC_027748.1-935582	935566	TTTTCGGATCGGTTCCGGTTCGAATTTTCGGG	0	0	0	0	0	0	0	0	0	0	0	0	TSS1500
NC_027748.1-936164	936148	CAAAAGGGTTAAACCCGGATCTATTAAAGACA	0	0	0	0	0	0	0	0	0	0	0	0	intergenic
NC_027748.1-936230	936214	GGATAGACCCTCTCCCGGACATTCAAATGGGC	7	0	3	11	11	5	2.35	0	1.09	4.89	4.15	2.19	intergenic
NC_027748.1-936376	936360	TTGACCACAAGCTCCCGGTCAAAAGTGACCAA	4	0	4	0	1	0	1.34	0	1.45	0	0.38	0	intergenic
NC_027748.1-943386	943370	GTCTCAACCTTTCACCGGAGAAAATACACTAG	1	0	2	0	1	0	0.34	0	0.72	0	0.38	0	intergenic
NC_027748.1-947223	947207	CTTCGCCGTCCTGTCCGGTGCTCAACAAAGAA	1	0	0	2	0	1	0.34	0	0	0.89	0	0.44	intergenic
NC_027748.1-947314	947298	ATCTACTTTGGAGTCCGGTGCTCGGCCGGCGC	18	25	22	46	24	30	6.04	9.83	7.97	20.45	9.05	13.17	intergenic
NC_027748.1-947351	947335	CGTCCGTGCCGGCGCCGGAATCTTTCTTTGTT	0	0	0	0	1	0	0	0	0	0	0.38	0	intergenic
NC_027748.1-947619	947603	CAGATTCGCCTTCGCCGGCTTTCAGCTATGGA	21	33	14	12	20	1	7.05	12.98	5.07	5.34	7.54	0.44	intergenic
NC_027748.1-947791	947775	GAAGATGATGCTCTCCGGCGAGGTGACAGTTT	20	0	29	3	18	11	6.72	0	10.51	1.33	6.79	4.83	intergenic
NC_027748.1-953004	952988	CTCTTATTTAAGAGCCGGTTCTTAGCATTTTT	0	0	0	0	0	0	0	0	0	0	0	0	intron
NC_027748.1-953689	953673	AAGGCAAGTAATCTCCGGGATGCCTCGCGCCG	0	0	0	0	0	0	0	0	0	0	0	0	1stExon
NC_027748.1-956631	956615	TTCTCCTCCTCTCTCCGGATTTCCCTTTTACG	1	0	0	0	0	0	0.34	0	0	0	0	0	Exon
NC_027748.1-980091	980075	TCTCTAACACGTCACCGGCAATGAATCTCGAT	15	0	23	0	25	0	5.04	0	8.34	0	9.43	0	TSS1500
NC_027748.1-988945	988929	GTGGTTTTGGCCTTCCGGTGATTATTCTTTCT	1	1	0	1	0	0	0.34	0.39	0	0.44	0	0	intron
NC_027748.1-989139	989123	GTCTCTTTTCAACTCCGGACCTTTATTGTGTT	2	27	56	47	0	15	0.67	10.62	20.3	20.9	0	6.58	intron
NC_027748.1-999689	999673	GCTCGGGAAGAGCCCCGGAGAGTATCGAAGAT	0	0	0	0	0	0	0	0	0	0	0	0	intron
NC_027748.1-999783	999767	TCTTCAGCCCCGCACCGGGGGCAGCCTCGCTC	0	0	0	0	0	0	0	0	0	0	0	0	intron
NC_027748.1-1002486	1002470	ACCTTTCCTGATCTCCGGTTCCCCACCCAAGA	0	0	0	0	0	0	0	0	0	0	0	0	intron
NC_027748.1-1002716	1002700	TCGGTATTCAATAACCGGATCCCCATAGACGA	0	0	0	0	0	0	0	0	0	0	0	0	intron
NC_027748.1-1007389	1007373	CAAACGAAGTGTCTCCGGACCTTACCTAAAAT	108	132	90	12	114	10	36.26	51.92	32.62	5.34	43	4.39	intron
NC_027748.1-1007473	1007457	CTGTGGAAACCATTCCGGAGGCAGAGCCTTAG	153	138	192	28	122	108	51.37	54.28	69.58	12.45	46.02	47.4	intron
NC_027748.1-1009094	1009078	GAGACGGGTTTGTCCCGGGTTGGGTTTGGCTA	0	0	0	24	0	3	0	0	0	10.67	0	1.32	Exon
NC_027748.1-1025996	1025980	TGCTTTTGACAAAACCGGGACCTTAACAACTG	0	0	0	0	0	0	0	0	0	0	0	0	Exon
NC_027748.1-1035279	1035263	TCTCCGACTAAGCTCCGGTGTGGACGGTCATT	0	5	0	0	1	3	0	1.97	0	0	0.38	1.32	intergenic
NC_027748.1-1036152	1036136	TCATCCTAAAAATTCCGGATTAATCATGCTCT	0	7	7	0	1	0	0	2.75	2.54	0	0.38	0	intergenic
NC_027748.1-1038294	1038278	CTTCACGATATACACCGGTAGGAATTCCATAT	0	0	1	0	0	0	0	0	0.36	0	0	0	intergenic
NC_027748.1-1043427	1043411	GGTTCCAAACCTCTCCGGCCATGATCATATGT	20	29	30	8	26	4	6.72	11.41	10.87	3.56	9.81	1.76	intergenic
NC_027748.1-1056339	1056323	GAGCAATTACTTCTCCGGCGAGATTCCCGGCG	0	0	0	0	1	0	0	0	0	0	0.38	0	1stExon
NC_027748.1-1056416	1056400	ACGGCTCGCTACCGCCGGACTTCGGCGGAGCT	0	0	0	0	1	1	0	0	0	0	0.38	0.44	1stExon
NC_027748.1-1056471	1056455	GTTCAACCAAATCTCCGGCGAAATACCGCCGG	0	2	1	0	1	1	0	0.79	0.36	0	0.38	0.44	1stExon
NC_027748.1-1057803	1057787	CGCCTTACTGCGCGCCGGAGTCGTTCCGGAGC	1	0	1	0	0	0	0.34	0	0.36	0	0	0	Exon
NC_027748.1-1060599	1060583	TGATGGACTCATAACCGGAGGCTAATGAAATG	0	0	0	2	0	0	0	0	0	0.89	0	0	1stExon
NC_027748.1-1062725	1062709	AATTTCACTTCTATCCGGTTTTATTACCCATA	0	1	0	0	0	0	0	0.39	0	0	0	0	intergenic
NC_027748.1-1063863	1063847	CTCCGTTTCGGTTTCCGGACTTTGCTAGAACG	0	0	0	16	0	14	0	0	0	7.11	0	6.14	Exon
NC_027748.1-1080505	1080489	ATGAATGAACTTGGCCGGGTTGGGCTGGAAAT	0	0	3	0	0	0	0	0	1.09	0	0	0	TSS1500
NC_027748.1-1092847	1092831	CCAAACCACGAGGCCCGGTTATCTAGGTTCAT	1	1	2	0	0	1	0.34	0.39	0.72	0	0	0.44	intergenic
NC_027748.1-1094558	1094542	TCAGCCATCTTCCACCGGCGCTGCAAAGGAGA	23	92	85	34	82	47	7.72	36.19	30.81	15.12	30.93	20.63	intergenic
NC_027748.1-1094864	1094848	TCGGTCAAACGAAACCGGGATAACCCCGATGA	1	17	9	0	13	0	0.34	6.69	3.26	0	4.9	0	intergenic
NC_027748.1-1094926	1094910	CGCGGAGTCAAAAGCCGGGGACACGGATCTGA	4	2	4	2	4	3	1.34	0.79	1.45	0.89	1.51	1.32	intergenic
NC_027748.1-1094959	1094943	AAGGACACCGCATCCCGGAGTCAAAAGCCAGC	12	25	21	5	21	17	4.03	9.83	7.61	2.22	7.92	7.46	intergenic
NC_027748.1-1095007	1094991	AGAAAGCGAGAACGCCGGAGTCGAAATCCGGT	0	0	0	0	1	0	0	0	0	0	0.38	0	intergenic
NC_027748.1-1095039	1095023	CGGATGAACCGAAGCCGGAGAACAAAAAAGTT	12	7	18	23	16	21	4.03	2.75	6.52	10.23	6.04	9.22	intergenic
NC_027748.1-1095792	1095776	ACTTGGAAGATCACCCGGTTTGGTTTACAGAG	41	23	29	25	43	37	13.77	9.05	10.51	11.11	16.22	16.24	intergenic
NC_027748.1-1107893	1107877	CGGAGCAGACTGCTCCGGAGGATTTCACGGCG	0	0	0	0	0	0	0	0	0	0	0	0	1stExon
NC_027748.1-1122301	1122285	AGTACTATTCTTAACCGGCATTTTAAAACCGA	2	3	0	0	0	0	0.67	1.18	0	0	0	0	intergenic
NC_027748.1-1128010	1127994	CTACTCCGACTCAACCGGCTTGTTTCCGCTAG	0	0	0	0	0	0	0	0	0	0	0	0	Exon
NC_027748.1-1132381	1132365	ACCCATTTGAATATCCGGAGAGAGGGTCTATC	2	7	0	5	0	0	0.67	2.75	0	2.22	0	0	intergenic
NC_027748.1-1133952	1133936	AACTAAAGATAATTCCGGAATCAAACTCAGTT	0	0	2	0	0	0	0	0	0.72	0	0	0	intergenic
NC_027748.1-1137379	1137363	CTCACGGTTTAGCTCCGGCGAAGTATGGTCGT	0	0	0	0	3	0	0	0	0	0	1.13	0	1stExon
NC_027748.1-1138244	1138228	GGTGGCTGACTTATCCGGGGAGAACGAGAAGC	0	2	0	0	0	0	0	0.79	0	0	0	0	Exon
NC_027748.1-1168220	1168204	CCGTCCATTCTCGCCCGGTACAGTTAACATGG	1	0	0	0	0	0	0.34	0	0	0	0	0	Exon
NC_027748.1-1168252	1168236	CAGTCATGAGACCACCGGTGCTAGTCCCTGAT	0	0	0	0	2	0	0	0	0	0	0.75	0	Exon
NC_027748.1-1173457	1173441	ATGATCAGAAGTCCCCGGGACATCAAAGAAGG	2	0	0	44	0	8	0.67	0	0	19.56	0	3.51	intergenic
NC_027748.1-1221876	1221860	TCTCCGACTCATCACCGGTGCTGCTTCAGCCA	1	0	0	0	1	1	0.34	0	0	0	0.38	0.44	Exon
NC_027748.1-1223295	1223279	TTTGGAGAACCAAACCGGTGGCATTGGAGGAG	0	0	0	0	0	0	0	0	0	0	0	0	1stExon
NC_027748.1-1228243	1228227	AGGACAAATCCAGTCCGGATTCTCCAGTGCCT	0	59	35	0	0	0	0	23.21	12.68	0	0	0	Exon
NC_027748.1-1228966	1228950	AGTAGATCTAAGATCCGGATTCGAATCGGCAG	0	0	0	0	1	0	0	0	0	0	0.38	0	1stExon
NC_027748.1-1230168	1230152	ACTCTCCTTGGAGACCGGTGTTACTCTCCGCT	290	393	322	121	295	291	97.37	154.58	116.7	53.79	111.28	127.72	TSS1500
NC_027748.1-1242475	1242459	TCTTTGGTTCTTCACCGGCTTCTACATTTGGT	0	56	28	5	83	22	0	22.03	10.15	2.22	31.31	9.66	Exon
NC_027748.1-1242671	1242655	CTTTAGGTATTACACCGGGTTCAGGAGCCAGC	0	36	18	0	0	0	0	14.16	6.52	0	0	0	Exon
NC_027748.1-1244583	1244567	TGTTATGAGTCCACCCGGTTAATTATATACGC	0	0	1	0	2	1	0	0	0.36	0	0.75	0.44	TSS200
NC_027748.1-1244725	1244709	TGCATTTCGGATGGCCGGACTCGAACCCAAGT	0	0	0	47	121	102	0	0	0	20.9	45.65	44.77	TSS1500
NC_027748.1-1246186	1246170	GCTAGGATTAGAGTCCGGTTTATCGGTATGGT	0	0	0	0	0	0	0	0	0	0	0	0	Exon
NC_027748.1-1249932	1249916	CGGTCCAGCTCGAACCGGGCGTTTTGGTGACT	1	0	0	0	0	0	0.34	0	0	0	0	0	1stExon
NC_027748.1-1250047	1250031	AGTAGCTGGATTCTCCGGTTCTATCTCGAACA	2	0	3	0	0	0	0.67	0	1.09	0	0	0	1stExon
NC_027748.1-1250196	1250180	ACTCCTCGAATCTTCCGGACCGAGCTAACAGA	24	1	0	0	0	0	8.06	0.39	0	0	0	0	1stExon
NC_027748.1-1259027	1259011	GCTTTAAGCAACTACCGGGGATCTCCGTGAGT	40	46	68	0	68	27	13.43	18.09	24.64	0	25.65	11.85	TSS1500
NC_027748.1-1260654	1260638	AGATCTTGAGCACTCCGGGGTCGGATTCTATG	0	0	0	0	0	0	0	0	0	0	0	0	intron
NC_027748.1-1261143	1261127	GAATTGATTGTTTCCCGGCTGCAAGGGCGTTG	0	1	1	1	7	0	0	0.39	0.36	0.44	2.64	0	Exon
NC_027748.1-1264305	1264289	TGTTGCTACTGCTGCCGGTGTAATGAGCTCTT	2	0	1	0	0	0	0.67	0	0.36	0	0	0	TSS1500
NC_027748.1-1265113	1265097	GACCCAAAAAAAATCCGGTTCAGCTTCCGGTC	0	2	4	0	6	0	0	0.79	1.45	0	2.26	0	TSS200
NC_027748.1-1276687	1276671	CAGCATGATTAACCCCGGTCTCTTAGCCGGGG	6	13	4	9	8	5	2.01	5.11	1.45	4	3.02	2.19	TSS1500
NC_027748.1-1277983	1277967	ATCTGGCTGCGAGTCCGGTGGTTGCTATGGCC	3	0	0	0	0	0	1.01	0	0	0	0	0	Exon
NC_027748.1-1278208	1278192	CCTTGTTGCCTTCTCCGGCGGTTCGTCTTCCA	0	0	0	0	0	1	0	0	0	0	0	0.44	Exon
NC_027748.1-1278253	1278237	TCCTTTCTCCAGAGCCGGCCCTGCCCTGTAGA	0	0	0	0	0	0	0	0	0	0	0	0	intron
NC_027748.1-1278362	1278346	GGACAATGTTTCGTCCGGATTTGCCCAGGATC	9	6	3	5	11	9	3.02	2.36	1.09	2.22	4.15	3.95	intron
NC_027748.1-1278440	1278424	TGAACGTGTTCGGGCCGGTGTTGCTCTCTTCC	2	0	0	0	0	1	0.67	0	0	0	0	0.44	intron
NC_027748.1-1278585	1278569	GGCTAATGTTTCATCCGGCTTTGCCCAGGATC	0	0	0	0	21	8	0	0	0	0	7.92	3.51	intron
NC_027748.1-1287728	1287712	GGGGATGATTAATCCCGGTCTTTTAGACGGGG	8	0	4	0	0	0	2.69	0	1.45	0	0	0	intergenic
NC_027748.1-1297909	1297893	GCACAATTTTACCACCGGAATAATCAGCTTGT	0	1	0	1	0	0	0	0.39	0	0.44	0	0	intron
NC_027748.1-1323610	1323594	CACACATCACTCTACCGGAGTTCGGAAAAATC	75	7	32	124	0	43	25.18	2.75	11.6	55.13	0	18.87	Exon
NC_027748.1-1323679	1323663	TTCCTATAGCGCATCCGGTCGCAAACACTCCA	8	29	23	1	0	1	2.69	11.41	8.34	0.44	0	0.44	Exon
NC_027748.1-1324118	1324102	AGCGCAACGCCATCCCGGTACACCCCAGAACT	0	0	0	0	28	0	0	0	0	0	10.56	0	Exon
NC_027748.1-1334608	1334592	GAAGGCTTTTTAGACCGGACCAAGGATGTAGG	3	0	0	0	0	0	1.01	0	0	0	0	0	Exon
NC_027748.1-1336544	1336528	AGATAGAACCAGGGCCGGTCATGGGATTGAAA	0	11	9	1	3	11	0	4.33	3.26	0.44	1.13	4.83	intron
NC_027748.1-1345082	1345066	GCCTCAATCGGAGCCCGGACAAAGCCGCACGC	0	0	3	0	0	1	0	0	1.09	0	0	0.44	intergenic
NC_027748.1-1345206	1345190	CTCCGCCGTTGCCGCCGGCCAACTTTCCGGTA	9	8	3	6	4	5	3.02	3.15	1.09	2.67	1.51	2.19	intergenic
NC_027748.1-1345252	1345236	CTCCGTCGTCGCCGCCGGTGACCGACACCGGT	2	1	6	10	2	3	0.67	0.39	2.17	4.45	0.75	1.32	intergenic
NC_027748.1-1345337	1345321	GTTGACTTGGTTAACCGGTGGTTTGACCGGTT	177	63	73	165	45	67	59.43	24.78	26.46	73.36	16.98	29.41	intergenic
NC_027748.1-1353445	1353429	GGTATGCAAAAGCCCCGGTTCAACTTGGGAGT	0	0	1	0	1	0	0	0	0.36	0	0.38	0	intergenic
NC_027748.1-1384519	1384503	CATTAAAATAGCTGCCGGAATCGACCCCAAGT	3	0	0	0	0	0	1.01	0	0	0	0	0	TSS1500
NC_027748.1-1389858	1389842	GCGGCGAAACGGAGCCGGAGACTACTCGCGTC	0	0	0	0	1	0	0	0	0	0	0.38	0	Exon
NC_027748.1-1390287	1390271	AGGAGAATGAGATTCCGGAGTCTGATGATGAC	0	0	0	0	4	0	0	0	0	0	1.51	0	Exon
NC_027748.1-1405587	1405571	CATGTATTTCTGAACCGGTTTGGTACATTGTG	19	4	11	24	20	22	6.38	1.57	3.99	10.67	7.54	9.66	intergenic
NC_027748.1-1406942	1406926	AACAGCTGACGAGCCCGGTATGGGAGTGCCAG	24	0	2	0	0	0	8.06	0	0.72	0	0	0	intergenic
NC_027748.1-1407309	1407293	CTATGTGAACCACACCGGTAGATTTTGATCCA	36	13	4	7	27	4	12.09	5.11	1.45	3.11	10.19	1.76	intergenic
NC_027748.1-1416019	1416003	ACCTCATCCAAAGTCCGGAGAAAATTCAAAAG	0	2	2	0	0	0	0	0.79	0.72	0	0	0	TSS1500
NC_027748.1-1421678	1421662	CGTACACCGATAAACCGGACCGGTCACCGGAG	0	0	0	1	0	4	0	0	0	0.44	0	1.76	1stExon
NC_027748.1-1422391	1422375	TCATACATTTGTATCCGGATGGAGAATAATTT	1	0	0	0	0	0	0.34	0	0	0	0	0	intron
NC_027748.1-1424586	1424570	ACCGAAGAACCGAACCGGAACCGAAATACCCA	21	28	21	7	13	7	7.05	11.01	7.61	3.11	4.9	3.07	intron
NC_027748.1-1426616	1426600	GAGGATTTTATGGACCGGCCTGAACTAACAAC	0	0	0	0	1	0	0	0	0	0	0.38	0	TSS1500
NC_027748.1-1448392	1448376	TGACTAGACTTAGTCCGGATAATCCAAAGTTT	1	0	0	0	0	0	0.34	0	0	0	0	0	TSS1500
NC_027748.1-1457709	1457693	GAAGATGCTGAATTCCGGCAAGGGCTGGCTTG	2	0	3	0	0	0	0.67	0	1.09	0	0	0	Exon
NC_027748.1-1461981	1461965	CCTTGGCAAAAAAACCGGAACCGAAATACCCG	9	0	5	1	1	0	3.02	0	1.81	0.44	0.38	0	intron
NC_027748.1-1482293	1482277	GGAGCTGTGGGAGTCCGGTGTGAAAGAAGTGA	121	22	24	0	1	0	40.63	8.65	8.7	0	0.38	0	Exon
NC_027748.1-1482857	1482841	AACCAAGACCGAAACCGGACCGAGAATTACAA	0	0	0	0	1	0	0	0	0	0	0.38	0	intron
NC_027748.1-1486702	1486686	ATATTTTGAAGGTTCCGGATCAAACTTACCTG	0	1	3	0	0	0	0	0.39	1.09	0	0	0	TSS1500
NC_027748.1-1488167	1488151	GAAGTTTAGGATGGCCGGTGATCGGAGAAACC	0	0	0	0	1	0	0	0	0	0	0.38	0	1stExon
NC_027748.1-1491774	1491758	CACCAACTCGTAACCCGGTTCAGGTAAGCCCA	0	0	0	0	0	0	0	0	0	0	0	0	intron
NC_027748.1-1503100	1503084	GACAGCGTTCGCCACCGGTGACTGTGGTCATT	167	0	68	113	0	60	56.07	0	24.64	50.24	0	26.33	Exon
NC_027748.1-1503157	1503141	GAACAAGTGCCTATCCGGCTGTGGTCAGCCTA	0	0	0	0	56	7	0	0	0	0	21.12	3.07	Exon
NC_027748.1-1515191	1515175	CACAATTTGGTCACCCGGAGTTCACCGCACTC	65	2	47	0	0	1	21.83	0.79	17.03	0	0	0.44	intergenic
NC_027748.1-1515517	1515501	ATACTTCAATTGAACCGGAGCCTTAATCTGAT	11	5	7	4	1	3	3.69	1.97	2.54	1.78	0.38	1.32	intergenic
NC_027748.1-1515775	1515759	TGTGAAAATATCTGCCGGATTGTACTCGGTTG	3	7	3	1	16	12	1.01	2.75	1.09	0.44	6.04	5.27	intergenic
NC_027748.1-1517385	1517369	TGACCTATCTCTTGCCGGCTGATAATCACCCT	52	0	18	0	0	0	17.46	0	6.52	0	0	0	intergenic
NC_027748.1-1517792	1517776	CAAACCTTCTAAGACCGGACAAATCTGGAACC	8	9	3	0	1	3	2.69	3.54	1.09	0	0.38	1.32	intergenic
NC_027748.1-1519342	1519326	GGCTTGCACCTCCTCCGGGACTTCAATACTCA	59	39	46	48	35	31	19.81	15.34	16.67	21.34	13.2	13.61	intergenic
NC_027748.1-1520286	1520270	CAACTTCAATTGAACCGGAGCATACTTCAATT	3	3	1	1	4	0	1.01	1.18	0.36	0.44	1.51	0	intergenic
NC_027748.1-1531691	1531675	GGTGATGGCCAGGGCCGGATCCGAGAATATAG	2	0	0	1	0	0	0.67	0	0	0.44	0	0	TSS1500
NC_027748.1-1531841	1531825	GGCTTGGCCCAGATCCGGCCCTGGTGACGGCT	0	3	0	0	1	0	0	1.18	0	0	0.38	0	TSS1500
NC_027748.1-1535255	1535239	CCATGTTCTCAGCCCCGGCTCTTATCCATGGC	16	30	51	2	1	0	5.37	11.8	18.48	0.89	0.38	0	intergenic
NC_027748.1-1537286	1537270	CGGCCATGGATGTTCCGGCGAGAGATTATACT	1	0	0	0	3	1	0.34	0	0	0	1.13	0.44	intergenic
NC_027748.1-1543748	1543732	AAAGGCAGTACGTTCCGGTTAAACCCCGAAGC	0	0	2	0	0	0	0	0	0.72	0	0	0	Exon
NC_027748.1-1543999	1543983	AATGCGTGTGGGGTCCGGTTTAAGTCGGGTCG	0	0	0	0	0	0	0	0	0	0	0	0	Exon
NC_027748.1-1547646	1547630	AAGATTGGTTAATGCCGGAGAACGAGTGGTTA	0	0	0	0	0	0	0	0	0	0	0	0	intergenic
NC_027748.1-1563083	1563067	ACCAGCTCCGATCACCGGCACCAGTGTGCCCA	0	33	13	7	67	10	0	12.98	4.71	3.11	25.27	4.39	Exon
NC_027748.1-1563947	1563931	ACAGCGTACTTCTCCCGGCACTCGTTTTCGTA	0	0	0	0	0	0	0	0	0	0	0	0	Exon
NC_027748.1-1565195	1565179	CGCAGCCGCTGCCGCCGGTACCTGCGGCAACC	0	0	2	0	2	2	0	0	0.72	0	0.75	0.88	TSS1500
NC_027748.1-1566829	1566813	TGCAGCTTTACATTCCGGTCCAGCTGACTCAC	139	0	64	0	0	0	46.67	0	23.19	0	0	0	TSS1500
NC_027748.1-1570010	1569994	GGATAATCACATCTCCGGGTCTATACCGCCTG	0	0	0	1	0	0	0	0	0	0.44	0	0	Exon
NC_027748.1-1572954	1572938	CGAAGTCGGAATGGCCGGTAGACAGATTAGCA	1	0	0	0	0	0	0.34	0	0	0	0	0	intergenic
NC_027748.1-1573019	1573003	CATATAGATCAGACCCGGACATATGGAAATGC	31	12	10	11	14	7	10.41	4.72	3.62	4.89	5.28	3.07	intergenic
NC_027748.1-1574480	1574464	TGCATATTAGGACTCCGGTCTGCACAGGCGGT	10	49	40	70	91	111	3.36	19.27	14.5	31.12	34.33	48.72	intergenic
NC_027748.1-1583615	1583599	ATCATGCATGAATACCGGCTAGAGTCCGATGA	8	0	0	0	0	0	2.69	0	0	0	0	0	Exon
NC_027748.1-1589429	1589413	ATGATTTAAGAACCCCGGCTAAGAAACTATCG	12	5	11	1	11	3	4.03	1.97	3.99	0.44	4.15	1.32	intergenic
NC_027748.1-1592649	1592633	CTGATAAAGTATCACCGGAGCTTAAGTGCCCA	0	0	0	0	0	0	0	0	0	0	0	0	intergenic
NC_027748.1-1595927	1595911	AGGAACCAACAAGGCCGGTGAAATCATTTTCT	0	1	0	0	6	0	0	0.39	0	0	2.26	0	1stExon
NC_027748.1-1598098	1598082	CGGTTGATTGTCTCCCGGTAGATGAGAACCAA	8	14	25	13	20	19	2.69	5.51	9.06	5.78	7.54	8.34	intergenic
NC_027748.1-1599543	1599527	CTGATATCATTCTTCCGGGTATGAAGGCGTTT	0	1	0	0	0	0	0	0.39	0	0	0	0	intergenic
NC_027748.1-1633420	1633404	GTCACCACGCAAAACCGGCCTCGCCTCACCGT	208	49	159	200	233	336	69.84	19.27	57.62	88.92	87.89	147.47	1stExon
NC_027748.1-1636434	1636418	GTTGAGAAGATACTCCGGAGCCTTACTGAAAA	0	0	0	0	14	2	0	0	0	0	5.28	0.88	TSS1500
NC_027748.1-1636713	1636697	AAACTGGGTCATTACCGGTTTGAGTGCACTAG	0	0	0	0	0	0	0	0	0	0	0	0	TSS1500
NC_027748.1-1636796	1636780	AAAGGATGTTGCTTCCGGTTGAGAAGAGCTTG	0	0	0	0	0	0	0	0	0	0	0	0	TSS1500
NC_027748.1-1639924	1639908	GCCACCAAGCAAAACCGGCCTTGCCTCACCGT	129	180	187	619	464	796	43.31	70.8	67.77	275.2	175.04	349.36	1stExon
NC_027748.1-1646376	1646360	GAGATTTCCAGCCACCGGTCAACTACGTCATC	0	0	0	0	23	16	0	0	0	0	8.68	7.02	Exon
NC_027748.1-1650827	1650811	CTTAGGTAGGCCTGCCGGTTCGGGTAGTTCGG	0	0	0	0	2	0	0	0	0	0	0.75	0	intron
NC_027748.1-1659485	1659469	ACATAGTCTTCAAACCGGATAAGGCGATGTCG	1	0	0	0	1	0	0.34	0	0	0	0.38	0	intergenic
NC_027748.1-1659817	1659801	AAGAAAATCCGACTCCGGCTCTAAGAGAGCAG	0	7	1	0	2	0	0	2.75	0.36	0	0.75	0	intergenic
NC_027748.1-1667906	1667890	GATTTTGCCCATGACCGGTCTCTATCTAATCA	0	5	13	0	3	2	0	1.97	4.71	0	1.13	0.88	intron
NC_027748.1-1677594	1677578	GTTTTGCATCTGTTCCGGTGCCTCTTTGGTGC	50	24	28	43	29	47	16.79	9.44	10.15	19.12	10.94	20.63	Exon
NC_027748.1-1678096	1678080	GGTCTCACTTGAGGCCGGTGCCATATCCTTGG	3	0	9	0	1	0	1.01	0	3.26	0	0.38	0	Exon
NC_027748.1-1679302	1679286	GTCCTTCTACAAATCCGGTATATTCACCCCAT	25	11	22	6	14	6	8.39	4.33	7.97	2.67	5.28	2.63	Exon
NC_027748.1-1679512	1679496	TTCAAAAGAGACTTCCGGTTTATGCTAGGAAA	0	0	0	0	0	0	0	0	0	0	0	0	Exon
NC_027748.1-1679721	1679705	GCACTTTTGGCTAGCCGGACTGGTAGTGAGGT	0	52	29	0	47	58	0	20.45	10.51	0	17.73	25.46	Exon
NC_027748.1-1681016	1681000	TTTATGTATATAATCCGGTCAGAAGCTGGCCA	0	0	0	0	0	0	0	0	0	0	0	0	Exon
NC_027748.1-1682540	1682524	ATGCGTATCAGGCTCCGGAGAAAATCATTCTG	82	0	23	0	0	0	27.53	0	8.34	0	0	0	Exon
NC_027748.1-1682780	1682764	TCAGGACATACCAGCCGGAGAATAAGATGCTA	0	0	0	0	2	0	0	0	0	0	0.75	0	Exon
NC_027748.1-1684808	1684792	GGGTTATGCTTTTGCCGGATTGCAAAAGACCC	40	0	26	0	25	15	13.43	0	9.42	0	9.43	6.58	Exon
NC_027748.1-1685523	1685507	AACCACCTGCCATACCGGAGGGACCTGAAGAA	0	45	28	11	72	27	0	17.7	10.15	4.89	27.16	11.85	Exon
NC_027748.1-1688172	1688156	TGCAGCAGAATGTTCCGGGTGTTAGTGTGGGT	63	0	51	0	0	0	21.15	0	18.48	0	0	0	Exon
NC_027748.1-1688783	1688767	CAAGAAAGAACTCTCCGGTGTATGCAAAGCTT	16	0	18	0	0	0	5.37	0	6.52	0	0	0	Exon
NC_027748.1-1689043	1689027	TTGATGTGGAGATACCGGGACAGTACTTCGCT	9	12	8	0	5	0	3.02	4.72	2.9	0	1.89	0	Exon
NC_027748.1-1689943	1689927	TCGAGCTCAATGAGCCGGTGCCTTTCCGCCTC	11	24	10	5	0	3	3.69	9.44	3.62	2.22	0	1.32	Exon
NC_027748.1-1690974	1690958	CTTTCTCCTCTTTTCCGGAAGCATCCTGCACC	0	0	1	0	0	0	0	0	0.36	0	0	0	TSS1500
NC_027748.1-1697680	1697664	TCCATCCCGTGATTCCGGTTCTTTTGATTAGT	0	1	0	0	0	0	0	0.39	0	0	0	0	intergenic
NC_027748.1-1699935	1699919	ATCAAATCGGCGTACCGGAGACTGGCCCGGAT	20	21	26	6	4	7	6.72	8.26	9.42	2.67	1.51	3.07	1stExon
NC_027748.1-1700079	1700063	CGGAGGATGCTTCGCCGGAGCCGTCCCTTGAC	15	19	14	14	2	10	5.04	7.47	5.07	6.22	0.75	4.39	1stExon
NC_027748.1-1700130	1700114	GGCAGTTACGTCGGCCGGAACTGGGAAACCGA	5	2	16	13	0	14	1.68	0.79	5.8	5.78	0	6.14	1stExon
NC_027748.1-1704133	1704117	GATGCCGTAATTAGCCGGCTAATTGTGATTGG	0	0	0	2	0	0	0	0	0	0.89	0	0	intergenic
NC_027748.1-1710568	1710552	GTCACTGGGAAGGTCCGGCTCGCAAAATAAAA	90	12	37	46	23	18	30.22	4.72	13.41	20.45	8.68	7.9	1stExon
NC_027748.1-1718269	1718253	CAGCGATAACTAAACCGGCTAAACCATACCCG	1	15	1	2	7	9	0.34	5.9	0.36	0.89	2.64	3.95	Exon
NC_027748.1-1743249	1743233	TTCATCTTCGCCAACCGGAGATTGATCCTGTT	90	60	20	7	24	1	30.22	23.6	7.25	3.11	9.05	0.44	intergenic
NC_027748.1-1743301	1743285	TCGTCAAGGAGTTTCCGGAGATTCACGGCGGC	6	2	1	3	2	4	2.01	0.79	0.36	1.33	0.75	1.76	intergenic
NC_027748.1-1761307	1761291	ACCGTAATTTGCCGCCGGTTATAATTTTGGTG	2	0	0	0	0	0	0.67	0	0	0	0	0	intergenic
NC_027748.1-1766775	1766759	GTTTAGCAACTTAGCCGGTTTAAGATCGGTGC	0	0	1	0	0	0	0	0	0.36	0	0	0	intergenic
NC_027748.1-1768337	1768321	ATATGATGAAAAGGCCGGGTAAAAAGCAAAAG	2	0	3	0	3	0	0.67	0	1.09	0	1.13	0	intergenic
NC_027748.1-1769322	1769306	GGTAACGAGAGTACCCGGTGTAGGTCTCCGAG	61	56	35	70	41	19	20.48	22.03	12.68	31.12	15.47	8.34	intergenic
NC_027748.1-1777236	1777220	GTTAAAAGTCTTATCCGGTAGCTAACGCCTTT	0	0	1	0	0	0	0	0	0.36	0	0	0	intergenic
NC_027748.1-1777900	1777884	ACCCATAGCCAGCACCGGTCTTGACTTTGAGA	26	34	33	14	0	19	8.73	13.37	11.96	6.22	0	8.34	intergenic
NC_027748.1-1785565	1785549	TCATTTAAGGTAGTCCGGATGGTCAGCGGGAC	8	13	16	2	15	6	2.69	5.11	5.8	0.89	5.66	2.63	TSS1500
NC_027748.1-1788468	1788452	ACCACCAATTGGATCCGGCGAGCTCTGACCAA	73	0	37	0	0	0	24.51	0	13.41	0	0	0	Exon
NC_027748.1-1798896	1798880	CCTTGGATTCATCTCCGGGGAGCCTCCAGAGC	22	7	24	26	20	22	7.39	2.75	8.7	11.56	7.54	9.66	TSS1500
NC_027748.1-1799375	1799359	TAAAATTTGTTGGGCCGGCCTATTAAACTGCT	0	0	0	0	0	0	0	0	0	0	0	0	TSS1500
NC_027748.1-1806826	1806810	ATCCTTTTGAGCCACCGGTGTCAAAGATACTA	1	0	0	0	0	0	0.34	0	0	0	0	0	Exon
NC_027748.1-1809038	1809022	ATGGACACATTTATCCGGAACCGAACCAAACC	5	4	4	2	2	1	1.68	1.57	1.45	0.89	0.75	0.44	TSS1500
NC_027748.1-1809137	1809121	CTATAACCAAAAAACCGGACCGAACCAAGAAT	0	1	1	4	7	0	0	0.39	0.36	1.78	2.64	0	TSS1500
NC_027748.1-1809699	1809683	AAAGTTACATTGAACCGGTTTGTTCAGATGAT	9	31	30	0	42	20	3.02	12.19	10.87	0	15.84	8.78	intergenic
NC_027748.1-1811925	1811909	AACTTTGCTTGAACCCGGCTTGCTTGAGTGCA	0	56	14	47	1	15	0	22.03	5.07	20.9	0.38	6.58	TSS1500
NC_027748.1-1812175	1812159	CGTGAGCTTGGCCACCGGCGCAAAGGTTTCCT	0	40	28	31	0	28	0	15.73	10.15	13.78	0	12.29	TSS1500
NC_027748.1-1814635	1814619	CACAGAGTTTAGGTCCGGTAACGGCTCCAGCC	0	7	9	14	0	10	0	2.75	3.26	6.22	0	4.39	1stExon
NC_027748.1-1815835	1815819	ATGCTGAAAATCACCCGGATAGTCCACGGGAA	5	4	2	2	1	5	1.68	1.57	0.72	0.89	0.38	2.19	TSS1500
NC_027748.1-1816357	1816341	ATGCTTCACTTGAGCCGGCGATTCTAGATGCA	12230	9143	12410	12788	16122	16714	4106.52	3596.31	4497.59	5685.37	6081.73	7335.59	TSS1500
NC_027748.1-1823764	1823748	TTTACTCATCTCAGCCGGCGAGTAAGACAGTA	0	1	6	0	0	1	0	0.39	2.17	0	0	0.44	Exon
NC_027748.1-1824269	1824253	GCTTTAACGGGACCCCGGCAAAGCTTAGACAT	1	48	31	77	0	26	0.34	18.88	11.23	34.23	0	11.41	Exon
NC_027748.1-1824536	1824520	TCTTGCTCCTGGCTCCGGAGTTGTAACAAAAT	31	13	10	0	7	1	10.41	5.11	3.62	0	2.64	0.44	Exon
NC_027748.1-1835507	1835491	AGTGGTGAAATCGTCCGGCCTTGAAGAGATCA	0	0	0	0	2	0	0	0	0	0	0.75	0	1stExon
NC_027748.1-1838698	1838682	TCCAGGAGCTTTGTCCGGATGAATAGTAAAGG	0	0	0	0	0	0	0	0	0	0	0	0	TSS1500
NC_027748.1-1843342	1843326	GACTTGAAAGGGATCCGGGAGCTGCGTGACGT	26	0	14	1	1	0	8.73	0	5.07	0.44	0.38	0	Exon
NC_027748.1-1844045	1844029	AGGTCTGGTATGACCCGGATCCGATGAGTACT	0	16	10	0	6	2	0	6.29	3.62	0	2.26	0.88	Exon
NC_027748.1-1844126	1844110	ATGAAGATGTTTCTCCGGATAAAATATCTCCT	0	4	5	0	29	2	0	1.57	1.81	0	10.94	0.88	Exon
NC_027748.1-1850280	1850264	GATGATGCATTGATCCGGATAGGACGTATATC	0	11	6	4	0	1	0	4.33	2.17	1.78	0	0.44	Exon
NC_027748.1-1850350	1850334	GTACCTCAATTGTCCCGGAGGACGATCCAGTT	0	2	0	0	47	30	0	0.79	0	0	17.73	13.17	Exon
NC_027748.1-1851605	1851589	CCAAAGATCAATGGCCGGCACGAAAGATACAG	0	0	0	0	64	26	0	0	0	0	24.14	11.41	TSS1500
NC_027748.1-1855884	1855868	CCGATTGGCCCTCTCCGGCATCCGGCGAGTCT	0	0	0	0	1	0	0	0	0	0	0.38	0	TSS1500
NC_027748.1-1859214	1859198	CGCCTACACTGCATCCGGATTAACACTTCTTG	0	3	1	1	0	0	0	1.18	0.36	0.44	0	0	intergenic
NC_027748.1-1860769	1860753	ACGCGCAACTCTCACCGGTACTGATGTTGGAA	0	0	0	0	1	0	0	0	0	0	0.38	0	TSS1500
NC_027748.1-1864429	1864413	TCTACGACGCGATTCCGGTTAACGTCAGAGAC	0	0	0	8	0	7	0	0	0	3.56	0	3.07	Exon
NC_027748.1-1868651	1868635	GATTTCCCCAGTGGCCGGGTTTCGAACCCAAT	0	1	0	0	0	0	0	0.39	0	0	0	0	TSS1500
NC_027748.1-1905158	1905142	GAGGGCAAACCTTTCCGGTTTAGCCTGATCAA	0	0	0	1	5	1	0	0	0	0.44	1.89	0.44	Exon
NC_027748.1-1909143	1909127	TGCTTTGTATAAAACCGGATTGAAATTTAACG	0	0	0	0	6	4	0	0	0	0	2.26	1.76	intergenic
NC_027748.1-1909736	1909720	CTCTGGAAGATTTTCCGGGGAGCTTCACCAGT	0	0	0	0	54	32	0	0	0	0	20.37	14.04	intergenic
NC_027748.1-1917618	1917602	AATTGGTTCCAGAACCGGCGTGCTCGGTCCAA	0	0	2	0	0	0	0	0	0.72	0	0	0	Exon
NC_027748.1-1919735	1919719	GGGTGGAGCCTGTGCCGGTGGTGCCCACGCGG	0	0	1	0	0	0	0	0	0.36	0	0	0	TSS1500
NC_027748.1-1925576	1925560	AGGCAACTCCTCCTCCGGTGGAAACCACTAGA	0	0	9	1	0	0	0	0	3.26	0.44	0	0	TSS200
NC_027748.1-1930703	1930687	ACAACGGAGTTAAACCGGATCTAACCGGATCT	0	2	0	0	0	0	0	0.79	0	0	0	0	Exon
NC_027748.1-1931272	1931256	CCAAAATCTCAGGACCGGCCTTGCTTATGATC	0	0	0	0	6	0	0	0	0	0	2.26	0	intron
NC_027748.1-1934568	1934552	GCTTTGTATCAGAACCGGCTCTGAGTTTAATA	0	8	1	0	1	0	0	3.15	0.36	0	0.38	0	intergenic
NC_027748.1-1935060	1935044	CTTTGAAACCCGATCCGGATCCGCGGTTGAAT	0	0	0	2	0	0	0	0	0	0.89	0	0	TSS1500
NC_027748.1-1935182	1935166	AACCCCACTAAAATCCGGAACCTTACCGGTTG	2	0	0	0	1	0	0.67	0	0	0	0.38	0	TSS1500
NC_027748.1-1936661	1936645	CGGCGCCACCGCCGCCGGAAGAAATCCTCGCC	0	0	0	0	0	0	0	0	0	0	0	0	1stExon
NC_027748.1-1937072	1937056	GTCGGATTTTGGCTCCGGTGAAGTGTGATCGG	0	0	0	0	2	0	0	0	0	0	0.75	0	1stExon
NC_027748.1-1941642	1941626	GGATTCGGGGAGGACCGGGAGGTTGTTGCAGC	10	6	8	4	11	0	3.36	2.36	2.9	1.78	4.15	0	Exon
NC_027748.1-1949967	1949951	GCAACCGCGTTGTGCCGGGCTTCTGGACTGGT	4	0	5	0	4	2	1.34	0	1.81	0	1.51	0.88	Exon
NC_027748.1-1951515	1951499	TCTGCAATCGTAAACCGGCTTGCTTTGTAGCT	0	0	0	36	91	96	0	0	0	16.01	34.33	42.13	TSS1500
NC_027748.1-1955699	1955683	AAACCGAATGTTTTCCGGATATTTTCAGTTCC	0	0	0	0	0	0	0	0	0	0	0	0	TSS1500
NC_027748.1-1961141	1961125	ACACCATGATTAACCCGGGGTTTTTAGGATGT	0	0	0	2	10	3	0	0	0	0.89	3.77	1.32	intergenic
NC_027748.1-1963501	1963485	AGCCTTCAATGCAACCGGCGCAATCTGCGGTT	0	20	20	26	34	42	0	7.87	7.25	11.56	12.83	18.43	TSS1500
NC_027748.1-1966140	1966124	TCTTTTTGTTTTGACCGGCAACTTATTTCCAG	0	10	3	9	17	11	0	3.93	1.09	4	6.41	4.83	intergenic
NC_027748.1-1966328	1966312	CACAAGATTTGGATCCGGGATTCTAGTTACTT	0	29	16	1	1	1	0	11.41	5.8	0.44	0.38	0.44	intergenic
NC_027748.1-1967891	1967875	TTTGTTTTGAAGGTCCGGTAAAACCAACAAGT	0	0	4	1	0	1	0	0	1.45	0.44	0	0.44	intergenic
NC_027748.1-1973410	1973394	CGAGACCAAACTAACCGGATCCGGTTCATGTT	0	0	0	0	0	0	0	0	0	0	0	0	Exon
NC_027748.1-1973881	1973865	GTTCTTGATCTGCTCCGGTGTTACTAATTTGG	0	0	0	1	0	0	0	0	0	0.44	0	0	Exon
NC_027748.1-1981315	1981299	AACATGTATCTTCCCCGGGTGAGTCATGGTCG	0	0	0	0	0	0	0	0	0	0	0	0	Exon
NC_027748.1-1985439	1985423	ACTTGAAGAAAGATCCGGAGAGCCATGGTGGA	0	0	0	0	2	6	0	0	0	0	0.75	2.63	Exon
NC_027748.1-1986527	1986511	CAGGGAATGACTTGCCGGTATGATATTCTAAA	0	0	0	0	2	0	0	0	0	0	0.75	0	intron
NC_027748.1-1990163	1990147	TTGCCATAATCCAGCCGGGAAGCGATGTCTGA	7	0	8	0	0	0	2.35	0	2.9	0	0	0	Exon
NC_027748.1-1995807	1995791	ACAACTAACATAAACCGGAACGAAATGAGAAC	7	8	5	4	8	2	2.35	3.15	1.81	1.78	3.02	0.88	intron
NC_027748.1-2009533	2009517	GATATGGGATCCGTCCGGATATTTATGAAATT	3	0	0	0	0	0	1.01	0	0	0	0	0	intron
NC_027748.1-2025795	2025779	TGTCTAAAATTAAGCCGGTGTAAAATTTATAA	2	2	1	3	0	0	0.67	0.79	0.36	1.33	0	0	intron
NC_027748.1-2031937	2031921	CCTTCGTTTGCTGACCGGCTCGAAACAGCAGT	142	75	137	206	110	174	47.68	29.5	49.65	91.58	41.5	76.37	Exon
NC_027748.1-2034090	2034074	ACAAAGAACCAGGGCCGGTCCTGGGCCAAACC	16	26	24	1	0	9	5.37	10.23	8.7	0.44	0	3.95	intron
NC_027748.1-2034247	2034231	CTAAAATCTCAGGGCCGGCCCTGCAGAGAACC	34	4	3	25	0	18	11.42	1.57	1.09	11.11	0	7.9	intron
NC_027748.1-2042151	2042135	AGAATGATTACTTTCCGGAACAGAGGGAGTAT	0	0	1	1	0	0	0	0	0.36	0.44	0	0	TSS1500
NC_027748.1-2042388	2042372	ACCGATGTTTTAAACCGGAGTTTGAAATGCAT	0	0	0	0	1	0	0	0	0	0	0.38	0	TSS1500
NC_027748.1-2052325	2052309	TCTTTTCTTGGTTGCCGGGCCAATCTCCTCTG	0	0	0	0	7	0	0	0	0	0	2.64	0	intergenic
NC_027748.1-2063940	2063924	TCCACAACCAACCTCCGGCGATGACGACGGCG	0	0	0	0	1	0	0	0	0	0	0.38	0	1stExon
NC_027748.1-2064567	2064551	GATTCTGGTTATAACCGGAGGAAAAACAATAA	2	0	0	1	0	0	0.67	0	0	0.44	0	0	Exon
NC_027748.1-2069938	2069922	GATTCGGATTTGAACCGGATAGGTTTAGTATC	0	0	4	0	0	4	0	0	1.45	0	0	1.76	1stExon
NC_027748.1-2071033	2071017	TCATCGAGGAAATGCCGGTTGTGCCAACGGCT	5	1	0	0	0	0	1.68	0.39	0	0	0	0	1stExon
NC_027748.1-2073240	2073224	TCACTGCACTGAATCCGGATCATCACTGTAGC	0	1	0	1	0	4	0	0.39	0	0.44	0	1.76	TSS1500
NC_027748.1-2086466	2086450	TTCTGATTCCAATTCCGGTTACAAAGCGGGAA	0	2	2	0	4	0	0	0.79	0.72	0	1.51	0	intergenic
NC_027748.1-2090896	2090880	CCCATTTCGATATTCCGGCCCATTTAGATATC	0	0	0	1	0	0	0	0	0	0.44	0	0	TSS1500
NC_027748.1-2094148	2094132	CATCAAGGTATAATCCGGTTCGTCATGCTGAG	0	5	15	0	0	0	0	1.97	5.44	0	0	0	Exon
NC_027748.1-2096107	2096091	GAGTATGCAAACAACCGGCGAGGAAGCCAGTC	36	50	56	88	65	59	12.09	19.67	20.3	39.12	24.52	25.89	Exon
NC_027748.1-2096143	2096127	CGCTTGCTAGCCATCCGGTTTTAGCTGCTGTT	21	37	2	0	20	0	7.05	14.55	0.72	0	7.54	0	Exon
NC_027748.1-2099813	2099797	ATAAAAACAAAAATCCGGACGGTTACGCGAAT	0	0	0	0	0	0	0	0	0	0	0	0	intergenic
NC_027748.1-2113361	2113345	AACCCGCTGTCAAACCGGTTAATCCGGTGATC	16	7	10	17	26	8	5.37	2.75	3.62	7.56	9.81	3.51	TSS1500
NC_027748.1-2115195	2115179	GATCATTCACAGGACCGGCAAAAGAGCCGAGC	0	0	0	0	0	0	0	0	0	0	0	0	Exon
NC_027748.1-2121504	2121488	TGGTCCATAATTTCCCGGAAATTATCCAACCA	0	2	4	0	7	2	0	0.79	1.45	0	2.64	0.88	TSS1500
NC_027748.1-2123336	2123320	GCCACTTTGAATATCCGGATTTTGGAGGTATT	0	0	0	0	1	0	0	0	0	0	0.38	0	intergenic
NC_027748.1-2142428	2142412	TCATATATTCAAATCCGGAGGGAGTATCAGAC	0	0	0	0	0	2	0	0	0	0	0	0.88	intergenic
NC_027748.1-2148351	2148335	ATATTTTATTTGGTCCGGTCCTGGATTTTGTC	0	0	0	1	0	0	0	0	0	0.44	0	0	Exon
NC_027748.1-2153069	2153053	TCCCACTGTAAGTACCGGCTCCACCTTCAATG	0	0	0	0	38	19	0	0	0	0	14.33	8.34	Exon
NC_027748.1-2158052	2158036	CCTTACATTTTGGACCGGATACGGATCGGGTT	1	19	2	2	8	5	0.34	7.47	0.72	0.89	3.02	2.19	intergenic
NC_027748.1-2161472	2161456	TGGTTTCGTCTTCGCCGGCGATGTCTTCTCGG	51	19	19	19	7	3	17.12	7.47	6.89	8.45	2.64	1.32	TSS1500
NC_027748.1-2162754	2162738	TCCGTGAGATCCCTCCGGCGGCTTCGGCCGCG	5	9	0	0	0	10	1.68	3.54	0	0	0	4.39	Exon
NC_027748.1-2162869	2162853	CATCGGAGTCAAGACCGGAGCCATCTCCATCG	0	0	14	1	0	1	0	0	5.07	0.44	0	0.44	Exon
NC_027748.1-2167266	2167250	ATGGCGTGGTTTCGCCGGAGACGACGGCGGAG	0	0	0	1	0	0	0	0	0	0.44	0	0	1stExon
NC_027748.1-2168206	2168190	TGGCGTTGTGTTCGCCGGAGACGACGGCCAGG	0	0	0	5	0	14	0	0	0	2.22	0	6.14	TSS1500
NC_027748.1-2170421	2170405	CAAGGTCAAAACGACCGGGTTGTGCAGAATCA	0	14	2	0	12	0	0	5.51	0.72	0	4.53	0	Exon
NC_027748.1-2171672	2171656	TTTTACTTAATGGGCCGGGCTTTTCAGAAACA	0	0	0	0	3	0	0	0	0	0	1.13	0	TSS1500
NC_027748.1-2171864	2171848	GAACCAGAAAATATCCGGAAAAAGTTTGGTTC	0	0	0	1	0	2	0	0	0	0.44	0	0.88	TSS1500
NC_027748.1-2174679	2174663	CATCTGTTGGCTCGCCGGAGGTCCATCTTTCA	1	0	0	0	0	2	0.34	0	0	0	0	0.88	Exon
NC_027748.1-2176956	2176940	TGGGCTGTTACAGGCCGGTGCTCTTGTTCATG	0	0	0	0	71	33	0	0	0	0	26.78	14.48	Exon
NC_027748.1-2177516	2177500	GCTTCCACATCGTTCCGGAAATTGGATTTGAC	46	6	17	9	26	13	15.45	2.36	6.16	4	9.81	5.71	Exon
NC_027748.1-2178867	2178851	GATAGACTGTTTCTCCGGATATTCAAATTAGA	9	0	1	0	0	0	3.02	0	0.36	0	0	0	intron
NC_027748.1-2178988	2178972	ACATCTGCTAAGGACCGGACCGGTGATTTCAC	0	5	0	0	39	1	0	1.97	0	0	14.71	0.44	Exon
NC_027748.1-2179529	2179513	GGAACAACACCAGCCCGGCTAGTCAGCCCGAC	0	1	0	0	6	7	0	0.39	0	0	2.26	3.07	Exon
NC_027748.1-2187615	2187599	TTGGGAGAGTGGCGCCGGTTGATTCTGGATTC	0	0	2	0	0	0	0	0	0.72	0	0	0	Exon
NC_027748.1-2188145	2188129	TCCCTGATTCTCTTCCGGAATGGGTTTTCGAC	0	0	2	0	1	0	0	0	0.72	0	0.38	0	Exon
NC_027748.1-2188716	2188700	GACCTGGTCAATCGCCGGATACTTAGTAGCTA	45	0	33	0	0	0	15.11	0	11.96	0	0	0	Exon
NC_027748.1-2189174	2189158	ATGTTCCTTGCTTTCCGGCTCTCCTCCAACAT	0	17	0	0	0	0	0	6.69	0	0	0	0	Exon
NC_027748.1-2189272	2189256	TGGACTCAGCTTCTCCGGCGAGAGGTTAAGCC	0	25	0	0	0	0	0	9.83	0	0	0	0	Exon
NC_027748.1-2206039	2206023	AGTTGTTCGTTGGTCCGGACATGAACTGTAGT	0	0	0	31	0	24	0	0	0	13.78	0	10.53	intergenic
NC_027748.1-2206677	2206661	CATTGGCGTACTCGCCGGTTTACATCCAAGTA	0	0	0	52	0	21	0	0	0	23.12	0	9.22	intergenic
NC_027748.1-2210691	2210675	TACTAGAGTTTTTCCCGGGCTACGCCCGGGTT	0	2	0	2	7	0	0	0.79	0	0.89	2.64	0	TSS200
NC_027748.1-2216254	2216238	TCTCACCTCTCGTTCCGGTGGCCGACGGAGGG	0	56	33	30	24	27	0	22.03	11.96	13.34	9.05	11.85	intergenic
NC_027748.1-2216464	2216448	GATGTCGTCGTGAGCCGGATCTGAGTTGGAGG	0	24	19	83	27	50	0	9.44	6.89	36.9	10.19	21.94	intergenic
NC_027748.1-2216513	2216497	ATCTAGGGTTTCACCCGGAGTAGATCTGGGTC	51	12	37	0	13	7	17.12	4.72	13.41	0	4.9	3.07	intergenic
NC_027748.1-2217110	2217094	CTTATCTTCATATACCGGTTTCTCTACATCGG	12	16	36	31	33	33	4.03	6.29	13.05	13.78	12.45	14.48	intergenic
NC_027748.1-2217204	2217188	TTTGCTTGCGATGGCCGGACCAGGGCTTGCCA	29	76	93	13	75	34	9.74	29.89	33.7	5.78	28.29	14.92	intergenic
NC_027748.1-2217289	2217273	CCTCGGATTGTTCTCCGGTTGCGATTCTCTAC	42	46	56	54	56	60	14.1	18.09	20.3	24.01	21.12	26.33	intergenic
NC_027748.1-2220154	2220138	TCCGCTACTTGGGTCCGGTCCTAACTTGAAGG	0	0	0	0	0	4	0	0	0	0	0	1.76	TSS1500
NC_027748.1-2226571	2226555	ATGGTTCGGTTTTACCGGATTGAACACCCTTA	0	4	0	0	0	0	0	1.57	0	0	0	0	intergenic
NC_027748.1-2227095	2227079	GGTCCCAATTTAGGCCGGTTCAAAATCTGACA	0	52	21	73	39	73	0	20.45	7.61	32.45	14.71	32.04	intergenic
NC_027748.1-2230985	2230969	TTCTAGGTATTGGGCCGGTCTTGGGCCAGGTC	0	2	2	0	0	0	0	0.79	0.72	0	0	0	intergenic
NC_027748.1-2234231	2234215	CTGAAGCTGCTTGACCGGAGTTGAGCTTGATC	0	5	5	4	1	1	0	1.97	1.81	1.78	0.38	0.44	intergenic
NC_027748.1-2234861	2234845	GGACTGATCTTGGGCCGGATCTGGTTAATGGC	18	16	12	20	0	5	6.04	6.29	4.35	8.89	0	2.19	intergenic
NC_027748.1-2235461	2235445	CGCCCGATGAAGCTCCGGTGCAATTCTAGAAA	12	37	11	7	27	7	4.03	14.55	3.99	3.11	10.19	3.07	intergenic
NC_027748.1-2235869	2235853	ATCATCGAATAGAGCCGGCCTTGGTCCAAAGC	81	0	34	0	0	0	27.2	0	12.32	0	0	0	intergenic
NC_027748.1-2245334	2245318	AGACCCGAAAAGACCCGGACCCGAAAGGAACC	12	19	12	27	18	29	4.03	7.47	4.35	12	6.79	12.73	intergenic
NC_027748.1-2247883	2247867	AGGAGAACAAGTTACCGGTGAAGATCAAATAT	0	13	3	3	10	0	0	5.11	1.09	1.33	3.77	0	1stExon
NC_027748.1-2251315	2251299	GGTATACTGTCTCTCCGGATGAGAGTAACGGA	82	0	17	0	0	0	27.53	0	6.16	0	0	0	TSS1500
NC_027748.1-2254110	2254094	TATCCGATCCGTACCCGGACTTATTACTAGTA	0	5	2	4	6	0	0	1.97	0.72	1.78	2.26	0	intergenic
NC_027748.1-2254156	2254140	TGTTTACTGCTTTGCCGGGAATGCATGTTTGT	0	1	0	0	0	0	0	0.39	0	0	0	0	intergenic
NC_027748.1-2262542	2262526	CTATGCGTGTTTTACCGGGAACTATCCGGTGA	4	0	5	2	7	0	1.34	0	1.81	0.89	2.64	0	TSS1500
NC_027748.1-2265450	2265434	GATCGTCGGTGATGCCGGTGTCAGGTTTGTTA	94	99	72	0	0	0	31.56	38.94	26.09	0	0	0	intron
NC_027748.1-2266531	2266515	TTTTGAGGCTCTCACCGGCCGTAAGGTCAATG	0	0	1	0	0	0	0	0	0.36	0	0	0	intergenic
NC_027748.1-2266786	2266770	AAATATGAGCATTTCCGGACCATTTATTGCTT	2	0	0	0	0	0	0.67	0	0	0	0	0	intergenic
NC_027748.1-2270925	2270909	AGCGACGCTTCGTTCCGGTGTAACTCTCGTAA	6	0	0	0	0	0	2.01	0	0	0	0	0	1stExon
NC_027748.1-2271577	2271561	GAGTTCATAAATAACCGGTGTTTTTGTTGTTT	1	1	3	1	2	1	0.34	0.39	1.09	0.44	0.75	0.44	TSS1500
NC_027748.1-2271843	2271827	TCTGGAAAACCAGACCGGAAACATAACAACCA	2	0	10	3	1	0	0.67	0	3.62	1.33	0.38	0	TSS1500
NC_027748.1-2272511	2272495	GAGCTACGCAAGGGCCGGAAGTCATGTGTGAT	12	0	0	0	0	0	4.03	0	0	0	0	0	TSS1500
NC_027748.1-2274253	2274237	TTGAAATTGGCTAGCCGGTGAACGTTCACGGT	0	1	0	0	29	28	0	0.39	0	0	10.94	12.29	TSS1500
NC_027748.1-2278261	2278245	TTTAGCCCAATTCGCCGGGATTGCCAATTAAT	0	0	0	0	0	0	0	0	0	0	0	0	intergenic
NC_027748.1-2284087	2284071	CGCCGCCAACTCTTCCGGTAACATCTCCGTTC	0	1	0	0	0	0	0	0.39	0	0	0	0	1stExon
NC_027748.1-2288121	2288105	TCGATTCTTCAGATCCGGGTTTTTTGCCCAGC	0	0	0	2	0	0	0	0	0	0.89	0	0	intron
NC_027748.1-2289757	2289741	GCTCGACCAAAAGCCCGGGGCTCGTGGGGTCT	0	1	0	0	0	0	0	0.39	0	0	0	0	Exon
NC_027748.1-2291879	2291863	TCCGTCCTAAGAATCCGGGTTAAGAGCATCCG	2	1	2	2	1	0	0.67	0.39	0.72	0.89	0.38	0	intergenic
NC_027748.1-2296321	2296305	ACCAAGGTGTTTACCCGGTTAAATGCAACCAG	0	3	0	0	0	0	0	1.18	0	0	0	0	1stExon
NC_027748.1-2309459	2309443	AGGTTATATAGTCACCGGATCCAAACAAGTTG	26	32	30	29	44	33	8.73	12.59	10.87	12.89	16.6	14.48	TSS1500
NC_027748.1-2314979	2314963	AAATATTTGATTTACCGGAACAAACGAGTCAG	2	1	0	0	0	0	0.67	0.39	0	0	0	0	TSS1500
NC_027748.1-2315036	2315020	GTAACTTCTACCACCCGGATTCGATTCGTGCT	1	0	0	1	2	0	0.34	0	0	0.44	0.75	0	TSS1500
NC_027748.1-2324381	2324365	GATCAGGCCACTGTCCGGACCGGATTAATGGG	0	0	0	11	0	0	0	0	0	4.89	0	0	intergenic
NC_027748.1-2329361	2329345	CTCAGAGGTAAAGGCCGGCCAATCGATTTACC	36	27	48	37	39	27	12.09	10.62	17.4	16.45	14.71	11.85	intergenic
NC_027748.1-2330027	2330011	ATTTTTTTTGTTACCCGGATAAATTTGTGTAA	1	0	0	0	0	0	0.34	0	0	0	0	0	intergenic
NC_027748.1-2350693	2350677	GGCTTATATATGAACCGGGGTTTGTCCGGTTC	14	27	26	10	14	12	4.7	10.62	9.42	4.45	5.28	5.27	intergenic
NC_027748.1-2357452	2357436	GTGATACGTTTGTTCCGGAGATTGACGCTTCT	4	2	1	0	0	0	1.34	0.79	0.36	0	0	0	Exon
NC_027748.1-2363439	2363423	CCATGCCCTGTCGTCCGGTTTCAACAGAGTCT	0	0	0	40	0	8	0	0	0	17.78	0	3.51	TSS1500
NC_027748.1-2363533	2363517	CTCTACGGAATCGTCCGGGACATCGAAACGCT	0	0	0	5	0	4	0	0	0	2.22	0	1.76	TSS1500
NC_027748.1-2371128	2371112	GCCCGCACCGTAGCCCGGATATGAATTTTCAG	0	0	0	0	0	0	0	0	0	0	0	0	TSS200
NC_027748.1-2371592	2371576	TGGTGGAGGAAGCACCGGAGAAGTCACCCGAC	16	5	3	5	19	3	5.37	1.97	1.09	2.22	7.17	1.32	TSS1500
NC_027748.1-2371794	2371778	TGGGAGAGCCGAGACCGGAAACCAATCGCTGC	0	3	1	0	0	0	0	1.18	0.36	0	0	0	TSS1500
NC_027748.1-2388268	2388252	CTCCTCCCCCAGCACCGGTTTTCAGTTCTGAA	6	5	3	0	0	0	2.01	1.97	1.09	0	0	0	Exon
NC_027748.1-2388522	2388506	CCGTGCTGATAGATCCGGAGCAGTGAGTTCCA	0	0	0	0	31	6	0	0	0	0	11.69	2.63	Exon
NC_027748.1-2389693	2389677	AGTTCGAGACGACACCGGTCTCGCACTCAGGT	1	0	1	149	1	67	0.34	0	0.36	66.24	0.38	29.41	Exon
NC_027748.1-2390849	2390833	ATATTTTAGAAGTCCCGGAGAAAATTTACTAG	0	0	0	0	0	0	0	0	0	0	0	0	TSS1500
NC_027748.1-2398218	2398202	AGAGTGTTTGATCACCGGAATTACCTTTAAAT	47	21	22	6	32	4	15.78	8.26	7.97	2.67	12.07	1.76	TSS1500
NC_027748.1-2398353	2398337	TGTTGCTACAAAGTCCGGCTTTCAAGTCCGCG	204	274	285	99	195	83	68.5	107.78	103.29	44.01	73.56	36.43	TSS1500
NC_027748.1-2400515	2400499	CGTTGGATTGGACGCCGGAGAGGAACCGGATT	0	0	0	81	0	24	0	0	0	36.01	0	10.53	Exon
NC_027748.1-2400731	2400715	AGGATGGGACTGTACCGGTTTCGAGGATGCTT	8	0	71	61	104	43	2.69	0	25.73	27.12	39.23	18.87	Exon
NC_027748.1-2410600	2410584	AGCAGAATCAGGGGCCGGTGGGGATGAAACAG	0	0	0	0	1	0	0	0	0	0	0.38	0	1stExon
NC_027748.1-2414788	2414772	CGTCGGCTCAGATGCCGGAGAGTCTCCGGAGC	0	0	1	0	0	0	0	0	0.36	0	0	0	1stExon
NC_027748.1-2422246	2422230	GATGCCATTGTTTGCCGGATCTCTGCACGCGA	22	14	29	15	40	33	7.39	5.51	10.51	6.67	15.09	14.48	Exon
NC_027748.1-2425120	2425104	CAGACCATCAAACCCCGGTAAAGTAGTATACC	19	10	9	20	0	7	6.38	3.93	3.26	8.89	0	3.07	intergenic
NC_027748.1-2426761	2426745	CAAAGGTAGAGTCCCCGGTTCCAATCGTAAGC	4	3	0	0	2	0	1.34	1.18	0	0	0.75	0	intergenic
NC_027748.1-2428884	2428868	TACGTTTAATACAGCCGGGACACGTGTCGACC	44	24	50	59	0	33	14.77	9.44	18.12	26.23	0	14.48	intergenic
NC_027748.1-2431344	2431328	TACTTCACACAAGTCCGGTGTTCTTAGAATGG	0	0	0	0	1	0	0	0	0	0	0.38	0	TSS200
NC_027748.1-2438778	2438762	GGTATTTTGGATATCCGGTCGGATCTCGGGTA	0	2	0	0	0	1	0	0.79	0	0	0	0.44	TSS1500
NC_027748.1-2438920	2438904	TCGGATATTCTGGTCCGGGGGTATTTAACATG	1	1	2	3	2	2	0.34	0.39	0.72	1.33	0.75	0.88	TSS200
NC_027748.1-2440282	2440266	GATGCCATTGTTTGCCGGATCTCTGCACGCAA	43	29	20	18	0	1	14.44	11.41	7.25	8	0	0.44	Exon
NC_027748.1-2446733	2446717	AACAATCTTCTTGACCGGTGATCATCTGAGAA	3	3	0	2	1	1	1.01	1.18	0	0.89	0.38	0.44	TSS1500
NC_027748.1-2448475	2448459	GGTGTAGAGTTTACCCGGACAGAACTTAGGTT	10	6	3	9	5	7	3.36	2.36	1.09	4	1.89	3.07	intergenic
NC_027748.1-2453229	2453213	GATGCCATTGTTTGCCGGATTGCTGCACGCGA	13	14	11	5	3	7	4.37	5.51	3.99	2.22	1.13	3.07	intergenic
NC_027748.1-2454217	2454201	GGAAGGTTACGTCTCCGGCTAAAATTTGTTAC	4	0	0	0	0	0	1.34	0	0	0	0	0	intergenic
NC_027748.1-2458998	2458982	ACGAGCTGCCTAGACCGGTTTTTAGAACATTG	1	0	1	0	1	0	0.34	0	0.36	0	0.38	0	intron
NC_027748.1-2459513	2459497	CTAACTGTTTTAGCCCGGCTCTCATCTCCTGT	0	0	0	0	0	0	0	0	0	0	0	0	intron
NC_027748.1-2462449	2462433	CTTCTCCGCGATCTCCGGTTCTTCAAATCGAC	0	0	0	6	1	4	0	0	0	2.67	0.38	1.76	TSS1500
NC_027748.1-2463989	2463973	TACCGTCTTGATGACCGGTGAAGACCCGGTTT	0	0	0	0	6	0	0	0	0	0	2.26	0	1stExon
NC_027748.1-2464055	2464039	TACTCGCTTTAAAACCGGAGTAGTCCTTCAGA	0	0	0	0	13	1	0	0	0	0	4.9	0.44	1stExon
NC_027748.1-2467402	2467386	GACCACAACTGTGACCGGCTATGCTTCTATAG	0	0	0	0	1	0	0	0	0	0	0.38	0	Exon
NC_027748.1-2467532	2467516	AGGCAAACACAGGGCCGGAATTTTGAACCGAA	46	39	0	1	53	14	15.45	15.34	0	0.44	19.99	6.14	intron
NC_027748.1-2467871	2467855	TGTTGATAGGAGTTCCGGTTTCTGGTTTGACA	13	19	20	13	0	4	4.37	7.47	7.25	5.78	0	1.76	intron
NC_027748.1-2468135	2468119	TTGAACCAAACTAACCGGAAACCAAACTACCC	0	0	0	0	2	0	0	0	0	0	0.75	0	intron
NC_027748.1-2471514	2471498	TCTGGTTTCAGAACCCGGTGAACTCCATCAAG	0	0	2	0	0	0	0	0	0.72	0	0	0	Exon
NC_027748.1-2480399	2480383	TCTAGAAGATCTATCCGGTAACGATAATAACG	0	0	0	0	0	5	0	0	0	0	0	2.19	1stExon
NC_027748.1-2483830	2483814	TTCACCACCACTATCCGGAGCACGCTCTCGTG	18	23	72	10	0	7	6.04	9.05	26.09	4.45	0	3.07	Exon
NC_027748.1-2489273	2489257	AAGGTAACGATCATCCGGAGAAAAGCAAACCA	0	0	0	1	0	0	0	0	0	0.44	0	0	TSS1500
NC_027748.1-2491158	2491142	ATCCAAATCTGGAACCGGAGCACCTCAAGAGA	25	3	27	6	15	10	8.39	1.18	9.79	2.67	5.66	4.39	Exon
NC_027748.1-2501601	2501585	ATATCCAGTAAAACCCGGAACCCGATACCGGT	3	2	0	0	0	1	1.01	0.79	0	0	0	0.44	intergenic
NC_027748.1-2503266	2503250	GCTGGTTACTAGCTCCGGAAGAATCTTTGTTT	2	3	0	0	0	0	0.67	1.18	0	0	0	0	intergenic
NC_027748.1-2507540	2507524	AGCTTTAGCAAGCTCCGGAGACTTCTCAAGTG	1	3	0	66	68	66	0.34	1.18	0	29.34	25.65	28.97	Exon
NC_027748.1-2508489	2508473	TGCCTCACCTCTATCCGGTGAAGTTTTCGCCC	0	6	2	0	19	14	0	2.36	0.72	0	7.17	6.14	Exon
NC_027748.1-2515497	2515481	TCTCTTTACGTGACCCGGTCATCGTTTGCTCT	7	0	0	0	0	0	2.35	0	0	0	0	0	1stExon
NC_027748.1-2517424	2517408	CCTCACTAAAGACCCCGGATAATCATGCTCTA	9	19	21	0	10	3	3.02	7.47	7.61	0	3.77	1.32	TSS1500
NC_027748.1-2528383	2528367	TTGCCAAACTTCAACCGGTTACATATAGGATA	1	0	0	0	0	0	0.34	0	0	0	0	0	TSS1500
NC_027748.1-2530298	2530282	AGAGCGGTTTGGATCCGGTTTTGCTTTTTCGG	5	0	2	4	5	8	1.68	0	0.72	1.78	1.89	3.51	TSS1500
NC_027748.1-2540853	2540837	TCATATGATCAGGGCCGGCCCTGAGATTTAGG	0	11	3	0	0	0	0	4.33	1.09	0	0	0	TSS1500
NC_027748.1-2542608	2542592	ACGGCTCTCTCCCTCCGGACTTGGGAGGGAGA	0	0	0	0	0	2	0	0	0	0	0	0.88	1stExon
NC_027748.1-2543911	2543895	ACCGCCTCATGACACCGGCACGTGAACCGACG	0	1	0	0	1	0	0	0.39	0	0	0.38	0	Exon
NC_027748.1-2547244	2547228	GTTATCTTGGTGCACCGGGTGTAGGAGGTGGA	9	11	6	6	12	4	3.02	4.33	2.17	2.67	4.53	1.76	intergenic
NC_027748.1-2550528	2550512	TGCCGTAAGTTACTCCGGAGTGGGTCTTAACT	0	31	22	0	21	10	0	12.19	7.97	0	7.92	4.39	intergenic
NC_027748.1-2550593	2550577	TGTTCTTTCATCCGCCGGTTTATATATCAAAT	0	0	0	0	4	0	0	0	0	0	1.51	0	intergenic
NC_027748.1-2555031	2555015	CGTGGCGTGCACAGCCGGAGACGGATCCAAGC	0	0	0	0	1	0	0	0	0	0	0.38	0	1stExon
NC_027748.1-2558228	2558212	TGATTCCATGTAATCCGGTGCTTTCTGGTGCA	0	0	0	7	0	0	0	0	0	3.11	0	0	TSS1500
NC_027748.1-2569468	2569452	TGGTCAAATAGAAACCGGTTTGTAGCTCCAAT	0	0	3	0	0	0	0	0	1.09	0	0	0	intergenic
NC_027748.1-2586086	2586070	CCACTCTTTCGTTTCCGGCGAGTTTGGGTTTC	0	0	0	0	2	1	0	0	0	0	0.75	0.44	Exon
NC_027748.1-2591530	2591514	GCGTGCTTCACAAACCGGCGCAGTTTTGAAAA	35	0	26	18	29	17	11.75	0	9.42	8	10.94	7.46	Exon
NC_027748.1-2599032	2599016	TGAGCACCAAGCGACCGGTGGGTTCTTGACTC	0	0	0	11	0	14	0	0	0	4.89	0	6.14	1stExon
NC_027748.1-2600591	2600575	GGATTTTACCCGAACCGGAACCAATCCGAAAA	1	0	0	1	0	0	0.34	0	0	0.44	0	0	TSS1500
NC_027748.1-2603392	2603376	TGACCACCAAGCAACCGGTGTTTTCGTGACTC	0	0	1	0	0	0	0	0	0.36	0	0	0	Exon
NC_027748.1-2608072	2608056	TAACATAAATCTTACCGGATTAATCCGAAATT	3	1	0	0	3	0	1.01	0.39	0	0	1.13	0	intron
NC_027748.1-2617080	2617064	AGTAGAAGGATTATCCGGATCACAAAGTTGTA	0	7	8	0	0	0	0	2.75	2.9	0	0	0	Exon
NC_027748.1-2617537	2617521	CAGAAGCATGTCGGCCGGAATCTCAGTGAATG	20	31	59	11	46	20	6.72	12.19	21.38	4.89	17.35	8.78	Exon
NC_027748.1-2620003	2619987	AGGTGGTTGTGGTGCCGGCGGGTGATTTGGGG	0	0	1	0	2	0	0	0	0.36	0	0.75	0	TSS200
NC_027748.1-2643319	2643303	TCCTGTAATAGTTACCGGTTTCTTCTTAGGTC	1	0	0	0	0	0	0.34	0	0	0	0	0	TSS200
NC_027748.1-2644795	2644779	CATCGAGATCATCGCCGGTTCACAAGCCATCG	0	0	0	10	0	0	0	0	0	4.45	0	0	1stExon
NC_027748.1-2645071	2645055	ACTCTCCACCGCCACCGGTTCACTCTCCGCCA	0	0	24	0	0	1	0	0	8.7	0	0	0.44	1stExon
NC_027748.1-2645113	2645097	ACTCTCCTCCACCGCCGGTGCACTCTCCACCA	0	2	0	1	1	0	0	0.79	0	0.44	0.38	0	1stExon
NC_027748.1-2645206	2645190	CACCGCCACCACCTCCGGTTCACTCACCGCCA	0	1	0	0	0	0	0	0.39	0	0	0	0	1stExon
NC_027748.1-2645578	2645562	CACAAGCACCAGCTCCGGTAGAAGAGAAACAG	0	0	1	0	0	0	0	0	0.36	0	0	0	1stExon
NC_027748.1-2648165	2648149	GGTATAATACTTTACCGGGCTTTGATGGTTTA	5	0	8	4	0	0	1.68	0	2.9	1.78	0	0	intergenic
NC_027748.1-2662363	2662347	AATCAGAATCCGAGCCGGAGTCTCTTATAAGA	0	0	0	14	0	4	0	0	0	6.22	0	1.76	Exon
NC_027748.1-2667932	2667916	ATTTTGGAATAGGACCGGTTCGAAAACCTGAA	13	8	1	1	7	3	4.37	3.15	0.36	0.44	2.64	1.32	TSS1500
NC_027748.1-2673595	2673579	ACTTCTATGATGCACCGGGACGGATACGGGGA	161	111	91	50	92	33	54.06	43.66	32.98	22.23	34.71	14.48	intergenic
NC_027748.1-2681371	2681355	ACATGAAGAATTCACCGGTGAAAAAATAAATT	0	9	3	0	2	0	0	3.54	1.09	0	0.75	0	intergenic
NC_027748.1-2686100	2686084	GTCTTCCTACTCAGCCGGCCTGAAGGTGTAGA	0	27	15	0	1	5	0	10.62	5.44	0	0.38	2.19	intergenic
NC_027748.1-2691470	2691454	TGTATTCTCTGTTGCCGGTGTCCCCCAACCCC	1	0	0	0	0	0	0.34	0	0	0	0	0	intergenic
NC_027748.1-2691537	2691521	CACCTTTTATCAAACCGGAATTATCCTCGTCG	0	1	0	1	5	1	0	0.39	0	0.44	1.89	0.44	intergenic
NC_027748.1-2692784	2692768	TCTGCAAAGCAGCTCCGGTTACAGGACTTCAC	1	4	0	0	3	0	0.34	1.57	0	0	1.13	0	intergenic
NC_027748.1-2692994	2692978	GATCTGACTCAGGACCGGGCCCAAAATTCAAA	31	14	8	11	10	5	10.41	5.51	2.9	4.89	3.77	2.19	intergenic
NC_027748.1-2702799	2702783	TGCGAACCCCGAATCCGGATAAGGATAATAAA	0	0	0	0	0	0	0	0	0	0	0	0	intergenic
NC_027748.1-2703694	2703678	ACTTTCTGGTTTTACCGGACATTTAAAACAAA	2	0	1	0	2	0	0.67	0	0.36	0	0.75	0	intergenic
NC_027748.1-2708419	2708403	GCATTTTCCCTGTTCCGGAACGCGGTAGGCAC	3	4	5	21	5	4	1.01	1.57	1.81	9.34	1.89	1.76	intergenic
NC_027748.1-2720949	2720933	GTTAGCTAATATGTCCGGCCTATTTTCATGAA	1	1	2	0	0	0	0.34	0.39	0.72	0	0	0	TSS1500
NC_027748.1-2724620	2724604	GGACCTTTCTGGGACCGGTAGTTTCTGGGACT	15	12	13	22	16	16	5.04	4.72	4.71	9.78	6.04	7.02	Exon
NC_027748.1-2724874	2724858	GGAGCAGACGGTCGCCGGGAAGCCTGCTGGGT	11	91	65	13	35	51	3.69	35.79	23.56	5.78	13.2	22.38	Exon
NC_027748.1-2726808	2726792	TTAAACCTCCACCACCGGACAGAACCTGAGGC	1	0	0	0	0	0	0.34	0	0	0	0	0	Exon
NC_027748.1-2726919	2726903	CAGCCTCACCGCCTCCGGGGAAAGTAGATCCG	12	18	15	27	16	17	4.03	7.08	5.44	12	6.04	7.46	intergenic
NC_027748.1-2727233	2727217	TGAGGAAATCGCCTCCGGCACCGTCGAAGGCG	31	24	38	57	32	43	10.41	9.44	13.77	25.34	12.07	18.87	intergenic
NC_027748.1-2733591	2733575	TCCACTTGCGTCCGCCGGTAAAGGCCATTCTG	0	0	0	0	0	0	0	0	0	0	0	0	TSS1500
NC_027748.1-2736193	2736177	ACCAGCAGACACACCCGGAAGTGACTGTGCTT	78	0	64	0	127	30	26.19	0	23.19	0	47.91	13.17	Exon
NC_027748.1-2738616	2738600	AGGTTAGGACGCTTCCGGATGAGTTTCCTGAG	0	3	0	0	0	0	0	1.18	0	0	0	0	Exon
NC_027748.1-2739250	2739234	TCTCTAGATCAACCCCGGAAGGCGCACGAGAT	0	41	12	9	0	3	0	16.13	4.35	4	0	1.32	Exon
NC_027748.1-2744509	2744493	ATCCGAGATTCATTCCGGATCCGCTCCGAAAA	2	1	0	1	0	1	0.67	0.39	0	0.44	0	0.44	TSS1500
NC_027748.1-2744544	2744528	GATATCTGGGGTCTCCGGATCCGAATCCGGAT	1	3	1	0	1	1	0.34	1.18	0.36	0	0.38	0.44	TSS1500
NC_027748.1-2744844	2744828	TGACGGATACGGATCCGGATCCAAATATCCGC	2	8	7	2	12	11	0.67	3.15	2.54	0.89	4.53	4.83	TSS1500
NC_027748.1-2744910	2744894	CGAATATCCGAAACCCGGATATCCGGAAACCA	3	5	3	2	2	1	1.01	1.97	1.09	0.89	0.75	0.44	TSS1500
NC_027748.1-2745001	2744985	AATTTTTCGGATATCCGGATCCGTCCCAGGGC	0	9	11	1	2	0	0	3.54	3.99	0.44	0.75	0	TSS1500
NC_027748.1-2745109	2745093	AAGTTGTCTAGAGACCGGATCAAGACCACATT	0	1	0	0	1	0	0	0.39	0	0	0.38	0	TSS1500
NC_027748.1-2755759	2755743	CACACGTCACTCGGCCGGGTTTATAAACGGGC	0	2	0	0	0	0	0	0.79	0	0	0	0	TSS1500
NC_027748.1-2755925	2755909	ACAATGAGATACTCCCGGGAACGGTCCTGAGC	0	2	1	1	1	0	0	0.79	0.36	0.44	0.38	0	TSS1500
NC_027748.1-2764056	2764040	CCCAAATAACCCTACCGGTGCAGCTGCCACGA	0	0	0	0	0	0	0	0	0	0	0	0	Exon
NC_027748.1-2768740	2768724	AACTGCTATCTCATCCGGCTCTTGCAGCATTT	0	2	0	0	0	0	0	0.79	0	0	0	0	Exon
NC_027748.1-2769768	2769752	TCTCTCAGGCTCCACCGGATCCTGCTACATCA	0	20	5	0	0	0	0	7.87	1.81	0	0	0	intron
NC_027748.1-2782548	2782532	GTTTTAACTTTTTGCCGGAAATCCAAACAAGA	10	5	3	2	8	2	3.36	1.97	1.09	0.89	3.02	0.88	TSS1500
NC_027748.1-2782901	2782885	TTGGACTACCTCGTCCGGACTGCAATTTAATA	0	6	1	0	5	0	0	2.36	0.36	0	1.89	0	TSS1500
NC_027748.1-2783822	2783806	ATGCTGGTTGAGCTCCGGAGATCCTCTTTTCT	0	0	1	0	0	0	0	0	0.36	0	0	0	intergenic
NC_027748.1-2794681	2794665	TGGTCTATCTGCTACCGGTTGATTCTGCAACA	0	40	30	17	93	24	0	15.73	10.87	7.56	35.08	10.53	TSS1500
NC_027748.1-2794714	2794698	GAGTTGTACATCTCCCGGAACGAAAATCTCAG	0	0	0	0	0	2	0	0	0	0	0	0.88	TSS1500
NC_027748.1-2801166	2801150	GACAGATATATATACCGGTTCTAAACTGGTTT	0	0	0	0	0	0	0	0	0	0	0	0	Exon
NC_027748.1-2806365	2806349	GTATTAGCTGACGACCGGGACCAAGCAACGTA	0	12	12	0	0	0	0	4.72	4.35	0	0	0	Exon
NC_027748.1-2818175	2818159	TCATGCTAACTGGGCCGGGATTTTGAACCGAA	1	0	0	0	0	0	0.34	0	0	0	0	0	TSS1500
NC_027748.1-2818391	2818375	GATACGGTTGGGCGCCGGCGGCTTACTGTCCT	0	0	0	0	23	3	0	0	0	0	8.68	1.32	TSS200
NC_027748.1-2818594	2818578	ACTACACCGAATAACCGGATCTAACCGACCGG	0	0	0	0	7	0	0	0	0	0	2.64	0	1stExon
NC_027748.1-2826608	2826592	ATGGCGCTTACCGTCCGGCCTCTATCTGTTCC	0	0	0	0	2	0	0	0	0	0	0.75	0	1stExon
NC_027748.1-2827772	2827756	TTCACTTACCGCAGCCGGCGCTGGAATGGCTT	0	0	0	0	0	6	0	0	0	0	0	2.63	Exon
NC_027748.1-2828816	2828800	TCTGCAGTTCACAACCGGAACATACTACTCAT	2	0	0	0	0	0	0.67	0	0	0	0	0	TSS1500
NC_027748.1-2832612	2832596	GCTAGGCAAAAAACCCGGATTTGAAAAACCAA	5	0	0	0	0	0	1.68	0	0	0	0	0	intergenic
NC_027748.1-2844432	2844416	TCTCCTTAGACCGTCCGGAGTCCCAGGCACCA	0	0	0	0	14	5	0	0	0	0	5.28	2.19	Exon
NC_027748.1-2846677	2846661	TAAGTAAAAACTTACCGGAGAGAGCAACAACA	4	0	0	0	0	0	1.34	0	0	0	0	0	Exon
NC_027748.1-2848404	2848388	GGTGGAATTCAGGCCCGGAGCCAGCCAACGTC	3	3	6	5	3	5	1.01	1.18	2.17	2.22	1.13	2.19	TSS1500
NC_027748.1-2848800	2848784	TTCCACTTCCTTATCCGGTTAGGACGAAAACA	0	0	1	0	0	0	0	0	0.36	0	0	0	TSS1500
NC_027748.1-2855046	2855030	TAGCAAGTGGCTGGCCGGTGCTATGCACGCTG	61	0	60	56	0	32	20.48	0	21.75	24.9	0	14.04	TSS1500
NC_027748.1-2857422	2857406	CTGCTGCCAGTGCCCCGGTTTTGAATTGGGCG	0	0	0	0	79	49	0	0	0	0	29.8	21.51	1stExon
NC_027748.1-2860962	2860946	GACTGCTTGATAAACCGGAGGGCAAAAAAGTG	2	0	0	0	0	0	0.67	0	0	0	0	0	1stExon
NC_027748.1-2862692	2862676	TGCATCTCATCTCTCCGGGTTTAGCGCGCTTT	20	34	35	8	0	10	6.72	13.37	12.68	3.56	0	4.39	TSS1500
NC_027748.1-2878200	2878184	TTGGTTCTTCGGTTCCGGATAAATGTGTCCAA	0	0	1	0	0	0	0	0	0.36	0	0	0	intron
NC_027748.1-2878923	2878907	CAGTTTCGATCAGACCGGAGTCGACGTCTCCT	22	0	0	0	0	0	7.39	0	0	0	0	0	Exon
NC_027748.1-2879216	2879200	GCCTGAGTTGTCTTCCGGAGGATATAGGAAAG	0	0	0	0	0	0	0	0	0	0	0	0	Exon
NC_027748.1-2892007	2891991	TGAGGAGGGTTGGACCGGACCGGACAAATGTG	0	0	0	0	0	0	0	0	0	0	0	0	TSS1500
NC_027748.1-2892362	2892346	TGCGTCGATTTGGACCGGCGCCGCCATATGAT	41	28	32	38	0	10	13.77	11.01	11.6	16.89	0	4.39	TSS1500
NC_027748.1-2892880	2892864	CAGTTTTAACATAACCGGTTAATTTTGGTTTG	0	0	1	0	7	0	0	0	0.36	0	2.64	0	TSS200
NC_027748.1-2900594	2900578	CAACACTTCTCAAGCCGGATACGAGTAAAAGT	0	0	7	57	53	52	0	0	2.54	25.34	19.99	22.82	Exon
NC_027748.1-2901201	2901185	CATATCCCGCTGTACCGGTGCGCAGATTGTCC	18	0	16	0	61	22	6.04	0	5.8	0	23.01	9.66	Exon
NC_027748.1-2909205	2909189	CGATAGGCCTTCTCCCGGATTTTCATACGACG	0	0	0	3	5	5	0	0	0	1.33	1.89	2.19	intron
NC_027748.1-2916360	2916344	GAACAGGTTGCGCTCCGGTCTCTAAATCTAGG	0	60	37	0	65	29	0	23.6	13.41	0	24.52	12.73	Exon
NC_027748.1-2917289	2917273	GCTGAGACAGCCAACCGGTTACTGCAAAACCT	77	16	77	0	0	1	25.85	6.29	27.91	0	0	0.44	Exon
NC_027748.1-2921808	2921792	CAATCTTACTGCTACCGGGGTAACTAGGTTTT	0	0	0	0	0	0	0	0	0	0	0	0	intron
NC_027748.1-2926297	2926281	TCAGAACTTCATCTCCGGGCGGGCCTCTGCAA	0	0	0	0	0	0	0	0	0	0	0	0	Exon
NC_027748.1-2937904	2937888	GAGATGAAACTCGCCCGGACGATGATGAAAGG	58	14	79	0	1	0	19.47	5.51	28.63	0	0.38	0	1stExon
NC_027748.1-2960890	2960874	CGGATTGAACCGTACCGGACAGTCTGAACCGA	0	22	2	7	20	12	0	8.65	0.72	3.11	7.54	5.27	TSS1500
NC_027748.1-2961056	2961040	TGAACCAGTTTATACCGGAACTGGACCGATGT	2	7	0	0	0	2	0.67	2.75	0	0	0	0.88	TSS1500
NC_027748.1-2961737	2961721	TAACGTAGCACAAACCGGTGTGGCTGGATCTG	0	0	0	0	0	0	0	0	0	0	0	0	1stExon
NC_027748.1-2963422	2963406	CAAGCAATCTGTAACCGGAAGACAGTAACGTT	0	0	0	0	0	0	0	0	0	0	0	0	intron
NC_027748.1-2970026	2970010	AATCGGAGTCTTTGCCGGTCTATGACAAGCCT	30	0	10	72	0	32	10.07	0	3.62	32.01	0	14.04	Exon
NC_027748.1-2973660	2973644	TGGTCGACTTCGTTCCGGTTACAAACCCACGG	0	0	0	0	2	0	0	0	0	0	0.75	0	1stExon
NC_027748.1-3008503	3008487	ATACTGGTTAGAAGCCGGCAATTCGTTAAATT	0	0	0	0	2	0	0	0	0	0	0.75	0	intergenic
NC_027748.1-3029806	3029790	GACGCAAATGGGACCCGGCTGATGACTAGGTG	221	132	239	135	95	154	74.21	51.92	86.62	60.02	35.84	67.59	Exon
NC_027748.1-3038982	3038966	TTAATCATTATTAACCGGTATAATAAGACGTT	0	0	0	0	0	0	0	0	0	0	0	0	TSS1500
NC_027748.1-3048334	3048318	ACGTAGAAGCGGAGCCGGGCTTGTGGGTATGC	3	0	1	0	3	10	1.01	0	0.36	0	1.13	4.39	TSS1500
NC_027748.1-3054686	3054670	TTTTGAAACCCGACCCGGATCCGCGGTTTAAC	0	1	0	0	0	0	0	0.39	0	0	0	0	intron
NC_027748.1-3061338	3061322	TTTTCAGTTCAAATCCGGCCCATTTAACACAT	0	0	0	0	0	0	0	0	0	0	0	0	intron
NC_027748.1-3061697	3061681	CCGATTTCAACTTTCCGGCAGCATGTCCAAGC	0	5	0	1	0	0	0	1.97	0	0.44	0	0	Exon
NC_027748.1-3063231	3063215	AAATAAATATAAGTCCGGACGTCTCTTTACAA	1	5	1	0	1	0	0.34	1.97	0.36	0	0.38	0	intergenic
NC_027748.1-3069489	3069473	CGAGGCAGGAGCGGCCGGCGGCAGCTAATGCA	10	3	0	0	2	1	3.36	1.18	0	0	0.75	0.44	intergenic
NC_027748.1-3084788	3084772	GTTTTCAGCGTTGCCCGGATGAAATTTATAAG	1	0	1	0	3	1	0.34	0	0.36	0	1.13	0.44	Exon
NC_027748.1-3089152	3089136	AGACAGTGCTCGTCCCGGGCTTGCTGAAGCCA	0	30	0	27	71	73	0	11.8	0	12	26.78	32.04	Exon
NC_027748.1-3094041	3094025	TCTTGCAGTTGGACCCGGTAGGGACAATAGTT	0	0	0	0	11	0	0	0	0	0	4.15	0	intron
NC_027748.1-3097267	3097251	GTAAATATTTGAGTCCGGCCCGGTCCGGCCCG	2	0	0	0	0	0	0.67	0	0	0	0	0	intergenic
NC_027748.1-3097318	3097302	ATTCAAAGCCCGACCCGGCCCTTATAGGGCTA	5	14	6	5	0	4	1.68	5.51	2.17	2.22	0	1.76	intergenic
NC_027748.1-3104228	3104212	TCATCCTAATAACTCCGGGTTAATCATGCTCT	6	20	14	0	8	2	2.01	7.87	5.07	0	3.02	0.88	intron
NC_027748.1-3105568	3105552	ATGATCGAGGAGAACCGGCTTTAGTCGCAAGG	166	91	90	82	72	15	55.74	35.79	32.62	36.46	27.16	6.58	Exon
NC_027748.1-3105811	3105795	GAAGCCATCAGGTTCCGGTGCTTTGTCTGCGT	45	85	109	115	63	96	15.11	33.43	39.5	51.13	23.77	42.13	Exon
NC_027748.1-3106553	3106537	GAGATCTGTCCACTCCGGATTGCTGAGTGCTC	36	36	87	64	27	18	12.09	14.16	31.53	28.45	10.19	7.9	Exon
NC_027748.1-3106700	3106684	ATCAGTGGTTCATTCCGGTTAGTTACGCTAGT	0	0	0	0	28	6	0	0	0	0	10.56	2.63	intron
NC_027748.1-3111379	3111363	CAACTACAAGTGGTCCGGTGGCAGTTCAAACT	173	109	133	302	158	197	58.09	42.87	48.2	134.27	59.6	86.46	intron
NC_027748.1-3113704	3113688	CCTCAAGGGCATTTCCGGTATCAAAACATAAT	0	2	0	12	0	0	0	0.79	0	5.34	0	0	1stExon
NC_027748.1-3114192	3114176	CAAGGAGACGGTGGCCGGAGAATAGACGACCG	2	9	0	0	0	0	0.67	3.54	0	0	0	0	TSS1500
NC_027748.1-3115711	3115695	CGGATACTGCTGATCCGGTGACCTGGTTCAAG	0	0	0	1	0	0	0	0	0	0.44	0	0	TSS1500
NC_027748.1-3115792	3115776	GTTGCGAGAACAATCCGGTGACTGCAAGGAGG	0	0	1	3	0	0	0	0	0.36	1.33	0	0	TSS1500
NC_027748.1-3122847	3122831	AGGAACATTATGTACCGGCTGAGTTGGTTAAC	0	0	0	0	0	0	0	0	0	0	0	0	intergenic
NC_027748.1-3126592	3126576	AATCATCGTGTTTACCGGTTCGACCACGGGTC	119	62	70	69	62	63	39.96	24.39	25.37	30.68	23.39	27.65	intergenic
NC_027748.1-3130898	3130882	ATGCTCATGGAACACCGGATTCTTTGTTAGAG	7	3	13	3	3	4	2.35	1.18	4.71	1.33	1.13	1.76	intergenic
NC_027748.1-3132597	3132581	CTCACTACCAACCTCCGGTTTATGGGATCAAA	1	1	2	0	2	0	0.34	0.39	0.72	0	0.75	0	intergenic
NC_027748.1-3147258	3147242	AGTCTGCTTCATCTCCGGAACCTTCTCCCGTC	0	0	0	0	2	0	0	0	0	0	0.75	0	TSS1500
NC_027748.1-3147430	3147414	CCTATTGCACTATACCGGAACCCCGTTGACCT	0	0	0	0	1	0	0	0	0	0	0.38	0	TSS1500
NC_027748.1-3151336	3151320	CACACACAATTGACCCGGTTGACGTGTTATCG	0	0	0	0	19	12	0	0	0	0	7.17	5.27	intergenic
NC_027748.1-3162832	3162816	GGGCGAGTGGGACGCCGGAGGGAGTGGAAGGA	17	29	27	27	51	32	5.71	11.41	9.79	12	19.24	14.04	TSS1500
NC_027748.1-3169092	3169076	ACTAAAAAGATTACCCGGAGTATATTGCACAG	0	0	0	0	0	0	0	0	0	0	0	0	intron
NC_027748.1-3174498	3174482	TTGAACTATTATTTCCGGACAATACAAGATTA	0	0	0	2	0	0	0	0	0	0.89	0	0	TSS1500
NC_027748.1-3178501	3178485	ACTCGGGAAGTAATCCGGAAGGGACAAATAAT	13	5	5	6	15	5	4.37	1.97	1.81	2.67	5.66	2.19	intergenic
NC_027748.1-3179509	3179493	GTTATCCTCTTCGACCGGTTTATCCGTAGTAT	19	12	16	0	48	9	6.38	4.72	5.8	0	18.11	3.95	TSS1500
NC_027748.1-3179892	3179876	AACGTTTTATTCTACCGGTTGATAATGGATTA	0	0	1	0	11	2	0	0	0.36	0	4.15	0.88	TSS1500
NC_027748.1-3181739	3181723	TACATGATTTTACTCCGGTGATCCACAGATCC	30	36	38	18	98	53	10.07	14.16	13.77	8	36.97	23.26	intergenic
NC_027748.1-3185018	3185002	CATTCAAGTTGTCTCCGGTTGAGAAGAACATA	108	50	55	125	123	76	36.26	19.67	19.93	55.57	46.4	33.36	intergenic
NC_027748.1-3185932	3185916	ATGCATCAACGTAACCGGCCTACAAAACTACA	20	41	30	3	39	8	6.72	16.13	10.87	1.33	14.71	3.51	intergenic
NC_027748.1-3185966	3185950	ACGCATCAACGTATCCGGCTCCGCGCTTGCGC	2	1	0	2	0	2	0.67	0.39	0	0.89	0	0.88	intergenic
NC_027748.1-3186923	3186907	AGTGGAAGAGTGAACCGGTTTGGTTAAGAATG	0	0	0	0	0	0	0	0	0	0	0	0	intergenic
NC_027748.1-3189193	3189177	TGTACACTAGGTGACCGGTCCGCACCCTGTGT	1	23	7	1	11	0	0.34	9.05	2.54	0.44	4.15	0	intergenic
NC_027748.1-3199579	3199563	CGGGTTTTCACGGTCCGGATGACCCTGGTCAT	19	17	21	2	29	4	6.38	6.69	7.61	0.89	10.94	1.76	intergenic
NC_027748.1-3203370	3203354	GTACTGCCCACCACCCGGATTCGAGCCTTGGC	1	7	3	0	10	4	0.34	2.75	1.09	0	3.77	1.76	intron
NC_027748.1-3203432	3203416	GCGCTGGATCCCTTCCGGGGATAGTTGGTAAT	0	3	4	0	4	1	0	1.18	1.45	0	1.51	0.44	intron
NC_027748.1-3204295	3204279	CTTCAAGCTGTAAACCGGAAGCTAACGGCGAT	0	0	0	1	0	4	0	0	0	0.44	0	1.76	Exon
NC_027748.1-3205048	3205032	GTTTGCAGCCTGGTCCGGATTCCATTGGAATC	0	0	0	0	0	0	0	0	0	0	0	0	Exon
NC_027748.1-3208692	3208676	ACGAGTGCACAGTGCCGGCCTTGAAAATATGT	12	19	57	21	19	8	4.03	7.47	20.66	9.34	7.17	3.51	intergenic
NC_027748.1-3208942	3208926	AGCTTCTCCCGCTTCCGGTCAGGGCGGCTACT	2	15	0	3	1	1	0.67	5.9	0	1.33	0.38	0.44	intergenic
NC_027748.1-3211162	3211146	AACTTGCGTATTATCCGGTGAGCATATGGAGT	0	1	26	0	0	1	0	0.39	9.42	0	0	0.44	TSS1500
NC_027748.1-3213217	3213201	GTCATTCTCTGGGCCCGGTCAGGCAGCGGGCC	2	4	1	4	6	9	0.67	1.57	0.36	1.78	2.26	3.95	intergenic
NC_027748.1-3213877	3213861	CACATGAATTTTACCCGGTTACAAACGAAAGA	0	1	0	0	0	0	0	0.39	0	0	0	0	intergenic
NC_027748.1-3215841	3215825	GTTTGTTAACAAATCCGGGGTTTTAGGAGTTT	0	2	1	0	2	0	0	0.79	0.36	0	0.75	0	TSS1500
NC_027748.1-3217529	3217513	CTTTGGTTTCTTAGCCGGGATTCTTAATTCAT	0	4	0	0	3	0	0	1.57	0	0	1.13	0	intergenic
NC_027748.1-3221392	3221376	TAGATCCATTTTTGCCGGTCTCCATCTTCACC	3	4	0	1	3	0	1.01	1.57	0	0.44	1.13	0	intergenic
NC_027748.1-3225673	3225657	ACCAGTTCTTCCACCCGGTTGATTCTGGTGCC	1	0	0	0	0	0	0.34	0	0	0	0	0	Exon
NC_027748.1-3226549	3226533	AGCACAAAGCATAACCGGGTTTGGCCAACGCC	0	0	0	0	0	2	0	0	0	0	0	0.88	Exon
NC_027748.1-3227389	3227373	CTTAAATTTCATGACCGGAACATGAGCGTCGG	31	8	25	23	0	9	10.41	3.15	9.06	10.23	0	3.95	Exon
NC_027748.1-3227553	3227537	GCAAGAGTCACCTCCCGGTTAACATAAGATGG	16	19	11	0	0	0	5.37	7.47	3.99	0	0	0	Exon
NC_027748.1-3230789	3230773	CAAACTTGAGAAGACCGGCAAAGGCGGAGAGC	1	7	3	1	8	1	0.34	2.75	1.09	0.44	3.02	0.44	intergenic
NC_027748.1-3235549	3235533	GTGGTGGTCTTTGCCCGGGTCTTAATACAGTC	0	35	27	60	1	33	0	13.77	9.79	26.68	0.38	14.48	Exon
NC_027748.1-3236695	3236679	GCGACTCTGGCCAGCCGGGACGTTGACTGCTG	0	174	82	108	1	125	0	68.44	29.72	48.02	0.38	54.86	Exon
NC_027748.1-3243156	3243140	CTGTAATACAGGGTCCGGAAAAGAATAATCAT	65	0	11	0	24	17	21.83	0	3.99	0	9.05	7.46	Exon
NC_027748.1-3243462	3243446	TTAACAAACCTGATCCGGTTTCTGAACACACT	0	0	0	0	2	1	0	0	0	0	0.75	0.44	Exon
NC_027748.1-3244744	3244728	CTCAGGCTCTTGTACCGGAGACTAACTTAAAG	0	0	0	0	0	0	0	0	0	0	0	0	intron
NC_027748.1-3245689	3245673	CACGAAAACACTAGCCGGGGAGATTATCAGAC	0	1	3	32	34	26	0	0.39	1.09	14.23	12.83	11.41	Exon
NC_027748.1-3246353	3246337	GGACTAGTTAAACTCCGGAGAGTCTTGAGAGC	0	0	0	0	12	0	0	0	0	0	4.53	0	Exon
NC_027748.1-3247004	3246988	TAGTGATAAATGGCCCGGTTTTGTTCTCACGA	0	7	3	0	0	0	0	2.75	1.09	0	0	0	Exon
NC_027748.1-3256015	3255999	GACGCCTAAAGTAACCGGTCGCCTAAGTAAAG	0	0	0	0	0	2	0	0	0	0	0	0.88	TSS1500
NC_027748.1-3266481	3266465	ACCCGCTCTTGTCCCCGGCTCAAGGAGATTAT	0	0	0	0	0	0	0	0	0	0	0	0	intron
NC_027748.1-3276976	3276960	AGTTGTCATTCCATCCGGCCCAGGAGCTTTTT	0	2	0	0	3	0	0	0.79	0	0	1.13	0	intergenic
NC_027748.1-3277647	3277631	AAGGTAAGCCACCACCGGTCGATCATCGGACC	103	46	79	54	48	70	34.58	18.09	28.63	24.01	18.11	30.72	intergenic
NC_027748.1-3277815	3277799	TCTGATTTCCTCGGCCGGGAACTCCAAAAGTC	1	0	1	0	0	0	0.34	0	0.36	0	0	0	intergenic
NC_027748.1-3278009	3277993	CCTTAACTGTTGAACCGGCTCTCCATATACAA	0	0	2	0	0	0	0	0	0.72	0	0	0	intergenic
NC_027748.1-3278751	3278735	ATTACGGGAAAGGTCCGGTTTGGGGATAATTC	0	0	0	1	0	0	0	0	0	0.44	0	0	intergenic
NC_027748.1-3278854	3278838	ATGTCTACTACATACCGGGCTTGAGAAGCAAT	19	7	6	8	6	7	6.38	2.75	2.17	3.56	2.26	3.07	intergenic
NC_027748.1-3278951	3278935	TCTTTTTGACAAGTCCGGAGCTCTAATGGTTA	0	0	0	0	0	0	0	0	0	0	0	0	intergenic
NC_027748.1-3280719	3280703	AACATCAAACTCAACCGGATTCTACAAGAATT	25	22	20	0	9	0	8.39	8.65	7.25	0	3.4	0	intergenic
NC_027748.1-3282097	3282081	GGACTAGAAGTCATCCGGACTAGCCATACTGT	64	0	83	0	0	1	21.49	0	30.08	0	0	0.44	Exon
NC_027748.1-3283211	3283195	CAACTGTCGTCTTCCCGGAACCCATCATTCCT	4	0	0	0	0	0	1.34	0	0	0	0	0	intron
NC_027748.1-3285893	3285877	ATGAACCGTATAGACCGGTTTTTTAACACCTC	5	0	0	0	0	0	1.68	0	0	0	0	0	TSS1500
NC_027748.1-3286975	3286959	TATTTCAATCCGTTCCGGAAGCTTTAATACTA	97	8	16	1	11	0	32.57	3.15	5.8	0.44	4.15	0	1stExon
NC_027748.1-3291868	3291852	ATGAACCGTATGGACCGGTTTTTTAACACCTC	0	1	0	0	0	0	0	0.39	0	0	0	0	intergenic
NC_027748.1-3293245	3293229	AATATTATTAGTATCCGGTTATATAAAAATCA	1	0	0	0	0	0	0.34	0	0	0	0	0	intergenic
NC_027748.1-3303757	3303741	TGAACACTATGGAACCGGTCTCAAGGGAGCTA	0	0	0	0	0	2	0	0	0	0	0	0.88	Exon
NC_027748.1-3304673	3304657	TGTATAGGTTATGACCGGTCCATTTATATATC	4	0	5	0	0	0	1.34	0	1.81	0	0	0	intron
NC_027748.1-3306666	3306650	CTGGGGATTTTAACCCGGACCCGAAGACCCGA	0	0	0	0	0	0	0	0	0	0	0	0	intron
NC_027748.1-3307119	3307103	TACACGAACCCGACCCGGATCCGATATGGATC	15	30	27	14	37	16	5.04	11.8	9.79	6.22	13.96	7.02	intron
NC_027748.1-3307188	3307172	AGACCCAAACCGACCCGGACCCGAGAAGAACT	35	0	11	2	0	0	11.75	0	3.99	0.89	0	0	intron
NC_027748.1-3307288	3307272	GAACCCGAAAAGAACCGGCCCGAACCCGACCT	43	1	17	0	1	2	14.44	0.39	6.16	0	0.38	0.88	intron
NC_027748.1-3316687	3316671	AGGAATGGTTTCACCCGGGCATGATCTCGAGT	0	0	0	0	0	0	0	0	0	0	0	0	intergenic
NC_027748.1-3318459	3318443	TTGATCCGATGCGACCGGACTTGCTGATGGTT	7	15	25	10	11	15	2.35	5.9	9.06	4.45	4.15	6.58	Exon
NC_027748.1-3319836	3319820	TACCTCTCGGTTTCCCGGCTCTATTGCACTTA	3	8	5	5	0	1	1.01	3.15	1.81	2.22	0	0.44	Exon
NC_027748.1-3320842	3320826	TTTTTCTTAGCTATCCGGACCATCTCATGAAT	0	8	3	0	0	0	0	3.15	1.09	0	0	0	Exon
NC_027748.1-3321704	3321688	CGCACGAGAATACTCCGGCGAAGAATCTCTCC	0	0	0	0	0	0	0	0	0	0	0	0	1stExon
NC_027748.1-3325821	3325805	ACAACCAAGTCCTTCCGGGCCGCCAGGGGAGA	0	3	0	0	0	0	0	1.18	0	0	0	0	intergenic
NC_027748.1-3328692	3328676	GCATGGACTTAGGCCCGGTGGGCTAGTCGATC	12	60	28	45	47	47	4.03	23.6	10.15	20.01	17.73	20.63	intergenic
NC_027748.1-3330222	3330206	TACCTTTGCTTTCCCCGGTGTCCCACAGTTAC	0	0	0	0	9	5	0	0	0	0	3.4	2.19	Exon
NC_027748.1-3338982	3338966	AGTCATCGTGTTTACCGGTTCCACCATGAATC	0	48	31	31	79	34	0	18.88	11.23	13.78	29.8	14.92	TSS1500
NC_027748.1-3340237	3340221	ATATTTAATCAATTCCGGTTCGGGTTCGGTAC	1	2	1	1	1	2	0.34	0.79	0.36	0.44	0.38	0.88	intergenic
NC_027748.1-3340292	3340276	TCGGTTCTTCGGATCCGGGTTTTTTACCCAGC	0	0	0	0	0	0	0	0	0	0	0	0	intergenic
NC_027748.1-3340344	3340328	CTGACACTGCCATACCGGCCCGTCACCCGACC	0	0	0	0	1	1	0	0	0	0	0.38	0.44	intergenic
NC_027748.1-3353365	3353349	CGAATGTGGGTTCACCGGAAATCTGACCGCCG	2	10	3	2	3	1	0.67	3.93	1.09	0.89	1.13	0.44	TSS1500
NC_027748.1-3357195	3357179	GAAGATGCTCACGACCGGGCTGTTGAACAACC	9	7	18	8	14	3	3.02	2.75	6.52	3.56	5.28	1.32	intergenic
NC_027748.1-3358224	3358208	GAGGGGGGAGATCACCGGAGAGGAGAGAGATC	0	18	11	12	6	2	0	7.08	3.99	5.34	2.26	0.88	intergenic
NC_027748.1-3362501	3362485	TCCATTTGAATACCCCGGAGAGATGGTCTATC	0	0	0	5	0	0	0	0	0	2.22	0	0	intergenic
NC_027748.1-3363731	3363715	TTTGGAACCTTTCACCGGTGTCAATCACATAG	1	0	0	0	0	0	0.34	0	0	0	0	0	TSS1500
NC_027748.1-3366498	3366482	AGTATCTGTTTTTCCCGGCGGCGGTAGTGTTT	0	0	0	0	2	0	0	0	0	0	0.75	0	1stExon
NC_027748.1-3369913	3369897	AGCTTTGCCAACGTCCGGTGCTCTTTGATAAT	0	10	1	4	0	0	0	3.93	0.36	1.78	0	0	Exon
NC_027748.1-3370410	3370394	TTACCAGAGTAAAACCGGATGCTGGTGAAATT	0	0	2	2	0	0	0	0	0.72	0.89	0	0	intron
NC_027748.1-3370612	3370596	ATCTGATTCCTCCACCGGCCACTGCGATTTGC	0	0	0	0	1	0	0	0	0	0	0.38	0	Exon
NC_027748.1-3375007	3374991	CTGAACTGCCTTCACCGGCAGCATAACGAAGT	7	0	8	1	17	3	2.35	0	2.9	0.44	6.41	1.32	Exon
NC_027748.1-3379639	3379623	AGCTTCATGAGTCACCGGAAATGGACGGTGAC	10	0	0	0	0	0	3.36	0	0	0	0	0	TSS1500
NC_027748.1-3391187	3391171	ACTCTGAGAACGCACCGGAGAGGCTCCCATGC	0	0	0	0	1	0	0	0	0	0	0.38	0	Exon
NC_027748.1-3392345	3392329	ATCCAGAAGGTAACCCGGTTTAGTTTTACTTT	0	7	0	0	0	0	0	2.75	0	0	0	0	intron
NC_027748.1-3393691	3393675	CTCTAAAAGAACCACCGGTTTACTTATTGCTC	0	0	0	0	34	16	0	0	0	0	12.83	7.02	Exon
NC_027748.1-3395135	3395119	AGTTACCTGGCTTTCCGGGTCATGTGTTCAGG	108	0	24	0	0	0	36.26	0	8.7	0	0	0	Exon
NC_027748.1-3395560	3395544	ACAGAGTGGTGAATCCGGTTATCACAAACAGT	0	0	0	0	18	4	0	0	0	0	6.79	1.76	Exon
NC_027748.1-3396232	3396216	ATCTACACATGGAACCGGATTTTTTAAAAATC	0	0	0	0	1	0	0	0	0	0	0.38	0	intron
NC_027748.1-3411470	3411454	GGGGACTACAATTTCCGGTGTCTCTAACTATA	0	3	0	0	0	0	0	1.18	0	0	0	0	Exon
NC_027748.1-3411613	3411597	GAATTGAAAACTCACCGGGGGAGGATTAGCCT	18	0	22	0	24	5	6.04	0	7.97	0	9.05	2.19	Exon
NC_027748.1-3412364	3412348	TGGCCCGTTACTGACCGGACCACCAAGCATGC	0	82	34	80	0	50	0	32.25	12.32	35.57	0	21.94	Exon
NC_027748.1-3412505	3412489	ACTAGAAGAAGCCCCCGGCTGGGCCACTGGTC	0	0	0	0	19	5	0	0	0	0	7.17	2.19	Exon
NC_027748.1-3412885	3412869	AGTAATTTGGTGACCCGGAGTTTCGCTGGTTG	0	0	0	0	0	0	0	0	0	0	0	0	Exon
NC_027748.1-3416693	3416677	CTAGCTCTAAAGAACCGGCGTGCGAGATTGTA	5	0	20	0	0	0	1.68	0	7.25	0	0	0	Exon
NC_027748.1-3422716	3422700	GCTACACGTGAAAGCCGGTCAAGATCCGCCAA	64	0	18	0	0	0	21.49	0	6.52	0	0	0	Exon
NC_027748.1-3423857	3423841	CCTTGGATATTCTACCGGATGAAGACTTCGCC	3	0	0	0	2	0	1.01	0	0	0	0.75	0	Exon
NC_027748.1-3454280	3454264	GAGCAATCGATTTTCCGGAAACAAAAGAAGTA	5	0	4	0	7	1	1.68	0	1.45	0	2.64	0.44	Exon
NC_027748.1-3454444	3454428	CTAGTTGCTAAGAACCGGACCTGGAAGCCATT	8	0	10	0	0	0	2.69	0	3.62	0	0	0	Exon
NC_027748.1-3455067	3455051	CACCGTTTTTGTCCCCGGATATTCGAGCAAGG	20	0	13	0	30	22	6.72	0	4.71	0	11.32	9.66	Exon
NC_027748.1-3455635	3455619	AACCAGAACTTGCACCGGCGTTCGAGTCCCGG	0	9	4	8	0	2	0	3.54	1.45	3.56	0	0.88	intergenic
NC_027748.1-3457598	3457582	GTCGGGATCGAGTTCCGGATCCACACAAACCA	0	0	3	0	0	0	0	0	1.09	0	0	0	1stExon
NC_027748.1-3457843	3457827	AGCTAAACGAAACCCCGGTTTACTCTTCCTTT	0	1	0	0	0	0	0	0.39	0	0	0	0	TSS200
NC_027748.1-3461396	3461380	TACTAGAGATTTTTCCGGGCTACGCCCGGATT	23	18	14	15	53	8	7.72	7.08	5.07	6.67	19.99	3.51	TSS1500
NC_027748.1-3470378	3470362	CCTTTTTGTCATGTCCGGCACTAGCAAGCATT	87	0	26	0	0	0	29.21	0	9.42	0	0	0	Exon
NC_027748.1-3470930	3470914	ACCAGAAGACGAAACCGGTTGCTTTCTTTTCC	0	0	2	0	5	1	0	0	0.72	0	1.89	0.44	Exon
NC_027748.1-3471526	3471510	CCTAGGCTCATGTTCCGGTTGTTCAATAGCAT	125	51	91	64	92	104	41.97	20.06	32.98	28.45	34.71	45.64	Exon
NC_027748.1-3472282	3472266	ACCCTGCAGGCTGTCCGGAAGCTCCAGCGGAT	0	6	11	15	5	21	0	2.36	3.99	6.67	1.89	9.22	Exon
NC_027748.1-3480196	3480180	ATGGTGGATCTCAGCCGGAACTTTTCGATATC	0	0	0	0	0	0	0	0	0	0	0	0	intergenic
NC_027748.1-3482490	3482474	GTCACGGGCGGTCTCCGGAATCCCAGAGAACT	7	75	54	42	18	45	2.35	29.5	19.57	18.67	6.79	19.75	intergenic
NC_027748.1-3482637	3482621	TTTAGTACTTAGGTCCGGGTGGTTAGCACTTA	1	0	0	0	0	0	0.34	0	0	0	0	0	intergenic
NC_027748.1-3483337	3483321	AAACCAAACCAAAACCGGATCGAAATCCATAT	1	4	7	0	4	0	0.34	1.57	2.54	0	1.51	0	intergenic
NC_027748.1-3486200	3486184	CATCAGCGTTCTCACCGGTAGCCACAATAAGC	0	4	0	0	0	0	0	1.57	0	0	0	0	1stExon
NC_027748.1-3490974	3490958	GACTCGGGAGTACTCCGGTTAATCATGGGGTT	19	10	22	20	0	15	6.38	3.93	7.97	8.89	0	6.58	intergenic
NC_027748.1-3492776	3492760	GACTCGGGAGTACTCCGGTAAATCATGGGGTT	8	0	15	0	0	0	2.69	0	5.44	0	0	0	1stExon
NC_027748.1-3496510	3496494	GGTATAAATGGTGACCGGGAATGATGGAGAAT	60	1	7	0	33	13	20.15	0.39	2.54	0	12.45	5.71	TSS1500
NC_027748.1-3498802	3498786	GAGGATGATGGAGTCCGGGTTAGTACATTCTT	0	0	0	1	0	0	0	0	0	0.44	0	0	intron
NC_027748.1-3498914	3498898	GCAATTGCTCTCTCCCGGAATGGCTCACTGAT	0	15	8	2	0	0	0	5.9	2.9	0.89	0	0	Exon
NC_027748.1-3499942	3499926	CGTCATGCCCTAAACCGGTAGCTATTTGGACT	0	0	0	12	0	0	0	0	0	5.34	0	0	Exon
NC_027748.1-3502009	3501993	ACGAGATCTTCCATCCGGACACGTACGGTTAT	0	0	1	0	0	0	0	0	0.36	0	0	0	TSS1500
NC_027748.1-3505288	3505272	ATTCAATTCAAGCCCCGGATGCGATGATAAAA	0	0	0	0	0	0	0	0	0	0	0	0	TSS1500
NC_027748.1-3507881	3507865	ACACTTTGCCAGAACCGGGCCTTAGCGACCTT	0	0	0	4	0	16	0	0	0	1.78	0	7.02	Exon
NC_027748.1-3508955	3508939	AACACGCACAGTCGCCGGAATTCAAGGCTTAC	0	9	0	0	0	0	0	3.54	0	0	0	0	TSS1500
NC_027748.1-3509091	3509075	AGGGCTCTAGCTAACCGGTTGGTTGAACTCGG	0	0	0	0	20	4	0	0	0	0	7.54	1.76	TSS1500
NC_027748.1-3510765	3510749	AGATTTGTAAACTTCCGGAGAATCTCGCTCTC	6	0	3	0	0	0	2.01	0	1.09	0	0	0	intron
NC_027748.1-3544248	3544232	AAGACCATGTTAAACCGGTTTAGCATGGACCA	0	0	0	0	0	0	0	0	0	0	0	0	intergenic
NC_027748.1-3544294	3544278	TACTAAACCCAAAACCGGAACAAAACCAAACC	0	4	1	5	0	1	0	1.57	0.36	2.22	0	0.44	intergenic
NC_027748.1-3545184	3545168	CAGCATCGACACTCCCGGTCCTCCAGGAACCT	0	0	0	0	2	0	0	0	0	0	0.75	0	1stExon
NC_027748.1-3550500	3550484	ACAAAAAGGAAGGGCCGGATTTGCTTGACAAG	22	0	24	0	0	0	7.39	0	8.7	0	0	0	Exon
NC_027748.1-3551804	3551788	GGTCCACGTCATCACCGGCGTTACAGCCGCAG	0	0	21	189	80	248	0	0	7.61	84.03	30.18	108.84	TSS1500
NC_027748.1-3555190	3555174	TTGCTGTGGACTACCCGGTGGATAAAGTAGCC	0	5	1	0	0	0	0	1.97	0.36	0	0	0	Exon
NC_027748.1-3558711	3558695	TTCCTCGAAAAACTCCGGTATGCTTTTCTTAG	0	0	0	0	1	0	0	0	0	0	0.38	0	1stExon
NC_027748.1-3562217	3562201	GACTCTAAATAGGTCCGGACGTAAAAGGGGGT	6	21	51	2	0	10	2.01	8.26	18.48	0.89	0	4.39	intergenic
NC_027748.1-3570466	3570450	ATCCTTAGAATCCTCCGGCCATCTCCGTATTC	0	0	0	1	0	0	0	0	0	0.44	0	0	1stExon
NC_027748.1-3571705	3571689	CGGGTTCAGATGGTCCGGCAAATTGTTCACTG	0	0	0	0	1	0	0	0	0	0	0.38	0	TSS1500
NC_027748.1-3572789	3572773	ATTCTGATAATTATCCGGTCGAAAGAAAGGAT	14	15	18	11	34	23	4.7	5.9	6.52	4.89	12.83	10.09	Exon
NC_027748.1-3586727	3586711	TGAGGACTCAGTACCCGGTGGCGCTTTCAGCT	18	33	62	3	0	7	6.04	12.98	22.47	1.33	0	3.07	Exon
NC_027748.1-3587360	3587344	AGCCATGACACTTTCCGGATCCATAGTAAACT	34	0	18	0	0	0	11.42	0	6.52	0	0	0	intron
NC_027748.1-3589081	3589065	GGGGCAACTTTGGGCCGGGTCGATGTGGATCG	0	112	42	0	0	0	0	44.05	15.22	0	0	0	TSS1500
NC_027748.1-3589126	3589110	GGATTGGGCTTGGGCCGGGTCGATGGGGATCG	33	52	48	53	66	54	11.08	20.45	17.4	23.56	24.9	23.7	TSS1500
NC_027748.1-3596001	3595985	GAGAAGTATCGATCCCGGATTTGCAATCAGAC	1	0	0	0	0	0	0.34	0	0	0	0	0	Exon
NC_027748.1-3596034	3596018	GAACTCTTGATAAACCGGAAACACATCCACAC	0	0	0	0	0	3	0	0	0	0	0	1.32	Exon
NC_027748.1-3599198	3599182	AATCGCCACGGCCACCGGCCGTTACACGATTT	6	0	2	2	0	1	2.01	0	0.72	0.89	0	0.44	intergenic
NC_027748.1-3599530	3599514	CATGGTGTGGTTCACCGGGAAGAGGAGCTGAC	0	1	0	52	1	21	0	0.39	0	23.12	0.38	9.22	intergenic
NC_027748.1-3609756	3609740	TCCCATCCCGTTAACCGGTGGCATCCCATAAG	26	0	14	0	0	0	8.73	0	5.07	0	0	0	Exon
NC_027748.1-3610497	3610481	CGCCTCCTCAGGAGCCGGAGGAGGAGGAGCTT	14	6	5	13	10	11	4.7	2.36	1.81	5.78	3.77	4.83	Exon
NC_027748.1-3613409	3613393	CATCTACAATCACACCGGAAATTTCTTTACAA	9	8	10	0	6	4	3.02	3.15	3.62	0	2.26	1.76	TSS1500
NC_027748.1-3617536	3617520	TCATCAGAAACATGCCGGCTCAACACTGTTAG	0	0	0	0	1	0	0	0	0	0	0.38	0	intergenic
NC_027748.1-3620753	3620737	TAACTTCCGAGATACCGGTGAAGAAATGATCA	1	1	0	0	1	0	0.34	0.39	0	0	0.38	0	TSS1500
NC_027748.1-3628104	3628088	ACCAAGGCTGCACACCGGTCAGCATTTCCACA	1	69	33	71	92	58	0.34	27.14	11.96	31.57	34.71	25.46	Exon
NC_027748.1-3628177	3628161	GGGACCTCTTACTTCCGGCTGCCACTGCTCTG	43	79	78	0	91	11	14.44	31.07	28.27	0	34.33	4.83	Exon
NC_027748.1-3628859	3628843	GGACCTCTTCCAATCCGGTGGCGAAGCTTCAA	2	0	0	0	1	0	0.67	0	0	0	0.38	0	Exon
NC_027748.1-3635430	3635414	GCCAAGGCTCGAACCCGGTAGACGGACAGTAC	2	1	3	0	2	0	0.67	0.39	1.09	0	0.75	0	TSS1500
NC_027748.1-3640290	3640274	TCCTGATATAGTAGCCGGGGCTGCCAAGGTAC	0	0	0	0	1	0	0	0	0	0	0.38	0	intron
NC_027748.1-3642881	3642865	ACTACCCTGCCTCTCCGGGTTACAAACAAGTC	90	84	62	0	97	53	30.22	33.04	22.47	0	36.59	23.26	Exon
NC_027748.1-3642985	3642969	ATGTTGATGTCTCACCGGTGTGTAGAGAAAAC	165	61	114	1	148	78	55.4	23.99	41.32	0.44	55.83	34.23	Exon
NC_027748.1-3645711	3645695	GTCACCATCTTCCACCGGAACCAGAGGTTAGA	0	0	0	0	0	0	0	0	0	0	0	0	TSS1500
NC_027748.1-3650271	3650255	TTTCTTTCCTCAGGCCGGATGGATATTTTACA	0	0	0	2	0	2	0	0	0	0.89	0	0.88	Exon
NC_027748.1-3657966	3657950	AGCAAAGTTAGGAACCGGCTAATATCCAAAAA	4	4	0	0	4	0	1.34	1.57	0	0	1.51	0	intergenic
NC_027748.1-3666369	3666353	GTAGTGACTCATAACCGGTTCACATCGTCTTG	0	0	0	0	0	0	0	0	0	0	0	0	intron
NC_027748.1-3674453	3674437	AGCATCTAAGCTCACCGGGATTCCTCTCCCCA	0	3	0	0	0	0	0	1.18	0	0	0	0	Exon
NC_027748.1-3676060	3676044	CTTCTTGCAATGATCCGGCCCAGACTATCCAA	10	12	24	4	21	7	3.36	4.72	8.7	1.78	7.92	3.07	TSS1500
NC_027748.1-3676339	3676323	AGGCTTTCAGTAGCCCGGTAAATGTAGACATT	83	44	57	65	99	82	27.87	17.31	20.66	28.9	37.35	35.99	TSS1500
NC_027748.1-3679158	3679142	ATGTTACTTTGACACCGGTTATATATAATCAA	4	8	23	1	5	6	1.34	3.15	8.34	0.44	1.89	2.63	intron
NC_027748.1-3679582	3679566	TGAAGAAGCTATCTCCGGAACTCTGCAGAAGG	1	0	0	0	0	0	0.34	0	0	0	0	0	Exon
NC_027748.1-3681105	3681089	TACAGCTCCACAATCCGGTTTTTATAAGCAAA	0	0	0	0	0	0	0	0	0	0	0	0	TSS1500
NC_027748.1-3681270	3681254	AGAATATACATTGACCGGTTTTGAAGAAATCG	0	1	0	0	0	0	0	0.39	0	0	0	0	TSS1500
NC_027748.1-3681609	3681593	AGATGTTGTATCTCCCGGCAACTTTCCTGCCC	7	0	15	1	0	0	2.35	0	5.44	0.44	0	0	TSS1500
NC_027748.1-3688468	3688452	CGACACTATTCGAACCGGTCCAAAAAATGTTC	1	0	0	0	1	0	0.34	0	0	0	0.38	0	intergenic
NC_027748.1-3696298	3696282	TGAATCATTTGTAACCGGCTAAATATAGTCTA	0	2	0	0	0	0	0	0.79	0	0	0	0	intergenic
NC_027748.1-3696772	3696756	TGAATCATTTATAACCGGCTAAACTCCTCTAT	2	13	3	0	0	0	0.67	5.11	1.09	0	0	0	intergenic
NC_027748.1-3697256	3697240	ACTCATAATCTTGTCCGGGACTGTGATAATGA	22	30	33	0	30	6	7.39	11.8	11.96	0	11.32	2.63	intergenic
NC_027748.1-3698217	3698201	GCGGATATCTGGATCCGGATCCGGATCCGTCA	1	4	3	5	2	3	0.34	1.57	1.09	2.22	0.75	1.32	intergenic
NC_027748.1-3705132	3705116	ACTACCAAACCAAACCGGAGATAACCGGTCAA	0	0	0	0	0	0	0	0	0	0	0	0	intron
NC_027748.1-3705868	3705852	TGCTGGGAAGGCGACCGGTTGAGAAGTTGAGT	0	0	0	1	0	0	0	0	0	0.44	0	0	TSS1500
NC_027748.1-3708273	3708257	AATTCAAGGTCTTTCCGGAACAGGTTCACTCC	0	0	0	0	0	0	0	0	0	0	0	0	Exon
NC_027748.1-3709046	3709030	TGTACTCGAACCCACCGGTTCACGGTGCGAGG	0	0	0	0	0	0	0	0	0	0	0	0	Exon
NC_027748.1-3709920	3709904	TACCATGAAACAGCCCGGAAGCAGCACAAGGG	0	0	0	0	1	0	0	0	0	0	0.38	0	intergenic
NC_027748.1-3718445	3718429	CATATCTGCACCCACCGGCTGATGCAACAGCA	108	77	48	0	63	9	36.26	30.29	17.4	0	23.77	3.95	intergenic
NC_027748.1-3720051	3720035	GTCTGTTCTAAGAACCGGTTTAGATGCTTCAG	5	1	3	0	2	0	1.68	0.39	1.09	0	0.75	0	1stExon
NC_027748.1-3723519	3723503	TGGTTTGAGGCACACCGGTTTACCAGTTTCTC	0	0	0	0	1	0	0	0	0	0	0.38	0	TSS1500
NC_027748.1-3724967	3724951	ACTATCTCCTTAAACCGGTTCGAATTGAGGAG	30	0	13	0	0	0	10.07	0	4.71	0	0	0	Exon
NC_027748.1-3727499	3727483	CTAATAATGCCCCACCGGCTGCTGCAACAACA	5	13	8	0	5	0	1.68	5.11	2.9	0	1.89	0	intergenic
NC_027748.1-3739222	3739206	ATGTGCAAATGGAGCCGGCTAAACAAGTGATT	79	72	77	47	99	19	26.53	28.32	27.91	20.9	37.35	8.34	intergenic
NC_027748.1-3747402	3747386	GGAAACAATAGTAACCGGATTATATATATGTA	0	2	0	0	1	0	0	0.79	0	0	0.38	0	TSS1500
NC_027748.1-3748798	3748782	TGCCAAAGTGCATGCCGGAAAGGAATCTTGAT	0	2	1	0	0	0	0	0.79	0.36	0	0	0	intergenic
NC_027748.1-3749058	3749042	CCAAACTCCTAGGGCCGGCCCTGACTTGAGTC	0	0	0	0	0	0	0	0	0	0	0	0	intergenic
NC_027748.1-3753242	3753226	TGGCGAAGGAGGATCCGGAGGCGAGGGTGACG	0	0	0	0	1	3	0	0	0	0	0.38	1.32	1stExon
NC_027748.1-3754392	3754376	AGTCTTGGATAGTACCGGATCATGCGGAGCCT	0	0	0	1	0	0	0	0	0	0.44	0	0	Exon
NC_027748.1-3759196	3759180	CCAGGATGACCAATCCGGTCATGCCATAAAGT	45	0	11	0	1	5	15.11	0	3.99	0	0.38	2.19	intergenic
NC_027748.1-3767753	3767737	ACATACAATTAGTGCCGGTCTTGAAAATGTGA	24	0	1	0	0	0	8.06	0	0.36	0	0	0	TSS1500
NC_027748.1-3769742	3769726	CTAGAATAACTGCTCCGGATGCTCCTTATGAT	0	15	12	9	11	8	0	5.9	4.35	4	4.15	3.51	Exon
NC_027748.1-3773543	3773527	TCCTGCTTCCAAGTCCGGCAAGAAGTCCCAGG	6	9	8	6	0	7	2.01	3.54	2.9	2.67	0	3.07	Exon
NC_027748.1-3779866	3779850	CTGAGCTAACAGTGCCGGGCCAGACCAGAGGA	7	49	31	4	41	15	2.35	19.27	11.23	1.78	15.47	6.58	intergenic
NC_027748.1-3782112	3782096	ATACCCGTCAGGACCCGGTGATTTGTCCGCTG	10	29	20	16	45	34	3.36	11.41	7.25	7.11	16.98	14.92	intergenic
NC_027748.1-3783773	3783757	TTCTCCATCTTCAGCCGGGGAAAGAACTTCAA	0	0	0	0	0	0	0	0	0	0	0	0	TSS1500
NC_027748.1-3783851	3783835	TCGACTTGCCTTCCCCGGTGATACATCTAACC	33	54	42	57	69	18	11.08	21.24	15.22	25.34	26.03	7.9	TSS1500
NC_027748.1-3784427	3784411	CTCCTTCTCTATCACCGGAGACCATTTTGTTA	20	14	14	37	28	43	6.72	5.51	5.07	16.45	10.56	18.87	TSS1500
NC_027748.1-3784694	3784678	TTTTGTTATCTCTTCCGGAACTGTTACCGATC	1	9	1	1	2	2	0.34	3.54	0.36	0.44	0.75	0.88	TSS1500
NC_027748.1-3784997	3784981	TGCACCATCTCTCACCGGAGATAATGGTAAAT	0	2	0	0	5	0	0	0.79	0	0	1.89	0	TSS200
NC_027748.1-3788411	3788395	CATTCGGGTTTGGGCCGGATCTGTTTGGGTTT	9	13	16	1	24	4	3.02	5.11	5.8	0.44	9.05	1.76	intergenic
NC_027748.1-3791178	3791162	CAGCTTTCACTAGCCCGGAGATGACAATGTTG	20	0	9	0	0	0	6.72	0	3.26	0	0	0	Exon
NC_027748.1-3791716	3791700	AGCCTTGACAACGCCCGGAAGAAGAGTGCATA	0	0	0	0	86	1	0	0	0	0	32.44	0.44	Exon
NC_027748.1-3796072	3796056	ACCAGGGAGTAATCCCGGTGGTGTTCTCCACC	0	1	0	0	0	0	0	0.39	0	0	0	0	TSS1500
NC_027748.1-3796147	3796131	TGGATTAGCTATATCCGGTGCAGTCATGTACA	0	0	0	0	0	0	0	0	0	0	0	0	TSS1500
NC_027748.1-3796467	3796451	GCTCCTATAATACTCCGGTGCTAATTCAAGTT	0	0	0	0	14	0	0	0	0	0	5.28	0	TSS1500
NC_027748.1-3796910	3796894	AAGAACAGAGGGATCCGGTAGTGATCAAGGCG	0	0	0	0	0	0	0	0	0	0	0	0	intergenic
NC_027748.1-3802385	3802369	AAGAACAGAGGGATCCGGTAGTGATCACAGCT	9	10	4	0	0	0	3.02	3.93	1.45	0	0	0	intergenic
NC_027748.1-3806497	3806481	CAACAAACCAGCCACCGGGACCGAAGTAGAAG	3	10	12	13	5	17	1.01	3.93	4.35	5.78	1.89	7.46	1stExon
NC_027748.1-3806832	3806816	GCTCCATCAACTGACCGGAATCCATGGCAGAG	70	106	118	54	132	122	23.5	41.69	42.77	24.01	49.79	53.54	1stExon
NC_027748.1-3815891	3815875	TTTTTATACTCCCTCCGGATATGAATGTAAGA	10	4	18	0	0	0	3.36	1.57	6.52	0	0	0	TSS1500
NC_027748.1-3820011	3819995	ACTCGCCTATCCCGCCGGTGAAGAAGGCGGAG	0	47	19	12	35	45	0	18.49	6.89	5.34	13.2	19.75	Exon
NC_027748.1-3822797	3822781	TCATCTTCCATTCGCCGGTGATAACCATACAG	10	9	10	2	20	4	3.36	3.54	3.62	0.89	7.54	1.76	intergenic
NC_027748.1-3825694	3825678	GTGCCATGGCACCGCCGGCTACATTTCGGACC	0	0	0	0	1	0	0	0	0	0	0.38	0	intergenic
NC_027748.1-3832819	3832803	TTCAAATAAATAAACCGGCTATTAATTTAATC	0	0	1	0	0	0	0	0	0.36	0	0	0	intergenic
NC_027748.1-3834198	3834182	CACCCACCCTTTCACCGGAGAGCTTCAGCAAG	9	11	19	14	20	41	3.02	4.33	6.89	6.22	7.54	17.99	intergenic
NC_027748.1-3834392	3834376	CGCGGATCTTAAAGCCGGCCGTTCACCTTAAA	11	14	19	6	11	5	3.69	5.51	6.89	2.67	4.15	2.19	intergenic
NC_027748.1-3834467	3834451	AGAAATGTACCACGCCGGAGTCAGCCACACCG	6	1	10	4	0	4	2.01	0.39	3.62	1.78	0	1.76	intergenic
NC_027748.1-3836360	3836344	GTGAGTTCCGCCACCCGGATTCGAATCCCGGC	1	1	1	5	0	2	0.34	0.39	0.36	2.22	0	0.88	intergenic
NC_027748.1-3844929	3844913	AGATAGTTTCTCTGCCGGACAAGCTCGTGCAT	0	0	0	0	0	2	0	0	0	0	0	0.88	Exon
NC_027748.1-3847618	3847602	AAACCGAAACTTAACCGGATATTCTATCTCTT	1	0	0	0	0	0	0.34	0	0	0	0	0	TSS1500
NC_027748.1-3847697	3847681	CAGATCACAACGGACCGGTCCGATAGACCTTA	2	0	8	0	0	0	0.67	0	2.9	0	0	0	TSS1500
NC_027748.1-3847831	3847815	ACCTCGGCACCTAACCGGTTTATGTAAATGTA	53	1	27	0	0	0	17.8	0.39	9.79	0	0	0	TSS1500
NC_027748.1-3848409	3848393	ATTTCATCTTTTTGCCGGAAACTCAAACATTG	13	8	6	2	13	3	4.37	3.15	2.17	0.89	4.9	1.32	TSS1500
NC_027748.1-3850598	3850582	AGTTTGGTTCGGGACCGGTTCGGATTCTATCG	8	18	15	0	24	14	2.69	7.08	5.44	0	9.05	6.14	intergenic
NC_027748.1-3850650	3850634	AATCTTCAAAAAAACCGGTATAACTCATTGTA	0	3	1	0	2	1	0	1.18	0.36	0	0.75	0.44	TSS1500
NC_027748.1-3854577	3854561	ACCAGATACAAGGCCCGGTGACTCATCAACGT	0	0	0	0	23	10	0	0	0	0	8.68	4.39	Exon
NC_027748.1-3862767	3862751	AGGAGCTTCGCCTACCGGAAGTTGTAAGATTC	70	68	59	14	51	6	23.5	26.75	21.38	6.22	19.24	2.63	intergenic
NC_027748.1-3862899	3862883	AACTTCTTTATTGACCGGCCTGCGAGGAAAGT	143	32	56	40	136	102	48.02	12.59	20.3	17.78	51.3	44.77	intergenic
NC_027748.1-3864914	3864898	TTCTTCTTTAGTAGCCGGGGTTATCCCCTGTA	0	3	0	0	0	0	0	1.18	0	0	0	0	intergenic
NC_027748.1-3868530	3868514	TGAATCCTTTGTAACCGGCTAAATATATATGG	5	3	3	0	2	1	1.68	1.18	1.09	0	0.75	0.44	intergenic
NC_027748.1-3876005	3875989	GGATTTTGAGATGTCCGGTTTTTATCCTCTTT	0	1	0	0	0	0	0	0.39	0	0	0	0	intron
NC_027748.1-3876669	3876653	ATGCCCAACTAGTTCCGGTATTGTGGGTTGCA	0	0	0	0	0	2	0	0	0	0	0	0.88	intron
NC_027748.1-3877655	3877639	CTATAAACATATCTCCGGGTACATGCTCCACT	0	0	0	1	0	0	0	0	0	0.44	0	0	Exon
NC_027748.1-3885598	3885582	GGTTTGGGGATTGTCCGGAGCGAGACCAAAAC	0	0	0	0	0	0	0	0	0	0	0	0	Exon
NC_027748.1-3886733	3886717	AAGCGTCTTACGATCCGGCGACCCCCAAATGT	69	75	79	1	120	7	23.17	29.5	28.63	0.44	45.27	3.07	Exon
NC_027748.1-3898383	3898367	AGGAGATCTTGAAGCCGGAACCTGCATCAAAA	1	2	1	0	0	2	0.34	0.79	0.36	0	0	0.88	intron
NC_027748.1-3899219	3899203	GACACCCACAGCCACCGGTTTGAATCGCCTAG	138	138	187	57	72	84	46.34	54.28	67.77	25.34	27.16	36.87	intron
NC_027748.1-3901401	3901385	GAGCCAAATTCCTCCCGGATTACAAAAAAAAC	1	0	1	0	0	0	0.34	0	0.36	0	0	0	TSS1500
NC_027748.1-3901456	3901440	AACTACGTGTTTTGCCGGCATATGCAAACATA	19	17	30	6	39	19	6.38	6.69	10.87	2.67	14.71	8.34	TSS1500
NC_027748.1-3902127	3902111	GGAGCGGAATTGGGCCGGAGTTTAGAAAGCCC	0	37	27	0	24	36	0	14.55	9.79	0	9.05	15.8	TSS1500
NC_027748.1-3902774	3902758	CGCCCCGACCCGACCCGGATTTATGGGCAAAT	3	3	1	0	3	0	1.01	1.18	0.36	0	1.13	0	TSS1500
NC_027748.1-3903124	3903108	TGTGAAGACGGCCTCCGGAGAAAATTTGGAGA	0	9	4	0	4	0	0	3.54	1.45	0	1.51	0	1stExon
NC_027748.1-3903399	3903383	CTCCTCCCGCAACTCCGGCGATTGGGACCGCC	0	1	0	0	0	0	0	0.39	0	0	0	0	1stExon
NC_027748.1-3904113	3904097	GCTGCTGCGTACTGCCGGTAGCGAGAAGCGGA	0	38	19	0	36	28	0	14.95	6.89	0	13.58	12.29	intergenic
NC_027748.1-3907099	3907083	GGTTCTTTTCGAGTCCGGGTCGGTTCGGGTCT	39	20	28	60	26	74	13.1	7.87	10.15	26.68	9.81	32.48	intergenic
NC_027748.1-3910677	3910661	CCGCCAGTACAGATCCGGCTTCGAAACTCTCT	42	0	40	71	0	34	14.1	0	14.5	31.57	0	14.92	intergenic
NC_027748.1-3911082	3911066	GATAGTTGATTAAACCGGAAGTTCCTAGGCAC	0	0	1	0	0	0	0	0	0.36	0	0	0	intergenic
NC_027748.1-3915636	3915620	AGATCTTCTATGAACCGGAGCAGGTTTATGAC	21	1	0	7	33	6	7.05	0.39	0	3.11	12.45	2.63	Exon
NC_027748.1-3918497	3918481	TTCTTCATCTTCTCCCGGAGATCTTTTGCAAC	1	0	1	0	0	0	0.34	0	0.36	0	0	0	intergenic
NC_027748.1-3918544	3918528	TGAGGAGGCATTCACCGGCATCATTCTACAGA	1	0	1	0	0	0	0.34	0	0.36	0	0	0	intergenic
NC_027748.1-3924826	3924810	ATTTCGGGCGTAGTCCGGGCCGACTCTAGTTG	0	17	2	0	29	4	0	6.69	0.72	0	10.94	1.76	intergenic
NC_027748.1-3925014	3924998	GCGGTGCGACCGTCCCGGGCCCAATCTGTTGT	0	0	0	0	3	0	0	0	0	0	1.13	0	intergenic
NC_027748.1-3927011	3926995	AACTTACTAGTTGCCCGGTCTTGAAACGGTTG	0	0	0	18	0	22	0	0	0	8	0	9.66	Exon
NC_027748.1-3927905	3927889	ACTCTTCCCAGCCGCCGGCAAGCCTGTTGCCG	0	0	0	0	0	0	0	0	0	0	0	0	Exon
NC_027748.1-3928117	3928101	GAAGTGGTTTGACTCCGGTCAGAAATCTCCAG	0	0	0	0	0	0	0	0	0	0	0	0	1stExon
NC_027748.1-3929786	3929770	AACACCATTCACCTCCGGGTTGTCCTGTCTTG	0	0	11	0	0	1	0	0	3.99	0	0	0.44	TSS1500
NC_027748.1-3930855	3930839	ACTCTTCCCAGCCGCCGGCGAGCCTGTTGCCG	0	0	0	0	1	0	0	0	0	0	0.38	0	TSS1500
NC_027748.1-3932779	3932763	CATGATTAATGGTCCCGGTCTAAACTGGATAT	0	0	0	0	0	3	0	0	0	0	0	1.32	intergenic
NC_027748.1-3944733	3944717	TGCATATCATGCATCCGGGTACTTGTAGATTG	0	0	0	0	0	0	0	0	0	0	0	0	Exon
NC_027748.1-3950562	3950546	CCAACGAGCTTGTTCCGGGCCCAGTACTGGAA	0	24	7	0	3	0	0	9.44	2.54	0	1.13	0	Exon
NC_027748.1-3955849	3955833	GGTTGTTCCGCTATCCGGAACTGTCACTCGGG	8	0	0	3	0	2	2.69	0	0	1.33	0	0.88	intergenic
NC_027748.1-3956240	3956224	ACAACACACCCTTCCCGGAACCCCACTGACTG	1	2	3	1	2	3	0.34	0.79	1.09	0.44	0.75	1.32	intergenic
NC_027748.1-3958995	3958979	CTGATTGATTGTTCCCGGTAGCTGGAACAACT	1	4	1	3	3	0	0.34	1.57	0.36	1.33	1.13	0	TSS200
NC_027748.1-3959058	3959042	GGTTCTGAATCTGCCCGGCCGTAGCTTGTTCC	10	13	6	43	5	16	3.36	5.11	2.17	19.12	1.89	7.02	TSS200
NC_027748.1-3964485	3964469	GGCCAGCTACCACTCCGGTGCAGGCTTAGGAA	0	19	7	6	0	1	0	7.47	2.54	2.67	0	0.44	intergenic
NC_027748.1-3964553	3964537	CCATGCAATCTACTCCGGTGCATGCTGAGGTA	90	0	40	57	0	41	30.22	0	14.5	25.34	0	17.99	intergenic
NC_027748.1-3966709	3966693	GACGTCAGCGTTAACCGGAGACGGCAGCGTGT	0	0	2	0	0	0	0	0	0.72	0	0	0	1stExon
NC_027748.1-3968504	3968488	GACCGATCGGTTATCCGGGCAATTTTAAGATA	1	3	3	0	6	4	0.34	1.18	1.09	0	2.26	1.76	intergenic
NC_027748.1-3968553	3968537	TTTACTATCCTTATCCGGATCTGGGGTTCGCG	0	1	0	1	1	0	0	0.39	0	0.44	0.38	0	intergenic
NC_027748.1-3980834	3980818	TCTTGATCATTTTTCCGGTTTTGGATTGCTTC	0	0	1	0	0	0	0	0	0.36	0	0	0	Exon
NC_027748.1-3981775	3981759	GATATACCTCTACGCCGGGCCACCCGGGCCCA	1	1	1	0	1	0	0.34	0.39	0.36	0	0.38	0	TSS1500
NC_027748.1-3987976	3987960	CTGCATGTTCGTTCCCGGTGCCAGACTATAGT	61	0	25	2	0	0	20.48	0	9.06	0.89	0	0	Exon
NC_027748.1-3990167	3990151	TCAGTCTCCTTCAACCGGCAAAGAAACCTCAG	21	16	4	16	52	14	7.05	6.29	1.45	7.11	19.62	6.14	Exon
NC_027748.1-3993804	3993788	CTATTAAAATCAATCCGGATCCGCGGTCAAAC	1	0	0	0	0	0	0.34	0	0	0	0	0	intergenic
NC_027748.1-3997748	3997732	TCCAAAATAAGAATCCGGAAAAATAAATTGAA	3	8	2	1	7	2	1.01	3.15	0.72	0.44	2.64	0.88	intergenic
NC_027748.1-4001988	4001972	TTGAAACTTTTGGACCGGTTTTATTGGCCTTC	0	0	2	0	0	0	0	0	0.72	0	0	0	intergenic
NC_027748.1-4002138	4002122	GACCAAAGAATTGTCCGGTGAAACCAAGTTGG	5	2	15	8	1	3	1.68	0.79	5.44	3.56	0.38	1.32	intergenic
NC_027748.1-4010619	4010603	ATCAAGCAAAGACACCGGCTGCTGCTGTTCTT	0	0	0	0	0	0	0	0	0	0	0	0	Exon
NC_027748.1-4010947	4010931	GCTGGAACTGTTCTCCGGGTCCCACTGAATGG	0	1	0	0	0	0	0	0.39	0	0	0	0	Exon
NC_027748.1-4011294	4011278	CCCATTTGACAAAACCGGATTATGGTTAGGGA	0	16	25	0	36	13	0	6.29	9.06	0	13.58	5.71	Exon
NC_027748.1-4013645	4013629	GGATACAAAAGCTCCCGGTTGGATCCAAAGTT	0	0	0	3	0	7	0	0	0	1.33	0	3.07	TSS1500
NC_027748.1-4013826	4013810	TGGAGACATCAACACCGGTTCCTTGTGTGGAG	3	0	3	0	0	0	1.01	0	1.09	0	0	0	TSS1500
NC_027748.1-4016318	4016302	GAGGCTGACGTGGTCCGGCGTCGGAATCCATG	0	2	0	0	3	0	0	0.79	0	0	1.13	0	1stExon
NC_027748.1-4016802	4016786	TCCTACAAACTTACCCGGATCCAGAAGAATCC	22	7	5	16	8	1	7.39	2.75	1.81	7.11	3.02	0.44	TSS1500
NC_027748.1-4019258	4019242	ATGGCTTCTTCGTTCCGGATGTTGAGTATCTA	0	2	1	0	4	2	0	0.79	0.36	0	1.51	0.88	Exon
NC_027748.1-4028233	4028217	TTCGATCCGAAAATCCGGATATCCGGAGGGAC	1	0	0	0	0	0	0.34	0	0	0	0	0	TSS1500
NC_027748.1-4028292	4028276	TGGATTCGTCAAAGCCGGATCCGGATACCTTA	0	0	1	0	0	0	0	0	0.36	0	0	0	TSS1500
NC_027748.1-4029333	4029317	GAATTGATCCAGACCCGGGTGGATTCGACTCG	1	2	8	4	0	0	0.34	0.79	2.9	1.78	0	0	intergenic
NC_027748.1-4034497	4034481	GTGAACATAGGAGTCCGGGAAGCGCAGAGCTC	18	32	32	36	15	22	6.04	12.59	11.6	16.01	5.66	9.66	intergenic
NC_027748.1-4034662	4034646	GACCAATAGCCTTCCCGGTATAAAGGCAGACT	21	13	15	7	11	14	7.05	5.11	5.44	3.11	4.15	6.14	intergenic
NC_027748.1-4034950	4034934	ATAACCGTCAGGACCCGGGGACTTGTTGTTTG	0	2	0	0	0	0	0	0.79	0	0	0	0	1stExon
NC_027748.1-4047312	4047296	GGATCGTTGCGGATCCGGGTCTTTCGTATCTA	0	0	1	0	1	0	0	0	0.36	0	0.38	0	intergenic
NC_027748.1-4047389	4047373	CGGTTCGGGTCTTCCCGGGTCCGGATCGGGTC	0	4	0	2	2	1	0	1.57	0	0.89	0.75	0.44	intergenic
NC_027748.1-4047897	4047881	GTCGGGTCTTCGGTCCGGGTAAAATGCCCAGG	68	43	54	15	42	37	22.83	16.91	19.57	6.67	15.84	16.24	intergenic
NC_027748.1-4048760	4048744	TCGCCACCTTCCACCCGGATCTCAAAGCAACC	0	1	0	0	75	21	0	0.39	0	0	28.29	9.22	Exon
NC_027748.1-4052044	4052028	ACTGACATCCAGGACCGGAAAACATGTAGCAA	0	0	0	3	0	3	0	0	0	1.33	0	1.32	Exon
NC_027748.1-4055406	4055390	ATTACACATATCAGCCGGATAAGGACAAACCA	0	1	0	0	0	0	0	0.39	0	0	0	0	intron
NC_027748.1-4064114	4064098	CAGCGTTTTTAAAACCGGACCGGCTATCGAAC	0	0	0	1	0	2	0	0	0	0.44	0	0.88	intergenic
NC_027748.1-4064169	4064153	TCATTGTGGTTCGACCGGGTCTGAACAAGATT	12	0	8	3	0	4	4.03	0	2.9	1.33	0	1.76	intergenic
NC_027748.1-4065754	4065738	GACTTATATACGAACCGGAGTTTGCTGGTTCA	2	0	5	13	0	10	0.67	0	1.81	5.78	0	4.39	intergenic
NC_027748.1-4065909	4065893	CCGTCGGTTCGGTCCCGGTTTAAAAACACTGC	6	2	5	4	2	5	2.01	0.79	1.81	1.78	0.75	2.19	intergenic
NC_027748.1-4071117	4071101	ATTCCACATATTTTCCGGTCAACAAGTTCAAG	0	0	1	0	0	0	0	0	0.36	0	0	0	intergenic
NC_027748.1-4071508	4071492	CTATTTCCCATAAACCGGACGCAGCACTTGGT	0	15	15	0	0	0	0	5.9	5.44	0	0	0	intergenic
NC_027748.1-4080059	4080043	GGTAAGCCCAACCACCGGCTTAACATCTCCAT	84	55	51	59	52	52	28.21	21.63	18.48	26.23	19.62	22.82	TSS1500
NC_027748.1-4080558	4080542	TCATCAATAGCAATCCGGTTCTACATTTCACA	29	42	30	16	55	24	9.74	16.52	10.87	7.11	20.75	10.53	TSS1500
NC_027748.1-4089094	4089078	TCTTTCGCTATCAGCCGGCCTAACATCCTTCT	3	2	1	3	0	0	1.01	0.79	0.36	1.33	0	0	TSS200
NC_027748.1-4089279	4089263	CGCCCTTCCTATCTCCGGCGACGGTGACGCTG	0	3	3	2	1	4	0	1.18	1.09	0.89	0.38	1.76	1stExon
NC_027748.1-4089381	4089365	TGTTCCTCCTTGCACCGGGGATAGAGGAAGCC	61	61	63	71	82	93	20.48	23.99	22.83	31.57	30.93	40.82	1stExon
NC_027748.1-4089693	4089677	AGGTAACATGTTTTCCGGTGAGATTCCGGAGT	14	10	17	5	8	10	4.7	3.93	6.16	2.22	3.02	4.39	1stExon
NC_027748.1-4090981	4090965	CGTTACAATGTTCACCGGGAAAATACCTCCGT	5	5	7	0	2	0	1.68	1.97	2.54	0	0.75	0	Exon
NC_027748.1-4091840	4091824	TGAACAGTTATGACCCGGGTTCACTCAGGAGA	1	0	0	0	1	0	0.34	0	0	0	0.38	0	intron
NC_027748.1-4098755	4098739	CCAGCTAACTACCTCCGGCAAGGGAAAGGAGC	0	0	0	0	0	0	0	0	0	0	0	0	TSS1500
NC_027748.1-4110306	4110290	ATCTGGCTAGTAATCCGGTCGCAGCTCAACAG	83	59	82	35	98	69	27.87	23.21	29.72	15.56	36.97	30.28	Exon
NC_027748.1-4110358	4110342	TCCTGGTGCCTTTCCCGGTTCCATACCCTCAG	1	0	9	0	0	0	0.34	0	3.26	0	0	0	Exon
NC_027748.1-4115347	4115331	TCTTATTGGCAACCCCGGTTTAAAGCCTATGC	4	0	9	0	0	0	1.34	0	3.26	0	0	0	TSS1500
NC_027748.1-4115407	4115391	AAGCGTCTTCCGCCCCGGAAGAGTTACGCACG	1	3	1	0	7	0	0.34	1.18	0.36	0	2.64	0	TSS1500
NC_027748.1-4124617	4124601	ACCCGTAATGTACACCGGAACTTAGAGACCAG	26	0	8	0	0	0	8.73	0	2.9	0	0	0	TSS1500
NC_027748.1-4124652	4124636	CCCCACGGCTAAGACCGGTCTCCTTGGTGGAG	39	17	73	39	64	79	13.1	6.69	26.46	17.34	24.14	34.67	TSS1500
NC_027748.1-4135808	4135792	AGAGAGTGAGCAAACCGGCGATGGAGTCCTTT	1	0	9	2	0	0	0.34	0	3.26	0.89	0	0	intergenic
NC_027748.1-4135939	4135923	TTCTGCAGGTTTCGCCGGTTGGCGTGAAGGGC	5	0	26	3	0	2	1.68	0	9.42	1.33	0	0.88	intergenic
NC_027748.1-4139916	4139900	TCTATGACTCGAACCCGGGTTATTGAGATCTA	10	5	1	1	3	0	3.36	1.97	0.36	0.44	1.13	0	intron
NC_027748.1-4151193	4151177	AAGCCGTAAAATCGCCGGAAAAGTGTAATCTA	0	0	0	0	0	0	0	0	0	0	0	0	intergenic
NC_027748.1-4155619	4155603	TCATCGACAAAGAACCGGAGGATGCTCGCGTT	0	0	0	0	0	0	0	0	0	0	0	0	intergenic
NC_027748.1-4155744	4155728	TATTCACGTGTGATCCGGGCAGAACAACATCT	0	0	0	0	0	0	0	0	0	0	0	0	intergenic
NC_027748.1-4171267	4171251	AGAAACAGATGCATCCGGGGATGCAGAAACCT	2	0	0	0	0	0	0.67	0	0	0	0	0	Exon
NC_027748.1-4174936	4174920	ATGAGTTGACTGTTCCGGAGAGAGGGTTGGTT	0	0	0	0	0	0	0	0	0	0	0	0	TSS1500
NC_027748.1-4178044	4178028	ACGTAGACGCTGATCCGGTAGGCTTTGCTGAC	0	42	47	91	62	114	0	16.52	17.03	40.46	23.39	50.03	intergenic
NC_027748.1-4178280	4178264	GTTACTCTCGATGCCCGGGGAGACAGGTGCTT	0	35	6	65	102	53	0	13.77	2.17	28.9	38.48	23.26	intergenic
NC_027748.1-4178985	4178969	CCCCAATAAGCTCTCCGGATTGTTTGCTATGC	0	11	3	1	15	10	0	4.33	1.09	0.44	5.66	4.39	TSS1500
NC_027748.1-4179183	4179167	TTTACACAAAGAGACCGGTAGCTTGAAGCATG	0	2	0	0	0	0	0	0.79	0	0	0	0	TSS1500
NC_027748.1-4188647	4188631	TGTCCAGCATGAAACCGGTGTTGGAAGCAAAC	60	41	54	0	57	18	20.15	16.13	19.57	0	21.5	7.9	1stExon
NC_027748.1-4190544	4190528	GGCGTCCGCTTCCACCGGAAGATGACGACGGC	1	0	0	0	0	0	0.34	0	0	0	0	0	1stExon
NC_027748.1-4193050	4193034	ACTAAGCAGTAGGCCCGGGCGTTCGGGGCCGT	0	0	0	0	0	0	0	0	0	0	0	0	TSS200
NC_027748.1-4193827	4193811	CTTCTAACATGAAACCGGAACCAAACATTGGG	0	0	0	0	0	0	0	0	0	0	0	0	TSS1500
NC_027748.1-4194246	4194230	CGGTTCGGTTTCTTCCGGATTTGATTTGGATC	0	0	0	0	0	0	0	0	0	0	0	0	TSS1500
NC_027748.1-4194626	4194610	CAGTTTTGGTTTTTCCGGTTTGGGTTTAAGTA	0	0	0	0	0	0	0	0	0	0	0	0	intergenic
NC_027748.1-4195893	4195877	GTCTTCTACCGCGCCCGGTGGAGCCACTGAAG	0	0	4	0	0	0	0	0	1.45	0	0	0	intergenic
NC_027748.1-4196169	4196153	CATCTCTGCTGTAACCGGTGGTAGCCCACCTT	81	48	88	62	83	81	27.2	18.88	31.89	27.56	31.31	35.55	TSS1500
NC_027748.1-4197103	4197087	TGAATTCCGTCCCACCGGTCTCTTCCAATCAC	0	1	0	0	0	0	0	0.39	0	0	0	0	TSS1500
NC_027748.1-4197615	4197599	AGACGCATGTACAGCCGGTTAAAGCAGCGAAT	15	0	6	14	1	5	5.04	0	2.17	6.22	0.38	2.19	TSS1500
NC_027748.1-4198621	4198605	CTATGGAATTTCCACCGGCTTTCAGAAATCTG	54	13	28	26	23	22	18.13	5.11	10.15	11.56	8.68	9.66	1stExon
NC_027748.1-4199283	4199267	CAAAGTCTTTGCTCCCGGTTTCTTTGGAGTGG	0	0	0	0	0	0	0	0	0	0	0	0	intron
NC_027748.1-4199782	4199766	CGGGATGGGCCCTTCCGGGTGCTCGTTCACCT	46	78	71	47	64	47	15.45	30.68	25.73	20.9	24.14	20.63	TSS1500
NC_027748.1-4204075	4204059	AATCGCAAGGGAGACCGGTTCTCGAATTGAAA	0	0	0	0	0	0	0	0	0	0	0	0	intergenic
NC_027748.1-4204194	4204178	TGCTAACAATAATCCCGGTGCAGTCATCTCTC	0	0	0	0	0	0	0	0	0	0	0	0	intergenic
NC_027748.1-4205244	4205228	GAAGCTTATCAACACCGGGAAATCAGCGACTA	0	0	0	0	14	2	0	0	0	0	5.28	0.88	intergenic
NC_027748.1-4205366	4205350	TTTGAGATATTACACCGGTGTCTGTTACGTTA	0	0	0	0	0	0	0	0	0	0	0	0	intergenic
NC_027748.1-4205615	4205599	GGAGAGGGGTTGTACCGGTTTCGTGGAATGGA	4	18	10	11	23	3	1.34	7.08	3.62	4.89	8.68	1.32	intergenic
NC_027748.1-4208287	4208271	ATATTAGTAACAATCCGGTTTTTCATGAGCGA	0	0	0	0	0	0	0	0	0	0	0	0	intergenic
NC_027748.1-4210898	4210882	TGATTACAGTAAACCCGGCTACATATTCATGG	0	23	2	0	5	2	0	9.05	0.72	0	1.89	0.88	intergenic
NC_027748.1-4226609	4226593	CTTCAGTATAACCTCCGGCGCGACGTACGCCG	0	0	0	0	0	14	0	0	0	0	0	6.14	1stExon
NC_027748.1-4227309	4227293	TCCTCGACGTGTTTCCGGTGGCAGTTCCTGCC	0	0	0	0	2	0	0	0	0	0	0.75	0	1stExon
NC_027748.1-4230403	4230387	CATGGACTCCCATCCCGGATTTGTGGCCGCTA	0	0	1	1	0	0	0	0	0.36	0.44	0	0	intergenic
NC_027748.1-4230911	4230895	TTTCCATACGGACACCGGCGTGGAGTTTTTGG	22	24	19	6	14	6	7.39	9.44	6.89	2.67	5.28	2.63	intergenic
NC_027748.1-4231813	4231797	ATCGGGGACAGTCTCCGGACCCGAAGAACCGG	4	1	0	2	2	5	1.34	0.39	0	0.89	0.75	2.19	intergenic
NC_027748.1-4233084	4233068	TCAAATACATCAATCCGGTACATCGACATTCT	0	1	1	0	0	0	0	0.39	0.36	0	0	0	intergenic
NC_027748.1-4234754	4234738	TCTTGAGTAAATATCCGGCAAGTCTAACCTTG	2	3	1	0	3	0	0.67	1.18	0.36	0	1.13	0	intergenic
NC_027748.1-4239337	4239321	GGCGCTTGCTGGTTCCGGTTCTATTACATGAT	0	0	0	0	0	0	0	0	0	0	0	0	intergenic
NC_027748.1-4243011	4242995	ATATAATCAAACGACCGGTCTTATTTATTCAC	16	5	10	1	8	1	5.37	1.97	3.62	0.44	3.02	0.44	intron
NC_027748.1-4248491	4248475	AACTTCAATATCTCCCGGTTTGGTTTACAGAG	5	10	14	9	19	9	1.68	3.93	5.07	4	7.17	3.95	intron
NC_027748.1-4262350	4262334	TATGATAAGTGGTACCGGAATGAGACCTGGAG	4	0	11	0	0	0	1.34	0	3.99	0	0	0	Exon
NC_027748.1-4263101	4263085	TCTCTAACGAAGAACCGGGTTTGGTCAATGGT	77	2	44	33	0	1	25.85	0.79	15.95	14.67	0	0.44	intron
NC_027748.1-4278293	4278277	CTTTTATCCGAGATCCGGATTTGAACCGAGAT	0	1	3	6	2	1	0	0.39	1.09	2.67	0.75	0.44	TSS1500
NC_027748.1-4278332	4278316	GAAAATCCGGATATCCGGAGGGGCCGAATCCA	0	0	0	0	0	0	0	0	0	0	0	0	TSS1500
NC_027748.1-4285028	4285012	GCATTTATGCTGTACCGGGTTGATGTGACTGG	22	0	19	0	0	0	7.39	0	6.89	0	0	0	TSS1500
NC_027748.1-4286329	4286313	ATTTGTAACACAGGCCGGTGTAAAGACACTGT	0	0	0	4	0	0	0	0	0	1.78	0	0	Exon
NC_027748.1-4292762	4292746	GGAGTATTGTCCATCCGGATCTGCTAAGTGTA	14	68	42	10	36	14	4.7	26.75	15.22	4.45	13.58	6.14	intergenic
NC_027748.1-4294142	4294126	GATTTGAATTAGCGCCGGTTTACTGTTGATCA	0	0	0	0	21	1	0	0	0	0	7.92	0.44	intergenic
NC_027748.1-4297562	4297546	GCATCTATGCTGTACCGGGTTGATGTGACTGG	34	29	46	0	43	36	11.42	11.41	16.67	0	16.22	15.8	TSS1500
NC_027748.1-4298125	4298109	ACTTGCAACACAGGCCGGTGTGAAGACACTGT	65	98	140	49	130	138	21.83	38.55	50.74	21.78	49.04	60.57	Exon
NC_027748.1-4310044	4310028	ATTGCTTTTGAGGTCCGGTATGAAGTAGACAT	4	10	1	2	4	0	1.34	3.93	0.36	0.89	1.51	0	intergenic
NC_027748.1-4312602	4312586	ACGACGCGTTGGATCCGGCTCTAAAGGCCTTG	0	0	0	0	1	0	0	0	0	0	0.38	0	1stExon
NC_027748.1-4315329	4315313	CTCTTTGAAAGATTCCGGAGCTCTGTGTGTGC	5	9	16	1	5	2	1.68	3.54	5.8	0.44	1.89	0.88	Exon
NC_027748.1-4315544	4315528	GGCACTGTTGAGTTCCGGAAGTGCATCCGAGT	0	0	0	26	0	11	0	0	0	11.56	0	4.83	Exon
NC_027748.1-4315951	4315935	GATCACCTCCCGATCCGGCCTACATACATCGT	11	0	9	0	0	0	3.69	0	3.26	0	0	0	Exon
NC_027748.1-4323442	4323426	TGTGAAGCCCTGTTCCGGCGGTGGTAGGTAGC	5	2	1	0	0	0	1.68	0.79	0.36	0	0	0	TSS1500
NC_027748.1-4324653	4324637	ATTCCTCATCATCGCCGGCGGCAATAGACTTG	0	0	0	0	1	0	0	0	0	0	0.38	0	1stExon
NC_027748.1-4330301	4330285	AGTTCCATGATCCACCGGTATGGTTTCGAACC	0	0	0	7	0	0	0	0	0	3.11	0	0	Exon
NC_027748.1-4330761	4330745	AAGCTGGGTATCAACCGGAGACTGAGTTGGCG	0	0	0	0	0	0	0	0	0	0	0	0	Exon
NC_027748.1-4330883	4330867	CCAGGAACCGAAATCCGGATCATAAAGAATCT	0	0	0	0	0	0	0	0	0	0	0	0	Exon
NC_027748.1-4331749	4331733	GGGAGGATCTGCATCCGGCGAAAGAATCACCT	1	0	0	0	2	0	0.34	0	0	0	0.75	0	TSS1500
NC_027748.1-4334199	4334183	CCCATCAGAGGAAGCCGGAGGAAAAGAAATAA	0	0	0	0	2	0	0	0	0	0	0.75	0	Exon
NC_027748.1-4335044	4335028	GGGCTAGGAAGATGCCGGGGACGCCTGGAACG	0	1	0	42	97	97	0	0.39	0	18.67	36.59	42.57	Exon
NC_027748.1-4336810	4336794	GAGTTTCGCTCCCACCGGTTGCTGCTTCAGCA	0	0	0	0	0	0	0	0	0	0	0	0	Exon
NC_027748.1-4339006	4338990	ACTAATAATACAATCCGGTTTAAAGACAACGC	4	0	1	1	1	0	1.34	0	0.36	0.44	0.38	0	TSS1500
NC_027748.1-4344519	4344503	TGGAGTACTGTAATCCGGAGTCTCCCCTTCAC	3	0	0	1	0	0	1.01	0	0	0.44	0	0	TSS1500
NC_027748.1-4359776	4359760	AAAATTATTTTTTTCCGGGAAGGTGAACAACT	0	4	0	0	0	0	0	1.57	0	0	0	0	intergenic
NC_027748.1-4360102	4360086	CAGTTATTTTTTTTCCGGGAAGGTGAACAACT	10	13	4	2	14	4	3.36	5.11	1.45	0.89	5.28	1.76	intergenic
NC_027748.1-4360995	4360979	TGTATTGAGGAACCCCGGAGTAAACCAGTAGA	16	27	16	0	16	0	5.37	10.62	5.8	0	6.04	0	intergenic
NC_027748.1-4374948	4374932	TTTCTATAATTTAACCGGCCATACAGTATTTA	3	0	0	0	0	0	1.01	0	0	0	0	0	TSS1500
NC_027748.1-4375881	4375865	AGGGGGGGCCAGTACCGGTGCTGGATGAGCCA	73	40	63	31	43	36	24.51	15.73	22.83	13.78	16.22	15.8	TSS1500
NC_027748.1-4378919	4378903	GCCGAGGAGACATTCCGGAGGCAACTCTGTCC	0	7	0	0	0	0	0	2.75	0	0	0	0	1stExon
NC_027748.1-4381700	4381684	GTTTAGGTCAAAGGCCGGGACTTTGAAAGTGC	0	2	0	0	0	0	0	0.79	0	0	0	0	TSS1500
NC_027748.1-4385959	4385943	GGACAGACCTTGAACCGGCCTTGAAAGCTCTG	0	0	0	1	0	0	0	0	0	0.44	0	0	Exon
NC_027748.1-4390952	4390936	GGTCCCTGCAGTTGCCGGCATAGATCAATCAC	9	14	15	11	8	15	3.02	5.51	5.44	4.89	3.02	6.58	TSS1500
NC_027748.1-4402044	4402028	CGGAGGAGGAGCTACCGGAGGAGGCACATGAG	5416	6885	8647	2270	7228	5714	1818.55	2708.14	3133.82	1009.21	2726.63	2507.81	intergenic
NC_027748.1-4402163	4402147	GAGCTGAAGAAGGACCGGGAAGTGAAGACGGG	513	1432	1540	975	1396	1908	172.25	563.26	558.12	433.47	526.62	837.4	intergenic
NC_027748.1-4408464	4408448	TTTTTAAACCCGACCCGGACACTGAATCGGAC	10	6	5	12	3	0	3.36	2.36	1.81	5.34	1.13	0	intergenic
NC_027748.1-4413536	4413520	ATTTATTGGTTCAACCGGTATGGGTTTTAGTG	4	3	7	2	12	4	1.34	1.18	2.54	0.89	4.53	1.76	intergenic
NC_027748.1-4417713	4417697	ACAATTCGATGTAACCGGCTCTGGGTTAAAGC	5	1	1	2	0	0	1.68	0.39	0.36	0.89	0	0	intergenic
NC_027748.1-4417980	4417964	CCCAAGACAGCGGACCGGGAATACACCAGGTG	0	24	8	24	8	18	0	9.44	2.9	10.67	3.02	7.9	intergenic
NC_027748.1-4418072	4418056	CAATCTCGATGTTACCGGTTTCAACTTTGGAT	0	0	0	2	0	0	0	0	0	0.89	0	0	intergenic
NC_027748.1-4423878	4423862	CATGTCATTCTAACCCGGGTTTGATCCTTTTC	0	2	1	0	4	4	0	0.79	0.36	0	1.51	1.76	TSS1500
NC_027748.1-4424678	4424662	AGTAATGCTGAACTCCGGGAAGCATATCTGTA	0	12	6	0	2	1	0	4.72	2.17	0	0.75	0.44	TSS1500
NC_027748.1-4432347	4432331	TCTACTTCGGTTAACCGGTTACTGCAAAACTT	40	5	10	10	11	6	13.43	1.97	3.62	4.45	4.15	2.63	Exon
NC_027748.1-4432504	4432488	CTGTTGTAGCAAAACCGGCATTGGACTGGAAC	0	36	9	1	0	0	0	14.16	3.26	0.44	0	0	Exon
NC_027748.1-4432800	4432784	GCTTGAGCTCATAACCGGATTGAGAGCTCAGT	0	233	140	0	67	45	0	91.65	50.74	0	25.27	19.75	Exon
NC_027748.1-4435065	4435049	TTTGTGGTGGTGGTCCGGGAGACTTGTGTGAT	0	5	0	0	0	0	0	1.97	0	0	0	0	intergenic
NC_027748.1-4436210	4436194	ATCGCATTCCGACGCCGGTGGAGCAAGAGCTC	21	27	33	105	21	83	7.05	10.62	11.96	46.68	7.92	36.43	intergenic
NC_027748.1-4436317	4436301	CTTCAAGTCCTCTTCCGGATCTGACGCCGTCG	0	3	0	1	4	0	0	1.18	0	0.44	1.51	0	intergenic
NC_027748.1-4436366	4436350	TCGGTCGCAGCTCACCGGAACTGTTCTTTTCT	2	5	4	0	2	0	0.67	1.97	1.45	0	0.75	0	intergenic
NC_027748.1-4436839	4436823	CTCCAGTGCACAATCCGGCTCCGCCTTGTGGT	7	7	11	3	9	16	2.35	2.75	3.99	1.33	3.4	7.02	intergenic
NC_027748.1-4438037	4438021	GTCAATTGTTTTAACCGGTTTTATCAATCAAA	0	0	0	0	0	0	0	0	0	0	0	0	intergenic
NC_027748.1-4441901	4441885	AGCAAATGCATACGCCGGGAAGTTACGAGACG	43	34	42	45	56	74	14.44	13.37	15.22	20.01	21.12	32.48	intergenic
NC_027748.1-4442150	4442134	GCTTCAGATTAGATCCGGATTTAGGCTTGAGT	30	20	23	23	13	17	10.07	7.87	8.34	10.23	4.9	7.46	intergenic
NC_027748.1-4449694	4449678	CTCCTAAATTTAATCCGGATTGATTCTGGCGT	18	16	39	2	28	16	6.04	6.29	14.13	0.89	10.56	7.02	intergenic
NC_027748.1-4454076	4454060	CGGTGGAGGTGGTTCCGGGTCCGGAGCTGGTG	0	0	0	0	0	1	0	0	0	0	0	0.44	1stExon
NC_027748.1-4454223	4454207	CGCGGGGTCACGTGCCGGGTCTGGTTCGGGCG	0	1	0	0	0	0	0	0.39	0	0	0	0	1stExon
NC_027748.1-4456823	4456807	GGGTCGATCAGGAGCCGGATCATCTGCTGGTT	1	0	0	0	0	0	0.34	0	0	0	0	0	1stExon
NC_027748.1-4460547	4460531	CCTCGCCGCTCAGGCCGGGGTTCGATACGCGC	1	0	0	0	0	0	0.34	0	0	0	0	0	1stExon
NC_027748.1-4472789	4472773	AAGTTATCTCCTTACCGGTTTTTTTTCGTCAA	0	2	0	0	5	0	0	0.79	0	0	1.89	0	TSS1500
NC_027748.1-4472997	4472981	AGAATTGTGGGTCGCCGGTGAACGTCTTTGCC	3	7	1	0	3	2	1.01	2.75	0.36	0	1.13	0.88	TSS1500
NC_027748.1-4474413	4474397	TGGTGAAACTATCCCCGGAAAGGCTTACAAGG	0	0	0	0	0	0	0	0	0	0	0	0	1stExon
NC_027748.1-4481502	4481486	TGGAAGCTAACTTGCCGGCTCTAGTGCCGTTT	1	0	0	0	0	0	0.34	0	0	0	0	0	intergenic
NC_027748.1-4481586	4481570	CTCCATTTCAGGAACCGGTTCAAGCTCAAGCT	33	24	37	45	23	58	11.08	9.44	13.41	20.01	8.68	25.46	intergenic
NC_027748.1-4482693	4482677	CTGAAGATAGTACTCCGGTACATCAAAGGCAC	13	4	4	6	4	2	4.37	1.57	1.45	2.67	1.51	0.88	intergenic
NC_027748.1-4504129	4504113	CAGTCACAGTTTTACCGGTACAGGGGTGAGGC	2	0	0	0	0	0	0.67	0	0	0	0	0	Exon
NC_027748.1-4504162	4504146	CGGGGTTACGAGGTCCGGTGCATGTCACATGG	0	0	0	0	2	0	0	0	0	0	0.75	0	Exon
NC_027748.1-4515377	4515361	GCATTTTCGTTCTTCCGGCGACGATATATTAT	1	0	0	0	0	0	0.34	0	0	0	0	0	Exon
NC_027748.1-4520330	4520314	AATTGAAGCCCAATCCGGCAGTGACGTGGCAA	1	0	0	0	0	0	0.34	0	0	0	0	0	TSS1500
NC_027748.1-4525495	4525479	TATATTATAAAAATCCGGCTACTTATTTGGTT	0	0	0	0	0	0	0	0	0	0	0	0	intron
NC_027748.1-4525597	4525581	GATTTTTTTCGGTTCCGGATAAATGTGCCCAG	28	0	6	8	9	10	9.4	0	2.17	3.56	3.4	4.39	intron
NC_027748.1-4527227	4527211	CAATGGAGGCAGAACCGGTTTCTTCAACTCGA	0	3	0	0	0	0	0	1.18	0	0	0	0	Exon
NC_027748.1-4532207	4532191	AACACCATAAAGAACCGGATATACTAACGAAT	21	0	3	1	0	2	7.05	0	1.09	0.44	0	0.88	intergenic
NC_027748.1-4535489	4535473	ACACCCATGGTGTTCCGGGGACATGGAAAACT	0	18	20	0	0	0	0	7.08	7.25	0	0	0	Exon
NC_027748.1-4535551	4535535	AGGCTGAGGTTGAACCGGGAAACGTAAGCCCG	8	0	1	0	1	0	2.69	0	0.36	0	0.38	0	Exon
NC_027748.1-4543736	4543720	GTCGCCGACGAGAACCGGGTTTCTTTTCCGGG	0	0	0	0	2	0	0	0	0	0	0.75	0	1stExon
NC_027748.1-4543842	4543826	CCGTTTTGGTGTAACCGGGGATTAACATAAGA	0	0	0	0	0	0	0	0	0	0	0	0	1stExon
NC_027748.1-4543877	4543861	CCGGTTAACCGGAACCGGTACAGGTCGATAAC	0	0	0	0	5	10	0	0	0	0	1.89	4.39	1stExon
NC_027748.1-4544010	4543994	GCCTCCCGCATGACCCGGCTTACGCTCGGGTC	0	0	10	38	0	0	0	0	3.62	16.89	0	0	1stExon
NC_027748.1-4544096	4544080	TTGCTGCTGCTGCTCCGGGCAACCGCGCCGCT	9	0	0	0	1	0	3.02	0	0	0	0.38	0	1stExon
NC_027748.1-4545749	4545733	GGGTTCTTGGATATCCGGACGTCGGATATCCT	0	17	12	9	0	3	0	6.69	4.35	4	0	1.32	TSS1500
NC_027748.1-4547254	4547238	AATATAAAAAGTAACCGGATAAGATCATCTCC	0	0	0	0	0	0	0	0	0	0	0	0	intergenic
NC_027748.1-4556572	4556556	CAACGACGGCGACGCCGGAGCTTTTGTCCATC	20	82	64	46	56	66	6.72	32.25	23.19	20.45	21.12	28.97	TSS1500
NC_027748.1-4561568	4561552	CCGTCTCTCCTTCGCCGGGGTATCCATAACAC	12	8	8	13	3	16	4.03	3.15	2.9	5.78	1.13	7.02	intergenic
NC_027748.1-4561829	4561813	GCTCGGTGCGTTCGCCGGCTATAGGCAAACTG	49	31	47	39	36	68	16.45	12.19	17.03	17.34	13.58	29.84	intergenic
NC_027748.1-4566059	4566043	TCATTAACTTCATTCCGGGTATGCACATCAGC	6	12	13	5	17	2	2.01	4.72	4.71	2.22	6.41	0.88	Exon
NC_027748.1-4570016	4570000	CTTGTGTCAGCAATCCGGGGTTAAGGTTAGTA	0	0	0	0	0	0	0	0	0	0	0	0	TSS1500
NC_027748.1-4571243	4571227	GGAGTAGATGATCGCCGGAATCAACCAAATCG	28	13	26	0	39	18	9.4	5.11	9.42	0	14.71	7.9	1stExon
NC_027748.1-4572113	4572097	GACCCAAACCGATTCCGGCCTGAAGAAGAGGA	50	17	26	77	39	38	16.79	6.69	9.42	34.23	14.71	16.68	Exon
NC_027748.1-4572162	4572146	GTGCAGGCCTTGTTCCGGGTTTGTAAGTCTTT	8	2	1	3	3	3	2.69	0.79	0.36	1.33	1.13	1.32	intron
NC_027748.1-4573288	4573272	AGCATTTGTAGTAGCCGGGAGGAAGTTGGTTG	17	11	11	3	18	15	5.71	4.33	3.99	1.33	6.79	6.58	Exon
NC_027748.1-4574360	4574344	AGGTCTATGTTTTGCCGGGTCATTTAGACCTC	15	9	18	18	21	17	5.04	3.54	6.52	8	7.92	7.46	intron
NC_027748.1-4575250	4575234	GGTCCAACGGAACTCCGGTGAGGTGGGCTCAT	4	7	2	0	3	0	1.34	2.75	0.72	0	1.13	0	Exon
NC_027748.1-4576146	4576130	AGTGTGGGGGTTCGCCGGCAGCTTCAGATGCA	81	60	65	81	39	60	27.2	23.6	23.56	36.01	14.71	26.33	intergenic
NC_027748.1-4581039	4581023	CAACGGCGATAGCTCCGGAAAATCAATTTCAT	0	1	0	0	0	0	0	0.39	0	0	0	0	TSS1500
NC_027748.1-4582306	4582290	CAAATCTTCTGGATCCGGTTTCCAATCAAACC	0	0	0	0	0	0	0	0	0	0	0	0	1stExon
NC_027748.1-4584580	4584564	TGTGGCTGTTTATGCCGGTAGCTTCCATAAAG	0	0	2	0	0	0	0	0	0.72	0	0	0	1stExon
NC_027748.1-4587553	4587537	ATTCTTTTCATGTTCCGGTTTCAATTATTTTG	0	0	0	1	0	0	0	0	0	0.44	0	0	intergenic
NC_027748.1-4590581	4590565	TTCTTTTAGGTAAGCCGGAAGATATGGTTACC	0	0	0	0	2	0	0	0	0	0	0.75	0	intergenic
NC_027748.1-4590677	4590661	AACATTTATGGAGGCCGGAATTGACAAGACCA	0	0	0	8	0	0	0	0	0	3.56	0	0	intergenic
NC_027748.1-4592353	4592337	CATAATATACTAGGCCGGTCCGCCCTACGGGC	13	17	7	7	5	5	4.37	6.69	2.54	3.11	1.89	2.19	intergenic
NC_027748.1-4597957	4597941	ACCACTTTTTGCATCCGGTTGCTGTTGACCAA	13	16	14	2	0	0	4.37	6.29	5.07	0.89	0	0	intergenic
NC_027748.1-4602890	4602874	CTCTCGCACTTTACCCGGTCTTCCTCATGTAT	0	0	0	0	6	0	0	0	0	0	2.26	0	Exon
NC_027748.1-4607265	4607249	CGCTGGCGATGGACCCGGAGAGGAAGAAACGG	0	0	0	5	0	0	0	0	0	2.22	0	0	1stExon
NC_027748.1-4607919	4607903	AGGCGGAGATTACCCCGGCTGATGTTAGTGAG	1	0	0	0	0	0	0.34	0	0	0	0	0	1stExon
NC_027748.1-4610696	4610680	ATTTTTACCAGCCTCCGGAAGCATCTTGCATG	1	5	0	0	0	0	0.34	1.97	0	0	0	0	intergenic
NC_027748.1-4612277	4612261	AGGCGGAGATTACTCCGGCTGATGTTAGTGAG	0	0	1	0	0	0	0	0	0.36	0	0	0	intergenic
NC_027748.1-4613115	4613099	TATGTCTCCACCGACCGGTTTTGTCTCCGGCG	0	0	0	0	1	0	0	0	0	0	0.38	0	intergenic
NC_027748.1-4613158	4613142	TTATTGATGGTCGTCCGGCTGTTTCTGGTGTC	1	1	1	5	0	0	0.34	0.39	0.36	2.22	0	0	intergenic
NC_027748.1-4613607	4613591	GTGTCTTCAGATTGCCGGGGGATCGAACACAT	92	58	81	92	119	98	30.89	22.81	29.36	40.9	44.89	43.01	intergenic
NC_027748.1-4613912	4613896	ATGGGTCAATTGATCCGGGTGAAATTTTTATA	0	0	0	0	0	0	0	0	0	0	0	0	intergenic
NC_027748.1-4616078	4616062	CACTGGAGCACGAACCGGTCTTGGTAAGCACT	116	18	89	207	133	208	38.95	7.08	32.26	92.03	50.17	91.29	TSS1500
NC_027748.1-4620664	4620648	GTTCTACGAGGCCTCCGGTCAGCAGGAGACGG	0	0	0	0	0	0	0	0	0	0	0	0	1stExon
NC_027748.1-4627862	4627846	ACGTCAGTCCACTTCCGGCAATGTCAAACTCC	36	0	31	34	29	93	12.09	0	11.23	15.12	10.94	40.82	Exon
NC_027748.1-4631516	4631500	TTTGATCCGCACGCCCGGCGGGTGTAAATATG	2	5	2	1	3	0	0.67	1.97	0.72	0.44	1.13	0	intergenic
NC_027748.1-4643581	4643565	CTGTTTCGACTGTGCCGGTTTTAAAACTAGTT	0	0	0	0	0	0	0	0	0	0	0	0	intergenic
NC_027748.1-4652235	4652219	GGCTCGAGTAAGTACCGGAACCTGTGTGAGGT	0	0	0	0	1	0	0	0	0	0	0.38	0	Exon
NC_027748.1-4654245	4654229	GCATTTCCGTCTGTCCGGGTCTGATATATATG	6	5	6	3	11	2	2.01	1.97	2.17	1.33	4.15	0.88	intergenic
NC_027748.1-4654562	4654546	TGCACGCCCGTAATCCGGAATGTTCAGAGCCT	21	21	24	6	29	34	7.05	8.26	8.7	2.67	10.94	14.92	intergenic
NC_027748.1-4654955	4654939	ACTCAGGAAGTAACCCGGAAGGGACAAATATT	6	5	9	2	3	0	2.01	1.97	3.26	0.89	1.13	0	intergenic
NC_027748.1-4658851	4658835	CTCTCGCAAAGAATCCGGGACCTCAAGGAAAG	48	36	49	24	44	43	16.12	14.16	17.76	10.67	16.6	18.87	intergenic
NC_027748.1-4661747	4661731	GGGAACACTTTCTTCCGGATTGTTGGCTAGAT	2	2	3	3	4	0	0.67	0.79	1.09	1.33	1.51	0	intergenic
NC_027748.1-4664522	4664506	TCGCCAAGTAGCGACCGGTCCACGAACGAGCT	19	34	38	36	19	38	6.38	13.37	13.77	16.01	7.17	16.68	intergenic
NC_027748.1-4673998	4673982	ATGTTAAACTAAGTCCGGTTTATCTAATGATT	15	16	35	1	17	4	5.04	6.29	12.68	0.44	6.41	1.76	intergenic
NC_027748.1-4681969	4681953	GGTTTAAGTTGGTTCCGGTTCGAGACGATTGG	12	0	4	0	14	2	4.03	0	1.45	0	5.28	0.88	intergenic
NC_027748.1-4685214	4685198	ATTAGTGAACTGCACCGGGTGAGGTTTGTGTA	2	0	4	0	0	0	0.67	0	1.45	0	0	0	intergenic
NC_027748.1-4685295	4685279	AGTTGTAACCGATACCGGATTCCCGGTTCGGG	0	2	0	0	0	1	0	0.79	0	0	0	0.44	intergenic
NC_027748.1-4692332	4692316	CCAGTCTGCTCTCACCGGAGAGTCCCTCCCTG	0	0	0	0	1	0	0	0	0	0	0.38	0	Exon
NC_027748.1-4692428	4692412	CATTGTCATCGCCACCGGTGTCCACACTTTCT	0	0	0	1	5	5	0	0	0	0.44	1.89	2.19	Exon
NC_027748.1-4699068	4699052	GGTACGTAGCTCAACCGGTCGACTAAGGTGCA	0	0	0	13	0	0	0	0	0	5.78	0	0	TSS1500
NC_027748.1-4700055	4700039	ACTGGCTATCTGAACCGGCAGGTCCTGGTACT	22	51	21	3	29	3	7.39	20.06	7.61	1.33	10.94	1.32	intergenic
NC_027748.1-4707888	4707872	GATCCGAATAGAATCCGGATCTCGGATAAAAG	2	0	0	4	6	4	0.67	0	0	1.78	2.26	1.76	intergenic
NC_027748.1-4711413	4711397	GTCCCAAAAAAGTGCCGGATTTTTAATAATGG	0	0	0	0	6	1	0	0	0	0	2.26	0.44	intergenic
NC_027748.1-4714616	4714600	TCTTTGCGTCCTCACCGGGCCATACATGATTC	86	52	39	53	34	3	28.88	20.45	14.13	23.56	12.83	1.32	TSS1500
NC_027748.1-4715599	4715583	AATAAAAACAAAATCCGGTCCTCTGATTTGAT	0	0	0	0	0	0	0	0	0	0	0	0	TSS1500
NC_027748.1-4715645	4715629	AACCCACCAAATAACCGGTCACAAAAAACCTA	34	37	35	36	27	46	11.42	14.55	12.68	16.01	10.19	20.19	TSS1500
NC_027748.1-4716631	4716615	CCTCCCTAGCTCTACCGGGTAGCTCGGTCCTC	0	0	0	0	0	0	0	0	0	0	0	0	Exon
NC_027748.1-4722261	4722245	GGATCCTCGAGTTACCGGAGTAGGTACTATGT	5	0	0	0	0	0	1.68	0	0	0	0	0	1stExon
NC_027748.1-4733481	4733465	CTATGTAAGAGTCTCCGGTGAAAAACTTCCCA	0	1	0	0	0	0	0	0.39	0	0	0	0	Exon
NC_027748.1-4736095	4736079	CATACACCTTTTATCCGGTTATGTCCTTATCT	30	10	22	0	2	1	10.07	3.93	7.97	0	0.75	0.44	TSS1500
NC_027748.1-4740053	4740037	AGTCAACATCGCCGCCGGCACCATGGAAACTG	0	0	2	0	1	0	0	0	0.72	0	0.38	0	intergenic
NC_027748.1-4740331	4740315	TATGTGGTTCGAACCCGGGTTACTATGATATA	0	1	1	1	1	0	0	0.39	0.36	0.44	0.38	0	intergenic
NC_027748.1-4742788	4742772	GATCAATAACTTATCCGGCTCCGCGCTTTGCG	4	7	7	4	0	1	1.34	2.75	2.54	1.78	0	0.44	intergenic
NC_027748.1-4747921	4747905	GATGTATTAACCGTCCGGCCCTGGTGACTTAT	2	0	0	1	0	0	0.67	0	0	0.44	0	0	intergenic
NC_027748.1-4753042	4753026	TGTCCAAACCTTTTCCGGTGACAGCAGAAAGG	79	0	33	43	68	75	26.53	0	11.96	19.12	25.65	32.92	Exon
NC_027748.1-4753162	4753146	CACTGATACTGTTACCGGTTTTGATAGTTAGC	0	31	25	53	48	46	0	12.19	9.06	23.56	18.11	20.19	Exon
NC_027748.1-4753216	4753200	TAGCAGACAAAGCTCCGGCCAAGAACGCTGCT	10	52	18	15	22	11	3.36	20.45	6.52	6.67	8.3	4.83	Exon
NC_027748.1-4757475	4757459	TCCATCTCACTCAACCGGTCTAGTATCCTCAT	43	26	21	7	21	2	14.44	10.23	7.61	3.11	7.92	0.88	intergenic
NC_027748.1-4768294	4768278	TGGACCTTAATGGGCCGGAGCCCGTAGCAAGG	0	0	1	0	63	7	0	0	0.36	0	23.77	3.07	TSS200
NC_027748.1-4768861	4768845	ACCCGACTCGGGAGCCGGAATGACCCCAACTG	4	48	20	0	30	23	1.34	18.88	7.25	0	11.32	10.09	TSS1500
NC_027748.1-4771270	4771254	GGCTGCGAACTATCCCGGGTAATGATTGACAC	0	0	0	3	0	4	0	0	0	1.33	0	1.76	intergenic
NC_027748.1-4772937	4772921	GCATTGGCACGCTCCCGGTCTTGAGCCATGTT	0	0	0	0	44	9	0	0	0	0	16.6	3.95	intergenic
NC_027748.1-4773533	4773517	CATCACTCACATCTCCGGATCGAATATGTTCC	0	0	0	0	26	4	0	0	0	0	9.81	1.76	intergenic
NC_027748.1-4774085	4774069	GTCATTTCTTGTAGCCGGATCTCAGCAGACAC	33	15	33	38	23	43	11.08	5.9	11.96	16.89	8.68	18.87	intergenic
NC_027748.1-4775028	4775012	CCAAAGGAGCTCTGCCGGTCCCCGCCGACAAG	0	0	0	0	2	0	0	0	0	0	0.75	0	intergenic
NC_027748.1-4775266	4775250	TTCTCGGCCCAACGCCGGGGAGGCTGGGAGAA	0	0	0	0	3	0	0	0	0	0	1.13	0	intergenic
NC_027748.1-4776192	4776176	TGGGCCTTAAAGGCCCGGAGCCCGTAGCAAGG	0	0	0	0	56	10	0	0	0	0	21.12	4.39	intergenic
NC_027748.1-4779640	4779624	TCCTCCATACCTCTCCGGTTATCATAGTTGTA	20	0	7	0	0	0	6.72	0	2.54	0	0	0	Exon
NC_027748.1-4779858	4779842	TTCTTCAACCTGAACCGGTCTGGTTCCACTAG	1	0	0	0	0	0	0.34	0	0	0	0	0	Exon
NC_027748.1-4781188	4781172	GACGGATCGGATATCCGGATAATTTTAAGATA	19	0	4	25	15	19	6.38	0	1.45	11.11	5.66	8.34	TSS1500
NC_027748.1-4781261	4781245	ATCCTTATCCAGATCCGGAGTTTGCGGATATC	0	0	0	0	0	1	0	0	0	0	0	0.44	TSS1500
NC_027748.1-4782656	4782640	AACCGAACCGATATCCGGATTGAACACCACTG	5	0	2	4	5	16	1.68	0	0.72	1.78	1.89	7.02	intergenic
NC_027748.1-4786434	4786418	GTTTCTGATCAAAACCGGTGATTGTCTAGAAA	0	0	0	0	0	0	0	0	0	0	0	0	Exon
NC_027748.1-4787411	4787395	GACTTAACGATGCACCGGCCTTAGCTAAAGCA	97	0	49	106	95	200	32.57	0	17.76	47.13	35.84	87.78	Exon
NC_027748.1-4788933	4788917	GTCTTGAACCAGGGCCGGCTCAACACTATTAG	0	16	6	0	0	0	0	6.29	2.17	0	0	0	intergenic
NC_027748.1-4789208	4789192	ATACGAGCTAGGGTCCGGGACGGTCGCACCGT	0	36	21	0	1	0	0	14.16	7.61	0	0.38	0	intergenic
NC_027748.1-4789243	4789227	TCACCCCCAATGAGCCGGCCCTGTCTTGAACT	0	0	1	0	0	0	0	0	0.36	0	0	0	intergenic
NC_027748.1-4798711	4798695	AATACCTGAAATAGCCGGCATGATCTAACTGA	4	5	2	2	4	0	1.34	1.97	0.72	0.89	1.51	0	intergenic
NC_027748.1-4803765	4803749	TTTCTTAATTCCACCCGGTTATGCCCCTTACC	0	3	0	0	0	0	0	1.18	0	0	0	0	intergenic
NC_027748.1-4807642	4807626	AACCCTCCCACAACCCGGAAAAACCCAAACCC	0	7	3	0	0	0	0	2.75	1.09	0	0	0	intergenic
NC_027748.1-4808082	4808066	GGAGCAAATCGGTACCGGAAACCACTCAACCT	0	40	29	0	0	0	0	15.73	10.51	0	0	0	intergenic
NC_027748.1-4808211	4808195	TGGTAGCAGGTTGGCCGGTTGAGTTTAAAGGG	20	38	32	1	5	2	6.72	14.95	11.6	0.44	1.89	0.88	intergenic
NC_027748.1-4808546	4808530	AAAAAAACTAAGAACCGGTTCTTAAATCTCTT	0	0	0	0	1	0	0	0	0	0	0.38	0	intergenic
NC_027748.1-4810295	4810279	AATTACAGTCCAGTCCGGAACGTGGTAAGAGA	6	4	6	0	0	0	2.01	1.57	2.17	0	0	0	intergenic
NC_027748.1-4827249	4827233	ATGAGATTACAAAACCGGTTGCTACCATGGAT	0	42	12	0	0	0	0	16.52	4.35	0	0	0	Exon
NC_027748.1-4833614	4833598	TGGCGTGGGATGAGCCGGATCTACTCCAAAAC	0	0	0	22	0	6	0	0	0	9.78	0	2.63	Exon
NC_027748.1-4839686	4839670	AAGTGTGACCAGGGCCGGTTTAGATAAGGGAG	5	19	13	6	0	0	1.68	7.47	4.71	2.67	0	0	intergenic
NC_027748.1-4839721	4839705	GCGGTGCGACCGTTCCGGATTCATCTATTACC	0	0	1	2	0	2	0	0	0.36	0.89	0	0.88	intergenic
NC_027748.1-4841122	4841106	CAGTCTAGATCATTCCGGCAGTGACTTTCCGG	9	4	0	4	0	0	3.02	1.57	0	1.78	0	0	intergenic
NC_027748.1-4841277	4841261	ATGCCGTTCCCTCCCCGGTGAGTAGATCAGCG	25	40	26	94	22	68	8.39	15.73	9.42	41.79	8.3	29.84	intergenic
NC_027748.1-4847481	4847465	CAGGCGGTGATTTTCCGGCTTCATAGAGAAAG	2	3	4	4	0	1	0.67	1.18	1.45	1.78	0	0.44	intergenic
NC_027748.1-4847622	4847606	ATGCCGTTTCCTCCCCGGTGAGTAGATCAGCG	1	2	9	11	0	1	0.34	0.79	3.26	4.89	0	0.44	intergenic
NC_027748.1-4852740	4852724	GGTCAAATTCGGATCCGGTTTGGTTTCCGAGT	122	46	85	124	21	76	40.96	18.09	30.81	55.13	7.92	33.36	intergenic
NC_027748.1-4853041	4853025	TTTTTTATTTGGATCCGGTTCAGTTTTTTATT	1	0	1	0	0	0	0.34	0	0.36	0	0	0	intergenic
NC_027748.1-4853224	4853208	ATTTCAAAAATAAACCGGCGCTTTTGAAGCGC	26	7	2	14	0	4	8.73	2.75	0.72	6.22	0	1.76	TSS1500
NC_027748.1-4855585	4855569	TCTCGATATCAAACCCGGTGTTTTCAAGAGAT	1	0	0	0	0	0	0.34	0	0	0	0	0	1stExon
NC_027748.1-4857175	4857159	TGGAGCAAGAATATCCGGTTTGAGAAGATCAG	10	20	4	0	0	1	3.36	7.87	1.45	0	0	0.44	Exon
NC_027748.1-4858641	4858625	GCCGTGCATCCTCACCGGTATACCGTTATTCC	0	0	0	5	0	3	0	0	0	2.22	0	1.32	Exon
NC_027748.1-4859055	4859039	AGCAAAGTCAACATCCGGGTTAAACGCACCAG	93	0	43	53	0	52	31.23	0	15.58	23.56	0	22.82	Exon
NC_027748.1-4864804	4864788	GGCCCGCTAACCCGCCGGCTCCATGACAAGTA	0	0	0	3	3	1	0	0	0	1.33	1.13	0.44	1stExon
NC_027748.1-4865549	4865533	CTTCATCGGTTGGACCGGCATCGGTACGCCGT	2	0	2	0	0	0	0.67	0	0.72	0	0	0	1stExon
NC_027748.1-4865749	4865733	GTTTGTGGAATATTCCGGTGAACGGAGAACGT	1	0	2	0	0	0	0.34	0	0.72	0	0	0	1stExon
NC_027748.1-4867805	4867789	GACAAAAGATCTCTCCGGTGAATCCTTTTGAT	20	0	4	5	0	0	6.72	0	1.45	2.22	0	0	intergenic
NC_027748.1-4874829	4874813	GCTTGCCTTACATCCCGGCGGGATTCACCAAT	0	0	12	0	2	0	0	0	4.35	0	0.75	0	Exon
NC_027748.1-4875137	4875121	TGGAGAGACTACTACCGGTCTTGGAAGCTGCT	0	3	0	0	4	2	0	1.18	0	0	1.51	0.88	Exon
NC_027748.1-4875306	4875290	GGTTGTTGCAGAATCCGGGGTGCCTTATATGG	1	46	45	0	0	0	0.34	18.09	16.31	0	0	0	Exon
NC_027748.1-4875449	4875433	AGATCTCTGGGATTCCGGCTTGGAGGGTTATG	4	5	0	0	0	0	1.34	1.97	0	0	0	0	Exon
NC_027748.1-4875538	4875522	GATCTTCCGAAAATCCGGGAAGAGATGGCTAA	0	0	0	0	5	0	0	0	0	0	1.89	0	Exon
NC_027748.1-4881363	4881347	TATCTAGAAGCTTTCCGGTCGAAGGGACCAGT	0	0	0	0	67	13	0	0	0	0	25.27	5.71	Exon
NC_027748.1-4882325	4882309	TAGGTTATCCCGTCCCGGACCGCAGCGAGACT	14	24	10	11	21	36	4.7	9.44	3.62	4.89	7.92	15.8	TSS1500
NC_027748.1-4887197	4887181	CAGTGAAAAGTCTCCCGGTCCAGATGGGTATA	2	0	0	0	0	0	0.67	0	0	0	0	0	intergenic
NC_027748.1-4887372	4887356	CGAATGAAGGACTACCGGCCTATTTCTTGTTG	60	32	69	15	53	12	20.15	12.59	25.01	6.67	19.99	5.27	intergenic
NC_027748.1-4887980	4887964	ATTCGCAGAGGTCTCCGGTTTGAAAATTAGCA	80	8	17	22	18	16	26.86	3.15	6.16	9.78	6.79	7.02	intergenic
NC_027748.1-4888208	4888192	CTTCCTATCAATGGCCGGACGACTCCAACTAA	7	3	2	1	2	3	2.35	1.18	0.72	0.44	0.75	1.32	intergenic
NC_027748.1-4888279	4888263	CATCTTTTATCTTACCGGGAGAATGCATTACA	1	5	0	0	1	0	0.34	1.97	0	0	0.38	0	intergenic
NC_027748.1-4891348	4891332	GCTGTTAGTCCTCGCCGGTATCGCAGGACTCA	98	64	111	153	58	85	32.91	25.17	40.23	68.02	21.88	37.31	Exon
NC_027748.1-4891480	4891464	CACATCAATCTTCTCCGGGAGATTCAACAGTC	0	0	0	0	0	0	0	0	0	0	0	0	Exon
NC_027748.1-4891572	4891556	TCGAAACCGCCATCCCGGAGATTAAAGCTCCG	1	8	12	0	0	4	0.34	3.15	4.35	0	0	1.76	Exon
NC_027748.1-4891846	4891830	GCACGCCTCGAGAACCGGAGGCAAACCAGTGT	0	0	0	0	0	7	0	0	0	0	0	3.07	Exon
NC_027748.1-4897314	4897298	ATAATTTTCTGGGCCCGGTTAAGCAGCGGTCC	0	1	2	3	3	0	0	0.39	0.72	1.33	1.13	0	TSS1500
NC_027748.1-4911563	4911547	CGCCGTATCACTCACCGGAAAAGAAAACCCCG	6	1	4	7	8	5	2.01	0.39	1.45	3.11	3.02	2.19	intergenic
NC_027748.1-4913124	4913108	CTCAACAAACACACCCGGTCTTCCTTTCCTTC	17	24	20	16	15	25	5.71	9.44	7.25	7.11	5.66	10.97	intergenic
NC_027748.1-4916293	4916277	CGCCATATCACTCACCGGAAAAGAAAACCCCG	5	11	16	8	7	11	1.68	4.33	5.8	3.56	2.64	4.83	intergenic
NC_027748.1-4916596	4916580	TCTATTCTCCAGAACCGGTTTCAGACTGAAAC	2	5	3	0	4	1	0.67	1.97	1.09	0	1.51	0.44	intergenic
NC_027748.1-4926254	4926238	GCTCTAGATATGTTCCGGCAAGTGTACCCGCT	8	0	9	0	12	10	2.69	0	3.26	0	4.53	4.39	intergenic
NC_027748.1-4926763	4926747	TTTTTATTCAGCTACCGGCTGTGTGAATAAGA	2	7	3	0	2	0	0.67	2.75	1.09	0	0.75	0	intergenic
NC_027748.1-4926957	4926941	ATGCTCGTGCGCGTCCGGTCTACCTCGATGAT	66	101	68	171	69	113	22.16	39.73	24.64	76.02	26.03	49.59	intergenic
NC_027748.1-4927179	4927163	GTTCTGTTCTTTTGCCGGTTCTGTGTAAAGCA	53	23	36	67	42	64	17.8	9.05	13.05	29.79	15.84	28.09	intergenic
NC_027748.1-4933124	4933108	GATTTAGCCGATGCCCGGTTCGAGAAGCTCCT	2	28	29	4	27	10	0.67	11.01	10.51	1.78	10.19	4.39	Exon
NC_027748.1-4937223	4937207	CTGATTCTGATTCGCCGGTTTGGATCTCTCGC	11	0	0	0	0	0	3.69	0	0	0	0	0	intron
NC_027748.1-4937366	4937350	TCCTTCCGAGTTCGCCGGTGAGCTGCTTGTTA	0	0	7	0	0	0	0	0	2.54	0	0	0	intron
NC_027748.1-4947877	4947861	CCCTAAAACGAACGCCGGCGCCAGCGATGTTG	73	22	25	112	25	31	24.51	8.65	9.06	49.79	9.43	13.61	TSS1500
NC_027748.1-4947958	4947942	GGAGCCACCGCCTCCCGGTACCCAAAACCGGC	4	6	4	11	8	8	1.34	2.36	1.45	4.89	3.02	3.51	TSS1500
NC_027748.1-4949452	4949436	CACAATACCAGACTCCGGTATCCAACTCGTTA	0	0	0	0	5	0	0	0	0	0	1.89	0	Exon
NC_027748.1-4949795	4949779	ACTTCGCTCCTCGCCCGGGAAAGACTCAGAGA	43	49	56	34	4	35	14.44	19.27	20.3	15.12	1.51	15.36	Exon
NC_027748.1-4949897	4949881	GAGGCTCATGTGCCCCGGTTTCCCATCCATCG	4	0	0	1	0	2	1.34	0	0	0.44	0	0.88	Exon
NC_027748.1-4950083	4950067	ATCTTCAATCTCTCCCGGACTGAGCGGTCCAT	5	0	0	0	28	6	1.68	0	0	0	10.56	2.63	Exon
NC_027748.1-4956327	4956311	CACAATACCAGACTCCGGCATCCAACTCGTTA	2	0	26	0	0	3	0.67	0	9.42	0	0	1.32	Exon
NC_027748.1-4968116	4968100	CTCCGAGTTCGAGACCGGTGACGACAGCGACG	29	129	132	186	119	241	9.74	50.74	47.84	82.69	44.89	105.77	intron
NC_027748.1-4972885	4972869	CCCTCTTCTCTCTCCCGGCTCTCTCTCTCCTC	40	34	39	63	50	26	13.43	13.37	14.13	28.01	18.86	11.41	intron
NC_027748.1-4974001	4973985	CAGTAACGGTACACCCGGAGATGTCAGGAAAG	2	2	3	2	7	3	0.67	0.79	1.09	0.89	2.64	1.32	intron
NC_027748.1-4974055	4974039	CGCACCCAGGAACCCCGGTTGGAAATGGGGAA	4	3	3	0	9	7	1.34	1.18	1.09	0	3.4	3.07	intron
NC_027748.1-4974403	4974387	GGTGACCCGTCTCGCCGGCAACACCGCACCAC	1	1	1	3	0	0	0.34	0.39	0.36	1.33	0	0	intron
NC_027748.1-4974449	4974433	CCGAGGGACGAGGGCCGGATGCAAGACCGAGG	15	47	31	16	40	52	5.04	18.49	11.23	7.11	15.09	22.82	intron
NC_027748.1-4974985	4974969	ATGGAGCGAAAAGGCCGGTGCTAACAAGGATG	58	49	76	23	67	46	19.47	19.27	27.54	10.23	25.27	20.19	intron
NC_027748.1-4975087	4975071	TGATAAGGACTACACCGGGATATTATTTAATG	3	5	8	3	1	2	1.01	1.97	2.9	1.33	0.38	0.88	intron
NC_027748.1-4975570	4975554	CCTGAGAAGCATAACCGGAGTACGTCGGTGTG	10	5	9	8	12	18	3.36	1.97	3.26	3.56	4.53	7.9	intron
NC_027748.1-4976690	4976674	GCTCTGCAGAGATTCCGGAAACAAGAAAACCC	7	12	15	11	5	14	2.35	4.72	5.44	4.89	1.89	6.14	intron
NC_027748.1-4976768	4976752	CCCTCTTCTCTCTCCCGGCCGGCTCTCTCTCT	1	1	0	0	1	0	0.34	0.39	0	0	0.38	0	intron
NC_027748.1-4992986	4992970	GCTCGTCCTCTAAGCCGGTTAATGGAAAGGGG	7	14	13	41	20	27	2.35	5.51	4.71	18.23	7.54	11.85	intergenic
NC_027748.1-4993428	4993412	CTAGACACGAACCCCCGGACTCGTAACAGCAC	85	82	81	71	73	81	28.54	32.25	29.36	31.57	27.54	35.55	intergenic
NC_027748.1-5005992	5005976	CATGCTTAGGTTACCCGGGGTGGGAGAAGAGT	51	1	37	0	60	32	17.12	0.39	13.41	0	22.63	14.04	Exon
NC_027748.1-5006217	5006201	TGAGTCCAGCATGACCGGGGAAAGCAAAATTG	0	0	0	0	0	0	0	0	0	0	0	0	intron
NC_027748.1-5006611	5006595	TGAAACTCAGGTTACCGGGGTAGGGGTCAACA	0	0	0	0	0	0	0	0	0	0	0	0	Exon
NC_027748.1-5011333	5011317	TACTTCAGAATTAACCGGTGGAGAAGGAACTC	0	0	0	0	0	0	0	0	0	0	0	0	Exon
NC_027748.1-5013113	5013097	CCTAGAGAGTAGAACCGGCAGGACAATAAGCA	0	0	0	0	1	0	0	0	0	0	0.38	0	TSS200
NC_027748.1-5015253	5015237	AAGGCCAGGCATCTCCGGCACCTCAATCCGAC	0	0	0	24	0	7	0	0	0	10.67	0	3.07	TSS1500
NC_027748.1-5027736	5027720	GCTGAAGGAGAAATCCGGCGATCCAAACGCTC	0	0	0	5	0	0	0	0	0	2.22	0	0	1stExon
NC_027748.1-5027964	5027948	ACGCGTCATGAGATCCGGATCCTCCTCGTCTT	0	0	3	0	0	0	0	0	1.09	0	0	0	1stExon
NC_027748.1-5029740	5029724	ACCACCTAAACCGTCCGGTATCTGCAGGCCAG	65	10	52	1	0	1	21.83	3.93	18.85	0.44	0	0.44	Exon
NC_027748.1-5030267	5030251	CGATTTGTGTCAGCCCGGTAACGAGGGTATTC	0	2	0	0	2	0	0	0.79	0	0	0.75	0	Exon
NC_027748.1-5030601	5030585	TTTTCATATCCGAGCCGGTCAAACCCCCTATA	1	0	0	0	0	0	0.34	0	0	0	0	0	intron
NC_027748.1-5035901	5035885	AGGATTCATAAGTGCCGGAATCATGTTCAGAG	0	46	20	0	0	0	0	18.09	7.25	0	0	0	intron
NC_027748.1-5037409	5037393	AATACCGCATATGCCCGGTGAAAGAAGATAAA	1	0	0	0	0	0	0.34	0	0	0	0	0	TSS1500
NC_027748.1-5040797	5040781	ATCCAAATCTGAATCCGGATATCCGCCGGATA	33	11	7	6	1	0	11.08	4.33	2.54	2.67	0.38	0	TSS1500
NC_027748.1-5044594	5044578	ATTCATGTCACTGACCGGCTAACAGCAAAGGA	0	0	0	114	0	42	0	0	0	50.68	0	18.43	intergenic
NC_027748.1-5049031	5049015	AGAGAGTAGTTGTTCCGGTCATCCTTGACGTG	45	62	72	35	0	49	15.11	24.39	26.09	15.56	0	21.51	Exon
NC_027748.1-5049133	5049117	GCTTAGTCACCTGACCGGAATCCATACTGAAA	6	19	10	0	0	0	2.01	7.47	3.62	0	0	0	Exon
NC_027748.1-5057016	5057000	CTGATCAGCTTCCTCCGGTGCATTCCGTTGGT	141	101	136	29	142	52	47.34	39.73	49.29	12.89	53.57	22.82	intron
NC_027748.1-5060842	5060826	ATAACGCAGCAACGCCGGAGGATCACGTCCAT	3	6	2	0	1	1	1.01	2.36	0.72	0	0.38	0.44	intergenic
NC_027748.1-5122679	5122663	ATGGGATGCGCGAACCGGCACAGGTCCTGCCA	14	20	35	2	22	14	4.7	7.87	12.68	0.89	8.3	6.14	Exon
NC_027748.1-5123619	5123603	AGTTGATTTACAGACCGGAAGATGAAGTACTG	1	0	0	104	0	30	0.34	0	0	46.24	0	13.17	Exon
NC_027748.1-5130119	5130103	ATGGATTATATTTTCCGGAAGAAAAATAATAT	3	0	0	0	0	0	1.01	0	0	0	0	0	intergenic
NC_027748.1-5141496	5141480	TTGGCACTGCGTGGCCGGTTAACACAGAGAGA	3	9	6	2	9	0	1.01	3.54	2.17	0.89	3.4	0	intergenic
NC_027748.1-5148135	5148119	CTGTTGAAGTCTCACCGGTTACGAAGAGGGTC	81	62	67	150	73	135	27.2	24.39	24.28	66.69	27.54	59.25	intergenic
NC_027748.1-5148310	5148294	TGCTGAGTTCTAAACCGGTCTTCCTGTCATAA	1	0	0	2	0	0	0.34	0	0	0.89	0	0	intergenic
NC_027748.1-5149790	5149774	TTGGCACTGCGTGGCCGGTTAACACACAAAGA	4	8	9	0	11	4	1.34	3.15	3.26	0	4.15	1.76	intergenic
NC_027748.1-5151413	5151397	TATTGTTTATGAACCCGGTGGTCTTATCTAGT	2	16	0	0	0	0	0.67	6.29	0	0	0	0	intergenic
NC_027748.1-5159134	5159118	TGGGGAGCTCTTCTCCGGTGGCAAAGTCGATG	0	0	2	0	0	0	0	0	0.72	0	0	0	intergenic
NC_027748.1-5159868	5159852	TACGAGGGGGAGATCCGGTGATACGGACCGCC	10	32	17	26	5	7	3.36	12.59	6.16	11.56	1.89	3.07	intergenic
NC_027748.1-5163209	5163193	GGAATCGTTCATCACCGGCGAAACCATTAGAT	23	12	9	7	0	3	7.72	4.72	3.26	3.11	0	1.32	intergenic
NC_027748.1-5166515	5166499	TCGATGTGCGGCGGCCGGTGACCTCGGTGCTT	0	4	2	0	0	0	0	1.57	0.72	0	0	0	TSS200
NC_027748.1-5171668	5171652	GTTTCCTTTCTTCACCGGCGTCTCCACCACTA	1	1	1	0	0	0	0.34	0.39	0.36	0	0	0	intergenic
NC_027748.1-5172726	5172710	AGTGAATTATTGGACCGGCTATAGTTAACGGT	44	51	59	115	45	85	14.77	20.06	21.38	51.13	16.98	37.31	intergenic
NC_027748.1-5173738	5173722	TCCGAGTCTATAGACCGGCTCTTGTAGACAGT	0	1	0	0	69	38	0	0.39	0	0	26.03	16.68	intergenic
NC_027748.1-5174037	5174021	AGTGAATTCTTGGACCGGCTATAGTTAACGGT	35	37	45	78	55	60	11.75	14.55	16.31	34.68	20.75	26.33	TSS1500
NC_027748.1-5177657	5177641	AGATCTAGTGACCACCGGCTATTGTCCACGAC	1	1	0	0	1	0	0.34	0.39	0	0	0.38	0	intergenic
NC_027748.1-5188653	5188637	CGCATCTTGAGGAGCCGGCGGAGTAACCGGGT	3	0	3	3	6	7	1.01	0	1.09	1.33	2.26	3.07	1stExon
NC_027748.1-5189709	5189693	TGGGATAGAGGTCTCCGGTTCTGTCACTGCGG	5	0	3	2	8	5	1.68	0	1.09	0.89	3.02	2.19	TSS1500
NC_027748.1-5190288	5190272	ACTGAGGACGAGAGCCGGTATGTTGATTCCTG	34	0	13	29	24	33	11.42	0	4.71	12.89	9.05	14.48	TSS1500
NC_027748.1-5190622	5190606	CGTTCTCTCACTCACCGGAGCGTCGTGGTTGG	0	0	0	0	48	9	0	0	0	0	18.11	3.95	TSS1500
NC_027748.1-5190930	5190914	TTCCGTCGAGATGGCCGGATACTTCAAAGCTT	23	0	8	10	26	7	7.72	0	2.9	4.45	9.81	3.07	TSS200
NC_027748.1-5191427	5191411	CAGCGCCGATTACGCCGGTGTAAAAGGCGGCG	0	0	0	0	1	0	0	0	0	0	0.38	0	TSS200
NC_027748.1-5194159	5194143	CTATGTGGGCGAGTCCGGAAGTAACGCGCTGT	0	0	0	0	0	0	0	0	0	0	0	0	TSS1500
NC_027748.1-5199251	5199235	GAATAAAGTATACACCGGTCCTCTGGATTGAA	0	2	0	0	0	0	0	0.79	0	0	0	0	intergenic
NC_027748.1-5203418	5203402	TACCTGATTGGTATCCGGATGATGCATTGTTG	1	0	0	0	0	0	0.34	0	0	0	0	0	Exon
NC_027748.1-5203857	5203841	CTTCAAGTCTTGCACCGGTCATAATATTTTCA	0	0	0	0	0	0	0	0	0	0	0	0	Exon
NC_027748.1-5218236	5218220	ATGACCCTGATGATCCGGATCCTCGAAGTAAA	7	0	2	2	0	0	2.35	0	0.72	0.89	0	0	TSS1500
NC_027748.1-5226108	5226092	CCTCTGTTCAAACTCCGGAGACCCGCCGTCAA	0	0	0	0	4	0	0	0	0	0	1.51	0	intergenic
NC_027748.1-5227630	5227614	TTTAAACCCTAACCCCGGTTCATTGATGCGCA	0	0	0	0	1	0	0	0	0	0	0.38	0	Exon
NC_027748.1-5237235	5237219	TACTAGAGAAAATGCCGGCCAGGAAAAATGGA	0	0	0	0	4	0	0	0	0	0	1.51	0	TSS1500
NC_027748.1-5252120	5252104	AGCTTTCTCTAGTTCCGGCGAGTTTATCACTG	0	0	0	0	9	7	0	0	0	0	3.4	3.07	TSS1500
NC_027748.1-5255334	5255318	TGACCTAACCAGTACCGGATCGCAGATTCATG	0	0	0	0	4	0	0	0	0	0	1.51	0	TSS1500
NC_027748.1-5271180	5271164	TTCCAGTGCGTAGCCCGGGATCTCGGTCCTGC	5	2	0	0	1	0	1.68	0.79	0	0	0.38	0	intron
NC_027748.1-5273887	5273871	TAATGACTTCAGTCCCGGTTCCTTTGGTCTTT	0	0	0	0	0	0	0	0	0	0	0	0	TSS1500
NC_027748.1-5274008	5273992	CCAATGGGTAACCACCGGTGTCGTGTGTGTCA	0	0	0	0	0	0	0	0	0	0	0	0	TSS1500
NC_027748.1-5279721	5279705	GGGGTTTCGGGCATCCGGTACGGCCGATGATG	17	0	0	0	0	0	5.71	0	0	0	0	0	TSS1500
NC_027748.1-5293505	5293489	CTTCCTCGTCAGTTCCGGTTGGACGCGGTGGG	5	2	1	0	0	0	1.68	0.79	0.36	0	0	0	TSS1500
NC_027748.1-5298042	5298026	ATCCAGAATCCCATCCGGAGTTGTGACTACAA	5	0	3	0	0	0	1.68	0	1.09	0	0	0	TSS1500
NC_027748.1-5324439	5324423	AATGATGATTAGACCCGGCCTCGGCAGCGTCG	0	1	0	0	0	0	0	0.39	0	0	0	0	intergenic
NC_027748.1-5324638	5324622	CTCCTCCAGGTCCCCCGGGAGTGATGAGTGTT	0	0	0	1	0	0	0	0	0	0.44	0	0	intergenic
NC_027748.1-5325782	5325766	AAAATGATAGCGAGCCGGTTGATGATCTCGCC	1	13	2	0	5	0	0.34	5.11	0.72	0	1.89	0	intergenic
NC_027748.1-5326100	5326084	TCCTCGGAATTCCGCCGGAAATTTCCGAGGGA	1	5	12	0	1	1	0.34	1.97	4.35	0	0.38	0.44	intergenic
NC_027748.1-5331477	5331461	TCGGCCATGAAACACCGGATTCTTTGTCAGAG	4	8	11	2	21	10	1.34	3.15	3.99	0.89	7.92	4.39	intergenic
NC_027748.1-5333395	5333379	ATCTCTAGGAGGGTCCGGTTGCGTCGTTCTAC	9	2	9	4	5	0	3.02	0.79	3.26	1.78	1.89	0	intergenic
NC_027748.1-5337069	5337053	AGTGTTGCATTTGACCGGAATGTGTCAGAAAT	0	1	0	0	0	0	0	0.39	0	0	0	0	intergenic
NC_027748.1-5345945	5345929	TTCTTGTATTGATACCGGTTCATCGTTCAACG	37	39	52	13	62	29	12.42	15.34	18.85	5.78	23.39	12.73	intergenic
NC_027748.1-5354883	5354867	TCTGGTCGTGCACACCGGTGATTGTATTTGTA	3	26	10	0	8	1	1.01	10.23	3.62	0	3.02	0.44	intron
NC_027748.1-5354954	5354938	TTTGGCGACCTCCTCCGGAGTGAGATGCCGGA	0	3	1	0	0	0	0	1.18	0.36	0	0	0	intron
NC_027748.1-5355199	5355183	ACGATTCCCCCTCTCCGGACCACTCGTCGACC	13	8	14	5	10	17	4.37	3.15	5.07	2.22	3.77	7.46	intron
NC_027748.1-5355276	5355260	AACTTCACCCCCGCCCGGATCTTTGGCTGCAA	2	14	0	8	9	2	0.67	5.51	0	3.56	3.4	0.88	intron
NC_027748.1-5355418	5355402	TGAGCAGCCTCTCGCCGGCGCTCGAATCGCGG	5	9	11	0	11	3	1.68	3.54	3.99	0	4.15	1.32	intron
NC_027748.1-5355459	5355443	AACTGCTTCAGTATCCGGCTCTTTATTTGTTC	11	22	19	20	29	27	3.69	8.65	6.89	8.89	10.94	11.85	intron
NC_027748.1-5355532	5355516	ATGATAGTGCTTCACCGGTGAAACACAGCCTC	20	26	19	13	39	2	6.72	10.23	6.89	5.78	14.71	0.88	intron
NC_027748.1-5355686	5355670	GAAGTTTTTGTCCTCCGGAACCCTCCACGGCG	4	2	1	11	3	4	1.34	0.79	0.36	4.89	1.13	1.76	intron
NC_027748.1-5358814	5358798	GGGACTAGACGGTACCGGAACCAACGAATAGT	0	0	8	0	0	0	0	0	2.9	0	0	0	1stExon
NC_027748.1-5366207	5366191	CGCGTTAGACTTCACCGGGGAGAGCACTGTCC	61	57	83	62	1	89	20.48	22.42	30.08	27.56	0.38	39.06	Exon
NC_027748.1-5369160	5369144	AACTTGAATCGTCGCCGGCTTCATTCCGGTTT	15	36	27	13	33	20	5.04	14.16	9.79	5.78	12.45	8.78	TSS1500
NC_027748.1-5369195	5369179	CTTCTTCTCTATTACCGGTTCTTATCCGGTTT	1	0	2	0	2	0	0.34	0	0.72	0	0.75	0	TSS1500
NC_027748.1-5369328	5369312	TGGTGAGTTTGGTTCCGGTTCTCCGGTTCCTT	0	4	0	0	0	0	0	1.57	0	0	0	0	TSS1500
NC_027748.1-5371220	5371204	CACCTCCTAGTAGACCGGATCTTACTTAATCC	28	25	43	62	60	48	9.4	9.83	15.58	27.56	22.63	21.07	intergenic
NC_027748.1-5375868	5375852	GGGGGCTAAGTGACCCGGTTCGTCGAAATCTT	0	0	2	0	0	0	0	0	0.72	0	0	0	Exon
NC_027748.1-5377429	5377413	TGAGGTAGTTCTTTCCGGTGGCGAGAGGGTGA	5	14	16	0	0	0	1.68	5.51	5.8	0	0	0	TSS1500
NC_027748.1-5385170	5385154	ATACCTTCAAAAATCCGGATATTCGATCCGTG	1	6	4	18	0	4	0.34	2.36	1.45	8	0	1.76	intergenic
NC_027748.1-5389421	5389405	CACCAGTACTAGCACCGGCGTTCCTATTGCTG	0	0	1	0	0	0	0	0	0.36	0	0	0	Exon
NC_027748.1-5391880	5391864	TTTAGGTATGTTCGCCGGATCTGTAACCTCCG	0	0	0	0	0	0	0	0	0	0	0	0	intergenic
NC_027748.1-5405696	5405680	TCACTACAATTTGGCCGGTAGTGAAAGATGTA	13	30	5	0	17	3	4.37	11.8	1.81	0	6.41	1.32	intergenic
NC_027748.1-5409122	5409106	GTTCCTATCAACTGCCGGTAAAGCTACTATGA	0	2	0	0	0	0	0	0.79	0	0	0	0	intergenic
NC_027748.1-5409585	5409569	TGAAACCCATTGGACCGGTCTTTATCAACGAC	0	0	1	1	0	0	0	0	0.36	0.44	0	0	intergenic
NC_027748.1-5410733	5410717	GAATTCGTAATGGGCCGGCGGGCCTTCTAGGA	0	2	0	0	0	0	0	0.79	0	0	0	0	intergenic
NC_027748.1-5414480	5414464	CACTCATGAAGCTACCGGTCATCGTAGAGTCT	0	0	0	13	0	0	0	0	0	5.78	0	0	1stExon
NC_027748.1-5432055	5432039	CGGTACTTCCAAGTCCGGACTATTTTCTCTAT	9	11	10	11	16	7	3.02	4.33	3.62	4.89	6.04	3.07	intergenic
NC_027748.1-5434205	5434189	GGTTTCACCTTTGTCCGGTCTCCGTCTGCGTC	83	53	114	103	65	115	27.87	20.85	41.32	45.79	24.52	50.47	1stExon
NC_027748.1-5434324	5434308	TGGGAGGGTTGAACCCGGTTAGTCTCTCATGG	4	27	16	0	13	0	1.34	10.62	5.8	0	4.9	0	1stExon
NC_027748.1-5434462	5434446	TTAGGTTACCTCTCCCGGCTACGAAGGTCCCT	0	2	0	0	0	0	0	0.79	0	0	0	0	1stExon
NC_027748.1-5434763	5434747	AAGTCTCTGCTCTTCCGGTTGCGTGCTATCTT	0	2	2	0	0	0	0	0.79	0.72	0	0	0	1stExon
NC_027748.1-5434981	5434965	GTCTATGTGTTCCGCCGGCTTCATTGTTACAA	2	2	0	1	2	0	0.67	0.79	0	0.44	0.75	0	intron
NC_027748.1-5435928	5435912	GATCAATAGCTTATCCGGTTTAGAAATGTGTA	0	0	0	4	1	0	0	0	0	1.78	0.38	0	intron
NC_027748.1-5443695	5443679	ATCAGGAGTGATCTCCGGTACAGAGAAATCAT	0	0	0	1	0	0	0	0	0	0.44	0	0	Exon
NC_027748.1-5448488	5448472	TGCGCTTTCATTACCCGGCGCGACAAGCCCAA	13	14	8	9	9	19	4.37	5.51	2.9	4	3.4	8.34	intergenic
NC_027748.1-5448645	5448629	TTCGGGCATCGTCACCGGAACCATCACCGGCG	0	0	3	0	0	0	0	0	1.09	0	0	0	intergenic
NC_027748.1-5449015	5448999	GGAGCCTCCGCTTCCCGGAATCAAACAACCTG	8	9	1	11	3	7	2.69	3.54	0.36	4.89	1.13	3.07	intergenic
NC_027748.1-5449109	5449093	AGAAGTCTCGATCTCCGGCCTTAGCATCTCCC	1	2	0	0	0	0	0.34	0.79	0	0	0	0	intergenic
NC_027748.1-5452461	5452445	GGATGATCAGTCCACCGGTGGGTGATCAAGCC	195	134	162	156	125	95	65.48	52.71	58.71	69.36	47.15	41.69	intergenic
NC_027748.1-5452640	5452624	GCATCATTACTAAACCGGAATAGCATAATCGG	21	7	13	13	11	15	7.05	2.75	4.71	5.78	4.15	6.58	intergenic
NC_027748.1-5462022	5462006	TACCCTCTAACGAGCCGGATCCGGATTCCGAC	0	0	0	2	0	0	0	0	0	0.89	0	0	1stExon
NC_027748.1-5462055	5462039	CGGATCTATTCGGCCCGGACTCTCCTATCGAC	2	14	0	5	0	0	0.67	5.51	0	2.22	0	0	1stExon
NC_027748.1-5462114	5462098	TACGAATTCAAAGTCCGGAGGTGCGCTCGCGG	0	1	0	0	0	0	0	0.39	0	0	0	0	1stExon
NC_027748.1-5464522	5464506	GTCCGCCTTTGTTTCCGGTAGAACCATCAGAG	0	0	2	0	0	0	0	0	0.72	0	0	0	intergenic
NC_027748.1-5464891	5464875	AGATGGCTCTCTGCCCGGTGTACGGGTCTCTC	0	3	2	0	0	0	0	1.18	0.72	0	0	0	intergenic
NC_027748.1-5466279	5466263	TCATTAACCTACCGCCGGTTGGTCTCACAGTC	2	0	3	0	4	0	0.67	0	1.09	0	1.51	0	intergenic
NC_027748.1-5466450	5466434	TATCAACAATCAATCCGGTTGGACAGGGACCC	6	20	12	9	22	8	2.01	7.87	4.35	4	8.3	3.51	intergenic
NC_027748.1-5467472	5467456	TGCTATGCTCCGAACCGGACCGGCCCATTGCG	1	0	0	0	0	0	0.34	0	0	0	0	0	intergenic
NC_027748.1-5493258	5493242	CATTAAACCCAATACCGGCCCAAAACCCGAGA	0	0	0	1	1	0	0	0	0	0.44	0.38	0	TSS1500
NC_027748.1-5494608	5494592	CGGCCGTACAGGTGCCGGTGGTGGTTGTTGTT	0	0	0	0	1	0	0	0	0	0	0.38	0	1stExon
NC_027748.1-5496105	5496089	ATGTTTGTCTCCATCCGGTGAACAAATCCCCT	29	14	25	12	19	15	9.74	5.51	9.06	5.34	7.17	6.58	TSS1500
NC_027748.1-5497291	5497275	CAGCAACTTATATCCCGGATTTATATACTTCG	0	0	0	0	0	0	0	0	0	0	0	0	intergenic
NC_027748.1-5500925	5500909	AAATCTCTATGTTTCCGGCCAAACGGAGTCCC	0	0	0	0	0	0	0	0	0	0	0	0	intergenic
NC_027748.1-5501051	5501035	CGATCCACGCCAAGCCGGCTCTGCGTCTGTTA	10	14	8	5	11	4	3.36	5.51	2.9	2.22	4.15	1.76	intergenic
NC_027748.1-5502383	5502367	ACATAGTTAGCTTCCCGGCCTTGGAGAGACGT	13	24	13	3	35	4	4.37	9.44	4.71	1.33	13.2	1.76	intergenic
NC_027748.1-5507368	5507352	GACAAAGAGTATCGCCGGTATGTCGACGATCC	20	36	27	14	19	14	6.72	14.16	9.79	6.22	7.17	6.14	intergenic
NC_027748.1-5512444	5512428	TATATCTCAATAATCCGGGTTCAAGTCATGAG	0	0	0	3	0	0	0	0	0	1.33	0	0	intergenic
NC_027748.1-5524627	5524611	CTAGGGGTATTAGGCCGGTTCAAGGAATGAAA	2	2	5	0	2	1	0.67	0.79	1.81	0	0.75	0.44	Exon
NC_027748.1-5526987	5526971	AACCAACAGATAACCCGGTTGCAAAATGAGCT	0	0	10	26	0	0	0	0	3.62	11.56	0	0	intergenic
NC_027748.1-5544693	5544677	GGTTCGACCATGAACCGGTCACATAGCCGAAT	0	0	0	0	0	2	0	0	0	0	0	0.88	intron
NC_027748.1-5545096	5545080	CTCAGAGGAACGATCCGGAGGAATGTGTCTAC	0	0	0	0	1	0	0	0	0	0	0.38	0	Exon
NC_027748.1-5552794	5552778	GCTGCATCGTTTCTCCGGTCTGAGATAGGGAA	35	26	16	20	17	6	11.75	10.23	5.8	8.89	6.41	2.63	intergenic
NC_027748.1-5553017	5553001	ACTCTGTTCTAGCTCCGGCAGAGGACGCGGTT	47	35	31	12	38	47	15.78	13.77	11.23	5.34	14.33	20.63	intergenic
NC_027748.1-5567147	5567131	TCGGACTTGGAATCCCGGTGAAACATGGTAGA	0	1	0	0	0	0	0	0.39	0	0	0	0	intergenic
NC_027748.1-5567396	5567380	GCGTTCTTTTTGGGCCGGTCAACTTTCTCTCA	0	0	0	16	0	7	0	0	0	7.11	0	3.07	intergenic
NC_027748.1-5567628	5567612	TTGTCTTTGTTTCTCCGGTGCAGGTTCGGTGG	54	44	40	20	46	29	18.13	17.31	14.5	8.89	17.35	12.73	intergenic
NC_027748.1-5571188	5571172	CGTCACGAGAAGTCCCGGTATCCGAGGCAACA	15	41	37	0	0	0	5.04	16.13	13.41	0	0	0	intergenic
NC_027748.1-5571223	5571207	AGAACCTCACATTTCCGGGAACTTCGTCGATA	2	1	0	0	0	0	0.67	0.39	0	0	0	0	intergenic
NC_027748.1-5572443	5572427	TTTGTACGAAGTATCCGGCCCGGAGAAATTAA	0	0	0	0	0	1	0	0	0	0	0	0.44	intergenic
NC_027748.1-5582495	5582479	TAGTTATGCCTCCTCCGGATAGAATCATGCCA	0	27	7	1	33	0	0	10.62	2.54	0.44	12.45	0	Exon
NC_027748.1-5586825	5586809	ATCACAAGAATCATCCGGCGGGGAGAGATCCC	15	13	5	21	4	7	5.04	5.11	1.81	9.34	1.51	3.07	1stExon
NC_027748.1-5590106	5590090	AGATGATCAAGAAACCGGGATGGACCCAGTTT	2	0	0	0	0	0	0.67	0	0	0	0	0	Exon
NC_027748.1-5599606	5599590	ATGCTCAGATGGAGCCGGAGAAGAGACCAACA	1	0	0	0	0	0	0.34	0	0	0	0	0	intergenic
NC_027748.1-5606398	5606382	TTTTTTCAAAACAACCGGGAGTGTCTCATGAT	3	0	0	0	0	0	1.01	0	0	0	0	0	intergenic
NC_027748.1-5609858	5609842	GAACCGTCCCTCACCCGGACCATCGGCTCGCC	0	0	1	2	0	0	0	0	0.36	0.89	0	0	intergenic
NC_027748.1-5616293	5616277	GAGAAATGCAGAAGCCGGAACTAGTTGATGAT	0	0	0	0	0	0	0	0	0	0	0	0	Exon
NC_027748.1-5616812	5616796	TACCAAACTGGAAACCGGAAAGGCTTACAGGA	0	0	0	0	66	8	0	0	0	0	24.9	3.51	Exon
NC_027748.1-5619382	5619366	GCACGATGTGGTCACCGGAAGGCGGAAGCACT	3	6	4	6	0	7	1.01	2.36	1.45	2.67	0	3.07	TSS1500
NC_027748.1-5619593	5619577	ATACCGCTTTAAACCCGGAATTGAACAAGCCC	2	0	1	1	0	4	0.67	0	0.36	0.44	0	1.76	TSS1500
NC_027748.1-5624342	5624326	TCGGAGTTTCTTCCCCGGTTTTGTAGATGTGA	0	0	1	0	0	0	0	0	0.36	0	0	0	intergenic
NC_027748.1-5627545	5627529	TCTTCTTCAACGACCCGGCCACGAACAAGCTC	1	0	0	54	0	3	0.34	0	0	24.01	0	1.32	TSS1500
NC_027748.1-5638924	5638908	GTGTTAATTGATTTCCGGTTTATTGGGTCAAT	3	3	0	0	0	0	1.01	1.18	0	0	0	0	TSS1500
NC_027748.1-5638973	5638957	GTCTAATTAATAGTCCGGTTAAGTGTAAACCC	9	0	5	0	15	8	3.02	0	1.81	0	5.66	3.51	TSS1500
NC_027748.1-5642598	5642582	CTCCCTTATCTGCTCCGGTTTCGACAGAAGAT	22	21	27	38	27	41	7.39	8.26	9.79	16.89	10.19	17.99	Exon
NC_027748.1-5643034	5643018	TGCAGTCCATCATTCCGGCTCCTGTTTCTTCT	0	11	1	2	1	2	0	4.33	0.36	0.89	0.38	0.88	Exon
NC_027748.1-5643071	5643055	TTGCTTCACTAAGGCCGGTGAAATGCCAGCTG	0	0	1	0	0	0	0	0	0.36	0	0	0	intron
NC_027748.1-5643316	5643300	CAGCAACAGGTACTCCGGCTACCACCTCCTCC	0	49	31	0	1	1	0	19.27	11.23	0	0.38	0.44	Exon
NC_027748.1-5644537	5644521	TGGCTCTTACTTTCCCGGTGAAGGTAGCACCA	0	0	0	0	0	0	0	0	0	0	0	0	Exon
NC_027748.1-5658297	5658281	TGCTCTGTTCGCATCCGGTTGCTGCCATTAGA	11	0	12	0	0	0	3.69	0	4.35	0	0	0	1stExon
NC_027748.1-5658859	5658843	GGCTTTCTTGAAATCCGGATGCGTCACCTGAA	0	2	0	0	0	0	0	0.79	0	0	0	0	intron
NC_027748.1-5664030	5664014	TAGCATAAAATGTGCCGGATGACCAATAGAAC	0	2	3	0	0	0	0	0.79	1.09	0	0	0	intergenic
NC_027748.1-5670536	5670520	CGTTGTCTCCGATGCCGGAGTACCCGCCACCG	0	1	0	9	0	0	0	0.39	0	4	0	0	1stExon
NC_027748.1-5670605	5670589	GGATGTTTCTTGCTCCGGAAGCAAAAGCTGAG	5	0	0	0	0	0	1.68	0	0	0	0	0	1stExon
NC_027748.1-5680140	5680124	GAGATGGAAACGCGCCGGAAAACATTTAGATA	0	1	0	0	0	0	0	0.39	0	0	0	0	TSS1500
NC_027748.1-5684943	5684927	CAAGGCAGCAAAAGCCGGAGGGAGGAGGCAGA	2	22	17	2	11	1	0.67	8.65	6.16	0.89	4.15	0.44	intergenic
NC_027748.1-5685113	5685097	AAGTAGGTTACCTACCGGGAGAGCGTCGTTGA	0	4	1	0	0	0	0	1.57	0.36	0	0	0	intergenic
NC_027748.1-5686872	5686856	GACTCAAAAAATTTCCGGATTTCCCGATAGAT	0	3	1	0	0	0	0	1.18	0.36	0	0	0	intergenic
NC_027748.1-5687610	5687594	TAGGTTACCAAGGGCCGGTGGTCAGAACCCTC	93	201	123	51	113	66	31.23	79.06	44.58	22.67	42.63	28.97	intergenic
NC_027748.1-5688191	5688175	GAGAAATACAATGTCCGGAGAGACTGTTTTAA	0	2	1	0	0	0	0	0.79	0.36	0	0	0	intergenic
NC_027748.1-5688328	5688312	TCCCTTCTTTGTCGCCGGTACTATCGCCATTT	1	6	3	1	3	1	0.34	2.36	1.09	0.44	1.13	0.44	intergenic
NC_027748.1-5691835	5691819	GAGCAACAGCGACGCCGGCGAGTTACGGAGCT	0	75	36	0	0	0	0	29.5	13.05	0	0	0	intergenic
NC_027748.1-5698409	5698393	TAATTTTAATTTTACCGGGCTTGCGAAGTGGA	0	9	1	0	0	0	0	3.54	0.36	0	0	0	intergenic
NC_027748.1-5700239	5700223	GGAAGAGCGCCAAGCCGGTGTAGGGAGGTGGT	0	13	4	18	0	1	0	5.11	1.45	8	0	0.44	intergenic
NC_027748.1-5703189	5703173	TCCGATCCGAAAATCCGGATATCCGGATCCGG	2	0	0	0	0	0	0.67	0	0	0	0	0	intergenic
NC_027748.1-5704344	5704328	AACCGAACCGATATCCGGATTGAACACCCTAG	2	10	4	3	3	0	0.67	3.93	1.45	1.33	1.13	0	intergenic
NC_027748.1-5704482	5704466	AGGATATCCGACACCCGGATATCCGAAAACAT	2	0	0	0	0	0	0.67	0	0	0	0	0	intergenic
NC_027748.1-5706984	5706968	TCGATGTCAACGTGCCGGATTTCAGGAACAAG	0	4	0	0	0	0	0	1.57	0	0	0	0	intergenic
NC_027748.1-5707023	5707007	ATCTCTTTTTCTAACCGGTCTACTTCGCTTCC	0	0	2	0	0	0	0	0	0.72	0	0	0	intergenic
NC_027748.1-5708257	5708241	GGACCAGTTATGGACCGGGCCGGTTATGGACA	1	10	4	0	0	6	0.34	3.93	1.45	0	0	2.63	intergenic
NC_027748.1-5711008	5710992	CTGGTTTAGAGAAACCGGGTCGTTACACTTTC	0	2	0	0	0	0	0	0.79	0	0	0	0	intergenic
NC_027748.1-5715122	5715106	ATACATATCTAAACCCGGAATCAGGTTACCCG	0	1	0	0	0	0	0	0.39	0	0	0	0	intergenic
NC_027748.1-5715679	5715663	ATCCAGCTCAGTGTCCGGATTGCTTTAAAAAC	0	1	1	0	0	0	0	0.39	0.36	0	0	0	intergenic
NC_027748.1-5715974	5715958	CATCAACAATGTACCCGGCACAGCGCTCGCCG	0	28	16	0	0	0	0	11.01	5.8	0	0	0	intergenic
NC_027748.1-5726787	5726771	AGAGTCTTTCTTCTCCGGCAAAGCTGGAGGTT	0	19	11	0	0	0	0	7.47	3.99	0	0	0	Exon
NC_027748.1-5729182	5729166	CGTCGGTCGTACCACCGGATGAAGCCGCGACG	1	0	0	0	0	0	0.34	0	0	0	0	0	1stExon
NC_027748.1-5730473	5730457	CTCATAGTGAGGTTCCGGGACCCAGTCAGATG	0	21	5	1	1	4	0	8.26	1.81	0.44	0.38	1.76	TSS1500
NC_027748.1-5748754	5748738	CGTCGGAGCCGCCCCCGGCGAGATCGGATAGG	0	0	0	0	1	1	0	0	0	0	0.38	0.44	Exon
NC_027748.1-5755822	5755806	TGTTCGGATACTCACCGGTTCAGCTTCCTATG	26	39	37	7	17	2	8.73	15.34	13.41	3.11	6.41	0.88	Exon
NC_027748.1-5755892	5755876	TCAGTCTCCATTCGCCGGAAGAGTCCCATCAA	0	0	1	0	0	0	0	0	0.36	0	0	0	Exon
NC_027748.1-5756232	5756216	TCGGGTGTTACATACCGGTACAATGCAAACCA	0	12	6	0	0	0	0	4.72	2.17	0	0	0	Exon
NC_027748.1-5756290	5756274	GCTCACACATGTCGCCGGAGGAGTTTGTCAGG	0	0	0	0	2	0	0	0	0	0	0.75	0	Exon
NC_027748.1-5756383	5756367	ATACCTGAAAGTCGCCGGAGAAGTCAAAAGTG	0	1	0	0	0	0	0	0.39	0	0	0	0	Exon
NC_027748.1-5757005	5756989	TTTTCTTTTCCCTACCGGAATTCTGTGCAACT	2	0	0	0	4	0	0.67	0	0	0	1.51	0	intergenic
NC_027748.1-5762376	5762360	ATGAAGCCCAGCCACCGGTTCTCTTCCCACCC	0	0	0	0	18	7	0	0	0	0	6.79	3.07	Exon
NC_027748.1-5765424	5765408	TCTCTTGGAGCATTCCGGAGGTATGACACCTT	0	0	0	0	1	0	0	0	0	0	0.38	0	TSS1500
NC_027748.1-5765595	5765579	TTGCTTGATGCTAACCGGTCCTTGCCACAAGC	0	9	0	0	86	28	0	3.54	0	0	32.44	12.29	TSS1500
NC_027748.1-5768582	5768566	AATGAATTGAACTTCCGGGACAAGTTGGTCGA	0	1	2	0	0	0	0	0.39	0.72	0	0	0	intergenic
NC_027748.1-5770599	5770583	GAAGGGGGAGATCGCCGGAGAGGAAGAGAGAT	47	58	67	23	36	22	15.78	22.81	24.28	10.23	13.58	9.66	intergenic
NC_027748.1-5774032	5774016	ACCCGTTTTTGCTTCCGGTTGTCGTTGAACTA	22	34	29	2	15	4	7.39	13.37	10.51	0.89	5.66	1.76	intergenic
NC_027748.1-5781551	5781535	TCTTATGGACAGAGCCGGTCCGGTTATAAAGG	1	0	0	0	0	0	0.34	0	0	0	0	0	intergenic
NC_027748.1-5790809	5790793	TAATCCCCACTTGTCCGGCCTCTCTCTCCAAA	1	0	0	0	0	0	0.34	0	0	0	0	0	intergenic
NC_027748.1-5792470	5792454	TAGTGGTCGAGCCACCGGGCATAACATTTTCG	0	0	2	0	0	0	0	0	0.72	0	0	0	intergenic
NC_027748.1-5792867	5792851	TTCGGCAAGTCATACCGGAGCTGCAAGGTGAA	12	0	13	2	0	0	4.03	0	4.71	0.89	0	0	TSS1500
NC_027748.1-5795142	5795126	CAGCAAAGGAAGTTCCGGTGGCGAGACCAATA	0	17	0	0	14	0	0	6.69	0	0	5.28	0	TSS1500
NC_027748.1-5796376	5796360	GGTATAAATGGAGGCCGGTCCATGCCCATTGC	9	0	7	19	0	1	3.02	0	2.54	8.45	0	0.44	Exon
NC_027748.1-5800345	5800329	TGGCTACGGTTCATCCGGCCATGTCTTCTGCG	0	0	0	1	0	0	0	0	0	0.44	0	0	intergenic
NC_027748.1-5802864	5802848	AGGATTCAAGTAACCCGGAAACTGAGGCTGGT	0	0	0	0	0	0	0	0	0	0	0	0	Exon
NC_027748.1-5804166	5804150	ATCTCTAACCACCACCGGAACCCACGGTGCAG	0	0	0	0	0	0	0	0	0	0	0	0	Exon
NC_027748.1-5805692	5805676	CATCCCAGAAGAATCCGGACGATGACCGATAG	0	4	0	0	0	0	0	1.57	0	0	0	0	TSS1500
NC_027748.1-5807591	5807575	GACTGGTAAAGAACCCGGTTAACGGGGATGGT	14	18	38	35	26	42	4.7	7.08	13.77	15.56	9.81	18.43	TSS200
NC_027748.1-5810284	5810268	ACCTTCCATATGAGCCGGCCTAGGTAAAGCCA	0	0	0	0	1	0	0	0	0	0	0.38	0	Exon
NC_027748.1-5811360	5811344	CCGACGAAGATGGTCCGGCGATCTCGCAAACC	0	0	0	0	2	0	0	0	0	0	0.75	0	Exon
NC_027748.1-5815413	5815397	TTTTCTTCTCTGCCCCGGAAATGAGTGTCCCT	1	0	0	1	0	0	0.34	0	0	0.44	0	0	intergenic
NC_027748.1-5817991	5817975	CATCAACAACGGTGCCGGAGCTAGGTGGTTTG	9	14	12	2	11	1	3.02	5.51	4.35	0.89	4.15	0.44	intergenic
NC_027748.1-5818112	5818096	GAGCACATAACTAGCCGGCGACGGTAACTCGG	11	4	0	9	3	14	3.69	1.57	0	4	1.13	6.14	intergenic
NC_027748.1-5819224	5819208	TTTATCTTACTTCTCCGGGTAGCTCTTCCTTG	0	0	0	0	0	0	0	0	0	0	0	0	intergenic
NC_027748.1-5819843	5819827	AGATCTTCCGATCACCGGACTCCATCTTTCGA	1	1	0	0	0	0	0.34	0.39	0	0	0	0	intergenic
NC_027748.1-5825905	5825889	GTCTGGCTTGGTGGCCGGCGGCGCCTCCGCCG	12	28	7	28	15	14	4.03	11.01	2.54	12.45	5.66	6.14	intergenic
NC_027748.1-5826533	5826517	GCTGTGGGAAGGGACCGGTGTCGAGTGCCTTA	16	15	18	6	4	0	5.37	5.9	6.52	2.67	1.51	0	intergenic
NC_027748.1-5826697	5826681	GGGCGATAGTCGGACCGGGTCTTGGTCAACCC	12	19	19	40	13	47	4.03	7.47	6.89	17.78	4.9	20.63	intergenic
NC_027748.1-5826847	5826831	CCGCCTTTGGTCTACCGGAACTGTAATTGATG	2	4	4	9	7	9	0.67	1.57	1.45	4	2.64	3.95	intergenic
NC_027748.1-5827583	5827567	CACAACCTTTATACCCGGTTGGAAGGATTAAT	0	0	1	1	0	0	0	0	0.36	0.44	0	0	intergenic
NC_027748.1-5838158	5838142	TGACACCCTTGTCTCCGGTACTATCTCATCAC	20	1	10	9	0	9	6.72	0.39	3.62	4	0	3.95	Exon
NC_027748.1-5838347	5838331	GCAGACAGATGACTCCGGAGAAAATGAAGCTC	18	17	20	14	18	36	6.04	6.69	7.25	6.22	6.79	15.8	Exon
NC_027748.1-5844003	5843987	ACTCGAGGACGGCACCGGTATATTTCTGATTT	0	6	2	3	2	3	0	2.36	0.72	1.33	0.75	1.32	intergenic
NC_027748.1-5848833	5848817	CAACTGCCGTAGCTCCGGCTGGAGCCACTGCC	0	0	0	9	0	2	0	0	0	4	0	0.88	1stExon
NC_027748.1-5854695	5854679	GACGCATCTGCAGTCCGGAAGCTCCTCGAGAA	47	0	22	57	0	16	15.78	0	7.97	25.34	0	7.02	intergenic
NC_027748.1-5858739	5858723	GCATTCAAGATCCTCCGGTGTGGGACATCTTA	5	0	3	2	0	0	1.68	0	1.09	0.89	0	0	intergenic
NC_027748.1-5859022	5859006	ATTCGAAACCGTCGCCGGAATAAATTGTGAGG	19	7	14	38	0	18	6.38	2.75	5.07	16.89	0	7.9	intergenic
NC_027748.1-5860160	5860144	AGGAGGGTGCTGAACCGGCTCTGCATTATTGT	1	0	1	0	0	0	0.34	0	0.36	0	0	0	1stExon
NC_027748.1-5860677	5860661	TTGATACCTTCAGGCCGGATCTCATGATCACC	2	1	3	0	2	1	0.67	0.39	1.09	0	0.75	0.44	TSS1500
NC_027748.1-5862013	5861997	TCATTACAACTTCACCGGTTATGATCACAGAC	0	15	3	0	0	0	0	5.9	1.09	0	0	0	TSS1500
NC_027748.1-5882357	5882341	ATGTGACACACATCCCGGAGCGACCTGGCCAG	1	0	2	2	0	0	0.34	0	0.72	0.89	0	0	intergenic
NC_027748.1-5885281	5885265	CAAGGACTTCTATTCCGGATTTGTGGCTGCTA	3	0	0	0	0	0	1.01	0	0	0	0	0	intergenic
NC_027748.1-5885903	5885887	TTTCCAAACGGACACCGGCGTGGGGTTTATGA	7	1	5	3	0	0	2.35	0.39	1.81	1.33	0	0	intergenic
NC_027748.1-5890184	5890168	CTGAGATACACATTCCGGCTATTGCTAGCGAA	8	3	3	0	2	0	2.69	1.18	1.09	0	0.75	0	intergenic
NC_027748.1-5900947	5900931	TAGGTTTTGCTTCCCCGGCAAGTCGTGGACTC	13	0	0	0	0	0	4.37	0	0	0	0	0	TSS200
NC_027748.1-5903163	5903147	ATCCTTGGCCTCAACCGGGCGAATCACTGCAG	73	90	106	73	117	119	24.51	35.4	38.42	32.45	44.14	52.23	Exon
NC_027748.1-5905211	5905195	TAAGCGCATGTAATCCGGTTATATAAGCTCAT	1	0	1	0	0	0	0.34	0	0.36	0	0	0	intron
NC_027748.1-5912588	5912572	TCTCTGGGGGCATGCCGGCGCACAAGGCTACA	2	47	11	0	1	0	0.67	18.49	3.99	0	0.38	0	intron
NC_027748.1-5912743	5912727	ATGCGTCGCCTGCACCGGTGGTGTCAACAAGC	0	114	57	0	105	27	0	44.84	20.66	0	39.61	11.85	Exon
NC_027748.1-5929775	5929759	TTGGTTGTTCTATTCCGGTCTGCTTACCCAGA	1	21	7	0	10	2	0.34	8.26	2.54	0	3.77	0.88	intergenic
NC_027748.1-5935547	5935531	GAGTCATCTACCATCCGGTTCATAACACAAAG	45	37	23	30	40	38	15.11	14.55	8.34	13.34	15.09	16.68	intergenic
NC_027748.1-5938208	5938192	TTGCTGCTGATTCGCCGGAGGATTAGGAGTTC	3	0	0	0	0	0	1.01	0	0	0	0	0	TSS1500
NC_027748.1-5948450	5948434	TTTACATTTTGCTTCCGGTCCACCACACACTC	2	1	2	1	8	0	0.67	0.39	0.72	0.44	3.02	0	intergenic
NC_027748.1-5949269	5949253	TCCGCCACCGATGTCCGGCGTCTCCGCCACCG	10	43	31	8	41	12	3.36	16.91	11.23	3.56	15.47	5.27	intergenic
NC_027748.1-5955901	5955885	AGGGAGTTATCAGACCGGAACTTATTGTTTCT	0	0	0	0	1	0	0	0	0	0	0.38	0	Exon
NC_027748.1-5962210	5962194	CCAGAACGCGTTATCCGGCGAGATTCCAGTGC	0	0	0	0	5	0	0	0	0	0	1.89	0	1stExon
NC_027748.1-5962296	5962280	CTGGCTCTGTTCCTCCGGAGATCAGCAATCTG	0	0	0	0	98	57	0	0	0	0	36.97	25.02	1stExon
NC_027748.1-5962354	5962338	GAACAACACGCTCTCCGGCGAGCTACCAAGCG	0	2	0	0	15	0	0	0.79	0	0	5.66	0	1stExon
NC_027748.1-5962642	5962626	CAACAACCGTCTCACCGGAGGGATCCCCGGAG	0	0	0	0	2	0	0	0	0	0	0.75	0	1stExon
NC_027748.1-5964901	5964885	GATGTTTTCATTATCCGGAGCCTTTTCACAGA	0	2	4	0	5	6	0	0.79	1.45	0	1.89	2.63	Exon
NC_027748.1-5966672	5966656	TTGGTTAAATTTACCCGGATGCACTGAACCGT	0	0	0	0	0	0	0	0	0	0	0	0	TSS1500
NC_027748.1-5971234	5971218	TCTCGTTTGAGGTACCGGCAGGGAAGAGTGTG	0	0	0	0	1	0	0	0	0	0	0.38	0	Exon
NC_027748.1-5971865	5971849	CGATCATGAACTTCCCGGAGAAATATAAAACA	0	1	0	0	0	0	0	0.39	0	0	0	0	TSS1500
NC_027748.1-5976650	5976634	AGCAGACCTGATATCCGGTTTGGATCCTCCCT	14	22	24	28	50	34	4.7	8.65	8.7	12.45	18.86	14.92	Exon
NC_027748.1-5976993	5976977	GCACGGCTTCTTCACCGGAGTAGAGAAGAAAG	13	4	12	17	26	17	4.37	1.57	4.35	7.56	9.81	7.46	Exon
NC_027748.1-5979121	5979105	CCTACCTAACAAGGCCGGCACAAATTTACAGG	0	0	2	0	0	0	0	0	0.72	0	0	0	TSS1500
NC_027748.1-5981041	5981025	CAAGAAATAACAGACCGGCTTATAAAACTTGT	1	3	3	4	1	2	0.34	1.18	1.09	1.78	0.38	0.88	TSS1500
NC_027748.1-5982390	5982374	ATTCATTTGGGCTTCCGGGTTAATAATTTATT	1	1	0	0	0	0	0.34	0.39	0	0	0	0	intron
NC_027748.1-5983928	5983912	AAATCTGATCGAACCCGGTTCAGATCCGGTCG	2	0	0	0	0	0	0.67	0	0	0	0	0	intron
NC_027748.1-5999454	5999438	CAACAAGGTCTCCTCCGGGGTGAAGTCTAGCT	0	0	0	0	2	2	0	0	0	0	0.75	0.88	intergenic
NC_027748.1-5999594	5999578	GCTCAAGTCCGTTACCGGTAGATATAGAAGAG	0	0	0	0	3	3	0	0	0	0	1.13	1.32	intergenic
NC_027748.1-5999811	5999795	GAGTTTTATTTTCTCCGGTGTTTTTAGCTTCC	0	0	0	0	2	2	0	0	0	0	0.75	0.88	intergenic
NC_027748.1-6000646	6000630	GATTTAAGCTTGATCCGGTCTAATATGTTCGC	0	0	0	0	9	2	0	0	0	0	3.4	0.88	intergenic
NC_027748.1-6001632	6001616	CCCATGAGCCTTTCCCGGATGGATGGAGAAGA	0	0	0	0	36	7	0	0	0	0	13.58	3.07	intergenic
NC_027748.1-6010197	6010181	ATTTACAAGTAAATCCGGTTAGACGTAGATCT	0	0	0	0	7	0	0	0	0	0	2.64	0	intergenic
NC_027748.1-6013074	6013058	CGAACCTGCACGAGCCGGGTTCATTAAAATTT	2	9	3	0	2	0	0.67	3.54	1.09	0	0.75	0	intergenic
NC_027748.1-6023693	6023677	CCTGTGGGTTGTTTCCGGCCAGACGGAACGTC	0	0	0	63	0	7	0	0	0	28.01	0	3.07	intron
NC_027748.1-6030857	6030841	CTTGGTTCGAAAGGCCGGTCATCTATGACGTT	48	0	29	159	81	3	16.12	0	10.51	70.69	30.56	1.32	Exon
NC_027748.1-6030906	6030890	TGTTGAGAGTACTTCCGGAAGCCGTGATCTCC	0	0	0	0	10	1	0	0	0	0	3.77	0.44	Exon
NC_027748.1-6036854	6036838	CTGGCGATTTAGTACCGGTCATTTGACCGATT	0	0	33	0	77	18	0	0	11.96	0	29.05	7.9	1stExon
NC_027748.1-6037304	6037288	CTCTGTAGACTTTACCGGAGGAACCAGAACCG	0	0	26	0	0	0	0	0	9.42	0	0	0	1stExon
NC_027748.1-6037853	6037837	CACGTGGAATCTCGCCGGAGAGTTGATTAGAG	0	0	0	0	1	0	0	0	0	0	0.38	0	1stExon
NC_027748.1-6039985	6039969	ACCTTAGTTCAAACCCGGGTTCCTTGCATTCA	0	4	0	0	0	1	0	1.57	0	0	0	0.44	TSS1500
NC_027748.1-6045341	6045325	CAGCTGGAATCACCCCGGGATGCTCGTTGCCT	0	0	48	0	0	0	0	0	17.4	0	0	0	Exon
NC_027748.1-6046914	6046898	GCCCATTAAGAAGGCCGGTTTATTGATGGGCC	0	0	0	0	2	0	0	0	0	0	0.75	0	TSS200
NC_027748.1-6054613	6054597	GTGGGATGTGGACGCCGGACTTACCCAACTTG	29	0	23	21	0	28	9.74	0	8.34	9.34	0	12.29	Exon
NC_027748.1-6054897	6054881	CGGGATTGCATATGCCGGTTCCCAAAATGATC	0	0	0	18	0	3	0	0	0	8	0	1.32	Exon
NC_027748.1-6055414	6055398	TGCGTATGCTGGAACCGGGAATGTCCTTAAGG	0	0	0	38	12	12	0	0	0	16.89	4.53	5.27	intron
NC_027748.1-6055838	6055822	ATGGACACCTTGAGCCGGCTTAGCCATGACAC	49	0	27	59	0	20	16.45	0	9.79	26.23	0	8.78	Exon
NC_027748.1-6059799	6059783	CCTTTTTTTTGCATCCGGATGAGGTAGAGTTT	0	0	3	0	0	0	0	0	1.09	0	0	0	intergenic
NC_027748.1-6062136	6062120	CATAGCCTCACGCTCCGGTCCACACAATCAAC	21	38	17	9	19	5	7.05	14.95	6.16	4	7.17	2.19	intergenic
NC_027748.1-6063323	6063307	ACATGGCTGCGTCTCCGGTGAAATGGGATGCA	1	0	4	0	4	0	0.34	0	1.45	0	1.51	0	intergenic
NC_027748.1-6066994	6066978	GACTCATAGAGCTCCCGGGACGAGCCTTCCGG	0	0	0	1	0	0	0	0	0	0.44	0	0	1stExon
NC_027748.1-6082232	6082216	CATCGATTAAAATCCCGGTTACAGCCGTTGAC	9	0	3	0	0	0	3.02	0	1.09	0	0	0	Exon
NC_027748.1-6085875	6085859	CTGGTTTGAAATTACCGGCTTGTTTGTCTTTC	1	0	0	0	0	0	0.34	0	0	0	0	0	intergenic
NC_027748.1-6086595	6086579	AACATCCTTTCCTTCCGGCTTATCCTTCATGA	2	28	10	0	0	0	0.67	11.01	3.62	0	0	0	intergenic
NC_027748.1-6091322	6091306	CCTGGACATTTTACCCGGATCCGAAGATCCGA	0	0	0	1	0	0	0	0	0	0.44	0	0	TSS1500
NC_027748.1-6091816	6091800	AGACCCGACCCGACCCGGATCCGGCACGATCC	2	5	1	7	0	0	0.67	1.97	0.36	3.11	0	0	TSS1500
NC_027748.1-6091939	6091923	CCCGACCCGACGACCCGGAACCGAGAATATAA	0	0	0	0	1	0	0	0	0	0	0.38	0	intergenic
NC_027748.1-6091997	6091981	TAGATCCGAAAGATCCGGACCCGAAAGGACCC	1	9	1	3	0	8	0.34	3.54	0.36	1.33	0	3.51	intergenic
NC_027748.1-6097113	6097097	ACGAGACTTTGCATCCGGATACACAACTAATC	19	26	51	6	0	8	6.38	10.23	18.48	2.67	0	3.51	intergenic
NC_027748.1-6104895	6104879	CGGTTGATTCTGTTCCGGCGAAGAAGACGAGT	0	0	0	0	1	0	0	0	0	0	0.38	0	1stExon
NC_027748.1-6108720	6108704	GAAGTTGAGCGTGTCCGGATTCTTCTCAATAA	1	0	0	0	0	0	0.34	0	0	0	0	0	Exon
NC_027748.1-6108897	6108881	ATTTAGGTGCCGTACCGGTACAGGAAACGTTT	2	5	2	0	0	3	0.67	1.97	0.72	0	0	1.32	intron
NC_027748.1-6109239	6109223	TCCCCGTATCTGTCCCGGTGCATCATAGATTT	2	3	4	2	0	0	0.67	1.18	1.45	0.89	0	0	intron
NC_027748.1-6109593	6109577	GAGGCGGGAAGTTACCGGTGTTTCACCAGCTG	57	62	88	45	63	107	19.14	24.39	31.89	20.01	23.77	46.96	TSS1500
NC_027748.1-6122942	6122926	TTTTAATGAACTTACCGGAGTTAGAATTGATA	1	1	0	0	0	0	0.34	0.39	0	0	0	0	1stExon
NC_027748.1-6127781	6127765	ACAAAAGCTAAGAACCGGTTCTTAAAACTCTT	2	0	0	0	0	0	0.67	0	0	0	0	0	TSS1500
NC_027748.1-6139188	6139172	NNNCGGAGAGATAACCGGCGGTGAGAACGATG	3	1	2	9	6	1	1.01	0.39	0.72	4	2.26	0.44	intergenic
NC_027748.1-6141729	6141713	CACGTGCAAGTGGACCGGTCGAACAGGATCCA	27	0	24	12	0	4	9.07	0	8.7	5.34	0	1.76	intergenic
NC_027748.1-6144288	6144272	TGGTTGGCCTCACGCCGGCTAGCGAGAAATCT	29	0	11	7	0	10	9.74	0	3.99	3.11	0	4.39	TSS1500
NC_027748.1-6144484	6144468	TGCCGCCCACCATCCCGGCAGTCTCGGTGCCT	8	0	0	4	0	2	2.69	0	0	1.78	0	0.88	TSS1500
NC_027748.1-6145063	6145047	TCTCTCATCCCCCTCCGGAAGTAGTAGAAGTG	64	0	19	53	0	8	21.49	0	6.89	23.56	0	3.51	1stExon
NC_027748.1-6146197	6146181	GGTTTCTGTCGTGTCCGGTGGTTCGATAAATC	29	0	11	14	0	8	9.74	0	3.99	6.22	0	3.51	intergenic
NC_027748.1-6147597	6147581	CGGTGTTCGAACCTCCGGGAGATTCAGATCAT	93	0	39	22	27	3	31.23	0	14.13	9.78	10.19	1.32	intergenic
NC_027748.1-6148218	6148202	ATGAGAGCACTGATCCGGTATAGGTGTCCTCT	1	0	0	1	0	0	0.34	0	0	0.44	0	0	intergenic
NC_027748.1-6149209	6149193	CACAAGGTTCACCACCGGTTTGTTACCTGGGT	26	0	11	11	0	17	8.73	0	3.99	4.89	0	7.46	intergenic
NC_027748.1-6152322	6152306	TGTCCAGCACGGGACCGGTTCTGTCAAGAAGC	0	88	55	0	2	0	0	34.61	19.93	0	0.75	0	Exon
NC_027748.1-6152468	6152452	CTTTCAGAACTTTTCCGGGTCTGGCTCAGTGT	20	0	21	0	0	0	6.72	0	7.61	0	0	0	Exon
NC_027748.1-6160302	6160286	GTTGTGGAGGAAAGCCGGAACTGAAGCTTGTA	0	0	0	0	1	0	0	0	0	0	0.38	0	Exon
NC_027748.1-6160853	6160837	GTAGGAACAGATAGCCGGCGTTGACTTGGACC	5	5	12	3	5	12	1.68	1.97	4.35	1.33	1.89	5.27	Exon
NC_027748.1-6167816	6167800	CGAACTCACATCGACCGGTCTGCTACATTATT	0	0	0	0	0	0	0	0	0	0	0	0	intergenic
NC_027748.1-6171088	6171072	GATGATTCTTTAAGCCGGCGCAATCCAAGTCC	50	0	25	76	0	43	16.79	0	9.06	33.79	0	18.87	intergenic
NC_027748.1-6171682	6171666	CCATCTGAAGCAGCCCGGTTAAGAAGCTTTGA	0	0	0	0	0	1	0	0	0	0	0	0.44	intergenic
NC_027748.1-6172648	6172632	ATACAAGACTTTTGCCGGTAGAATTTCTCCTC	4	0	5	0	3	1	1.34	0	1.81	0	1.13	0.44	intergenic
NC_027748.1-6174677	6174661	AGCAGATGCAGTTTCCGGAGACCAATCATTCA	5	0	1	0	0	0	1.68	0	0.36	0	0	0	TSS1500
NC_027748.1-6174944	6174928	AGAGAGAATCGCCGCCGGTATCTCCATTGAAA	1	0	0	0	0	1	0.34	0	0	0	0	0.44	TSS1500
NC_027748.1-6174986	6174970	TATCGCTTCACCCACCGGAGCTTCGACAATCT	34	0	32	5	0	2	11.42	0	11.6	2.22	0	0.88	TSS1500
NC_027748.1-6175096	6175080	AATCAGGAGGATTCCCGGCGTCCACTGAAATG	48	0	19	37	0	13	16.12	0	6.89	16.45	0	5.71	TSS1500
NC_027748.1-6175315	6175299	ATCAGGGTCTACGACCGGTCGAAGAAAATATG	1	0	1	0	0	1	0.34	0	0.36	0	0	0.44	TSS1500
NC_027748.1-6185999	6185983	GACAGCCTTGTTTACCGGTCGGTCAGTCTGAC	1	0	0	0	0	0	0.34	0	0	0	0	0	TSS1500
NC_027748.1-6206731	6206715	GGAGTTGGGTGATGCCGGAATCTTTTACTTAC	1	0	0	5	0	0	0.34	0	0	2.22	0	0	intergenic
NC_027748.1-6209519	6209503	GCGGCTGGCTTCATCCGGCGAAGGTCGCCCGT	0	2	0	2	0	1	0	0.79	0	0.89	0	0.44	intergenic
NC_027748.1-6211978	6211962	AATTCGGTTCGGGACCGGTTTGGGTTTTATCG	6	0	2	4	0	1	2.01	0	0.72	1.78	0	0.44	intergenic
NC_027748.1-6217431	6217415	CCATATTATCAGCACCGGTGACAAGTTTAACC	0	0	0	0	0	0	0	0	0	0	0	0	1stExon
NC_027748.1-6230232	6230216	TCTCTAGCATTGGGCCGGTTATGAATCGGGTC	0	0	0	0	1	0	0	0	0	0	0.38	0	intergenic
NC_027748.1-6232525	6232509	TCCCCAAGCTGTGGCCGGAAGCATAGACCTCA	0	22	6	1	0	0	0	8.65	2.17	0.44	0	0	intergenic
NC_027748.1-6233468	6233452	TATTTTAAACAGGGCCGGGTTATACTCGTCCA	47	15	15	2	18	1	15.78	5.9	5.44	0.89	6.79	0.44	intergenic
NC_027748.1-6238225	6238209	TAGTATTTGTTGGGCCGGATGTACTGTTCATG	24	10	20	0	18	5	8.06	3.93	7.25	0	6.79	2.19	intergenic
NC_027748.1-6252837	6252821	GCTGTATGAAAGATCCGGACGAGTGTGTAACA	75	82	78	23	82	20	25.18	32.25	28.27	10.23	30.93	8.78	intergenic
NC_027748.1-6253497	6253481	TTCAATCCGAGCAACCGGCGCAAACACCTCAT	0	4	2	0	0	0	0	1.57	0.72	0	0	0	intergenic
NC_027748.1-6254132	6254116	GATAAGCTTTAGACCCGGGTTCTGTTCCTAGA	2	3	2	0	0	0	0.67	1.18	0.72	0	0	0	intergenic
NC_027748.1-6255232	6255216	CAAAACGGACTCTTCCGGTTATTCTTTCATCG	0	0	0	0	0	0	0	0	0	0	0	0	intergenic
NC_027748.1-6255925	6255909	TTTCGGATAACTTTCCGGAGAAGATATCAATT	0	3	0	0	3	0	0	1.18	0	0	1.13	0	intergenic
NC_027748.1-6256156	6256140	CTTCGTGTTTGTTCCCGGGGTCAATTGTTTCC	10	5	1	4	6	0	3.36	1.97	0.36	1.78	2.26	0	intergenic
NC_027748.1-6256267	6256251	TTATGGAGGAATGTCCGGTTTCCTTGGATGAT	0	1	0	0	0	3	0	0.39	0	0	0	1.32	intergenic
NC_027748.1-6260692	6260676	AGCTTAAGGTAGAGCCGGAGCCACAGGTGGAG	0	0	16	0	0	1	0	0	5.8	0	0	0.44	Exon
NC_027748.1-6265602	6265586	GTGACTCCAGAGTCCCGGTTTGGCGAAAACGG	0	0	1	97	26	41	0	0	0.36	43.12	9.81	17.99	Exon
NC_027748.1-6267176	6267160	CGGGTGAAATGGAACCGGATCTCAACCATACT	0	70	32	0	40	3	0	27.53	11.6	0	15.09	1.32	TSS1500
NC_027748.1-6269682	6269666	TTAGATCAAGTTAACCGGGAAAGAAATCAAGC	12	13	21	20	26	4	4.03	5.11	7.61	8.89	9.81	1.76	intergenic
NC_027748.1-6271298	6271282	ACTCAGCCTCGCCTCCGGGATTAATCCATATG	74	48	60	23	90	13	24.85	18.88	21.75	10.23	33.95	5.71	1stExon
NC_027748.1-6272171	6272155	CACATTTCCAATCACCGGCCTCGAGGCAATCA	21	71	33	8	78	7	7.05	27.93	11.96	3.56	29.42	3.07	1stExon
NC_027748.1-6278281	6278265	CAATTTTAAGATATCCGGATCCTTATCCGGCG	8	2	3	5	5	5	2.69	0.79	1.09	2.22	1.89	2.19	intergenic
NC_027748.1-6279331	6279315	TATGTAAGATCGGACCGGTGGTAGTAAAGTAT	1	0	1	1	0	1	0.34	0	0.36	0.44	0	0.44	intergenic
NC_027748.1-6283338	6283322	TCAAGCTTTCCACACCGGTAGCACTTGAACTT	0	5	2	0	0	0	0	1.97	0.72	0	0	0	intergenic
NC_027748.1-6284752	6284736	AGATAATTGGGTATCCGGAGTAGGAGTTGATT	7	0	1	5	0	4	2.35	0	0.36	2.22	0	1.76	intergenic
NC_027748.1-6296753	6296737	ATCACCATAATAACCCGGCATCATTCCGGTTC	0	0	8	44	0	14	0	0	2.9	19.56	0	6.14	Exon
NC_027748.1-6297790	6297774	GAGAACTCGCCTCGCCGGATATCAGGCCGTAG	0	0	0	0	0	0	0	0	0	0	0	0	1stExon
NC_027748.1-6297826	6297810	TTCATCCACCGGAGCCGGCAGCTCTTGCCGCA	0	2	0	0	0	0	0	0.79	0	0	0	0	1stExon
NC_027748.1-6298380	6298364	GGTGGGCACTTTACCCGGTATCCGAAGCCGCA	164	114	117	130	120	124	55.07	44.84	42.4	57.8	45.27	54.42	TSS1500
NC_027748.1-6307325	6307309	TTCTCAGGCTTGAACCGGCTCCTGTCTTCACC	3	1	2	2	1	0	1.01	0.39	0.72	0.89	0.38	0	Exon
NC_027748.1-6307593	6307577	TGATGTTTGTTCTTCCGGGACCAAAGGGGGGA	5	41	9	4	10	1	1.68	16.13	3.26	1.78	3.77	0.44	Exon
NC_027748.1-6308413	6308397	CAATGCAAACTTGACCGGGCCTTTGGGAACAA	4	19	9	7	3	0	1.34	7.47	3.26	3.11	1.13	0	intergenic
NC_027748.1-6308498	6308482	GCTCTGATCATAGACCGGTTCTAGTCAAACTC	142	104	126	84	43	74	47.68	40.91	45.66	37.35	16.22	32.48	intergenic
NC_027748.1-6312581	6312565	CCGTCGATATTGATCCGGGAGACTAGGTGAAT	51	27	35	49	30	45	17.12	10.62	12.68	21.78	11.32	19.75	intergenic
NC_027748.1-6313056	6313040	CGTCTCTCGATTTGCCGGAGCGAGCTGTAGCT	4	19	13	0	0	2	1.34	7.47	4.71	0	0	0.88	intergenic
NC_027748.1-6313089	6313073	ACATCCTCATGAGTCCGGTGAGACGCAATGTG	0	2	0	0	0	0	0	0.79	0	0	0	0	intergenic
NC_027748.1-6313919	6313903	GTGGATATCCATAACCGGCCCGATCCATAACC	0	0	0	0	0	1	0	0	0	0	0	0.44	intergenic
NC_027748.1-6322551	6322535	AGGTGGATACACCGCCGGGACCTTGAAGCTCC	0	0	0	0	1	0	0	0	0	0	0.38	0	intergenic
NC_027748.1-6324590	6324574	GGTCACGACAGCTTCCGGCGTCGTTTTAGGGT	0	0	0	0	0	0	0	0	0	0	0	0	1stExon
NC_027748.1-6326375	6326359	AAGGCAATTTGCCACCGGCATAAGGCCATCAC	0	1	0	0	0	0	0	0.39	0	0	0	0	intergenic
NC_027748.1-6327338	6327322	GCCAGGGACAAGAGCCGGTTGTTTAATCCCTT	0	0	0	1	0	0	0	0	0	0.44	0	0	intergenic
NC_027748.1-6338685	6338669	ATAAAAATCTTTTGCCGGTTCAGATCAGGATC	0	0	0	0	2	0	0	0	0	0	0.75	0	intergenic
NC_027748.1-6357877	6357861	GCTCTCGCAGAGATCCGGGACCTCTGGACAAT	0	0	0	0	0	0	0	0	0	0	0	0	intergenic
NC_027748.1-6361312	6361296	AAAGAAATTCAATCCCGGTTCTACAGAGACTT	12	0	17	5	74	18	4.03	0	6.16	2.22	27.92	7.9	Exon
NC_027748.1-6362055	6362039	GCCTTACTCAATCACCGGTACTTTGCCTCTTA	4	0	0	0	0	0	1.34	0	0	0	0	0	Exon
NC_027748.1-6371151	6371135	TTATAGTCGGTTAACCGGGTCTATAACTTAAG	1	5	3	0	0	0	0.34	1.97	1.09	0	0	0	intergenic
NC_027748.1-6371603	6371587	CTGAAACTGTAGGTCCGGACTTGAACATAGAG	16	0	8	5	11	7	5.37	0	2.9	2.22	4.15	3.07	intergenic
NC_027748.1-6379165	6379149	CTTTGGGAACAAATCCGGGTAAGAAGAACATG	0	0	0	0	0	0	0	0	0	0	0	0	intergenic
NC_027748.1-6379525	6379509	GTTCAAGAGTGTCACCGGGGAGGGAGGGAGAG	0	0	0	0	0	0	0	0	0	0	0	0	intergenic
NC_027748.1-6384547	6384531	GAATGAAAGACTTACCGGTATCCTTTGGAGCT	0	0	0	0	0	0	0	0	0	0	0	0	intergenic
NC_027748.1-6395983	6395967	AACCCGATCCATATCCGGTCCAAAATGTAAAA	0	0	1	0	3	0	0	0	0.36	0	1.13	0	intergenic
NC_027748.1-6396436	6396420	GATACAAAATCGACCCGGACCCGATGTGTTAT	1	3	0	0	0	0	0.34	1.18	0	0	0	0	intergenic
NC_027748.1-6398266	6398250	GATGAGGGATTACACCGGTGCTAGGAGCCATC	34	31	23	49	34	49	11.42	12.19	8.34	21.78	12.83	21.51	intergenic
NC_027748.1-6401709	6401693	ATCGAATAGGATATCCGGTTAAAAATAAAATA	10	4	5	4	10	0	3.36	1.57	1.81	1.78	3.77	0	TSS1500
NC_027748.1-6403316	6403300	GAATCCACGCGCCGCCGGAGATCGTCTGGTCA	0	2	0	0	0	0	0	0.79	0	0	0	0	1stExon
NC_027748.1-6403737	6403721	TATGGCTCGTAACGCCGGCGACGGGAGAGGTT	0	0	3	0	0	0	0	0	1.09	0	0	0	1stExon
NC_027748.1-6404568	6404552	TCCGCCGTATCACACCGGAATGACACCGGAAC	9	2	6	7	4	3	3.02	0.79	2.17	3.11	1.51	1.32	intergenic
NC_027748.1-6404895	6404879	GAAACAGAAGACAACCGGCGATGATCAGGTCC	5	4	0	7	1	0	1.68	1.57	0	3.11	0.38	0	intergenic
NC_027748.1-6412291	6412275	AGAGTTAGAAGTCGCCGGAGCCCCAAGAACCG	0	0	0	0	0	0	0	0	0	0	0	0	1stExon
NC_027748.1-6420376	6420360	TAGGCATGGACACTCCGGTCGGGTTCGGGTCG	0	0	0	0	0	4	0	0	0	0	0	1.76	intron
NC_027748.1-6420484	6420468	TTTTTGAATCGGTTCCGGTTCAAAATGTTGGG	0	0	1	3	0	0	0	0	0.36	1.33	0	0	intron
NC_027748.1-6420519	6420503	CAAGCCCAGCATAGCCGGTTTTGGGCAAAGCG	1	0	1	2	0	11	0.34	0	0.36	0.89	0	4.83	intron
NC_027748.1-6422471	6422455	ACTAGGGATTTTGCCCGGGCGAATTTATACAA	16	0	1	2	4	2	5.37	0	0.36	0.89	1.51	0.88	intergenic
NC_027748.1-6425676	6425660	CGTCGTTACCAGTACCGGGATCCACGCGGCCG	8	0	6	1	8	14	2.69	0	2.17	0.44	3.02	6.14	intergenic
NC_027748.1-6426536	6426520	CGGTGTTTTTAAAACCGGACCTACCCGATGGG	43	0	13	47	32	49	14.44	0	4.71	20.9	12.07	21.51	intergenic
NC_027748.1-6426889	6426873	GTTCAGCTTTCGATCCGGTTTTAAAAACACTG	24	4	4	35	27	11	8.06	1.57	1.45	15.56	10.19	4.83	intergenic
NC_027748.1-6441618	6441602	CTTAGGAAAACGAACCGGATGATGAATGTATC	0	0	0	0	0	0	0	0	0	0	0	0	1stExon
NC_027748.1-6442265	6442249	CGGCATCGTCCAAACCGGCGTTTGAAGACTCA	2	0	0	0	0	0	0.67	0	0	0	0	0	1stExon
NC_027748.1-6446273	6446257	TTGTTTCTGAGCCACCGGTCTAGACATCTCCT	19	0	13	0	0	0	6.38	0	4.71	0	0	0	intergenic
NC_027748.1-6446687	6446671	AGAACATGATTAACCCGGAGTTCTTAGGATGA	4	5	2	0	0	0	1.34	1.97	0.72	0	0	0	intergenic
NC_027748.1-6448087	6448071	CCCCGCTTAAGAGACCGGGGTTAATCATGCTC	25	12	21	27	27	28	8.39	4.72	7.61	12	10.19	12.29	intergenic
NC_027748.1-6448194	6448178	CCCCGACTAAGAGACCGGGGTTTTTTTTTTTT	0	2	0	0	0	0	0	0.79	0	0	0	0	intergenic
NC_027748.1-6448578	6448562	TCTCCCATCCCGTCCCGGACCGCTGCAGGTTT	4	0	0	2	1	4	1.34	0	0	0.89	0.38	1.76	Exon
NC_027748.1-6450462	6450446	ATCCCGCTTTAAACCCGGTACCGTGCAATCCC	15	16	3	2	7	4	5.04	6.29	1.09	0.89	2.64	1.76	Exon
NC_027748.1-6451444	6451428	CCTATCTTCTTCCTCCGGTTTGTTTCTCACTA	1	0	0	0	0	0	0.34	0	0	0	0	0	TSS1500
NC_027748.1-6456171	6456155	CGGTTTCTTCACTTCCGGTACAAAGCTTCCAA	0	7	6	0	0	0	0	2.75	2.17	0	0	0	Exon
NC_027748.1-6467530	6467514	TAGAATGTTCGCCACCGGCAAAGAACCACTTG	4	0	0	0	0	0	1.34	0	0	0	0	0	intergenic
NC_027748.1-6467783	6467767	GTCAGAATGTCACTCCGGTAGTTTGCTATCGT	9	0	2	3	9	2	3.02	0	0.72	1.33	3.4	0.88	intergenic
NC_027748.1-6484221	6484205	TACAGATACCCCTCCCGGTTATCCCCAACATT	0	0	0	0	3	1	0	0	0	0	1.13	0.44	TSS200
NC_027748.1-6491631	6491615	AGTTTGTTCCTTATCCGGCCCGATATAACATA	49	16	31	50	40	53	16.45	6.29	11.23	22.23	15.09	23.26	intron
NC_027748.1-6492796	6492780	GTTCCTGGTTTCAGCCGGATAACAAGGAAAGC	30	0	6	12	25	20	10.07	0	2.17	5.34	9.43	8.78	Exon
NC_027748.1-6496008	6495992	CTCTTCTCAGTGAACCGGGTTCATCACTGTAG	3	1	0	1	5	1	1.01	0.39	0	0.44	1.89	0.44	intergenic
NC_027748.1-6496058	6496042	TGGCGGCCAGTGAACCGGGTTCACTAATCGGG	5	0	0	3	6	1	1.68	0	0	1.33	2.26	0.44	intergenic
NC_027748.1-6497545	6497529	CGAAAACGGCCGTACCGGACTTCGTATAGGCT	1	0	2	0	8	1	0.34	0	0.72	0	3.02	0.44	Exon
NC_027748.1-6513230	6513214	AGCCTACGACAGTGCCGGCCCGGAATATCCGG	0	0	0	0	1	7	0	0	0	0	0.38	3.07	intergenic
NC_027748.1-6514190	6514174	GTCCCCCTCCTCAGCCGGCCCTGCTGGCCTAC	0	10	7	0	0	0	0	3.93	2.54	0	0	0	intergenic
NC_027748.1-6516141	6516125	CGCAGTAGGCCACTCCGGTATGCAAACTTGAG	0	7	0	0	0	0	0	2.75	0	0	0	0	Exon
NC_027748.1-6523636	6523620	GAATCTTTCACCTTCCGGCACTCCTCCACCAC	0	0	0	0	0	0	0	0	0	0	0	0	Exon
NC_027748.1-6534079	6534063	TAGGACCTGTTGATCCGGTGCTATTGGAAAAA	2	2	0	0	0	0	0.67	0.79	0	0	0	0	intergenic
NC_027748.1-6549270	6549254	ATTCCTACGTGGCACCGGGTTTTTGCTTACGT	21	19	14	27	33	47	7.05	7.47	5.07	12	12.45	20.63	intergenic
NC_027748.1-6555958	6555942	AAAGGTTATACAACCCGGCAACCAAGAAGATA	35	32	26	10	28	18	11.75	12.59	9.42	4.45	10.56	7.9	intergenic
NC_027748.1-6557070	6557054	CAATCCAATTGTACCCGGAAGCAAGCTGGATC	24	28	44	20	41	8	8.06	11.01	15.95	8.89	15.47	3.51	intergenic
NC_027748.1-6557270	6557254	GGTACTTGAGGGGCCCGGTTGACTATGGCATC	54	48	51	62	50	65	18.13	18.88	18.48	27.56	18.86	28.53	intergenic
NC_027748.1-6560250	6560234	TGTAGAATAAATTTCCGGATCACTGATTTAGT	3	9	1	0	6	0	1.01	3.54	0.36	0	2.26	0	intergenic
NC_027748.1-6563898	6563882	CGGGGACTTATCCACCGGTAACAGGCAAGTCT	0	0	0	0	0	19	0	0	0	0	0	8.34	intergenic
NC_027748.1-6564162	6564146	TTCATACAAACTTACCGGATCCGAAAGAATCT	5	2	6	0	3	1	1.68	0.79	2.17	0	1.13	0.44	intergenic
NC_027748.1-6564334	6564318	AAATAATTTGGTAACCGGTTTGAATTATTGTC	0	6	0	0	0	0	0	2.36	0	0	0	0	intergenic
NC_027748.1-6564721	6564705	CTTAGCAGAGACCTCCGGCTAAATCTCAGACG	0	0	0	0	2	0	0	0	0	0	0.75	0	intergenic
NC_027748.1-6568911	6568895	TTACCAGAGCTATACCGGTGCCTAACGTTAGA	6	21	7	0	6	1	2.01	8.26	2.54	0	2.26	0.44	intergenic
NC_027748.1-6575291	6575275	TAATTCTCCAGTGACCGGGATTCGAATCCAGG	1	0	0	0	0	0	0.34	0	0	0	0	0	intergenic
NC_027748.1-6575356	6575340	TAGAGTTAGAAGCTCCGGTTGAACCTAAGATA	2	1	0	0	1	0	0.67	0.39	0	0	0.38	0	intergenic
NC_027748.1-6577196	6577180	CAGGCGGATGAACACCGGGAAGGCCCCAAACG	90	1	61	0	0	0	30.22	0.39	22.11	0	0	0	Exon
NC_027748.1-6577775	6577759	CACTTTTCATATCTCCGGTTCCACCATCTTCT	1	0	0	0	0	0	0.34	0	0	0	0	0	Exon
NC_027748.1-6591269	6591253	TCACTGAGATGTCTCCGGTGGCGTTGGAAGAA	8	0	7	0	0	0	2.69	0	2.54	0	0	0	Exon
NC_027748.1-6591388	6591372	TTACAAATGAAGAACCGGGGTTTTGAAGCATC	0	0	0	1	0	1	0	0	0	0.44	0	0.44	intron
NC_027748.1-6617044	6617028	GAAGTTAAAGAACTCCGGATTAATCATGGTCT	0	0	0	0	0	0	0	0	0	0	0	0	TSS1500
NC_027748.1-6617621	6617605	AACTACGTAGAGATCCGGATAATGAGAAAGCT	17	30	26	2	1	12	5.71	11.8	9.42	0.89	0.38	5.27	TSS1500
NC_027748.1-6623010	6622994	AGCTTATGCGCAAACCGGATACCGTTGAGAGG	114	21	102	89	93	100	38.28	8.26	36.97	39.57	35.08	43.89	1stExon
NC_027748.1-6623342	6623326	TCCAAAGACTTCACCCGGTAGCATTCTCCCAA	0	0	0	0	0	0	0	0	0	0	0	0	1stExon
NC_027748.1-6623380	6623364	CGTGCTTCGACCACCCGGTGAGCTTCTCCATT	40	16	71	38	0	26	13.43	6.29	25.73	16.89	0	11.41	1stExon
NC_027748.1-6626052	6626036	TATCCAGCGGATATCCGGATTCAGATCTAGAT	0	12	1	3	0	0	0	4.72	0.36	1.33	0	0	TSS1500
NC_027748.1-6626384	6626368	CAACATTTTGCTATCCGGATCCGGATTCGGCC	1	0	0	0	0	0	0.34	0	0	0	0	0	TSS1500
NC_027748.1-6626455	6626439	ATCTCGGATCGAACCCGGATCTCAGATAAAAG	0	2	2	0	0	0	0	0.79	0.72	0	0	0	TSS1500
NC_027748.1-6629745	6629729	AGGTAATCAGAAGTCCGGTTATACATGAGTTG	0	1	0	0	0	0	0	0.39	0	0	0	0	intergenic
NC_027748.1-6634721	6634705	GGCCAATGCCAACCCCGGGCAGAGAACAATGG	0	1	2	0	0	0	0	0.39	0.72	0	0	0	Exon
NC_027748.1-6640467	6640451	ATGGATGTCTATAACCGGTCCAATCTATTAGA	0	11	10	0	0	0	0	4.33	3.62	0	0	0	intergenic
NC_027748.1-6643637	6643621	ACTTTATGGCATGACCGGTTTGGCCATCCCGG	0	11	4	0	0	0	0	4.33	1.45	0	0	0	intergenic
NC_027748.1-6644912	6644896	GGCTTTAGACTTGGCCGGTACTGATGCCACTG	9	41	32	9	10	13	3.02	16.13	11.6	4	3.77	5.71	intergenic
NC_027748.1-6648969	6648953	CGCTCTGGTGGCCTCCGGTGGTCTCGCTGCCC	117	0	60	186	82	186	39.29	0	21.75	82.69	30.93	81.63	intergenic
NC_027748.1-6649118	6649102	CTTGGTGTCGCTGCCCGGTGGTTAGGGTTCTG	0	0	0	0	1	0	0	0	0	0	0.38	0	intergenic
NC_027748.1-6657629	6657613	TGAGCGATGGTGCTCCGGTGGTGGTGCTCGGG	0	19	8	0	0	0	0	7.47	2.9	0	0	0	intergenic
NC_027748.1-6658071	6658055	CTTGGACTGCAATTCCGGTGGCAGCGAGTGTT	0	33	8	0	0	0	0	12.98	2.9	0	0	0	intergenic
NC_027748.1-6658498	6658482	CAAGCCATTATATACCGGCTCTTTCTCATATG	0	11	4	0	0	0	0	4.33	1.45	0	0	0	intergenic
NC_027748.1-6659096	6659080	TGTACAGGTCGCATCCGGGCAAAATAAAGCTC	8	19	6	1	13	0	2.69	7.47	2.17	0.44	4.9	0	intergenic
NC_027748.1-6659320	6659304	GGATTAGTCGACCTCCGGGACTGCGGTTGTGG	0	37	19	0	0	0	0	14.55	6.89	0	0	0	intergenic
NC_027748.1-6661715	6661699	AGTTTGGCCGTTTACCGGTGTGTCGGCGGTTG	1	0	0	0	1	0	0.34	0	0	0	0.38	0	intergenic
NC_027748.1-6665581	6665565	GCTATGGTCAAATGCCGGTGCCACTATTTACA	0	0	0	0	0	0	0	0	0	0	0	0	intergenic
NC_027748.1-6670103	6670087	AGGTTGAGATCCCTCCGGGTTAATCAAAAAAA	0	2	0	0	0	2	0	0.79	0	0	0	0.88	intergenic
NC_027748.1-6671617	6671601	CCACTCTAAAAACTCCGGATTAATCATGGTCT	10	3	1	4	0	2	3.36	1.18	0.36	1.78	0	0.88	intergenic
NC_027748.1-6676356	6676340	ACACGTCAAGAAGGCCGGACACGTGTAAGGAT	0	55	15	0	0	0	0	21.63	5.44	0	0	0	intergenic
NC_027748.1-6676440	6676424	ACTTCGAGACGTCGCCGGAGCTACACCACCGC	0	101	58	0	0	0	0	39.73	21.02	0	0	0	intergenic
NC_027748.1-6676689	6676673	AGAGCCTTCACTCCCCGGAGACAAAACCGACG	0	16	4	0	0	0	0	6.29	1.45	0	0	0	intergenic
NC_027748.1-6676748	6676732	CCCAGAGACAAGGACCGGCGGCGACGGAGCTG	0	0	2	0	0	1	0	0	0.72	0	0	0.44	intergenic
NC_027748.1-6676904	6676888	AGAGCTCAGACAAGCCGGAGGACAGAAGAAAC	32	16	18	0	16	8	10.74	6.29	6.52	0	6.04	3.51	intergenic
NC_027748.1-6676968	6676952	TTGTTCGAGGGGCTCCGGCGACGGCACGCACG	8	10	13	0	0	0	2.69	3.93	4.71	0	0	0	intergenic
NC_027748.1-6677005	6676989	GCGTCGGCCGCTCGCCGGATTCAGTCTTAGAT	0	1	2	0	0	0	0	0.39	0.72	0	0	0	intergenic
NC_027748.1-6679384	6679368	AGACGTACGGAACACCGGCTTAACTCTAACCG	0	0	3	0	0	0	0	0	1.09	0	0	0	TSS1500
NC_027748.1-6689538	6689522	ACTTGGGGTCTGATCCGGATCATTAGCCAGAG	0	0	1	0	0	0	0	0	0.36	0	0	0	Exon
NC_027748.1-6692446	6692430	ACGAAAGTTCAGAACCGGGTTTAAATTGCGCA	0	9	1	0	0	2	0	3.54	0.36	0	0	0.88	intergenic
NC_027748.1-6693575	6693559	CTATGAACCCTGACCCGGTTGTGTGGAATCGA	0	0	0	0	0	0	0	0	0	0	0	0	intergenic
NC_027748.1-6697621	6697605	ATTCAAATTGACTTCCGGATAATAATATAAAA	0	0	1	0	1	0	0	0	0.36	0	0.38	0	intergenic
NC_027748.1-6702910	6702894	CTTCAGCTCAACGCCCGGGGCAAGCATGTGGG	0	0	0	0	1	0	0	0	0	0	0.38	0	Exon
NC_027748.1-6704770	6704754	GACGCTCTTTGTTTCCGGTCTCTCTCGCCAAA	0	19	5	9	6	3	0	7.47	1.81	4	2.26	1.32	Exon
NC_027748.1-6708262	6708246	ATAGTGGTGAACCGCCGGTTCCACAACTGCAA	0	0	0	0	3	0	0	0	0	0	1.13	0	intergenic
NC_027748.1-6711228	6711212	TAAGGAGCCAGAGACCGGTAGCGGTGGAGCCT	0	0	1	0	0	0	0	0	0.36	0	0	0	intergenic
NC_027748.1-6719544	6719528	TTCTGCTCAACTGTCCGGATGCAGAGCCTGCG	6	10	8	2	14	3	2.01	3.93	2.9	0.89	5.28	1.32	intergenic
NC_027748.1-6721719	6721703	CCTTTATAACAGGACCGGCTCTGAACATCGAA	0	0	0	1	0	0	0	0	0	0.44	0	0	intergenic
NC_027748.1-6723823	6723807	TAATCCATCAAAATCCGGTAAAGTGTTGTACC	0	0	0	0	1	0	0	0	0	0	0.38	0	intergenic
NC_027748.1-6734060	6734044	ATGTACTCATTTTTCCGGATATTGTTTAATGA	0	2	0	0	4	0	0	0.79	0	0	1.51	0	intergenic
NC_027748.1-6740767	6740751	AACAACCTTGTTAGCCGGAGCGTTTCGGCGAC	23	66	10	4	24	4	7.72	25.96	3.62	1.78	9.05	1.76	intron
NC_027748.1-6750885	6750869	GATGTTAACAATTTCCGGTAGGCAAAAATGGA	0	7	7	0	20	5	0	2.75	2.54	0	7.54	2.19	intron
NC_027748.1-6751648	6751632	CAACCACTGCATTTCCGGTGTTCAAATTAAGA	0	12	3	3	11	5	0	4.72	1.09	1.33	4.15	2.19	intron
NC_027748.1-6754094	6754078	AACCCAATCTTTAACCGGTTGTCTTGGCCTCA	0	7	8	9	8	8	0	2.75	2.9	4	3.02	3.51	TSS1500
NC_027748.1-6755053	6755037	TATTCATATGAAGACCGGACCAAGACGCAAAG	0	47	9	19	66	2	0	18.49	3.26	8.45	24.9	0.88	TSS1500
NC_027748.1-6755549	6755533	AGCTAATAATCGCACCGGAAGAAACGCTGATT	0	48	15	41	48	50	0	18.88	5.44	18.23	18.11	21.94	intergenic
NC_027748.1-6755984	6755968	CATTTGTGGGGAGACCGGACTGCCAAGGAGGT	128	0	7	137	0	61	42.98	0	2.54	60.91	0	26.77	intergenic
NC_027748.1-6757742	6757726	ACCCATCGGTTCAACCGGTAGCCGGGTTCTGG	0	0	0	1	0	0	0	0	0	0.44	0	0	TSS1500
NC_027748.1-6757825	6757809	TTTTTAAATCCAAACCGGATTACCAAGTCTGA	0	1	1	0	0	0	0	0.39	0.36	0	0	0	TSS1500
NC_027748.1-6757859	6757843	GTTCAACTGCAAGTCCGGGTTGAGTTTTATAA	3	3	2	2	0	0	1.01	1.18	0.72	0.89	0	0	TSS1500
NC_027748.1-6759140	6759124	GTTAGCTTGAAACTCCGGTTAGAAGCTTCTTG	3	9	3	2	1	1	1.01	3.54	1.09	0.89	0.38	0.44	Exon
NC_027748.1-6764835	6764819	CCTCCTCCCCGTTCCCGGAAGCCTTCCAGAGG	0	1	2	0	4	4	0	0.39	0.72	0	1.51	1.76	1stExon
NC_027748.1-6768670	6768654	AGTTATATCTGAATCCGGCCCGTACTTACAAA	19	16	1	7	4	1	6.38	6.29	0.36	3.11	1.51	0.44	intron
NC_027748.1-6769653	6769637	ATTCCCTTACTGGCCCGGGAACCCTTCCTACT	0	3	1	0	1	0	0	1.18	0.36	0	0.38	0	intron
NC_027748.1-6769941	6769925	ATCAATCGCACTCTCCGGCGATTGTCTCCCCA	0	0	1	0	2	0	0	0	0.36	0	0.75	0	Exon
NC_027748.1-6770068	6770052	TCTTTGATAGAGTTCCGGCTTATAGTCTCATT	52	24	38	1	68	11	17.46	9.44	13.77	0.44	25.65	4.83	intron
NC_027748.1-6771073	6771057	TTGTCCTTGCCCTCCCGGCAGTCTTCAAAGAT	23	27	26	25	33	23	7.72	10.62	9.42	11.11	12.45	10.09	Exon
NC_027748.1-6771534	6771518	TAAACCGTATCTGCCCGGGTTGGAATCATGTC	1	0	1	1	0	1	0.34	0	0.36	0.44	0	0.44	intergenic
NC_027748.1-6771980	6771964	ACCAAAAAACTAGACCGGGCTTTGATAAACGA	37	7	15	3	26	13	12.42	2.75	5.44	1.33	9.81	5.71	intergenic
NC_027748.1-6772767	6772751	ACCCTAACAAGTCACCGGGACCAGATGGTTTT	0	0	0	2	0	0	0	0	0	0.89	0	0	intergenic
NC_027748.1-6773220	6773204	GGAGCATTGATGTTCCGGAACTGATGATCCGA	4	2	6	10	7	3	1.34	0.79	2.17	4.45	2.64	1.32	intergenic
NC_027748.1-6774357	6774341	ACTGGTTTCTCCCACCGGCGAGATCTGAAAAG	50	19	43	19	30	23	16.79	7.47	15.58	8.45	11.32	10.09	intergenic
NC_027748.1-6775120	6775104	GGCCTGTTGGCCCACCGGTATTAGCCTGTAAC	2	13	4	0	10	1	0.67	5.11	1.45	0	3.77	0.44	intergenic
NC_027748.1-6778312	6778296	CGCGGAGCGTTTTTCCGGCGAGTATACGGCCC	0	3	0	11	1	6	0	1.18	0	4.89	0.38	2.63	intergenic
NC_027748.1-6781458	6781442	GGAGTCGCTTTTGGCCGGCCCGTGGGATGTTC	0	0	0	0	1	0	0	0	0	0	0.38	0	intergenic
NC_027748.1-6785175	6785159	GGTTTGACTTACCCCCGGTTTCCTCCTACCCG	8	29	27	13	52	43	2.69	11.41	9.79	5.78	19.62	18.87	intergenic
NC_027748.1-6785337	6785321	CTGGTCGTCTCTCGCCGGGTTCAGCCCCTGAC	2	6	1	1	1	0	0.67	2.36	0.36	0.44	0.38	0	intergenic
NC_027748.1-6785562	6785546	GGGATTCCTCCTTTCCGGTTCTTGCCCACTTT	23	22	39	7	52	9	7.72	8.65	14.13	3.11	19.62	3.95	intergenic
NC_027748.1-6785683	6785667	CCAAATCAAACTCACCGGTCCGCCGAGCCCCA	2	2	4	2	2	0	0.67	0.79	1.45	0.89	0.75	0	intergenic
NC_027748.1-6785776	6785760	GTCGTGTCTCCAACCCGGCAGCCAAGAACACT	61	57	71	64	53	109	20.48	22.42	25.73	28.45	19.99	47.84	intergenic
NC_027748.1-6786179	6786163	TGTCAGCTTACCATCCGGGGACATTCTAAAAG	89	60	111	31	97	54	29.88	23.6	40.23	13.78	36.59	23.7	intergenic
NC_027748.1-6786777	6786761	GATCGACGTCCTACCCGGGAAAGAATCTCTCC	3	4	8	2	0	1	1.01	1.57	2.9	0.89	0	0.44	intergenic
NC_027748.1-6787072	6787056	GAATTGGTCCGCTGCCGGTGGAACCTGATTCC	2	1	9	0	0	1	0.67	0.39	3.26	0	0	0.44	intergenic
NC_027748.1-6788044	6788028	CGCAGCATCTACCTCCGGTTCGAGGGGTCCGA	6	2	2	0	3	0	2.01	0.79	0.72	0	1.13	0	intergenic
NC_027748.1-6788568	6788552	ATATCTCAGTATTTCCGGTCCATCTTCTCATC	0	0	3	0	1	0	0	0	1.09	0	0.38	0	intergenic
NC_027748.1-6788731	6788715	ATAAAGCTCTGGGCCCGGATGGATTTTCCGCG	0	0	0	0	1	0	0	0	0	0	0.38	0	intergenic
NC_027748.1-6789090	6789074	TCAAAAGCCAAAGTCCGGTGCTCCATGGCCGC	2	0	0	0	0	0	0.67	0	0	0	0	0	intergenic
NC_027748.1-6789435	6789419	TTCACTCGGTCGAACCGGTCTAGTTGCATCAA	0	7	2	0	0	0	0	2.75	0.72	0	0	0	intergenic
NC_027748.1-6789713	6789697	AACTCGCTTCCTTTCCGGTGCTGGGAAAGAGG	25	30	30	16	27	32	8.39	11.8	10.87	7.11	10.19	14.04	intergenic
NC_027748.1-6789760	6789744	TCCTTACGGCCATTCCGGTTTATGCCATAACC	35	27	57	8	30	13	11.75	10.62	20.66	3.56	11.32	5.71	intergenic
NC_027748.1-6789850	6789834	GGTGGGATTCAAAACCGGACATTAGAAAAATC	19	5	14	0	2	3	6.38	1.97	5.07	0	0.75	1.32	intergenic
NC_027748.1-6790759	6790743	CAACCTTCCACCTACCGGCCTGGTAACCTCCC	5	5	15	1	3	2	1.68	1.97	5.44	0.44	1.13	0.88	intergenic
NC_027748.1-6791373	6791357	TCCTTGTAACCTCTCCGGATGGAGAGTAAACT	160	49	75	37	71	19	53.72	19.27	27.18	16.45	26.78	8.34	intergenic
NC_027748.1-6798612	6798596	GAGGAAGACCAACACCGGATCTGACAAAGCTT	5	0	0	0	0	0	1.68	0	0	0	0	0	intergenic
NC_027748.1-6799095	6799079	GGCCTGCCTTAGCCCCGGAGTTGGACGACATT	39	42	28	49	41	65	13.1	16.52	10.15	21.78	15.47	28.53	intergenic
NC_027748.1-6799254	6799238	TGGTTCTCCGTAGGCCGGCTCTAGTAGCTAGC	12	9	12	13	11	14	4.03	3.54	4.35	5.78	4.15	6.14	intergenic
NC_027748.1-6800330	6800314	ACACTCAGGCTGCTCCGGCTGGCTGTTATGCG	0	45	17	0	37	22	0	17.7	6.16	0	13.96	9.66	intergenic
NC_027748.1-6801338	6801322	TGATCCTTTCCTCTCCGGCCATTTTGTACATA	4	46	9	0	34	3	1.34	18.09	3.26	0	12.83	1.32	intergenic
NC_027748.1-6802084	6802068	CCTTTCAGTTCCTGCCGGCTCTTTCCCTGGAC	1	1	3	3	2	1	0.34	0.39	1.09	1.33	0.75	0.44	intergenic
NC_027748.1-6803061	6803045	CAAAGATCGGGAAACCGGGCCTTTTGAAAGTT	0	1	0	1	0	0	0	0.39	0	0.44	0	0	intergenic
NC_027748.1-6804562	6804546	TTAATGGTGAATGTCCGGACCACCTAGATCGC	1	1	0	0	0	0	0.34	0.39	0	0	0	0	intergenic
NC_027748.1-6808407	6808391	AGTTGTTGGATGTTCCGGTTCATGATCGTCAT	0	28	6	0	42	2	0	11.01	2.17	0	15.84	0.88	Exon
NC_027748.1-6812238	6812222	ATTGCAAGCTCTCTCCGGTCTTTCTTGCGTAA	0	7	1	0	6	2	0	2.75	0.36	0	2.26	0.88	intergenic
NC_027748.1-6812410	6812394	GCACTCAGGCTGCTCCGGTTGGCTGTTATGCG	52	53	78	82	41	120	17.46	20.85	28.27	36.46	15.47	52.67	intergenic
NC_027748.1-6816483	6816467	TATATCTCACTAACCCGGGTTCGAGCCATAGG	0	4	0	0	2	0	0	1.57	0	0	0.75	0	intergenic
NC_027748.1-6816899	6816883	AATCTGACCCAAATCCGGCCTACGCACCTTGG	1	7	1	14	1	14	0.34	2.75	0.36	6.22	0.38	6.14	intergenic
NC_027748.1-6819488	6819472	TCATGATGCAACCACCGGGCTTCGTTGACAAA	0	5	3	0	4	0	0	1.97	1.09	0	1.51	0	intergenic
NC_027748.1-6819565	6819549	CTCAAACAAGCTCCCCGGGCTTGGTATAATGA	1	2	6	0	7	0	0.34	0.79	2.17	0	2.64	0	intergenic
NC_027748.1-6820308	6820292	ACTGAAGCTGAGTACCGGCCTATTGCCTCTAC	16	3	2	5	8	5	5.37	1.18	0.72	2.22	3.02	2.19	intergenic
NC_027748.1-6820546	6820530	CCTCTGCTGATCAACCGGCAGATGCTCTCACC	121	73	78	96	76	86	40.63	28.71	28.27	42.68	28.67	37.74	intergenic
NC_027748.1-6820969	6820953	TATTTTGATAACATCCGGATCAGTTGTCTAGC	0	1	0	0	0	0	0	0.39	0	0	0	0	TSS1500
NC_027748.1-6838006	6837990	CTGAGATTTATTATCCGGTATCCGGATCTGAT	0	0	0	0	1	0	0	0	0	0	0.38	0	intergenic
NC_027748.1-6838554	6838538	ATGGATCTGGAGATCCGGATACCCTAAACTTT	0	0	1	0	2	1	0	0	0.36	0	0.75	0.44	intergenic
NC_027748.1-6838815	6838799	GAACCCCTAGGGCACCGGTGTGATATCCCGTG	0	0	0	0	1	0	0	0	0	0	0.38	0	intergenic
NC_027748.1-6844531	6844515	TCCGCGCTGGCGCGCCGGTCAGTGTCTAGTTA	0	0	0	0	0	2	0	0	0	0	0	0.88	intergenic
NC_027748.1-6845213	6845197	CATTAATCAAACCACCGGACCAAGTGCTTCCT	0	0	0	8	0	4	0	0	0	3.56	0	1.76	intergenic
NC_027748.1-6854353	6854337	CGTTCCATACAGGCCCGGCCCCGTAAAAAAAA	0	0	2	0	0	1	0	0	0.72	0	0	0.44	intergenic
NC_027748.1-6854852	6854836	TCCGAAAACCTGAACCGGAACCGATCCAAAAA	0	0	0	0	1	0	0	0	0	0	0.38	0	intergenic
NC_027748.1-6854884	6854868	TACCCGACCCAGACCCGGACCGAAAATTTACA	13	4	11	4	3	5	4.37	1.57	3.99	1.78	1.13	2.19	intergenic
NC_027748.1-6854941	6854925	TTATCCGAATAGATCCGGAACCGAAAGGAACC	0	0	0	3	0	0	0	0	0	1.33	0	0	intergenic
NC_027748.1-6856204	6856188	GCCCAAAATAGTCACCGGAAGTGCCCCGCTGA	0	0	0	0	1	0	0	0	0	0	0.38	0	intergenic
NC_027748.1-6856980	6856964	GCATCTTCCTCACTCCGGCCTCTCCGTCCGCT	96	0	67	1	3	0	32.23	0	24.28	0.44	1.13	0	Exon
NC_027748.1-6857346	6857330	ACCGTCAAGAAACACCGGAATCCGACCCTGCA	39	0	12	0	0	0	13.1	0	4.35	0	0	0	Exon
NC_027748.1-6863677	6863661	GACTGGTATGTCTTCCGGAGTGAACTTTGCCA	0	0	0	0	1	0	0	0	0	0	0.38	0	TSS1500
NC_027748.1-6867384	6867368	TGGAGATTCTTGTCCCGGCGAGTGCAGTGAGT	29	75	54	0	37	2	9.74	29.5	19.57	0	13.96	0.88	Exon
NC_027748.1-6874370	6874354	ATGACAGATGGTCTCCGGCTGTGCGAGACACA	0	0	0	0	0	6	0	0	0	0	0	2.63	intergenic
NC_027748.1-6874759	6874743	CGATAGAAAGGAAACCGGTGGCTCGATAAGCT	0	0	0	0	0	1	0	0	0	0	0	0.44	intergenic
NC_027748.1-6898637	6898621	ATCATTGAACATCCCCGGCGATAAATCATGGC	0	0	0	0	0	0	0	0	0	0	0	0	TSS1500
NC_027748.1-6900806	6900790	TCGGGATGGTCCATCCGGAGACGTGCTTAATC	1	0	0	0	0	0	0.34	0	0	0	0	0	intergenic
NC_027748.1-6903927	6903911	TGCTCTGGTTATTTCCGGTTCAATTGGAGTAG	20	0	5	8	0	3	6.72	0	1.81	3.56	0	1.32	intergenic
NC_027748.1-6904087	6904071	AAGTTTCAGGGTCACCGGGGTTCAGTGGATGG	2	0	0	0	0	0	0.67	0	0	0	0	0	intergenic
NC_027748.1-6904125	6904109	GTAAGAGAGTCGGCCCGGTGAGTATATAGCAG	3	0	0	0	0	0	1.01	0	0	0	0	0	intergenic
NC_027748.1-6904173	6904157	GAGTGTGGTGAACACCGGATAAACAATGTTGT	2	0	0	0	0	0	0.67	0	0	0	0	0	intergenic
NC_027748.1-6911328	6911312	ACGCAGATTCAGAGCCGGCTCAATGGTGTCAT	34	28	17	11	8	29	11.42	11.01	6.16	4.89	3.02	12.73	TSS1500
NC_027748.1-6915158	6915142	ACAACGGACTGGATCCGGAGCGGTCGCACCGC	0	2	2	0	0	0	0	0.79	0.72	0	0	0	intron
NC_027748.1-6942776	6942760	GCTTCTCAATCGGACCGGCAGCGTATTCGAGG	2	0	7	0	0	0	0.67	0	2.54	0	0	0	Exon
NC_027748.1-6942915	6942899	TGTTGACAAACATTCCGGAACATGAGTAGTAC	0	0	0	1	0	0	0	0	0	0.44	0	0	Exon
NC_027748.1-6949187	6949171	CTCACCCGAAAGACCCGGGTTCGAATAGCGGC	0	3	0	0	2	0	0	1.18	0	0	0.75	0	TSS200
NC_027748.1-6949520	6949504	CATGCTTGATTCCACCGGCGCTAAGGACAATC	0	0	0	0	1	0	0	0	0	0	0.38	0	TSS1500
NC_027748.1-6954447	6954431	ATGGTTTGATGATGCCGGACAAACTGTTTCGC	6	0	4	31	7	33	2.01	0	1.45	13.78	2.64	14.48	TSS1500
NC_027748.1-6956311	6956295	CTGGAGAAGGCATACCGGAGATGCAGAGGTCG	0	18	34	0	67	33	0	7.08	12.32	0	25.27	14.48	Exon
NC_027748.1-6958502	6958486	TTCACCTTCAACTCCCGGTCAATCTGAACAGA	0	0	0	0	0	0	0	0	0	0	0	0	Exon
NC_027748.1-6958756	6958740	CAAGATAAACCTCGCCGGGTGAGAAATCGAAA	1	6	8	0	4	2	0.34	2.36	2.9	0	1.51	0.88	Exon
NC_027748.1-6967422	6967406	CTTTGAAAATGTGGCCGGTCTGATGGATCACT	0	0	0	7	0	1	0	0	0	3.11	0	0.44	Exon
NC_027748.1-6973367	6973351	AGAGCTTTAGAGATCCGGTTACTCGAAAGTGT	86	0	35	68	0	47	28.88	0	12.68	30.23	0	20.63	intergenic
NC_027748.1-6974055	6974039	CGATTTGGGAGTTCCCGGCATCCAAGGCAACG	30	0	23	44	0	10	10.07	0	8.34	19.56	0	4.39	intergenic
NC_027748.1-6975961	6975945	ACCATGATTTTTTTCCGGCCATGACGTTTTCC	0	0	0	0	0	1	0	0	0	0	0	0.44	intergenic
NC_027748.1-6980706	6980690	AGCCTCAGCCGCCACCGGAAGCCGTCCTCTTG	0	13	0	0	0	0	0	5.11	0	0	0	0	1stExon
NC_027748.1-6984625	6984609	TGATCTTCATACCACCGGATTCAATCACCGTA	11	0	19	5	0	1	3.69	0	6.89	2.22	0	0.44	intergenic
NC_027748.1-6986743	6986727	TTAATCTTATTTTGCCGGTCTCTGTTAATATT	0	0	0	0	0	0	0	0	0	0	0	0	intergenic
NC_027748.1-6994819	6994803	GATAGAATCAGTAACCGGTGAAAGATTTAAAG	28	6	17	8	5	0	9.4	2.36	6.16	3.56	1.89	0	intergenic
NC_027748.1-6998922	6998906	TAATCTTCAAAGAACCGGTACAACCCGATGTA	0	32	1	0	33	0	0	12.59	0.36	0	12.45	0	TSS1500
NC_027748.1-7001346	7001330	CTCCCCCTTGGGGCCCGGTGTCACTATCCGCT	59	26	32	17	1	14	19.81	10.23	11.6	7.56	0.38	6.14	intergenic
NC_027748.1-7002632	7002616	CATCATTGTGGTGTCCGGGTGACCGAGGCGAT	1	110	57	0	88	102	0.34	43.27	20.66	0	33.2	44.77	intergenic
NC_027748.1-7023826	7023810	TTGGAGGCGGTGGCCCGGAAGAGGAAGAGCTT	0	2	0	0	0	0	0	0.79	0	0	0	0	Exon
NC_027748.1-7026466	7026450	GTTGTTCAGGTGATCCGGTCTGATATTGGATC	0	0	0	13	6	0	0	0	0	5.78	2.26	0	TSS1500
NC_027748.1-7032026	7032010	TTCTTCAGTAGGCTCCGGTTTCGTTAAAGACA	0	0	0	0	0	0	0	0	0	0	0	0	Exon
NC_027748.1-7033564	7033548	TCTTTTCATTGGCCCCGGCTTTTGTCAAAGAC	11	0	10	0	0	0	3.69	0	3.62	0	0	0	Exon
NC_027748.1-7038645	7038629	CTTTTATTCGAGATCCGGATTCGATCGAGATT	2	3	0	0	1	1	0.67	1.18	0	0	0.38	0.44	TSS1500
NC_027748.1-7038683	7038667	GAAAATCTGGATATCCGGAGGGACCGAATAGT	0	0	0	3	1	0	0	0	0	1.33	0.38	0	TSS1500
NC_027748.1-7039119	7039103	TACTTTAAAATTGTCCGGATACCCGATCCGTC	8	37	31	108	16	25	2.69	14.55	11.23	48.02	6.04	10.97	intergenic
NC_027748.1-7058245	7058229	ATCACCGTCTGGTTCCGGTTAATTGAAGTGGA	0	0	0	0	0	0	0	0	0	0	0	0	intergenic
NC_027748.1-7059500	7059484	CTCTCATTCTAATACCGGTTGATAATCTGTCT	24	4	13	38	31	29	8.06	1.57	4.71	16.89	11.69	12.73	intergenic
NC_027748.1-7059702	7059686	TCCTGCAGTAGCTACCGGCCGTGGAGTCTTAA	1	3	1	0	0	0	0.34	1.18	0.36	0	0	0	intergenic
NC_027748.1-7063758	7063742	ATTACTGTCACATCCCGGTTCTCCCAAACCGG	0	0	0	0	0	0	0	0	0	0	0	0	intergenic
NC_027748.1-7067228	7067212	TTGCTCGTGAAAAACCGGGTTCTTGCTCAGAT	1	11	1	1	2	0	0.34	4.33	0.36	0.44	0.75	0	intergenic
NC_027748.1-7067420	7067404	TGTTTTCCAGGACACCGGAGAGCTACCAAGTT	66	31	50	12	17	29	22.16	12.19	18.12	5.34	6.41	12.73	intergenic
NC_027748.1-7067549	7067533	CAAAATACCTTGTCCCGGATTACCTTTCAGAT	0	0	0	0	0	0	0	0	0	0	0	0	intergenic
NC_027748.1-7067622	7067606	GGTTTATGCATAAACCGGAATAAGCAGTGTAT	0	0	0	0	0	0	0	0	0	0	0	0	intergenic
NC_027748.1-7068454	7068438	TGCTTTCTTTCCAACCGGTAATGTCACCACCG	47	65	77	35	86	90	15.78	25.57	27.91	15.56	32.44	39.5	intergenic
NC_027748.1-7071209	7071193	CAAACTGCTCAGATCCGGAGCTATCGTGAGTT	0	0	0	0	0	0	0	0	0	0	0	0	TSS1500
NC_027748.1-7097327	7097311	ACCACTTCCTTCCACCGGAACCATAGGAGGCG	12	21	16	44	25	39	4.03	8.26	5.8	19.56	9.43	17.12	TSS1500
NC_027748.1-7097709	7097693	AAAGCCGTCGCTTCCCGGAGGCAAAGCCGTAC	0	3	3	4	1	2	0	1.18	1.09	1.78	0.38	0.88	TSS1500
NC_027748.1-7104850	7104834	TCCGGTAACTCGAACCGGAACCGGTTATGGTT	0	0	4	0	0	0	0	0	1.45	0	0	0	Exon
NC_027748.1-7105163	7105147	GGTTGAGATCTATCCCGGCGACTGTACGGATC	1	0	0	0	0	0	0.34	0	0	0	0	0	Exon
NC_027748.1-7107422	7107406	ATCTATTATTATAACCGGATATCAATTGTAAA	0	1	0	0	0	0	0	0.39	0	0	0	0	TSS1500
NC_027748.1-7109803	7109787	GATTTTTGGTTATTCCGGTATTGGGGTTTAGA	1	0	0	0	0	0	0.34	0	0	0	0	0	intergenic
NC_027748.1-7116352	7116336	AGGCAAGAAACAAACCGGCGGAGAATTCGCCA	0	0	0	8	0	0	0	0	0	3.56	0	0	1stExon
NC_027748.1-7119389	7119373	ATGGATGTCCATAACCGGCCCATACGCTTAGA	5	21	13	2	9	4	1.68	8.26	4.71	0.89	3.4	1.76	TSS1500
NC_027748.1-7135688	7135672	TTGTTCTTGAACGCCCGGGATACCGTGTTGCA	0	0	0	0	54	13	0	0	0	0	20.37	5.71	Exon
NC_027748.1-7139242	7139226	CATGCTCGCAAGAACCGGAGACTTGTCGAAAG	0	0	0	0	0	44	0	0	0	0	0	19.31	1stExon
NC_027748.1-7139830	7139814	CATGTCTAAGTTAACCGGAAGAGAGATTGTTT	0	0	0	0	0	0	0	0	0	0	0	0	1stExon
NC_027748.1-7143163	7143147	GTGTTTCATTTCTACCGGTTTTACCCTTGATT	7	3	2	2	11	1	2.35	1.18	0.72	0.89	4.15	0.44	TSS1500
NC_027748.1-7145443	7145427	CTTGCAGGTTTCAACCGGTTGTATCTGAAGGC	12	4	7	0	0	0	4.03	1.57	2.54	0	0	0	intergenic
NC_027748.1-7159764	7159748	CCAGGATGGCTAATCCGGTCGTGCCATAAAGT	85	82	118	33	61	59	28.54	32.25	42.77	14.67	23.01	25.89	intergenic
NC_027748.1-7163968	7163952	TCCGCTTGACGGATCCGGTAGCTTGTTTCTTG	8	8	16	0	0	0	2.69	3.15	5.8	0	0	0	TSS1500
NC_027748.1-7167411	7167395	GAGCGCTTCAAAGCCCGGCTTGTAGCAAAAGG	71	32	80	0	0	0	23.84	12.59	28.99	0	0	0	intergenic
NC_027748.1-7167625	7167609	GCTATACTCCTCCTCCGGGGGTTACTCTTCCA	37	31	16	0	0	0	12.42	12.19	5.8	0	0	0	intergenic
NC_027748.1-7168479	7168463	GATTTGCTTTGGATCCGGTTGCTGTTTCATGC	47	44	47	1	0	0	15.78	17.31	17.03	0.44	0	0	intergenic
NC_027748.1-7168519	7168503	TTCCTCTTAAGCTTCCGGTAACTCTGTTCTGT	0	3	1	0	1	0	0	1.18	0.36	0	0.38	0	intergenic
NC_027748.1-7168570	7168554	ACCTTGCGTCCAATCCGGTCTTTCATGAGCGC	19	15	15	0	0	0	6.38	5.9	5.44	0	0	0	intergenic
NC_027748.1-7176294	7176278	CCTTGGTTATGTGCCCGGTTCGGTTTTCTTCT	0	0	0	0	0	0	0	0	0	0	0	0	TSS1500
NC_027748.1-7176711	7176695	TTCTTGTAATTAATCCGGAAGAGGCAAAGGCA	0	3	0	0	22	0	0	1.18	0	0	8.3	0	TSS1500
NC_027748.1-7179129	7179113	ATAATCACTCTGATCCGGAAGAGGCATAGACA	0	6	0	0	0	0	0	2.36	0	0	0	0	1stExon
NC_027748.1-7187688	7187672	AACTCGGGCGTAGCCCGGGCAAAATCTCTAGT	15	0	20	0	0	0	5.04	0	7.25	0	0	0	intergenic
NC_027748.1-7188451	7188435	ATATTTGTTTTGTTCCGGTCTTTGCTGTAGTG	3	2	1	0	6	0	1.01	0.79	0.36	0	2.26	0	intergenic
NC_027748.1-7190591	7190575	CAATCTTGGCTTGTCCGGACGATAAGCTTGTA	0	0	0	0	0	0	0	0	0	0	0	0	Exon
NC_027748.1-7201342	7201326	ATCCGAGATTTGATCCGGATCCGAACCGAAAA	0	6	0	0	2	0	0	2.36	0	0	0.75	0	intergenic
NC_027748.1-7201746	7201730	GGATATCCGTGAATCCGGATCCGGATAAGGAT	0	1	1	0	0	4	0	0.39	0.36	0	0	1.76	TSS1500
NC_027748.1-7201833	7201817	GCGGATATCCGATCCCGGGCCTATCAGTAGTA	0	13	2	2	2	2	0	5.11	0.72	0.89	0.75	0.88	TSS1500
NC_027748.1-7202437	7202421	AGCACATTCAAGGACCGGTAGCTAAGCAACCA	0	0	0	0	0	0	0	0	0	0	0	0	TSS1500
NC_027748.1-7205827	7205811	GATTCTGAAAATATCCGGAAAAATTAAAGTAA	0	0	0	0	0	0	0	0	0	0	0	0	intron
NC_027748.1-7206424	7206408	GTAGAAAAAACCGACCGGCTGTTGAAGAGATT	6	0	1	4	0	5	2.01	0	0.36	1.78	0	2.19	Exon
NC_027748.1-7206706	7206690	CGGTTCTTGAGTCTCCGGTAACTATAGAGATC	71	0	37	0	0	0	23.84	0	13.41	0	0	0	Exon
NC_027748.1-7210907	7210891	AGGACCAGGAGAGACCGGGACCGATATCAATC	0	0	0	5	0	7	0	0	0	2.22	0	3.07	TSS1500
NC_027748.1-7214888	7214872	AAGTATTCATATGCCCGGTTATCTTCGGATAT	9	7	0	0	2	0	3.02	2.75	0	0	0.75	0	TSS1500
NC_027748.1-7223109	7223093	TTACAGGCCGTTCTCCGGGCTGGATGCCAAAG	0	0	0	1	0	0	0	0	0	0.44	0	0	intergenic
NC_027748.1-7223606	7223590	GAAGACTAAAATCTCCGGTGGTGGATCGAAGC	43	40	43	103	56	73	14.44	15.73	15.58	45.79	21.12	32.04	intergenic
NC_027748.1-7223778	7223762	TGAAGAACCCATTACCGGAGCTGGATCTTCGT	0	1	0	0	2	0	0	0.39	0	0	0.75	0	intergenic
NC_027748.1-7224088	7224072	AGGCTTACCAAATGCCGGTCCAATCCCACCCT	44	70	47	59	42	54	14.77	27.53	17.03	26.23	15.84	23.7	intergenic
NC_027748.1-7227892	7227876	AATTTTCCAAATATCCGGAACACCGAATATTT	0	0	0	0	0	0	0	0	0	0	0	0	TSS1500
NC_027748.1-7228623	7228607	GGTATGGGTCGGTACCGGATCTTTAGAAAAAA	5	3	0	3	0	0	1.68	1.18	0	1.33	0	0	TSS1500
NC_027748.1-7232300	7232284	ATACCGAAAGTATTCCGGGTCATACCGGTTCC	1	2	2	0	2	1	0.34	0.79	0.72	0	0.75	0.44	intergenic
NC_027748.1-7232462	7232446	ACCCGAATGGTACACCGGTTGCCCAGCCCTAA	0	0	0	0	0	0	0	0	0	0	0	0	intergenic
NC_027748.1-7236331	7236315	TTGCTACGTTTCAACCGGTCAGATTCTTAGTG	2	0	18	0	0	0	0.67	0	6.52	0	0	0	TSS1500
NC_027748.1-7242383	7242367	AGAAGATCAGGAAGCCGGTATGCTCACATCAA	0	0	1	0	0	0	0	0	0.36	0	0	0	intron
NC_027748.1-7244419	7244403	ATGAACGGGTTGGACCGGTCCGATCATTGACT	6	45	14	15	19	8	2.01	17.7	5.07	6.67	7.17	3.51	intergenic
NC_027748.1-7244465	7244449	AGTCAATGTCCGATCCGGTTTTCCAAAACGTT	4	1	3	0	0	1	1.34	0.39	1.09	0	0	0.44	intergenic
NC_027748.1-7246078	7246062	TGGACGTTTACTCGCCGGTAGGAACTGTGGGG	0	40	32	20	0	3	0	15.73	11.6	8.89	0	1.32	intergenic
NC_027748.1-7251218	7251202	GGCGATGAGTCTTACCGGCTTCAATCATTGAT	0	1	1	0	0	0	0	0.39	0.36	0	0	0	intergenic
NC_027748.1-7251934	7251918	GAGTGAAGTGGCGACCGGCTCGCTCTTGTATT	8	14	16	2	6	2	2.69	5.51	5.8	0.89	2.26	0.88	intergenic
NC_027748.1-7252770	7252754	ATCTCACTGTGTCTCCGGTTAAATACTTTAGC	149	101	115	122	155	117	50.03	39.73	41.68	54.24	58.47	51.35	intergenic
NC_027748.1-7263202	7263186	AGAGTAACGAATATCCGGATTTTTCAGTTCGA	0	0	0	0	0	0	0	0	0	0	0	0	TSS1500
[truncated: 176,124 more rows]

## Sheet: CHG methylation
Data set 7 DNA methylation of CG and CHG sites detected in the hybrid broccoli and their parents.
Methylated tags	Position	Sequence (5'-3')	Count of clean reads						Normalized DNA methylation levels(CHG sites)						Description
			Bro-10	Bro-11	Bro-12	NKR-04	NKR-05	NKR-06	Bro-10	Bro-11	Bro-12	NKR-04	NKR-05	NKR-06
NC_027748.1-6538	6522	GAGGAGCATGACTCCTGGCCATGTGAGTGCT	0	2	0	1	4	0	0	1.68	0	0.8	3.61	0	intergenic
NC_027748.1-14103	14087	CCCCTTACCAGCTCCAGGAAAAGATCAACGT	0	0	2	1	0	0	0	0	1.88	0.8	0	0	Exon
NC_027748.1-15285	15269	ACGTGAAAAGCGACCTGGTTATGATCATAAC	0	0	0	0	2	0	0	0	0	0	1.8	0	Exon
NC_027748.1-16984	16968	GTATGGCCGTCCTCCTGGGGCGCTTAGAGTC	0	0	1	0	0	0	0	0	0.94	0	0	0	Exon
NC_027748.1-30222	30206	TTTTGTGTTTCACCCAGGGCTATTATATTAG	0	1	0	3	1	0	0	0.84	0	2.4	0.9	0	intergenic
NC_027748.1-32858	32842	CAGTTTTGTCCCTCCAGGAATCTGGTCATCG	0	2	11	10	2	4	0	1.68	10.36	8	1.8	3.71	1stExon
NC_027748.1-32933	32917	AACCCGTGTAACACCAGGATGTTTTGAAACA	0	1	1	1	0	0	0	0.84	0.94	0.8	0	0	1stExon
NC_027748.1-57692	57676	TGTACTGTCCTTTCCAGGCGGTTGGACAATT	2	0	0	0	0	0	1.82	0	0	0	0	0	intergenic
NC_027748.1-59351	59335	GCCTAAGCTCTCTCCAGGCATGTTCCAAGTT	65	24	61	38	8	25	59.09	20.13	57.46	30.39	7.22	23.21	intron
NC_027748.1-59501	59485	CCAAATCGTTGATCCTGGCCCATCGTTGCTT	17	0	7	1	0	1	15.46	0	6.59	0.8	0	0.93	intron
NC_027748.1-61602	61586	TGTTTTACATTTACCTGGTTTGGGAAAATAT	0	0	0	0	0	0	0	0	0	0	0	0	TSS1500
NC_027748.1-62101	62085	TCATTAATCTTGTCCAGGGGACTGGAAAAGT	0	0	0	3	0	5	0	0	0	2.4	0	4.64	TSS1500
NC_027748.1-64860	64844	TGATTCTTGATCTCCTGGGGACTAAACTGAT	0	0	0	2	0	0	0	0	0	1.6	0	0	intergenic
NC_027748.1-101409	101393	AAGCACTGGCTCTCCTGGAAGCATTAGTGAA	0	0	0	0	0	3	0	0	0	0	0	2.79	intergenic
NC_027748.1-114968	114952	TCACTCTAAGAACCCTGGGTTAATCATGCTC	1	0	0	16	0	2	0.91	0	0	12.8	0	1.86	intergenic
NC_027748.1-119073	119057	GTGAGGAAGAAATCCTGGATCTCTCTCACTA	0	4	0	0	1	0	0	3.35	0	0	0.9	0	intergenic
NC_027748.1-123165	123149	CGGTGGTTAACGCCCAGGAACGTTTTATTAT	0	2	1	4	0	6	0	1.68	0.94	3.2	0	5.57	TSS1500
NC_027748.1-126627	126611	ATACATATAGAACCCAGGCTTGTAGACAGTG	8	4	1	0	4	1	7.27	3.35	0.94	0	3.61	0.93	intergenic
NC_027748.1-127092	127076	TTGTCATGTTGGTCCAGGTCAGGGATCGTCT	4	8	5	7	6	7	3.64	6.71	4.71	5.6	5.41	6.5	TSS1500
NC_027748.1-173143	173127	GGTCGAGTCTTGGCCTGGCCCAATGTCGCAC	0	0	0	1	0	0	0	0	0	0.8	0	0	Exon
NC_027748.1-194310	194294	CTAGAATCAAAGTCCAGGAAGCAATTTGTAA	0	0	0	0	3	0	0	0	0	0	2.71	0	intron
NC_027748.1-207853	207837	CCCCGGTCTGCTGCCTGGATCTTTATAAGGC	0	0	0	0	3	0	0	0	0	0	2.71	0	TSS1500
NC_027748.1-222357	222341	TTAGTTGATGTTTCCAGGTTACTTTCTGTGT	0	0	1	0	0	0	0	0	0.94	0	0	0	TSS1500
NC_027748.1-233290	233274	TTTTGTAATTAAACCAGGAGTTGGGAGAGAG	0	0	0	0	0	0	0	0	0	0	0	0	intergenic
NC_027748.1-250850	250834	AGCATATTTGCATCCAGGACTAACATATGAT	0	1	6	0	0	0	0	0.84	5.65	0	0	0	intergenic
NC_027748.1-259791	259775	AGCATATTTGCATCCTGGACTAACATATGAT	0	1	1	0	0	0	0	0.84	0.94	0	0	0	intergenic
NC_027748.1-262676	262660	TAAGAAGAAACTTCCAGGAACGAACCACCAG	8	12	11	1	2	4	7.27	10.06	10.36	0.8	1.8	3.71	intergenic
NC_027748.1-264891	264875	GAGAAATTCCAAGCCTGGAATGACAAGTGGT	8	7	14	8	0	1	7.27	5.87	13.19	6.4	0	0.93	intergenic
NC_027748.1-275566	275550	GTCAGCTTAGCTTCCTGGTGTCGTAAGGACG	1	0	0	0	3	6	0.91	0	0	0	2.71	5.57	intergenic
NC_027748.1-280397	280381	ATGTCAGTTTGGGCCTGGAAGTCTGGTTGGG	0	0	0	0	0	0	0	0	0	0	0	0	Exon
NC_027748.1-280479	280463	GAAGATGTTTTTTCCAGGTGTGATCCTAGGT	0	0	0	0	3	0	0	0	0	0	2.71	0	Exon
NC_027748.1-287657	287641	TTGTTCTTCATCACCTGGAACAAGCTAGTCT	0	0	0	0	0	1	0	0	0	0	0	0.93	Exon
NC_027748.1-290995	290979	CACATCAAAGGAACCAGGACACGACCACTTC	0	0	1	0	0	0	0	0	0.94	0	0	0	Exon
NC_027748.1-293316	293300	ACCAATCTCGTTTCCAGGAGGCTCTGATCGT	0	0	2	0	1	1	0	0	1.88	0	0.9	0.93	Exon
NC_027748.1-300284	300268	ACCCTCAATAATACCAGGAAGATCCAATAGC	0	0	0	0	0	0	0	0	0	0	0	0	intron
NC_027748.1-303143	303127	CTCAAACCGGCGTCCTGGCGTCCGTCACTCA	2	35	16	17	22	33	1.82	29.36	15.07	13.6	19.85	30.64	TSS1500
NC_027748.1-314355	314339	TATCTCTTCTAGGCCTGGACGTAAAATCGGG	0	0	0	0	0	0	0	0	0	0	0	0	TSS200
NC_027748.1-329439	329423	CCCTATACGGCGTCCTGGTACTCCAAGCTTG	0	0	0	0	0	0	0	0	0	0	0	0	Exon
NC_027748.1-337057	337041	CGGGTCGAGACTACCTGGTTCCGATTCTGTC	0	0	0	1	0	0	0	0	0	0.8	0	0	TSS1500
NC_027748.1-375684	375668	ATCATATGTTAGTCCAGGTTGCAACTATGCA	0	7	2	21	7	6	0	5.87	1.88	16.8	6.32	5.57	intergenic
NC_027748.1-412614	412598	CTCTCGGGCCGACCCTGGTTATAAAAGGCTC	0	3	5	8	5	8	0	2.52	4.71	6.4	4.51	7.43	intergenic
NC_027748.1-415066	415050	TAACAACAGTTGTCCAGGAAAAGAAAGAATA	6	11	5	0	10	0	5.45	9.23	4.71	0	9.02	0	intergenic
NC_027748.1-415975	415959	AGATAGGTTTTTCCCTGGAGAATGTTTGATG	3	5	3	1	0	0	2.73	4.19	2.83	0.8	0	0	intergenic
NC_027748.1-416223	416207	CTCACGGTAGATTCCTGGATATACTCTTCAT	40	17	19	29	17	13	36.37	14.26	17.9	23.19	15.34	12.07	intergenic
NC_027748.1-438348	438332	AGGGTCGTAGATCCCAGGGAGTGGGACAATG	0	0	4	0	0	0	0	0	3.77	0	0	0	Exon
NC_027748.1-457405	457389	AGGAGATGAGTCTCCTGGGACTGGAGACAAG	0	0	1	0	0	0	0	0	0.94	0	0	0	TSS1500
NC_027748.1-457522	457506	TGTGAGGAAGCCTCCAGGCGGTGAGAGCAGC	0	0	0	1	0	0	0	0	0	0.8	0	0	TSS1500
NC_027748.1-459183	459167	AAGCCAACTCTGGCCTGGTCTCAGTTTACTG	0	0	0	0	2	0	0	0	0	0	1.8	0	TSS1500
NC_027748.1-480432	480416	TCCTCACAACGCTCCAGGCCTTTGTGGCTAT	0	1	0	0	0	0	0	0.84	0	0	0	0	1stExon
NC_027748.1-482722	482706	AAACTCAAACAAACCAGGATAACCCCGGTGA	0	0	0	0	0	0	0	0	0	0	0	0	TSS1500
NC_027748.1-514385	514369	GCATGCTTTAGCCCCAGGTGGCTTTACCTTT	3	1	6	0	15	0	2.73	0.84	5.65	0	13.54	0	intergenic
NC_027748.1-528896	528880	GCTTCTGCTGCCTCCTGGAGTGCTAGCACCG	0	0	0	0	2	0	0	0	0	0	1.8	0	TSS1500
NC_027748.1-580532	580516	AATCGATTTGGAACCTGGGCACGAGATCGAT	0	19	10	31	0	6	0	15.94	9.42	24.79	0	5.57	intron
NC_027748.1-582286	582270	GACAGACTTTTTCCCAGGTTTCCATACGGAC	0	1	0	5	0	0	0	0.84	0	4	0	0	intron
NC_027748.1-595518	595502	TCCTCTTCACAAACCAGGTGGTCAGAGTAAC	0	0	0	0	1	0	0	0	0	0	0.9	0	Exon
NC_027748.1-604054	604038	GAGAGAAGAAACTCCAGGTAAGATAATAGAT	15	0	2	0	0	0	13.64	0	1.88	0	0	0	TSS200
NC_027748.1-616242	616226	ATCTTTGATGGCACCTGGGCATTTTTCTATT	0	0	0	0	0	0	0	0	0	0	0	0	intergenic
NC_027748.1-620061	620045	ATCTTTCATGGTACCTGGGTATCGTTATATT	1	0	2	0	0	0	0.91	0	1.88	0	0	0	intergenic
NC_027748.1-633208	633192	ACCATGCGATCCCCCAGGGTGGCAATAGATT	253	97	174	116	183	132	230.01	81.36	163.9	92.78	165.15	122.55	intergenic
NC_027748.1-634438	634422	CTGATGATTGACACCTGGCATGAAGTGAAAC	0	0	0	0	2	0	0	0	0	0	1.8	0	intergenic
NC_027748.1-647417	647401	AACAGCGTTCTCTCCTGGGGATGACCATGAA	2	2	2	0	19	0	1.82	1.68	1.88	0	17.15	0	TSS1500
NC_027748.1-653793	653777	CCCAAACAACCATCCTGGCGACAAGAGCCAC	0	74	52	112	73	97	0	62.07	48.98	89.58	65.88	90.05	TSS1500
NC_027748.1-659518	659502	CGGGGAGGCGTGTCCAGGGCTCTAACCGGTA	0	0	0	0	15	6	0	0	0	0	13.54	5.57	TSS200
NC_027748.1-659592	659576	GGCTGGTCTAACACCTGGTTAATCAAAAAAA	0	0	0	0	11	0	0	0	0	0	9.93	0	TSS200
NC_027748.1-668709	668693	TCTTTGTAATGAACCAGGCAAAGTGAAGACA	0	0	0	0	1	0	0	0	0	0	0.9	0	intergenic
NC_027748.1-670416	670400	TTCCCACAAAATCCCAGGGAGATCTTTGGTT	0	0	0	1	0	0	0	0	0	0.8	0	0	TSS1500
NC_027748.1-678657	678641	CAAGGAGTTCTGTCCTGGCTGAACTACCTGT	15	10	17	13	31	42	13.64	8.39	16.01	10.4	27.98	38.99	intergenic
NC_027748.1-681566	681550	CCACAAATTGTCTCCAGGTCAGTGGATCGTG	46	1	57	87	40	150	41.82	0.84	53.69	69.58	36.1	139.26	TSS1500
NC_027748.1-683477	683461	CATTGGGATGAATCCTGGCGAAGAAACTGAA	0	0	1	0	0	0	0	0	0.94	0	0	0	Exon
NC_027748.1-684062	684046	GGAAAGCTTGAATCCAGGAAGCCACGTAAGA	0	7	1	0	0	0	0	5.87	0.94	0	0	0	intron
NC_027748.1-690233	690217	TGTTGCCCAAGGTCCTGGAGCTTCTCACCAA	15	51	23	25	22	7	13.64	42.78	21.67	19.99	19.85	6.5	intergenic
NC_027748.1-693929	693913	CGAAGCGGGGAACCCTGGATTATAAAAAAAA	0	0	0	0	0	0	0	0	0	0	0	0	TSS1500
NC_027748.1-704317	704301	CTCTTTGGGTTTTCCTGGTAAGGTTTTAATG	2	0	0	0	0	0	1.82	0	0	0	0	0	intergenic
NC_027748.1-708116	708100	CTATTATTCTAAGCCTGGAAACTAAAAAGAC	1	0	0	0	2	3	0.91	0	0	0	1.8	2.79	intergenic
NC_027748.1-717832	717816	GTCTTTTTTTTTTCCTGGAACACCAGTGCAG	0	0	0	0	0	1	0	0	0	0	0	0.93	intergenic
NC_027748.1-719574	719558	CATTCATACGTTACCTGGATGTGCAAAACCA	2	0	1	0	0	0	1.82	0	0.94	0	0	0	intergenic
NC_027748.1-725329	725313	ATCCCACGTAACACCAGGAGAAAGATGAAAA	1	0	0	0	0	0	0.91	0	0	0	0	0	intergenic
NC_027748.1-733743	733727	TGCTTCACAATTACCAGGAAGAACAGACAAT	0	7	2	4	0	3	0	5.87	1.88	3.2	0	2.79	Exon
NC_027748.1-739875	739859	AACGGATTTATTGCCTGGACTCAAATTACGG	0	0	0	0	1	2	0	0	0	0	0.9	1.86	intergenic
NC_027748.1-741258	741242	AAGGTTAACTAACCCTGGATAATATGGAGTA	0	0	1	0	0	0	0	0	0.94	0	0	0	Exon
NC_027748.1-747883	747867	CTATCAGGCACTCCCTGGTCCCTTGTGGGTC	0	5	0	0	0	2	0	4.19	0	0	0	1.86	intergenic
NC_027748.1-751112	751096	AGGTAGTTTTGAGCCAGGTACGTCCACTAAG	0	0	0	0	1	0	0	0	0	0	0.9	0	Exon
NC_027748.1-809335	809319	AATCCAAAAATATCCAGGATTAATCCGAAAT	0	8	0	0	0	0	0	6.71	0	0	0	0	intergenic
NC_027748.1-824471	824455	TCCGCACTAACCTCCTGGTATTCAAAAAGTA	0	0	0	0	1	0	0	0	0	0	0.9	0	intron
NC_027748.1-824672	824656	AGTGCCAATGATGCCTGGGTGTGTCAAACCT	1	0	0	0	2	0	0.91	0	0	0	1.8	0	Exon
NC_027748.1-826741	826725	TCCGTTTTCTCTTCCAGGTAATGTCCTTGCA	0	0	0	1	0	0	0	0	0	0.8	0	0	TSS1500
NC_027748.1-827161	827145	GGTGCCAACGATTCCAGGGTGTGTCAAACCT	0	0	0	1	0	0	0	0	0	0.8	0	0	Exon
NC_027748.1-843644	843628	CCGTTGCTACAAGCCTGGGCCTTAATATCCC	1	1	0	0	4	0	0.91	0.84	0	0	3.61	0	TSS1500
NC_027748.1-863112	863096	GTTCTACCAACCTCCAGGCTCTAGAAACCGT	0	0	0	0	0	0	0	0	0	0	0	0	Exon
NC_027748.1-895349	895333	CTCGCCTTCTTTCCCAGGCTCTTTCTCGCCA	0	28	18	17	100	61	0	23.48	16.96	13.6	90.25	56.63	Exon
NC_027748.1-896206	896190	TGGGTTGATAAACCCAGGAAATGTCCAAGCA	0	30	13	8	71	29	0	25.16	12.25	6.4	64.08	26.92	Exon
NC_027748.1-911046	911030	GAACCCGATGATCCCTGGTAACACTATCAGC	0	0	0	0	6	4	0	0	0	0	5.41	3.71	intergenic
NC_027748.1-911249	911233	TTGAGCTTGAGATCCTGGACTGCTGTTGATG	0	0	0	0	1	1	0	0	0	0	0.9	0.93	intergenic
NC_027748.1-914402	914386	GTTCTGATTAGGCCCTGGTAGTTTGTGGTTA	0	0	0	0	16	0	0	0	0	0	14.44	0	TSS200
NC_027748.1-915074	915058	ACGCTTGACCATGCCTGGTGTGTGTTGAGGT	0	106	45	0	77	101	0	88.91	42.39	0	69.49	93.77	1stExon
NC_027748.1-917436	917420	TTGCATGAATGTCCCAGGGATGTGGTTGCTC	0	0	2	0	0	0	0	0	1.88	0	0	0	intron
NC_027748.1-921514	921498	TTCAGACCTAACCCCTGGGTGGGAAGTGCAG	0	0	0	0	8	0	0	0	0	0	7.22	0	intergenic
NC_027748.1-924259	924243	TTCGATTAAATAACCTGGAAAACAATAAGGG	0	0	0	0	4	0	0	0	0	0	3.61	0	TSS200
NC_027748.1-930643	930627	ATCAATATGCTTCCCTGGGAAAGTGGTCAGG	0	0	0	0	1	1	0	0	0	0	0.9	0.93	intergenic
NC_027748.1-936280	936264	TGCGTGTAGGTGACCAGGAAAATGTGACTTA	8	0	3	4	13	3	7.27	0	2.83	3.2	11.73	2.79	intergenic
NC_027748.1-952068	952052	CCCTAGTCCTGCTCCAGGACACGATCTCCTT	0	2	0	0	2	0	0	1.68	0	0	1.8	0	Exon
NC_027748.1-957117	957101	TGAGGTGGTTTTACCAGGCGATTGTAACGAT	1	7	3	3	0	1	0.91	5.87	2.83	2.4	0	0.93	Exon
NC_027748.1-964090	964074	CATGACGTCATCACCAGGAACCGCGTTGGTT	0	1	0	0	0	0	0	0.84	0	0	0	0	Exon
NC_027748.1-999623	999607	GGGGATGAAGGCTCCTGGTCCTTTGCTTTCC	0	0	0	0	0	0	0	0	0	0	0	0	intron
NC_027748.1-1000855	1000839	TGCTTTAATGTTTCCTGGAACCTTGTTGCCA	0	0	0	0	0	0	0	0	0	0	0	0	intron
NC_027748.1-1001701	1001685	CATACCATCTGGTCCAGGAGCTGTATCTGGG	0	0	0	0	0	0	0	0	0	0	0	0	intron
NC_027748.1-1001907	1001891	CTTCTGTTTCTGCCCAGGTTCCATTTGCCCT	0	0	0	0	0	0	0	0	0	0	0	0	intron
NC_027748.1-1002675	1002659	GGTTCAAGCTCATCCTGGTCAAACGTTCCCA	0	0	0	0	0	0	0	0	0	0	0	0	intron
NC_027748.1-1013931	1013915	TCCCGGTGCGACACCTGGCAAATAAGCAACG	0	9	3	6	0	0	0	7.55	2.83	4.8	0	0	intergenic
NC_027748.1-1014917	1014901	ACATCCGAAAGGGCCTGGCTCGCTCCGGGTG	0	0	0	0	2	0	0	0	0	0	1.8	0	1stExon
NC_027748.1-1035236	1035220	GATCATCAATCTTCCTGGATTTACATGGATG	0	30	10	0	0	0	0	25.16	9.42	0	0	0	intergenic
NC_027748.1-1040338	1040322	CTCTGCGAACCATCCTGGTAGCTCTGCATCC	0	50	19	0	116	31	0	41.94	17.9	0	104.69	28.78	intergenic
NC_027748.1-1054758	1054742	AATTGTCTTATGCCCTGGGCTTTATATAGGA	0	0	1	0	0	0	0	0	0.94	0	0	0	TSS1500
NC_027748.1-1055374	1055358	CGAGCTATACTGGCCTGGCTGTGTGAACTCT	0	0	2	0	1	0	0	0	1.88	0	0.9	0	TSS1500
NC_027748.1-1069660	1069644	AAGATTAAACTATCCTGGATTTTGTCACAAA	0	0	0	0	0	1	0	0	0	0	0	0.93	intergenic
NC_027748.1-1073901	1073885	CTGTGAGTACCATCCTGGATTCAATTTTCTT	12	7	6	0	15	8	10.91	5.87	5.65	0	13.54	7.43	TSS1500
NC_027748.1-1076615	1076599	ATGAAAAGACTGACCAGGAACGTGCGGCTTT	0	0	0	0	1	0	0	0	0	0	0.9	0	intergenic
NC_027748.1-1082472	1082456	CAGAAGAGAGTGGCCAGGATCTTGATGTCCT	12	71	30	5	35	11	10.91	59.55	28.26	4	31.59	10.21	intergenic
NC_027748.1-1092928	1092912	CTTTTTGCTAATACCAGGTTAACTTTCAACC	0	0	0	2	0	0	0	0	0	1.6	0	0	intergenic
NC_027748.1-1108647	1108631	ATTTAATGAAATACCTGGAGTATTTTCTGAT	0	0	0	0	0	0	0	0	0	0	0	0	TSS1500
NC_027748.1-1120690	1120674	CCGAGAGGTCGCTCCAGGCTTCGGGAGCAAC	1	0	0	1	0	0	0.91	0	0	0.8	0	0	intron
NC_027748.1-1132446	1132430	GCCTCTCCATGGACCTGGGATATCTCAGATT	0	38	10	0	0	0	0	31.87	9.42	0	0	0	intergenic
NC_027748.1-1138960	1138944	GATTGGATTTGGTCCAGGGTCACATTGAAAC	0	0	0	0	1	0	0	0	0	0	0.9	0	intergenic
NC_027748.1-1157518	1157502	CGTACAAGTCTCACCAGGATTTGAGCCCAGG	0	0	0	0	0	0	0	0	0	0	0	0	Exon
NC_027748.1-1172372	1172356	TCTGCAAGCATCCCCTGGAAACCTTGCCTGG	0	0	0	3	0	0	0	0	0	2.4	0	0	TSS1500
NC_027748.1-1172736	1172720	GAACCCATCGGGACCAGGAGCTTTACTCTTG	0	0	0	3	0	7	0	0	0	2.4	0	6.5	TSS1500
NC_027748.1-1173215	1173199	GAGACTCCTTTACCCTGGCTTGAATATTGCT	0	0	0	68	0	24	0	0	0	54.39	0	22.28	intergenic
NC_027748.1-1173975	1173959	TTCAAATCTCCATCCAGGAACAACGTTGCTC	0	0	0	9	0	11	0	0	0	7.2	0	10.21	intergenic
NC_027748.1-1189301	1189285	CTTTCATCTTTATCCAGGTAAAGACTTCATC	0	15	20	23	13	12	0	12.58	18.84	18.4	11.73	11.14	TSS1500
NC_027748.1-1209910	1209894	GTTAAGTCTAGGCCCAGGGACCACAGTGTCT	5	3	10	6	2	2	4.55	2.52	9.42	4.8	1.8	1.86	intergenic
NC_027748.1-1219390	1219374	GGAGCATGGGATCCCTGGGACACCTGAGATG	0	0	0	2	0	1	0	0	0	1.6	0	0.93	TSS1500
NC_027748.1-1260516	1260500	GATTCTTCTAAAACCTGGTCAGAGAATGCTA	0	0	0	0	1	1	0	0	0	0	0.9	0.93	intron
NC_027748.1-1278372	1278356	CGTCCGGATTTGCCCAGGATCGGTTCTGCAT	0	0	0	4	0	2	0	0	0	3.2	0	1.86	intron
NC_027748.1-1278595	1278579	CATCCGGCTTTGCCCAGGATCGGTCCTGCCT	0	0	0	0	1	1	0	0	0	0	0.9	0.93	intron
NC_027748.1-1304836	1304820	GGGATCTCCTCCTCCTGGATATGATTCTGGA	5	2	2	1	2	0	4.55	1.68	1.88	0.8	1.8	0	Exon
NC_027748.1-1311030	1311014	TGCCATTTCCATCCCAGGGGAATCTTACAAA	0	0	0	0	0	0	0	0	0	0	0	0	Exon
NC_027748.1-1318385	1318369	GGGACGGCGGAGTCCAGGGCTCTGTTGACGG	0	0	0	1	0	0	0	0	0	0.8	0	0	1stExon
NC_027748.1-1324035	1324019	GTTCAATGTGCTTCCTGGGGTCAACCACAAA	0	0	0	1	0	0	0	0	0	0.8	0	0	Exon
NC_027748.1-1334980	1334964	CATTCCATTTCGGCCTGGTTCATGAACGGAG	0	0	0	0	0	0	0	0	0	0	0	0	Exon
NC_027748.1-1341944	1341928	CATGTGAGTGTTTCCTGGACCGTCCACGTTG	0	0	0	0	0	1	0	0	0	0	0	0.93	intergenic
NC_027748.1-1367361	1367345	AACCGTGAATCCGCCAGGCGGTCCAGACTAA	0	1	0	0	3	0	0	0.84	0	0	2.71	0	Exon
NC_027748.1-1413818	1413802	GATGTTCATGTTTCCAGGAATGTAGAACAAG	0	0	0	1	0	0	0	0	0	0.8	0	0	intergenic
NC_027748.1-1420316	1420300	ACGGTTATCGAGTCCTGGTCGAACGGTCATT	11	1	0	1	1	3	10	0.84	0	0.8	0.9	2.79	TSS1500
NC_027748.1-1424919	1424903	ATACCCGAAATGCCCAGGCCTAATAGCATCC	5	13	5	9	13	9	4.55	10.9	4.71	7.2	11.73	8.36	intron
NC_027748.1-1425712	1425696	AGACCCTTCTTTGCCAGGTTACCTGTTTGGA	0	0	0	0	0	0	0	0	0	0	0	0	1stExon
NC_027748.1-1426382	1426366	TAAGCTAATCTGACCAGGCTAATGACATGTG	0	0	0	0	1	0	0	0	0	0	0.9	0	TSS1500
NC_027748.1-1428923	1428907	CCCAAATTAAAAGCCTGGGTTAATCATGCTC	14	10	2	8	6	1	12.73	8.39	1.88	6.4	5.41	0.93	intron
NC_027748.1-1457570	1457554	TCCATAGAATGATCCAGGGTAAGCTGAAATG	0	0	0	0	1	0	0	0	0	0	0.9	0	Exon
NC_027748.1-1473720	1473704	AGGCAAACTAAACCCTGGTTACTACGCACAT	0	0	0	0	0	0	0	0	0	0	0	0	1stExon
NC_027748.1-1478015	1477999	GGCATAAAGGGTTCCTGGAGCTCCATTCACT	1	0	0	1	0	2	0.91	0	0	0.8	0	1.86	Exon
NC_027748.1-1500591	1500575	ACTTGTATGAGTCCCAGGGTGGTCCCATCAT	0	0	0	0	2	0	0	0	0	0	1.8	0	Exon
NC_027748.1-1511488	1511472	GGGTGTCTTAGGTCCAGGTCCTATGTAGACG	1	0	0	0	1	0	0.91	0	0	0	0.9	0	intron
NC_027748.1-1516562	1516546	TACCCAATATTTTCCTGGCTTCTCCAAGATC	44	1	26	0	0	0	40	0.84	24.49	0	0	0	intergenic
NC_027748.1-1517010	1516994	GGAAAGAAGATCTCCTGGTAATCGATACCCT	19	14	13	10	10	3	17.27	11.74	12.25	8	9.02	2.79	intergenic
NC_027748.1-1517348	1517332	GTCTTGAAGCTTCCCTGGAGGTTTCAGAGTT	33	67	31	114	67	51	30	56.2	29.2	91.18	60.47	47.35	intergenic
NC_027748.1-1518694	1518678	ATTTCTCCCAATACCAGGCATGTATCTAACT	5	26	14	7	16	18	4.55	21.81	13.19	5.6	14.44	16.71	intergenic
NC_027748.1-1519223	1519207	CTTTCTCCTCGGACCTGGCTGAGCTCGCAAC	5	13	10	27	9	3	4.55	10.9	9.42	21.59	8.12	2.79	intergenic
NC_027748.1-1519861	1519845	CTAAGCTCGCGAACCTGGCTCTGATACCACT	7	14	7	22	5	5	6.36	11.74	6.59	17.6	4.51	4.64	intergenic
NC_027748.1-1526176	1526160	TATGTTCGTGCCACCAGGTACGCAATTCTAT	0	0	0	0	1	0	0	0	0	0	0.9	0	Exon
NC_027748.1-1528767	1528751	CATATTATATATACCTGGATCATGACGTCGT	0	0	0	0	0	0	0	0	0	0	0	0	Exon
NC_027748.1-1531846	1531830	GCCCAGATCCGGCCCTGGTGACGGCTGGGGT	0	1	1	4	0	5	0	0.84	0.94	3.2	0	4.64	TSS1500
NC_027748.1-1532263	1532247	AAACGTTACTTTTCCAGGTAAGTGAACCACC	0	0	0	0	1	0	0	0	0	0	0.9	0	TSS1500
NC_027748.1-1532997	1532981	GATAAAACTTTCTCCTGGTTTTCTTTAAATA	4	0	3	0	0	0	3.64	0	2.83	0	0	0	intergenic
NC_027748.1-1537698	1537682	AACAACAACACTTCCAGGTAAAATAAAACCA	1	0	0	0	0	0	0.91	0	0	0	0	0	intergenic
NC_027748.1-1541023	1541007	TGCTCTCAAACACCCTGGTTGAAACAATGCA	52	0	24	0	0	0	47.28	0	22.61	0	0	0	intergenic
NC_027748.1-1549084	1549068	AGAACCTTACCTACCTGGCTACCTGACAAAA	0	0	0	0	0	0	0	0	0	0	0	0	intergenic
NC_027748.1-1554618	1554602	CTTTTTGTGGGCCCCAGGGCTAAGAAACACT	13	1	4	17	5	8	11.82	0.84	3.77	13.6	4.51	7.43	intron
NC_027748.1-1557497	1557481	CTGTAGATCCGCTCCTGGCAGTACCACCAAA	0	0	0	0	0	0	0	0	0	0	0	0	intergenic
NC_027748.1-1564867	1564851	GCCGGGACTCGAACCTGGGTCTCTCGGGTGA	1	0	0	0	0	0	0.91	0	0	0	0	0	TSS200
NC_027748.1-1572556	1572540	ACAGTTTCGTACACCTGGCATTATTTGACTC	0	0	0	0	1	0	0	0	0	0	0.9	0	intergenic
NC_027748.1-1589765	1589749	GATTTCTCAAAAACCTGGTTACATTTGACAT	0	0	0	3	2	0	0	0	0	2.4	1.8	0	intergenic
NC_027748.1-1593861	1593845	ACCGGTTTAGCCACCTGGTTCTTCAGAAAAT	0	0	0	0	0	1	0	0	0	0	0	0.93	TSS1500
NC_027748.1-1595959	1595943	CCCAACATCTCTGCCAGGCCGTGCCCAGCCC	0	0	0	0	1	0	0	0	0	0	0.9	0	1stExon
NC_027748.1-1598969	1598953	GTATGTTTCTCATCCTGGTTCTTACTCCTGG	0	0	0	0	1	0	0	0	0	0	0.9	0	intergenic
NC_027748.1-1599583	1599567	GATATGATAGAGTCCAGGTGTTTTTTGAGCC	26	20	12	20	13	7	23.64	16.77	11.3	16	11.73	6.5	intergenic
NC_027748.1-1599831	1599815	AAACCCATCTGGTCCAGGAGCTTTGTGAGGA	42	34	42	20	40	10	38.18	28.52	39.56	16	36.1	9.28	TSS1500
NC_027748.1-1600537	1600521	GATTCCCCTATTTCCAGGAATTCAGTTTGAG	2	0	0	0	0	0	1.82	0	0	0	0	0	TSS1500
NC_027748.1-1662495	1662479	GATGTGAGTCTCCCCTGGTAACTGTCAGTGT	0	0	0	0	0	1	0	0	0	0	0	0.93	intergenic
NC_027748.1-1667985	1667969	AGCGGGAAACCCACCAGGGATCCTTCAACAC	0	0	0	0	1	0	0	0	0	0	0.9	0	Exon
NC_027748.1-1674820	1674804	TGCTATCTCTGTCCCTGGACCTGAGAAAGTG	0	0	0	0	2	0	0	0	0	0	1.8	0	Exon
NC_027748.1-1679252	1679236	GATGTGCTGGTGGCCAGGGGTGGTCACAGTG	1	0	0	0	2	0	0.91	0	0	0	1.8	0	Exon
NC_027748.1-1681486	1681470	GTGTGGGCATCCTCCTGGCTTATTTCTGAAC	1	0	0	4	0	0	0.91	0	0	3.2	0	0	intron
NC_027748.1-1682809	1682793	TAGTTAAGCAAGCCCTGGATATTCTAATGCC	0	0	2	0	2	0	0	0	1.88	0	1.8	0	Exon
NC_027748.1-1683320	1683304	CAGTATAGAAACTCCTGGATCTGCTACCCAG	0	0	0	0	0	2	0	0	0	0	0	1.86	Exon
NC_027748.1-1699914	1699898	TCGGCGCGACGAGCCAGGACATCAAATCGGC	5	31	11	32	9	29	4.55	26	10.36	25.59	8.12	26.92	1stExon
NC_027748.1-1720552	1720536	TCTTTGCTCTTTTCCTGGGCCGCTACCCAAT	0	0	0	1	0	0	0	0	0	0.8	0	0	TSS1500
NC_027748.1-1720775	1720759	TACAGTTTTTTATCCAGGGAGCTCTCACGCC	0	0	0	14	0	12	0	0	0	11.2	0	11.14	TSS1500
NC_027748.1-1733673	1733657	CAGTCGTATTCCACCAGGACCACCACCACCA	0	0	0	1	6	0	0	0	0	0.8	5.41	0	intergenic
NC_027748.1-1743964	1743948	TCTCTATTCTTTTCCTGGCGCTCTTGATTTT	0	0	0	0	0	0	0	0	0	0	0	0	intergenic
NC_027748.1-1762358	1762342	CCCACTTTGATTTCCAGGCAATGCAAAGTCT	4	7	8	1	6	1	3.64	5.87	7.54	0.8	5.41	0.93	intergenic
NC_027748.1-1769211	1769195	TTATTCTTCAAAACCAGGACTCTGAGGGCAT	39	23	9	6	15	16	35.46	19.29	8.48	4.8	13.54	14.85	intergenic
NC_027748.1-1773457	1773441	CCTTACAATTAGGCCTGGGCAAAATAACCGG	4	8	3	4	8	7	3.64	6.71	2.83	3.2	7.22	6.5	intergenic
NC_027748.1-1773921	1773905	ATACCCGAAATGCCCAGGCCTACTTACAATA	5	20	1	0	3	0	4.55	16.77	0.94	0	2.71	0	intergenic
NC_027748.1-1776859	1776843	CCCCAGAGACGGGCCTGGACCCCAGACCAGT	6	0	8	1	1	1	5.45	0	7.54	0.8	0.9	0.93	intergenic
NC_027748.1-1782126	1782110	AGAGAGATCAGAACCAGGTTATGAGCGGCCT	1	0	0	0	0	3	0.91	0	0	0	0	2.79	intergenic
NC_027748.1-1785428	1785412	AAAGATCAATACACCTGGATTTGATCTCTTT	0	0	1	0	1	0	0	0	0.94	0	0.9	0	TSS1500
NC_027748.1-1794517	1794501	CTTTTGACAATGGCCAGGCAATATACAAGCT	1	0	0	0	0	0	0.91	0	0	0	0	0	Exon
NC_027748.1-1799345	1799329	ACTCAGAATCGGTCCTGGCCAAGTTGGGTTA	16	0	22	0	20	2	14.55	0	20.72	0	18.05	1.86	TSS1500
NC_027748.1-1810391	1810375	ATGATCTTGGGCACCTGGTGAGTGGTGACAT	0	1	0	1	1	1	0	0.84	0	0.8	0.9	0.93	intergenic
NC_027748.1-1812039	1812023	ACTAGCTTCAAATCCAGGAGGCATCTTCATG	0	15	4	8	0	0	0	12.58	3.77	6.4	0	0	TSS1500
NC_027748.1-1812451	1812435	TCTGTGATTGCCGCCAGGAACGCCTGATGTT	0	7	4	6	0	2	0	5.87	3.77	4.8	0	1.86	TSS1500
NC_027748.1-1812525	1812509	TGAGGAAACCATACCTGGACGCGTTTCAGGG	0	17	8	6	0	3	0	14.26	7.54	4.8	0	2.79	TSS1500
NC_027748.1-1813271	1813255	GAAACATAATAGACCTGGAAACGTTTAAGAT	0	2	0	1	0	0	0	1.68	0	0.8	0	0	Exon
NC_027748.1-1814053	1814037	CCAGACTGAGTAGCCTGGACCTGGCTCCCGT	0	0	0	0	0	1	0	0	0	0	0	0.93	1stExon
NC_027748.1-1815186	1815170	CGAGATTGACACTCCTGGATTGTCTGATGAT	0	1	0	3	0	0	0	0.84	0	2.4	0	0	1stExon
NC_027748.1-1816051	1816035	CCAAAGTCGCTGTCCAGGATACAAGGGTTTC	0	8	1	3	0	0	0	6.71	0.94	2.4	0	0	TSS1500
NC_027748.1-1816271	1816255	AAGTCTCGAACTCCCTGGACGGTGGTGATGT	0	8	0	0	0	0	0	6.71	0	0	0	0	TSS1500
NC_027748.1-1822688	1822672	GCTTGTTGTACCTCCTGGATCTGGGATTGTT	0	0	0	0	0	0	0	0	0	0	0	0	Exon
NC_027748.1-1840018	1840002	CATGGCTGAGTGCCCTGGGCATTTCGGGCAT	0	0	0	0	1	0	0	0	0	0	0.9	0	Exon
NC_027748.1-1842209	1842193	GGGATACATAACTCCAGGGGATACTCAAGTG	0	0	0	0	0	0	0	0	0	0	0	0	Exon
NC_027748.1-1845149	1845133	ACCTTCTTCATCTCCAGGTTACAGCCCAGCA	0	0	2	0	0	0	0	0	1.88	0	0	0	Exon
NC_027748.1-1854169	1854153	CAGAACTCCCACCCCTGGCCACTATCTTGGC	0	0	2	0	2	2	0	0	1.88	0	1.8	1.86	Exon
NC_027748.1-1868571	1868555	AGCAAGGACACTGCCAGGGTGTCACCATGTG	41	61	87	129	57	110	37.27	51.16	81.95	103.17	51.44	102.12	TSS1500
NC_027748.1-1889611	1889595	ATCATATGTTAGCCCAGGATGCAACTATGCA	15	11	11	12	7	4	13.64	9.23	10.36	9.6	6.32	3.71	intergenic
NC_027748.1-1893927	1893911	TGTATATTAAACTCCTGGTACATGGACATCG	0	3	8	0	5	2	0	2.52	7.54	0	4.51	1.86	intergenic
NC_027748.1-1898608	1898592	TATATTAAATCATCCTGGTAAAATAATATTT	0	1	0	0	0	0	0	0.84	0	0	0	0	TSS1500
NC_027748.1-1934295	1934279	AAATAAATGGGTTCCTGGCTGACTAAACATT	2	3	2	0	3	0	1.82	2.52	1.88	0	2.71	0	intergenic
NC_027748.1-1935851	1935835	TGTGACCCAGCAACCTGGTAAATCGTACGAT	0	1	4	1	1	7	0	0.84	3.77	0.8	0.9	6.5	TSS1500
NC_027748.1-1943177	1943161	GACCTCGTCGAGCCCTGGCCTCGGCGGTAGA	0	0	0	0	0	0	0	0	0	0	0	0	1stExon
NC_027748.1-1951546	1951530	TTTCTTGAGCTGACCAGGATGATTTCAGTCT	0	0	0	0	1	0	0	0	0	0	0.9	0	TSS1500
NC_027748.1-1966933	1966917	TCATAGCTCGAACCCAGGTTATTGAGATATA	0	1	0	0	0	0	0	0.84	0	0	0	0	intergenic
NC_027748.1-1967672	1967656	AAACACAGTCACACCAGGAGATACAAGAGAT	149	40	10	148	30	17	135.46	33.55	9.42	118.37	27.07	15.78	intergenic
NC_027748.1-1982031	1982015	CACTATGAGGATCCCAGGCCAAGCTTTCCAC	0	0	0	0	0	1	0	0	0	0	0	0.93	Exon
NC_027748.1-2006239	2006223	CATTGTTTCATTGCCTGGAGGAGGTGAAGGA	0	0	0	1	0	0	0	0	0	0.8	0	0	Exon
NC_027748.1-2006407	2006391	TGATCTTCAGGATCCTGGAGTCAAACGTGCT	0	0	0	0	0	0	0	0	0	0	0	0	Exon
NC_027748.1-2029542	2029526	CCACTAGGTTGTTCCTGGTGTTGTTTGAGAG	0	0	0	0	2	0	0	0	0	0	1.8	0	intron
NC_027748.1-2029917	2029901	CACTAGGTTTGTTCCTGGTGTTCTTGAGAGT	1	0	0	2	2	0	0.91	0	0	1.6	1.8	0	intron
NC_027748.1-2031694	2031678	CACTGGAGTCATGCCTGGAGGTAACAATAGC	0	0	2	0	0	0	0	0	1.88	0	0	0	intron
NC_027748.1-2057177	2057161	ATGAATGAATTGACCAGGGGGGTTCCCAAAA	0	0	0	1	0	0	0	0	0	0.8	0	0	TSS1500
NC_027748.1-2089326	2089310	ATCTTTCGCACGGCCTGGTTATGTGTATGAA	0	3	1	0	0	0	0	2.52	0.94	0	0	0	intergenic
NC_027748.1-2089793	2089777	TCTTTTAGAAGAACCTGGACGAAGTGAGACA	0	1	0	0	0	0	0	0.84	0	0	0	0	intergenic
NC_027748.1-2093004	2092988	CTTCCTCAGAGCTCCAGGCGTTCAAACTCCA	0	0	0	0	1	1	0	0	0	0	0.9	0.93	Exon
NC_027748.1-2093764	2093748	GATGTGACCAAGACCTGGCCTGAGGATCTTC	0	0	0	0	1	0	0	0	0	0	0.9	0	Exon
NC_027748.1-2111299	2111283	CGGTTTCGAATTCCCAGGTTGTAACATGGAC	0	0	0	0	1	0	0	0	0	0	0.9	0	intergenic
NC_027748.1-2112587	2112571	TTTGGCCTATCTTCCTGGTTCCTCCTCCCTC	0	0	0	2	0	0	0	0	0	1.6	0	0	intergenic
NC_027748.1-2131453	2131437	GATGATTGGAACACCAGGAGCATAATGTCTC	0	1	0	0	0	0	0	0.84	0	0	0	0	Exon
NC_027748.1-2134721	2134705	AGTCACCGACTATCCAGGTCGCTAAAGATTG	42	0	31	0	1	0	38.18	0	29.2	0	0.9	0	intergenic
NC_027748.1-2139787	2139771	CTCTGGAAAAGCACCAGGAATTACATGGTAC	0	0	0	1	0	0	0	0	0	0.8	0	0	Exon
NC_027748.1-2148604	2148588	CGACTTAGACTTACCAGGTGATGAAGAAGAG	0	0	0	0	0	0	0	0	0	0	0	0	Exon
NC_027748.1-2158029	2158013	GATACCCGAACGTCCAGGCCTACCTTACATT	0	21	9	0	8	0	0	17.61	8.48	0	7.22	0	intergenic
NC_027748.1-2168219	2168203	CCGGAGACGACGGCCAGGAGAGAGAATGAGG	0	0	0	20	0	4	0	0	0	16	0	3.71	TSS1500
NC_027748.1-2178540	2178524	GGGGACATTGATTCCTGGATACCCTCCAATG	0	0	0	1	0	0	0	0	0	0.8	0	0	Exon
NC_027748.1-2184799	2184783	TTTTTCTTTCACTCCAGGACAGGCTAGCTAG	0	1	0	0	0	0	0	0.84	0	0	0	0	TSS1500
NC_027748.1-2187202	2187186	ATGGTGGGAGAGGCCTGGGATGCTTTGAGGA	0	0	0	0	0	0	0	0	0	0	0	0	Exon
NC_027748.1-2188821	2188805	AGAAGATCCAACTCCTGGACTTGTTGAAGTT	0	1	0	0	0	0	0	0.84	0	0	0	0	Exon
NC_027748.1-2189322	2189306	GATGGCTGGTCCGCCTGGATGAACCGCCCAG	0	0	1	0	0	0	0	0	0.94	0	0	0	Exon
NC_027748.1-2203077	2203061	ACTATCGAGCATACCAGGAAGAGACACCACT	0	56	23	106	77	69	0	46.97	21.67	84.78	69.49	64.06	TSS1500
NC_027748.1-2207078	2207062	GTCTGAATGAAACCCTGGCGGTAGCCTCATG	0	0	0	13	0	4	0	0	0	10.4	0	3.71	intergenic
NC_027748.1-2207561	2207545	GTAATGTGTTTTACCTGGAACCGAAGTCGAC	0	0	0	1	0	1	0	0	0	0.8	0	0.93	intergenic
NC_027748.1-2210174	2210158	AGAGATACACATTCCAGGATTGTCAGCAGGA	0	0	0	0	0	1	0	0	0	0	0	0.93	TSS1500
NC_027748.1-2210222	2210206	CATCTGCCCCTCTCCAGGCTTGGATGAACTC	0	0	0	59	0	30	0	0	0	47.19	0	27.85	TSS1500
NC_027748.1-2216076	2216060	GGCACAGATCATTCCAGGAAATATCTCACGA	0	0	0	0	1	1	0	0	0	0	0.9	0.93	intergenic
NC_027748.1-2216436	2216420	TGTCCTCAGCTTCCCTGGAGAGATGGCGATG	14	198	82	113	201	232	12.73	166.07	77.24	90.38	181.4	215.38	intergenic
NC_027748.1-2230996	2230980	GGCCGGTCTTGGGCCAGGTCTGGTTAATGGC	0	0	0	0	0	0	0	0	0	0	0	0	intergenic
NC_027748.1-2234478	2234462	ATTTTTAGTTGCACCTGGTTTAGGGTTTATG	0	15	1	4	15	4	0	12.58	0.94	3.2	13.54	3.71	intergenic
NC_027748.1-2236560	2236544	GATTCGATCCAGCCCAGGTAAAACCCTCCCG	5	4	4	8	7	7	4.55	3.35	3.77	6.4	6.32	6.5	intergenic
NC_027748.1-2243811	2243795	CATAATTAAAGGTCCAGGACCATGTAGTAGT	0	2	2	0	4	0	0	1.68	1.88	0	3.61	0	intergenic
NC_027748.1-2244678	2244662	TATCTCATTTAGGCCTGGGCATTTTAACCTG	0	12	11	9	31	20	0	10.06	10.36	7.2	27.98	18.57	intergenic
NC_027748.1-2245382	2245366	AAGACCCGAACGCCCAGGCCTTCTCTCATTC	0	0	0	1	0	0	0	0	0	0.8	0	0	intergenic
NC_027748.1-2250256	2250240	TTCCCAAGACCATCCTGGCCAGACTCGTTCG	12	3	1	0	0	0	10.91	2.52	0.94	0	0	0	TSS1500
NC_027748.1-2260077	2260061	TCTAAGTGACACTCCAGGCGAAAATGAAGGA	0	3	0	1	0	2	0	2.52	0	0.8	0	1.86	TSS1500
NC_027748.1-2271147	2271131	TGAGGTGGCGCGTCCTGGAGAGAGAGAGAGA	22	15	16	1	1	0	20	12.58	15.07	0.8	0.9	0	TSS200
NC_027748.1-2271203	2271187	TGACGTGGCGCACCCAGGAGAGAGAAAACCT	65	49	56	47	45	50	59.09	41.1	52.75	37.59	40.61	46.42	TSS200
NC_027748.1-2274697	2274681	TGGAGCATCAACACCTGGACGATGGAATAGC	0	0	0	0	0	0	0	0	0	0	0	0	TSS1500
NC_027748.1-2275360	2275344	CTAGGTGGCTTCACCAGGAGAGAGGAAACTC	1	2	1	0	0	0	0.91	1.68	0.94	0	0	0	TSS1500
NC_027748.1-2296335	2296319	CGGTTAAATGCAACCAGGACCGGTTCATTGT	0	0	0	0	0	0	0	0	0	0	0	0	1stExon
NC_027748.1-2323329	2323313	AGAGTATGTGAACCCTGGGAGTCACCAAAAC	0	0	0	0	0	0	0	0	0	0	0	0	intergenic
NC_027748.1-2329284	2329268	GCAAGTTCCTAGTCCTGGGTATGCGGGCGAT	20	0	14	40	0	23	18.18	0	13.19	31.99	0	21.35	intergenic
NC_027748.1-2331559	2331543	AAGTATAATACTGCCAGGAAATAATAGAATA	0	0	0	0	0	0	0	0	0	0	0	0	intergenic
NC_027748.1-2357072	2357056	GACGGGAAGCTTCCCTGGACTTTACCTACCG	0	0	3	2	0	0	0	0	2.83	1.6	0	0	Exon
NC_027748.1-2363413	2363397	CCCTCGCCGTACGCCTGGCCCTTTCCCATGC	1	0	1	1	0	0	0.91	0	0.94	0.8	0	0	TSS1500
NC_027748.1-2374134	2374118	AGTTGTAATATTTCCTGGAGAAACTGAGATT	0	0	0	0	0	0	0	0	0	0	0	0	1stExon
NC_027748.1-2388241	2388225	TGCCAAGGGTCCACCTGGTGCTCCTGCTCCT	0	0	1	0	0	0	0	0	0.94	0	0	0	Exon
NC_027748.1-2389400	2389384	CAATGTAATGGTCCCTGGTACTTCCCCTGAT	0	0	0	0	0	0	0	0	0	0	0	0	Exon
NC_027748.1-2394989	2394973	CAGATGTGTCTATCCTGGAGGTGGAGGAGGA	0	0	0	0	1	3	0	0	0	0	0.9	2.79	Exon
NC_027748.1-2401257	2401241	CCGGTCATCAACTCCAGGTGTATCAGCCACA	0	0	0	0	0	0	0	0	0	0	0	0	Exon
NC_027748.1-2410116	2410100	ATAATGATTTTCTCCTGGAGACGATGATGAT	0	2	1	0	0	0	0	1.68	0.94	0	0	0	1stExon
NC_027748.1-2410314	2410298	GTCTTCATTGGCTCCAGGAGAAGGAGGGGTT	0	0	0	0	0	1	0	0	0	0	0	0.93	1stExon
NC_027748.1-2413493	2413477	CCCACTACCAACGCCAGGATCCTTAGCAGGC	0	0	1	0	0	0	0	0	0.94	0	0	0	Exon
NC_027748.1-2425197	2425181	GAAGCACCATCGACCTGGTGTTGCTAGGGGA	49	42	48	25	0	10	44.55	35.23	45.21	19.99	0	9.28	intergenic
NC_027748.1-2507569	2507553	TGTGATTGAGTGACCAGGGAACAGACCAAAG	0	0	0	1	0	0	0	0	0	0.8	0	0	Exon
NC_027748.1-2519134	2519118	AGCTGTGGTAATGCCAGGTATGCCTGGAACT	20	7	14	16	3	14	18.18	5.87	13.19	12.8	2.71	13	intergenic
NC_027748.1-2519674	2519658	TACCCGATCCGTCCCAGGCCTAATGCCAGTA	32	72	65	7	37	38	29.09	60.39	61.23	5.6	33.39	35.28	intergenic
NC_027748.1-2530355	2530339	GGGGTAAAAATGTCCAGGTTAACATGACGAT	0	0	0	0	0	0	0	0	0	0	0	0	TSS1500
NC_027748.1-2560802	2560786	GAGGAGAAGAATACCTGGAAGTCATTCTCCT	1	0	0	0	3	0	0.91	0	0	0	2.71	0	Exon
NC_027748.1-2585028	2585012	CTTGTCATCTGGACCTGGTGTTATATTACCT	1	0	1	0	0	0	0.91	0	0.94	0	0	0	intergenic
NC_027748.1-2595695	2595679	GAATCTGGCAGGGCCTGGTAGTATTTATCAA	5	5	1	0	0	0	4.55	4.19	0.94	0	0	0	intergenic
NC_027748.1-2602573	2602557	GGTCCCTGACCTCCCTGGGGACATTACGATG	0	0	0	0	0	0	0	0	0	0	0	0	1stExon
NC_027748.1-2606916	2606900	CTGTTGGATCCCTCCAGGACGCTGCTGCTGC	0	1	0	0	0	1	0	0.84	0	0	0	0.93	TSS1500
NC_027748.1-2610591	2610575	CACCAGTTTTGTTCCTGGAACAATGGGATTT	0	0	0	1	0	1	0	0	0	0.8	0	0.93	intron
NC_027748.1-2621777	2621761	TGTGTTTACCATACCTGGTTGCCAAAGGGCA	1	0	0	0	0	0	0.91	0	0	0	0	0	Exon
NC_027748.1-2622097	2622081	ATGCATGCATTCTCCTGGGTCATTACTGCTA	1	0	0	0	0	0	0.91	0	0	0	0	0	Exon
NC_027748.1-2625817	2625801	CAATCATAGTCCACCTGGTCATATTTTTCTT	0	0	1	0	0	0	0	0	0.94	0	0	0	Exon
NC_027748.1-2634340	2634324	TGTTCTTTTCTGTCCTGGATATGAGCAAACA	0	0	2	0	0	0	0	0	1.88	0	0	0	intron
NC_027748.1-2642452	2642436	AACTCGGAGGTATCCAGGAAACGCAGAAGAG	0	0	0	4	0	0	0	0	0	3.2	0	0	TSS1500
NC_027748.1-2643134	2643118	CAGTTTCTTGATTCCTGGATCTGTAGAGTGT	0	0	0	0	0	0	0	0	0	0	0	0	TSS1500
NC_027748.1-2646296	2646280	ATAAAATGCGTTACCTGGACTTAACATGATT	18	6	11	0	2	0	16.36	5.03	10.36	0	1.8	0	intergenic
NC_027748.1-2675808	2675792	TTCCTACGATCATCCTGGCACTGGCTCATCC	0	0	0	1	0	0	0	0	0	0.8	0	0	1stExon
NC_027748.1-2691717	2691701	TCCTTCTCCCTTGCCAGGACATTTTATTTCC	2	5	0	0	0	0	1.82	4.19	0	0	0	0	intergenic
NC_027748.1-2693647	2693631	CCAATACCATGATCCAGGCCAATAAGTGTCT	38	46	22	15	38	9	34.55	38.58	20.72	12	34.29	8.36	intergenic
NC_027748.1-2698724	2698708	TCATGGTGGACTCCCAGGATGAAGAAGATGT	0	0	0	0	1	0	0	0	0	0	0.9	0	intergenic
NC_027748.1-2702884	2702868	TACCCGATCCGTCCCAGGTCTAACCATAACT	6	0	4	5	0	5	5.45	0	3.77	4	0	4.64	intergenic
NC_027748.1-2703925	2703909	GTCTCTTGTGTCTCCAGGTGTGGCTGTGTTT	20	36	29	19	34	15	18.18	30.19	27.32	15.2	30.68	13.93	intergenic
NC_027748.1-2704502	2704486	GTGAGGCCAGAGCCCTGGACCAAACGGATTT	1	1	0	0	0	0	0.91	0.84	0	0	0	0	intergenic
NC_027748.1-2709584	2709568	TATACAAGGGTATCCTGGTCCCACATAAGTG	0	0	2	0	0	0	0	0	1.88	0	0	0	intergenic
NC_027748.1-2713259	2713243	AGTATATATTTTCCCTGGCTTCATAGTGCGG	1	0	2	0	4	0	0.91	0	1.88	0	3.61	0	TSS1500
NC_027748.1-2713378	2713362	AATAGAAACTTGGCCAGGGAAAAATACAAAA	0	3	0	0	0	0	0	2.52	0	0	0	0	TSS1500
NC_027748.1-2717349	2717333	TACCCAGTACGAACCAGGGGCGGAGGTAGAG	0	1	0	0	0	0	0	0.84	0	0	0	0	intron
NC_027748.1-2718350	2718334	CAAAGAACCATTCCCTGGCTGGACCGAAGGC	0	0	0	0	0	0	0	0	0	0	0	0	Exon
NC_027748.1-2745012	2744996	ATCCGGATCCGTCCCAGGGCTAGTTTGTAAG	4	1	3	3	1	3	3.64	0.84	2.83	2.4	0.9	2.79	TSS1500
NC_027748.1-2764190	2764174	CATTTTCGAAATCCCTGGAGCAGAAGAGGTA	0	0	0	0	0	3	0	0	0	0	0	2.79	intron
NC_027748.1-2772741	2772725	CACCTTAGTGATACCAGGGAGATCCACAAGC	0	0	0	0	3	0	0	0	0	0	2.71	0	TSS1500
NC_027748.1-2796876	2796860	GTTTCTCTATGTACCTGGGACTGCAGCACAC	3	3	0	0	0	0	2.73	2.52	0	0	0	0	intron
NC_027748.1-2813612	2813596	TATTTTCCGTCCGCCTGGTTGGTTCGTAACT	0	0	0	0	5	0	0	0	0	0	4.51	0	TSS1500
NC_027748.1-2821635	2821619	ACTCCAAGGCGTACCAGGCAGTCACATACGT	0	0	0	0	1	0	0	0	0	0	0.9	0	Exon
NC_027748.1-2828241	2828225	GGATGGAAGCTATCCTGGAACAGGGAAGATA	0	0	0	1	0	0	0	0	0	0.8	0	0	TSS1500
NC_027748.1-2828310	2828294	GAACTTACCTTTACCTGGAGGATCAGGTGAT	0	0	0	1	0	0	0	0	0	0.8	0	0	TSS1500
NC_027748.1-2828494	2828478	ACAAGGTTCGGGACCTGGACATAGCTGGATT	3	1	0	0	0	0	2.73	0.84	0	0	0	0	TSS1500
NC_027748.1-2831683	2831667	GAAGAAGTTAAGTCCAGGGTGGTTACAGCTC	0	0	0	1	0	0	0	0	0	0.8	0	0	Exon
NC_027748.1-2835436	2835420	AAGCTCATCGGATCCAGGGGAACCGTTGGGC	0	0	0	1	0	0	0	0	0	0.8	0	0	Exon
NC_027748.1-2845158	2845142	CAACCGAACACTGCCTGGCTCATAGGAGATT	0	0	0	0	3	0	0	0	0	0	2.71	0	Exon
NC_027748.1-2848387	2848371	TTTTTTTTGTTAACCAGGTGGAATTCAGGCC	1	2	4	3	3	2	0.91	1.68	3.77	2.4	2.71	1.86	TSS1500
NC_027748.1-2849594	2849578	GCCAATGGCGTACCCAGGAAGTGCATACCAT	0	0	0	0	1	0	0	0	0	0	0.9	0	Exon
NC_027748.1-2886332	2886316	AGGAAGTGGTGATCCAGGTGGCTCAAATAAG	0	1	1	0	0	0	0	0.84	0.94	0	0	0	intergenic
NC_027748.1-2886574	2886558	ACCAGCGGGTTGGCCTGGTGGTGTTGAGAGA	0	0	1	16	27	4	0	0	0.94	12.8	24.37	3.71	intergenic
NC_027748.1-2909867	2909851	ACATCGAGCAGATCCAGGCAATCAGAAACCG	0	0	0	0	1	0	0	0	0	0	0.9	0	1stExon
NC_027748.1-2916429	2916413	CGTATATGGTGTCCCTGGAACTGAAAGGTTG	0	0	0	0	1	0	0	0	0	0	0.9	0	Exon
NC_027748.1-2922623	2922607	TGTTGAATTTTCCCCAGGAAAAGAACACGAT	1	0	0	0	0	0	0.91	0	0	0	0	0	Exon
NC_027748.1-2923541	2923525	AATTTGTTGACAACCAGGATGTCTTGGACCT	0	0	0	0	2	0	0	0	0	0	1.8	0	Exon
NC_027748.1-2930256	2930240	GCCATCTAGATCACCAGGTGTTGCGCCGCAG	0	0	0	0	2	0	0	0	0	0	1.8	0	Exon
NC_027748.1-2961775	2961759	TCATATGGTGGCGCCAGGGACTGGAGGTGCA	0	0	0	2	0	0	0	0	0	1.6	0	0	1stExon
NC_027748.1-2963133	2963117	AGTCGTATGTGCACCTGGAAGAGGATGGATC	0	1	0	2	0	0	0	0.84	0	1.6	0	0	Exon
NC_027748.1-2979754	2979738	GTCAAGCGGTTCTCCTGGGGAAGGACAATGG	1	0	0	0	0	0	0.91	0	0	0	0	0	Exon
NC_027748.1-3074043	3074027	GGGTACCTATTGCCCTGGGGAGGAGCCTAGC	0	0	0	0	1	0	0	0	0	0	0.9	0	Exon
NC_027748.1-3084040	3084024	CACAAGTCTAGGACCTGGTGGTGGTTCAGGT	0	0	0	0	2	0	0	0	0	0	1.8	0	Exon
NC_027748.1-3094230	3094214	GCGGAAGCTTTCTCCTGGATAATGATGCTTC	2	0	0	0	0	0	1.82	0	0	0	0	0	Exon
NC_027748.1-3097129	3097113	ATATTATGTTTCACCAGGCTAACCAAGTGCT	4	10	1	7	0	0	3.64	8.39	0.94	5.6	0	0	intergenic
NC_027748.1-3103895	3103879	TGCAGATTTCATTCCTGGAAAAAAATGGAGG	0	0	0	0	0	1	0	0	0	0	0	0.93	Exon
NC_027748.1-3105524	3105508	TGTTGTTGCTCTTCCAGGGATAAACGCAGAC	1	3	6	0	0	0	0.91	2.52	5.65	0	0	0	Exon
NC_027748.1-3105872	3105856	TTGGTGTCAGGTCCCTGGTGAGTTGTTCATT	2	0	2	0	0	2	1.82	0	1.88	0	0	1.86	intron
NC_027748.1-3106468	3106452	TTCTTTGTAGTGTCCAGGAAAAGAGATCAGT	0	1	0	0	0	0	0	0.84	0	0	0	0	Exon
NC_027748.1-3109543	3109527	GATCCTTTTTGAGCCAGGATCACTCCCGTGT	3	0	6	8	16	1	2.73	0	5.65	6.4	14.44	0.93	intron
NC_027748.1-3110357	3110341	ATCATGGGTTTATCCTGGGACTCCTATTCGT	4	5	4	1	3	4	3.64	4.19	3.77	0.8	2.71	3.71	intron
NC_027748.1-3123473	3123457	TTCCCACGTCTTTCCTGGTACTACTAACCTA	0	2	0	0	0	0	0	1.68	0	0	0	0	intergenic
NC_027748.1-3132124	3132108	TATTGCTTTTGCGCCTGGAGGGAGATCAACC	4	17	7	0	15	0	3.64	14.26	6.59	0	13.54	0	intergenic
NC_027748.1-3132508	3132492	TATTTCGAACATACCAGGGTCGGTCTCGACG	0	1	0	1	0	0	0	0.84	0	0.8	0	0	intergenic
NC_027748.1-3132634	3132618	ATATGCTTTAGAGCCTGGTTCCGTTCCCAAG	0	2	0	0	0	0	0	1.68	0	0	0	0	intergenic
NC_027748.1-3133281	3133265	TAGGAAACGGGTTCCTGGTTTGTTTCCCAAT	6	12	2	4	7	8	5.45	10.06	1.88	3.2	6.32	7.43	intergenic
NC_027748.1-3137611	3137595	TCTCACTCTCCAACCAGGCATTTGGTTAGTC	0	0	1	0	0	0	0	0	0.94	0	0	0	intergenic
NC_027748.1-3143337	3143321	TTTGGTTTCTTCTCCAGGTGGTGTGACAACA	0	0	0	0	0	0	0	0	0	0	0	0	Exon
NC_027748.1-3150581	3150565	CAATCGCATGTTGCCAGGTGAAAGTAAGGAC	0	0	0	0	26	5	0	0	0	0	23.46	4.64	intergenic
NC_027748.1-3155423	3155407	ACTATTGTCTCTACCTGGTCCAACTGCAAGA	0	0	0	0	0	0	0	0	0	0	0	0	TSS1500
NC_027748.1-3162635	3162619	CCTCGACGTCTTGCCTGGCGTCACATTGGTC	136	228	189	407	309	564	123.64	191.23	178.03	325.52	278.87	523.61	TSS1500
NC_027748.1-3175274	3175258	CATATACTATGCGCCAGGGTTTGGAAAGTGT	11	26	24	4	41	9	10	21.81	22.61	3.2	37	8.36	TSS1500
NC_027748.1-3183290	3183274	ATTAACAAGTCCACCTGGATGCAGATGAAAA	1	8	5	0	2	0	0.91	6.71	4.71	0	1.8	0	intergenic
NC_027748.1-3199588	3199572	CGGTCCGGATGACCCTGGTCATCGAAGAAAA	0	0	0	0	0	0	0	0	0	0	0	0	intergenic
NC_027748.1-3206607	3206591	ACCAATCCCTCGCCCAGGGAGCTTTGGTGGT	0	0	1	0	0	0	0	0	0.94	0	0	0	Exon
NC_027748.1-3218945	3218929	ATGTTTGGATACCCCTGGTAAATGACAATAA	4	6	7	7	4	6	3.64	5.03	6.59	5.6	3.61	5.57	intergenic
NC_027748.1-3225459	3225443	CTCAATTCCCTCACCAGGTGACCTTCTAAGG	1	0	0	0	0	0	0.91	0	0	0	0	0	Exon
NC_027748.1-3225777	3225761	ATACACATCCATCCCAGGCTTCCAGAACATA	0	0	0	2	0	1	0	0	0	1.6	0	0.93	Exon
NC_027748.1-3250242	3250226	AGGGAAACTTCTTCCAGGCACAGAAGGAGTT	0	0	0	0	5	1	0	0	0	0	4.51	0.93	Exon
NC_027748.1-3271293	3271277	ATTGAAATGACTTCCTGGAAGAGGCAGAGGG	0	0	0	0	0	0	0	0	0	0	0	0	intergenic
NC_027748.1-3276981	3276965	CATTCCATCCGGCCCAGGAGCTTTTTCCGGG	10	0	0	0	0	0	9.09	0	0	0	0	0	intergenic
NC_027748.1-3279289	3279273	CACTCCTTCCACGCCAGGAATGAAACGATAT	5	0	2	1	4	1	4.55	0	1.88	0.8	3.61	0.93	intergenic
NC_027748.1-3279850	3279834	TCTAGGAACTGAACCAGGGTCTAAAGCCTAC	0	0	0	0	0	2	0	0	0	0	0	1.86	intergenic
NC_027748.1-3286915	3286899	GGAAACTATTGATCCAGGAAGAAAACATGAA	0	4	0	2	3	0	0	3.35	0	1.6	2.71	0	TSS1500
NC_027748.1-3301583	3301567	TCATTCGTATATACCTGGTAATCATTGTGTA	0	1	1	0	0	0	0	0.84	0.94	0	0	0	intergenic
NC_027748.1-3306651	3306635	CGTACTTGGCAGGCCTGGGGATTTTAACCCG	10	18	14	12	12	25	9.09	15.1	13.19	9.6	10.83	23.21	intron
NC_027748.1-3308602	3308586	CGAAAATTCATATCCAGGGTCTAGTTCACAT	1	2	0	0	1	0	0.91	1.68	0	0	0.9	0	intron
NC_027748.1-3317622	3317606	GCCTGATGCGACGCCTGGTCTCTGATGGACA	0	0	0	0	0	0	0	0	0	0	0	0	Exon
NC_027748.1-3319081	3319065	TCATCATTCAACGCCAGGCCTTGACATAACA	0	1	0	0	1	0	0	0.84	0	0	0.9	0	Exon
NC_027748.1-3320637	3320621	CCTACCAACAACTCCTGGTATCCTGCATAGT	3	0	0	2	0	0	2.73	0	0	1.6	0	0	Exon
NC_027748.1-3330191	3330175	GCTCGAGTAGCTGCCTGGAGAAGCAGATGAT	0	0	0	0	4	0	0	0	0	0	3.61	0	Exon
NC_027748.1-3331262	3331246	CGAGTTTCTTGGTCCTGGTGCAGATGAAAGC	1	0	0	0	0	0	0.91	0	0	0	0	0	intron
NC_027748.1-3333455	3333439	CTTTCCTATGCGTCCAGGTAAATGCTGAGAA	0	0	0	0	0	0	0	0	0	0	0	0	Exon
NC_027748.1-3333937	3333921	CACAAGACTTCGTCCTGGTCCAAGAAAAACA	0	0	0	0	0	1	0	0	0	0	0	0.93	intron
NC_027748.1-3351637	3351621	ATCAATATTGTTACCAGGTTGGCTTGGACCA	119	167	152	51	134	41	108.19	140.07	143.18	40.79	120.93	38.06	1stExon
NC_027748.1-3355143	3355127	AAGGAGAGACAAACCTGGCTCGTTCGGGGGC	0	0	1	0	0	0	0	0	0.94	0	0	0	TSS1500
NC_027748.1-3357147	3357131	TGTGATCGGGATTCCAGGTGAACTCTTGCTT	3	0	1	4	1	1	2.73	0	0.94	3.2	0.9	0.93	intergenic
NC_027748.1-3357211	3357195	GGCTGTTGAACAACCTGGGCAACAATCATCA	10	20	17	0	5	7	9.09	16.77	16.01	0	4.51	6.5	intergenic
NC_027748.1-3362579	3362563	GTACAGAATACCCCCAGGTTTATAAAAAAAA	0	0	1	0	2	3	0	0	0.94	0	1.8	2.79	intergenic
NC_027748.1-3371303	3371287	GATTCCCAGAGTTCCAGGAAAGAGTCAAATC	0	1	0	2	0	0	0	0.84	0	1.6	0	0	Exon
NC_027748.1-3371632	3371616	CATGCTTGATTGTCCTGGAACATGTTGTAGT	0	1	3	1	0	0	0	0.84	2.83	0.8	0	0	Exon
NC_027748.1-3402594	3402578	GGCGAAGTTAGGTCCAGGGGATATGGCAGGA	0	0	4	0	0	0	0	0	3.77	0	0	0	Exon
NC_027748.1-3406281	3406265	GAAGTTGAGATTACCTGGCTTGGAATTTCAG	0	0	1	0	0	0	0	0	0.94	0	0	0	Exon
NC_027748.1-3407722	3407706	CCACAAAAATATACCTGGCTGCATCTGACTC	0	0	0	3	1	0	0	0	0	2.4	0.9	0	Exon
NC_027748.1-3411813	3411797	TGGTTGCATTTGGCCAGGAAAGCCTAGAGGA	0	0	0	5	0	0	0	0	0	4	0	0	Exon
NC_027748.1-3412135	3412119	GCCATAAGGAGCTCCAGGAAAGGTTGCTGGT	0	0	1	0	0	0	0	0	0.94	0	0	0	Exon
NC_027748.1-3412300	3412284	CGAAACAGCAGCACCAGGGAATTGGGGACCC	0	0	1	0	0	0	0	0	0.94	0	0	0	Exon
NC_027748.1-3412453	3412437	CATTGGGCGTGCCCCTGGAGGAGGACCTGAT	1	0	3	0	2	0	0.91	0	2.83	0	1.8	0	Exon
NC_027748.1-3412624	3412608	ACTTGGCTGTGCTCCAGGAGGAGGACCACTA	0	0	0	0	0	0	0	0	0	0	0	0	Exon
NC_027748.1-3412672	3412656	AGGAGGAGGAGGTCCAGGCCTAGCCATAGGA	2	1	0	0	0	0	1.82	0.84	0	0	0	0	Exon
NC_027748.1-3422456	3422440	TTGCCTTTGCAAGCCTGGGACGAAAGAAACT	1	0	0	0	0	0	0.91	0	0	0	0	0	Exon
NC_027748.1-3423734	3423718	GGCAGACGGTGAACCAGGAGTAACAGGATTC	0	0	0	0	0	0	0	0	0	0	0	0	Exon
NC_027748.1-3427207	3427191	TGTTTCCTTATATCCAGGCAATTGAAGGTTT	0	0	0	36	0	4	0	0	0	28.79	0	3.71	intron
NC_027748.1-3444117	3444101	TATGTTTGCGCCCCCTGGTTGTGTGCCTGTG	0	0	0	0	0	0	0	0	0	0	0	0	intron
NC_027748.1-3447934	3447918	GAACTGAAAGAACCCTGGCTCTAATGAACGT	0	0	0	0	3	0	0	0	0	0	2.71	0	Exon
NC_027748.1-3471440	3471424	CAAAAGAGAGCCACCAGGTTGCAAAGACGAT	0	0	0	0	1	0	0	0	0	0	0.9	0	Exon
NC_027748.1-3478270	3478254	GATACTAGTAGAACCAGGAGTTCAATAAGTT	0	0	0	0	0	0	0	0	0	0	0	0	intergenic
NC_027748.1-3478538	3478522	ATGGCAGAATAGTCCTGGTCTATATATGAAC	0	0	0	0	0	0	0	0	0	0	0	0	intergenic
NC_027748.1-3479119	3479103	TCCCCAGATCTAACCAGGCCGCTCTTCCCTC	0	0	0	0	0	0	0	0	0	0	0	0	intergenic
NC_027748.1-3482513	3482497	AGAGAACTCGAACCCAGGTGCCTTGGGATCC	9	10	12	34	27	29	8.18	8.39	11.3	27.19	24.37	26.92	intergenic
NC_027748.1-3494736	3494720	GGAATTTTTTCACCCAGGTCTAGTGCAGAAG	5	0	4	0	8	3	4.55	0	3.77	0	7.22	2.79	intergenic
NC_027748.1-3502057	3502041	AGGCAACTCGAACCCAGGACGGATACTCCAG	0	0	1	0	0	1	0	0	0.94	0	0	0.93	TSS1500
NC_027748.1-3503204	3503188	GTGTCAAATCTGCCCAGGTTCGAATAAACAT	0	0	0	1	0	0	0	0	0	0.8	0	0	TSS1500
NC_027748.1-3512706	3512690	ACTATTCATCACTCCTGGTCGTCGATTCAAG	0	0	0	0	0	1	0	0	0	0	0	0.93	intron
NC_027748.1-3550891	3550875	AGTAGAAGTCCTTCCAGGAGCATAAGCAGAA	0	0	0	0	0	0	0	0	0	0	0	0	Exon
NC_027748.1-3555799	3555783	TCGTGAAAAGCGGCCTGGATTCCAACATCAC	0	0	0	0	0	0	0	0	0	0	0	0	Exon
NC_027748.1-3560855	3560839	TAGGCTGATTTATCCAGGACTAATGAGGTTT	1	0	0	0	0	0	0.91	0	0	0	0	0	intergenic
NC_027748.1-3569333	3569317	CCTGATACCATGACCTGGACCACATGCCACA	0	0	0	0	0	1	0	0	0	0	0	0.93	Exon
NC_027748.1-3573376	3573360	CTTCTGGACATTCCCTGGAAAAGCAAGCGCA	0	0	0	1	0	0	0	0	0	0.8	0	0	intron
NC_027748.1-3600172	3600156	TCTCCAATATGCCCCTGGTTAATGAAATGGA	0	0	0	1	0	0	0	0	0	0.8	0	0	intergenic
NC_027748.1-3609467	3609451	GGGGCAAAGATAACCAGGCGACCTCAGAAGA	0	0	1	0	0	0	0	0	0.94	0	0	0	Exon
NC_027748.1-3618440	3618424	GCTGCACCTCCCACCTGGAGATTAGGTCTGT	2	20	4	3	13	11	1.82	16.77	3.77	2.4	11.73	10.21	intergenic
NC_027748.1-3621008	3620992	TACACCACATGATCCAGGCATTCTAACAAAG	23	0	24	0	0	0	20.91	0	22.61	0	0	0	TSS1500
NC_027748.1-3621346	3621330	ATGGCTTCTCTACCCTGGAGGAGGAATCTAG	0	1	0	0	0	0	0	0.84	0	0	0	0	TSS1500
NC_027748.1-3622085	3622069	TTCCCATGTACACCCAGGGGCGGACACAGTT	0	2	5	0	1	0	0	1.68	4.71	0	0.9	0	TSS1500
NC_027748.1-3622816	3622800	ACTCCCATTTCGACCTGGTATTATTCTTCAC	28	13	17	0	23	6	25.46	10.9	16.01	0	20.76	5.57	TSS1500
NC_027748.1-3628892	3628876	TCGCAGAGTTCATCCAGGGGCTAGTACCGGT	0	0	1	0	0	0	0	0	0.94	0	0	0	Exon
NC_027748.1-3640441	3640425	TGCGATGGTGAATCCAGGAGATGGGTCGAAG	0	0	0	1	0	0	0	0	0	0.8	0	0	Exon
NC_027748.1-3642935	3642919	CCTCGGTGCAGATCCAGGTGGCTATCACTGC	0	0	0	1	0	1	0	0	0	0.8	0	0.93	Exon
NC_027748.1-3643138	3643122	ATACACATCTTTCCCTGGGATATTATTGACA	0	0	0	1	0	0	0	0	0	0.8	0	0	Exon
NC_027748.1-3643894	3643878	AATGCAGTTAGTCCCAGGAAAACTACATACC	0	0	2	0	1	0	0	0	1.88	0	0.9	0	Exon
NC_027748.1-3654264	3654248	GGATGATTGGTGTCCAGGCAACATATATAGA	0	0	0	0	1	0	0	0	0	0	0.9	0	Exon
NC_027748.1-3676026	3676010	GACACATCACATACCTGGCCCGATGAGGGTA	3	0	0	1	1	2	2.73	0	0	0.8	0.9	1.86	TSS1500
NC_027748.1-3676094	3676078	GCCACCATCGAAACCAGGTTGCTTGAGTAGC	0	0	3	4	1	0	0	0	2.83	3.2	0.9	0	TSS1500
NC_027748.1-3676561	3676545	TGGATCAGTTTTACCAGGCATTCCACAACCT	0	1	0	3	0	1	0	0.84	0	2.4	0	0.93	TSS1500
NC_027748.1-3676933	3676917	AGGGCCAAACAAACCTGGACTCCTCTTCGCC	0	0	1	4	1	0	0	0	0.94	3.2	0.9	0	Exon
NC_027748.1-3677463	3677447	ATCACTTAGAGTACCTGGCGAAATCAATATG	1	0	0	0	0	0	0.91	0	0	0	0	0	intron
NC_027748.1-3682646	3682630	GCCACGTGAGCCGCCAGGAGCTGCTCGAACA	0	1	0	0	3	0	0	0.84	0	0	2.71	0	1stExon
NC_027748.1-3688306	3688290	ATTATCCGAATAACCTGGATATTTTTTCGGT	0	0	0	0	0	0	0	0	0	0	0	0	intergenic
NC_027748.1-3694810	3694794	TTACCTAATTGATCCAGGTAGCGTCTTGGAA	11	9	12	0	2	0	10	7.55	11.3	0	1.8	0	intergenic
NC_027748.1-3715901	3715885	CGAGATACATGCGCCAGGAGGCTACTTTGTG	38	67	100	40	62	71	34.55	56.2	94.2	31.99	55.95	65.92	TSS1500
NC_027748.1-3727585	3727569	CGTAATTTTTTTTCCTGGATCTCGAACAAGG	18	14	23	0	20	6	16.36	11.74	21.67	0	18.05	5.57	intergenic
NC_027748.1-3749242	3749226	ATTCTGATAGTGTCCTGGGTTCTTCTATCAT	17	43	24	0	23	1	15.46	36.07	22.61	0	20.76	0.93	intergenic
NC_027748.1-3750545	3750529	TCTGTACCGCGGGCCTGGCCCGTAAAGGTTT	0	0	0	0	0	0	0	0	0	0	0	0	intergenic
NC_027748.1-3751543	3751527	CAGCCCGCGCGGGCCTGGTCCGCCGTGACCC	0	0	0	35	0	23	0	0	0	27.99	0	21.35	TSS1500
NC_027748.1-3770122	3770106	TCCAATTTAAGGTCCAGGAAATATACGACAT	0	0	0	0	1	0	0	0	0	0	0.9	0	intron
NC_027748.1-3805685	3805669	ATAACAAAGTCATCCTGGCCAAACAAACAAC	2	15	2	0	4	0	1.82	12.58	1.88	0	3.61	0	Exon
NC_027748.1-3822733	3822717	GGAGAGTAACGATCCTGGACATTTTCTGTTT	5	7	10	14	11	8	4.55	5.87	9.42	11.2	9.93	7.43	intergenic
NC_027748.1-3833375	3833359	ACTCACACACACACCAGGTGATGTGATAGCA	53	83	47	66	70	62	48.18	69.62	44.27	52.79	63.17	57.56	intergenic
NC_027748.1-3833450	3833434	TCTTTCTCCTTCTCCTGGATGGAAAATAATA	11	8	6	8	14	0	10	6.71	5.65	6.4	12.63	0	intergenic
NC_027748.1-3833944	3833928	GGCAAACATAAAACCTGGGCCTAAAAGTCCA	0	16	18	41	36	30	0	13.42	16.96	32.79	32.49	27.85	intergenic
NC_027748.1-3845026	3845010	CAACTGTTTCGACCCTGGTCCAAACCAATCC	0	0	0	0	0	0	0	0	0	0	0	0	Exon
NC_027748.1-3849456	3849440	TAAAGTGCCCACCCCTGGTCATAATAATGGA	0	1	0	0	0	0	0	0.84	0	0	0	0	intergenic
NC_027748.1-3861921	3861905	ATATCTTGGTAAGCCAGGTCTTTCATATTTC	8	43	21	28	19	14	7.27	36.07	19.78	22.39	17.15	13	intergenic
NC_027748.1-3862637	3862621	TAGTTCAAGTAAACCTGGATTTCTCAACCCC	59	104	70	22	66	11	53.64	87.23	65.94	17.6	59.56	10.21	intergenic
NC_027748.1-3882343	3882327	GGGAGTTTTGACTCCAGGCCGTGTTCGCCTT	0	0	0	0	1	0	0	0	0	0	0.9	0	Exon
NC_027748.1-3897610	3897594	CCTAATATGTCGTCCTGGAGAAGAAGTGTGA	2	0	0	1	0	0	1.82	0	0	0.8	0	0	Exon
NC_027748.1-3900544	3900528	ATCACTGATGCATCCTGGCCCTAGCTAGGGT	0	0	0	0	0	0	0	0	0	0	0	0	TSS200
NC_027748.1-3902090	3902074	TTTCGAATGCGGGCCTGGCCCATAAAGGACT	0	12	0	0	6	2	0	10.06	0	0	5.41	1.86	TSS1500
NC_027748.1-3902711	3902695	AAATGACATAAAACCTGGGAATAGTTGAAGT	0	0	0	0	0	0	0	0	0	0	0	0	TSS1500
NC_027748.1-3904950	3904934	ACTGTTTTGTTACCCAGGGTAGAACTAGGGT	121	35	87	121	39	94	110.01	29.36	81.95	96.78	35.2	87.27	intergenic
NC_027748.1-3942551	3942535	AAAACAGATCCTTCCTGGTGAGATCGAAATC	0	0	0	0	0	0	0	0	0	0	0	0	intergenic
NC_027748.1-3949495	3949479	CCAGATTTTTCTACCTGGATGCTGCTACTCA	0	0	1	0	0	0	0	0	0.94	0	0	0	Exon
NC_027748.1-3959569	3959553	TCTCGAAGTCCTGCCTGGTATAGGGTGGAGG	2	0	3	2	1	2	1.82	0	2.83	1.6	0.9	1.86	TSS1500
NC_027748.1-3959850	3959834	AACCTTGTTAGCTCCTGGTTGCTAAATGTTA	33	30	46	52	39	51	30	25.16	43.33	41.59	35.2	47.35	TSS1500
NC_027748.1-3964387	3964371	CTTACAAGCGCTTCCAGGTACCAATAATGGT	63	0	36	4	0	14	57.28	0	33.91	3.2	0	13	intergenic
NC_027748.1-3964941	3964925	GACTGACATACCACCAGGAGGCAAGTCGGGC	9	0	21	14	0	8	8.18	0	19.78	11.2	0	7.43	TSS1500
NC_027748.1-3965104	3965088	CCTCGACTGGGTTCCAGGGAAGAGAGGCACT	50	67	47	99	63	70	45.46	56.2	44.27	79.18	56.86	64.99	TSS1500
NC_027748.1-3980237	3980221	TGACTGCAGTTGTCCAGGAGAAATTAAACTA	4	0	2	1	2	0	3.64	0	1.88	0.8	1.8	0	TSS1500
NC_027748.1-4013666	4013650	ATCCAAAGTTGCTCCAGGAGCCAAGACAGCT	0	0	1	1	0	4	0	0	0.94	0.8	0	3.71	TSS1500
NC_027748.1-4028164	4028148	ACTGCTGGATAGGCCTGGAACTTTTATCCGA	0	7	6	0	3	0	0	5.87	5.65	0	2.71	0	TSS1500
NC_027748.1-4034050	4034034	ATTAACGGTAGGCCCAGGTAACGGACAGGGA	0	6	2	0	0	0	0	5.03	1.88	0	0	0	intergenic
NC_027748.1-4034614	4034598	TTCCAATTGTACCCCTGGATAAGCTCTGTAG	28	19	31	9	30	21	25.46	15.94	29.2	7.2	27.07	19.5	intergenic
NC_027748.1-4034695	4034679	GTGTTTGAGATCACCAGGGGCAAAACTTGCT	40	42	30	70	56	60	36.37	35.23	28.26	55.99	50.54	55.7	intergenic
NC_027748.1-4035665	4035649	GTGGTCGGAGATGCCTGGATCACCAAAGACA	103	103	93	112	96	183	93.64	86.39	87.6	89.58	86.64	169.89	1stExon
NC_027748.1-4035723	4035707	CACATATCATTAACCAGGATTCTGTCTAATT	6	4	2	0	0	2	5.45	3.35	1.88	0	0	1.86	1stExon
NC_027748.1-4035775	4035759	CTTGTTTATTTGACCAGGTGAACGTGTTCCC	4	9	7	5	2	1	3.64	7.55	6.59	4	1.8	0.93	1stExon
NC_027748.1-4045046	4045030	TTGCTTATAGACACCTGGGCACTAATAGGAG	0	5	3	3	6	6	0	4.19	2.83	2.4	5.41	5.57	intergenic
NC_027748.1-4047807	4047791	GGTCGGGTCGGGTCCAGGACCCATGGGTCAT	21	53	29	18	29	8	19.09	44.45	27.32	14.4	26.17	7.43	intergenic
NC_027748.1-4047910	4047894	CCGGGTAAAATGCCCAGGCCTACTAACTGAA	0	1	1	0	0	0	0	0.84	0.94	0	0	0	intergenic
NC_027748.1-4051230	4051214	ATTCCCATGTGGTCCAGGATCTTCGAAACTG	0	0	0	8	0	0	0	0	0	6.4	0	0	intron
NC_027748.1-4057216	4057200	CAAACGATTACCTCCAGGAGTGCCTTAGCCT	0	0	0	1	0	0	0	0	0	0.8	0	0	Exon
NC_027748.1-4060061	4060045	CTATGTTGCGATGCCAGGGGAGGCTTCTGTG	3	1	5	2	1	2	2.73	0.84	4.71	1.6	0.9	1.86	TSS1500
NC_027748.1-4070109	4070093	ATTGAGGCACGGCCCTGGGCTTAGAGATCGA	1	0	0	0	0	0	0.91	0	0	0	0	0	intergenic
NC_027748.1-4081925	4081909	CCATTCTCAAGGACCAGGGTCATGGAAACGA	1	0	0	0	0	1	0.91	0	0	0	0	0.93	intron
NC_027748.1-4087849	4087833	CTTTTTCGGACCACCAGGTACATTAAACGAT	1	5	1	2	0	0	0.91	4.19	0.94	1.6	0	0	TSS1500
NC_027748.1-4093266	4093250	GTTCACAGTTTAACCTGGTTCATCCTTCGGT	0	0	1	0	0	0	0	0	0.94	0	0	0	Exon
NC_027748.1-4109263	4109247	TATGCATCATCCCCCTGGAGGACCTTTTGAT	3	0	0	0	0	0	2.73	0	0	0	0	0	TSS1500
NC_027748.1-4109344	4109328	TCCCATGATGAGTCCTGGTGCTTTGGGAGTT	0	0	1	0	1	0	0	0	0.94	0	0.9	0	TSS1500
NC_027748.1-4114083	4114067	ATGTTGGGTTGGGCCTGGCTAAATTAGGCCC	0	0	0	0	1	0	0	0	0	0	0.9	0	TSS1500
NC_027748.1-4119206	4119190	ACTGTGACTTTCACCTGGGAGGCTAAACCGG	0	0	0	1	0	0	0	0	0	0.8	0	0	Exon
NC_027748.1-4122773	4122757	GGCATCCAACGATCCTGGTTCCCTTTTCTTG	0	0	2	0	2	0	0	0	1.88	0	1.8	0	TSS1500
NC_027748.1-4124790	4124774	GGGAACTCTTCCTCCAGGGATGTGAATCTCA	0	0	0	1	0	0	0	0	0	0.8	0	0	TSS1500
NC_027748.1-4130109	4130093	TGATGCCGCTACGCCTGGCCGCTAGGAATGT	3	2	0	0	5	0	2.73	1.68	0	0	4.51	0	TSS1500
NC_027748.1-4130607	4130591	CCATGTCTCTTATCCAGGAGTACACTACCCT	0	3	0	0	2	0	0	2.52	0	0	1.8	0	TSS200
NC_027748.1-4155177	4155161	TCCTTCAAACAATCCAGGCGCCTTAATCACG	0	0	0	0	0	0	0	0	0	0	0	0	intergenic
NC_027748.1-4161171	4161155	CGGAACAACTCCACCAGGAAGCATTGAGACT	0	0	0	0	0	0	0	0	0	0	0	0	TSS1500
NC_027748.1-4171829	4171813	AGCTGCTGTTGTGCCAGGATAGCAGAGACCT	0	3	0	0	0	0	0	2.52	0	0	0	0	Exon
NC_027748.1-4178182	4178166	AGGATCCATGGCGCCAGGGGTCCTGACGTTA	0	14	9	2	2	3	0	11.74	8.48	1.6	1.8	2.79	intergenic
NC_027748.1-4198158	4198142	AATATTTGGAGAGCCTGGGATGTCGGATCAC	6	9	5	1	1	1	5.45	7.55	4.71	0.8	0.9	0.93	TSS1500
NC_027748.1-4200147	4200131	CCTGCTCTTGGAGCCAGGAACTGTGGCGTCT	27	46	31	67	50	60	24.55	38.58	29.2	53.59	45.12	55.7	TSS1500
NC_027748.1-4205289	4205273	AGTCATGATACTCCCTGGATACTCGACACTT	0	0	0	0	0	0	0	0	0	0	0	0	intergenic
NC_027748.1-4206324	4206308	GTTTGGTCATGCGCCTGGTTATAAGCATTTA	0	0	0	0	0	0	0	0	0	0	0	0	intergenic
NC_027748.1-4206624	4206608	TGATGATGGACCGCCAGGCCCGAACAATGCT	0	0	0	0	0	0	0	0	0	0	0	0	intergenic
NC_027748.1-4207166	4207150	TATTAGGGAATCACCAGGAAGAAGGAATTGA	0	0	0	0	0	0	0	0	0	0	0	0	intergenic
NC_027748.1-4207338	4207322	TATGAAACTCCCACCAGGGTTTAGAGATAAA	0	5	0	0	0	0	0	4.19	0	0	0	0	intergenic
NC_027748.1-4210688	4210672	TATGCATGACTATCCAGGCTCAGAAAAAGAA	2	0	0	0	0	0	1.82	0	0	0	0	0	intergenic
NC_027748.1-4249692	4249676	AAGTTTCTTTTATCCTGGTGCATCAAGGATA	1	0	2	0	1	1	0.91	0	1.88	0	0.9	0.93	Exon
NC_027748.1-4250166	4250150	CTATGATGCTAAACCAGGAAGCAAGAATGGG	0	0	0	1	0	0	0	0	0	0.8	0	0	Exon
NC_027748.1-4250525	4250509	GCTAGATTCTCCTCCTGGTCTGCAAAATCTC	0	0	0	0	2	0	0	0	0	0	1.8	0	Exon
NC_027748.1-4250912	4250896	AGTACCTCTCACTCCTGGCTCGCGAACAAGC	0	1	0	0	1	0	0	0.84	0	0	0.9	0	Exon
NC_027748.1-4257694	4257678	AAGTGGTATCACACCTGGTTAGCCATCTCAG	0	0	1	0	0	0	0	0	0.94	0	0	0	TSS1500
NC_027748.1-4261815	4261799	AGGAGGCCTCAAACCTGGCTTCCATGTACAG	2	0	0	0	0	0	1.82	0	0	0	0	0	Exon
NC_027748.1-4262361	4262345	TACCGGAATGAGACCTGGAGATGTCCTTACA	0	0	0	0	0	0	0	0	0	0	0	0	Exon
NC_027748.1-4264532	4264516	CCATGCCGTGCTTCCAGGGACCGAGGGAGAC	0	0	2	0	0	0	0	0	1.88	0	0	0	Exon
NC_027748.1-4282177	4282161	CTGTAGTACAACTCCTGGAGCTTCTCCTGAA	0	2	0	0	0	0	0	1.68	0	0	0	0	1stExon
NC_027748.1-4288683	4288667	TGGTGAAGATGGCCCAGGGTGAAATACATGT	0	0	0	0	5	3	0	0	0	0	4.51	2.79	TSS1500
NC_027748.1-4299126	4299110	ACTCCATCTCAGACCAGGTTGCTATGAAGAT	0	0	0	0	1	0	0	0	0	0	0.9	0	intron
NC_027748.1-4300578	4300562	CGATTTGATAAAGCCTGGAGGGTCCAGCACT	1	0	0	0	0	0	0.91	0	0	0	0	0	TSS1500
NC_027748.1-4300810	4300794	CCTCTTTCTCTTACCTGGTCTCTTTGAGCTG	0	0	0	0	0	0	0	0	0	0	0	0	TSS1500
NC_027748.1-4318431	4318415	CTTCTCAATACTTCCTGGCGCTAACGTAGCT	0	0	0	0	2	0	0	0	0	0	1.8	0	Exon
NC_027748.1-4326500	4326484	GGCTTCAAGGGGACCTGGGATGAGACCATCT	0	0	0	4	0	0	0	0	0	3.2	0	0	Exon
NC_027748.1-4334431	4334415	TTCATCACATCGTCCAGGTATATTATGACTC	0	0	2	0	0	0	0	0	1.88	0	0	0	intron
NC_027748.1-4335017	4335001	TGGAGGAATGATGCCTGGTATGCCAGGGGCT	0	0	0	0	0	0	0	0	0	0	0	0	Exon
NC_027748.1-4335053	4335037	GATGCCGGGGACGCCTGGAACGGATGACGAT	0	0	1	0	0	0	0	0	0.94	0	0	0	Exon
NC_027748.1-4352338	4352322	TTGCTAAATGAAGCCAGGGAAATGATGGAAG	0	0	0	0	0	1	0	0	0	0	0	0.93	1stExon
NC_027748.1-4365176	4365160	CTTGATGTTGATTCCTGGTCAAAAGAAATTA	0	2	0	0	0	0	0	1.68	0	0	0	0	intergenic
NC_027748.1-4367339	4367323	CCGCTCTACGTATCCTGGATCGACCGATCTC	40	28	27	0	19	9	36.37	23.48	25.43	0	17.15	8.36	intergenic
NC_027748.1-4367745	4367729	AGACTTAAGCTTTCCAGGGAATAGCTTGAGT	0	26	7	0	1	1	0	21.81	6.59	0	0.9	0.93	1stExon
NC_027748.1-4378076	4378060	GAGAATCGAAGTTCCAGGTGCTTCAGCTGAC	0	0	1	0	0	0	0	0	0.94	0	0	0	Exon
NC_027748.1-4396693	4396677	ACAAAGAACACAACCTGGTGGAAGAGTTATT	1	0	0	0	0	0	0.91	0	0	0	0	0	Exon
NC_027748.1-4402145	4402129	CTTACCCGAAGAACCAGGAGCTGAAGAAGGA	1	0	0	0	14	3	0.91	0	0	0	12.63	2.79	intergenic
NC_027748.1-4437991	4437975	TCATACGATTTTACCTGGTTCGTAATACAAT	0	5	6	0	4	0	0	4.19	5.65	0	3.61	0	intergenic
NC_027748.1-4439422	4439406	AACTCACCCCGTGCCAGGCACGGGCACGGTT	3	6	10	5	9	7	2.73	5.03	9.42	4	8.12	6.5	TSS1500
NC_027748.1-4450042	4450026	AAACGGTTAAAATCCAGGGGATTCATAATGA	0	0	0	0	0	0	0	0	0	0	0	0	intergenic
NC_027748.1-4460226	4460210	TACCTCACCGCCTCCTGGGGCGGCATCCAGT	0	0	0	1	0	1	0	0	0	0.8	0	0.93	1stExon
NC_027748.1-4472516	4472500	GTATCTGAATGGGCCAGGATTTTTAATTTCG	0	0	0	0	1	0	0	0	0	0	0.9	0	TSS1500
NC_027748.1-4480210	4480194	GGGTCCGTCAGTCCCTGGTGGACAAGGGTCC	0	0	0	1	0	0	0	0	0	0.8	0	0	intergenic
NC_027748.1-4482082	4482066	TATGAGACAGCCTCCAGGGTTTGTAAGTAAG	29	38	29	7	14	5	26.37	31.87	27.32	5.6	12.63	4.64	intergenic
NC_027748.1-4513224	4513208	ATGTGCAGGCAGACCTGGAAAGCTCAGTGAG	4	0	3	2	3	1	3.64	0	2.83	1.6	2.71	0.93	Exon
NC_027748.1-4514916	4514900	AGTCTTTTCAATGCCTGGCTTCTGTATAACT	12	0	4	14	11	8	10.91	0	3.77	11.2	9.93	7.43	Exon
NC_027748.1-4517983	4517967	TAAGCATAACTTCCCTGGCAACACAGAAGCA	33	38	41	11	28	22	30	31.87	38.62	8.8	25.27	20.42	TSS1500
NC_027748.1-4522709	4522693	GTGTCGGAGGTTGCCTGGATGCGGACATGTG	0	0	0	0	0	0	0	0	0	0	0	0	TSS1500
NC_027748.1-4523903	4523887	CGTTTCAATTCCCCCAGGAGGAATTAACAGA	0	0	3	0	0	0	0	0	2.83	0	0	0	1stExon
NC_027748.1-4527256	4527240	GATCATACTAAGACCTGGAGACTTCTGTGGA	0	2	0	0	0	0	0	1.68	0	0	0	0	Exon
NC_027748.1-4548746	4548730	AACAAAAGGTTAACCAGGTAGACATCTGCAG	2	0	0	0	0	0	1.82	0	0	0	0	0	intergenic
NC_027748.1-4571157	4571141	ATGTTAGTTAAGCCCAGGAAGTGAAAAAAAA	4	0	0	0	5	2	3.64	0	0	0	4.51	1.86	TSS200
NC_027748.1-4572610	4572594	ACTGACAGCCAAGCCTGGCCGTAATTCAAAC	7	11	6	3	4	4	6.36	9.23	5.65	2.4	3.61	3.71	Exon
NC_027748.1-4573242	4573226	AATCTTTGTTGCACCAGGGAACTTAGGTACT	26	33	43	13	26	2	23.64	27.68	40.5	10.4	23.46	1.86	Exon
NC_027748.1-4573630	4573614	TAGCTCAGCAAACCCAGGGTGTTTAGTGAGG	35	39	62	21	65	38	31.82	32.71	58.4	16.8	58.66	35.28	intron
NC_027748.1-4582368	4582352	AATGAAGCTTGTCCCTGGCAACTCTGCTGGA	0	0	0	1	1	0	0	0	0	0.8	0.9	0	1stExon
NC_027748.1-4582515	4582499	GTAGCTTAAAGCGCCTGGAACTATGTGGGAT	0	1	0	0	0	0	0	0.84	0	0	0	0	Exon
NC_027748.1-4583633	4583617	TACTATTATATGGCCAGGCTACAATGCGTGA	0	1	0	0	4	1	0	0.84	0	0	3.61	0.93	TSS1500
NC_027748.1-4590200	4590184	ATAGTATTGACCACCTGGCTGCATCCTTAAC	18	5	9	15	12	3	16.36	4.19	8.48	12	10.83	2.79	intergenic
NC_027748.1-4602816	4602800	TGTGTGACTCTTGCCTGGAGCTCTTGGGCCG	0	0	0	0	0	2	0	0	0	0	0	1.86	Exon
NC_027748.1-4610016	4610000	AGGAGATACGTTTCCTGGTTTCAGATATGTT	0	0	0	0	1	0	0	0	0	0	0.9	0	intergenic
NC_027748.1-4644724	4644708	ATCGTTCATTGTACCTGGAGCTCCAAAAGAT	32	32	48	93	32	57	29.09	26.84	45.21	74.38	28.88	52.92	intergenic
NC_027748.1-4655072	4655056	TTCCTATCGGTGCCCAGGCGTCTATATGCAA	7	12	9	6	14	8	6.36	10.06	8.48	4.8	12.63	7.43	intergenic
NC_027748.1-4657915	4657899	TATCCAGCGTGGACCAGGTTGCAATGTAGCG	6	12	7	3	23	6	5.45	10.06	6.59	2.4	20.76	5.57	intergenic
NC_027748.1-4661770	4661754	GGCTAGATCTACCCCTGGTTGACCAATTCGT	7	5	5	9	16	7	6.36	4.19	4.71	7.2	14.44	6.5	intergenic
NC_027748.1-4686003	4685987	AAAGGTTTGTAACCCTGGCGAGAAATGAAAT	2	0	1	0	0	0	1.82	0	0.94	0	0	0	intergenic
NC_027748.1-4692897	4692881	CGAGAATTGAGAACCAGGATGCTATTGATGC	0	0	1	0	0	0	0	0	0.94	0	0	0	Exon
NC_027748.1-4693173	4693157	TGGCTGTTGCTCGCCAGGTACTTGTTTCTCC	0	0	0	0	0	0	0	0	0	0	0	0	intron
NC_027748.1-4693492	4693476	TCTTGTATGTTTGCCAGGTGACCAACTTGCT	0	1	0	0	0	0	0	0.84	0	0	0	0	Exon
NC_027748.1-4711860	4711844	GCTTCCTATCATCCCAGGAAATCCACAGAAC	29	23	20	45	24	23	26.37	19.29	18.84	35.99	21.66	21.35	intergenic
NC_027748.1-4713474	4713458	AACTGAGCGACAGCCTGGTGATCCGCTATAC	3	6	3	0	1	0	2.73	5.03	2.83	0	0.9	0	1stExon
NC_027748.1-4713527	4713511	CGCAGCCTTAACACCAGGAGGACGTTTCGTT	30	45	52	95	56	99	27.27	37.74	48.98	75.98	50.54	91.91	1stExon
NC_027748.1-4719435	4719419	GTGAATTCCGCCACCTGGATTCGAAACCCGA	2	0	0	0	0	0	1.82	0	0	0	0	0	intergenic
NC_027748.1-4719511	4719495	CACATGGTGACGCCCTGGCAGTGTCCTTGTT	18	29	9	22	8	6	16.36	24.32	8.48	17.6	7.22	5.57	intergenic
NC_027748.1-4731765	4731749	TTCTTTCTCTTCTCCAGGATAAGAATACTGG	1	1	0	0	0	0	0.91	0.84	0	0	0	0	Exon
NC_027748.1-4746098	4746082	CCCGCGTAGCAACCCAGGTTAAGAAGGAGTA	0	0	1	15	6	6	0	0	0.94	12	5.41	5.57	TSS200
NC_027748.1-4756714	4756698	CTGTACGGTTGAACCAGGTCAAGAACTTTGT	1	0	0	2	6	1	0.91	0	0	1.6	5.41	0.93	TSS1500
NC_027748.1-4768012	4767996	GAGAGCATACACACCAGGCCTTAAAGCTTCA	0	0	2	0	0	0	0	0	1.88	0	0	0	Exon
NC_027748.1-4772114	4772098	AGTTGACCAAATACCAGGACCCTGATCAAGT	30	33	49	21	37	26	27.27	27.68	46.16	16.8	33.39	24.14	intergenic
NC_027748.1-4774978	4774962	GTCGCTATGACCTCCTGGGAGTGTTCGGCCT	0	0	0	0	41	21	0	0	0	0	37	19.5	intergenic
NC_027748.1-4775381	4775365	GATGACGTGGCGACCTGGGCGCGGGGACACG	0	0	0	0	1	5	0	0	0	0	0.9	4.64	intergenic
NC_027748.1-4775559	4775543	AACCCTAGCTCCGCCAGGACCTCGAGTATTG	0	0	5	7	3	9	0	0	4.71	5.6	2.71	8.36	intergenic
NC_027748.1-4800621	4800605	AACAGACGACTCCCCAGGGAAGTCAAACATC	0	37	1	0	0	0	0	31.03	0.94	0	0	0	intergenic
NC_027748.1-4801157	4801141	AACGCTGAAGACACCTGGGGATTTATTGATA	0	63	30	0	0	0	0	52.84	28.26	0	0	0	intergenic
NC_027748.1-4802016	4802000	TTCTGATCATTCACCTGGGATCCATTGCATC	0	4	0	0	0	0	0	3.35	0	0	0	0	intergenic
NC_027748.1-4806660	4806644	GCATTCAACATCGCCAGGTCCTCATCCTCTA	0	3	1	3	0	1	0	2.52	0.94	2.4	0	0.93	intergenic
NC_027748.1-4815262	4815246	TAAGTACTATACTCCAGGTTAGTAAGCAAAT	1	6	1	4	0	0	0.91	5.03	0.94	3.2	0	0	intron
NC_027748.1-4815806	4815790	GGTCTTTTCCACACCTGGAGACCACCGAGGA	5	0	1	4	0	0	4.55	0	0.94	3.2	0	0	intron
NC_027748.1-4835477	4835461	AATGTACGTGGTTCCAGGCTTCTTGCTCACT	10	12	10	8	0	3	9.09	10.06	9.42	6.4	0	2.79	intergenic
NC_027748.1-4839680	4839664	GAGACAAGTGTGACCAGGGCCGGTTTAGATA	0	2	2	1	0	1	0	1.68	1.88	0.8	0	0.93	intergenic
NC_027748.1-4844524	4844508	AGTCTCATTAAGTCCAGGTCTGATTCGCGGA	64	77	63	89	1	47	58.19	64.58	59.34	71.18	0.9	43.63	intergenic
NC_027748.1-4845238	4845222	AGGTTATGTGAAACCTGGTAATGAGAATAAG	11	15	22	13	0	5	10	12.58	20.72	10.4	0	4.64	intergenic
NC_027748.1-4846608	4846592	TCTCTTCGGGTTTCCTGGAACAAAAGAAAGA	27	37	43	21	22	20	24.55	31.03	40.5	16.8	19.85	18.57	intergenic
NC_027748.1-4847644	4847628	AGATCAGCGAACACCAGGTGAACAAAACTCT	23	62	33	13	0	8	20.91	52	31.09	10.4	0	7.43	intergenic
NC_027748.1-4858355	4858339	CCATCATGAACAGCCTGGCTCACAAAAAGCA	0	0	1	0	0	0	0	0	0.94	0	0	0	intron
NC_027748.1-4859384	4859368	CAGGTGTTTCACACCAGGAGTGCGACTAAGC	0	0	1	0	0	1	0	0	0.94	0	0	0.93	Exon
NC_027748.1-4860775	4860759	GCACAAAACGAACCCTGGAAAATGGAGACTC	2	0	0	0	2	0	1.82	0	0	0	1.8	0	TSS200
NC_027748.1-4876047	4876031	TTCACACTTTTAACCAGGGTTCTAAAAATCG	14	0	3	4	0	0	12.73	0	2.83	3.2	0	0	intergenic
NC_027748.1-4888703	4888687	GATGTAGTCGGGCCCAGGGGGTGTATCGATA	144	52	110	69	44	20	130.92	43.61	103.62	55.19	39.71	18.57	intergenic
NC_027748.1-4894621	4894605	GAACTCCAGACCTCCTGGTGTAGAAATATTA	1	0	0	0	1	0	0.91	0	0	0	0.9	0	TSS1500
NC_027748.1-4895106	4895090	ATATCTAAACAACCCTGGATCCGAGGAGAAC	0	0	2	0	0	0	0	0	1.88	0	0	0	intergenic
NC_027748.1-4897353	4897337	CGGGAGGGCTATACCTGGACTGGGGATAAGG	0	0	0	3	1	0	0	0	0	2.4	0.9	0	TSS1500
NC_027748.1-4913377	4913361	TTGCTCCTCAATTCCAGGTATCCCAGGTTTG	0	1	0	0	0	0	0	0.84	0	0	0	0	intergenic
NC_027748.1-4913921	4913905	ACCTTTAACTCCTCCAGGGTAGCCAATGAAG	23	4	20	7	18	17	20.91	3.35	18.84	5.6	16.24	15.78	intergenic
NC_027748.1-4915301	4915285	GAACTTGCTCTGACCTGGAACACGCTTAGTA	17	32	27	54	26	47	15.46	26.84	25.43	43.19	23.46	43.63	intergenic
NC_027748.1-4915685	4915669	ATGTACTGAGCGTCCAGGACCTTGAGCATAC	15	94	39	8	24	0	13.64	78.84	36.74	6.4	21.66	0	intergenic
NC_027748.1-4916079	4916063	AATTACCAGAGAACCTGGCTCTGATACCACT	10	2	5	0	1	0	9.09	1.68	4.71	0	0.9	0	intergenic
NC_027748.1-4922794	4922778	GAGATACTCGGGGCCAGGGCTCGGAGTCCAC	9	3	5	11	1	6	8.18	2.52	4.71	8.8	0.9	5.57	1stExon
NC_027748.1-4926729	4926713	CGTTCGTGATTGTCCTGGATTTGGAGTGGAG	28	30	39	33	43	71	25.46	25.16	36.74	26.39	38.81	65.92	intergenic
NC_027748.1-4938226	4938210	GATCAACAGATGCCCTGGCCAAATTGCGGGT	0	0	0	0	0	0	0	0	0	0	0	0	intron
NC_027748.1-4970023	4970007	CATGGATGGGAAGCCAGGACACATGTATCTT	0	0	0	0	0	0	0	0	0	0	0	0	Exon
NC_027748.1-4974599	4974583	TGGCGTGGGGCCACCAGGAAAGGAAGGTGCG	13	19	19	50	35	49	11.82	15.94	17.9	39.99	31.59	45.49	intron
NC_027748.1-4975965	4975949	GGCATAAGCCTCACCTGGTCTGAGAGTACAC	10	8	10	73	10	25	9.09	6.71	9.42	58.39	9.02	23.21	intron
NC_027748.1-4993662	4993646	GGACGCACCAACCCCAGGCTGTTTTATCTAG	1	3	2	2	2	4	0.91	2.52	1.88	1.6	1.8	3.71	intergenic
NC_027748.1-5016780	5016764	TGTTCTTTTGTTGCCAGGGATATTCTTCATG	0	1	0	0	0	0	0	0.84	0	0	0	0	Exon
NC_027748.1-5035164	5035148	TTGTAATAAACTACCTGGCCTTCACGTTGTT	0	3	0	0	0	0	0	2.52	0	0	0	0	Exon
NC_027748.1-5038464	5038448	GCGTTGACCACTCCCTGGACTGTGATCGAGT	1	0	0	0	0	0	0.91	0	0	0	0	0	1stExon
NC_027748.1-5043167	5043151	CCCAGATGGATCACCTGGATGAGCAAACGAA	98	151	115	101	79	110	89.1	126.65	108.33	80.78	71.3	102.12	intergenic
NC_027748.1-5044168	5044152	TGTCGGTCTCCTTCCTGGCGTTTCATCTCCG	9	60	38	18	1	18	8.18	50.32	35.8	14.4	0.9	16.71	intergenic
NC_027748.1-5051710	5051694	CCAAGTTATTCGTCCAGGACCCCTCCACATC	0	0	0	0	0	0	0	0	0	0	0	0	TSS1500
NC_027748.1-5059257	5059241	TCTTCATCTAAGTCCTGGGAGTTGGATATGC	0	2	0	0	0	0	0	1.68	0	0	0	0	Exon
NC_027748.1-5073934	5073918	GATGCAAACCAGTCCTGGTTTCTTACCACGT	0	0	0	0	1	0	0	0	0	0	0.9	0	intergenic
NC_027748.1-5093831	5093815	GAGAGCTAACCGGCCAGGTTAAGGAGATGCG	1	0	0	3	0	0	0.91	0	0	2.4	0	0	intron
NC_027748.1-5094015	5093999	TGTCAAGCTGGGACCTGGTCAGAGTACGGAG	0	3	0	4	0	0	0	2.52	0	3.2	0	0	intron
NC_027748.1-5107943	5107927	TTTCTTTTGAATCCCAGGTTTAATAGAGCTG	0	17	17	24	14	23	0	14.26	16.01	19.2	12.63	21.35	TSS1500
NC_027748.1-5107982	5107966	CTTTTCTAGATCCCCTGGTTTAAAATTAGTA	0	33	25	22	27	21	0	27.68	23.55	17.6	24.37	19.5	TSS1500
NC_027748.1-5123267	5123251	ACCCAAAAGCCCTCCTGGGCTTCTCTTCCAG	1	0	0	0	0	0	0.91	0	0	0	0	0	Exon
NC_027748.1-5123680	5123664	TTCTCATGTGCCTCCAGGCCTTGAGGAAGCT	0	0	0	0	0	2	0	0	0	0	0	1.86	Exon
NC_027748.1-5141058	5141042	AATGTATCCAAATCCAGGTCTTAATCACATC	2	0	2	0	4	2	1.82	0	1.88	0	3.61	1.86	intergenic
NC_027748.1-5141886	5141870	ACTCAAAGGTGATCCTGGAAATCGGGAACTA	31	23	37	11	36	8	28.18	19.29	34.85	8.8	32.49	7.43	intergenic
NC_027748.1-5143100	5143084	AGATTGAAGATGACCTGGCTAAAAAGAGTGT	9	22	19	7	0	4	8.18	18.45	17.9	5.6	0	3.71	intergenic
NC_027748.1-5148094	5148078	AGTCGTGTAAGATCCAGGAAAGCATCTAAAA	0	1	2	0	0	0	0	0.84	1.88	0	0	0	intergenic
NC_027748.1-5151460	5151444	CTGTGAGTACCGTCCTGGGTTCGATGGACCA	9	9	4	7	0	5	8.18	7.55	3.77	5.6	0	4.64	intergenic
NC_027748.1-5175564	5175548	CCTTCGTCCAAAACCTGGCGTCCCTGGCCCT	0	0	0	0	0	0	0	0	0	0	0	0	1stExon
NC_027748.1-5188600	5188584	TCGACATGGAATGCCTGGGAGCCTCCACTGC	5	0	5	2	7	4	4.55	0	4.71	1.6	6.32	3.71	1stExon
NC_027748.1-5190168	5190152	TGGACCTAACAGACCTGGCTGGGGAGATGCA	3	0	1	5	2	2	2.73	0	0.94	4	1.8	1.86	TSS1500
NC_027748.1-5190974	5190958	GGAAAAGTTCCCTCCAGGCATCATAGTTGCC	0	0	0	1	0	0	0	0	0	0.8	0	0	TSS200
NC_027748.1-5196990	5196974	CTGCGGTCGAGGTCCAGGTCCTAGAAGCCCA	19	51	54	54	1	31	17.27	42.78	50.87	43.19	0.9	28.78	Exon
NC_027748.1-5227509	5227493	GCGTCGGGATGAACCTGGATCATTACTGTTT	0	0	0	0	1	0	0	0	0	0	0.9	0	intron
NC_027748.1-5270312	5270296	CCGTCAGGGCATGCCAGGTGCACCTGGCATG	0	0	0	0	0	1	0	0	0	0	0	0.93	Exon
NC_027748.1-5275301	5275285	ATATTCTTTCATGCCAGGTGTGACTTTTCTC	0	0	0	0	2	0	0	0	0	0	1.8	0	Exon
NC_027748.1-5286436	5286420	AGCCGATGCAGGACCAGGACCAATCCCACCT	1	0	1	0	4	0	0.91	0	0.94	0	3.61	0	intron
NC_027748.1-5295378	5295362	CAGGCCTCCGAATCCAGGTTATGTGGATTCA	0	0	0	0	0	0	0	0	0	0	0	0	Exon
NC_027748.1-5307286	5307270	TTAGATTTAAGAACCTGGAGTAATCCCAACG	0	0	0	0	1	0	0	0	0	0	0.9	0	Exon
NC_027748.1-5307344	5307328	TAACAAGTCGCCTCCTGGTAAAGGAAGCAAC	0	0	0	0	1	0	0	0	0	0	0.9	0	Exon
NC_027748.1-5309221	5309205	CGATTTCTGGTTTCCTGGCAGTTTCCAAGAT	0	0	0	1	10	0	0	0	0	0.8	9.02	0	Exon
NC_027748.1-5316583	5316567	GTCCACATCAAAGCCAGGACCAGGAAAAGCT	0	1	0	0	0	0	0	0.84	0	0	0	0	1stExon
NC_027748.1-5319181	5319165	GTCCTCGTCAGGGCCAGGACCCGGCAAGGCA	0	0	1	0	0	0	0	0	0.94	0	0	0	1stExon
NC_027748.1-5324629	5324613	CGCTCCTGCTCCTCCAGGTCCCCCGGGAGTG	1	1	3	2	2	2	0.91	0.84	2.83	1.6	1.8	1.86	intergenic
NC_027748.1-5325976	5325960	CGACCAACTTGTCCCAGGTTCGAATCAACGA	0	40	19	71	50	79	0	33.55	17.9	56.79	45.12	73.34	intergenic
NC_027748.1-5331383	5331367	CTTTTGCTCACCCCCAGGGACATGTTCAACA	7	11	9	2	19	12	6.36	9.23	8.48	1.6	17.15	11.14	intergenic
NC_027748.1-5332345	5332329	TTAGTTTAATGTTCCAGGCTCTAGGAGCTTG	0	3	3	1	2	2	0	2.52	2.83	0.8	1.8	1.86	intergenic
NC_027748.1-5333129	5333113	GTACGCCTTTGATCCTGGTTCCGTTCCCAAG	3	10	2	9	5	11	2.73	8.39	1.88	7.2	4.51	10.21	intergenic
NC_027748.1-5363927	5363911	GTATACACATAAACCTGGATCTGCAAATAAT	10	0	3	0	0	0	9.09	0	2.83	0	0	0	TSS1500
NC_027748.1-5366257	5366241	AAGTGCAACGAGTCCAGGTCCGAGTTCAAGT	0	0	0	0	0	0	0	0	0	0	0	0	Exon
NC_027748.1-5375604	5375588	CATATTGCACTGTCCTGGTGTCACGGGCTCT	0	0	0	0	1	0	0	0	0	0	0.9	0	Exon
NC_027748.1-5385189	5385173	ATTCGATCCGTGCCCAGGCCTATATAGTACA	7	10	5	1	1	0	6.36	8.39	4.71	0.8	0.9	0	intergenic
NC_027748.1-5404089	5404073	CGTAAACGTAGGCCCAGGGCATAAAATCCAG	6	0	2	1	4	8	5.45	0	1.88	0.8	3.61	7.43	intergenic
NC_027748.1-5404762	5404746	AGTACCCAAACGCCCAGGCCTACGTAAACGT	27	39	14	7	20	0	24.55	32.71	13.19	5.6	18.05	0	intergenic
NC_027748.1-5407265	5407249	GGTGATTTCCTCTCCTGGAGAGGACAACAAC	2	2	0	0	1	2	1.82	1.68	0	0	0.9	1.86	intergenic
NC_027748.1-5408053	5408037	CCCTGATAAGGCCCCAGGGCCAGACGGCTTC	25	41	39	29	31	32	22.73	34.39	36.74	23.19	27.98	29.71	intergenic
NC_027748.1-5408387	5408371	GTCGGCGTTCGTACCTGGTCGAGCCATATCT	2	9	5	0	3	0	1.82	7.55	4.71	0	2.71	0	intergenic
NC_027748.1-5408565	5408549	GGTTTTTGTGATACCTGGATCATGTGGATGA	27	64	68	10	94	23	24.55	53.68	64.05	8	84.83	21.35	intergenic
NC_027748.1-5410453	5410437	CAGACCGACATAACCAGGAAATCTCCAGAGC	18	41	37	35	29	29	16.36	34.39	34.85	27.99	26.17	26.92	intergenic
NC_027748.1-5434176	5434160	GTGAGCGGTGTCTCCAGGTGGTGTATAAGGT	35	27	20	32	15	17	31.82	22.65	18.84	25.59	13.54	15.78	1stExon
NC_027748.1-5436193	5436177	CGGTGGCCTGTGTCCAGGTCTTAATACTGTG	1	0	0	0	0	0	0.91	0	0	0	0	0	Exon
NC_027748.1-5436361	5436345	AACTGTGGGGTTTCCAGGGAGGTTACAGAGG	0	0	0	0	0	0	0	0	0	0	0	0	Exon
NC_027748.1-5436520	5436504	ATCGTGGGATTAACCAGGTTTATATAATTGG	0	0	0	0	0	1	0	0	0	0	0	0.93	Exon
NC_027748.1-5449882	5449866	ATTAAAAGCCTTACCAGGAAAATCCAATGAA	2	2	0	0	1	0	1.82	1.68	0	0	0.9	0	intergenic
NC_027748.1-5465095	5465079	GCTGAGGTTAAGACCAGGGTAAAGACGGTGC	1	0	0	2	0	2	0.91	0	0	1.6	0	1.86	intergenic
NC_027748.1-5465201	5465185	TATTCGCTGCGATCCTGGATCGTATCAGGCA	28	55	11	11	32	2	25.46	46.13	10.36	8.8	28.88	1.86	intergenic
NC_027748.1-5465707	5465691	GTGTGGCAGGATCCCTGGCTGAGTTGTGACT	40	38	30	75	34	50	36.37	31.87	28.26	59.98	30.68	46.42	intergenic
NC_027748.1-5466769	5466753	AGGAACAAGGAGTCCAGGTCTGCATTGTTTG	29	71	52	0	15	0	26.37	59.55	48.98	0	13.54	0	intergenic
NC_027748.1-5478206	5478190	GATCTTAAAGAAACCTGGGAGAGCCATTGAG	0	0	1	0	0	0	0	0	0.94	0	0	0	1stExon
NC_027748.1-5480197	5480181	GACAGGTTGACGCCCTGGAACTGAAGGCATT	10	5	18	3	14	16	9.09	4.19	16.96	2.4	12.63	14.85	Exon
NC_027748.1-5485474	5485458	AATAACCGAATGTCCTGGCTCCACTGTGGTG	1	0	1	0	0	0	0.91	0	0.94	0	0	0	intergenic
NC_027748.1-5502186	5502170	ATATCTCTAAAGCCCAGGCCCCTTTAAGCTT	5	23	6	7	6	2	4.55	19.29	5.65	5.6	5.41	1.86	intergenic
NC_027748.1-5502223	5502207	TTGTTAGTTTGTTCCAGGCCACCCAGCTCAT	1	1	0	0	2	0	0.91	0.84	0	0	1.8	0	intergenic
NC_027748.1-5511320	5511304	GTGAGGTTAGAGCCCTGGACAGAACATATTT	0	0	1	1	0	0	0	0	0.94	0.8	0	0	intergenic
NC_027748.1-5514276	5514260	TTATTGGTTGAAACCTGGTTAGGTGTATGAG	0	0	0	6	0	1	0	0	0	4.8	0	0.93	intergenic
NC_027748.1-5523548	5523532	TCATGGTGCTACTCCAGGAAGCAAGCAAAGG	4	38	13	1	3	0	3.64	31.87	12.25	0.8	2.71	0	Exon
NC_027748.1-5526456	5526440	AAAGGAATGTGCCCCTGGAAGGCGTATGAGA	0	0	0	0	1	1	0	0	0	0	0.9	0.93	intergenic
NC_027748.1-5530496	5530480	TAGCATGACCGCTCCAGGAGGTTGCTCCCGA	0	0	0	4	0	0	0	0	0	3.2	0	0	intergenic
NC_027748.1-5532975	5532959	TAATCTCCTTAGGCCAGGGACAAGAGCCGGT	0	1	0	0	0	0	0	0.84	0	0	0	0	intergenic
NC_027748.1-5533029	5533013	GTTGAGGCTCGAACCTGGCACCTATACCCTT	0	0	0	0	4	8	0	0	0	0	3.61	7.43	intergenic
NC_027748.1-5540420	5540404	GGGAGATTTGAACCCAGGTTCAATTTTATTC	0	0	0	1	0	0	0	0	0	0.8	0	0	intergenic
NC_027748.1-5553499	5553483	ACAGCAGGTGCCACCAGGGTACTCTCCTCAG	4	18	5	6	5	10	3.64	15.1	4.71	4.8	4.51	9.28	intergenic
NC_027748.1-5558083	5558067	TTCATGGACATTTCCTGGAAGGAGCTCGGCA	5	3	6	1	2	2	4.55	2.52	5.65	0.8	1.8	1.86	intergenic
NC_027748.1-5562129	5562113	GGTGTACAGCCCCCCTGGTGCATGAATGTCT	175	164	154	144	101	150	159.1	137.55	145.06	115.17	91.15	139.26	intergenic
NC_027748.1-5587182	5587166	AACCCATTAAGCACCTGGGTTAATGGTGCTA	28	67	52	0	54	31	25.46	56.2	48.98	0	48.73	28.78	TSS200
NC_027748.1-5590494	5590478	CAGGTCTCTTATGCCTGGATCCTACGTCCCT	0	0	0	2	0	0	0	0	0	1.6	0	0	Exon
NC_027748.1-5601116	5601100	ATGACACTGCAGACCAGGCCTTGGACATTTG	1	3	0	0	0	0	0.91	2.52	0	0	0	0	intergenic
NC_027748.1-5608225	5608209	CAGCGATGCCTCACCAGGTCCAGCTGAATCA	0	10	4	3	8	4	0	8.39	3.77	2.4	7.22	3.71	intergenic
NC_027748.1-5619686	5619670	AGGTTTAAACGGGCCAGGCCCGCGGGACAAG	0	3	0	1	0	0	0	2.52	0	0.8	0	0	intergenic
NC_027748.1-5622058	5622042	GCTAGGTAAGCAACCAGGTTATAAACACATG	36	45	42	45	0	19	32.73	37.74	39.56	35.99	0	17.64	intergenic
NC_027748.1-5643523	5643507	AACTTCCTCTTCACCTGGTAACGAGTAGAAT	0	2	0	0	0	0	0	1.68	0	0	0	0	intron
NC_027748.1-5655047	5655031	TATCATTGAAGTTCCAGGTTGTTGATGACTG	18	0	17	24	1	10	16.36	0	16.01	19.2	0.9	9.28	TSS1500
NC_027748.1-5659185	5659169	GCATAAGTAATTACCTGGAAGATGCGTCTTC	0	0	0	0	2	0	0	0	0	0	1.8	0	Exon
NC_027748.1-5685675	5685659	TCTCATGAATCCTCCAGGCGAGTTTTCCCAG	22	56	47	2	48	11	20	46.97	44.27	1.6	43.32	10.21	intergenic
NC_027748.1-5686646	5686630	ATCAGTACATTGTCCTGGATTGCTCTTTTTG	0	7	0	0	0	3	0	5.87	0	0	0	2.79	intergenic
NC_027748.1-5686948	5686932	GAACCCGTCAGGGCCTGGAGCTTTGTCGGGG	0	55	16	11	24	32	0	46.13	15.07	8.8	21.66	29.71	intergenic
NC_027748.1-5688997	5688981	ACCTCTCCTCTATCCAGGGCAGGTGGTGTTG	0	10	6	1	3	2	0	8.39	5.65	0.8	2.71	1.86	intergenic
NC_027748.1-5691078	5691062	ATAAACTTTGTCGCCTGGAGAGATTTACCAT	0	3	0	0	0	0	0	2.52	0	0	0	0	intergenic
NC_027748.1-5703126	5703110	TCTTTCTACTAGGCCTGGAACTTTTATCCGA	0	2	4	0	0	0	0	1.68	3.77	0	0	0	intergenic
NC_027748.1-5706083	5706067	GGTATGTATTTTCCCTGGTTTCATATTGCGG	0	1	1	0	0	0	0	0.84	0.94	0	0	0	intergenic
NC_027748.1-5713477	5713461	TGATTCGTCTCATCCAGGGCTTCGATTTGAT	0	5	3	0	0	0	0	4.19	2.83	0	0	0	intergenic
NC_027748.1-5722815	5722799	ACTTGGAGTTATTCCAGGTTTTGGAGGTACG	0	0	0	0	1	0	0	0	0	0	0.9	0	intron
NC_027748.1-5727199	5727183	TGTTCCGCAGCCACCAGGGTCCACTGAACCA	0	2	0	0	0	0	0	1.68	0	0	0	0	Exon
NC_027748.1-5727754	5727738	CGATGAAGTGCCACCAGGCCTAGAAACAGTT	0	0	0	0	1	0	0	0	0	0	0.9	0	Exon
NC_027748.1-5733597	5733581	AATCAACATATTCCCAGGCTTTAAATCTCTG	0	0	0	0	1	0	0	0	0	0	0.9	0	1stExon
NC_027748.1-5733844	5733828	ACGTTGGGGGAGCCCTGGAGGATCGAGAGGG	0	0	0	0	4	0	0	0	0	0	3.61	0	1stExon
NC_027748.1-5755402	5755386	AAAGTTTGGGTTCCCTGGGATGAACGATGAA	0	0	0	0	1	0	0	0	0	0	0.9	0	Exon
NC_027748.1-5756119	5756103	CTCTGCCATAAAACCTGGAATGGCAGCAGAT	0	0	0	0	0	0	0	0	0	0	0	0	Exon
NC_027748.1-5756174	5756158	CGTCCTAACCTGCCCTGGGTCTCAACCACTG	0	1	1	0	0	0	0	0.84	0.94	0	0	0	Exon
NC_027748.1-5769164	5769148	AAATTTAAAAAAACCTGGTTGTTGAGCCACT	2	0	0	0	0	0	1.82	0	0	0	0	0	intergenic
NC_027748.1-5769269	5769253	TGTGATCGGGATTCCAGGTGAACTCTTGTTG	37	0	29	5	46	29	33.64	0	27.32	4	41.51	26.92	intergenic
NC_027748.1-5779831	5779815	GTAAGAATGGTGACCAGGGAACGACGAGGAA	7	5	6	7	0	0	6.36	4.19	5.65	5.6	0	0	intergenic
NC_027748.1-5781974	5781958	GGGTTGCTTACGGCCTGGGGGCCCACAAAAA	7	17	7	1	2	1	6.36	14.26	6.59	0.8	1.8	0.93	intergenic
NC_027748.1-5782917	5782901	CCACGTTTTCCCACCTGGAAACTTCCACACT	85	46	68	141	61	95	77.28	38.58	64.05	112.77	55.05	88.2	intergenic
NC_027748.1-5792112	5792096	ACTGTCCGACCGTCCAGGACCATCCATGTCC	5	4	17	19	9	18	4.55	3.35	16.01	15.2	8.12	16.71	intergenic
NC_027748.1-5800987	5800971	AGTATTACATATTCCAGGAAAAAAATTTGTT	2	0	1	1	1	0	1.82	0	0.94	0.8	0.9	0	intergenic
NC_027748.1-5817692	5817676	ACCATAGAGGATTCCTGGTCGTGAGTCACAT	11	27	36	18	30	17	10	22.65	33.91	14.4	27.07	15.78	intergenic
NC_027748.1-5819084	5819068	AATAGGCGTTACTCCTGGCAAGTTAATAAAC	0	2	0	0	0	0	0	1.68	0	0	0	0	intergenic
NC_027748.1-5819796	5819780	TGCATGTACTGGACCTGGACCGAGAGGAATG	61	81	66	228	98	146	55.46	67.94	62.17	182.35	88.44	135.54	intergenic
NC_027748.1-5830351	5830335	GTTCACCTAAACCCCAGGCAAAAATCACTCT	0	0	0	0	1	0	0	0	0	0	0.9	0	intron
NC_027748.1-5837122	5837106	AGCCAGTCCTTTACCTGGGACCAGACATGCT	0	0	0	1	0	0	0	0	0	0.8	0	0	Exon
NC_027748.1-5859964	5859948	CATACTGTGTGTCCCTGGCTCTCATCTCCTC	62	86	85	46	65	28	56.37	72.13	80.07	36.79	58.66	25.99	1stExon
NC_027748.1-5862452	5862436	CAATCACAAGCTGCCAGGTAGCTTTAAGGAC	5	3	13	0	22	4	4.55	2.52	12.25	0	19.85	3.71	TSS1500
NC_027748.1-5882366	5882350	CATCCCGGAGCGACCTGGCCAGAGAGACATG	0	0	0	4	0	4	0	0	0	3.2	0	3.71	intergenic
NC_027748.1-5890029	5890013	TGGATGGTTCGGACCAGGTATTGATATGGTC	1	19	7	0	7	7	0.91	15.94	6.59	0	6.32	6.5	intergenic
NC_027748.1-5896249	5896233	AACTCAATATGGTCCTGGGATGATCCAAGTG	0	0	0	0	4	0	0	0	0	0	3.61	0	intergenic
NC_027748.1-5900562	5900546	GTTTAGGTTGAAACCTGGAGGGCATGGGGGA	0	0	0	0	1	0	0	0	0	0	0.9	0	1stExon
NC_027748.1-5902378	5902362	GTTTAAGTTCATCCCAGGATGAGCCAGCATA	0	0	0	0	0	1	0	0	0	0	0	0.93	intron
NC_027748.1-5916727	5916711	ACTTGTGTTTGTTCCAGGGCCATAGTTATCA	4	19	8	2	11	2	3.64	15.94	7.54	1.6	9.93	1.86	intergenic
NC_027748.1-5918637	5918621	TGATCGGTTTATCCCTGGCATTTCAGATCAG	16	38	10	5	51	4	14.55	31.87	9.42	4	46.03	3.71	intergenic
NC_027748.1-5946831	5946815	ATTTCAAATATATCCTGGTACATGTGGACAG	66	36	35	102	36	43	60	30.19	32.97	81.58	32.49	39.92	intergenic
NC_027748.1-5966984	5966968	ACAACCTAAACTACCTGGTTTAAAGCGCAAA	0	0	0	0	0	0	0	0	0	0	0	0	TSS1500
NC_027748.1-5989967	5989951	GCGTTGTAGTCTCCCTGGACCCCAAACCACT	0	0	0	1	0	1	0	0	0	0.8	0	0.93	Exon
NC_027748.1-5998610	5998594	AATTTTTTTTTCCCCAGGAGTCTTATAGACT	0	0	0	0	7	3	0	0	0	0	6.32	2.79	intergenic
NC_027748.1-5999534	5999518	AGCAGGTAGCGTACCAGGTCCCACTCATGTA	0	0	0	0	10	2	0	0	0	0	9.02	1.86	intergenic
NC_027748.1-5999640	5999624	GAGGCAAGAGGAGCCAGGGACCAGACTTTCT	0	0	0	0	3	1	0	0	0	0	2.71	0.93	intergenic
NC_027748.1-6000436	6000420	TAGCCATTTTCTTCCAGGATATCCAAGACAT	0	0	0	0	44	35	0	0	0	0	39.71	32.49	intergenic
NC_027748.1-6001070	6001054	TCTGATTTCCCGTCCTGGTTGAACATGCCCT	0	0	0	0	1	3	0	0	0	0	0.9	2.79	intergenic
NC_027748.1-6001693	6001677	AATTTGATCAGTTCCTGGTTGGTCTCCTCTG	0	0	0	0	7	0	0	0	0	0	6.32	0	intergenic
NC_027748.1-6001755	6001739	TGCTTCCATAGCTCCAGGTTCTCTGTCCATA	0	0	0	0	2	0	0	0	0	0	1.8	0	intergenic
NC_027748.1-6002569	6002553	CACCCGAGACAAACCAGGGCGCATCTCGAAT	0	0	0	0	23	28	0	0	0	0	20.76	25.99	intergenic
NC_027748.1-6002920	6002904	GTCGTCGAACTGTCCAGGGTTTGTTTGTTTG	0	0	0	0	10	0	0	0	0	0	9.02	0	intergenic
NC_027748.1-6003073	6003057	GATATTTCTCCTGCCTGGTGGCCTCCCAGGT	0	0	0	0	0	0	0	0	0	0	0	0	intergenic
NC_027748.1-6003327	6003311	GGAATCTTTCTCTCCTGGTTGCGCTTTCAGT	0	0	0	0	0	3	0	0	0	0	0	2.79	intergenic
NC_027748.1-6006436	6006420	CAATACGGCAAACCCTGGTTCGAACTCCGCT	0	0	0	0	1	0	0	0	0	0	0.9	0	intergenic
NC_027748.1-6006497	6006481	TTCATTTGAATGCCCAGGAGAAGGTCTATCC	20	54	5	12	28	6	18.18	45.29	4.71	9.6	25.27	5.57	intergenic
NC_027748.1-6016812	6016796	CGGCCTATTCACTCCTGGTTTTTGTGGGTTT	1	0	0	0	0	0	0.91	0	0	0	0	0	intron
NC_027748.1-6030399	6030383	AGTGCCGAAGGTGCCAGGTGGTGGTGCAGTA	3	2	0	0	2	0	2.73	1.68	0	0	1.8	0	Exon
NC_027748.1-6055811	6055795	CTTATCCATAATTCCAGGTGAATGTTATGGA	1	0	0	0	0	0	0.91	0	0	0	0	0	Exon
NC_027748.1-6056990	6056974	CACTTCTATGTTCCCAGGAACTTGGCTTAGT	0	0	1	0	0	0	0	0	0.94	0	0	0	Exon
NC_027748.1-6083196	6083180	CCAGTGTTATTTTCCTGGATTGGTGAGAAAG	1	1	2	0	0	1	0.91	0.84	1.88	0	0	0.93	intron
NC_027748.1-6091308	6091292	TCATCGAATTAGGCCTGGACATTTTACCCGG	1	0	1	0	0	0	0.91	0	0.94	0	0	0	TSS1500
NC_027748.1-6092045	6092029	ACGACCCGAATGCCCAGGCCTACATCGAATC	44	39	32	53	46	39	40	32.71	30.14	42.39	41.51	36.21	intergenic
NC_027748.1-6096876	6096860	CATATAAATTTCTCCAGGTCTAACTCTTATC	8	0	4	0	2	0	7.27	0	3.77	0	1.8	0	TSS1500
NC_027748.1-6108846	6108830	CATTGGCATAGTCCCAGGAGAGTTTTAAACT	0	0	1	2	0	0	0	0	0.94	1.6	0	0	intron
NC_027748.1-6110616	6110600	AGATATTAACGGGCCTGGCCCAATTGATCCC	0	0	0	0	1	0	0	0	0	0	0.9	0	TSS1500
NC_027748.1-6129544	6129528	GCACCATGGCTCCCCAGGACATGCACTCTTC	0	3	0	0	2	0	0	2.52	0	0	1.8	0	Exon
NC_027748.1-6136397	6136381	TATGTGAATGGCTCCAGGCTGTATTGGGCAA	26	2	27	26	5	4	23.64	1.68	25.43	20.79	4.51	3.71	intergenic
NC_027748.1-6136684	6136668	ATTCCACGCCCCACCAGGGAGTCTTTTTCCT	104	12	65	16	28	19	94.55	10.06	61.23	12.8	25.27	17.64	intergenic
NC_027748.1-6137833	6137817	TTCGTCACTAACCCCAGGTTCGAGCGTCGGT	51	1	23	71	0	60	46.37	0.84	21.67	56.79	0	55.7	intergenic
NC_027748.1-6144896	6144880	TTGTTTGCACCTACCTGGGCAGTTCTCAAGA	2	0	1	0	0	0	1.82	0	0.94	0	0	0	TSS1500
NC_027748.1-6146635	6146619	AGTCGAACCCTGCCCTGGTTGAAGATTCCAA	3	1	0	6	0	4	2.73	0.84	0	4.8	0	3.71	intergenic
NC_027748.1-6147099	6147083	GGGAGATACGGCTCCTGGCTGGAGGTTTGAG	2	0	1	2	0	0	1.82	0	0.94	1.6	0	0	intergenic
NC_027748.1-6148743	6148727	GTTGGGATTTCCTCCTGGGGGTACTGAAAAC	11	0	4	7	0	12	10	0	3.77	5.6	0	11.14	intergenic
NC_027748.1-6148858	6148842	ACATGGTTTCTTTCCTGGTCGAAAAGGTTTG	3	0	1	0	0	1	2.73	0	0.94	0	0	0.93	intergenic
NC_027748.1-6149220	6149204	CACCGGTTTGTTACCTGGGTGTGCCGCTGTC	3	0	0	6	0	1	2.73	0	0	4.8	0	0.93	intergenic
NC_027748.1-6150440	6150424	AAAGAGAGGAACTCCAGGATTCACACTGACA	9	0	8	2	0	1	8.18	0	7.54	1.6	0	0.93	intergenic
NC_027748.1-6150611	6150595	AGGAGTTTTTGTGCCTGGTTGGGCCTTTTGT	2	0	1	0	0	0	1.82	0	0.94	0	0	0	intergenic
NC_027748.1-6158355	6158339	ATGGCAAATGTTTCCAGGTATTGTCGAACAG	0	0	1	0	0	2	0	0	0.94	0	0	1.86	Exon
NC_027748.1-6160026	6160010	AGACGTTCTATCCCCTGGAATACGTCTGACA	1	0	0	0	1	0	0.91	0	0	0	0.9	0	Exon
NC_027748.1-6160461	6160445	ATCTCAGCTTCAGCCTGGTAAGAAACATTCG	1	0	0	0	0	0	0.91	0	0	0	0	0	intron
NC_027748.1-6163612	6163596	TCTTGAAGCCATTCCTGGAGTTTTAAACATC	2	0	0	0	0	0	1.82	0	0	0	0	0	intron
NC_027748.1-6170324	6170308	GTCTGGATTGATACCTGGTCCGATGAGCACA	14	0	12	12	0	21	12.73	0	11.3	9.6	0	19.5	intergenic
NC_027748.1-6172989	6172973	TTCCTCATCTCCTCCTGGGTTCCTGTGAGAT	0	0	0	0	0	1	0	0	0	0	0	0.93	intergenic
NC_027748.1-6179968	6179952	CACTTACTCAATCCCTGGTACGTTTTGGCTC	0	0	0	1	0	0	0	0	0	0.8	0	0	intron
NC_027748.1-6180396	6180380	GCTGCTTCCTCGCCCTGGGCCTTTCCCTGGA	0	0	0	0	0	0	0	0	0	0	0	0	Exon
NC_027748.1-6185831	6185815	TGACCAGCAAAGGCCTGGCTTCTATGGTACA	0	0	0	0	0	0	0	0	0	0	0	0	TSS1500
NC_027748.1-6233498	6233482	ACGGACTTAAAGTCCTGGATTATGAGATTCC	1	2	3	1	1	0	0.91	1.68	2.83	0.8	0.9	0	intergenic
NC_027748.1-6255118	6255102	ATTGCTCCGTAGTCCAGGTATATAATAAACA	1	0	2	9	1	5	0.91	0	1.88	7.2	0.9	4.64	intergenic
NC_027748.1-6257397	6257381	ATACTCGGTGTACCCAGGGCGGACCTAGATG	0	7	3	0	3	9	0	5.87	2.83	0	2.71	8.36	intergenic
NC_027748.1-6264454	6264438	GATCGAATTCTTCCCTGGTAAAAAAACTATC	0	0	2	0	0	0	0	0	1.88	0	0	0	intron
NC_027748.1-6266899	6266883	ACCGACGGTTGAACCAGGATAAGCCGTGAAC	5	0	1	0	2	2	4.55	0	0.94	0	1.8	1.86	TSS1500
NC_027748.1-6267068	6267052	AACAGATAGAGCTCCAGGTCCAGACGGATTC	4	17	3	0	7	0	3.64	14.26	2.83	0	6.32	0	TSS1500
NC_027748.1-6267356	6267340	AGCTGCTTTTGTACCTGGGAGACAAATCTCT	75	36	41	142	77	65	68.19	30.19	38.62	113.57	69.49	60.34	TSS1500
NC_027748.1-6269243	6269227	GATTGGAGAAGGGCCTGGAATTCAAATGAAG	16	3	7	5	7	6	14.55	2.52	6.59	4	6.32	5.57	intergenic
NC_027748.1-6279122	6279106	AATCAAATATATACCTGGAGTAATTGCGAGA	12	2	7	9	7	1	10.91	1.68	6.59	7.2	6.32	0.93	intergenic
NC_027748.1-6279287	6279271	ATGAAAGTTTTTACCTGGGGTACTTGAGAGA	12	13	15	2	11	0	10.91	10.9	14.13	1.6	9.93	0	intergenic
NC_027748.1-6284680	6284664	AATGAAATTTTTACCTGGGGTACTTGAGAGA	6	10	11	2	23	3	5.45	8.39	10.36	1.6	20.76	2.79	intergenic
NC_027748.1-6310740	6310724	TGTGAAACCAGAACCTGGAAAAGATCGGTGC	0	1	2	2	0	1	0	0.84	1.88	1.6	0	0.93	intergenic
NC_027748.1-6320596	6320580	ATACGAAGTCATGCCTGGCTCCCTGTATGCC	0	1	2	0	0	0	0	0.84	1.88	0	0	0	intergenic
NC_027748.1-6358125	6358109	CACTGTTGGAAAGCCTGGATTTAACCCTTTG	0	0	0	0	2	0	0	0	0	0	1.8	0	intergenic
NC_027748.1-6371716	6371700	ATTTAGATATGAACCTGGATCCAAACCTACA	2	1	1	0	1	0	1.82	0.84	0.94	0	0.9	0	intergenic
NC_027748.1-6371855	6371839	TCCTTTGCTTGGGCCAGGGTCCCTTGAAGAA	2	0	5	0	5	3	1.82	0	4.71	0	4.51	2.79	intergenic
NC_027748.1-6384986	6384970	CTAAGTCTATAAACCAGGTTCATGCCAAAAG	0	1	0	0	0	0	0	0.84	0	0	0	0	intergenic
NC_027748.1-6395933	6395917	ATCACAAATTAGGCCTGGGCATAATATCTGT	19	29	27	20	10	14	17.27	24.32	25.43	16	9.02	13	intergenic
NC_027748.1-6397272	6397256	ACATAAAATTTAGCCAGGGGTAGTTAGTTTT	2	0	0	0	0	0	1.82	0	0	0	0	0	intergenic
NC_027748.1-6435659	6435643	ATGGAATCTCATTCCAGGTGATGTATACTGG	1	0	0	0	1	0	0.91	0	0	0	0.9	0	intergenic
NC_027748.1-6443259	6443243	TAGTCGGGTTGGTCCTGGACCTGGTTACACC	0	0	0	0	0	0	0	0	0	0	0	0	TSS1500
NC_027748.1-6448448	6448432	CCGGGACTTGAAACCTGGATTTCATGTAATC	0	0	0	0	1	0	0	0	0	0	0.9	0	intergenic
NC_027748.1-6468532	6468516	CATAACATGATGTCCAGGTGCTTTAATTATG	6	0	0	0	1	0	5.45	0	0	0	0.9	0	intergenic
NC_027748.1-6469171	6469155	CTGCTGTAGAGAACCTGGTTCGACTGATTGG	0	58	16	8	61	41	0	48.65	15.07	6.4	55.05	38.06	intergenic
NC_027748.1-6469552	6469536	TCGTCGGATTCCTCCAGGACATTGATAAGAA	20	47	51	7	52	13	18.18	39.42	48.04	5.6	46.93	12.07	intergenic
NC_027748.1-6470032	6470016	CTGACTCAGAGCTCCAGGCTGAGCAGAGAGA	14	1	13	12	38	11	12.73	0.84	12.25	9.6	34.29	10.21	intergenic
NC_027748.1-6474166	6474150	CTCTCTCAACGCTCCTGGCCTTGGGCCACTC	3	23	7	2	1	1	2.73	19.29	6.59	1.6	0.9	0.93	Exon
NC_027748.1-6492785	6492769	TCAGGATCTGGTTCCTGGTTTCAGCCGGATA	0	1	3	0	0	1	0	0.84	2.83	0	0	0.93	Exon
NC_027748.1-6501009	6500993	GAATCTTTTAAAACCAGGGAATCATTAATCA	0	0	0	0	0	0	0	0	0	0	0	0	intergenic
NC_027748.1-6503028	6503012	TGTTTTTAAATTACCTGGTAACTCCCAAGGA	0	4	0	0	0	0	0	3.35	0	0	0	0	1stExon
NC_027748.1-6503955	6503939	GAAGTTGGACCCACCTGGTCTAAAAAGCTAT	0	0	0	0	0	0	0	0	0	0	0	0	TSS1500
NC_027748.1-6511965	6511949	TACGAGGAATAATCCAGGTCATGTGTTTTCT	1	4	2	2	1	0	0.91	3.35	1.88	1.6	0.9	0	intergenic
NC_027748.1-6522026	6522010	CAACTGCATGAAACCTGGTTCAAGAAAGATG	3	0	0	0	0	0	2.73	0	0	0	0	0	intergenic
NC_027748.1-6532160	6532144	AAGGGTCTTCTAACCTGGAAAAAAAGATATT	15	6	6	1	6	2	13.64	5.03	5.65	0.8	5.41	1.86	intergenic
NC_027748.1-6535982	6535966	CCCTCTTCTATACCCTGGTTCGGGAGAATAG	33	17	36	20	27	36	30	14.26	33.91	16	24.37	33.42	intergenic
NC_027748.1-6539563	6539547	TTTCTTAAGTCTTCCTGGTTGTTGACGAATA	3	3	2	0	3	0	2.73	2.52	1.88	0	2.71	0	intergenic
NC_027748.1-6559245	6559229	GAGAATTAGCGCGCCAGGACAACACTTGTTC	25	7	23	23	2	12	22.73	5.87	21.67	18.4	1.8	11.14	intergenic
NC_027748.1-6560615	6560599	ATACGATACTTATCCTGGTTGTAGTTTGTCT	0	0	0	0	4	0	0	0	0	0	3.61	0	intergenic
NC_027748.1-6575304	6575288	CCGGGATTCGAATCCAGGTGACGGTACTCAC	1	0	0	1	1	2	0.91	0	0	0.8	0.9	1.86	intergenic
NC_027748.1-6578554	6578538	ATGTGGAAGCTCTCCAGGCTTTTCATAACCG	0	0	0	0	0	0	0	0	0	0	0	0	Exon
NC_027748.1-6587666	6587650	CACTAGTTATACTCCAGGTTATACTAAACCG	0	0	0	0	0	0	0	0	0	0	0	0	intergenic
NC_027748.1-6616324	6616308	ACTTTCTTCTAACCCTGGAGTCAATACCCTT	0	0	0	0	1	0	0	0	0	0	0.9	0	TSS1500
NC_027748.1-6622670	6622654	AGAGTTTTGATCTCCTGGGAGACTTCGACTC	0	0	0	0	1	0	0	0	0	0	0.9	0	Exon
NC_027748.1-6634292	6634276	GATCCAGCAGAGTCCTGGACACGTAGCACAC	0	1	1	0	0	0	0	0.84	0.94	0	0	0	Exon
NC_027748.1-6634573	6634557	CTCTTCTTCAACACCTGGTGTCCTCGGGCGC	0	0	1	0	1	0	0	0	0.94	0	0.9	0	Exon
NC_027748.1-6636053	6636037	CTCTTGCTCAACACCTGGCCTTAAACCCATA	0	0	0	0	0	0	0	0	0	0	0	0	Exon
NC_027748.1-6636844	6636828	GAATCAACAGCCTCCTGGTTTTCGTCAAGCC	0	0	1	0	2	0	0	0	0.94	0	1.8	0	Exon
NC_027748.1-6644120	6644104	ATACACAGAACGGCCTGGCCGAGTCATTTAT	0	2	1	0	0	0	0	1.68	0.94	0	0	0	intergenic
NC_027748.1-6670084	6670068	GAGGGGTTAGTCCCCTGGAGGTTGAGATCCC	0	0	0	30	0	8	0	0	0	23.99	0	7.43	intergenic
NC_027748.1-6670702	6670686	AACTCTCACCACTCCTGGATTCTACGGTCTT	0	1	1	0	0	0	0	0.84	0.94	0	0	0	intergenic
NC_027748.1-6680660	6680644	GATATTGCTCCCTCCTGGTTGCTAAGATGGA	1	0	0	0	0	0	0.91	0	0	0	0	0	1stExon
NC_027748.1-6689424	6689408	AGGAATACATGTCCCAGGACCATTACAAAGA	1	0	0	0	0	0	0.91	0	0	0	0	0	Exon
NC_027748.1-6705410	6705394	CACTCTTGATATTCCAGGTACCAAGACTACC	0	1	0	0	0	0	0	0.84	0	0	0	0	Exon
NC_027748.1-6713096	6713080	AGATGAGGAACGTCCAGGAGATGCCGTTGAA	0	1	0	0	0	0	0	0.84	0	0	0	0	intergenic
NC_027748.1-6713888	6713872	AGTCTGTACTTGCCCTGGTTGATCAGAGGCA	0	0	0	0	0	13	0	0	0	0	0	12.07	intergenic
NC_027748.1-6723625	6723609	AGGTTAATGTCTTCCAGGTAACTATCAAATG	0	31	13	1	21	26	0	26	12.25	0.8	18.95	24.14	intergenic
NC_027748.1-6725329	6725313	GGTTTAGGTGGTACCTGGAGGGCTTCTAGAC	0	0	0	0	1	0	0	0	0	0	0.9	0	Exon
NC_027748.1-6749372	6749356	CCTATCAACAAAACCAGGGGGTTGATGCATA	0	11	4	14	14	5	0	9.23	3.77	11.2	12.63	4.64	intron
NC_027748.1-6749623	6749607	TAGCACCATAAGGCCTGGGTACTAGACTCCA	0	1	1	0	1	0	0	0.84	0.94	0	0.9	0	intron
NC_027748.1-6749681	6749665	CTCTTTGGTCATTCCAGGATTCCAGTTCGGA	0	1	1	3	2	1	0	0.84	0.94	2.4	1.8	0.93	intron
NC_027748.1-6751918	6751902	CCAGTTGTATTGACCAGGCCAGAAAGGCATA	0	1	4	0	0	1	0	0.84	3.77	0	0	0.93	intron
NC_027748.1-6752055	6752039	TAGTTGCTGATTTCCTGGTTTGCCTTCGGAA	0	6	1	0	0	0	0	5.03	0.94	0	0	0	intron
NC_027748.1-6753816	6753800	TCGCGTCTCGGATCCAGGAGAGCAGCTCCGC	0	6	3	50	1	29	0	5.03	2.83	39.99	0.9	26.92	TSS1500
NC_027748.1-6754467	6754451	TATGGAGTCTCTTCCAGGCCCAAGAAACGCC	0	0	0	1	0	0	0	0	0	0.8	0	0	TSS1500
NC_027748.1-6754601	6754585	TTTAAGCATAGAACCTGGTTCCACACCAAGA	0	0	0	0	0	0	0	0	0	0	0	0	TSS1500
NC_027748.1-6754668	6754652	AGCAAAAGGTAGACCAGGCTACCTTAGCGAT	0	2	0	6	0	0	0	1.68	0	4.8	0	0	TSS1500
NC_027748.1-6754854	6754838	GCATTTTCGTTGACCAGGAGCGGAAGCAAGC	0	4	0	28	0	19	0	3.35	0	22.39	0	17.64	TSS1500
NC_027748.1-6755243	6755227	AGGCATTCCATTGCCAGGACGAAGAGGTAAG	0	43	10	199	54	108	0	36.07	9.42	159.16	48.73	100.27	TSS1500
NC_027748.1-6755486	6755470	CGGTGGGTCGCAGCCTGGGTATTATAGCCGT	30	8	69	36	2	15	27.27	6.71	65	28.79	1.8	13.93	TSS1500
NC_027748.1-6761805	6761789	ATCAAACTATGGACCTGGTCTACTTCACCAT	0	2	0	5	0	0	0	1.68	0	4	0	0	intergenic
NC_027748.1-6763693	6763677	TTCTAAGACGCTACCTGGATCAATTAGGTAA	0	3	3	0	1	0	0	2.52	2.83	0	0.9	0	TSS1500
NC_027748.1-6765183	6765167	AATGGTGATTCGTCCTGGAGTTCTCTGACTC	27	73	27	49	15	27	24.55	61.23	25.43	39.19	13.54	25.07	intron
NC_027748.1-6767019	6767003	GTATGAACGGTGACCAGGGAACGGCGAAGAA	67	42	47	14	39	5	60.91	35.23	44.27	11.2	35.2	4.64	intron
NC_027748.1-6768771	6768755	GATACCTGAACACCCAGGGCTAAGCAATACC	8	12	11	1	6	1	7.27	10.06	10.36	0.8	5.41	0.93	intron
NC_027748.1-6770528	6770512	GATGTTGAATACCCCTGGATGCCTCCCTCTT	0	1	0	0	0	0	0	0.84	0	0	0	0	Exon
NC_027748.1-6771592	6771576	AGGATTGTTATCACCTGGAAGTTCCCTGCTG	0	6	2	0	3	5	0	5.03	1.88	0	2.71	4.64	intergenic
NC_027748.1-6771663	6771647	TAACGTCTCCCTCCCAGGAGACAACAACTTC	13	26	14	5	9	8	11.82	21.81	13.19	4	8.12	7.43	intergenic
NC_027748.1-6772174	6772158	GTGGTTGAGACTGCCTGGTTTCAGAGTGGAA	0	14	9	6	5	3	0	11.74	8.48	4.8	4.51	2.79	intergenic
NC_027748.1-6779236	6779220	ATGGTATGGTTGCCCAGGCCACCTCAAGTTT	0	24	10	24	27	21	0	20.13	9.42	19.2	24.37	19.5	intergenic
NC_027748.1-6785322	6785306	GCTGCCGCTTATTCCTGGTCGTCTCTCGCCG	12	27	24	36	43	23	10.91	22.65	22.61	28.79	38.81	21.35	intergenic
NC_027748.1-6785488	6785472	AAGGTTCATTCTCCCTGGTTGTAGAAGTCTC	0	20	16	0	18	7	0	16.77	15.07	0	16.24	6.5	intergenic
NC_027748.1-6787895	6787879	GTAGCTTTGTCTCCCAGGCGGGCCTTTGGGA	6	17	7	27	9	16	5.45	14.26	6.59	21.59	8.12	14.85	intergenic
NC_027748.1-6787939	6787923	GGTAACCATCTATCCTGGCGGGGTGTTCGTC	0	4	0	0	2	0	0	3.35	0	0	1.8	0	intergenic
NC_027748.1-6788185	6788169	ATAATTGGCCCCCCCTGGCTATGAAGCTGTT	0	2	0	0	0	0	0	1.68	0	0	0	0	intergenic
NC_027748.1-6789352	6789336	GTCGGGACTCTTACCAGGGATTAAGGTCGCT	89	45	83	95	47	68	80.91	37.74	78.18	75.98	42.42	63.13	intergenic
NC_027748.1-6790419	6790403	AGTCTGACTATGCCCTGGCTAGACAATCAAC	23	46	26	75	30	40	20.91	38.58	24.49	59.98	27.07	37.14	intergenic
NC_027748.1-6790843	6790827	TTTGAAGATAGATCCTGGACAGAAGCTGAAT	14	4	9	0	3	1	12.73	3.35	8.48	0	2.71	0.93	intergenic
NC_027748.1-6790999	6790983	TTCACTGATGGAGCCTGGGATCCTAATTCTG	44	51	46	1	50	9	40	42.78	43.33	0.8	45.12	8.36	intergenic
NC_027748.1-6802095	6802079	TGCCGGCTCTTTCCCTGGACGATGACTGCAT	0	12	2	6	7	5	0	10.06	1.88	4.8	6.32	4.64	intergenic
NC_027748.1-6805510	6805494	GTGGTAGAGGATTCCTGGAATCTCAGATTCA	0	1	0	1	0	0	0	0.84	0	0.8	0	0	intergenic
NC_027748.1-6805904	6805888	TTGTCTTTGATTTCCAGGTCAAATTCCTGAA	3	12	5	2	7	2	2.73	10.06	4.71	1.6	6.32	1.86	intergenic
NC_027748.1-6808808	6808792	ACCGCTCGCGGTTCCAGGAGCAGCCTGTGGA	37	45	34	16	28	12	33.64	37.74	32.03	12.8	25.27	11.14	Exon
NC_027748.1-6831556	6831540	ATACTCGAAATGTCCAGGCCTAGTTATTACT	0	9	3	5	6	0	0	7.55	2.83	4	5.41	0	TSS1500
NC_027748.1-6854555	6854539	ATGCCGCTTCTGTCCAGGACCGCTCTTGGTT	0	0	0	0	20	7	0	0	0	0	18.05	6.5	intergenic
NC_027748.1-6854832	6854816	CTGGGCATTTTAACCTGGATCCGAAAACCTG	0	0	0	1	0	1	0	0	0	0.8	0	0.93	intergenic
NC_027748.1-6855709	6855693	AGGTCCCTAGTCTCCTGGGGCTGGAGACTAG	14	0	6	1	0	0	12.73	0	5.65	0.8	0	0	intergenic
NC_027748.1-6856584	6856568	CACTTTCTATTTACCAGGCACAATTGGGAGA	0	0	0	0	0	0	0	0	0	0	0	0	intergenic
NC_027748.1-6899785	6899769	CTGCGCAAATGCGCCTGGTCTGCACACCCTC	0	0	0	0	1	0	0	0	0	0	0.9	0	TSS1500
NC_027748.1-6933192	6933176	CGCTAGACGACTTCCAGGAAGACTTCCAGAC	0	19	12	0	19	20	0	15.94	11.3	0	17.15	18.57	intergenic
NC_027748.1-6955356	6955340	TGTTCAGGAGCCACCTGGGGATGTTCTTGTA	0	1	0	0	0	0	0	0.84	0	0	0	0	Exon
NC_027748.1-6956105	6956089	TGGCCGAGTTCGGCCTGGAAAGTGTTACAGG	0	0	0	1	0	0	0	0	0	0.8	0	0	intron
NC_027748.1-6956296	6956280	TCTCAAACAAATGCCTGGAGAAGGCATACCG	0	0	0	1	0	0	0	0	0	0.8	0	0	Exon
NC_027748.1-6956989	6956973	GTTTGGGTCATTGCCAGGGGAGTACAAAAAG	0	0	2	1	0	0	0	0	1.88	0.8	0	0	Exon
NC_027748.1-6980852	6980836	AGAACGTTTAAGCCCTGGAGGATCTGACCCA	0	1	0	0	0	0	0	0.84	0	0	0	0	1stExon
NC_027748.1-7005785	7005769	TGCAAGTAAGATTCCAGGCAGTGGAATGTCG	0	0	0	0	2	0	0	0	0	0	1.8	0	Exon
NC_027748.1-7018015	7017999	TCCACCACTCTCCCCAGGTCCCCCTCTTCAA	2	0	1	0	2	0	1.82	0	0.94	0	1.8	0	TSS1500
NC_027748.1-7018057	7018041	CCATCTGCATCCACCAGGCTATGAATCTGGT	56	32	64	54	44	75	50.91	26.84	60.29	43.19	39.71	69.63	TSS1500
NC_027748.1-7032688	7032672	AGTGACAGGTTCTCCTGGCAAAATCGTCTTA	0	2	0	0	0	0	0	1.68	0	0	0	0	Exon
NC_027748.1-7034401	7034385	TGGATGAGCAGCACCTGGTTCTTCTGCTAGG	0	0	0	0	0	0	0	0	0	0	0	0	Exon
NC_027748.1-7035265	7035249	TCTGTCTGGTGTTCCTGGACCAATTTTTGGC	0	0	2	0	0	0	0	0	1.88	0	0	0	Exon
NC_027748.1-7036217	7036201	TCTCAGACACGACCCAGGACCACCTGCGTCA	1	2	0	0	0	0	0.91	1.68	0	0	0	0	Exon
NC_027748.1-7038624	7038608	ACTTCTTGTTAGGCCTGGAACTTTTATTCGA	0	0	0	0	0	0	0	0	0	0	0	0	TSS1500
NC_027748.1-7051296	7051280	GCTGATGTCTTAACCAGGGGGGGGNNNNNNN	0	0	0	0	0	2	0	0	0	0	0	1.86	intergenic
NC_027748.1-7061128	7061112	TATCCGATTCGGTCCAGGTCTTTTGAATATA	1	0	0	0	0	0	0.91	0	0	0	0	0	intergenic
NC_027748.1-7065091	7065075	CCATTTCAGCTATCCTGGGTCGGGGTGTCAC	0	0	0	0	0	0	0	0	0	0	0	0	intergenic
NC_027748.1-7067445	7067429	CAAGTTGAATGAACCAGGCAGTAAGAGACCA	0	0	0	0	0	0	0	0	0	0	0	0	intergenic
NC_027748.1-7068519	7068503	GTTCCCAACTGCCCCAGGCCATTTCTCATCG	0	0	0	0	0	0	0	0	0	0	0	0	intergenic
NC_027748.1-7071498	7071482	GAGTAGAACCTTCCCTGGTTCCACTAGAATC	0	0	0	0	0	0	0	0	0	0	0	0	TSS1500
NC_027748.1-7076524	7076508	ACCTCAACTCCTTCCAGGATCCAACGGACGA	0	1	1	0	2	0	0	0.84	0.94	0	1.8	0	TSS1500
NC_027748.1-7100991	7100975	GTGTTGGAACTACCCTGGAACCATCCATCCA	28	7	11	1	11	1	25.46	5.87	10.36	0.8	9.93	0.93	intergenic
NC_027748.1-7112978	7112962	AGTTGATAAGGTACCTGGATAGAGCTTAGAC	2	0	1	0	0	0	1.82	0	0.94	0	0	0	intergenic
NC_027748.1-7114960	7114944	ATTATACGGTCTGCCTGGGAGTGTCTGATCC	1	0	3	0	0	0	0.91	0	2.83	0	0	0	intergenic
NC_027748.1-7121856	7121840	TTCAAGGAAACGGCCAGGGTGGACGTGGTCG	7	25	23	0	10	0	6.36	20.97	21.67	0	9.02	0	intergenic
NC_027748.1-7122463	7122447	TAGAGGGTCATGGCCAGGCTAACATCATGTT	1	0	0	0	0	0	0.91	0	0	0	0	0	intergenic
NC_027748.1-7124213	7124197	GATTCCACAAAGACCAGGAATCAATTATGAA	47	47	24	15	36	8	42.73	39.42	22.61	12	32.49	7.43	intergenic
NC_027748.1-7150429	7150413	TGCGCAAGTTTTACCAGGAAGGATAGGGAAG	2	1	0	0	0	0	1.82	0.84	0	0	0	0	Exon
NC_027748.1-7155115	7155099	TCTCCCATCGGAACCTGGCTCTGATACCAAG	10	20	19	0	0	0	9.09	16.77	17.9	0	0	0	intergenic
NC_027748.1-7164851	7164835	TCAGCCTGTGGACCCTGGCTCTTCAGACTTC	0	2	1	0	0	0	0	1.68	0.94	0	0	0	TSS1500
NC_027748.1-7164971	7164955	CTACAGTTATCCTCCTGGTTATAGAGCTCCT	10	23	16	0	0	0	9.09	19.29	15.07	0	0	0	intergenic
NC_027748.1-7165752	7165736	ATTTTTGCATTATCCAGGACCTTTCTCAGGC	4	7	3	11	0	3	3.64	5.87	2.83	8.8	0	2.79	intergenic
NC_027748.1-7167442	7167426	GTATACACAACAACCTGGTGTTGATTACATT	5	13	3	0	0	0	4.55	10.9	2.83	0	0	0	intergenic
NC_027748.1-7168249	7168233	TCTCAAGGGCAATCCTGGCCAAGGACTTCTC	33	6	6	0	0	0	30	5.03	5.65	0	0	0	intergenic
NC_027748.1-7168708	7168692	AAAGGCTTTGCAACCTGGACCATTCCTTTCT	0	1	0	0	0	0	0	0.84	0	0	0	0	intergenic
NC_027748.1-7172854	7172838	TCCATTATTTTGCCCAGGTAGCAATAGATTC	0	6	2	3	0	0	0	5.03	1.88	2.4	0	0	intergenic
NC_027748.1-7179265	7179249	AACAATGTATCCTCCAGGTCACACCAGCAAG	0	0	0	0	0	0	0	0	0	0	0	0	1stExon
NC_027748.1-7183215	7183199	ATCCTAAAGCCATCCAGGTAGGATTACAAAA	1	2	2	0	0	0	0.91	1.68	1.88	0	0	0	TSS1500
NC_027748.1-7208728	7208712	ATCATACACACCCCCAGGTTACTAACCGTTC	0	39	8	0	21	9	0	32.71	7.54	0	18.95	8.36	intergenic
NC_027748.1-7210897	7210881	TCTCGGTCTAGGACCAGGAGAGACCGGGACC	0	0	0	1	0	0	0	0	0	0.8	0	0	TSS1500
NC_027748.1-7228554	7228538	CATTGCCTTTAGGCCTGGGCAAAAGGCCCGA	2	0	3	2	1	1	1.82	0	2.83	1.6	0.9	0.93	TSS1500
NC_027748.1-7232916	7232900	CGTTTGAGTTTGGCCAGGAAGTCTTTAGGAA	10	27	20	15	19	5	9.09	22.65	18.84	12	17.15	4.64	intergenic
NC_027748.1-7246197	7246181	AGAGCACCATTATCCTGGTCTTTTAAGAGGG	28	0	32	35	2	11	25.46	0	30.14	27.99	1.8	10.21	intergenic
NC_027748.1-7267642	7267626	ATGAATCTTGGACCCTGGAGGTAACTGCAAC	0	45	13	15	46	13	0	37.74	12.25	12	41.51	12.07	intergenic
NC_027748.1-7281795	7281779	TTCGTAGGAAATTCCTGGGTAACATTTATTC	2	0	2	0	0	0	1.82	0	1.88	0	0	0	intergenic
NC_027748.1-7282703	7282687	CAGTGCACGCCCTCCAGGTTTTTTCGAACTA	25	0	23	0	0	0	22.73	0	21.67	0	0	0	intergenic
NC_027748.1-7292507	7292491	TATGAGTCTGATGCCAGGAGGATCTAACTAC	0	0	0	0	3	0	0	0	0	0	2.71	0	Exon
NC_027748.1-7294373	7294357	CGTCTGGTAAGTCCCTGGCCATGTTTCCGGT	38	73	49	63	69	64	34.55	61.23	46.16	50.39	62.27	59.42	intergenic
NC_027748.1-7298757	7298741	AAGCAATCCTTCTCCTGGTTTGTCAGTAAAC	12	25	27	12	13	10	10.91	20.97	25.43	9.6	11.73	9.28	Exon
NC_027748.1-7298822	7298806	CAGATTAAGGATCCCTGGACGCCTTTTGGTA	51	20	38	32	37	29	46.37	16.77	35.8	25.59	33.39	26.92	Exon
NC_027748.1-7305753	7305737	ACACTAGCGAAAGCCTGGTTACGTTTAACTC	1	0	0	0	0	0	0.91	0	0	0	0	0	TSS1500
NC_027748.1-7316709	7316693	TGGGCGTGAGCCTCCAGGGTTGATTCGTTTT	1	4	1	0	0	0	0.91	3.35	0.94	0	0	0	intergenic
NC_027748.1-7318669	7318653	CCACTCCGCACGCCCTGGATAAACAATGGCG	0	0	0	0	2	0	0	0	0	0	1.8	0	intron
NC_027748.1-7321159	7321143	CTCTCCTCGGTTACCTGGTGGAAGGAAAGAG	0	0	0	1	0	0	0	0	0	0.8	0	0	TSS1500
NC_027748.1-7334711	7334695	TCTTTTCCTGAGCCCTGGCGTTCTCCCAACT	2	0	0	0	0	0	1.82	0	0	0	0	0	intron
NC_027748.1-7339308	7339292	GAGGCCACACAACCCTGGAGCCATTTGAATC	1	0	0	0	0	0	0.91	0	0	0	0	0	intron
NC_027748.1-7341120	7341104	TGACCATTTGGAACCTGGGACTCTTGGTGCT	0	3	0	0	0	1	0	2.52	0	0	0	0.93	intron
NC_027748.1-7341293	7341277	CACATTAGTGCTTCCTGGATGTTGAACGCTG	0	0	0	0	0	1	0	0	0	0	0	0.93	Exon
NC_027748.1-7348835	7348819	ATGCTGTGTCCTTCCTGGTAAGCCTTCTCAA	0	0	0	3	0	0	0	0	0	2.4	0	0	Exon
NC_027748.1-7351715	7351699	CTTTTTGTATCTCCCTGGATACCTCGGGTTC	0	0	0	1	0	0	0	0	0	0.8	0	0	TSS1500
NC_027748.1-7351944	7351928	ACTATCTTCTTGGCCAGGCCCTCGTCTCTGC	0	2	0	0	3	0	0	1.68	0	0	2.71	0	TSS1500
NC_027748.1-7359147	7359131	GCCACCATTTCCTCCAGGAACATCAGAGATC	0	0	0	0	0	2	0	0	0	0	0	1.86	TSS1500
NC_027748.1-7371973	7371957	CTTAGGTCTATGACCAGGCCCAAAATAGTAA	2	6	3	2	11	2	1.82	5.03	2.83	1.6	9.93	1.86	intergenic
NC_027748.1-7384539	7384523	AATTTACACGGATCCAGGTTTGCAAGGTAAC	0	3	0	0	0	0	0	2.52	0	0	0	0	intergenic
NC_027748.1-7385667	7385651	CATGCAACTTATACCTGGGACATAAAAGTTT	0	13	5	21	0	6	0	10.9	4.71	16.8	0	5.57	intron
NC_027748.1-7396549	7396533	CATGCTCTGTCATCCAGGCTCAACTGGACAT	0	39	15	42	1	17	0	32.71	14.13	33.59	0.9	15.78	intergenic
NC_027748.1-7399698	7399682	AGAATGTGAAAGCCCTGGTGGCTACGCGCTG	0	2	0	1	0	1	0	1.68	0	0.8	0	0.93	TSS1500
NC_027748.1-7412787	7412771	TAGGATGTACGGTCCAGGCTGTTACGGAGGC	0	0	1	0	0	0	0	0	0.94	0	0	0	1stExon
NC_027748.1-7414871	7414855	GTTTTTTTGAGCTCCAGGTACTATGAATGAT	14	0	0	2	0	2	12.73	0	0	1.6	0	1.86	intergenic
NC_027748.1-7418169	7418153	ACGACCTCAGTTTCCAGGTCGTATCACAGCC	4	0	2	1	0	1	3.64	0	1.88	0.8	0	0.93	intergenic
NC_027748.1-7418806	7418790	CTTAGATCTAATTCCAGGGAATGATGAATTG	0	0	0	0	0	0	0	0	0	0	0	0	intergenic
NC_027748.1-7421341	7421325	GATTAGACTGTGGCCAGGTGCACGGATTGCA	64	0	12	50	0	11	58.19	0	11.3	39.99	0	10.21	intergenic
NC_027748.1-7434216	7434200	AGTCCAGTAACAACCTGGAACCGTCGTGTAA	0	0	0	1	0	0	0	0	0	0.8	0	0	intergenic
NC_027748.1-7440763	7440747	CGGGGAGGCGTGCCCAGGGCCCTAACCGATA	19	0	33	11	0	11	17.27	0	31.09	8.8	0	10.21	intergenic
NC_027748.1-7440836	7440820	GGTTGGCCAACAACCTGGTTAAAAAAAAAAA	8	0	1	3	0	2	7.27	0	0.94	2.4	0	1.86	intergenic
NC_027748.1-7454442	7454426	CCTATGAGGATAACCTGGGAGGTGGCGGTCT	0	0	0	7	6	1	0	0	0	5.6	5.41	0.93	intergenic
NC_027748.1-7455644	7455628	TATCCGATCCGTCCCAGGCCCGGACAAGGTT	0	0	3	0	0	0	0	0	2.83	0	0	0	TSS1500
NC_027748.1-7456607	7456591	TGCAGGTTACCCACCTGGTGCATACCCTCCC	0	0	0	0	0	0	0	0	0	0	0	0	Exon
NC_027748.1-7468026	7468010	TCTGTATGGGAAACCAGGAGCCTACGGTGTG	0	0	0	0	0	0	0	0	0	0	0	0	Exon
NC_027748.1-7478084	7478068	AAAGCCTGCACAGCCTGGTATCAACTTGTAC	0	2	0	0	0	0	0	1.68	0	0	0	0	intergenic
NC_027748.1-7482252	7482236	TGTAGCGGCTAGGCCTGGGCATTTCGGATAT	0	7	4	0	2	2	0	5.87	3.77	0	1.8	1.86	intergenic
NC_027748.1-7491980	7491964	GACTCACTCGTGTCCTGGAAATGAATTAGCC	0	1	0	0	0	0	0	0.84	0	0	0	0	Exon
NC_027748.1-7520193	7520177	ATAATTCTCGGAACCTGGAATTATTCTCCGG	0	1	1	0	0	0	0	0.84	0.94	0	0	0	intergenic
NC_027748.1-7525697	7525681	TTGGTTCTTGGCGCCAGGAGCAATTTGCTTT	9	7	9	19	5	19	8.18	5.87	8.48	15.2	4.51	17.64	intergenic
NC_027748.1-7526611	7526595	GTGTGGAGCCTATCCAGGAATGAACTCCGCC	28	0	14	0	0	0	25.46	0	13.19	0	0	0	intergenic
NC_027748.1-7571338	7571322	TGACGTCGCTCCACCAGGTCGCTCCACTTCT	1	3	0	3	1	0	0.91	2.52	0	2.4	0.9	0	intergenic
NC_027748.1-7579073	7579057	TCTATCCTACCTGCCAGGAGTCAAAGGCAGC	1	1	0	0	0	0	0.91	0.84	0	0	0	0	Exon
NC_027748.1-7580218	7580202	GATTAAGGTTAGACCTGGGTTAGTGTTTTGC	0	0	0	0	0	2	0	0	0	0	0	1.86	Exon
NC_027748.1-7624348	7624332	TGGCCTTAATCTCCCTGGTACATATAGAATC	26	38	22	110	48	39	23.64	31.87	20.72	87.98	43.32	36.21	intergenic
NC_027748.1-7631614	7631598	ATGAACAAGTAAGCCAGGTTGGAGTTTTTTT	1	0	1	0	0	0	0.91	0	0.94	0	0	0	intergenic
NC_027748.1-7639158	7639142	CAGGTCTTCGGGTCCAGGTTAAAATGCCTAG	3	1	1	0	0	0	2.73	0.84	0.94	0	0	0	intergenic
NC_027748.1-7655202	7655186	GAGTTTATCTGCTCCTGGTGTGTAGGTTACT	13	0	11	0	0	0	11.82	0	10.36	0	0	0	intergenic
NC_027748.1-7656141	7656125	TGTTGCAAATTGCCCAGGATCACTCTTCTTC	0	2	0	0	0	0	0	1.68	0	0	0	0	intergenic
NC_027748.1-7658037	7658021	TCTTGATTTAGCTCCAGGATTTAAGAGATCA	0	0	5	0	0	0	0	0	4.71	0	0	0	intergenic
NC_027748.1-7686641	7686625	TGCTCGCAGACTTCCTGGTCAAACTTCCAAC	35	119	33	164	100	50	31.82	99.81	31.09	131.17	90.25	46.42	intergenic
NC_027748.1-7699733	7699717	AATGACACGAAAACCTGGTGGAAAATATAAA	0	2	0	0	0	0	0	1.68	0	0	0	0	intergenic
NC_027748.1-7702597	7702581	GCCATTGTTGTATCCTGGGACTCTATATTCG	25	0	25	0	0	0	22.73	0	23.55	0	0	0	intergenic
NC_027748.1-7714728	7714712	AGGCTTTCAAAGGCCAGGAACCTTGAGCATA	0	3	1	0	3	0	0	2.52	0.94	0	2.71	0	Exon
NC_027748.1-7727881	7727865	CGGCCGAATCAATCCAGGAAACAGGTTTCCA	2	0	0	0	0	0	1.82	0	0	0	0	0	Exon
NC_027748.1-7728854	7728838	CTCTTTTCGCATCCCAGGAGTTGATTTCTAG	1	0	0	0	2	0	0.91	0	0	0	1.8	0	Exon
NC_027748.1-7747137	7747121	TGCCGTTTCCTTTCCAGGAAGTGACATACCT	0	0	0	0	0	0	0	0	0	0	0	0	TSS1500
NC_027748.1-7749806	7749790	CTTATTATGTGTTCCAGGTGCTGTAATTGTA	0	0	1	0	0	0	0	0	0.94	0	0	0	Exon
NC_027748.1-7751202	7751186	AGTTTTTGTTAGCCCTGGGACGGATCCGGAT	0	0	0	2	0	1	0	0	0	1.6	0	0.93	intergenic
NC_027748.1-7761092	7761076	TCCTACTTGTGCTCCTGGTCATGTGCCTGCT	0	1	0	0	0	0	0	0.84	0	0	0	0	intergenic
NC_027748.1-7761875	7761859	AAGTTTTGTGTCTCCAGGGGTCAACCACTCA	0	0	0	4	0	0	0	0	0	3.2	0	0	intergenic
NC_027748.1-7766689	7766673	CAGAGCTTCTCCACCTGGGACAAGTTCCTCC	0	0	0	0	0	1	0	0	0	0	0	0.93	Exon
NC_027748.1-7767158	7767142	CAATACACATAGGCCTGGGCAAAATAACCGG	1	1	3	0	4	0	0.91	0.84	2.83	0	3.61	0	intergenic
NC_027748.1-7767801	7767785	ATACCCGAAATGCCCAGGCCTAAATACACAC	34	32	34	48	32	51	30.91	26.84	32.03	38.39	28.88	47.35	TSS1500
NC_027748.1-7774902	7774886	AAGAGAAGACCTCCCTGGAGATTTTTTTCCG	0	0	0	0	0	0	0	0	0	0	0	0	TSS1500
NC_027748.1-7786328	7786312	ATATTTTTAAGTTCCTGGTTCGGGTTTTCGG	0	0	0	7	2	7	0	0	0	5.6	1.8	6.5	intergenic
NC_027748.1-7813507	7813491	AGTTGATGCTAGGCCTGGGCATTTCGGATAT	0	6	2	0	4	3	0	5.03	1.88	0	3.61	2.79	intergenic
NC_027748.1-7814161	7814145	CCGGATATTTTGCCCAGGCCTAGTTGATGCC	0	1	0	0	0	1	0	0.84	0	0	0	0.93	intergenic
NC_027748.1-7819371	7819355	ACTGAAAAGTCGTCCAGGAAAAGTCAAATAT	0	0	0	2	3	0	0	0	0	1.6	2.71	0	intergenic
NC_027748.1-7820749	7820733	CCTTCCATCATGACCTGGTCAAAGAGAGACT	1	4	0	23	3	20	0.91	3.35	0	18.4	2.71	18.57	Exon
NC_027748.1-7820887	7820871	TTCTTGAAATGGTCCAGGAGGAGCTTGGCAT	0	1	0	0	2	5	0	0.84	0	0	1.8	4.64	Exon
NC_027748.1-7827689	7827673	TGATGAGTGGACACCAGGGGTCAAAAGATTC	49	0	20	1	0	0	44.55	0	18.84	0.8	0	0	intergenic
NC_027748.1-7828014	7827998	CTCTCTGCACATTCCTGGGATACACCTCTCC	56	0	26	0	0	0	50.91	0	24.49	0	0	0	intergenic
NC_027748.1-7865993	7865977	ATCATTTTTGTATCCTGGGGTTCCACCAATG	33	43	57	17	0	8	30	36.07	53.69	13.6	0	7.43	intergenic
NC_027748.1-7887690	7887674	CGTGGATCATTCCCCTGGGCCTGGTTAGGCA	0	1	0	0	0	0	0	0.84	0	0	0	0	intergenic
NC_027748.1-7893338	7893322	CATTCTTTCTAGGCCTGGGCATTTTAACCTG	0	2	2	0	3	5	0	1.68	1.88	0	2.71	4.64	TSS1500
NC_027748.1-7904211	7904195	AATCTACCTCATACCTGGGCATGTATATCAT	0	2	0	0	4	0	0	1.68	0	0	3.61	0	intergenic
NC_027748.1-7916162	7916146	CAACGTCCTTAGGCCTGGGACGGATCGGGTA	0	5	2	0	11	11	0	4.19	1.88	0	9.93	10.21	intergenic
NC_027748.1-7917157	7917141	GTGCAGGCCCAATCCAGGACATGATAAAGAC	2	5	1	7	2	4	1.82	4.19	0.94	5.6	1.8	3.71	intergenic
NC_027748.1-7931615	7931599	CATGGCAACGTTTCCTGGACGCAATCATCGT	0	0	1	0	0	2	0	0	0.94	0	0	1.86	intergenic
NC_027748.1-7945039	7945023	ATCGTGGGGTGCCCCTGGTTGCACCATATGA	0	0	2	1	0	0	0	0	1.88	0.8	0	0	intergenic
NC_027748.1-7945757	7945741	TGAATCCCGACGACCAGGAAAAAACCAGCTT	0	0	0	0	1	0	0	0	0	0	0.9	0	intergenic
NC_027748.1-7946095	7946079	AACTGCTTCATCTCCAGGTCAACCGACAGAT	11	17	19	1	16	4	10	14.26	17.9	0.8	14.44	3.71	intergenic
NC_027748.1-7947754	7947738	AATTATGATTCCTCCTGGTACTGACTGACTA	36	0	4	9	2	8	32.73	0	3.77	7.2	1.8	7.43	intergenic
NC_027748.1-7949504	7949488	GCCTCCAACTCGCCCTGGAGCTGTTGAATCG	0	0	0	0	66	85	0	0	0	0	59.56	78.91	intergenic
NC_027748.1-7974271	7974255	AATGGCTAGCACACCTGGAGTTAGCTGTACA	0	2	0	0	2	0	0	1.68	0	0	1.8	0	Exon
NC_027748.1-7974614	7974598	ATCAGCTGAGGGACCAGGTAAAACTTTATAA	1	0	0	0	0	0	0.91	0	0	0	0	0	intron
NC_027748.1-7978733	7978717	GGAAACAATCGATCCTGGAAACAAATATGAA	0	0	0	0	9	0	0	0	0	0	8.12	0	1stExon
NC_027748.1-7979952	7979936	AGTGAATCATCAACCTGGCACGCACGCCTTG	0	0	0	0	9	2	0	0	0	0	8.12	1.86	intergenic
NC_027748.1-8011499	8011483	ATCGGTCAAGGCGCCTGGTGCTGACAAGTTC	0	0	0	1	1	0	0	0	0	0.8	0.9	0	intergenic
NC_027748.1-8025337	8025321	CCAAACACCTTGACCAGGAGCCTCTCTTAGG	0	0	0	0	17	6	0	0	0	0	15.34	5.57	intron
NC_027748.1-8031933	8031917	ACATCGCTAGGATCCAGGTCGACCTGCTCGA	3	9	6	1	2	0	2.73	7.55	5.65	0.8	1.8	0	intron
NC_027748.1-8032025	8032009	GGGAGACTTCTCACCAGGGTTTTCACCCGAA	0	0	0	0	1	0	0	0	0	0	0.9	0	intron
NC_027748.1-8034987	8034971	TCACCTCAAAGATCCTGGTCAAGTTTGAAGC	0	0	0	0	11	0	0	0	0	0	9.93	0	intron
NC_027748.1-8041135	8041119	GAGAAGGCTCATCCCAGGAAGACTAACACTA	0	8	1	0	0	0	0	6.71	0.94	0	0	0	intergenic
NC_027748.1-8044285	8044269	TTTACCCTATCTACCAGGAGGGTCGAAGGTG	0	1	0	0	0	0	0	0.84	0	0	0	0	intergenic
NC_027748.1-8050739	8050723	ATGTTGCTGAACTCCAGGAAATGAGTGGGTC	0	0	1	0	0	0	0	0	0.94	0	0	0	Exon
NC_027748.1-8051443	8051427	CGGATTTCCTTCACCTGGGGATTATCAGGGG	0	0	0	4	0	0	0	0	0	3.2	0	0	Exon
NC_027748.1-8061570	8061554	TCATTACTATAGACCTGGTATTTAGGATATT	0	1	1	0	0	0	0	0.84	0.94	0	0	0	TSS1500
NC_027748.1-8075257	8075241	TCTTGTCCGTGTCCCTGGGATAGGATTAGTC	0	0	0	0	1	0	0	0	0	0	0.9	0	Exon
NC_027748.1-8085871	8085855	AGCGTCGCGCTGGCCAGGTCGCTCCGGGATG	11	10	36	0	9	16	10	8.39	33.91	0	8.12	14.85	intergenic
NC_027748.1-8094219	8094203	CAAGTAGTGTATTCCTGGGGTAAGACATCAA	0	2	1	0	0	0	0	1.68	0.94	0	0	0	intergenic
NC_027748.1-8110949	8110933	CTTCCGACTAATGCCAGGGATAGACCAATCA	1	12	3	0	5	0	0.91	10.06	2.83	0	4.51	0	TSS1500
NC_027748.1-8111068	8111052	CAAGAGATTGCCGCCAGGTACCGCAGCTTGG	0	3	0	0	0	0	0	2.52	0	0	0	0	TSS1500
NC_027748.1-8120651	8120635	CCCCTTGGGTTTTCCTGGTAAAAATTTAATG	4	7	2	0	2	0	3.64	5.87	1.88	0	1.8	0	intergenic
NC_027748.1-8138743	8138727	ATTCTGCTCTTGTCCAGGTCCACCATATCCC	0	0	4	0	0	0	0	0	3.77	0	0	0	Exon
NC_027748.1-8138942	8138926	GGCACGGGAGATCCCTGGCCTTGATTGTAAC	0	0	1	2	0	0	0	0	0.94	1.6	0	0	Exon
NC_027748.1-8139037	8139021	AGGAGGAGCTTGTCCTGGAGGACCATAGCTC	0	3	0	0	1	0	0	2.52	0	0	0.9	0	Exon
NC_027748.1-8171679	8171663	ATATATACATAGGCCTGGACACATATCAAAT	1	11	8	0	2	1	0.91	9.23	7.54	0	1.8	0.93	TSS1500
NC_027748.1-8185253	8185237	AATCAACTCAAAGCCTGGACCAAAGAGACTC	0	0	0	0	0	0	0	0	0	0	0	0	intergenic
NC_027748.1-8185891	8185875	CCTTGCGCGACTTCCTGGCTACCTCAGGAAT	0	5	1	74	38	38	0	4.19	0.94	59.19	34.29	35.28	intergenic
NC_027748.1-8202439	8202423	ATTAGAAAATTTACCTGGCTTATTTTCCTTA	0	0	0	0	0	0	0	0	0	0	0	0	TSS1500
NC_027748.1-8216790	8216774	AGCTTTTAAGTTACCAGGAAGCTGTCTCAAG	15	4	20	16	10	24	13.64	3.35	18.84	12.8	9.02	22.28	intron
NC_027748.1-8234785	8234769	GATTTATTGAATCCCTGGTATTAATTAACAT	0	0	0	0	2	0	0	0	0	0	1.8	0	intergenic
NC_027748.1-8245641	8245625	GCCGGGAAATCACCCAGGGCCTTTGCCAGAA	5	24	1	10	4	1	4.55	20.13	0.94	8	3.61	0.93	intergenic
NC_027748.1-8257202	8257186	CGGCTACATTGCTCCAGGTACATTGTAGAAT	0	0	1	0	2	0	0	0	0.94	0	1.8	0	intron
NC_027748.1-8269907	8269891	CTAGGTAAGAAACCCTGGATTGGATTTAGGT	0	0	0	0	0	0	0	0	0	0	0	0	TSS200
NC_027748.1-8276976	8276960	CCGATATGTTTGTCCTGGTGATCTCACTCCA	0	3	7	0	1	0	0	2.52	6.59	0	0.9	0	Exon
NC_027748.1-8277242	8277226	AGCAATGCAATCTCCAGGCATATCATGGACA	0	0	0	3	0	0	0	0	0	2.4	0	0	Exon
NC_027748.1-8281455	8281439	AATCTAGCAAATCCCAGGTTTCTAGTGGATA	13	13	16	7	30	4	11.82	10.9	15.07	5.6	27.07	3.71	intergenic
NC_027748.1-8307132	8307116	GGTCGGAGTGGATCCTGGCAATGCAAAGCAA	13	16	12	59	7	33	11.82	13.42	11.3	47.19	6.32	30.64	intergenic
NC_027748.1-8326549	8326533	ATTGATGTTAAGTCCTGGGGTCTATTTAGCT	5	0	0	12	5	6	4.55	0	0	9.6	4.51	5.57	TSS1500
NC_027748.1-8326794	8326778	TTTTCTTAATATCCCAGGCCCATATTTAAAT	2	0	2	1	0	0	1.82	0	1.88	0.8	0	0	TSS200
NC_027748.1-8327141	8327125	AGTTCTCATTGCCCCAGGTTCCTTTCTTCTA	1	1	0	0	2	0	0.91	0.84	0	0	1.8	0	intron
NC_027748.1-8327342	8327326	TGGAGGAAACAAACCTGGAGAACTATTAACA	4	5	7	1	5	0	3.64	4.19	6.59	0.8	4.51	0	Exon
NC_027748.1-8328970	8328954	ACTGTTTGATCGACCAGGAATGAGTGACGGC	15	18	12	17	14	0	13.64	15.1	11.3	13.6	12.63	0	intron
NC_027748.1-8329260	8329244	TCATCTCGCATGGCCTGGGCCACGGTTTTGG	5	25	6	0	3	4	4.55	20.97	5.65	0	2.71	3.71	intron
NC_027748.1-8330217	8330201	ATCCCATTAGTGGCCAGGAAGGATCGCAGAG	43	42	35	38	21	55	39.09	35.23	32.97	30.39	18.95	51.06	intron
NC_027748.1-8331098	8331082	CCATGCGGTTGAACCTGGTGAGAACGATCGA	10	15	4	29	16	11	9.09	12.58	3.77	23.19	14.44	10.21	intron
NC_027748.1-8332481	8332465	GAAAGGGGATGATCCTGGAAAGTTCAGGCAA	2	0	0	1	0	0	1.82	0	0	0.8	0	0	Exon
NC_027748.1-8361869	8361853	GTAAATGGTTTTACCTGGTCTATAGCAGCAA	0	1	0	0	0	0	0	0.84	0	0	0	0	Exon
NC_027748.1-8366009	8365993	AGGCCCAGCAAGCCCAGGCTGAGCTTGAACG	0	2	0	0	1	0	0	1.68	0	0	0.9	0	1stExon
NC_027748.1-8370287	8370271	TCGACATGTTTCACCAGGACCCGGTGATTCG	2	0	1	0	0	0	1.82	0	0.94	0	0	0	1stExon
NC_027748.1-8372046	8372030	GTTGACCTTGAACCCTGGTGCAACTTCTTCA	1	1	0	2	2	0	0.91	0.84	0	1.6	1.8	0	Exon
NC_027748.1-8374864	8374848	CTCTGCGTAATCTCCAGGTCGTCGAGGCAAG	0	0	1	0	0	1	0	0	0.94	0	0	0.93	Exon
NC_027748.1-8375713	8375697	TACTTTAGAGGATCCAGGGTGCTCTCTCCAA	0	0	0	0	1	0	0	0	0	0	0.9	0	Exon
NC_027748.1-8379252	8379236	ACCAGAGAAGGTACCAGGACCAGACGGCATG	0	0	0	1	24	30	0	0	0	0.8	21.66	27.85	intergenic
NC_027748.1-8379540	8379524	GTCGGCATTTGTGCCAGGAAGGTTAATTTCT	0	0	0	1	0	1	0	0	0	0.8	0	0.93	intergenic
NC_027748.1-8381541	8381525	TCTCCCATCAATTCCAGGGAGATGGTGCTTT	7	8	2	1	11	2	6.36	6.71	1.88	0.8	9.93	1.86	intergenic
NC_027748.1-8383157	8383141	TGGTCGTTAGGTCCCTGGTCACCTACAACTC	0	0	0	0	3	0	0	0	0	0	2.71	0	TSS1500
NC_027748.1-8388290	8388274	GATCCAGCTATGACCTGGAGTCTTATACACT	0	0	0	0	1	0	0	0	0	0	0.9	0	Exon
NC_027748.1-8392139	8392123	GATGATGACACACCCTGGAAGAAACGCGACA	10	3	2	8	7	6	9.09	2.52	1.88	6.4	6.32	5.57	intergenic
NC_027748.1-8392927	8392911	GACACTAGGCGATCCAGGGGCTGCGAACTGG	52	52	43	53	42	43	47.28	43.61	40.5	42.39	37.9	39.92	intergenic
NC_027748.1-8404654	8404638	GTTGGTAAGACTGCCAGGAAATAAACGCAAA	0	0	0	0	2	0	0	0	0	0	1.8	0	TSS1500
NC_027748.1-8413062	8413046	TTCCAATTTTTTCCCTGGTTCATTATGGTTT	0	0	0	0	8	3	0	0	0	0	7.22	2.79	Exon
NC_027748.1-8425246	8425230	GGTACTCAGACTGCCAGGGAACATATGCTCA	0	2	0	1	1	0	0	1.68	0	0.8	0.9	0	intron
NC_027748.1-8437261	8437245	GATTGTTTCTCTCCCAGGGTGTCCACCTAGG	188	145	108	166	164	53	170.92	121.62	101.73	132.77	148.01	49.2	intergenic
NC_027748.1-8444303	8444287	CTTGACCATGAGGCCAGGGATTGCCTCAAGG	3	0	12	0	6	4	2.73	0	11.3	0	5.41	3.71	intergenic
NC_027748.1-8447111	8447095	CTGCGATCGTCGCCCTGGCTGGAAGCTGCAA	0	0	0	0	2	0	0	0	0	0	1.8	0	intergenic
NC_027748.1-8447396	8447380	AACACGCCTTGTTCCAGGTAACCAAATCTCG	0	0	0	33	53	22	0	0	0	26.39	47.83	20.42	intergenic
NC_027748.1-8451136	8451120	CGGGAGGACTTTACCTGGGCTGGTGACAAGG	0	0	0	0	14	3	0	0	0	0	12.63	2.79	intergenic
NC_027748.1-8451203	8451187	CAGTTCCCCTCTGCCTGGCGTCAAACCCGGG	0	0	0	0	7	5	0	0	0	0	6.32	4.64	intergenic
NC_027748.1-8456090	8456074	GATACCCCAATTGCCTGGCCAGTGGTTCGAA	0	0	0	0	0	0	0	0	0	0	0	0	intron
NC_027748.1-8459709	8459693	GAAAAAAAAAATCCCAGGTTAGAATATGAGA	0	3	0	0	0	0	0	2.52	0	0	0	0	intergenic
NC_027748.1-8468206	8468190	GTTGCACCTCTCACCTGGAGATTAGATGCAT	0	0	0	0	16	10	0	0	0	0	14.44	9.28	intergenic
NC_027748.1-8475891	8475875	TTGAGAAGCAAACCCTGGTTCTACTTCACCA	0	0	0	0	0	1	0	0	0	0	0	0.93	Exon
NC_027748.1-8476319	8476303	CAAGGTCATACAGCCTGGAGTCGAACTCGAG	0	0	1	0	0	0	0	0	0.94	0	0	0	Exon
NC_027748.1-8484453	8484437	GCCTCATTAAAAACCTGGTCATGGAAAAACC	0	0	0	29	23	12	0	0	0	23.19	20.76	11.14	TSS1500
NC_027748.1-8491645	8491629	CAACCATATCGTCCCAGGCTTGTTCCACAGT	0	0	0	0	0	0	0	0	0	0	0	0	Exon
NC_027748.1-8501479	8501463	CGGGTCTTCGGGTCCAGGTTAAAATGCCGAG	0	0	0	0	0	1	0	0	0	0	0	0.93	intergenic
NC_027748.1-8524872	8524856	GGAATCTCAGAATCCAGGATTTTAAAGTCAG	0	0	0	7	9	1	0	0	0	5.6	8.12	0.93	intergenic
NC_027748.1-8532440	8532424	CACAACTTGACTTCCAGGATCTTTTGACTTG	45	117	101	61	135	160	40.91	98.13	95.14	48.79	121.83	148.54	intergenic
NC_027748.1-8535747	8535731	ACGACCTTCGAAACCTGGAGCTCTATATTGA	0	0	0	0	0	1	0	0	0	0	0	0.93	intergenic
NC_027748.1-8546773	8546757	TCGATGAGTCCTTCCTGGAGATGAAAAGGAT	0	0	0	33	33	20	0	0	0	26.39	29.78	18.57	Exon
NC_027748.1-8553470	8553454	GGTTTCTGAGAGACCTGGTATCAAGACCATT	0	0	0	99	74	67	0	0	0	79.18	66.78	62.2	TSS1500
NC_027748.1-8558206	8558190	GGATAGGATAATGCCAGGTTGACCCAAAAAC	0	0	0	5	5	1	0	0	0	4	4.51	0.93	Exon
NC_027748.1-8558768	8558752	AGCGGCCTAAACGCCAGGCCACAAAGCTGCT	0	0	0	8	4	13	0	0	0	6.4	3.61	12.07	Exon
NC_027748.1-8578686	8578670	AAGCAGAGGATATCCAGGCACTGATCACATG	0	0	0	0	0	1	0	0	0	0	0	0.93	1stExon
NC_027748.1-8585910	8585894	ATAACATCATCTACCAGGAATAGTTGGTACA	1	5	0	0	0	0	0.91	4.19	0	0	0	0	intergenic
NC_027748.1-8586719	8586703	GAGTGGATGGGATCCAGGGGTCATTCCATAC	12	38	15	8	10	10	10.91	31.87	14.13	6.4	9.02	9.28	intergenic
NC_027748.1-8589419	8589403	ACTAACCGAGTATCCTGGCCCCACCGAGGTG	3	17	14	19	15	23	2.73	14.26	13.19	15.2	13.54	21.35	intergenic
NC_027748.1-8595256	8595240	CCTGCCACGTCACCCTGGAGAGAAGGGCATT	28	54	17	46	46	63	25.46	45.29	16.01	36.79	41.51	58.49	intergenic
NC_027748.1-8606491	8606475	CCACAAATGGAGACCTGGTACATCGAAGCCA	0	4	0	0	0	0	0	3.35	0	0	0	0	TSS1500
NC_027748.1-8617099	8617083	GAGACGTAAGTCACCTGGAGAAGATGGGAAG	1	0	0	0	0	0	0.91	0	0	0	0	0	1stExon
NC_027748.1-8635207	8635191	ACACAAGCAGCATCCAGGTTCACAAGCTCGT	29	40	30	23	64	56	26.37	33.55	28.26	18.4	57.76	51.99	intergenic
NC_027748.1-8635457	8635441	TTTGGTACTCTTCCCTGGACCAACGCCCTGT	0	4	2	0	1	0	0	3.35	1.88	0	0.9	0	intergenic
NC_027748.1-8655959	8655943	CTAGAAATGTTATCCTGGCACTGCCCACCGT	0	0	0	0	1	0	0	0	0	0	0.9	0	TSS200
NC_027748.1-8657266	8657250	CCCTTTTCCATTTCCAGGAGCAATTTTCTGG	0	0	0	0	0	0	0	0	0	0	0	0	Exon
NC_027748.1-8658462	8658446	TCTCATGCAGCTTCCAGGTGAAAAGATAGTT	0	0	0	0	1	0	0	0	0	0	0.9	0	Exon
NC_027748.1-8662695	8662679	TGGTGTCTCAAAGCCTGGACCTGATGCTAGT	0	1	1	0	2	0	0	0.84	0.94	0	1.8	0	Exon
NC_027748.1-8666805	8666789	ACTTGGATTGGAACCTGGTGCTTCAGACTCA	0	1	0	0	0	0	0	0.84	0	0	0	0	TSS1500
NC_027748.1-8672712	8672696	TTGTACTCTACCTCCTGGTGGTTTAGTTCAT	0	5	1	0	0	0	0	4.19	0.94	0	0	0	intergenic
NC_027748.1-8682882	8682866	GAACTGAATTCATCCAGGTCCAGAATGACTC	29	50	42	97	44	66	26.37	41.94	39.56	77.58	39.71	61.27	intergenic
NC_027748.1-8721509	8721493	CTAGGCATTTTAACCTGGACCCGAAGACCCG	11	10	14	7	5	18	10	8.39	13.19	5.6	4.51	16.71	intergenic
NC_027748.1-8726535	8726519	TCTTCTGAAGAAACCAGGCTGTGATGGCTTT	0	1	0	0	0	0	0	0.84	0	0	0	0	Exon
NC_027748.1-8734855	8734839	CTGATCTCAATAACCTGGCCTTAGATCAACC	0	0	0	0	0	0	0	0	0	0	0	0	intron
NC_027748.1-8736845	8736829	CATGTGTCAACCTCCTGGGTTCTCTGATCCA	0	0	0	0	0	0	0	0	0	0	0	0	intron
NC_027748.1-8737611	8737595	AGTCATCCTATCTCCTGGACGTCCAAGAAAC	0	0	0	0	0	0	0	0	0	0	0	0	intron
NC_027748.1-8738397	8738381	GGTAAAGCAACCCCCTGGAGATTCCTATGAT	0	0	0	0	0	0	0	0	0	0	0	0	Exon
NC_027748.1-8740294	8740278	TTACTGTTGATAGCCTGGATTAATTGTATCG	36	35	9	17	36	16	32.73	29.36	8.48	13.6	32.49	14.85	TSS1500
NC_027748.1-8747074	8747058	TGAATTAGTTATGCCTGGATCCCAAATTCGC	0	1	0	0	2	0	0	0.84	0	0	1.8	0	intergenic
NC_027748.1-8748093	8748077	TGGGTGTTATATCCCAGGAGTCCCCAGAGCA	29	46	39	10	50	20	26.37	38.58	36.74	8	45.12	18.57	intergenic
NC_027748.1-8748658	8748642	TACCCAAGAAAATCCTGGACCCTGAGAAGAA	3	8	13	5	20	7	2.73	6.71	12.25	4	18.05	6.5	intergenic
NC_027748.1-8751356	8751340	CAAGCTTCGTGTTCCAGGCTTATGGAACTTG	8	31	9	21	33	39	7.27	26	8.48	16.8	29.78	36.21	intergenic
NC_027748.1-8753513	8753497	GCTGTGTTTAGCTCCTGGTCGTCTTGTTCCT	20	24	14	30	22	21	18.18	20.13	13.19	23.99	19.85	19.5	intergenic
NC_027748.1-8754177	8754161	TTCATCGTATGTTCCTGGTTTAATTGATTCC	12	9	8	0	6	1	10.91	7.55	7.54	0	5.41	0.93	TSS1500
NC_027748.1-8754360	8754344	TCAATGAATCAAACCTGGAGCTATGATACCA	0	0	0	0	0	0	0	0	0	0	0	0	TSS1500
NC_027748.1-8760527	8760511	GTGTTTGGGCTTACCAGGAGAATATCAGAGA	1	0	0	0	0	0	0.91	0	0	0	0	0	TSS1500
NC_027748.1-8762502	8762486	ACATTAATGACAACCAGGAATACCAATCAGA	0	0	0	0	1	0	0	0	0	0	0.9	0	TSS1500
NC_027748.1-8762830	8762814	GAGCCAACATGGTCCAGGACTGGCCCTGTCT	14	1	22	1	14	16	12.73	0.84	20.72	0.8	12.63	14.85	intron
NC_027748.1-8767517	8767501	ATCAAATCGAAGCCCTGGCCAAGACAAATCA	10	1	2	0	12	1	9.09	0.84	1.88	0	10.83	0.93	intergenic
NC_027748.1-8781427	8781411	CTAGCAGTTTCCTCCAGGCCCATGAGTCAGT	5	10	8	2	13	15	4.55	8.39	7.54	1.6	11.73	13.93	intergenic
NC_027748.1-8781568	8781552	ACAACACCCTGTTCCAGGACGAGAAGCTACG	3	11	1	0	4	1	2.73	9.23	0.94	0	3.61	0.93	intergenic
NC_027748.1-8782018	8782002	TATGGAGGCCCGACCAGGAGGCAAAGTCGTC	2	7	4	1	2	1	1.82	5.87	3.77	0.8	1.8	0.93	intergenic
NC_027748.1-8782479	8782463	ACGAGATCAGTTGCCAGGAGTACATTTTCTG	10	4	2	6	12	7	9.09	3.35	1.88	4.8	10.83	6.5	intergenic
NC_027748.1-8782668	8782652	TTAGGTATTAAAACCAGGTTCGCTGAGTTCC	2	1	1	0	2	0	1.82	0.84	0.94	0	1.8	0	intergenic
NC_027748.1-8782756	8782740	AACCAATAACCGACCAGGTTGCCGTGTAAAA	0	2	0	0	0	0	0	1.68	0	0	0	0	intergenic
NC_027748.1-8783808	8783792	TCATGAGCTGTAGCCAGGGTTACGAGTTCGG	0	27	3	0	5	1	0	22.65	2.83	0	4.51	0.93	intergenic
NC_027748.1-8786041	8786025	GAGGTAGCGGAACCCTGGCTGAGGATCCGAC	3	37	24	5	22	15	2.73	31.03	22.61	4	19.85	13.93	intergenic
NC_027748.1-8786100	8786084	CGGAGGCACTGTACCTGGATATCGCCTTTGC	4	20	11	4	13	3	3.64	16.77	10.36	3.2	11.73	2.79	intergenic
NC_027748.1-8816248	8816232	GATGGCTAGGTTCCCAGGGCTGCTTCAAACT	0	0	0	0	2	1	0	0	0	0	1.8	0.93	Exon
NC_027748.1-8819255	8819239	TTGCTTTTCTCTTCCAGGACAAAACGGGCAT	0	0	0	0	0	0	0	0	0	0	0	0	Exon
NC_027748.1-8822116	8822100	GGGGGAGACGTGTCCAGGGCCCGTAAGAAGG	0	31	30	0	0	0	0	26	28.26	0	0	0	TSS1500
NC_027748.1-8842755	8842739	GTTATCTGTTCTTCCAGGCAAACGTGCCGCA	0	0	0	0	2	0	0	0	0	0	1.8	0	Exon
NC_027748.1-8858691	8858675	ATTGGTACATATGCCTGGCATGATGTGAGGA	0	0	0	0	1	0	0	0	0	0	0.9	0	intergenic
NC_027748.1-8874559	8874543	ATTCTCCTCCACCCCAGGAATGTTAAATGTA	0	1	0	0	0	0	0	0.84	0	0	0	0	intergenic
NC_027748.1-8875568	8875552	TTGAATCAGAGCTCCAGGTTTCGAAGGTCGT	0	0	0	3	0	0	0	0	0	2.4	0	0	intergenic
NC_027748.1-8886342	8886326	TAAGGACATTGTTCCTGGTCATGGCTCCAAC	7	5	8	2	0	2	6.36	4.19	7.54	1.6	0	1.86	1stExon
NC_027748.1-8886723	8886707	ATGCTCTCCTCCGCCTGGTGGTCTGATTTTT	2	5	0	6	1	5	1.82	4.19	0	4.8	0.9	4.64	Exon
NC_027748.1-8886993	8886977	CTTATATTCTATCCCTGGAATAAGTCACATA	1	0	3	0	3	1	0.91	0	2.83	0	2.71	0.93	Exon
NC_027748.1-8887048	8887032	GCAACTTATAAACCCAGGTTAGATCCTATTC	6	3	6	0	6	0	5.45	2.52	5.65	0	5.41	0	Exon
NC_027748.1-8908894	8908878	AGCTCCGAAGATGCCTGGAGTTGTAGCTGGT	0	0	0	1	4	0	0	0	0	0.8	3.61	0	TSS1500
NC_027748.1-8912941	8912925	CCTCCTCCAAACGCCTGGCTTTTGATGTGTT	0	0	1	0	1	0	0	0	0.94	0	0.9	0	TSS1500
NC_027748.1-8915205	8915189	TTTCTGAGAAATTCCAGGACTTGTCGATCGA	0	0	0	0	0	0	0	0	0	0	0	0	Exon
NC_027748.1-8921759	8921743	TTCTGAATAGCTTCCTGGATTTGCTCTACCT	0	0	0	0	0	0	0	0	0	0	0	0	TSS1500
NC_027748.1-8922296	8922280	TAAGAGAGAGATACCTGGAAGAAAGTCATGG	0	0	0	1	0	0	0	0	0	0.8	0	0	TSS1500
NC_027748.1-8929497	8929481	TCTGGCTGATCTTCCTGGTCCGGACTCGTCT	0	0	2	0	0	0	0	0	1.88	0	0	0	TSS200
NC_027748.1-8930701	8930685	CCCTAATATTCTCCCAGGCACGAACTCCAAG	26	26	32	24	26	38	23.64	21.81	30.14	19.2	23.46	35.28	TSS1500
NC_027748.1-8944353	8944337	ATCTGCAGAAAAACCTGGACAGCTTAAACTT	1	0	0	0	0	0	0.91	0	0	0	0	0	Exon
NC_027748.1-8946141	8946125	AAGCACAAGTCCTCCAGGAACCCCCAGAGAA	4	5	1	7	4	2	3.64	4.19	0.94	5.6	3.61	1.86	TSS1500
NC_027748.1-8948434	8948418	CAGGAACGCTACCCCAGGGACTACTTTAGGA	0	0	0	0	1	1	0	0	0	0	0.9	0.93	Exon
NC_027748.1-8960014	8959998	ATACGGAGTTGTACCTGGAATGTTTCCCGAG	11	19	22	12	5	5	10	15.94	20.72	9.6	4.51	4.64	intron
NC_027748.1-8960473	8960457	CAGACAGATGAGCCCAGGGAAACTTGTCTTC	9	26	18	18	42	18	8.18	21.81	16.96	14.4	37.9	16.71	intron
NC_027748.1-8963866	8963850	TATAAATGTTTATCCTGGTTGTCATATTGGG	0	4	0	0	0	1	0	3.35	0	0	0	0.93	intergenic
NC_027748.1-8983193	8983177	TCTGTCTTGACATCCAGGTTTGTCTAAAATT	9	16	12	20	18	5	8.18	13.42	11.3	16	16.24	4.64	TSS1500
NC_027748.1-8987147	8987131	AGTTTATGTTCTTCCAGGCACTCTGGGAGCT	0	0	0	1	0	0	0	0	0	0.8	0	0	intron
NC_027748.1-8991845	8991829	GTGGAGACTACCCCCAGGATTGATCCAGTCA	54	24	48	67	59	33	49.09	20.13	45.21	53.59	53.25	30.64	intron
NC_027748.1-8992361	8992345	GGCAGTGGAAAGTCCTGGAAGGGAAGATCAA	26	13	13	22	4	10	23.64	10.9	12.25	17.6	3.61	9.28	intron
NC_027748.1-8992768	8992752	AGTAAGATACATGCCAGGTATGAGCAGAAAC	29	19	27	7	9	5	26.37	15.94	25.43	5.6	8.12	4.64	intron
NC_027748.1-8994614	8994598	AGGCTTTATCAAACCAGGAGATGAAAATAAA	0	1	0	0	5	0	0	0.84	0	0	4.51	0	intron
NC_027748.1-8994841	8994825	ATAAGAAAACAATCCAGGAACTGAAGGACAG	0	2	0	0	0	0	0	1.68	0	0	0	0	intron
NC_027748.1-8995712	8995696	AACTAAAACCGTACCTGGTCCGAAGTTCCAG	0	1	1	3	2	1	0	0.84	0.94	2.4	1.8	0.93	intron
NC_027748.1-8995891	8995875	AGAAAGGGAGTTACCTGGAGAAAAAAAAGGT	0	0	4	0	0	1	0	0	3.77	0	0	0.93	intron
NC_027748.1-8995934	8995918	ACACACACGCACTCCAGGTGGAGCAATTTGC	45	20	65	25	42	48	40.91	16.77	61.23	19.99	37.9	44.56	intron
NC_027748.1-8999915	8999899	TTTGTTGAGGTTCCCAGGGATCCAACCAGGC	2	1	0	0	0	0	1.82	0.84	0	0	0	0	Exon
NC_027748.1-9014584	9014568	TATGTAAACCAAACCTGGTGATCTGCATCCA	17	56	31	4	25	0	15.46	46.97	29.2	3.2	22.56	0	intergenic
NC_027748.1-9025613	9025597	CTGAGCATTTTAACCTGGACCCAAAAATCCG	0	1	0	3	0	0	0	0.84	0	2.4	0	0	intergenic
NC_027748.1-9026084	9026068	TACCCAAACCCGACCTGGACATGGACCCGAA	0	6	0	16	3	0	0	5.03	0	12.8	2.71	0	intergenic
NC_027748.1-9026265	9026249	AAGACCTGAACGCCCAGGCCTACCTTTCACA	1	2	1	1	0	0	0.91	1.68	0.94	0.8	0	0	intergenic
NC_027748.1-9027618	9027602	TTATATTTAGACTCCAGGAAAAAAAGGAGAT	0	0	0	1	0	0	0	0	0	0.8	0	0	intergenic
NC_027748.1-9029305	9029289	TTTTTGATGTAACCCTGGAGACAACCACATA	2	8	18	0	19	3	1.82	6.71	16.96	0	17.15	2.79	1stExon
NC_027748.1-9030397	9030381	AGCTTGATCACTACCTGGAATGAGTGTGCAA	9	16	24	10	21	11	8.18	13.42	22.61	8	18.95	10.21	Exon
NC_027748.1-9032523	9032507	GTGGCTGAAGATACCTGGTGGTTTCAGGCCA	33	104	63	132	91	157	30	87.23	59.34	105.57	82.13	145.76	Exon
NC_027748.1-9033327	9033311	ATTTCTTGTATTTCCTGGTTAACAAATACGA	0	14	2	14	16	10	0	11.74	1.88	11.2	14.44	9.28	intron
NC_027748.1-9043507	9043491	ATGCGCTTGCAACCCAGGCCAAAAAAAGAGG	0	0	0	0	0	0	0	0	0	0	0	0	intergenic
NC_027748.1-9052228	9052212	CAGAGATAACCGCCCAGGCGTCCTCCTGGGT	0	0	0	0	3	0	0	0	0	0	2.71	0	TSS1500
NC_027748.1-9064300	9064284	AGAGCGGGACTAGCCTGGATTACCAGAGAAG	0	8	2	4	20	19	0	6.71	1.88	3.2	18.05	17.64	TSS1500
NC_027748.1-9065539	9065523	ATTAATTCGCTGGCCAGGGGGTTATTCTCTG	0	0	0	1	3	1	0	0	0	0.8	2.71	0.93	intergenic
NC_027748.1-9066298	9066282	GTTAGAGCCATCTCCAGGGTCGATTTGGACC	0	0	0	0	0	1	0	0	0	0	0	0.93	intergenic
NC_027748.1-9066360	9066344	TCTTTTTAAAGAGCCAGGTATGGTTTTGTCT	3	0	0	2	0	0	2.73	0	0	1.6	0	0	intergenic
NC_027748.1-9076549	9076533	ATGATCCTTGTTCCCTGGTCTCGTAGTATTA	0	0	0	1	0	0	0	0	0	0.8	0	0	intergenic
NC_027748.1-9077248	9077232	AGATATAACAGCTCCTGGATTATCATTAGAT	23	36	32	6	28	7	20.91	30.19	30.14	4.8	25.27	6.5	intergenic
NC_027748.1-9079811	9079795	TTGTAAGTTATTACCTGGTCAGCCAATGAAC	0	1	0	0	0	1	0	0.84	0	0	0	0.93	intergenic
NC_027748.1-9080438	9080422	CTCTTTTGTTCACCCTGGAAATATTTGAAAA	0	4	0	0	0	0	0	3.35	0	0	0	0	intergenic
NC_027748.1-9081992	9081976	CGCTTGCTTAATCCCTGGCATCAAGAGAAGA	0	20	12	44	4	41	0	16.77	11.3	35.19	3.61	38.06	TSS1500
NC_027748.1-9083404	9083388	AAATTCTAAGCAGCCAGGACACCGAAAAGAT	15	0	2	0	0	0	13.64	0	1.88	0	0	0	1stExon
NC_027748.1-9097319	9097303	CCGCCAAGCAGAGCCAGGCCAGTGAATAACG	0	7	3	8	6	20	0	5.87	2.83	6.4	5.41	18.57	TSS1500
NC_027748.1-9099406	9099390	AAGGGTAGAGGTGCCAGGTTCGAATCTCAGC	2	11	7	2	1	2	1.82	9.23	6.59	1.6	0.9	1.86	intergenic
NC_027748.1-9101353	9101337	ATAACTTTGACTACCAGGTTATCAAAATGGA	3	1	1	0	0	1	2.73	0.84	0.94	0	0	0.93	intergenic
NC_027748.1-9101749	9101733	GAGAGAGGCTAATCCAGGTACACACTCATCT	0	5	3	1	0	0	0	4.19	2.83	0.8	0	0	intergenic
NC_027748.1-9107061	9107045	ACCTCACTCTTTCCCTGGTGGTTCTCCCTTC	0	11	11	3	11	9	0	9.23	10.36	2.4	9.93	8.36	intergenic
NC_027748.1-9118724	9118708	CTCATTTGAATGCCCAGGAGAGGGTCTATCT	1	13	9	1	1	2	0.91	10.9	8.48	0.8	0.9	1.86	intergenic
NC_027748.1-9132786	9132770	CTTCTTCTGCTTACCAGGTTCTTAAACCTAG	5	2	5	1	3	3	4.55	1.68	4.71	0.8	2.71	2.79	intron
NC_027748.1-9133165	9133149	CATTAAAACCCTACCAGGAAAACCCAGTAGG	0	1	2	2	0	1	0	0.84	1.88	1.6	0	0.93	intron
NC_027748.1-9133298	9133282	GCTTCCTGAACGTCCAGGTAGGAAGTGACTT	0	24	8	7	19	11	0	20.13	7.54	5.6	17.15	10.21	intron
NC_027748.1-9133994	9133978	AACGGGTCAGTGTCCAGGCCGAGGCACCTCA	0	71	31	21	18	16	0	59.55	29.2	16.8	16.24	14.85	intron
NC_027748.1-9134609	9134593	CTCATAATCTATTCCTGGCCTCTGTGAGAAT	41	104	76	268	181	245	37.27	87.23	71.59	214.35	163.35	227.45	intron
NC_027748.1-9136116	9136100	CTTCATGGTCGAACCAGGATGACCAAGCCGG	0	25	13	26	18	31	0	20.97	12.25	20.79	16.24	28.78	intron
NC_027748.1-9137089	9137073	CTATCACTCTGAACCTGGTTCGACTCTTTCT	0	1	0	0	0	0	0	0.84	0	0	0	0	intron
NC_027748.1-9154751	9154735	TGGATTGTTGTTGCCAGGTCCAACTGGTGAG	0	0	0	0	0	1	0	0	0	0	0	0.93	Exon
NC_027748.1-9161982	9161966	TGAAACAACGATGCCAGGAAAAAAGAAGCTG	2	0	0	0	0	0	1.82	0	0	0	0	0	Exon
NC_027748.1-9162086	9162070	ACGTCAAGATGGTCCAGGACGTCGACGCTTT	105	92	160	0	59	54	95.46	77.16	150.72	0	53.25	50.13	Exon
NC_027748.1-9162564	9162548	AAGCCAACCGCAACCAGGATGGGGAGTTTGG	2	10	2	0	0	1	1.82	8.39	1.88	0	0	0.93	TSS1500
NC_027748.1-9162663	9162647	GAAGCATCTCTGGCCAGGTGGAGACACTTCC	3	2	1	0	0	0	2.73	1.68	0.94	0	0	0	TSS1500
NC_027748.1-9164588	9164572	GTTGGTGCTTCAGCCAGGGAAGAAATGGATG	28	24	16	0	17	17	25.46	20.13	15.07	0	15.34	15.78	intergenic
NC_027748.1-9175728	9175712	CCTTGTGGATACTCCTGGTCAGATTGAAATC	0	0	0	0	1	1	0	0	0	0	0.9	0.93	Exon
NC_027748.1-9177258	9177242	CCAGTAAATCCCCCCAGGGACTTGCACCAAC	1	0	0	1	0	0	0.91	0	0	0.8	0	0	Exon
NC_027748.1-9181006	9180990	GGGCTTATACAGACCAGGGTACTATGAAGCC	0	1	1	0	0	0	0	0.84	0.94	0	0	0	Exon
NC_027748.1-9182242	9182226	TCTTGAACTGGATCCAGGTACCTTATTATAT	0	0	2	0	0	0	0	0	1.88	0	0	0	intron
NC_027748.1-9183493	9183477	CTACTAAAACTTTCCAGGCAATCAAAGCCTG	0	0	0	0	1	0	0	0	0	0	0.9	0	Exon
NC_027748.1-9186760	9186744	GAGCTGGTCTCAACCAGGCTAGATTTTGTCT	7	2	8	7	0	2	6.36	1.68	7.54	5.6	0	1.86	intergenic
NC_027748.1-9189035	9189019	TGGATCTCGAAAACCAGGACATTATGGTGAG	0	3	0	0	1	0	0	2.52	0	0	0.9	0	1stExon
NC_027748.1-9192737	9192721	GCTGTAGGACAAACCTGGAAGAAGTGTTGAT	0	5	3	3	0	2	0	4.19	2.83	2.4	0	1.86	intergenic
NC_027748.1-9203955	9203939	CTTGAGTACCTGTCCAGGTCACAGTTCAAGG	0	0	0	0	0	0	0	0	0	0	0	0	1stExon
NC_027748.1-9206639	9206623	ATCCGGATCCGTCCCAGGGCTAATTTAGATA	3	8	0	5	6	3	2.73	6.71	0	4	5.41	2.79	TSS1500
NC_027748.1-9206984	9206968	GGACCACCGAACGCCAGGCCTAGAGTTCCTA	0	0	0	0	15	3	0	0	0	0	13.54	2.79	TSS1500
NC_027748.1-9210448	9210432	CATGTTTGTCACTCCAGGTTTGGATAATGTT	20	138	61	30	162	34	18.18	115.75	57.46	23.99	146.2	31.57	intergenic
NC_027748.1-9213526	9213510	CCCAGCAACTCCACCAGGCCCTCCTATTGCT	0	3	6	5	7	4	0	2.52	5.65	4	6.32	3.71	intergenic
NC_027748.1-9218659	9218643	GCGAGAGATCGAGCCAGGCGACTGCGTAGAT	0	0	0	0	6	0	0	0	0	0	5.41	0	intron
NC_027748.1-9236357	9236341	CCGGGTAAAATGCCCAGGCCTAATAAAAGGT	2	0	0	0	5	3	1.82	0	0	0	4.51	2.79	intron
NC_027748.1-9250134	9250118	TACGACCTATATACCTGGTCGGGTAGGGTTA	1	4	7	0	0	0	0.91	3.35	6.59	0	0	0	intergenic
NC_027748.1-9257414	9257398	ACATCAAAAGATTCCAGGATTAATTGAATAT	0	0	0	0	0	0	0	0	0	0	0	0	intergenic
NC_027748.1-9260862	9260846	ACCACGCTTTGGGCCTGGAGGAACTTTTGGG	0	0	0	0	1	0	0	0	0	0	0.9	0	Exon
NC_027748.1-9272307	9272291	TGGCAATCGGAAACCAGGTGCGGATTATGGG	0	1	0	1	0	0	0	0.84	0	0.8	0	0	intergenic
NC_027748.1-9281703	9281687	CCATTGAATGCTTCCAGGAAATCATCCCAGG	325	267	235	229	235	197	295.47	223.95	221.36	183.15	212.08	182.89	intron
NC_027748.1-9300886	9300870	GGCTCAAGATTATCCTGGTAGTTTTGAGACA	0	0	0	0	40	28	0	0	0	0	36.1	25.99	TSS1500
NC_027748.1-9305011	9304995	TGGAATTACAAATCCAGGAAAGCCGCATGCC	5	3	1	0	0	0	4.55	2.52	0.94	0	0	0	TSS1500
NC_027748.1-9310609	9310593	GTGGTCTCCAACTCCAGGGCCTGACTTCCTA	13	14	15	13	6	3	11.82	11.74	14.13	10.4	5.41	2.79	intergenic
NC_027748.1-9311136	9311120	GAAGCTCGGGTTCCCAGGAGCTCAGAGTTAT	0	0	1	0	0	0	0	0	0.94	0	0	0	intergenic
NC_027748.1-9312638	9312622	AACAACATATGTTCCTGGGGTACTAAGCCAA	111	48	23	17	28	4	100.92	40.26	21.67	13.6	25.27	3.71	intergenic
NC_027748.1-9313032	9313016	CCCTCATAAGTGTCCAGGCCCGTATGGTATG	0	0	0	0	38	7	0	0	0	0	34.29	6.5	TSS1500
NC_027748.1-9313109	9313093	TAACTAAGATGGTCCAGGAGTTCTTCCGATC	47	47	52	31	61	13	42.73	39.42	48.98	24.79	55.05	12.07	TSS1500
NC_027748.1-9315067	9315051	AATTCCCACGCCTCCAGGAGGTATCTTAGAT	0	5	2	0	3	0	0	4.19	1.88	0	2.71	0	1stExon
NC_027748.1-9324121	9324105	TACATAAATCATTCCAGGTAGTTTGGGTACC	0	0	0	0	40	11	0	0	0	0	36.1	10.21	intergenic
NC_027748.1-9324479	9324463	TTTGGTCTTTGTGCCAGGAGTACGTTGTGGC	0	0	1	0	0	1	0	0	0.94	0	0	0.93	intergenic
NC_027748.1-9348847	9348831	CACATGGTTCGAACCTGGGTTATTGAGATAT	54	48	57	24	47	25	49.09	40.26	53.69	19.2	42.42	23.21	TSS1500
NC_027748.1-9352789	9352773	TAGATGGAGAACACCAGGCGAAGAAGACACA	0	0	0	0	7	0	0	0	0	0	6.32	0	Exon
NC_027748.1-9353625	9353609	TATGTTTCCTCATCCAGGAGACCCAAATAGA	0	0	0	0	0	2	0	0	0	0	0	1.86	Exon
NC_027748.1-9355648	9355632	AATTTTTCCGGTTCCAGGAATTCACAAAAAG	1	0	0	0	0	0	0.91	0	0	0	0	0	Exon
NC_027748.1-9356756	9356740	TCGGGCTGATCTTCCAGGTCTAGAGCGCTTT	1	0	6	16	10	26	0.91	0	5.65	12.8	9.02	24.14	TSS200
NC_027748.1-9356862	9356846	CGCCATTTTTGAGCCTGGAGATGAACATAGG	0	0	0	0	7	2	0	0	0	0	6.32	1.86	TSS1500
NC_027748.1-9356927	9356911	ATTTTTCAGGCAGCCAGGGGTAAGAAACAGA	0	0	0	0	17	5	0	0	0	0	15.34	4.64	TSS1500
NC_027748.1-9357206	9357190	TAAACTCCGGGGACCAGGCTGCCACGAACAT	0	0	0	3	0	0	0	0	0	2.4	0	0	TSS1500
NC_027748.1-9357269	9357253	TCAGCAGAGCATCCCTGGTTCTCTCATTTGT	0	0	0	0	0	0	0	0	0	0	0	0	TSS1500
NC_027748.1-9357882	9357866	AAGCATCGAAGCACCAGGTTTTTTACGCCTC	1	0	0	0	1	0	0.91	0	0	0	0.9	0	TSS1500
NC_027748.1-9366370	9366354	AGAGCTCGACTCGCCTGGTGAACCAACTGAT	23	18	14	13	12	8	20.91	15.1	13.19	10.4	10.83	7.43	intergenic
NC_027748.1-9367075	9367059	ACAAACTAAGACGCCAGGCAATCCTACACTG	0	27	4	6	11	2	0	22.65	3.77	4.8	9.93	1.86	intergenic
NC_027748.1-9367476	9367460	ATTAAGGCATCATCCAGGACATTAATTGGCT	0	0	0	0	6	0	0	0	0	0	5.41	0	intergenic
NC_027748.1-9369057	9369041	TGGAGAAGATGGCCCTGGCTGTCGTCGAAGC	0	19	8	6	13	6	0	15.94	7.54	4.8	11.73	5.57	intergenic
NC_027748.1-9369243	9369227	CGGCAGCAAAGTCCCAGGTCCTCGCAGATTT	1	3	2	1	0	1	0.91	2.52	1.88	0.8	0	0.93	intergenic
NC_027748.1-9369741	9369725	CCGTATTGAGAAGCCAGGTATCGATATCTCG	11	11	10	17	12	24	10	9.23	9.42	13.6	10.83	22.28	intergenic
NC_027748.1-9371840	9371824	CAATCACGCTCAGCCTGGTCCGCACAAGCCT	0	19	0	5	7	7	0	15.94	0	4	6.32	6.5	intergenic
NC_027748.1-9372148	9372132	AGAGGATTAAACACCAGGGGAGTCTTCTCGT	0	8	6	11	10	15	0	6.71	5.65	8.8	9.02	13.93	intergenic
NC_027748.1-9372882	9372866	GCTTTTTCTGCTTCCAGGTAAATAAGGACAG	0	12	14	34	19	29	0	10.06	13.19	27.19	17.15	26.92	intergenic
NC_027748.1-9373276	9373260	GCGATAGTCGTCCCCAGGGGGCTCTGCGAAG	55	18	39	37	22	34	50	15.1	36.74	29.59	19.85	31.57	intergenic
NC_027748.1-9373886	9373870	GGAGGCCTCGAAACCTGGCTTAACGCTCCAG	0	1	1	0	0	1	0	0.84	0.94	0	0	0.93	intergenic
NC_027748.1-9378683	9378667	TTGAGAGCTATTACCAGGTAATTAGAAACCT	1	4	1	0	0	1	0.91	3.35	0.94	0	0	0.93	intron
NC_027748.1-9386387	9386371	TTTAATCCTCAAGCCAGGCATCGAGAAGACA	0	0	0	0	1	0	0	0	0	0	0.9	0	TSS1500
NC_027748.1-9387231	9387215	CAAACCATTATATCCAGGATTCGGTCAAGAA	0	1	0	0	0	0	0	0.84	0	0	0	0	TSS1500
NC_027748.1-9387374	9387358	CTGCAACATCAAACCAGGAACGATGCTGGCT	0	5	2	0	1	1	0	4.19	1.88	0	0.9	0.93	TSS1500
NC_027748.1-9390550	9390534	TATCCGATCCGTCCCAGGCCTACAGTTATAT	0	3	2	5	1	0	0	2.52	1.88	4	0.9	0	intergenic
NC_027748.1-9390992	9390976	TGCCTGACCGGGTCCAGGGGAATGATCCGCG	1	0	3	0	0	0	0.91	0	2.83	0	0	0	TSS1500
NC_027748.1-9391713	9391697	ACCAGTTACAACACCTGGTAATACTAGGCTT	0	0	1	0	0	0	0	0	0.94	0	0	0	TSS1500
NC_027748.1-9393523	9393507	ATGTCCGATACCACCAGGCAAAAACTTCACT	0	0	0	0	0	0	0	0	0	0	0	0	Exon
NC_027748.1-9394917	9394901	TTACTTCAAGATCCCTGGCGTTTTCAACCTC	0	0	0	0	2	0	0	0	0	0	1.8	0	Exon
NC_027748.1-9394956	9394940	CCCAACAAATCCCCCTGGTGGGAACGGAGGT	0	0	0	0	0	0	0	0	0	0	0	0	Exon
NC_027748.1-9395945	9395929	ATTTATCACGTGACCAGGAGACTTATCTCAG	0	0	0	0	0	0	0	0	0	0	0	0	intergenic
NC_027748.1-9402530	9402514	CGACTGTGCTAAGCCTGGGCAAAATAAACGG	0	0	0	0	8	10	0	0	0	0	7.22	9.28	intergenic
NC_027748.1-9410830	9410814	GCTGATCCTACTGCCAGGGCTCTTGCTGTAG	16	21	24	16	12	29	14.55	17.61	22.61	12.8	10.83	26.92	intergenic
NC_027748.1-9411415	9411399	GCGAGTTTCGCAACCAGGGCATTGTTGAACT	0	0	0	0	24	9	0	0	0	0	21.66	8.36	intergenic
NC_027748.1-9427535	9427519	AGGAACCAAGTTCCCTGGAGCGACTGGGAAT	0	2	0	0	0	0	0	1.68	0	0	0	0	Exon
NC_027748.1-9435758	9435742	AATCTGAACAAAACCAGGCTTTAAAAGGTCT	0	0	0	0	1	0	0	0	0	0	0.9	0	TSS1500
NC_027748.1-9445767	9445751	TTATTAACAGCCTCCAGGCATGGAACACAAC	0	1	0	1	0	1	0	0.84	0	0.8	0	0.93	intergenic
NC_027748.1-9447140	9447124	CGGATTTATTCGGCCAGGAGATGGCTACGAT	3	1	2	2	3	2	2.73	0.84	1.88	1.6	2.71	1.86	intergenic
NC_027748.1-9449176	9449160	CGTCAACCCCTCACCTGGAAAATATAAATTT	0	0	0	0	0	0	0	0	0	0	0	0	intergenic
NC_027748.1-9459856	9459840	AGGAATCCTGTTTCCAGGGTTATTGAAGCTA	3	0	0	3	2	1	2.73	0	0	2.4	1.8	0.93	intergenic
NC_027748.1-9465593	9465577	ATCGCTCAGATTCCCAGGATACAACTGCAGC	5	2	8	1	1	1	4.55	1.68	7.54	0.8	0.9	0.93	intergenic
NC_027748.1-9466316	9466300	GGCTCAATACTCACCAGGTTTTGACATTGGA	0	0	0	0	0	0	0	0	0	0	0	0	intergenic
NC_027748.1-9494535	9494519	TATTATTCAATTCCCAGGGATTTATAATTTG	2	0	0	0	0	0	1.82	0	0	0	0	0	intergenic
NC_027748.1-9520758	9520742	GAAAAAAAAAATGCCTGGTCACTCTTATCGT	3	0	0	0	0	0	2.73	0	0	0	0	0	intergenic
NC_027748.1-9526768	9526752	TCTGTCATGTAGCCCTGGGACGGATCGGGTA	14	21	19	19	11	32	12.73	17.61	17.9	15.2	9.93	29.71	intron
NC_027748.1-9533199	9533183	GGAATCTCAGAATCCAGGACTTTAAGTCCGG	5	6	0	0	3	1	4.55	5.03	0	0	2.71	0.93	intergenic
NC_027748.1-9533515	9533499	AGTCAAACCATGTCCAGGGTGATAGACAACA	95	69	78	116	64	50	86.37	57.87	73.47	92.78	57.76	46.42	intergenic
NC_027748.1-9546195	9546179	ACCAAAATTTAGTCCTGGACCCCTCGGAACT	0	0	0	0	1	0	0	0	0	0	0.9	0	intergenic
NC_027748.1-9559263	9559247	AAGTGTGTTTCAACCTGGAGAACCCGGCCAA	0	8	0	0	4	0	0	6.71	0	0	3.61	0	1stExon
NC_027748.1-9559780	9559764	CTCAGAAGACTCCCCAGGCTTGCTTAATGAC	42	45	44	88	35	56	38.18	37.74	41.45	70.38	31.59	51.99	intron
NC_027748.1-9561785	9561769	AGGTAATAGCGCACCAGGAGAGGACGGCCTT	16	9	32	0	4	0	14.55	7.55	30.14	0	3.61	0	Exon
NC_027748.1-9562213	9562197	TTGAATGGAACTTCCTGGAAGTGCCAATGAA	1	0	0	4	0	0	0.91	0	0	3.2	0	0	intergenic
NC_027748.1-9563563	9563547	CTGGACTTCTTCCCCTGGAGAAAAAACTATG	7	3	13	15	11	6	6.36	2.52	12.25	12	9.93	5.57	intergenic
NC_027748.1-9566525	9566509	ATAACTATGTGGGCCTGGCCCAATGCGAGAG	0	0	1	0	0	0	0	0	0.94	0	0	0	intergenic
NC_027748.1-9570743	9570727	TCCGTGGGGGATCCCAGGCGGTACGTAAGCC	4	0	2	0	0	0	3.64	0	1.88	0	0	0	intergenic
NC_027748.1-9581042	9581026	CTGTGCATTGTCCCCTGGCAAGGAGAATTTC	0	0	0	0	0	0	0	0	0	0	0	0	Exon
NC_027748.1-9608006	9607990	ATGTGTTATCAGACCAGGAAAACAACAGAAA	0	0	1	0	0	0	0	0	0.94	0	0	0	TSS1500
NC_027748.1-9619968	9619952	TCAAAGTAAGTCTCCTGGTGTAGCTGATCTT	2	0	1	0	0	0	1.82	0	0.94	0	0	0	intergenic
NC_027748.1-9641400	9641384	TTGATATCTTTCCCCAGGTTCATCATCAACC	0	0	0	0	1	0	0	0	0	0	0.9	0	Exon
NC_027748.1-9644986	9644970	TTGCTCTTTATCCCCTGGTTCTCTACTGGTA	0	0	0	0	0	0	0	0	0	0	0	0	Exon
NC_027748.1-9647197	9647181	GCTCAAAGATATTCCTGGAGGAGTGCAGTGG	0	0	0	0	0	1	0	0	0	0	0	0.93	TSS1500
NC_027748.1-9648022	9648006	TTTTTTTGCTTAACCAGGGGGTTCAAGCCTT	0	1	1	0	0	0	0	0.84	0.94	0	0	0	TSS1500
NC_027748.1-9648092	9648076	GTACCATTACGGCCCTGGACACTCTTTCCCG	17	7	6	18	8	12	15.46	5.87	5.65	14.4	7.22	11.14	intergenic
NC_027748.1-9653218	9653202	GTTTGATACGCCCCCAGGGCCAAGTTCGATC	36	32	26	45	30	45	32.73	26.84	24.49	35.99	27.07	41.78	intergenic
NC_027748.1-9653469	9653453	CTCGGTCCGTGGTCCTGGTGTACTCGCAGAA	0	7	6	0	0	1	0	5.87	5.65	0	0	0.93	intergenic
NC_027748.1-9655490	9655474	ATCCGGATCCGTCCCAGGGCTAACAGAAACT	1	9	2	0	9	3	0.91	7.55	1.88	0	8.12	2.79	intron
NC_027748.1-9671651	9671635	AAGGCCTTCTTTGCCTGGATATAACTCTAAT	0	0	1	0	0	2	0	0	0.94	0	0	1.86	intergenic
NC_027748.1-9672302	9672286	CTCGGACTCCATGCCTGGGAAAGAAACACTA	14	38	34	2	44	10	12.73	31.87	32.03	1.6	39.71	9.28	intergenic
NC_027748.1-9677229	9677213	ATTTTTTTCTCCTCCTGGTCTTAAGATAATT	3	7	0	4	2	0	2.73	5.87	0	3.2	1.8	0	intergenic
NC_027748.1-9681149	9681133	CACCTAACATTGTCCAGGATCGTCCCTGTTT	2	18	11	1	15	4	1.82	15.1	10.36	0.8	13.54	3.71	intergenic
NC_027748.1-9681595	9681579	ATTTGTTTTTCTTCCTGGAAAATACAACTCT	0	0	2	0	4	2	0	0	1.88	0	3.61	1.86	intergenic
NC_027748.1-9682940	9682924	AAACCTAGAACTCCCAGGTATATTATTGCAT	1	1	0	0	2	0	0.91	0.84	0	0	1.8	0	intergenic
NC_027748.1-9694898	9694882	AGCTCAAATGGTTCCTGGAATGTCTCTGCTG	0	14	20	13	0	14	0	11.74	18.84	10.4	0	13	intergenic
NC_027748.1-9695686	9695670	GTTGAGCAGCATTCCTGGGACATGTAGGGAG	4	0	0	4	1	1	3.64	0	0	3.2	0.9	0.93	Exon
NC_027748.1-9696021	9696005	CTTTGGTTCATTTCCTGGTGGTGAAATCTCG	0	0	0	0	0	0	0	0	0	0	0	0	1stExon
NC_027748.1-9706396	9706380	CCAGAAGCTCCACCCAGGTCCAAGCTTGTGT	0	0	0	0	0	0	0	0	0	0	0	0	1stExon
NC_027748.1-9707512	9707496	GCTCGGATCCACCCCAGGCCATCTCGAGCTC	0	0	2	0	3	1	0	0	1.88	0	2.71	0.93	Exon
NC_027748.1-9709850	9709834	TCATTGTAACTCACCTGGTGTGGATTTCTCT	0	0	0	0	1	0	0	0	0	0	0.9	0	TSS1500
NC_027748.1-9724203	9724187	AAATTTGTATTTTCCAGGTGGGGGGTTGANN	0	0	1	0	0	0	0	0	0.94	0	0	0	intergenic
NC_027748.1-9733787	9733771	ATGTTGTAATATTCCAGGATTAATATACAGG	13	28	22	12	12	10	11.82	23.48	20.72	9.6	10.83	9.28	intergenic
NC_027748.1-9741170	9741154	TGAACGCAACGCTCCTGGCGGAACTACAAAG	4	5	0	8	3	0	3.64	4.19	0	6.4	2.71	0	1stExon
NC_027748.1-9741261	9741245	CAACCCCATACCACCTGGGGTGGGTCAGAAT	36	23	38	54	49	77	32.73	19.29	35.8	43.19	44.22	71.49	1stExon
NC_027748.1-9743014	9742998	CCGAGTAGCTCGCCCTGGGGGCGCCCGTGCT	53	1	34	0	57	49	48.18	0.84	32.03	0	51.44	45.49	intergenic
NC_027748.1-9743712	9743696	GGACAAAGGCTTGCCAGGAGGGATTCAAACA	48	30	47	103	62	61	43.64	25.16	44.27	82.38	55.95	56.63	intergenic
NC_027748.1-9744125	9744109	GAATCAGTAAGGCCCAGGAGACGGCTCCACT	33	32	36	47	21	26	30	26.84	33.91	37.59	18.95	24.14	intergenic
NC_027748.1-9744313	9744297	GGACAAAAATGTCCCAGGACCTGAAACAGTA	35	22	36	76	23	30	31.82	18.45	33.91	60.78	20.76	27.85	intergenic
NC_027748.1-9746396	9746380	GAGATCGTGGGTTCCTGGAACCTGTCCTCAC	98	55	56	67	27	12	89.1	46.13	52.75	53.59	24.37	11.14	intergenic
NC_027748.1-9746659	9746643	GAGGATCATCGGGCCAGGCCGTTACAAATAC	3	4	2	3	0	0	2.73	3.35	1.88	2.4	0	0	intergenic
NC_027748.1-9753918	9753902	ATGTGAAGTGGGTCCAGGTACTGAATACACG	0	0	1	0	0	0	0	0	0.94	0	0	0	TSS1500
NC_027748.1-9775024	9775008	CCGGAGCGGATTGCCAGGCCCTCTGTCGTCG	0	0	0	0	0	0	0	0	0	0	0	0	TSS1500
NC_027748.1-9792127	9792111	TTGATCATCCTCTCCTGGCACAGAAGTTGAT	0	2	0	0	0	0	0	1.68	0	0	0	0	1stExon
NC_027748.1-9796430	9796414	ATAGATCTCTACACCAGGATAGCTTGTAATA	1	0	0	0	0	0	0.91	0	0	0	0	0	intergenic
NC_027748.1-9797789	9797773	CGCAAAACCACCACCTGGACAAACTGGAAAC	7	7	6	3	10	5	6.36	5.87	5.65	2.4	9.02	4.64	TSS1500
NC_027748.1-9801544	9801528	AACGAATCAAATGCCAGGAACTAACTGGTTT	0	1	0	0	1	0	0	0.84	0	0	0.9	0	TSS200
NC_027748.1-9813781	9813765	TACCTTAAAATTACCTGGATATCCGACCCGT	0	1	0	0	3	0	0	0.84	0	0	2.71	0	intergenic
NC_027748.1-9815777	9815761	CCGAACGCCCACCCCTGGTGACACATTGCGT	29	43	37	17	36	71	26.37	36.07	34.85	13.6	32.49	65.92	intergenic
NC_027748.1-9817081	9817065	GGTCTTGAAATAGCCAGGACCGCTACTGCAG	1	1	0	2	0	0	0.91	0.84	0	1.6	0	0	intergenic
NC_027748.1-9822375	9822359	GCACTGATGAGGACCAGGTCTTCAGCTGTTT	1	11	9	1	8	0	0.91	9.23	8.48	0.8	7.22	0	intron
NC_027748.1-9822455	9822439	AGATCCTCCAAGGCCTGGACTAGGTGAAAAA	5	9	2	0	0	1	4.55	7.55	1.88	0	0	0.93	intron
NC_027748.1-9823798	9823782	TCATTTCTTGACACCTGGCCACTAAGAGACG	10	36	13	12	20	40	9.09	30.19	12.25	9.6	18.05	37.14	TSS1500
NC_027748.1-9825271	9825255	CCCACCATTGCCTCCAGGACCATGGCCACTT	0	0	0	0	1	0	0	0	0	0	0.9	0	1stExon
NC_027748.1-9841137	9841121	GGGTTGACCTCGCCCTGGTCCGGCCATCACT	0	0	0	0	0	1	0	0	0	0	0	0.93	TSS1500
NC_027748.1-9841836	9841820	CCTCGCCATCACTCCAGGGAAGCTGAAGACG	25	41	46	52	62	114	22.73	34.39	43.33	41.59	55.95	105.84	TSS1500
NC_027748.1-9851255	9851239	AAGGTACTAATGACCAGGGGGAAGAGTGGGA	0	0	0	0	1	0	0	0	0	0	0.9	0	Exon
NC_027748.1-9853479	9853463	TCTTGTAGTGTAGCCAGGTATAACCAGCTAC	1	0	4	0	0	0	0.91	0	3.77	0	0	0	intergenic
NC_027748.1-9856966	9856950	GGCTGCTAGGCTTCCTGGTGATACGGTGACA	0	0	0	0	0	0	0	0	0	0	0	0	Exon
NC_027748.1-9857491	9857475	CGGTGGAACACCACCAGGGTCCGTCACAACA	2	2	0	0	1	0	1.82	1.68	0	0	0.9	0	Exon
NC_027748.1-9859222	9859206	GGTCATAATGTGGCCAGGTGCAATCGCCGGT	1	0	0	0	3	0	0.91	0	0	0	2.71	0	TSS1500
NC_027748.1-9863433	9863417	CTCTGCGTGTACTCCTGGATTGTTTTATCAC	85	41	35	84	51	50	77.28	34.39	32.97	67.18	46.03	46.42	1stExon
NC_027748.1-9871081	9871065	AGGTAGAAAACTTCCAGGAAGTCGTATAATA	0	0	1	0	4	0	0	0	0.94	0	3.61	0	intergenic
NC_027748.1-9872288	9872272	CTTAAACGACTTACCAGGAAGTCTTCTCTGG	0	0	0	0	3	0	0	0	0	0	2.71	0	intergenic
NC_027748.1-9877790	9877774	AAACAATATCGAACCAGGAATATAAAGGTTT	0	0	0	0	0	0	0	0	0	0	0	0	intergenic
NC_027748.1-9921635	9921619	ACCCTTGGATCCCCCAGGAATCCTTCAAGTT	0	0	0	1	0	0	0	0	0	0.8	0	0	intergenic
NC_027748.1-9923089	9923073	ACCGAATTTGTGACCTGGTGGCTTCACCAGG	1	2	0	0	0	1	0.91	1.68	0	0	0	0.93	intergenic
NC_027748.1-9927582	9927566	GATCTACCTCAATCCAGGGGTAACCCAGTGA	29	0	9	0	24	7	26.37	0	8.48	0	21.66	6.5	intergenic
NC_027748.1-9928011	9927995	GCGAGTAAACCCGCCTGGTTTACTCCATGCA	0	0	0	0	1	0	0	0	0	0	0.9	0	intergenic
NC_027748.1-9930301	9930285	TGACTGAAAGGATCCAGGTTTCTTCCCTAAG	5	0	3	0	9	3	4.55	0	2.83	0	8.12	2.79	Exon
NC_027748.1-9933728	9933712	GCATGCTCTCTAGCCAGGCCAGACGACACCT	5	0	0	1	14	4	4.55	0	0	0.8	12.63	3.71	intergenic
NC_027748.1-9943985	9943969	TACATATTGTTTTCCAGGTTACTACATAAGT	7	0	3	0	5	0	6.36	0	2.83	0	4.51	0	intergenic
NC_027748.1-9945760	9945744	AGATTTCTCATCACCAGGCTCCCAAGTGAAA	0	1	0	0	0	0	0	0.84	0	0	0	0	Exon
NC_027748.1-9947868	9947852	TAAGAAATAAAGACCTGGGCATGTTCATCCG	0	0	1	0	0	0	0	0	0.94	0	0	0	Exon
NC_027748.1-9949209	9949193	TCCTTAAGTGCCACCTGGCAGCATGCGATTG	48	0	20	0	66	8	43.64	0	18.84	0	59.56	7.43	TSS1500
NC_027748.1-9951137	9951121	AGAAACTGTCAAACCTGGCCATACTAGACAC	5	0	3	0	4	0	4.55	0	2.83	0	3.61	0	TSS1500
NC_027748.1-9951660	9951644	CACTAGAAATAATCCAGGCAGAAGATACTAC	6	0	4	0	9	1	5.45	0	3.77	0	8.12	0.93	1stExon
NC_027748.1-9957296	9957280	AACATATGCAGTTCCTGGTGTTCCAGACATC	0	32	8	12	55	4	0	26.84	7.54	9.6	49.64	3.71	intergenic
NC_027748.1-9962036	9962020	AGCAAAATTTTGTCCTGGCGATAATGTTGCT	37	0	24	0	35	17	33.64	0	22.61	0	31.59	15.78	intergenic
NC_027748.1-9994132	9994116	GTCATATATAGCCCCAGGCAGCGACCATACA	7	0	2	0	28	0	6.36	0	1.88	0	25.27	0	intergenic
NC_027748.1-10000093	10000077	ATTGTTAATTGACCCTGGCACCCTGCAGTCA	34	0	16	0	18	10	30.91	0	15.07	0	16.24	9.28	intergenic
NC_027748.1-10010781	10010765	TTTTATAACCCGACCAGGCAAATTTCCCCCA	2	0	1	0	1	0	1.82	0	0.94	0	0.9	0	intergenic
NC_027748.1-10028737	10028721	TGAATAATTTAAACCAGGCGACTTATATGTA	1	8	7	0	1	0	0.91	6.71	6.59	0	0.9	0	intron
NC_027748.1-10037922	10037906	AGCAGAAGCAAGGCCAGGGATATAACCCATT	13	0	12	0	13	7	11.82	0	11.3	0	11.73	6.5	Exon
NC_027748.1-10066452	10066436	CATCTTTAACTCTCCAGGTACTAAATATCAA	10	7	10	7	11	5	9.09	5.87	9.42	5.6	9.93	4.64	intergenic
NC_027748.1-10076458	10076442	CACCACAGAGCAGCCAGGTCTTCTTCACTTT	0	1	1	0	0	0	0	0.84	0.94	0	0	0	TSS1500
NC_027748.1-10077534	10077518	CTCTGATCGTATACCTGGCTTCATCAATCAC	0	0	0	0	0	1	0	0	0	0	0	0.93	Exon
NC_027748.1-10098676	10098660	AGGGATGTGCATCCCAGGATCAACTCCACAG	0	3	1	9	1	4	0	2.52	0.94	7.2	0.9	3.71	1stExon
NC_027748.1-10099338	10099322	TCTGACACAATGGCCAGGGTCCTTTTGATAG	0	8	4	9	0	6	0	6.71	3.77	7.2	0	5.57	intron
NC_027748.1-10105141	10105125	CATTTTTGTTAGGCCTGGAGGCTTTGGAGAA	3	2	0	4	0	0	2.73	1.68	0	3.2	0	0	TSS1500
NC_027748.1-10106436	10106420	GGGGATGTGCATCCCAGGATCAACTCCAGAA	1	0	0	0	4	0	0.91	0	0	0	3.61	0	intron
NC_027748.1-10113434	10113418	TTAGACTTTAATTCCTGGTTCCTTTAACAGC	0	0	0	0	0	0	0	0	0	0	0	0	intron
NC_027748.1-10119812	10119796	ACAAGCTAATGTCCCAGGAAAATAAACAACG	0	0	0	0	0	0	0	0	0	0	0	0	intron
NC_027748.1-10130163	10130147	GGCTTCTCCTTCTCCTGGAGATGATCAGGCC	0	0	0	3	1	1	0	0	0	2.4	0.9	0.93	Exon
NC_027748.1-10135887	10135871	GGCACGAACTGGACCAGGTATCTGAGGGACT	0	0	0	4	2	0	0	0	0	3.2	1.8	0	TSS1500
NC_027748.1-10149643	10149627	ATCATTTAAGGTACCTGGAGGTCCAAATAAC	9	5	2	1	0	0	8.18	4.19	1.88	0.8	0	0	intergenic
NC_027748.1-10151665	10151649	CACTACTTTTCTCCCTGGTAGCTGCTTCACA	0	3	2	1	6	3	0	2.52	1.88	0.8	5.41	2.79	1stExon
NC_027748.1-10151899	10151883	CATCTGTTGGCGTCCAGGTCCTTTGCTCCTT	6	28	14	0	3	5	5.45	23.48	13.19	0	2.71	4.64	1stExon
NC_027748.1-10168492	10168476	CCTCTGTTTGTCTCCAGGATTTTGAAACCGC	0	1	0	0	0	0	0	0.84	0	0	0	0	Exon
NC_027748.1-10169036	10169020	ACATTCTTCAACACCAGGCGCTCTTGCAAGT	0	0	1	0	1	0	0	0	0.94	0	0.9	0	Exon
NC_027748.1-10179313	10179297	TGCTGGAGTACATCCAGGTAGAATGCACTCC	1	0	0	0	1	0	0.91	0	0	0	0.9	0	Exon
NC_027748.1-10184347	10184331	GAAGTGATTCTTTCCAGGAATGGCTTTAATG	1	7	6	28	18	28	0.91	5.87	5.65	22.39	16.24	25.99	TSS1500
NC_027748.1-10184401	10184385	TCAAGAGGGAGGCCCAGGTACCGCGTAGGAA	0	0	0	1	0	0	0	0	0	0.8	0	0	TSS1500
NC_027748.1-10185302	10185286	ATACCCATCAGGGCCTGGACTCTTATTCATG	0	6	1	2	4	13	0	5.03	0.94	1.6	3.61	12.07	TSS1500
NC_027748.1-10185364	10185348	CCTCTAGTACACTCCTGGACAAGTACGCTTG	0	65	28	25	49	89	0	54.52	26.38	19.99	44.22	82.63	TSS1500
NC_027748.1-10187297	10187281	CTCTCGAGAGCGACCTGGCCTTGATTTTGAT	0	5	7	17	9	2	0	4.19	6.59	13.6	8.12	1.86	intergenic
NC_027748.1-10194959	10194943	GACTTTGGAAAATCCAGGAAAGGAAGAAGCT	60	88	71	135	84	92	54.55	73.81	66.88	107.97	75.81	85.41	intergenic
NC_027748.1-10196970	10196954	GGAGAGATGATGACCAGGATGAGACTTGACA	4	3	7	2	1	2	3.64	2.52	6.59	1.6	0.9	1.86	intergenic
NC_027748.1-10198572	10198556	CTAGGTGTCCTCACCAGGAGAGAAATAACTC	26	28	26	7	18	14	23.64	23.48	24.49	5.6	16.24	13	intergenic
NC_027748.1-10205714	10205698	TGAGGTGGACAGCCCAGGAGTGAAGCAAACT	0	46	17	17	8	3	0	38.58	16.01	13.6	7.22	2.79	intergenic
NC_027748.1-10207415	10207399	TGTTTGATGAGAGCCTGGATGTTTCAGACAC	1	0	0	0	0	0	0.91	0	0	0	0	0	1stExon
NC_027748.1-10209529	10209513	CTCGCACTGGTCACCAGGGAATTTACATGCG	8	11	7	14	12	13	7.27	9.23	6.59	11.2	10.83	12.07	TSS1500
NC_027748.1-10209658	10209642	CACCACGGTGGAGCCAGGACACTCGGTTATA	0	0	0	1	0	0	0	0	0	0.8	0	0	TSS1500
NC_027748.1-10257180	10257164	AAGGCTTGTACACCCAGGTCTGGGGTTCGAA	2	0	1	0	0	0	1.82	0	0.94	0	0	0	intergenic
NC_027748.1-10258681	10258665	AAAAACCGAACGCCCAGGCCTAGTTAAAAGA	2	0	0	0	0	0	1.82	0	0	0	0	0	intergenic
NC_027748.1-10277687	10277671	GGTACCCGAACGTCCAGGCCTATAAATATGT	10	3	16	2	16	12	9.09	2.52	15.07	1.6	14.44	11.14	TSS1500
NC_027748.1-10278302	10278286	ATGCTTTATGAGACCTGGAAATTAATAAATT	12	4	8	3	10	12	10.91	3.35	7.54	2.4	9.02	11.14	intergenic
NC_027748.1-10280101	10280085	ATTCAAAACTACTCCAGGTGCCAAGTCAGCA	0	0	1	0	0	0	0	0	0.94	0	0	0	intergenic
NC_027748.1-10284129	10284113	ATACTTGGAACCCCCTGGATACACACAATGC	0	0	0	2	8	6	0	0	0	1.6	7.22	5.57	intergenic
NC_027748.1-10290050	10290034	CTCTGACAAGTTTCCAGGAGTACCGCTGGCT	14	23	22	29	21	30	12.73	19.29	20.72	23.19	18.95	27.85	intergenic
NC_027748.1-10291910	10291894	AAGTCGAAATCGTCCAGGGGACTATCGGTCG	76	71	82	115	88	110	69.09	59.55	77.24	91.98	79.42	102.12	TSS1500
NC_027748.1-10297428	10297412	TTTTTTGACTAAACCAGGCTTTCATGAGGTG	2	0	0	0	0	0	1.82	0	0	0	0	0	intergenic
NC_027748.1-10306078	10306062	CGCACAACCTCCTCCAGGGACCTCCATCAGC	0	1	0	0	0	0	0	0.84	0	0	0	0	Exon
NC_027748.1-10307251	10307235	AGTTGTGACAAAGCCTGGGTCATGTAGAACA	0	0	0	1	2	0	0	0	0	0.8	1.8	0	intron
NC_027748.1-10328554	10328538	CCCATTGAATTTTCCTGGAAATGTTTTAAAC	0	0	0	0	0	2	0	0	0	0	0	1.86	TSS1500
NC_027748.1-10330719	10330703	CCTTGATGTTTTGCCTGGATCTCTTGAAAGT	0	0	0	0	0	0	0	0	0	0	0	0	intron
NC_027748.1-10335280	10335264	GCTGTGAAAAGATCCTGGAAGTAGTTGACAA	0	26	12	36	0	0	0	21.81	11.3	28.79	0	0	intergenic
NC_027748.1-10335319	10335303	CCAATCTGATCTTCCTGGTAAACCATCTCCC	0	19	2	1	0	6	0	15.94	1.88	0.8	0	5.57	intergenic
NC_027748.1-10342573	10342557	ACACATATGGGCCCCAGGTGGATGTCGTCTC	0	0	0	0	2	0	0	0	0	0	1.8	0	TSS1500
NC_027748.1-10348144	10348128	GGTGAAGTGCAATCCTGGAGCTCTAACACCA	0	0	0	0	2	0	0	0	0	0	1.8	0	intergenic
NC_027748.1-10352865	10352849	CCCGGATTCGACGCCAGGCGGAGGGGAACTG	1	5	0	0	0	0	0.91	4.19	0	0	0	0	intergenic
NC_027748.1-10358848	10358832	GTGCCCAATACAGCCTGGAGCCATTCATATA	0	1	0	2	0	0	0	0.84	0	1.6	0	0	intergenic
NC_027748.1-10361790	10361774	ATATTTGACTTTTCCTGGACGACTTACTGTC	0	5	0	0	4	0	0	4.19	0	0	3.61	0	intergenic
NC_027748.1-10363030	10363014	TGGCAGGGCTGGTCCAGGTTTAAAGCTGGAT	0	0	0	0	1	0	0	0	0	0	0.9	0	TSS1500
NC_027748.1-10367773	10367757	CCTCCTTCTCCTTCCAGGATGCATCCACTTG	0	0	0	0	0	3	0	0	0	0	0	2.79	Exon
NC_027748.1-10368176	10368160	TGGTTGATTGTCTCCTGGTCCATGCCGCATC	0	0	0	0	5	4	0	0	0	0	4.51	3.71	1stExon
NC_027748.1-10369601	10369585	CCATTAATCAAGACCTGGTACGACACTGAAG	31	0	15	0	4	1	28.18	0	14.13	0	3.61	0.93	TSS1500
NC_027748.1-10382031	10382015	CGTGTCTCCGCGCCCAGGTCGCCACATCATC	63	69	28	153	75	160	57.28	57.87	26.38	122.37	67.69	148.54	intergenic
NC_027748.1-10410108	10410092	TGGTTGGCGCTATCCAGGATGAGAGGACGCA	1	2	0	0	1	0	0.91	1.68	0	0	0.9	0	intergenic
NC_027748.1-10461764	10461748	GAGATATATAGATCCAGGGGTTTGACAGACA	0	31	13	45	11	9	0	26	12.25	35.99	9.93	8.36	TSS1500
NC_027748.1-10467506	10467490	TGTTCATATCAGACCTGGGCATTTCGGGTAT	0	0	0	0	0	1	0	0	0	0	0	0.93	intron
NC_027748.1-10500653	10500637	CGGAACACCAAACCCAGGAGGACGATGATCG	0	80	43	204	76	140	0	67.1	40.5	163.16	68.59	129.97	intergenic
NC_027748.1-10501576	10501560	TTCTCAAAAATAGCCTGGCCTTCAACGAGGA	1	0	0	0	0	0	0.91	0	0	0	0	0	Exon
NC_027748.1-10501711	10501695	TCTGAAGAAAAACCCAGGAGGTTGGGGCACA	0	1	0	0	0	1	0	0.84	0	0	0	0.93	Exon
NC_027748.1-10510633	10510617	TATTACACAATAGCCTGGCTTTCAACGAGGA	2	0	0	0	0	0	1.82	0	0	0	0	0	Exon
NC_027748.1-10523480	10523464	CAAACCTCGACCACCTGGATTCTTCTTCCGA	0	0	1	0	0	0	0	0	0.94	0	0	0	TSS1500
NC_027748.1-10534156	10534140	CCTGAAGACAAATCCAGGTGGTTGGGGCATA	0	0	0	0	0	0	0	0	0	0	0	0	Exon
NC_027748.1-10544273	10544257	GACTTGCACAAACCCAGGACATGTTATGTCA	0	0	0	3	0	0	0	0	0	2.4	0	0	Exon
NC_027748.1-10546838	10546822	GATTTGCACAAACCCAGGGCATGTTATGTCG	6	0	0	0	0	1	5.45	0	0	0	0	0.93	TSS1500
NC_027748.1-10554035	10554019	GAATGTGCAACCTCCTGGTCCTCCATAGAAG	0	0	0	0	0	0	0	0	0	0	0	0	Exon
NC_027748.1-10555801	10555785	AGGCTATAACTTACCTGGAAGCTTTTGATTG	0	0	0	0	10	1	0	0	0	0	9.02	0.93	1stExon
NC_027748.1-10560491	10560475	TCGTCGTCTTCTTCCAGGATGTTGACTAGCT	3	11	2	3	15	15	2.73	9.23	1.88	2.4	13.54	13.93	intergenic
NC_027748.1-10560697	10560681	TGTCATCCTTGTGCCAGGATGCGTCGATCAA	7	32	14	8	16	6	6.36	26.84	13.19	6.4	14.44	5.57	intergenic
NC_027748.1-10561039	10561023	AGTCTGCCAGAGCCCAGGCTTGGACTGATGG	48	89	71	55	13	63	43.64	74.65	66.88	43.99	11.73	58.49	intergenic
NC_027748.1-10561838	10561822	AACATTTTTTTTTCCAGGCAATCCAATGAAG	0	11	1	16	1	5	0	9.23	0.94	12.8	0.9	4.64	intergenic
NC_027748.1-10562024	10562008	GCAATTTCGCAGACCAGGAGTTTATAGTATT	0	9	1	0	3	0	0	7.55	0.94	0	2.71	0	intergenic
NC_027748.1-10562515	10562499	CCGTTTCGTAGTACCTGGTAAGACACCGAGG	0	30	14	31	21	40	0	25.16	13.19	24.79	18.95	37.14	intergenic
NC_027748.1-10563024	10563008	CATTCCATCAGGGCCAGGTGCTTTGTCTGGA	15	32	19	17	6	25	13.64	26.84	17.9	13.6	5.41	23.21	intergenic
NC_027748.1-10565115	10565099	ATTTCACCTGACTCCAGGGATGCACGGTTGT	0	0	4	0	0	0	0	0	3.77	0	0	0	intergenic
NC_027748.1-10565227	10565211	CATTGGATTTGCTCCTGGAATTTTCGAAGTT	0	26	17	30	35	32	0	21.81	16.01	23.99	31.59	29.71	intergenic
NC_027748.1-10565359	10565343	GGGTGTCCTCCCTCCTGGATGGGATCTCTAG	0	15	0	5	8	8	0	12.58	0	4	7.22	7.43	intergenic
NC_027748.1-10565625	10565609	AGACCTTGAGAGCCCTGGATCGGTAGCCTAG	0	30	13	13	27	26	0	25.16	12.25	10.4	24.37	24.14	intergenic
NC_027748.1-10565667	10565651	GAAGCATTATTTTCCAGGTGTTGCTTCCTCT	0	15	8	14	9	11	0	12.58	7.54	11.2	8.12	10.21	intergenic
NC_027748.1-10566682	10566666	TCTCCCTTGTGCACCAGGGTAGAGAGAGAGG	0	48	19	1	67	9	0	40.26	17.9	0.8	60.47	8.36	intergenic
NC_027748.1-10569283	10569267	GTAGCAAAACTTACCTGGAAGCTCTTGATTG	1	0	0	0	0	0	0.91	0	0	0	0	0	Exon
NC_027748.1-10576819	10576803	CTATTAAATTTCCCCTGGTGTGTGTCTGAGG	34	3	25	28	1	10	30.91	2.52	23.55	22.39	0.9	9.28	TSS1500
NC_027748.1-10597162	10597146	CGGGTGGTTAGCTCCAGGGGCTGTACCAGCT	0	0	0	0	3	0	0	0	0	0	2.71	0	Exon
NC_027748.1-10603550	10603534	GCGCAGGATAACCCCAGGGGGTTACGGGTTT	45	297	112	54	1067	47	40.91	249.11	105.5	43.19	962.94	43.63	Exon
NC_027748.1-10607210	10607194	TCTTTTGTCCCTTCCAGGCGATCGGAAAATA	9	13	4	3	45	4	8.18	10.9	3.77	2.4	40.61	3.71	intergenic
NC_027748.1-10610417	10610401	CGTGCTACAATGGCCTGGAGAAAGGGTCGCG	0	0	0	0	6	6	0	0	0	0	5.41	5.57	intergenic
NC_027748.1-10615972	10615956	TCATACATGTAACCCAGGAATTGACAAAGAG	0	0	0	0	5	0	0	0	0	0	4.51	0	Exon
NC_027748.1-10617852	10617836	CCATTGCTTCTGCCCAGGGCCGCTACCCATT	0	0	0	0	26	11	0	0	0	0	23.46	10.21	TSS1500
NC_027748.1-10640792	10640776	AATCTAGAGTATTCCAGGATTTTTCACATGT	0	0	0	0	11	0	0	0	0	0	9.93	0	TSS1500
NC_027748.1-10643249	10643233	GGACGTGTGCACACCTGGACTAGAGATGCAG	86	101	66	43	112	81	78.19	84.71	62.17	34.39	101.08	75.2	intron
NC_027748.1-10656726	10656710	GGTCAAAGCTACACCAGGTTCCTTAGGAATC	0	0	0	0	38	19	0	0	0	0	34.29	17.64	TSS1500
NC_027748.1-10660360	10660344	ATCTCGATAACGACCAGGTGACATGCAAGAC	5	0	2	0	13	9	4.55	0	1.88	0	11.73	8.36	Exon
NC_027748.1-10678983	10678967	TTCTGATCTGAAGCCTGGCCGAGTCTCCTCC	0	0	0	3	0	0	0	0	0	2.4	0	0	intergenic
NC_027748.1-10686757	10686741	AGCCCCGAGAGGCCCAGGCCCAATAGGTTTG	0	0	0	0	7	0	0	0	0	0	6.32	0	intergenic
NC_027748.1-10687351	10687335	AGATCAAAGTGTTCCTGGACTTCTAGATAGA	0	0	0	0	31	3	0	0	0	0	27.98	2.79	intergenic
NC_027748.1-10688341	10688325	CATCCCACCAAAACCTGGTGAGTACTGACTG	0	0	0	0	31	35	0	0	0	0	27.98	32.49	intergenic
NC_027748.1-10688921	10688905	ATTGCCTGATGCCCCTGGGAGGTAATACATT	0	0	0	0	9	5	0	0	0	0	8.12	4.64	intergenic
NC_027748.1-10690230	10690214	AGTCTACATAACACCAGGTGTGTATGTCTCT	0	0	0	0	62	61	0	0	0	0	55.95	56.63	intergenic
NC_027748.1-10691218	10691202	GAGCTTGATATCACCTGGCGTTTAGATACTT	0	0	0	0	37	14	0	0	0	0	33.39	13	intergenic
NC_027748.1-10691637	10691621	ATCGAAATCTATTCCTGGGGGGGCTCTCTGA	0	0	0	0	1	0	0	0	0	0	0.9	0	intergenic
NC_027748.1-10691972	10691956	TTCGCATCTCCTGCCAGGACCCTTTGTCTTC	0	0	0	0	11	8	0	0	0	0	9.93	7.43	intergenic
NC_027748.1-10693120	10693104	GAGATGCCATTTGCCAGGTAGCGCCGGAATG	0	0	0	0	2	6	0	0	0	0	1.8	5.57	TSS1500
NC_027748.1-10693622	10693606	GTTGGTAATCGTGCCTGGGAGAGTCCTATCT	0	0	0	0	1	0	0	0	0	0	0.9	0	TSS1500
NC_027748.1-10700697	10700681	CAACGTTGCTACTCCAGGAGAAGGCTCATGT	0	3	2	0	0	1	0	2.52	1.88	0	0	0.93	Exon
NC_027748.1-10701501	10701485	TAACGGCCCAGTTCCTGGCCCGTAAAATTTC	0	0	0	0	0	0	0	0	0	0	0	0	1stExon
NC_027748.1-10703285	10703269	TCCGTATGGACTTCCAGGAAGCCGTCTGGAC	0	0	0	0	1	0	0	0	0	0	0.9	0	intron
NC_027748.1-10703325	10703309	TCCGTCTGGACTTCCAGGAAGCCGTCTGGAC	0	0	1	0	0	1	0	0	0.94	0	0	0.93	intron
NC_027748.1-10706181	10706165	TTCATTGCTCAAGCCTGGTCTTGAGGAAATG	0	0	0	0	1	0	0	0	0	0	0.9	0	Exon
NC_027748.1-10712147	10712131	ATTCATTCTGAAACCAGGACTGCATCAAAGT	0	0	0	0	0	1	0	0	0	0	0	0.93	intron
NC_027748.1-10726791	10726775	ATCTTTTGTCTTCCCAGGGATGTTAAGTAAT	41	55	60	14	29	7	37.27	46.13	56.52	11.2	26.17	6.5	intergenic
NC_027748.1-10729164	10729148	AAAAAGCATCAGCCCTGGATTTTGGATTGTG	0	0	0	0	0	0	0	0	0	0	0	0	intergenic
NC_027748.1-10729753	10729737	GGGATGATCAGTTCCTGGATACAGAGAGTCG	1	0	0	0	41	31	0.91	0	0	0	37	28.78	intergenic
NC_027748.1-10732010	10731994	CAGGGTGTCAATTCCTGGCAAACTCGGGTAA	0	1	5	0	0	0	0	0.84	4.71	0	0	0	Exon
NC_027748.1-10735017	10735001	AAGTTTTAACATCCCAGGTTATCACAACCTT	10	7	10	5	1	3	9.09	5.87	9.42	4	0.9	2.79	intergenic
NC_027748.1-10735727	10735711	ATATTATCACTGCCCAGGAATCTTAAATACA	0	1	0	0	0	0	0	0.84	0	0	0	0	intergenic
NC_027748.1-10735813	10735797	ACTTTGTGTGGTGCCTGGAATAACAATGCCG	0	0	0	0	0	0	0	0	0	0	0	0	intergenic
NC_027748.1-10739895	10739879	TACAGGATCGGGTCCAGGTGTGGGTTCATGC	0	0	0	0	13	2	0	0	0	0	11.73	1.86	intergenic
NC_027748.1-10739982	10739966	ATCCTATTTGAGACCTGGAGTATCCGAAATA	0	0	0	0	29	0	0	0	0	0	26.17	0	intergenic
NC_027748.1-10774300	10774284	AGGAACTATGAATCCAGGGAAGTTGACACTA	7	12	6	0	8	0	6.36	10.06	5.65	0	7.22	0	intergenic
NC_027748.1-10774845	10774829	GGTGCCTTTCAAACCAGGCCAAGTTATTCTT	0	0	0	3	0	0	0	0	0	2.4	0	0	intergenic
NC_027748.1-10777018	10777002	GAATAATTCTCTCCCAGGCACTAGTCTCCAC	11	6	3	8	7	2	10	5.03	2.83	6.4	6.32	1.86	intergenic
NC_027748.1-10777264	10777248	GGTAAGAACACTTCCTGGTTTATCCATGCTT	0	0	0	0	26	3	0	0	0	0	23.46	2.79	intergenic
NC_027748.1-10779043	10779027	TGGGAAGGCCTCCCCTGGCAAGGAGCCTTCA	2	0	0	0	0	0	1.82	0	0	0	0	0	intergenic
NC_027748.1-10779080	10779064	GTTGGGAGTGAAACCAGGAGCAGAAACAAAG	3	8	0	1	3	2	2.73	6.71	0	0.8	2.71	1.86	intergenic
NC_027748.1-10779854	10779838	GGTGACTTCCTCTCCTGGCGAGGGGTCCGTG	4	25	22	15	23	48	3.64	20.97	20.72	12	20.76	44.56	intergenic
NC_027748.1-10779948	10779932	TCACATCAGCCAGCCTGGAATACTTAAGATA	15	104	50	7	51	20	13.64	87.23	47.1	5.6	46.03	18.57	intergenic
NC_027748.1-10781795	10781779	ATGCCCCTAATATCCTGGAACACAATGATGA	11	14	19	16	19	28	10	11.74	17.9	12.8	17.15	25.99	intergenic
NC_027748.1-10782337	10782321	GGTACTATGTAGCCCTGGAAAAACATCACCC	37	31	37	59	20	30	33.64	26	34.85	47.19	18.05	27.85	intergenic
NC_027748.1-10782711	10782695	AGCCCGTTGGCCCCCTGGATTATCTCTGCAA	27	16	20	9	24	12	24.55	13.42	18.84	7.2	21.66	11.14	intergenic
NC_027748.1-10782916	10782900	CGATCTGATGCGGCCTGGAAAGAGGAAAGTA	30	11	22	57	37	36	27.27	9.23	20.72	45.59	33.39	33.42	intergenic
NC_027748.1-10792650	10792634	CAACGTTTTTCTACCTGGGCCATCTTAAGTA	0	0	0	0	3	7	0	0	0	0	2.71	6.5	intergenic
NC_027748.1-10797896	10797880	CTGGATTTTATGCCCAGGCCTACGTATGCCT	0	0	1	1	5	3	0	0	0.94	0.8	4.51	2.79	intergenic
NC_027748.1-10804376	10804360	AGAGAAACCTCAGCCTGGATTCCTGCAATCA	5	7	5	26	11	12	4.55	5.87	4.71	20.79	9.93	11.14	intergenic
NC_027748.1-10804591	10804575	GGTCTTAAATCTCCCAGGTGGTGAACATGAT	0	0	0	0	47	15	0	0	0	0	42.42	13.93	intergenic
NC_027748.1-10805848	10805832	CTTGTTTGAGACTCCAGGATTTGTTGGAGTA	0	0	0	0	6	1	0	0	0	0	5.41	0.93	intergenic
NC_027748.1-10809804	10809788	CTCTAGTAGATCTCCAGGCATGGTTAGGATA	11	16	29	13	3	14	10	13.42	27.32	10.4	2.71	13	intergenic
NC_027748.1-10810972	10810956	ACCGGACAGTGCACCAGGTGCTGATGGTATG	36	52	22	17	5	7	32.73	43.61	20.72	13.6	4.51	6.5	intergenic
NC_027748.1-10813591	10813575	TTTTGAATGAGTTCCAGGACTGGAAAGCACA	5	2	0	0	0	1	4.55	1.68	0	0	0	0.93	intergenic
NC_027748.1-10814864	10814848	CTGCGAAAACAACCCAGGAGACTCAAGGTAG	8	12	11	29	8	35	7.27	10.06	10.36	23.19	7.22	32.49	intergenic
NC_027748.1-10815199	10815183	ATGTGTTGGACATCCTGGACTAAACTCTCAA	0	0	0	0	0	1	0	0	0	0	0	0.93	intergenic
NC_027748.1-10815443	10815427	TGATTGCACCTAGCCTGGGAAAGGCTATAGG	0	15	1	3	2	0	0	12.58	0.94	2.4	1.8	0	intergenic
NC_027748.1-10815797	10815781	ACGTAATCAACCCCCAGGACAGACTCCAAGG	28	27	32	51	20	33	25.46	22.65	30.14	40.79	18.05	30.64	intergenic
NC_027748.1-10815968	10815952	CGCGATGTGGAGCCCTGGAATCAGCTGATCA	13	121	40	7	79	13	11.82	101.49	37.68	5.6	71.3	12.07	intergenic
NC_027748.1-10816055	10816039	GACCTATCAGTATCCAGGCGACCACCACCTT	10	51	32	57	10	65	9.09	42.78	30.14	45.59	9.02	60.34	intergenic
NC_027748.1-10816418	10816402	TTCACAACCCACGCCTGGAAGGGACAAGGCA	0	0	0	0	5	0	0	0	0	0	4.51	0	intergenic
NC_027748.1-10824044	10824028	TGTGATTGATGTTCCTGGAGAGGAGGAAGCC	3	0	0	4	0	0	2.73	0	0	3.2	0	0	Exon
NC_027748.1-10838698	10838682	CTCACGGTTGTCTCCTGGATGGGGGCGTCCG	0	2	1	0	136	83	0	1.68	0.94	0	122.74	77.06	TSS1500
NC_027748.1-10844784	10844768	CCCCTAGCGCTGTCCTGGCTACTCAGCCTAA	0	0	1	1	4	3	0	0	0.94	0.8	3.61	2.79	intron
NC_027748.1-10856300	10856284	AGATATTCTATTTCCAGGTTGGGTGACTGTG	0	0	0	0	16	5	0	0	0	0	14.44	4.64	intergenic
NC_027748.1-10860892	10860876	GGGATGGAATGTCCCAGGATGGCGAACTGGC	0	4	0	0	0	0	0	3.35	0	0	0	0	Exon
NC_027748.1-10862172	10862156	GCCAAGGCGTCAGCCAGGACATACGTGCACT	3	12	7	58	53	87	2.73	10.06	6.59	46.39	47.83	80.77	intergenic
NC_027748.1-10862268	10862252	TTCAAGAAGGAGTCCAGGATGGAATCGGGAA	1	2	2	2	2	2	0.91	1.68	1.88	1.6	1.8	1.86	intergenic
NC_027748.1-10863472	10863456	CCATCCCTGATTTCCAGGCTGCAATATTTGG	4	3	0	1	1	1	3.64	2.52	0	0.8	0.9	0.93	intergenic
NC_027748.1-10878692	10878676	GATTTATTTAAGGCCAGGTATGCGGATTACA	0	0	0	0	1	0	0	0	0	0	0.9	0	intergenic
NC_027748.1-10880141	10880125	TGAGGTCCCTTGGCCTGGACACTGATCTCTT	0	0	0	0	1	0	0	0	0	0	0.9	0	intergenic
NC_027748.1-10880997	10880981	ATCTCGTCGTTTACCAGGTACTGAATGGTTA	80	91	73	57	6	60	72.73	76.33	68.76	45.59	5.41	55.7	intergenic
NC_027748.1-10889969	10889953	TGCATTTCGATATCCAGGTCGGTTCTCACTG	1	0	1	0	0	1	0.91	0	0.94	0	0	0.93	Exon
NC_027748.1-10892411	10892395	CGTACTTGGACGACCTGGACCTCACTGACTT	0	0	0	1	58	33	0	0	0	0.8	52.34	30.64	intergenic
NC_027748.1-10896794	10896778	GGATGCGAGTTGGCCTGGAATGCGAATGGAT	0	1	1	0	14	5	0	0.84	0.94	0	12.63	4.64	intergenic
NC_027748.1-10898741	10898725	AGAGAGTTACTAACCTGGAACAGAGCAACTC	0	0	0	0	25	10	0	0	0	0	22.56	9.28	intergenic
NC_027748.1-10902896	10902880	TGCATGTTCTGTCCCAGGGACTGCATCTTCT	4	7	3	0	1	2	3.64	5.87	2.83	0	0.9	1.86	intergenic
NC_027748.1-10910098	10910082	CGGATAATAAGTCCCAGGCCTAGTGCTTGTA	0	0	0	0	4	3	0	0	0	0	3.61	2.79	intergenic
NC_027748.1-10918666	10918650	CATGCAGGCGAGCCCTGGAGAGTATAAAAGG	6	1	0	0	0	0	5.45	0.84	0	0	0	0	intron
NC_027748.1-10923354	10923338	TATTAGTATTCCCCCAGGCTAACCGATCCTC	2	13	4	0	2	1	1.82	10.9	3.77	0	1.8	0.93	intergenic
NC_027748.1-10927868	10927852	GAAACCATCCGGGCCTGGCGCTTTGAAACTA	9	13	0	0	0	0	8.18	10.9	0	0	0	0	intergenic
NC_027748.1-10937516	10937500	CTTTGTCCCCAGTCCAGGTAAAGCCCTCCCG	0	0	0	0	6	0	0	0	0	0	5.41	0	intergenic
NC_027748.1-10937593	10937577	TAAGTGAGGAACCCCTGGATTATCAAGAAAA	0	0	0	0	1	0	0	0	0	0	0.9	0	intergenic
NC_027748.1-10945084	10945068	ACTCCTGATGAAGCCAGGGATATACCCTTTG	0	1	0	0	0	0	0	0.84	0	0	0	0	TSS1500
NC_027748.1-10967042	10967026	GGAACTGTTTCATCCTGGATAACACAGCATT	0	0	1	1	0	0	0	0	0.94	0.8	0	0	Exon
NC_027748.1-10970004	10969988	GCGAGGTTCTGTTCCTGGAGTCACGACGCGG	0	2	3	1	1	4	0	1.68	2.83	0.8	0.9	3.71	TSS1500
NC_027748.1-10975817	10975801	ATTAACAAGTCCGCCTGGATGTAGATGGAAG	1	1	0	0	0	0	0.91	0.84	0	0	0	0	intergenic
NC_027748.1-11000731	11000715	GACGCTTAGCTGACCAGGAGACTAGGTTTGA	7	6	10	5	2	9	6.36	5.03	9.42	4	1.8	8.36	intergenic
NC_027748.1-11005634	11005618	CACTTTATTATTACCAGGATACCATATGTAA	0	1	0	0	0	0	0	0.84	0	0	0	0	intergenic
NC_027748.1-11009224	11009208	AGTCTGGGCTTCGCCTGGGATACCCCAGGTT	20	15	27	24	27	25	18.18	12.58	25.43	19.2	24.37	23.21	intergenic
NC_027748.1-11030993	11030977	ATGGCGGACCGAACCTGGAAGACTTTCCTGG	0	0	1	1	0	3	0	0	0.94	0.8	0	2.79	TSS1500
NC_027748.1-11032528	11032512	GGGGTACTTTGAACCTGGCTCAGGTACTCTC	0	0	0	1	0	0	0	0	0	0.8	0	0	intron
NC_027748.1-11032984	11032968	CCACTGGTGCTTACCAGGCGTGCCTGACACA	0	0	0	1	0	0	0	0	0	0.8	0	0	Exon
NC_027748.1-11040721	11040705	CCTTGTGCACGAGCCAGGGGTTCCGATAGAT	0	0	0	0	1	0	0	0	0	0	0.9	0	1stExon
NC_027748.1-11043537	11043521	AAAGCAGTTCTCCCCAGGTGAGGAACAGTTG	0	0	0	0	0	0	0	0	0	0	0	0	intergenic
NC_027748.1-11044477	11044461	CCGACGAATTATTCCAGGGAAAAGGTCGTCG	0	1	5	0	0	1	0	0.84	4.71	0	0	0.93	intergenic
NC_027748.1-11056261	11056245	CCTTTTTACGGATCCTGGACAAGCCTCTCCC	13	5	16	6	0	3	11.82	4.19	15.07	4.8	0	2.79	TSS1500
NC_027748.1-11056342	11056326	TAGACTACGAGGTCCTGGGTATTTAGGCTTC	1	7	2	1	0	1	0.91	5.87	1.88	0.8	0	0.93	TSS1500
NC_027748.1-11081080	11081064	TCAGGGCCGTATTCCTGGGGCTTGTAGTGCT	0	2	0	0	3	0	0	1.68	0	0	2.71	0	intergenic
NC_027748.1-11101481	11101465	TGCAATGGTTAGACCAGGGCTGTCTAATAGT	0	0	0	1	0	0	0	0	0	0.8	0	0	intron
NC_027748.1-11103177	11103161	GGACTTAGATACCCCTGGCTAACTTCAAAAA	20	26	21	8	0	7	18.18	21.81	19.78	6.4	0	6.5	TSS1500
NC_027748.1-11103645	11103629	ATATATACAATCTCCTGGCACCAGAATGCAT	0	14	3	1	0	3	0	11.74	2.83	0.8	0	2.79	TSS1500
NC_027748.1-11104424	11104408	TCATTTTTATTTCCCTGGGCTACTTGAACAA	17	13	17	4	0	0	15.46	10.9	16.01	3.2	0	0	intergenic
NC_027748.1-11105127	11105111	ATAAAAACACTATCCAGGAGAATAAGGGACA	0	5	2	0	0	2	0	4.19	1.88	0	0	1.86	intergenic
NC_027748.1-11106291	11106275	CGTCCAAATCAAGCCAGGAACTTCACTAGGA	24	39	63	12	7	4	21.82	32.71	59.34	9.6	6.32	3.71	intergenic
NC_027748.1-11108112	11108096	ACCACATGGAGTTCCTGGAAACATTTAGGTG	0	36	15	31	0	9	0	30.19	14.13	24.79	0	8.36	intergenic
NC_027748.1-11120522	11120506	TGCAATATCATGGCCAGGAACACATGTGTCG	45	59	95	68	64	109	40.91	49.49	89.49	54.39	57.76	101.19	intergenic
NC_027748.1-11121592	11121576	GGCATAGCTTCTCCCAGGTAACCCAAGGTAA	29	28	13	14	12	3	26.37	23.48	12.25	11.2	10.83	2.79	intergenic
NC_027748.1-11121755	11121739	AATTTCCTTACCCCCTGGCGAGAGTGATTTC	6	4	3	0	1	0	5.45	3.35	2.83	0	0.9	0	intergenic
NC_027748.1-11122774	11122758	GAGCCCATCTTCACCAGGAGCACTGCTACCC	18	35	29	30	45	38	16.36	29.36	27.32	23.99	40.61	35.28	intergenic
NC_027748.1-11124727	11124711	CATGACTGGAAATCCAGGGGGTCCAAACTCT	42	23	27	36	47	53	38.18	19.29	25.43	28.79	42.42	49.2	intergenic
NC_027748.1-11125284	11125268	ACTGGAATCGGTCCCTGGAAAGAGCAATCCC	26	2	29	13	4	12	23.64	1.68	27.32	10.4	3.61	11.14	intergenic
NC_027748.1-11125323	11125307	TATCATAAACACGCCAGGCAGTCGGCATGTA	0	1	1	2	0	0	0	0.84	0.94	1.6	0	0	intergenic
NC_027748.1-11154349	11154333	GTGGATTTGGGATCCAGGGATTACAAAGTTG	0	0	0	1	0	0	0	0	0	0.8	0	0	intergenic
NC_027748.1-11164936	11164920	CAAAAACATCTTCCCAGGTCCCTTGGTGAAA	0	0	2	0	0	1	0	0	1.88	0	0	0.93	intergenic
NC_027748.1-11166023	11166007	TCAACTCTCAACGCCAGGCATCAGACCTGGC	0	2	0	0	0	0	0	1.68	0	0	0	0	intergenic
NC_027748.1-11166550	11166534	TAGATAATAAGTCCCAGGCCTAGGCATCAAT	0	1	1	0	0	0	0	0.84	0.94	0	0	0	intergenic
NC_027748.1-11167679	11167663	GGATTACCGATTACCTGGTGCTTGGTGATCT	0	1	0	0	0	0	0	0.84	0	0	0	0	Exon
NC_027748.1-11171148	11171132	CATATAACGTGCCCCTGGTAACTCCCTCCCT	0	0	0	0	1	0	0	0	0	0	0.9	0	Exon
NC_027748.1-11184242	11184226	AACTTAATGTCATCCAGGTAGCTTTCAAATA	21	19	11	2	38	0	19.09	15.94	10.36	1.6	34.29	0	intergenic
NC_027748.1-11185446	11185430	GAGCGAATCGGTTCCAGGGGTAAAGCATTCC	6	16	14	0	10	1	5.45	13.42	13.19	0	9.02	0.93	TSS1500
NC_027748.1-11185936	11185920	GGACGATAAAGTCCCTGGGGTTATATAACGA	1	0	0	0	0	0	0.91	0	0	0	0	0	Exon
NC_027748.1-11187188	11187172	ACGGTGTTAGTAGCCAGGTTTGTGATCAGAG	0	1	0	0	0	3	0	0.84	0	0	0	2.79	intron
NC_027748.1-11192188	11192172	TATTACACACATTCCAGGCACCTCTCTCAGA	0	2	0	0	3	0	0	1.68	0	0	2.71	0	intergenic
NC_027748.1-11220222	11220206	ATTCCCCGCACCTCCAGGCCTTTGTATTTTC	0	0	0	0	0	0	0	0	0	0	0	0	intergenic
NC_027748.1-11225364	11225348	TGTCGAAAATCAACCTGGATTTTGCTGCCCA	6	6	1	2	9	6	5.45	5.03	0.94	1.6	8.12	5.57	intergenic
NC_027748.1-11225665	11225649	GAAATCCCAGAATCCAGGACTATAAGTCCGT	4	2	12	0	1	0	3.64	1.68	11.3	0	0.9	0	intergenic
NC_027748.1-11229180	11229164	CCAATTAAGTTTTCCTGGTAAAGTGTTAATG	3	0	0	0	2	0	2.73	0	0	0	1.8	0	TSS1500
NC_027748.1-11232756	11232740	GGCTGGACGACGTCCTGGAGACGCTGAGATT	0	0	0	0	1	0	0	0	0	0	0.9	0	Exon
NC_027748.1-11235174	11235158	CATCACCCTACACCCTGGCGTGGCTCAACAA	12	20	8	15	0	5	10.91	16.77	7.54	12	0	4.64	intron
NC_027748.1-11238013	11237997	TGAACGTTTTCCACCAGGAGAATATAACAAA	2	3	2	1	0	0	1.82	2.52	1.88	0.8	0	0	intron
NC_027748.1-11242808	11242792	AAGGTGTTATTTTCCTGGGTGCCACCAATCG	0	0	0	0	0	0	0	0	0	0	0	0	Exon
NC_027748.1-11245697	11245681	AGACATTCCGTCTCCAGGAACCTAAATGGCT	0	0	0	0	2	0	0	0	0	0	1.8	0	Exon
NC_027748.1-11250815	11250799	GATCAGAGAAAATCCAGGCTAGGCCCCTGAA	0	0	0	0	1	1	0	0	0	0	0.9	0.93	intergenic
NC_027748.1-11270035	11270019	GGTAAATTATAGGCCTGGGACGGATCGGGTA	0	13	6	28	9	9	0	10.9	5.65	22.39	8.12	8.36	intergenic
NC_027748.1-11270860	11270844	GCTGGTCTTGTTGCCTGGCGTTAGAGCAGAC	0	0	2	0	0	0	0	0	1.88	0	0	0	intergenic
NC_027748.1-11280029	11280013	AATGCCTCCCTCCCCTGGTAACTAGGATCAC	0	0	2	1	0	1	0	0	1.88	0.8	0	0.93	intron
NC_027748.1-11280140	11280124	AGCAAACCCCGACCCAGGAGTTAGTAGCCGA	0	0	0	0	1	0	0	0	0	0	0.9	0	Exon
NC_027748.1-11294986	11294970	CATTTTCTTAAAACCAGGCTCATTCTCCACT	37	0	15	9	7	8	33.64	0	14.13	7.2	6.32	7.43	TSS1500
NC_027748.1-11302664	11302648	TCCATGAGAAGAACCTGGCTCTGGCGAGCGT	1	0	0	0	2	0	0.91	0	0	0	1.8	0	intergenic
NC_027748.1-11302750	11302734	GACTCCAAAGAAACCAGGCTGTTGTCTCGCA	22	19	17	38	0	25	20	15.94	16.01	30.39	0	23.21	intergenic
NC_027748.1-11304213	11304197	GATTAGGTATGATCCTGGTCGGACTACCTTT	2	0	0	0	0	0	1.82	0	0	0	0	0	intergenic
NC_027748.1-11304313	11304297	ACTTTGAGAAGGACCAGGTCGCCTTCTTTGA	0	1	2	1	0	0	0	0.84	1.88	0.8	0	0	intergenic
NC_027748.1-11305346	11305330	ACATATCGCGCGGCCTGGGTCTTGATTTTCC	2	1	1	0	0	0	1.82	0.84	0.94	0	0	0	intergenic
NC_027748.1-11305942	11305926	GCCGGATTCCAATCCTGGATCCTTGTCTGGA	6	0	0	0	0	0	5.45	0	0	0	0	0	intergenic
NC_027748.1-11305984	11305968	CGACGTGAAGGATCCAGGTTGAGTCTGGTTT	0	2	0	0	2	0	0	1.68	0	0	1.8	0	intergenic
NC_027748.1-11307463	11307447	GATACGTCGATGTCCTGGATCGTCATCTCGA	9	0	3	0	0	0	8.18	0	2.83	0	0	0	intergenic
NC_027748.1-11311909	11311893	CTTGTCTATGAACCCTGGCAGCTGAGTCATG	35	31	38	13	17	7	31.82	26	35.8	10.4	15.34	6.5	intergenic
NC_027748.1-11312074	11312058	ATGATAATCAACTCCTGGTCGTTGATGGAAG	62	59	30	65	46	23	56.37	49.49	28.26	51.99	41.51	21.35	intergenic
NC_027748.1-11314014	11313998	CATTTGTGGTGCTCCTGGACGATTTTTCATA	6	0	6	7	3	17	5.45	0	5.65	5.6	2.71	15.78	intergenic
NC_027748.1-11325801	11325785	CTTTTTTGATAATCCAGGGGTTCCCCGCTTC	9	3	3	0	1	0	8.18	2.52	2.83	0	0.9	0	TSS1500
NC_027748.1-11329011	11328995	AGATACAAGATCCCCAGGAGTTGTAGTGAAT	9	27	14	5	5	5	8.18	22.65	13.19	4	4.51	4.64	intergenic
NC_027748.1-11333584	11333568	AAGTCTCGGAAGCCCAGGCCTACAAGAGCCT	28	81	47	11	28	27	25.46	67.94	44.27	8.8	25.27	25.07	intergenic
NC_027748.1-11333856	11333840	CGACCGAAGTGTTCCAGGAGTCCTAAGTACT	27	0	13	0	0	0	24.55	0	12.25	0	0	0	intergenic
NC_027748.1-11334941	11334925	TATGTGAACATCTCCTGGAAATATTTCACTA	16	27	27	6	10	2	14.55	22.65	25.43	4.8	9.02	1.86	intergenic
NC_027748.1-11335166	11335150	GTCTTTGTTATGTCCTGGATAAGCGATGTAT	13	6	4	15	4	3	11.82	5.03	3.77	12	3.61	2.79	intergenic
NC_027748.1-11336052	11336036	TTTCGTTTGATCTCCTGGAGACGACGAACTG	34	8	15	20	8	10	30.91	6.71	14.13	16	7.22	9.28	intergenic
NC_027748.1-11337815	11337799	GGGTGTTCAGGAGCCTGGGCTTTAACTCTGC	33	20	9	26	13	19	30	16.77	8.48	20.79	11.73	17.64	TSS1500
NC_027748.1-11358034	11358018	CTTCCACTCATCGCCAGGATTGATACGTTTC	10	5	5	12	0	0	9.09	4.19	4.71	9.6	0	0	intergenic
NC_027748.1-11358785	11358769	CAATCTATTGTGTCCTGGTAGGAACCAATAG	4	6	6	6	6	13	3.64	5.03	5.65	4.8	5.41	12.07	intergenic
NC_027748.1-11367315	11367299	TCTCTTCTAGACTCCAGGTCTCGTTCTCTCC	0	0	0	0	0	0	0	0	0	0	0	0	intron
NC_027748.1-11368929	11368913	AGACCCAATTTTCCCTGGAAAAGTAAAACTA	1	0	1	2	3	0	0.91	0	0.94	1.6	2.71	0	intergenic
NC_027748.1-11373743	11373727	GAGAAGTGGTCAGCCTGGTCCAAACTCAGGT	6	1	5	6	0	3	5.45	0.84	4.71	4.8	0	2.79	intergenic
NC_027748.1-11376561	11376545	GGAGAGGCTAGGACCTGGAATGAGTTAAATG	1	1	0	1	1	1	0.91	0.84	0	0.8	0.9	0.93	intergenic
NC_027748.1-11386220	11386204	TCTACGCAACTGCCCAGGAGATTTCCGACTC	0	1	2	2	1	0	0	0.84	1.88	1.6	0.9	0	intergenic
NC_027748.1-11389273	11389257	TGGATGTCTCTCACCTGGAAGTAGGTTGGAG	44	70	46	26	63	36	40	58.71	43.33	20.79	56.86	33.42	intergenic
NC_027748.1-11402980	11402964	ATATACTGATCGACCTGGTCCATTTTACTCG	7	3	6	0	2	4	6.36	2.52	5.65	0	1.8	3.71	TSS1500
NC_027748.1-11428560	11428544	TGATTTTAAATGCCCTGGCAGAATCTGTAAT	2	3	2	0	4	0	1.82	2.52	1.88	0	3.61	0	intergenic
NC_027748.1-11431242	11431226	GAGTGTGAAAGAGCCAGGCCTTGGCTGGATG	0	0	2	0	1	0	0	0	1.88	0	0.9	0	Exon
NC_027748.1-11438988	11438972	ACAATTATGCCAACCTGGGTGCGTATGAGGG	12	22	13	4	7	6	10.91	18.45	12.25	3.2	6.32	5.57	intergenic
NC_027748.1-11453709	11453693	CCATGCTGATCAACCAGGGATGAAATCTGAA	0	1	0	0	0	0	0	0.84	0	0	0	0	TSS1500
NC_027748.1-11457001	11456985	AGTTAGTCCACAGCCTGGGGGATACCAAAAA	0	0	2	0	0	0	0	0	1.88	0	0	0	Exon
NC_027748.1-11464831	11464815	ACTGGTTCTGGACCCAGGGGGAGAGATTAAC	0	0	0	1	0	0	0	0	0	0.8	0	0	intron
NC_027748.1-11467742	11467726	TGTCAACACCAGTCCAGGAGATAGCTTGAAG	0	0	0	0	0	0	0	0	0	0	0	0	Exon
NC_027748.1-11481755	11481739	CTCATAATCGATTCCTGGTCTCTATGAGTAT	63	46	59	88	62	83	57.28	38.58	55.58	70.38	55.95	77.06	intergenic
NC_027748.1-11483162	11483146	AACCTAGCAAATGCCAGGTTATGGGTCGACA	9	39	27	16	51	47	8.18	32.71	25.43	12.8	46.03	43.63	intergenic
NC_027748.1-11486145	11486129	GATCACCAGCCCTCCTGGATGCTTCGACGGA	20	22	23	48	30	32	18.18	18.45	21.67	38.39	27.07	29.71	intergenic
NC_027748.1-11501509	11501493	TGCGGATAGAGGTCCAGGGTACGATTTTCTT	0	0	1	0	1	0	0	0	0.94	0	0.9	0	intergenic
NC_027748.1-11502680	11502664	GGATCAGTGCCTCCCTGGTAATGCTTTGTCC	55	61	37	147	55	72	50	51.16	34.85	117.57	49.64	66.84	intergenic
NC_027748.1-11533107	11533091	CGTCCTCGCCCCTCCTGGAACGCCGATCACC	0	0	0	1	0	0	0	0	0	0.8	0	0	Exon
NC_027748.1-11533632	11533616	GGGAGCAAGAAGGCCTGGGAAGGTTTCAGTA	0	0	0	0	0	0	0	0	0	0	0	0	Exon
NC_027748.1-11534495	11534479	GTTCAACCATGAACCAGGTGTATAACCGGGG	12	5	7	8	5	9	10.91	4.19	6.59	6.4	4.51	8.36	intergenic
NC_027748.1-11536769	11536753	CCAGATTATTGAACCAGGTTTGACTCGGTCA	2	3	2	5	3	4	1.82	2.52	1.88	4	2.71	3.71	intergenic
NC_027748.1-11545045	11545029	ACCACAGTACCATCCAGGAGTATCAGCGGCA	0	0	0	0	2	0	0	0	0	0	1.8	0	TSS1500
NC_027748.1-11550419	11550403	AGAAATACCAATCCCAGGACATCGGATATCA	3	0	4	0	0	0	2.73	0	3.77	0	0	0	1stExon
NC_027748.1-11550635	11550619	TCTATGCTAGCTCCCAGGGCAAAAAAACAGA	0	4	2	0	3	3	0	3.35	1.88	0	2.71	2.79	TSS200
NC_027748.1-11554921	11554905	AAGGAAGTTGTATCCAGGGGAAGAGAAGAGA	17	34	26	11	60	15	15.46	28.52	24.49	8.8	54.15	13.93	TSS1500
NC_027748.1-11555211	11555195	AAGCAAATCATACCCAGGTTAATATTAATTG	10	0	2	17	16	5	9.09	0	1.88	13.6	14.44	4.64	TSS1500
NC_027748.1-11555494	11555478	TTGCGTCTTGTCTCCAGGGTTCGGTAGACAT	19	6	6	2	7	6	17.27	5.03	5.65	1.6	6.32	5.57	intron
NC_027748.1-11555537	11555521	GGGTCTCAATTTCCCAGGCTATTTGAGTTGC	12	0	8	2	0	0	10.91	0	7.54	1.6	0	0	intron
NC_027748.1-11557249	11557233	GGATACAAACTCTCCTGGCATGGTATAAGGA	43	28	10	19	25	2	39.09	23.48	9.42	15.2	22.56	1.86	intron
NC_027748.1-11557310	11557294	GATCGGTAGCAAACCAGGCCTGGTTGAATCT	3	4	5	2	8	1	2.73	3.35	4.71	1.6	7.22	0.93	intron
NC_027748.1-11557652	11557636	GACCTTATATATCCCAGGGGAACTCACTCAA	5	6	5	1	7	1	4.55	5.03	4.71	0.8	6.32	0.93	intron
NC_027748.1-11558045	11558029	CCCTCAGAAATGCCCAGGGCCTGACGGGATG	163	46	107	141	57	174	148.19	38.58	100.79	112.77	51.44	161.54	intron
NC_027748.1-11559295	11559279	TAGAATCTTTCAACCTGGCACTACTCGGGAA	1	0	1	0	0	0	0.91	0	0.94	0	0	0	intron
NC_027748.1-11582453	11582437	GTGAGGTATAATTCCAGGTACTGATGAGGAA	0	2	0	0	0	0	0	1.68	0	0	0	0	intron
NC_027748.1-11586004	11585988	GAGTGGAGATAATCCAGGTATTTCTATTATC	6	7	1	1	4	0	5.45	5.87	0.94	0.8	3.61	0	TSS1500
NC_027748.1-11587005	11586989	AATCACGACTTTGCCTGGTATGAATTTTTCC	8	11	9	10	10	3	7.27	9.23	8.48	8	9.02	2.79	intergenic
NC_027748.1-11589416	11589400	AATATTTTCTCGGCCTGGAAATTGCTAGAAC	11	4	1	5	6	0	10	3.35	0.94	4	5.41	0	intergenic
NC_027748.1-11594204	11594188	CGACCGGATCAAACCTGGTTCAATAATCTGG	1	0	1	0	0	0	0.91	0	0.94	0	0	0	intergenic
NC_027748.1-11598275	11598259	TAGGTGCTGCGGTCCAGGTGTGTTTTCGTTA	0	0	1	0	0	0	0	0	0.94	0	0	0	intron
NC_027748.1-11599110	11599094	CGGAGAGAAGATACCAGGTGAAGTGAAAGGG	1	0	0	0	0	0	0.91	0	0	0	0	0	Exon
NC_027748.1-11603970	11603954	ATGCCTCGAGCTTCCTGGACGAAAAAGTAAC	0	0	1	1	0	0	0	0	0.94	0.8	0	0	Exon
NC_027748.1-11615614	11615598	GCCGCAGGAGTCGCCAGGGTATTGGGTTGTG	2	0	0	0	0	0	1.82	0	0	0	0	0	TSS1500
NC_027748.1-11619816	11619800	GTTTGCCACTATACCTGGGAGCTGAGCTTGT	0	0	1	0	0	0	0	0	0.94	0	0	0	TSS1500
NC_027748.1-11624919	11624903	ACAGATAAAACCTCCAGGTATCTTTGAGAGT	0	10	13	14	10	14	0	8.39	12.25	11.2	9.02	13	intergenic
NC_027748.1-11625688	11625672	CTTGGTCCTGCAGCCAGGATACTTGGAATGG	0	0	0	0	1	0	0	0	0	0	0.9	0	intergenic
NC_027748.1-11635024	11635008	GTTGCTAAATCGCCCAGGTAGTTCTAGGTTT	0	31	10	2	26	16	0	26	9.42	1.6	23.46	14.85	intergenic
NC_027748.1-11647207	11647191	ATCAAATGGCATCCCTGGATCACATTCTTCT	0	49	20	10	0	6	0	41.1	18.84	8	0	5.57	1stExon
NC_027748.1-11660198	11660182	TTTCCATCACTATCCTGGATTGTTTGGAAGG	0	0	4	0	0	0	0	0	3.77	0	0	0	intron
NC_027748.1-11660436	11660420	ACGAACATGTAAACCTGGATGATGTATATGC	1	0	0	0	0	0	0.91	0	0	0	0	0	Exon
NC_027748.1-11668186	11668170	GGTATGAATTAGGCCTGGTACGGATCGGATA	4	0	0	0	2	0	3.64	0	0	0	1.8	0	intergenic
NC_027748.1-11674712	11674696	GCTCTCATATGCGCCAGGTCTGCCGCGGTGA	11	0	5	0	3	0	10	0	4.71	0	2.71	0	intergenic
NC_027748.1-11678671	11678655	ATCATGTTTTGGACCAGGATGGCCAATTCGG	57	14	15	29	25	43	51.82	11.74	14.13	23.19	22.56	39.92	intergenic
NC_027748.1-11702547	11702531	AGTTGGAGGATATCCAGGACGAGCGATGAGC	0	0	0	0	2	1	0	0	0	0	1.8	0.93	TSS1500
NC_027748.1-11710066	11710050	ACAAAATATAAATCCTGGTTTATCTGATTGT	0	0	1	0	0	0	0	0	0.94	0	0	0	intergenic
NC_027748.1-11713147	11713131	GATGGTCATATGACCTGGATTGCATTATGAT	0	0	0	1	0	0	0	0	0	0.8	0	0	intergenic
NC_027748.1-11728339	11728323	AGACAAGGCCTTACCTGGAAGAATGGAAGGT	1	0	0	1	2	1	0.91	0	0	0.8	1.8	0.93	Exon
NC_027748.1-11736072	11736056	AAGGGTTCACGGTCCAGGAGTGGCTAGACTT	0	4	0	0	1	0	0	3.35	0	0	0.9	0	1stExon
NC_027748.1-11736174	11736158	CACTCGTTTACCTCCAGGTAACTACTACATA	0	1	1	0	0	0	0	0.84	0.94	0	0	0	intron
NC_027748.1-11739771	11739755	ATTCTGCTCACTTCCTGGTAGAGGCTAGTTT	0	0	0	0	0	0	0	0	0	0	0	0	intron
NC_027748.1-11742305	11742289	CGTTATGGTGGGACCTGGGACTGGCCTGGCT	5	0	2	0	3	11	4.55	0	1.88	0	2.71	10.21	Exon
NC_027748.1-11744362	11744346	CCTCTAAAAGGAGCCAGGCCAGTCCCAGGTC	1	2	3	1	3	0	0.91	1.68	2.83	0.8	2.71	0	Exon
NC_027748.1-11748939	11748923	GTTGTGCATATTCCCTGGAGATGCAGAGATG	0	0	0	3	0	0	0	0	0	2.4	0	0	TSS1500
NC_027748.1-11759779	11759763	ATTAGCAATGAAGCCAGGAGGATCAGGATTG	2	2	2	0	0	0	1.82	1.68	1.88	0	0	0	TSS1500
NC_027748.1-11769323	11769307	AGCCAAAAGAATGCCTGGAACAGCAGTCACA	0	0	0	1	0	0	0	0	0	0.8	0	0	Exon
NC_027748.1-11774605	11774589	ACCCTGATGCAGCCCTGGGAGTTTCTTCCGA	0	0	0	0	1	0	0	0	0	0	0.9	0	Exon
NC_027748.1-11781359	11781343	GATTCGGTTTTTGCCAGGTCCGGATCGGGTC	0	0	1	0	0	1	0	0	0.94	0	0	0.93	intergenic
NC_027748.1-11786453	11786437	GCATATAAATGGACCTGGAGTTAAGTATGGT	0	0	0	0	0	0	0	0	0	0	0	0	intergenic
NC_027748.1-11788329	11788313	AGGTTTTTCTTCCCCTGGGCACATAAAAGAC	0	0	0	0	4	0	0	0	0	0	3.61	0	intron
NC_027748.1-11796965	11796949	GATAAATAGAACCCCTGGTTCTAGCATTGAT	0	0	1	1	0	0	0	0	0.94	0.8	0	0	intergenic
NC_027748.1-11797792	11797776	TTTCAAGCTAAAACCAGGAATCCCAGGAGTA	0	1	0	0	0	2	0	0.84	0	0	0	1.86	intergenic
NC_027748.1-11799137	11799121	AACTAAGTGTGTACCTGGCACTAAGTTTCAG	0	11	6	5	0	8	0	9.23	5.65	4	0	7.43	intergenic
NC_027748.1-11799200	11799184	CACATGAGTGGCTCCAGGTAGCTCCGCAGTG	54	38	95	132	84	132	49.09	31.87	89.49	105.57	75.81	122.55	intergenic
NC_027748.1-11837948	11837932	GATCATCACTGCCCCTGGGTGGGCCAATGCA	1	0	0	0	1	1	0.91	0	0	0	0.9	0.93	Exon
NC_027748.1-11840500	11840484	GATTTGCCCCTGACCAGGGGCAGATCCACCT	1	3	1	10	0	0	0.91	2.52	0.94	8	0	0	intergenic
NC_027748.1-11849820	11849804	TAGATGAAGGTATCCTGGCGGCGGCAGCTGA	0	1	0	0	0	0	0	0.84	0	0	0	0	Exon
NC_027748.1-11862040	11862024	ATCTCTATACGCGCCTGGGGGTGTAGAAGGG	0	0	0	4	1	1	0	0	0	3.2	0.9	0.93	intron
NC_027748.1-11862519	11862503	AACTGAAAGTGGTCCTGGTTCACCAAGCCAC	0	0	0	1	1	2	0	0	0	0.8	0.9	1.86	Exon
NC_027748.1-11863714	11863698	GGAGATGACAATACCTGGAGAAGAGATGATC	0	0	0	0	2	1	0	0	0	0	1.8	0.93	Exon
NC_027748.1-11871574	11871558	TTTTCTCCTCCGGCCTGGTTATCGCTGTCAC	0	0	0	0	0	2	0	0	0	0	0	1.86	intergenic
NC_027748.1-11876191	11876175	CCCCAGTGTTAACCCTGGGATAGTGAAAGGT	0	0	0	1	0	0	0	0	0	0.8	0	0	Exon
NC_027748.1-11879773	11879757	TGTTTTGCCAGTCCCTGGTGGTCCGTGCAAA	0	0	0	0	0	0	0	0	0	0	0	0	Exon
NC_027748.1-11884872	11884856	ACTGGACGCACAACCAGGGCTCATAGGCACA	0	1	0	0	1	0	0	0.84	0	0	0.9	0	Exon
NC_027748.1-11905984	11905968	CATGATGTATTTACCTGGCTAATCGCCCTGG	0	0	0	0	0	1	0	0	0	0	0	0.93	intergenic
NC_027748.1-11908311	11908295	AGCATAGCCAAGGCCTGGCTGTCAACGTCGT	1	0	1	0	7	0	0.91	0	0.94	0	6.32	0	1stExon
NC_027748.1-11911078	11911062	GTGAAGATGATCTCCTGGTTCCCATAAATAG	0	0	1	0	0	0	0	0	0.94	0	0	0	intergenic
NC_027748.1-11911841	11911825	TAGATCCTAAATTCCTGGGAACCAGTTACCG	1	1	1	0	1	0	0.91	0.84	0.94	0	0.9	0	intergenic
NC_027748.1-11912927	11912911	TTTCATCCAGTTGCCTGGACATTTCACCATT	4	6	2	7	9	0	3.64	5.03	1.88	5.6	8.12	0	intergenic
NC_027748.1-11942153	11942137	TGGTGGAGCTTCTCCAGGAGAGTTTCGGTGA	0	0	1	0	0	0	0	0	0.94	0	0	0	TSS1500
NC_027748.1-11943014	11942998	GAGCCCGAGTAGGCCAGGAGGTTGCGGCGCT	1	1	0	4	15	2	0.91	0.84	0	3.2	13.54	1.86	1stExon
NC_027748.1-11945346	11945330	CCTCTTCAAACAACCTGGCATGGGAAAACAT	1	0	0	0	0	0	0.91	0	0	0	0	0	intron
NC_027748.1-11951645	11951629	GAGGATGGTGCCTCCTGGGGTTTCGTAGACA	4	1	0	1	2	0	3.64	0.84	0	0.8	1.8	0	Exon
NC_027748.1-11961424	11961408	CTCAGTAGGCCTTCCAGGAGAAAATGCTCCT	0	0	0	0	0	0	0	0	0	0	0	0	Exon
NC_027748.1-11966930	11966914	ATGCATATATTTTCCTGGTTTTTGGTGGCTT	0	3	0	1	1	0	0	2.52	0	0.8	0.9	0	intergenic
NC_027748.1-11978544	11978528	CTTTGTATGATCTCCTGGAGCCTCATATCAG	0	0	1	0	3	4	0	0	0.94	0	2.71	3.71	intergenic
NC_027748.1-11981044	11981028	GGTATGGAAGAAACCAGGATCACGCCAACCA	0	1	0	0	0	0	0	0.84	0	0	0	0	Exon
NC_027748.1-11985696	11985680	TTCCCATCTCCCTCCAGGTAGGTGTCTGCTT	0	0	0	0	0	4	0	0	0	0	0	3.71	intron
NC_027748.1-11987095	11987079	GGCATAAGAACTCCCAGGAGAACCACTTCTC	0	0	1	0	0	0	0	0	0.94	0	0	0	1stExon
NC_027748.1-11990453	11990437	TTTGTTCAAGATGCCAGGGAGTAAAGCCCAA	0	0	0	0	0	0	0	0	0	0	0	0	TSS1500
NC_027748.1-12036052	12036036	TATCAGTGATATTCCAGGAGGAAGGAGCATT	1	0	0	0	2	0	0.91	0	0	0	1.8	0	intergenic
NC_027748.1-12051322	12051306	GATTCTACCGAACCCTGGTGTTGCGACAGGT	3	0	0	0	0	0	2.73	0	0	0	0	0	1stExon
NC_027748.1-12052190	12052174	CGTTTGATGATTCCCAGGACACATGGTCTCT	1	39	7	48	49	58	0.91	32.71	6.59	38.39	44.22	53.85	TSS1500
NC_027748.1-12056210	12056194	CTGTTTGCAAGTACCTGGCTTCGATCAATAT	0	0	3	0	0	0	0	0	2.83	0	0	0	intron
NC_027748.1-12057460	12057444	GTGATCGGGAACACCAGGTAACCAGACTCAT	3	0	2	1	0	0	2.73	0	1.88	0.8	0	0	intron
NC_027748.1-12075574	12075558	CATTTTCAATCCCCCAGGGAGTTTCATATAT	2	0	0	0	1	0	1.82	0	0	0	0.9	0	intergenic
NC_027748.1-12079894	12079878	CACGACCGCATAACCAGGACGACTCAGAGGA	0	5	3	0	2	3	0	4.19	2.83	0	1.8	2.79	intergenic
NC_027748.1-12109025	12109009	TGCAAAGTGTTGACCTGGAAATCATTATTTG	5	0	4	0	0	0	4.55	0	3.77	0	0	0	TSS1500
NC_027748.1-12111767	12111751	AAAGATATATTAACCAGGCGCTTGTGGCTTA	7	0	1	0	0	0	6.36	0	0.94	0	0	0	TSS1500
NC_027748.1-12123455	12123439	TTCGTGACAGCTTCCAGGAGTGCAAGTCCTT	25	0	28	0	0	0	22.73	0	26.38	0	0	0	intron
NC_027748.1-12123756	12123740	AGATGGCAGAGTTCCTGGCAATCCAAATCTG	1	0	0	0	0	0	0.91	0	0	0	0	0	intron
NC_027748.1-12124325	12124309	CCATTCCTTTGTTCCTGGTATCAGCAAGTCT	56	0	29	0	0	0	50.91	0	27.32	0	0	0	intron
NC_027748.1-12124411	12124395	AGGTAACGCTCAGCCAGGCATCGCTCCAGAC	23	0	14	0	0	0	20.91	0	13.19	0	0	0	intron
NC_027748.1-12125890	12125874	AAAGCCATCCGGCCCTGGTGCTTTGTCGGCA	12	0	2	0	0	0	10.91	0	1.88	0	0	0	intron
NC_027748.1-12126575	12126559	GAGCCTTCATATGCCAGGTATTGGCATCTCG	32	0	15	0	0	0	29.09	0	14.13	0	0	0	intron
NC_027748.1-12127473	12127457	GACAACTCTTTTCCCTGGAGGGCGTCCCAGT	10	0	4	0	0	0	9.09	0	3.77	0	0	0	intron
NC_027748.1-12127587	12127571	AGCAGGAGGGCGTCCTGGTTTCCTTTTTGGG	96	0	40	1	0	0	87.28	0	37.68	0.8	0	0	intron
NC_027748.1-12127909	12127893	ACCTCAAAGGCTTCCTGGTGTGTTGCTTGCA	7	0	4	0	0	0	6.36	0	3.77	0	0	0	intron
NC_027748.1-12128092	12128076	CCAAGGTTTTCCCCCTGGGGCCTGGTTCCTT	0	0	5	0	0	0	0	0	4.71	0	0	0	intron
NC_027748.1-12147529	12147513	GATAAAGCAATCACCTGGCGATTCAACGTTG	23	17	7	0	3	0	20.91	14.26	6.59	0	2.71	0	TSS1500
NC_027748.1-12154108	12154092	CCATAGACATGCACCTGGTGTCATCCGAGCC	0	0	0	2	0	1	0	0	0	1.6	0	0.93	Exon
NC_027748.1-12154170	12154154	TGTCTGCCAATTGCCTGGACATGTTGAAATC	0	2	0	0	0	0	0	1.68	0	0	0	0	Exon
NC_027748.1-12160462	12160446	AATAACAACACCGCCTGGCGATGAGTTCGGC	0	4	0	0	0	0	0	3.35	0	0	0	0	intergenic
NC_027748.1-12162401	12162385	AGAAGAGGTGGTGCCTGGAGAAGCTGACATC	2	0	2	3	0	1	1.82	0	1.88	2.4	0	0.93	intergenic
NC_027748.1-12166320	12166304	GGCCTTGGTCGGTCCAGGGACAAAGTCTTAG	6	18	14	9	3	20	5.45	15.1	13.19	7.2	2.71	18.57	intergenic
NC_027748.1-12166937	12166921	ATTGGGCTTAGAGCCAGGATCGGGCCTTACA	1	0	0	0	0	0	0.91	0	0	0	0	0	intergenic
NC_027748.1-12167171	12167155	ATTTTTGAGGTTTCCAGGAAGTTACAAGAAG	16	3	5	9	0	4	14.55	2.52	4.71	7.2	0	3.71	intergenic
NC_027748.1-12167531	12167515	CCCGGAGAAAGCGCCAGGTCCGGATAGAATG	9	0	0	3	0	0	8.18	0	0	2.4	0	0	intergenic
NC_027748.1-12170450	12170434	GTTTTGGTGGAGCCCAGGATGAAGCACAAAA	7	14	14	0	1	5	6.36	11.74	13.19	0	0.9	4.64	intergenic
NC_027748.1-12177567	12177551	AGATGCATGTGAACCAGGTGGGATTCCGGTG	4	0	4	6	2	1	3.64	0	3.77	4.8	1.8	0.93	intergenic
NC_027748.1-12178341	12178325	TAACCGGAAAGTTCCTGGACACGGCGCCTCA	3	6	5	0	0	1	2.73	5.03	4.71	0	0	0.93	intergenic
NC_027748.1-12179847	12179831	CTCAACAAATTTTCCAGGCTGGTCATTTGTA	0	0	1	0	0	0	0	0	0.94	0	0	0	intergenic
NC_027748.1-12181057	12181041	GAGCGACAAATCACCTGGACCTGATGGCTTC	46	54	48	79	39	28	41.82	45.29	45.21	63.18	35.2	25.99	intergenic
NC_027748.1-12182702	12182686	GAAGTAGTGCTTGCCAGGAAGATGATATCAC	44	53	31	97	1	26	40	44.45	29.2	77.58	0.9	24.14	TSS1500
NC_027748.1-12202532	12202516	GGTACCAAATTATCCAGGGATATGGGCCTCT	44	32	25	59	33	21	40	26.84	23.55	47.19	29.78	19.5	intergenic
NC_027748.1-12203613	12203597	GTTATGGCTGGTACCAGGGTTAACTCATTTA	0	2	0	0	0	0	0	1.68	0	0	0	0	intergenic
NC_027748.1-12209667	12209651	GGTGGCCCAAACACCAGGCCCAGCTCTTGCC	10	14	6	45	11	17	9.09	11.74	5.65	35.99	9.93	15.78	intergenic
NC_027748.1-12212772	12212756	CCATCTTTCTTTTCCTGGAAGTATTGAACTT	23	0	13	0	0	0	20.91	0	12.25	0	0	0	intergenic
NC_027748.1-12214108	12214092	TGCTGCCTTAACACCAGGGGGGCGGGTCGTT	53	38	57	82	101	125	48.18	31.87	53.69	65.58	91.15	116.05	1stExon
NC_027748.1-12214587	12214571	CATCTGATGGCGTCCAGGTCCTTCTTTCTCT	19	13	14	22	35	36	17.27	10.9	13.19	17.6	31.59	33.42	1stExon
NC_027748.1-12222657	12222641	CTCAGAAGACTTTCCAGGCTACTTATAGTTA	27	51	36	9	38	20	24.55	42.78	33.91	7.2	34.29	18.57	intergenic
NC_027748.1-12236812	12236796	ACATCATGTTGTACCAGGCAACATGATCCAG	0	2	0	0	0	0	0	1.68	0	0	0	0	TSS1500
NC_027748.1-12246437	12246421	AAGGCAGAACAGTCCTGGACATCCACTAGCT	0	0	2	0	1	1	0	0	1.88	0	0.9	0.93	Exon
NC_027748.1-12250040	12250024	AATTAAATATATACCTGGAAGTTATAACTAC	0	0	3	0	2	0	0	0	2.83	0	1.8	0	intergenic
NC_027748.1-12254813	12254797	AACTTAGGTTTACCCAGGGGGATGGACGGCT	2	1	0	0	0	1	1.82	0.84	0	0	0	0.93	Exon
NC_027748.1-12255711	12255695	ACCGATTACGTCCCCTGGAGCATGACCACAG	0	6	0	0	0	0	0	5.03	0	0	0	0	intergenic
NC_027748.1-12272087	12272071	ACGGATCGGATATCCAGGTTTTCGAAGGTAT	2	0	4	0	0	0	1.82	0	3.77	0	0	0	TSS1500
NC_027748.1-12280527	12280511	CCTCTGGCAACGACCAGGTGAGATAGAAGGG	0	0	0	0	1	0	0	0	0	0	0.9	0	Exon
NC_027748.1-12283921	12283905	AGTGGGGATTTTTCCAGGCATGTCTTAAAAC	4	0	0	0	0	0	3.64	0	0	0	0	0	intron
NC_027748.1-12284101	12284085	ACTCCGGCAACGACCAGGTGAGATCGAAGGG	0	0	0	0	0	0	0	0	0	0	0	0	Exon
NC_027748.1-12301164	12301148	GAGTTGGATATGTCCTGGTAGATTGGGCGTT	31	81	41	43	54	58	28.18	67.94	38.62	34.39	48.73	53.85	intergenic
NC_027748.1-12302059	12302043	AGTCTTCCGGGTTCCTGGATCTGTTAACTAG	35	12	57	65	26	55	31.82	10.06	53.69	51.99	23.46	51.06	intergenic
NC_027748.1-12311475	12311459	AGATGCAGAACTGCCAGGGAAATGGACGATC	0	0	0	1	0	0	0	0	0	0.8	0	0	Exon
NC_027748.1-12324524	12324508	ATCACGAAGATCTCCAGGGGGAAGAACTCCG	52	106	63	167	71	126	47.28	88.91	59.34	133.57	64.08	116.98	intron
NC_027748.1-12330549	12330533	CCTTGCGCAGCAGCCTGGTCAAAGGTCTAGT	0	1	0	0	0	2	0	0.84	0	0	0	1.86	intron
NC_027748.1-12345543	12345527	GGGTCACAGCGGGCCAGGCCCGCGCGGGCTG	22	24	19	23	8	51	20	20.13	17.9	18.4	7.22	47.35	intergenic
NC_027748.1-12353280	12353264	ATAGTTTTGGATGCCTGGACTTAGCTTGGTT	0	0	0	2	0	0	0	0	0	1.6	0	0	Exon
NC_027748.1-12355804	12355788	TACAGTGGCGAAGCCAGGTCGTAAGGCATGG	0	1	0	0	0	0	0	0.84	0	0	0	0	intergenic
NC_027748.1-12366577	12366561	TGTCGAAAATCAACCTGGATTTTGTTGCTCT	87	38	29	123	71	26	79.1	31.87	27.32	98.38	64.08	24.14	intergenic
NC_027748.1-12376883	12376867	AAGACACGTGTCGCCTGGAGAGAAGCAGACT	83	102	90	95	87	87	75.46	85.55	84.78	75.98	78.52	80.77	1stExon
NC_027748.1-12384062	12384046	TCGATCAGCAATCCCAGGGAACATTGTGGTT	0	0	0	0	1	1	0	0	0	0	0.9	0.93	Exon
NC_027748.1-12399492	12399476	CTGCATCCCGCACCCTGGCATGGCGAGCAAT	0	0	0	1	0	0	0	0	0	0.8	0	0	intergenic
NC_027748.1-12407919	12407903	AGGGTCGGCAAGTCCTGGTCCGGCCATTCCT	9	19	23	12	3	11	8.18	15.94	21.67	9.6	2.71	10.21	intergenic
NC_027748.1-12414496	12414480	CCCAACTTTCTCCCCAGGTTTCTCCTAAAAC	20	8	12	18	10	8	18.18	6.71	11.3	14.4	9.02	7.43	intergenic
NC_027748.1-12416877	12416861	ACTCCATCAACTACCTGGGGTACAGATACAT	0	0	1	0	0	0	0	0	0.94	0	0	0	intergenic
NC_027748.1-12420204	12420188	TTTGCGAGCAGGGCCAGGTTAAACGTTTGGA	2	14	5	0	4	1	1.82	11.74	4.71	0	3.61	0.93	intergenic
NC_027748.1-12424089	12424073	AATTGGAACGTTCCCAGGCCGAGATCTGCTC	87	122	104	8	13	3	79.1	102.33	97.97	6.4	11.73	2.79	intergenic
NC_027748.1-12426732	12426716	GTGATGGTACGGACCAGGAGGCCATACATCG	1	3	2	3	8	9	0.91	2.52	1.88	2.4	7.22	8.36	intron
NC_027748.1-12433993	12433977	GAACCGACCAGACCCAGGGTGGAACCGAAGT	0	0	0	1	0	0	0	0	0	0.8	0	0	intergenic
NC_027748.1-12443319	12443303	AAGACGCTGTGCCCCAGGTAGACGGTCCGTT	0	3	2	4	0	2	0	2.52	1.88	3.2	0	1.86	intergenic
NC_027748.1-12448516	12448500	TCTTCACCATCTCCCAGGAGCTGACCGTTTC	1	0	0	0	0	0	0.91	0	0	0	0	0	1stExon
NC_027748.1-12461666	12461650	AGAGCTAGCACGCCCTGGAATCCAATCAGCC	1	0	0	0	0	0	0.91	0	0	0	0	0	TSS1500
NC_027748.1-12466057	12466041	CAGTTGGTCATGGCCTGGTTCTTTGGGTCTC	1	8	3	8	1	3	0.91	6.71	2.83	6.4	0.9	2.79	intergenic
NC_027748.1-12466168	12466152	CGTCTCTCAGCCACCAGGAAGCTTGACCTGC	0	23	4	19	15	27	0	19.29	3.77	15.2	13.54	25.07	intergenic
NC_027748.1-12467129	12467113	AGGATGTCCAGTTCCAGGCTCTCTACTCCAA	2	1	2	0	0	2	1.82	0.84	1.88	0	0	1.86	intergenic
NC_027748.1-12468800	12468784	CATGAATCAGCCTCCTGGATATGAAGATTTG	2	0	3	0	0	2	1.82	0	2.83	0	0	1.86	intergenic
NC_027748.1-12469798	12469782	GACTATCACTACGCCAGGATAAGAGTGGCGC	0	52	21	91	48	61	0	43.61	19.78	72.78	43.32	56.63	intergenic
NC_027748.1-12470522	12470506	GAAATTTTTAGAGCCAGGCCGGCGTTCAACT	1	0	0	0	0	0	0.91	0	0	0	0	0	intergenic
NC_027748.1-12476182	12476166	GATGCGGACAATACCAGGACCCGGGATCTAG	0	0	0	1	0	0	0	0	0	0.8	0	0	TSS1500
NC_027748.1-12477961	12477945	CTGTGTCTTCTCTCCTGGGGCGTGAACAAAG	0	0	0	0	0	0	0	0	0	0	0	0	1stExon
NC_027748.1-12485706	12485690	CAGAGTGGAAGATCCTGGTGCTTAGGAAGAA	4	9	5	0	7	0	3.64	7.55	4.71	0	6.32	0	intergenic
NC_027748.1-12491754	12491738	GTTGGAATGCTTTCCTGGGCACGGGATCGAT	5	12	15	16	7	18	4.55	10.06	14.13	12.8	6.32	16.71	intron
NC_027748.1-12492845	12492829	AAGATAAACATCTCCTGGTATCCTCAAATCA	3	1	0	0	0	0	2.73	0.84	0	0	0	0	1stExon
NC_027748.1-12533822	12533806	TGTGTAGTATATACCAGGAGTGTCCTCATCC	0	0	0	0	0	0	0	0	0	0	0	0	Exon
NC_027748.1-12534108	12534092	ACATGACACACAACCAGGAAGTGATACACCA	0	0	0	0	0	0	0	0	0	0	0	0	Exon
NC_027748.1-12534327	12534311	TTTTGAAAAACCTCCTGGATATGTTATAGAG	0	0	0	0	0	0	0	0	0	0	0	0	Exon
NC_027748.1-12535620	12535604	GTGGGTGAGCATACCAGGATTGTGTTGAGTG	0	0	0	0	0	0	0	0	0	0	0	0	Exon
NC_027748.1-12535989	12535973	ACATGGAGAAGATCCTGGCAAGTGAAAATTC	0	0	0	0	0	0	0	0	0	0	0	0	Exon
NC_027748.1-12537459	12537443	AGATACCGACGGACCTGGCAGATGGAGAGTG	0	1	1	0	0	0	0	0.84	0.94	0	0	0	intergenic
NC_027748.1-12537820	12537804	ATGCTTTACTCTACCAGGTGAAAAGTGAAAT	0	2	1	12	4	3	0	1.68	0.94	9.6	3.61	2.79	intergenic
NC_027748.1-12538199	12538183	AGGAACCAACGAACCTGGGAAACCAAAAGGG	0	10	0	5	3	9	0	8.39	0	4	2.71	8.36	intergenic
NC_027748.1-12539646	12539630	CGTAAGAAGCGGACCAGGCTTTAAATGGGCC	0	0	0	0	1	0	0	0	0	0	0.9	0	TSS200
NC_027748.1-12547478	12547462	ATTTGGTGACCCACCTGGGAAGAAGAACACT	0	1	0	2	1	0	0	0.84	0	1.6	0.9	0	Exon
NC_027748.1-12547659	12547643	CACCAATACCAATCCAGGAATTGAGGCTATG	5	16	6	4	2	2	4.55	13.42	5.65	3.2	1.8	1.86	Exon
NC_027748.1-12548050	12548034	GCAGACAGTATCACCAGGGAAAGTGGGTAGA	4	5	3	0	0	0	3.64	4.19	2.83	0	0	0	intron
NC_027748.1-12562664	12562648	ATTTTTTTACCCTCCTGGTGAAAAGCAAACA	2	0	1	0	0	0	1.82	0	0.94	0	0	0	intron
NC_027748.1-12569169	12569153	TCTGATCGAAAACCCAGGATATACTGCGCTC	0	0	0	0	0	2	0	0	0	0	0	1.86	Exon
NC_027748.1-12569349	12569333	TGTTACTTTTTCTCCAGGATATCATCCAGGG	1	0	0	0	0	0	0.91	0	0	0	0	0	Exon
NC_027748.1-12591850	12591834	CGGATTTTCGGATCCAGGTTAAAATGCCCAT	5	0	3	1	0	2	4.55	0	2.83	0.8	0	1.86	1stExon
NC_027748.1-12600749	12600733	CGTGCCAAAGCTCCCAGGTAAAGTAAAGCCC	0	0	0	1	0	0	0	0	0	0.8	0	0	TSS1500
NC_027748.1-12605174	12605158	AAATGAATTCATACCAGGAGATGGAGATGAC	10	28	4	3	3	1	9.09	23.48	3.77	2.4	2.71	0.93	1stExon
NC_027748.1-12616662	12616646	CGCCCGATTAGCGCCTGGCGTAGTTCCGAAC	23	30	30	80	23	46	20.91	25.16	28.26	63.98	20.76	42.71	TSS1500
NC_027748.1-12619323	12619307	GAGGAGTAAGAATCCAGGATCGTGGAGAAGA	0	0	0	0	0	0	0	0	0	0	0	0	1stExon
NC_027748.1-12623421	12623405	AAGTGCTTTCTTTCCTGGAGGCAAATGCTCA	0	27	6	19	20	9	0	22.65	5.65	15.2	18.05	8.36	intergenic
NC_027748.1-12623901	12623885	GCCAAAATTTCCTCCTGGAGGAGACACCACC	27	33	22	44	24	31	24.55	27.68	20.72	35.19	21.66	28.78	intergenic
NC_027748.1-12624157	12624141	TAAATGCTTATAACCAGGTGCATGACCAAAC	0	4	0	2	0	0	0	3.35	0	1.6	0	0	intergenic
NC_027748.1-12624763	12624747	TGACTTCCGCACTCCAGGTATGCATTCAGTT	8	0	12	0	7	10	7.27	0	11.3	0	6.32	9.28	intergenic
NC_027748.1-12625619	12625603	CGTATAAACAGAGCCTGGTTTCCGAGTAGAA	1	16	4	0	10	6	0.91	13.42	3.77	0	9.02	5.57	intergenic
NC_027748.1-12648526	12648510	TTGAGTCTTGAAACCAGGAGCGCATCACCCT	4	6	7	1	2	1	3.64	5.03	6.59	0.8	1.8	0.93	intergenic
NC_027748.1-12651895	12651879	CCAGAAAAGTAGTCCTGGTATAACTGGTACA	0	3	0	0	3	0	0	2.52	0	0	2.71	0	intergenic
NC_027748.1-12655610	12655594	CCTGTCTATGTCCCCTGGAACCAAGATGAGG	1	0	0	2	0	0	0.91	0	0	1.6	0	0	Exon
NC_027748.1-12668345	12668329	CTAGGACGACTTACCTGGAAGTCTTCTAACG	3	4	3	0	1	1	2.73	3.35	2.83	0	0.9	0.93	intergenic
NC_027748.1-12670420	12670404	AAATTTGATTTTTCCTGGACGACTTAGAAAA	0	0	0	0	2	0	0	0	0	0	1.8	0	intergenic
NC_027748.1-12673873	12673857	GCCTGAAATACCCCCAGGTTAATCAAAAAAA	0	0	0	0	5	0	0	0	0	0	4.51	0	TSS1500
NC_027748.1-12674440	12674424	AAATGTCAGTTATCCTGGTTTCAAGGATAAC	0	15	4	7	15	5	0	12.58	3.77	5.6	13.54	4.64	TSS1500
NC_027748.1-12684634	12684618	AACAGAAATCAAACCTGGATAATCATGAATA	0	0	0	1	0	0	0	0	0	0.8	0	0	intergenic
NC_027748.1-12713059	12713043	AGTTCTCCCAGTGCCAGGCCCTTGGGGAAAG	0	0	0	0	1	0	0	0	0	0	0.9	0	intron
NC_027748.1-12717848	12717832	AGTACCATGTTGTCCAGGATCCACAAAACTT	0	0	0	3	0	0	0	0	0	2.4	0	0	intron
[truncated: 94,634 more rows]
