# Supplementary material for: Transcriptome and DNA methylome reveal insights into yield heterosis in the curds of broccoli (Brassica oleracea L var. italic)
Source: BMC Plant Biol. 2018 Aug 13;18:168. doi: 10.1186/s12870-018-1384-4 (PMC6090608; doi:10.1186/s12870-018-1384-4)
Supplement: Supplementary file 2 — Data set 1. DEGs detected by pairwise comparison in NKR-06 and two parents. Data set 2. DEGs detected by pairwise comparison in Bro-12 and two parents. Data set 3. DEGs in the hybrids compared with both parents. Data set 4. Non-additively expressed genes in two hybrid triads. Data set 5. GO functional annotation of the DEGs in the NKR-04/− 05/− 06 hybrid triad. Data set 6. GO functional annotation of the DEGs in the Bro-10/− 11/− 12 hybrid triad. Data set 7. DNA methylation of CG and CHG sites detected in the hybrid broccoli and their parents. Data set 8. Differential DNA methylation levels of CG and CHG sites in NKR-06 hybrid triad. Data set 9. Genes with different methylation levels in NKR-06 hybrid triad. Data set 10 Differential DNA methylation levels of CG and CHG sites in Bro-12 hybrid triad. Data set 11. Genes with differential methylation levels in Bro-12 hybrid triad. (ZIP 5944 kb) [file 12870_2018_1384_MOESM2_ESM.zip › data set 8.xlsx]

## Sheet: NKR-06 VS. NKR-04 at CG sites
Transcriptome and DNA methylome reveal insights into yield heterosis in the curds of broccoli (Brassica oleracea L var. italic)Theoretical and Applied Genetics Hui Li2, Jiye Yuan1, Mei Wu1, Zhanpin Han2, Lihong Li1, Hanmin Jiang3, Yinglan Jia1, Xue Han1, Min Liu4, Deling Sun3, Chengbin Chen1, Wenqin Song1, Chunguo Wang1** 1College of Life Sciences, Nankai University, Tianjin, China 2College of Ho…
Data set 8 Differential DNA methylation levels of CG and CHG sites in NKR-06 hybrid triad.
Differential DNA methylation levels at CG sites bewteen NKR-06 and NKR-04
			Normalized DNA methylation levels
Methylated tags	Position	Sequence (5'-3')	NKR-04	NKR-06	log2(NKR-06/NKR-04)	P value	Corrected P value	Description
NC_027752.1-23622272	23622256	CGTACAATTTACCGCCGGATATGTGCATGGTA	3.11	645.17	7.69662	2.41e-46	4.86e-42	intergenic
NC_027756.1-31093539	31093523	GCTTTCCAATGCCACCGGTTTGAGGTCAAGCA	2.22	241.39	6.76466	9.65e-30	6.49e-26	intergenic
NC_027753.1-24066732	24066716	CACAGCGTAGTCGACCGGTTGTGCCAAGGCGT	1.33	106.65	6.32531	6.39e-19	1.84e-15	intergenic
NC_027755.1-10100340	10100324	TCTGCGCATGCGAACCGGCATGCAGAGGCCCG	0.89	100.51	6.81932	3.31e-18	8.36e-15	intergenic
NW_013632886.1-335	319	CGACCATAATCCCCCCGGAACCCAAAAATTTG	0.89	85.58	6.58732	2.62e-16	4.8e-13	intergenic
NC_027749.1-40343323	40343307	GTTCTCCTTGTCGTCCGGCCTTCTGCCGCGTT	0.89	81.19	6.51135	1.23e-15	2.07e-12	intergenic
NW_013624441.1-208	192	CCCATTCGGTAGACCCGGCCGAGGACGAGGCA	2.67	189.6	6.14998	8.21e-25	4.52e-21	intergenic
NC_027756.1-19298962	19298946	GCCCAACCAATGTGCCGGCTACCAGACAGACC	2.22	91.29	5.36183	7.52e-16	1.3e-12	intergenic
NC_027750.1-30595792	30595776	AAGGCGACAGAAGGCCGGACGACAAGGGGAAC	0.89	46.96	5.72148	2.94e-10	2.31e-07	intergenic
NC_027754.1-30224700	30224684	AGTCAATAGACATGCCGGCCATTCCTTGAGTT	1.33	47.4	5.15539	2.94e-10	2.31e-07	intergenic
NC_027749.1-39600028	39600012	CAGGACCCAGACCCCCGGGTCCCCGATACAGG	3.11	126.4	5.34494	5.75e-19	1.74e-15	intergenic
NC_027749.1-18436506	18436490	CGTTGACTTGAAAGCCGGTGTTCGGCTCGGCT	0.89	43.89	5.62394	9.93e-10	6.83e-07	intergenic
NC_027751.1-34528722	34528706	GGGTACGCTGGTGTCCGGCTCTGGAGAACCGT	1.33	43.01	5.01517	1.5e-09	9.98e-07	Exon
NC_027756.1-45697069	45697053	CGATTGTTGTGCCACCGGTGATTGCATTGGTT	0.89	43.01	5.59472	1.5e-09	9.98e-07	Exon
NC_027750.1-30612423	30612407	CGAGCTCTCTTCTTCCGGTGGTTGTTTGAGAC	1.33	41.69	4.9702	2.27e-09	1.46e-06	intergenic
NC_027751.1-28558574	28558558	TGGCCTCTCTCTTCCCGGCGTGTGTTCCGGTC	1.33	40.82	4.93978	3.45e-09	2.09e-06	intergenic
NC_027752.1-12390358	12390342	TGCGAGCGACCTCACCGGTGGAGACGATACGG	0.89	39.5	5.4719	5.26e-09	3.03e-06	TSS1500
NC_027754.1-5945295	5945279	ACCACCATCATTCTCCGGTTCATTGAAGCTTT	0.89	39.5	5.4719	5.26e-09	3.03e-06	TSS1500
NC_027754.1-153834	153818	CCTTCACAAGCGTCCCGGGAGCTCCATGACAC	0.89	38.62	5.4394	8.05e-09	4.39e-06	Exon
NC_027750.1-12541202	12541186	AGGCACACGCAAATCCGGATGAACTGCACTTT	1.78	73.29	5.36367	1.86e-13	2.62e-10	intergenic
NC_027750.1-42092989	42092973	TCTCCTTCTCAAGGCCGGAGCTGATCAGTGTT	1.33	38.18	4.84332	1.24e-08	6.14e-06	intergenic
NC_027753.1-43875	43859	GGCAAGGTTCGGAACCGGTACGAACGGATGGT	1.33	37.74	4.8266	1.24e-08	6.14e-06	intergenic
NW_013617489.1-55495	55479	GCTTCGATGCTCCTCCGGCCACGAACGAGACG	0.89	37.74	5.40615	1.24e-08	6.14e-06	intergenic
NC_027748.1-13941142	13941126	TAGACGACGAGTCGCCGGTGACTGAAGGCGCT	4	136.93	5.09729	3.63e-19	1.16e-15	1stExon
NC_027749.1-11578491	11578475	CTGCCCAGTTGCCTCCGGTTCAACTTTCACCT	1.33	36.87	4.79295	1.91e-08	8.77e-06	Exon
NC_027750.1-2092376	2092360	GACGAACTCTTTGACCGGTACGTTGCCAGGGG	1.33	36.87	4.79295	1.91e-08	8.77e-06	Exon
NW_013617482.1-23062	23046	TGGGCCAAAATCACCCGGACAGTCCACGGGAA	4.45	132.54	4.89648	8.93e-19	2.46e-15	intergenic
NC_027748.1-39350680	39350664	AACCTCGTCATCAGCCGGGGTCCATTTGTGTC	0.89	36.43	5.35518	2.95e-08	1.27e-05	intron
NC_027750.1-54910195	54910179	CTCATTGCACCACACCGGTGTTACAACTGAAC	0.89	35.55	5.3199	2.95e-08	1.27e-05	TSS1500
NC_027754.1-23904976	23904960	CATTGGTGTTGAAACCGGAGTAGCATCAAGCA	1.33	35.11	4.72238	4.57e-08	1.9e-05	1stExon
NW_013633792.1-179	163	GGTTATGGACCGGGCCGGTTATGGACCATGCC	1.33	34.67	4.70419	4.57e-08	1.9e-05	intergenic
NC_027749.1-41413648	41413632	CGGCTCCTGCTCCTCCGGGTCCTCCGGGAGTG	4	126.84	4.98687	3.55e-18	8.6e-15	intergenic
NW_013627221.1-176	160	CACGATCGAGCTCGCCGGCGAGCCAATCCGCG	1.78	65.39	5.19912	3.71e-12	4.24e-09	intergenic
NC_027751.1-6406955	6406939	CACTGGTGGTCATTCCGGTCAGATCATCAGCT	1.33	33.79	4.6671	7.13e-08	2.78e-05	intergenic
NW_013617758.1-12833	12817	TCTGTGTCTCGAGGCCGGATCCTAAGTTAGCC	0.89	34.23	5.26531	7.13e-08	2.78e-05	intergenic
NC_027750.1-52345730	52345714	CTCCCCCTTGGAGGCCGGTGTCACTATCCGCT	0.89	33.36	5.22817	1.11e-07	4.06e-05	TSS1500
NW_013617589.1-28973	28957	GACGACAGGCTTCACCGGTCGATCGACGTGGT	0.89	33.36	5.22817	1.11e-07	4.06e-05	intergenic
NC_027754.1-6427716	6427700	TCGCTACGTAGCGACCGGGCTTGGTTCGAGCT	0.89	31.6	5.14998	1.75e-07	5.98e-05	intergenic
NC_027749.1-9586021	9586005	AGGCTAAGCAACTGCCGGTCACCTCCACGAGC	1.33	30.72	4.52968	2.76e-07	8.51e-05	intergenic
NC_027750.1-61106785	61106769	GACCTTGCTAGTATCCGGGCTGCTACTTGCCG	0.89	31.16	5.12975	2.76e-07	8.51e-05	TSS1500
NW_013617482.1-38816	38800	GTCAGACCTCGTACCCGGCGGGTTCAAGGAAA	5.78	167.66	4.85833	1.97e-20	7.01e-17	TSS1500
NC_027748.1-37278635	37278619	TCTGTGACTCGAACCCGGGTTATTGAGATCTG	0.89	29.84	5.0673	4.36e-07	0.000125083	intergenic
NC_027750.1-62100076	62100060	GAGCTGCAAGTGGACCGGAGCGCTCACAGATT	0.89	30.28	5.08842	4.36e-07	0.000125083	Exon
NC_027752.1-30669155	30669139	CACGAGCCAGCTCGCCGGCGAGCTCGACCGTG	5.34	133.42	4.64299	5.81e-18	1.3e-14	intergenic
NC_027756.1-27430725	27430709	GCAAAACCCTAATTCCGGCGGAACTTCAAAGA	1.33	28.97	4.44506	6.92e-07	0.000179857	intergenic
NC_027754.1-30288410	30288394	GATGGAACCAAAAGCCGGTGCTCTATCGAAGG	0.89	28.09	4.98011	1.1e-06	0.000266146	intergenic
NC_027755.1-22108400	22108384	ACCCTATCATAGTACCGGCTGTTGAACACATC	1.33	28.09	4.40056	1.1e-06	0.000266146	intergenic
NW_013618503.1-3373	3357	AGGCGTTGGATGAACCGGAGATTGATGCAACT	0.89	27.65	4.95733	1.1e-06	0.000266146	intergenic
NC_027749.1-25884527	25884511	GCGGCTTGGCCATCCCGGTTCGACCATGATGC	0.89	27.21	4.93419	1.77e-06	0.000392003	intergenic
NC_027752.1-3465875	3465859	GACATGATTCAAAGCCGGCGCTAACTGAACAT	0.89	26.77	4.91067	1.77e-06	0.000392003	Exon
NC_027749.1-44119702	44119686	TAATCTTGAAAGGACCGGACCATCTTGACTTG	1.33	26.33	4.30721	2.84e-06	0.000580383	intergenic
NC_027755.1-31199774	31199758	TGGCCAACTTTGGGCCGGGTCGATGTGGATCG	0.89	26.33	4.88676	2.84e-06	0.000580383	intron
NW_013617492.1-37612	37596	TCCTCCATATCTCACCGGTCAGCAGATCGAAG	1.33	26.33	4.30721	2.84e-06	0.000580383	intergenic
NC_027749.1-52514781	52514765	CGATCCACATCGACCCGGCCCAAAATTGGCCT	0.89	25.46	4.83828	7.41e-06	0.00127551	TSS1500
NC_027750.1-54895466	54895450	AACGGGAATCAGATCCGGTTATAAACTCGCAT	0.89	24.58	4.78754	7.41e-06	0.00127551	intergenic
NW_013644053.1-108	92	CACGATCGAGCTCGCCGGCGAGCTGGCCCGTG	2.22	46.96	4.4028	2.62e-09	1.63e-06	intergenic
NC_027750.1-16099929	16099913	TGCTGTGGTCAGGGCCGGCTGATGACCAGGGG	1.33	24.14	4.18193	1.21e-05	0.00183488	intergenic
NW_013617795.1-14798	14782	AGCTCATCCCTTCTCCGGAAAGATCTGCCGCT	1.33	23.7	4.15539	1.21e-05	0.00183488	1stExon
NC_027749.1-51835299	51835283	ACTGGTGAAGTTGTCCGGCGATGCAACCTGTG	2.22	43.45	4.29072	1.26e-08	6.17e-06	Exon
NC_027751.1-4439872	4439856	TGCTCGCACCCATTCCGGGGAAAAAGTCGCTG	1.78	43.45	4.60941	1.26e-08	6.17e-06	Exon
NC_027750.1-2438290	2438274	CAGGATGATCTGGCCCGGGGACGAGAATTGAG	4	83.39	4.3818	4.4e-13	6.05e-10	TSS1500
NC_027749.1-51695386	51695370	ACTTTATGGTATGACCGGATTGACCATCCTGG	0.89	22.38	4.65226	3.23e-05	0.00413579	intergenic
NC_027749.1-52540859	52540843	TGGTCTTGCCGCACCCGGGAGGAGCAGAGACC	0.89	21.51	4.59506	3.23e-05	0.00413579	1stExon
NC_027752.1-37260144	37260128	ACGACGCTCCACATCCGGCTATGCTGTATATC	0.89	22.38	4.65226	3.23e-05	0.00413579	intron
NC_027756.1-46318034	46318018	CGGTCATGCGTGATCCGGAAGGTGTTAGGCAC	0.89	21.51	4.59506	3.23e-05	0.00413579	Exon
NC_027749.1-47573988	47573972	AGTCTCAACTTGGGCCGGTTCAAAATTTGACA	0.89	21.07	4.56524	5.32e-05	0.00605371	intergenic
NC_027753.1-23501342	23501326	ACTTCCTTGCTTGCCCGGTGCATCTACTGTAT	0.89	20.63	4.53479	5.32e-05	0.00605371	1stExon
NC_027755.1-1270809	1270793	GGGTCGGGTTCGGTCCGGTTCCTTTCGGGTCC	0.89	21.07	4.56524	5.32e-05	0.00605371	TSS1500
NC_027752.1-31566868	31566852	CAACACCAACACCACCGGTCGTAACGCCACCG	2.22	39.06	4.13706	6.39e-08	2.56e-05	1stExon
NC_027756.1-21318823	21318807	TGGAGGGTATTGGTCCGGTTCCGGTTTCGGGT	1.78	39.06	4.45574	6.39e-08	2.56e-05	intergenic
NC_027752.1-46502156	46502140	AGAGCATGATTAACCCGGGGTTCTTAGGATAT	1.33	19.75	3.89235	8.79e-05	0.00866411	intergenic
NW_013617516.1-39958	39942	CTTCTCTCTCATAGCCGGCGGCCGAGTGGTGG	0.89	19.75	4.4719	8.79e-05	0.00866411	intron
NC_027756.1-29063883	29063867	CCCAGAGCGACCTCCCGGAGTGACGTGCCGAG	1.78	35.99	4.33765	2.22e-07	7.19e-05	intergenic
NC_027748.1-13846041	13846025	ACCGAGAAGTGCCACCGGAGGAGACATCGCCG	0.89	18.87	4.40615	0.000145932	0.0128279	intergenic
NC_027750.1-37939515	37939499	CCCTCCATATCACACCGGCTGCACTTGTGCTT	0.89	18.87	4.40615	0.000145932	0.0128279	Exon
NC_027754.1-36478888	36478872	CCTTTCTCAAGAATCCGGTTCGATATGGTCCG	1.33	19.31	3.85985	0.000145932	0.0128279	TSS1500
NW_013617426.1-35852	35836	GATCCCAACTTGGGCCGGTTCAAAATTTGACA	0.89	18.87	4.40615	0.000145932	0.0128279	intergenic
NC_027749.1-30271859	30271843	GTGGTTGCGAGTTGCCGGTGGACGCGCTGAGG	3.11	51.79	4.05769	2.53e-09	1.6e-06	intergenic
NC_027751.1-23285810	23285794	GGCTAAGTTGAGAGCCGGCTCACCAGCTGATC	1.78	34.67	4.28374	3.39e-07	0.000102025	intergenic
NC_027751.1-34125786	34125770	TTGCGAAGAAGATGCCGGATACGAAGAAGCAN	1.78	35.11	4.30193	3.39e-07	0.000102025	intergenic
NC_027750.1-38695638	38695622	GATCTGCTACCGAACCGGACTCACTTGCGGAG	0.89	18.43	4.37211	0.000243198	0.0182745	Exon
NC_027750.1-51822895	51822879	GCTCTCACCAAAGCCCGGTCGCTACGTAGCGT	1.33	17.56	3.72279	0.000243198	0.0182745	intergenic
NC_027750.1-57624684	57624668	AGATCACCGTCAAACCGGTTGTGAGAAAGATC	0.89	17.56	4.30234	0.000243198	0.0182745	Exon
NC_027751.1-41705604	41705588	ACCCGAATGGGAATCCGGTCTCGAATGCCCAG	0.89	17.99	4.33725	0.000243198	0.0182745	TSS1500
NC_027752.1-29267690	29267674	CGTATAATTTACCGCCGGATATGTGCATGGAA	0.89	17.99	4.33725	0.000243198	0.0182745	intergenic
NC_027752.1-30841352	30841336	CGTACTTGATGGTTCCGGCTACCAAGGTCGGT	0.89	18.43	4.37211	0.000243198	0.0182745	TSS1500
NC_027753.1-12796813	12796797	GACTAGTCGTCTCGCCGGGGAGTTGTTGGAGT	0.89	17.56	4.30234	0.000243198	0.0182745	intergenic
NC_027748.1-41750792	41750776	CTCCTCCTCCGTTCCCGGGTACTCAAAGCCCT	2.22	33.79	3.92796	5.18e-07	0.000143844	Exon
NC_027749.1-12625574	12625558	ATGGTGGGAAAGCCCCGGGGCCTGACGGCTTC	0.89	16.68	4.22817	0.000406861	0.0264963	intergenic
NC_027750.1-17008851	17008835	TGTTTTTTACCGTACCGGACAGACTGATCGTG	1.33	17.12	3.68618	0.000406861	0.0264963	intergenic
NC_027750.1-19753131	19753115	TATTAAGGGTACAACCGGATCAAAGATGTGCT	1.33	17.12	3.68618	0.000406861	0.0264963	TSS1500
NC_027751.1-9780973	9780957	TCTCATTCTCGGAACCGGTACTTCTCAATCTG	1.33	16.68	3.64862	0.000406861	0.0264963	Exon
NC_027753.1-18326164	18326148	ACACCTGGCATGAACCGGGCTCATACAGGGTC	1.33	17.12	3.68618	0.000406861	0.0264963	TSS1500
NC_027756.1-31830012	31829996	CAGCTTGGAAGGTCCCGGATCCTCAACTTCGT	1.33	17.12	3.68618	0.000406861	0.0264963	1stExon
NC_027749.1-19461378	19461362	CCGTTCATATATGTCCGGCCGAGTGTGGCCTT	12	178.19	3.89231	4.93e-18	1.15e-14	intergenic
NC_027754.1-35092924	35092908	CGATCCGAAAGGAACCGGCCCGAACCCGACCC	2.22	30.72	3.79055	1.89e-06	0.000415341	intergenic
NC_027750.1-6731343	6731327	TGCGAGAGGTCGCTCCGGACTCGTTCTCGCNN	4.45	58.81	3.72418	1.14e-09	7.73e-07	intergenic
NC_027749.1-19426984	19426968	GTTTCGATGCTCCTCCGGCCACGAGCGAGTCA	0.89	16.24	4.1896	0.000683214	0.0367438	intergenic
NC_027749.1-46437358	46437342	ACAGCAACTGCTTGCCGGAGCTCCGAGTTCTG	0.89	15.8	4.14998	0.000683214	0.0367438	Exon
NC_027752.1-24086105	24086089	CCGAAACGGATCGCCCGGCGAGCTCGGCCGAC	0.89	16.24	4.1896	0.000683214	0.0367438	intergenic
NC_027753.1-22638665	22638649	CCTCCAGCGGAGCTCCGGAGGCGTATGCTAGG	1.33	15.8	3.57043	0.000683214	0.0367438	intergenic
NC_027753.1-33523514	33523498	CATGGTGACTAGTGCCGGTCCTGAGATTTTGG	0.89	16.24	4.1896	0.000683214	0.0367438	TSS1500
NC_027754.1-13974139	13974123	ACTGGTCCATATGTCCGGACCTCCTTGATAGT	0.89	16.24	4.1896	0.000683214	0.0367438	Exon
NC_027754.1-33516148	33516132	TGACCTTTCAGCGTCCGGCGTAGATATGTGAG	0.89	16.24	4.1896	0.000683214	0.0367438	Exon
NC_027756.1-24420696	24420680	AGATAGAATCTCGTCCGGCCTTAGATCTAGGC	1.78	27.65	3.95733	7.06e-06	0.00123998	intergenic
NW_013617922.1-5252	5236	CTCTCTCTGGTTCACCGGAAAACCTTCTCACA	1.78	27.65	3.95733	7.06e-06	0.00123998	intergenic
NC_027753.1-25875221	25875205	CGTACAGCTTTGTTCCGGACGCTTGGCCACGT	2.22	26.77	3.59199	1.1e-05	0.00174988	intergenic
NW_013645675.1-106	90	CTTGATCGGCTTGACCGGTCTTAGACTGCTCG	1.78	26.77	3.91067	1.1e-05	0.00174988	intergenic
NC_027756.1-54475280	54475264	CACGGGGGCGTACACCGGAGCGTAAACCAGGG	4	51.79	3.6946	1.27e-08	6.17e-06	intergenic
NC_027756.1-3094610	3094594	CCATGCCTTCAGGGCCGGCTTATATAGGAGGG	2.22	26.33	3.56808	1.73e-05	0.00250641	TSS1500
NC_027749.1-28600919	28600903	GCCATTAATCAGGTCCGGCCTAAGACCGGCCC	3.11	36.87	3.56746	7.76e-07	0.000198195	intergenic
NC_027754.1-9580578	9580562	AACTCGAAAACTCACCGGTCACTAGGAAGAAG	2.67	36.87	3.78754	7.76e-07	0.000198195	intergenic
NW_013617487.1-47898	47882	CGTTGGTCAACGAACCGGACCTGGTTTTCAGT	2.67	36.87	3.78754	7.76e-07	0.000198195	intron
NC_027755.1-15605727	15605711	CAAGGAAACAAAACCCGGTGGAGCTTGAGGCA	1.78	25.46	3.83828	4.29e-05	0.00516827	Exon
NC_027753.1-34583153	34583137	CACGACGGAGCTATCCGGCTTTTGGCTCCGCG	6.67	83.83	3.65171	3.18e-11	2.87e-08	intergenic
NC_027753.1-28196903	28196887	GACTCGAGGCGTTACCGGAGCTGGCAGAGCTG	3.11	35.99	3.53261	1.16e-06	0.000277451	1stExon
NC_027749.1-10414190	10414174	ATGGTTATGATTTGCCGGAGAGAAGGCATCGT	1.78	24.14	3.76148	6.78e-05	0.00727999	1stExon
NC_027751.1-11477317	11477301	CCGTGTCTGACCCTCCGGAGGACAAGAACCGT	2.22	24.14	3.44279	6.78e-05	0.00727999	Exon
NC_027753.1-28375571	28375555	AACTCTCTTTAACACCGGATCCGTTTTAGGCA	1.78	24.14	3.76148	6.78e-05	0.00727999	intron
NC_027756.1-51795429	51795413	ATCCGCCTCGAAAGCCGGTCTTCCCTTGAGAT	1.78	23.7	3.73494	6.78e-05	0.00727999	1stExon
NC_027756.1-26713833	26713817	CGAGCTAGCTGTCTCCGGCGACCACACACCCA	3.11	34.67	3.4787	1.74e-06	0.000392003	intergenic
NC_027748.1-28497402	28497386	NTCATGTTTATCCTCCGGCGGGTACTATTGTC	4	43.89	3.45582	2.29e-07	7.28e-05	intergenic
NC_027750.1-39737293	39737277	CAGTGGTGCAAAAGCCGGTGGTTTGTTGGTGG	9.78	107.09	3.45285	3.82e-12	4.29e-09	intergenic
NC_027756.1-43459105	43459089	ACGGCTCTGGACCGCCGGGTGCACTCGGGGAG	5.78	63.64	3.46079	3.94e-09	2.36e-06	Exon
NC_027752.1-6225433	6225417	TACGACAACCCACACCGGAGGATCTTCAACGA	6.67	74.17	3.47508	5.28e-10	3.86e-07	intergenic
NC_027750.1-47732473	47732457	CGACGCCAGCTAGACCGGCTCGCGCTCGGGCC	1.78	21.51	3.59506	0.000170909	0.0141023	intergenic
NC_027755.1-12354488	12354472	CTGCGGCAACCTTTCCGGTGGAAGATCGCTGG	2.22	21.51	3.27638	0.000170909	0.0141023	intergenic
NC_027750.1-16926418	16926402	CAAGCACGGTTGCTCCGGTTCTGTTTAGCCAG	2.67	32.04	3.58496	5.93e-06	0.00108564	Exon
NC_027750.1-36801848	36801832	CAAGCACTAATGCACCGGATCCCGTCAGAACT	2.67	31.6	3.56501	5.93e-06	0.00108564	Exon
NC_027754.1-4314327	4314311	GGATGTGACAGCCCCCGGCGAGTCCAATAGAG	4	41.69	3.38163	4.81e-07	0.00013539	intergenic
NC_027756.1-48543567	48543551	AGCGCAGTCATGCTCCGGCTCTGTGAACCATT	5.78	61.88	3.42033	7.37e-09	4.1e-06	Exon
NC_027752.1-4036958	4036942	CTTTCTGCTCTGTTCCGGGTACATGCTCCACG	3.11	30.72	3.30419	8.97e-06	0.00147599	intergenic
NC_027753.1-3692798	3692782	CGTGTGTCGGATCTCCGGTGACGGTGATGGTG	3.11	30.72	3.30419	8.97e-06	0.00147599	TSS1500
NW_013629923.1-313	297	ACAGGCGACAGTAGCCGGTGTCTCTCTCGCCG	3.11	31.16	3.32471	8.97e-06	0.00147599	intergenic
NC_027750.1-35566977	35566961	GGCTTTGCCCAGGACCGGTTCTGATTTCATCG	1.78	21.07	3.56524	0.000272429	0.0196893	intergenic
NC_027755.1-33902286	33902270	CTCGGAGGCAAAAGCCGGCCAGTCAGTAGGGT	2.22	21.07	3.24656	0.000272429	0.0196893	TSS1500
NW_013617476.1-69479	69463	TGTTGCTCTTACTACCGGTGCATCCTTTGATC	1.78	20.63	3.53479	0.000272429	0.0196893	intergenic
NC_027748.1-19577140	19577124	GAACAAGCACACAACCGGGACTGGTTGTCAAT	6.67	67.59	3.34105	4.11e-09	2.44e-06	intergenic
NC_027749.1-25508428	25508412	AGCTCCACAATACCCCGGTCTCAAGTTCTCCG	1.78	19.75	3.4719	0.000435303	0.0273204	1stExon
NC_027751.1-20880985	20880969	ACAGCCCACTGACACCGGAACAGAGGAACATA	2.22	20.19	3.18501	0.000435303	0.0273204	intron
NC_027753.1-14107632	14107616	AAGGCAGCAAAAGCCCGGGGGAAAAAGAAGCC	1.78	20.19	3.50369	0.000435303	0.0273204	Exon
NC_027754.1-8692860	8692844	TCACCGCGTAGCAACCGGCCCGTGCACGAGCT	1.78	19.75	3.4719	0.000435303	0.0273204	intron
NC_027752.1-17224267	17224251	CGCGTCTCCATCACCCGGAGCGACTTGACCGG	12	112.36	3.22702	1.09e-11	1.03e-08	intergenic
NC_027752.1-36766093	36766077	CGCTCGTGATCATGCCGGGGCTGTTCGCAGGG	3.56	37.74	3.40615	2.18e-06	0.000471832	intergenic
NC_027754.1-30250436	30250420	TGAGCGATTTGAGACCGGTAAACGACGGTGGG	4.45	37.74	3.08422	2.18e-06	0.000471832	intergenic
NC_027751.1-17605066	17605050	CAAGTGCTCGACCTCCGGAGTGATTTCCTGCA	12.89	119.38	3.21124	1.89e-12	2.24e-09	intergenic
NC_027752.1-14581751	14581735	CACGCTGGACGCAGCCGGTGGTGCAACCGTCG	5.34	45.64	3.09539	4.24e-07	0.000123466	intergenic
NC_027750.1-27104786	27104770	GCAGATCTAGGGTTCCGGCCTGAATGTGGCAG	3.11	28.09	3.17507	3.15e-05	0.00411316	intergenic
NC_027756.1-1142758	1142742	TACGTTGTACATAGCCGGTACTACATCAAACG	3.11	28.09	3.17507	3.15e-05	0.00411316	intron
NC_027750.1-15529446	15529430	CCCCCCTATGTAAGCCGGCCCTGCAAAAGCCT	1.78	19.31	3.4394	0.000697104	0.0369203	intron
NC_027750.1-37446655	37446639	AGCTCGATCGCAAACCGGCTATGTTTTTATGA	2.22	18.87	3.08746	0.000697104	0.0369203	intergenic
NW_013624785.1-139	123	TCGTTGATTCGAAACCGGGACAAGTTGGTCGG	1.78	18.87	3.40615	0.000697104	0.0369203	intergenic
NC_027749.1-15873525	15873509	CGACCGAACTCGAGCCGGAGCTTGGTCGCTAC	42.24	369.11	3.12737	8.68e-18	1.81e-14	intergenic
NC_027748.1-26077467	26077451	ACAGCCTCTCTTCTCCGGCATCCATTAGAGTA	3.11	26.77	3.10563	4.81e-05	0.0056485	intergenic
NC_027748.1-34866920	34866904	CTATCAGCTTGACGCCGGCCTTGATTTGGGGC	3.11	26.77	3.10563	4.81e-05	0.0056485	intergenic
NC_027754.1-6931320	6931304	ACAGCTTCGTAGCGCCGGTCAGCTTGTTCCTG	5.34	43.45	3.02444	1.23e-06	0.000292933	TSS1500
NC_027756.1-10269002	10268986	CGACTGTGACCCAACCGGAACCACATGCCAGT	2.67	25.89	3.27748	7.37e-05	0.00761034	intergenic
NC_027756.1-21312506	21312490	CACGACAGATCTGACCGGCGGTGGCGCTAACG	2.67	25.89	3.27748	7.37e-05	0.00761034	TSS1500
NW_013617529.1-6191	6175	TTCCGTGACCTTGGCCGGATCGGCCGTTAACC	5.78	50.47	3.12628	3.65e-07	0.000108237	intergenic
NW_013624214.1-180	164	TCGCCGACCACCCCCCGGTAGGTTCTGACCTG	5.78	50.47	3.12628	3.65e-07	0.000108237	intergenic
NC_027749.1-37884341	37884325	AACTACACGCGCCCCCGGTGACAGTCAAGAGT	7.11	57.93	3.02639	8.73e-08	3.31e-05	intron
NC_027748.1-14755953	14755937	AGACGCTCATTGCTCCGGCGACAAGGTAACAC	2.67	25.02	3.22817	0.00011295	0.0105082	intergenic
NC_027748.1-38596201	38596185	TGATCATTACCGTACCGGAGGTGGTGGGGATG	2.67	25.46	3.25332	0.00011295	0.0105082	TSS1500
NC_027753.1-15596621	15596605	CGTTCATTCGATTTCCGGACTATTCACTCGTA	2.67	25.02	3.22817	0.00011295	0.0105082	intergenic
NW_013617457.1-71121	71105	GGTTATGAGTACGACCGGGCGTGAGCGTGATG	3.56	32.92	3.20902	1.51e-05	0.00223055	intergenic
NW_013617521.1-47361	47345	CCAGCCCTAATGCACCGGATCCCATCAGAACT	3.56	31.6	3.14998	2.24e-05	0.00311353	intergenic
NC_027756.1-10724539	10724523	CACGACGGAGCTATCCGGCTTTTGGTTTCGCG	9.78	78.12	2.99779	5.31e-09	3.03e-06	intergenic
NC_027751.1-17674862	17674846	CTTCCGAGAGCTCTCCGGCTAGTACCTTCGCG	2.67	23.7	3.14998	0.000267144	0.0195642	intergenic
NC_027752.1-28448064	28448048	CACTGGCCTTGGTCCCGGCGGCTATCTCACCT	2.67	24.14	3.17651	0.000267144	0.0195642	intergenic
NC_027752.1-44185915	44185899	TGTGTCCCACAGCACCGGTGATAATTCCGTGC	2.67	24.14	3.17651	0.000267144	0.0195642	TSS1500
NW_013617430.1-85826	85810	CTTGTTGGAGAGAACCGGAGTCTTTTAAGCTG	5.78	46.52	3.00871	1e-06	0.000247971	TSS1500
NC_027756.1-27711368	27711352	TGTCTTCCTCCTCCCCGGTCTTGCCCACCACG	5.78	45.64	2.98116	1.41e-06	0.000327212	intergenic
NC_027756.1-27394340	27394324	ATCCATCTCATCATCCGGAGGTGGCGCTCGTG	4.89	37.74	2.94819	7.58e-06	0.00129245	intergenic
NC_027756.1-12558092	12558076	CACGGAAAGAATGTCCGGCCTAGTATGGCTTG	8.45	59.69	2.82047	1.42e-07	5e-05	TSS1500
NC_027751.1-25249994	25249978	ACCTTCGACTTTCTCCGGCTTGGTCATACCAG	3.11	22.82	2.87531	0.000411878	0.0265377	intergenic
NC_027751.1-39459997	39459981	AACTAGCTCCTTCGCCGGAAGACGAATCCGCA	2.67	22.82	3.09539	0.000411878	0.0265377	intergenic
NC_027751.1-47976882	47976866	CGCACCGACCCTCTCCGGTAGTGCTCCTCCCT	2.67	23.26	3.12294	0.000411878	0.0265377	1stExon
NC_027752.1-25876173	25876157	GAGTGATTATCGGGCCGGTGCTATTGGGCTTT	3.11	23.26	2.90286	0.000411878	0.0265377	intergenic
NC_027750.1-47279473	47279457	AACTAGCTCCTTCGCCGGAAGACGAGTCCGCA	3.56	29.84	3.0673	4.95e-05	0.00570156	intergenic
NC_027752.1-14432386	14432370	CGCTAAATCTGCCGCCGGGTCTGGGGCGGGAG	3.56	30.28	3.08842	4.95e-05	0.00570156	intergenic
NC_027754.1-9824561	9824545	TGTCAAACAATGGTCCGGAACAACTTCCGAAT	3.56	29.84	3.0673	4.95e-05	0.00570156	intron
NC_027750.1-49726632	49726616	TGCTCGATCACAGACCGGCTACGTCTTTACTT	13.78	100.51	2.86669	3.53e-10	2.7e-07	intergenic
NC_027751.1-43316819	43316803	CGCAGAACAGTCGACCGGAGCAGCCTGAGTGT	8.89	64.52	2.85949	9.16e-08	3.44e-05	intergenic
NC_027749.1-23033012	23032996	AGCGGATAGTGACACCGGCCCCCAAAGGGGAG	2.67	21.51	3.0101	0.000635938	0.0360295	TSS1500
NC_027751.1-27250764	27250748	AAAGTCGATGCACCCCGGGATGCAGTTGCTGC	3.11	21.94	2.81858	0.000635938	0.0360295	intergenic
NC_027751.1-31600067	31600051	CACGACCAAGGGTACCGGGATCAAGGATTGGG	2.67	21.51	3.0101	0.000635938	0.0360295	intergenic
NC_027752.1-37277579	37277563	CAGTGAAGCTGCACCCGGAGACTATTGCGTGT	3.11	22.38	2.84722	0.000635938	0.0360295	intergenic
NC_027756.1-39732753	39732737	ATGTTTTCACCGTACCGGACAGACTGACCGTG	3.11	21.94	2.81858	0.000635938	0.0360295	intergenic
NC_027756.1-41012030	41012014	GTCTCGGTTCGGGTCCGGGTCCTACCCGAGAG	2.67	22.38	3.0673	0.000635938	0.0360295	TSS1500
NC_027750.1-16986078	16986062	CATCCTTCACACAACCGGTCCAAAACCACCAT	4.45	28.97	2.70268	7.38e-05	0.00761034	intergenic
NC_027753.1-32434254	32434238	CCATGCGCCGGTCACCGGTGTTCGAAGAGATG	4.45	29.41	2.72443	7.38e-05	0.00761034	intergenic
NC_027756.1-21219474	21219458	CGTGTTTCAGGACGCCGGACGTTCGTCTTCGT	4.45	28.97	2.70268	7.38e-05	0.00761034	intergenic
NC_027749.1-3821280	3821264	CCGAGCGACGGCTGCCGGCAAATCCGACGAGA	5.34	36.43	2.77022	1.58e-05	0.00232351	1stExon
NC_027752.1-27075736	27075720	AGGCTCGTTTCGGACCGGTCGTTACATGGCGG	8.89	63.64	2.83968	1.22e-07	4.43e-05	intergenic
NC_027749.1-29175548	29175532	NNTCCTTATTGATACCGGCAGCTCAGTCGATC	4.89	35.11	2.84398	2.3e-05	0.00316578	intergenic
NC_027750.1-14429384	14429368	CCAGTATATTGATTCCGGTGGTAGAGATCAAG	4.45	27.65	2.6354	0.000110042	0.0103489	Exon
NW_013629450.1-179	163	ACGCTCCCAACGAGCCGGGGGGCTAACTGTTG	4	27.65	2.78921	0.000110042	0.0103489	intergenic
NC_027751.1-22676889	22676873	CTATCTCATTTGCTCCGGAGTTGTCAGATGTG	8	55.3	2.78921	6.52e-07	0.000173959	intergenic
NC_027748.1-13290022	13290006	CCTGTGTGAACTGGCCGGCTCATCTCCAGCCC	3.11	20.63	2.72976	0.000983073	0.0468718	1stExon
NC_027750.1-52903062	52903046	ACACTACTTTAGCGCCGGTTTCAGATATTGAG	2.67	21.07	2.98028	0.000983073	0.0468718	1stExon
NC_027751.1-5979229	5979213	TGCCAGAAGAGAAGCCGGCCAAGTCGTCGCTG	2.67	21.07	2.98028	0.000983073	0.0468718	intergenic
NC_027751.1-18225949	18225933	AGTCGACATTCATTCCGGTCTGGTATATCATT	2.67	21.07	2.98028	0.000983073	0.0468718	intergenic
NC_027749.1-26722594	26722578	CGTTTCGGAAGAGCCCGGTCGCTACGTAGCGA	5.78	40.82	2.82013	7.92e-06	0.00134348	intergenic
NC_027751.1-43171597	43171581	GTGGTGATGTGCCGCCGGGGTTTGGTCCAATG	4.89	33.79	2.78869	3.33e-05	0.00420716	TSS1500
NC_027755.1-26918792	26918776	CTGTCAAGGTCGCTCCGGGATGTGTGCCACAG	5.34	34.23	2.68035	3.33e-05	0.00420716	intergenic
NC_027755.1-13592213	13592197	CCAGCTCAAGTTTCCCGGCGCAGAGCTCCACA	9.78	67.15	2.77948	1.39e-07	4.91e-05	intergenic
NC_027749.1-7605682	7605666	GAAGCCTACGGCGGCCGGACGCGCGCGAACGC	3.56	26.77	2.91067	0.00016441	0.0140049	intergenic
NC_027752.1-32703110	32703094	TAGGCTTTACGATACCGGCCTGTTGTCATCCG	3.56	27.21	2.93419	0.00016441	0.0140049	intergenic
NC_027755.1-39844112	39844096	CTGATAGAGTTGTTCCGGCTGCAAGAAGCGCA	4.45	27.21	2.61226	0.00016441	0.0140049	Exon
NC_027753.1-30294174	30294158	CTCGTGTGAAGGGACCGGAGAAGAGAGCCATG	8.89	58.81	2.72581	5.26e-07	0.000144138	intergenic
NW_013617474.1-57895	57879	CTTCCACCACTCTGCCGGCACTCTACAACTTG	9.78	64.96	2.73165	2.42e-07	7.65e-05	intergenic
NC_027756.1-36010083	36010067	CACCCACGAACAAGCCGGTCGCTACGTAGCGA	18.23	115.43	2.66263	4.56e-10	3.37e-07	TSS1500
NC_027753.1-33790872	33790856	TGTCATCCACACACCCGGGTCCTCTCCTCGTG	7.11	45.21	2.66872	5.77e-06	0.00107108	TSS200
NC_027755.1-17641319	17641303	CAAGCAGCAATAGGCCGGGCACTGAGCAGTTT	8.45	51.35	2.60334	2.26e-06	0.000483593	intron
NC_027749.1-26480984	26480968	CAGAGGAGCGTCCCCCGGGTGTTATGGCAGCG	4.89	31.6	2.69202	7.06e-05	0.00749788	intergenic
NC_027751.1-52122994	52122978	GAGTCAACGCGGATCCGGTCAACCGGTTAGGT	11.11	68.91	2.63285	2.02e-07	6.67e-05	intergenic
NC_027748.1-28899383	28899367	TGGCCTCACACTCACCGGATCACTCCCCTGTG	4.45	25.46	2.51636	0.000368392	0.0248183	intergenic
NC_027750.1-12792482	12792466	CTTTTCTGCCCAATCCGGTGAGCCCTTGCTTG	3.56	24.58	2.78754	0.000368392	0.0248183	Exon
NC_027750.1-37269379	37269363	ACACCGAATCTAACCCGGTGGAATCTGCTACG	3.56	25.02	2.81313	0.000368392	0.0248183	1stExon
NC_027750.1-43986336	43986320	CCACTCAGTTTATCCCGGATATGAGCCAACAG	4	25.02	2.64501	0.000368392	0.0248183	1stExon
NC_027752.1-21952139	21952123	CATGCCCAGCAGTACCGGAAGCAACAAGGACA	3.56	24.58	2.78754	0.000368392	0.0248183	intron
NC_027752.1-23131892	23131876	AACTTACGGAGGAACCGGTTGTGCACCAAAAG	4	25.02	2.64501	0.000368392	0.0248183	intergenic
NC_027752.1-37135729	37135713	CACGATCGAGCTCGCCGGCGAGCCGACCAGCA	4	24.58	2.61941	0.000368392	0.0248183	intergenic
NC_027755.1-26600348	26600332	ACGTGGGAAAGAAGCCGGCGAGAAAGATGCTA	4	24.58	2.61941	0.000368392	0.0248183	intergenic
NW_013620389.1-536	520	GATCAAAGGATGCACCGGTGGTAAGAGCTACA	4	25.02	2.64501	0.000368392	0.0248183	intergenic
NW_013624758.1-376	360	CAACAACAACGTATCCGGCCATGCGCTTGCGC	4.89	30.72	2.65127	0.000102851	0.00991909	intergenic
NC_027750.1-49907883	49907867	CGAACGAGGTGTTCCCGGACGTGCCATACCCG	7.11	43.01	2.59675	1.12e-05	0.00175776	intron
NC_027752.1-17055970	17055954	CCCTCGTATGCTCACCGGTATCAGCAACACCG	6.67	42.57	2.67408	1.12e-05	0.00175776	1stExon
NC_027756.1-547536	547520	AGTTTCTTCAAGCACCGGCACTTCACAACGCG	7.11	43.45	2.61143	1.12e-05	0.00175776	Exon
NC_027751.1-32185341	32185325	CCAGTCATACTAGACCGGACATAAGCTTTGCC	52.46	314.68	2.5846	1.63e-13	2.4e-10	intergenic
NC_027749.1-15508026	15508010	CCACCGAAGTAACGCCGGCATCCTTCCCCGTG	9.78	61.44	2.65127	7.51e-07	0.000194424	intron
NW_013617432.1-69324	69308	TCTGTGCTACTCCTCCGGCCGCCTTCTCCGTG	10.67	65.83	2.62519	4.55e-07	0.000129339	intergenic
NC_027755.1-14506878	14506862	AGAGGGTTTGGTCTCCGGGAGTCATCACAGCC	55.57	331.8	2.57794	1.82e-13	2.62e-10	intergenic
NC_027749.1-36413169	36413153	TCGCTACGTAGTGACCGGCTCGTTTCGGACCG	6.22	35.55	2.51486	4.6e-05	0.00546149	intergenic
NC_027751.1-21756313	21756297	AGCAGACAACACAGCCGGCTCTCCTTCCTACG	5.78	35.55	2.62071	4.6e-05	0.00546149	intergenic
NC_027752.1-35969072	35969056	TGTCTATTACGCGTCCGGATATAGCGTACTCT	6.22	35.55	2.51486	4.6e-05	0.00546149	intergenic
NC_027748.1-19197774	19197758	GACCGTGTTGCTGCCCGGTATCATCACCAGTT	4	24.14	2.59335	0.000828701	0.0412071	intergenic
NC_027750.1-34571888	34571872	TGGTCCTCCTGGTACCGGTAAAACTATGGTGG	4	24.14	2.59335	0.000828701	0.0412071	Exon
NC_027750.1-50500741	50500725	GTTGTAAGCATGAGCCGGCATCCTATCCCGTG	4.45	23.7	2.41301	0.000828701	0.0412071	intergenic
NC_027751.1-8775703	8775687	ACACGGGAAGAACCCCGGAGACGATGGAACCA	4.45	24.14	2.43955	0.000828701	0.0412071	intergenic
NC_027751.1-50333251	50333235	CATGCCTAGGAGAGCCGGTCTGATAACAGGAT	4	23.7	2.56682	0.000828701	0.0412071	TSS1500
NC_027754.1-14932384	14932368	CCCTACCATCACAACCGGTATCATCACCACAG	4.45	23.7	2.41301	0.000828701	0.0412071	intergenic
NC_027756.1-35003144	35003128	CTTGCACTGAACTTCCGGTCACGAAGAGATTG	10.67	63.64	2.57637	7.86e-07	0.000200071	intergenic
NC_027750.1-13379259	13379243	GTGGCTAGAGGGCTCCGGTGACGGCACGCGCG	12.89	75.49	2.55003	1.81e-07	6.14e-05	intergenic
NW_013617469.1-62437	62421	CAAGCTGACATGAACCGGTGTGAGTTGAGTCA	12.89	75.49	2.55003	1.81e-07	6.14e-05	intergenic
NC_027749.1-9098365	9098349	TGAGCAGTGCCAGTCCGGGCTTACATGGCACC	4.89	28.53	2.54457	0.000219215	0.0171534	intergenic
NC_027750.1-37973227	37973211	GGTGGTTTGGTGATCCGGATGAGATCTCAGTT	5.34	28.97	2.43965	0.000219215	0.0171534	intergenic
NW_013617434.1-132107	132091	ACACCTTAGGACCTCCGGATCCAAAAGGGCTA	4.89	28.97	2.56665	0.000219215	0.0171534	intergenic
NC_027754.1-5526503	5526487	NTGCATGCACATCTCCGGTGGCAGGTTGTATG	8	46.08	2.52607	1.1e-05	0.00174988	intergenic
NC_027750.1-31632102	31632086	TCTTTGAGTGCCCTCCGGCAGTCCAATGCTGG	10.23	56.62	2.46851	2.37e-06	0.000499288	Exon
NC_027753.1-34583525	34583509	CTCCTCCTCTATCGCCGGTGGAAGGTGGCTTG	7.11	40.38	2.50572	3.06e-05	0.00405107	intergenic
NC_027750.1-7035042	7035026	TTGGTAGGACAGAGCCGGACTCTTATGGCCTG	16.01	89.53	2.4834	2.51e-08	1.13e-05	intron
NC_027749.1-46674268	46674252	CGCTCCGCATGGCTCCGGACGCATGCGCGACG	5.78	33.79	2.54745	9.39e-05	0.00907315	intergenic
NC_027752.1-19216272	19216256	AACTAGCTCGAGAGCCGGAGCAGCAACAACCG	5.78	34.23	2.56612	9.39e-05	0.00907315	intergenic
NC_027755.1-3532752	3532736	ACAGCTCTCTAGATCCGGTCATCTTGGAGTCT	5.78	34.23	2.56612	9.39e-05	0.00907315	intergenic
NC_027753.1-11599957	11599941	CCAGCCACAACTGGCCGGTGTCGGTCGACAGA	9.78	56.18	2.52215	3.16e-06	0.000639619	intergenic
NC_027751.1-22211460	22211444	CTGGCGCACCATACCCGGAGCATCAGCCGCAC	4.89	27.65	2.49937	0.000320481	0.0224133	intergenic
NC_027756.1-38382422	38382406	CGACAATGTCAGCTCCGGGGCTCTGCGCGTGT	9.78	54.86	2.48785	4.22e-06	0.000809431	intergenic
NC_027750.1-51903802	51903786	CCATTCGTTGTTGGCCGGACTGGTAGCCAGTT	5.78	32.92	2.50982	0.000134216	0.0120071	Exon
NW_013649043.1-165	149	CACGAGCCAGCTCGCCGGCGAGTTTCGGCCGC	9.34	49.16	2.39599	1.06e-05	0.00171584	intergenic
NC_027753.1-16645568	16645552	ATTCATTGTCTCCGCCGGATCCATCACCGCAA	10.23	53.98	2.39962	5.65e-06	0.00105291	intergenic
NC_027751.1-37945167	37945151	CACGGGCCAAGTGACCGGTGGTCCATTAGCCG	7.56	43.45	2.5229	2.87e-05	0.00381519	intergenic
NC_027750.1-2355203	2355187	CTCTCCCCTTCGAACCGGGGTGGTCTGATGAC	4.89	27.21	2.47623	0.000468868	0.0287128	Exon
NC_027750.1-34220323	34220307	ACGACTTGAAACCACCGGCATTCTTGGGAGTT	4.89	27.21	2.47623	0.000468868	0.0287128	Exon
NC_027755.1-17144246	17144230	GGGTTGTGGAAGAACCGGGCGGATTTGAAGGT	5.34	27.21	2.34923	0.000468868	0.0287128	TSS1500
NC_027750.1-40770288	40770272	ACGGTGATGCATCTCCGGTGGATCACGGGTCA	5.78	31.6	2.45078	0.000192066	0.0154277	intron
NC_027751.1-16602014	16601998	GCACTCGGGCTGCTCCGGTAGACTGTTCTTCG	5.78	32.48	2.49041	0.000192066	0.0154277	intergenic
NC_027750.1-43806043	43806027	AACGATATACCAGACCGGAATAGATGTCGNNN	6.67	36.87	2.46669	8.45e-05	0.0085007	intergenic
NC_027748.1-31939030	31939014	CGTTTGTGATACGCCCGGCTTTCGCTGGTGGC	12.45	63.2	2.34378	2.36e-06	0.000499288	TSS1500
NC_027749.1-10720221	10720205	CCACACGTGAAACACCGGAGCCCTCTCGGTCG	8.45	42.13	2.31782	3.95e-05	0.00489821	intergenic
NC_027750.1-42752255	42752239	TCGGTGTACACTTCCCGGTGTACACTTAGTGT	4.89	25.89	2.40449	0.000686338	0.0367438	intergenic
NC_027750.1-32194645	32194629	GTGGGTGTGTTCATCCGGCTCGTGTGTGCTGG	8	41.26	2.36667	5.46e-05	0.00617091	intergenic
NC_027754.1-93646	93630	CACGGCTCGGTAATCCGGTCTGGTCTCGGACA	8.45	41.26	2.28772	5.46e-05	0.00617091	intergenic
NC_027752.1-26661747	26661731	TGTCGAATCCAGCTCCGGTCAGCCCTGACTCG	11.56	61.01	2.3999	4.05e-06	0.000780483	intergenic
NC_016118.1-168563	168547	CCCCCTATGCTCACCCGGCGCAGGCCTACCAC	12	60.57	2.33557	4.05e-06	0.000780483	TSS1500
NC_027748.1-31855006	31854990	CCACCATAAGCTCACCGGAGACAGAGAGACCG	13.34	65.39	2.29331	3.03e-06	0.000614929	intergenic
NC_027749.1-45087482	45087466	CAGTCCACAGTCCTCCGGGTCACTGCCACATT	76.47	377.44	2.30328	6.81e-12	7.23e-09	intergenic
NC_027750.1-30315616	30315600	TGCGAGACGTCGCTCCGGGCCCATTTTCGTGT	24.45	119.38	2.28765	1.52e-08	7.32e-06	intergenic
NC_027749.1-17021487	17021471	ACACCAATCTTGTTCCGGATGAGCTGAAATGG	8.45	39.94	2.24081	7.55e-05	0.00776045	Exon
NC_027755.1-10412525	10412509	CGGTGGGAAATTTACCGGTCAAATACTTGGGT	8	39.5	2.30378	7.55e-05	0.00776045	intron
NC_027750.1-34883740	34883724	CGATGAAGAGAACACCGGGGACTATCTCAGCT	6.67	34.67	2.37793	0.000166842	0.0140149	TSS1500
NC_027756.1-9458350	9458334	TGCGAGATGTCGTTCCGGGAAGGTTTTCGTGT	7.11	35.11	2.30396	0.000166842	0.0140149	intergenic
NC_027748.1-24839635	24839619	TGCCTCGTTCTTGGCCGGGTCAACCGAACGAG	6.22	29.84	2.26226	0.000394089	0.0261101	intergenic
NC_027751.1-21530849	21530833	CCCAAAATGCTGCCCCGGCTCCTGACCTCCTG	5.78	30.28	2.38922	0.000394089	0.0261101	intergenic
NC_027751.1-41539816	41539800	AGAGGCAAAGTGCGCCGGTTGAAGTATACTTG	5.78	29.84	2.36811	0.000394089	0.0261101	Exon
NC_027754.1-33547355	33547339	CCACCCTGGCTGCACCGGTTCACCAGACACGT	5.78	29.84	2.36811	0.000394089	0.0261101	intergenic
NC_027751.1-47015090	47015074	CGAGCACGCGGATCCCGGTAGGCTTGAGGACG	4.89	24.58	2.32958	0.00100503	0.0472591	intergenic
NC_027752.1-29926448	29926432	TGCCGCGAGATCCTCCGGCTGACGAAACTCGT	5.34	25.46	2.25332	0.00100503	0.0472591	intergenic
NC_027754.1-9225687	9225671	CAACATCAGAGGAGCCGGGGTAAGAATAGTGC	5.34	25.02	2.22817	0.00100503	0.0472591	intergenic
NC_027756.1-25343027	25343011	CGGGGACCCAAAGGCCGGTGTCCTGCCTGGGG	5.34	24.58	2.20257	0.00100503	0.0472591	intergenic
NW_013617527.1-47740	47724	CGGCTCCTGCCAAACCGGCAGTAGAGAGAGTG	4.89	25.02	2.35518	0.00100503	0.0472591	intergenic
NW_013618296.1-4754	4738	GCTTGCAACATGTACCGGTGAAAGTGATAGTT	4.89	24.58	2.32958	0.00100503	0.0472591	intergenic
NC_027748.1-13944030	13944014	GCGACTCCTCGCAGCCGGCTCAATCACAGAGG	39.57	195.74	2.30646	5.52e-10	3.98e-07	intergenic
NC_027753.1-18513730	18513714	CACGATGATCAGACCCGGCCTCGACAGCGTCG	20.01	97.87	2.29015	8.28e-08	3.15e-05	intergenic
NC_027755.1-39210320	39210304	CGGTGGCTGCGAATCCGGCGACTGACACGTGG	11.56	58.81	2.34692	6.95e-06	0.00123466	intergenic
NC_027751.1-1488327	1488311	CAGGTATGATGGCTCCGGAGGTTGATGAGACA	16.01	77.68	2.27857	4.16e-07	0.000122321	Exon
NC_027749.1-38500103	38500087	TCGGCGACGTTGGTCCGGCTGTTCGCCTTACG	8.45	39.06	2.20867	0.000104366	0.0100091	1stExon
NC_027751.1-4678584	4678568	CGTCACGGGAACTCCCGGCATCCGAGGCAACG	7.56	38.62	2.35289	0.000104366	0.0100091	intergenic
NW_013635172.1-210	194	AGCTTCATTGGCTTCCGGCCATGCTGCTACTC	49.79	241.39	2.27744	2.11e-10	1.7e-07	intergenic
NC_027753.1-3423489	3423473	AGAGACCAAGTCTTCCGGTAACGTCTTGCTTT	6.67	34.23	2.3595	0.00023466	0.0179674	intergenic
NW_013618167.1-3612	3596	CTGCGGTAATCATTCCGGTGGAAGATCGCTGG	6.67	33.79	2.34084	0.00023466	0.0179674	intergenic
NC_027750.1-44501081	44501065	CTAACAGTGTAGGTCCGGACTTACAAGGCGCC	6.22	28.53	2.19749	0.000564896	0.0329922	intergenic
NC_027751.1-50443780	50443764	GTCCTTGGCGTTCTCCGGCTTCTGAGGCGTGT	6.22	29.41	2.24132	0.000564896	0.0329922	intergenic
NC_027755.1-31500657	31500641	CAAGTTGAGAGTGACCGGTCGAATCTGGAAAG	5.78	29.41	2.34717	0.000564896	0.0329922	Exon
NW_013617641.1-9793	9777	GACGTTGACGGTGGCCGGCATCAGACAACCTG	5.78	28.53	2.30334	0.000564896	0.0329922	intergenic
NW_013617934.1-7617	7601	CACGGAGATCACTACCGGAGCAAGATCAAGGT	30.68	147.03	2.26074	7.76e-09	4.27e-06	intergenic
NW_013617797.1-10971	10955	CAGATTGGCGATCACCGGCGGTCTGATGCTCG	12	57.49	2.26028	1.2e-05	0.00183488	intergenic
NC_027755.1-12567215	12567199	CGCGGAACAGCCAACCGGAGCAGCCTGAGTGT	12.89	61.01	2.24279	8.6e-06	0.00143967	intergenic
NC_027751.1-37493888	37493872	CTCGCTGCGTCGCTCCGGGTGATGGAGACGCG	10.23	47.4	2.21208	4.43e-05	0.00530507	intergenic
NC_027749.1-19910093	19910077	AGACGGTCCCTCATCCGGGACCACCAATGGTT	7.11	33.36	2.2302	0.000330198	0.0228815	Exon
NC_027756.1-38134897	38134881	CTAGCCGTACCGCACCGGACGATCGAGCCGTG	6.67	32.92	2.30321	0.000330198	0.0228815	intergenic
NC_027750.1-59021957	59021941	CGAGTGGCGGAGATCCGGGGGAGACGAGTCAG	8.89	41.69	2.22945	9.16e-05	0.00895842	intron
NW_013617452.1-91829	91813	CACATGCACGCTGCCCGGTCGCTACGTTGCGA	5.78	27.65	2.25814	0.000809935	0.0412071	TSS1500
NC_027749.1-29385466	29385450	CTTGTCAAGGAAGCCCGGAGAATATGGAGTCG	8.45	37.31	2.14254	0.000199909	0.0158891	intergenic
NC_027749.1-34861324	34861308	CTACCAATCATCAGCCGGCAGAAGTTCTCTCG	8	36.87	2.20438	0.000199909	0.0158891	intergenic
NW_013620155.1-357	341	CGTAGGACGAACAGCCGGACCAACGTTGCCGA	8.45	36.87	2.12542	0.000199909	0.0158891	intergenic
NC_027749.1-47705716	47705700	ACCCTACCGACTGGCCGGCCTTTGCCTCCGAG	18.67	86.9	2.21863	4.42e-07	0.000126168	intergenic
NW_013633253.1-186	170	AAGGTAAGCCATGTCCGGTTTGATTTCACTCA	12.45	55.3	2.15113	2.07e-05	0.0029198	intergenic
NW_013617639.1-20992	20976	ACACTACGACTCAACCGGAACATCCAGAAGAG	13.78	64.08	2.2173	8.1e-06	0.00136685	intergenic
NC_027750.1-26001310	26001294	CAAGATAACATGATCCGGTTCATCCTCATCAG	6.67	31.6	2.24417	0.000464788	0.0286367	intergenic
NC_027755.1-13775580	13775564	CGTCGTCTGACTCCCCGGGCCACGATCCTCAC	6.67	32.48	2.28379	0.000464788	0.0286367	intergenic
NW_013630917.1-345	329	CACACCTGCCTCCACCGGGCGATGTTCATGAC	12.89	59.25	2.20056	1.46e-05	0.00216221	intergenic
NW_013617520.1-24726	24710	ACCTTGATCTAGAACCGGCAGAGATCTCTGTG	12	53.98	2.16939	2.72e-05	0.00363694	TSS1500
NC_027753.1-21580383	21580367	CGAGTGTACCACCACCGGCACGAGGCAAAGAC	8	35.55	2.15178	0.000276851	0.0198667	1stExon
NW_013617840.1-4249	4233	CTCATTACTCACAACCGGATCTTTTGAAGTGT	8	35.99	2.16952	0.000276851	0.0198667	1stExon
NW_013618956.1-1323	1307	CGTCTCCAACGAAGCCGGCGTCTATTCCCCAG	7.56	35.55	2.23339	0.000276851	0.0198667	intergenic
NC_027748.1-12873248	12873232	CAGATTGGCGATCACCGGCTGTCCGATGCTCG	18.23	79.88	2.13152	1.07e-06	0.000263509	intergenic
NW_013627356.1-479	463	CGAGCGAGGTGTTCCCGGACGTGCCAGACCCG	11.11	48.72	2.13266	5.3e-05	0.00605371	intergenic
NC_027751.1-49578346	49578330	CCATCGAGGCCATGCCGGAGCCAACGGCCGTG	15.56	70.66	2.18305	2.24e-06	0.000481989	Exon
NC_027755.1-35911774	35911758	AGAGTCCACCCGAACCGGACGACTCTGGCCGT	13.78	62.32	2.17712	1.35e-05	0.00202549	1stExon
NC_027748.1-28500274	28500258	CACGGTCGAGCTCGCCGGCTCGCGTCATGGCC	8.89	40.38	2.18339	0.000170493	0.0141023	intergenic
NC_027749.1-38006995	38006979	ACGGCACTCAACGACCGGATCTCCATAGACAA	9.34	40.38	2.11215	0.000170493	0.0141023	intergenic
NC_027750.1-13379059	13379043	CACGGGGACAGGAACCGGCGTCGACAGAGCTG	9.34	40.38	2.11215	0.000170493	0.0141023	intergenic
NW_013618197.1-3251	3235	TGACGCTGTCGAGGCCGGGTCTGATCATCATT	9.34	39.5	2.08036	0.000170493	0.0141023	intergenic
NW_013617427.1-129236	129220	ATTGCCGCTCACGCCCGGTCGTACTCATAACC	31.57	141.32	2.16234	3.37e-08	1.45e-05	intergenic
NC_027749.1-27303740	27303724	AGAGGGAGGAAGCTCCGGTCTCGCTACGCTAT	17.34	75.05	2.11375	1.73e-06	0.000392003	intergenic
NC_027750.1-20940475	20940459	ATAGTAAGATTGAACCGGTGGTTTACTTGTAT	6.67	30.72	2.20342	0.000654363	0.0362926	TSS1500
NC_027756.1-33305987	33305971	CACGTCAGGACTCGCCGGCCATCAGGAACAAT	6.67	30.72	2.20342	0.000654363	0.0362926	TSS1500
NW_013639041.1-287	271	GAAGTGCAGTTCATCCGGATTTGCGTGTGCCT	40.01	174.68	2.12628	9.85e-09	5.23e-06	intergenic
NC_027748.1-26386366	26386350	CAAGTGACCTGCCACCGGAATGGTTTCCGCAG	10.23	43.89	2.10109	0.000108188	0.0102703	intergenic
NC_027751.1-8985013	8984997	CGTAGGGCAAACGGCCGGACCAACGTCGCCGA	12.89	57.06	2.14623	2.47e-05	0.00337066	Exon
NC_027753.1-1958533	1958517	AACTGAGACTAAGGCCGGTACAGATGGAGCGT	12.89	56.62	2.13506	2.47e-05	0.00337066	intergenic
NC_027753.1-22786112	22786096	CGCGGGGGCCGCATCCGGTGTGTCCCGACGAG	14.67	64.52	2.13688	6.29e-06	0.00114346	TSS1500
NC_027753.1-28676040	28676024	TACGACGACCCACACCGGATGATCTTCAACGA	22.23	94.8	2.09238	5.53e-07	0.000150268	intergenic
NC_027752.1-36075063	36075047	CACAGCTACTAGGCCCGGTCGTCGCCCCCCTG	8.89	39.06	2.13544	0.000232786	0.0179601	Exon
NC_027754.1-47544965	47544949	TGCGGGCTTAACCACCGGTGCGAATGTGTCGT	13.34	56.18	2.0743	3.22e-05	0.00413579	intergenic
NC_027752.1-11817063	11817047	CACTACTTCCACCTCCGGCTGAACATCGCCGT	10.23	42.57	2.05703	0.000145796	0.0128279	TSS1500
NW_013617427.1-64831	64815	TAGTCGATTGGTCGCCGGACGTTCCGTGCGTG	21.78	94.36	2.11517	6.78e-07	0.000176919	intron
NC_027751.1-30598763	30598747	CATCAGTGCGGTCGCCGGTACGTGCAGTATGG	10.67	46.52	2.12429	9.39e-05	0.00907315	intergenic
NC_027755.1-1824069	1824053	AGGTGGAGCCTCAACCGGGTGTGATGGAGGTG	10.67	47.4	2.15133	9.39e-05	0.00907315	intergenic
NW_013617459.1-57333	57317	AGCAGGTCGGATCTCCGGTGAGGAAGCAACGA	10.67	46.52	2.12429	9.39e-05	0.00907315	intergenic
NW_013618547.1-346	330	CGCCACGCATGCGTCCGGAGCCATGCGAAGCG	72.47	304.59	2.07141	7.43e-10	5.17e-07	intergenic
NC_027748.1-10563109	10563093	AGCTTCGTTCATGGCCGGGGTAACCTTCTCTG	7.11	30.28	2.09044	0.000921293	0.0451107	intergenic
NC_027749.1-11575668	11575652	CATCTCCACCTCCTCCGGTCTCATCACCGCCA	7.11	30.28	2.09044	0.000921293	0.0451107	TSS1500
NC_027748.1-40506492	40506476	TCCACATGCTGATACCGGGAGTTGAGACCGCA	12	50.91	2.08491	6.21e-05	0.00685615	intergenic
NC_027755.1-39904064	39904048	CACGGCTGCTTCCTCCGGTAGTGGTGCCTGCT	11.56	50.91	2.13881	6.21e-05	0.00685615	intergenic
NC_027755.1-6012210	6012194	CAAGACATCAATGACCGGTTCTATGTCATACG	26.68	114.11	2.09659	2.19e-07	7.14e-05	intergenic
NC_027754.1-35118253	35118237	AGTGAGATACATGGCCGGAAAGCCGATCCGAG	47.13	196.62	2.06069	1.05e-08	5.47e-06	intergenic
NC_027748.1-27312581	27312565	CGCGTCTTCTCAACCCGGATCTATCGCTGCCG	9.34	37.74	2.0146	0.000317918	0.0223039	intergenic
NC_027753.1-24558907	24558891	CATCCCATCAGCACCCGGGGTACTGTCACTTT	8.89	38.18	2.10256	0.000317918	0.0223039	Exon
NC_027751.1-17526694	17526678	CTGACATGCAGAGGCCGGTGTGTCACAACGCA	24.45	99.63	2.02675	6.66e-07	0.000176312	intergenic
NC_027752.1-36677158	36677142	CAAGACATCAATGACCGGTTCTACATCATACG	17.78	75.49	2.08603	3.37e-06	0.000673569	intergenic
NC_027754.1-624689	624673	CAGGTACCAATCGGCCGGCCATCTCTCCATCG	18.67	78.56	2.07307	2.58e-06	0.000541612	intergenic
NW_013617544.1-8236	8220	ACACAAAGCTTTTGCCGGAGGCAGAAGAAGGG	12.89	54.42	2.07788	5.48e-05	0.00617958	TSS1500
NW_013631218.1-107	91	TGTGGAGCTCTGCGCCGGGAAACCTGAGCTGG	15.56	66.27	2.09051	9.75e-06	0.00159529	intergenic
NC_027751.1-21384881	21384865	GAGGAGGTGAGATACCGGAGGGCTAGCACGTG	18.23	73.73	2.01594	4.24e-06	0.000810425	intergenic
NC_027752.1-27834629	27834613	TACGCTGTATGTTTCCGGGTCTTTCATGTGGG	8.45	32.92	1.96194	0.000736236	0.0384397	intergenic
NC_027752.1-29584859	29584843	CACCAACAGAATGGCCGGCGTTCACTACACAG	7.56	32.92	2.12251	0.000736236	0.0384397	intergenic
NC_027753.1-30950580	30950564	TGCGAGACGTCGCACCGGGTCCGTTTTCGTGT	22.67	93.92	2.05065	1.22e-06	0.000291054	intergenic
NC_027750.1-56760599	56760583	ATGCGGGGACATAACCGGGTGGAAGGAAGCCA	8.89	36.87	2.05219	0.00043425	0.0273204	intergenic
NC_027753.1-12769428	12769412	AACTGCACCCTACCCCGGTGGCATTCTAAGGT	9.34	37.31	1.99807	0.00043425	0.0273204	Exon
NC_027755.1-95479	95463	CCTCGAGTTCGCTGCCGGAATCGATGGGCTCG	8.89	36.87	2.05219	0.00043425	0.0273204	Exon
NC_027754.1-4922475	4922459	CCATCTTCATCGTTCCGGTCCAGTCTGGGTCT	10.23	41.26	2.01194	0.000265004	0.0195255	Exon
NC_027748.1-22236666	22236650	CGCTAGACGACTTCCCGGAAGTCTTCCAGACG	11.11	45.21	2.02478	0.000166733	0.0140149	intergenic
NC_027752.1-27787297	27787281	GAGCTCGGAAACCACCGGATCGGGGACCACCG	11.11	44.77	2.01067	0.000166733	0.0140149	intergenic
NC_027755.1-14505570	14505554	AGGTAACGCCAATACCGGTGTTGTGGTCAAAG	11.11	45.21	2.02478	0.000166733	0.0140149	intergenic
NC_027756.1-23849311	23849295	CGTCTCTCCTGACTCCGGTCGCACCCTGACTG	10.67	45.21	2.08308	0.000166733	0.0140149	intergenic
NW_013640710.1-72	56	ACACATCACACGGCCCGGACTCATCATCAGCA	62.69	255.43	2.02662	4.29e-09	2.52e-06	intergenic
NC_027749.1-33451928	33451912	CGTGCACAAGCCATCCGGAGTTGGGGGAAGAG	25.34	101.38	2.00028	9.62e-07	0.000239857	intergenic
NC_027754.1-34503553	34503537	AGGCTGCAGCGAACCCGGCGAGCTTAGTGCTG	20.45	79.88	1.96573	3.85e-06	0.000753567	Exon
NC_027749.1-38819794	38819778	TGTCTGTGTCTCTACCGGTATCCACACGCACA	15.12	59.69	1.98103	2.25e-05	0.00311353	intron
NC_027751.1-5972875	5972859	AAGCCACGGTGGATCCGGATTCGCATCCCCAG	9.78	40.38	2.04573	0.000357371	0.0244843	Exon
NC_027752.1-9048149	9048133	CAAGTGCACCAGTCCCGGGGTTCACGTATAGT	9.78	39.94	2.02993	0.000357371	0.0244843	intergenic
NC_027749.1-22021493	22021477	ACCCTGCTGACTGGCCGGCTTTTGCTTCCGAG	9.34	36.43	1.96363	0.000593171	0.0343455	intergenic
NC_027751.1-41022691	41022675	CGGTGATATCGGATCCGGTGCCGTCGGTTACG	8.89	36.43	2.03487	0.000593171	0.0343455	intergenic
NC_027753.1-10380751	10380735	TCGCTACGTAGAGACCGGCCAAGCCATTCGGT	9.34	36.43	1.96363	0.000593171	0.0343455	intron
NC_027750.1-21045557	21045541	ACAGGTTGTGGAAGCCGGTGGACTCCACGTGG	8.45	31.6	1.9029	0.00101997	0.0477024	Exon
NC_027750.1-42386540	42386524	TGCCTTGTTGGGCCCCGGTATCCTGTCGACTG	7.56	31.6	2.06347	0.00101997	0.0477024	intergenic
NC_027750.1-46815400	46815384	CGAGGCAAGAACGTCCGGATCCAACAGCGCCC	7.56	31.6	2.06347	0.00101997	0.0477024	Exon
NC_027752.1-31933904	31933888	CGCCCGTGAGCTGGCCGGCGCGATGGTTGAGC	7.56	31.6	2.06347	0.00101997	0.0477024	intergenic
NC_027753.1-4584366	4584350	TGGCTGCAAATGATCCGGTACTCCAGCTGCAC	7.56	32.04	2.08342	0.00101997	0.0477024	intergenic
NW_013636140.1-186	170	AGTTGGCATCTTGACCGGAAGCTGTTAGTAGT	8.45	31.6	1.9029	0.00101997	0.0477024	intergenic
NC_027752.1-8779501	8779485	GAGTCACGGTCGAACCGGTCCGACCGGCCGGT	20.9	82.51	1.98107	3.66e-06	0.000720311	intergenic
NW_013617463.1-58399	58383	AACTAGGAAACTCGCCGGCAGCTCTTGCAGCC	18.67	75.05	2.00713	6.33e-06	0.00114737	intergenic
NC_027750.1-21477076	21477060	CGTCGAAGGTATCTCCGGCGAAGATCAAGACG	23.56	94.36	2.00184	2.14e-06	0.000469515	Exon
NW_013617431.1-23991	23975	AACTGATCTCTGATCCGGCGATGTATCGAAGT	20.9	82.07	1.97335	4.53e-06	0.000855507	intergenic
NC_027748.1-1007473	1007457	CTGTGGAAACCATTCCGGAGGCAGAGCCTTAG	12.45	47.4	1.92874	0.000187504	0.0151618	intron
NC_027754.1-19798356	19798340	CGCGGCCTCTTGCACCGGGGTGAAGCACCCGC	11.56	46.52	2.00871	0.000187504	0.0151618	intergenic
NC_027754.1-30934003	30933987	ACGCGGCCTGGAAGCCGGACTCAACAACAGCA	12.45	47.4	1.92874	0.000187504	0.0151618	TSS200
NC_027751.1-14945064	14945048	CACAGGCGTTGATACCGGTTTGCAGTCAGACA	20.45	77.68	1.92544	5.95e-06	0.00108564	intergenic
NC_027756.1-42329380	42329364	ACACGAGAACGAGTCCGGAGCGACCTCTCGCA	26.68	104.89	1.97505	1.33e-06	0.000312337	intergenic
NC_027750.1-3756837	3756821	AGGCCGTCGTACGGCCGGCGCGTGAGCGTCCG	18.23	70.22	1.94557	1.07e-05	0.00172813	intergenic
NC_027748.1-25819796	25819780	CGACACCAGCGAGGCCGGCTATCGCTGTAGCT	10.23	39.06	1.93289	0.000481956	0.0293954	intergenic
NC_027751.1-21279432	21279416	TCACTAAAGGTGTTCCGGGTCATTTCCTAGCT	10.23	39.06	1.93289	0.000481956	0.0293954	intergenic
NW_013617682.1-3753	3737	ACGTCGTGCCTCTACCGGTATCCATACGCACA	16.89	65.83	1.96258	1.86e-05	0.0026829	intergenic
NC_027752.1-26417962	26417946	ACTCAGTAAATAAGCCGGGTCCATCTCGCACG	16.01	61.88	1.9505	2.62e-05	0.00352712	intergenic
NC_027750.1-44565949	44565933	CCTGATCGCTCTCGCCGGCCGTATGAGATCCG	9.34	34.67	1.89219	0.000810181	0.0412071	intron
NW_013618087.1-3258	3242	AAACTCTACACCAGCCGGCCTAACTCCCCGCG	15.12	58.37	1.94877	7.09e-05	0.00752077	intergenic
NC_027749.1-13746461	13746445	CCAGCAACACTGAGCCGGCACCAACTTCACCG	23.56	91.73	1.96105	3.17e-06	0.000639619	intergenic
NC_027749.1-41407062	41407046	CCACTGGAGCTTAGCCGGGGAGCCCGCCGAGG	12.89	50.47	1.96917	0.000159186	0.0137927	intergenic
NC_027752.1-41846910	41846894	CTGGGAGGTTGTGCCCGGTCACACTGTTGGCT	13.34	50.03	1.90703	0.000159186	0.0137927	TSS1500
NC_027752.1-42380721	42380705	CGGTTTGGATGTGACCGGTTTCACCACACGTG	13.34	50.47	1.91967	0.000159186	0.0137927	1stExon
NC_027751.1-21122689	21122673	CACGTTGTACCTGGCCGGGGCTTCGAGGGTAC	11.56	45.64	1.98116	0.000247314	0.0183561	intergenic
NC_027756.1-42929706	42929690	CGTGTCTCCAAACGCCGGGCGTCGTACACGTG	35.57	136.49	1.94006	4.83e-07	0.000135463	intergenic
NC_027750.1-47385457	47385441	CGATGACGCCATGGCCGGCGAGCAACAGCAGT	25.34	93.92	1.89002	3.66e-06	0.000720311	1stExon
NC_027752.1-42808783	42808767	CGAGCTGATGAGCACCGGAGAGAGGTGGAGTT	16.45	60.13	1.87	4.31e-05	0.00517675	1stExon
NC_027751.1-25699914	25699898	AGTTCGGTTCAGGACCGGTACGAGTTCTATCG	12.45	44.77	1.84639	0.000326226	0.0227102	TSS1500
NC_027753.1-9302754	9302738	CACGATCGACATAACCGGAACAACGATGACTT	11.56	44.77	1.95339	0.000326226	0.0227102	1stExon
NC_027750.1-33091300	33091284	CGTTGGAGAGGCAGCCGGAGACGTCGCAACTG	15.12	56.18	1.8936	0.000116818	0.0108016	intergenic
NC_027750.1-36143444	36143428	GTGGTGCGACAGTCCCGGGTCCGAATCCGTGT	14.67	55.74	1.92584	0.000116818	0.0108016	intergenic
NC_027751.1-20062397	20062381	CTGGAGCAGACCTCCCGGAGCCGAAGTGGAGT	11.11	40.82	1.87742	0.000526416	0.0313803	intergenic
NC_027755.1-13793369	13793353	CAACACCAGCTCGACCGGCTCATCCCTTAGCC	11.11	41.26	1.89289	0.000526416	0.0313803	intergenic
NC_027751.1-6255534	6255518	CACCGAGTTTTAGACCGGAAGAGGCACCAGTT	9.78	37.31	1.93166	0.00087631	0.0432902	1stExon
NC_027752.1-24477837	24477821	CACATGCACGCTATCCGGTCGCTACGTAGCGA	9.78	36.87	1.91454	0.00087631	0.0432902	intergenic
NC_027755.1-37515724	37515708	CGATAGAGACGTCGCCGGCTTCCTTGGTGGAG	9.78	37.31	1.93166	0.00087631	0.0432902	intergenic
NC_027753.1-10102585	10102569	CGTGGTGATCGGCACCGGAAGTGCTCTACGTG	29.34	106.21	1.85598	3e-06	0.000612076	intergenic
NC_027749.1-37906081	37906065	GTACTGCAAGAAAGCCGGGATTAAGAGGCACA	12	44.33	1.88525	0.000430316	0.0273204	intron
NC_027749.1-4318689	4318673	CCACCCACAAACAACCGGAGCAAAACGAGCCT	14.23	50.91	1.83901	0.000227895	0.0176728	intergenic
NC_027755.1-28010225	28010209	ACACGAGCAAGGATCCGGTGGTAGGGAATGAG	14.23	51.35	1.85143	0.000227895	0.0176728	1stExon
NC_027749.1-23553607	23553591	TGGCATAAATCGGGCCGGAAGAGTGACGCGTA	11.11	40.38	1.86178	0.000701648	0.0369203	intergenic
NC_027750.1-43462908	43462892	GGTGGTCTGTGGCTCCGGCTTCGTCTCGACGA	11.11	40.38	1.86178	0.000701648	0.0369203	intergenic
NC_027752.1-28753057	28753041	CGTTGATGTCGTTACCGGCGCTTTGGTTGTCG	10.67	40.38	1.92008	0.000701648	0.0369203	intergenic
NC_027756.1-26472370	26472354	CCATGGGTAAGAGGCCGGGGCATTGTGGCCTG	18.23	65.39	1.84276	4.34e-05	0.00520289	intergenic
NC_027754.1-27039649	27039633	ACTCTTGTGGGGAACCGGGACATAGGCAGACA	12.89	46.96	1.86518	0.000354857	0.0243672	intergenic
NC_027748.1-19192021	19192005	CAGGCCACAACACCCCGGCCTCTTACCCATGG	16.89	61.01	1.85288	6.22e-05	0.00685615	intergenic
NC_027751.1-52849664	52849648	CGAGATCTTGAGACCCGGTGCGTCATCCGTGT	18.67	68.03	1.86545	3.08e-05	0.00406388	TSS1500
NC_027753.1-29396574	29396558	TGCCTTAGGGCGATCCGGTCTTATCCGGCCGT	37.35	132.11	1.82256	1.35e-06	0.000315453	TSS1500
NC_027750.1-41152280	41152264	CTGCGGAAACCATACCGGTGGAAGGTCACTTG	13.78	50.47	1.87285	0.00029507	0.0209753	intergenic
NC_027753.1-39521269	39521253	CTGGCAAAGGGAAACCGGGAGCTGAAAACAGG	13.78	50.03	1.86022	0.00029507	0.0209753	1stExon
NC_027751.1-19794811	19794795	TGCCTCGTTCTCGGCCGGGTTTACCGAATGAG	16.01	56.62	1.82234	9.1e-05	0.00894726	intergenic
NC_027750.1-7591606	7591590	CCTCGAAAGGTTCCCCGGTATCCCTTCCGTCC	31.12	109.72	1.81791	3.24e-06	0.000648811	intergenic
NC_027750.1-64218204	64218188	CACGTGAGCCAATACCGGAGAAGCAACAACGT	27.56	99.19	1.84762	6.47e-06	0.00116601	Exon
NC_027750.1-23134592	23134576	CAACGGCACCAATCCCGGACCTGAATGATCAG	10.67	39.06	1.87213	0.000934992	0.0451938	Exon
NC_027750.1-61236859	61236843	ATGCTTCAACGTCTCCGGGGAGCTCTGGCACA	13.34	45.64	1.77454	0.00046355	0.0286367	intergenic
NC_027752.1-36760773	36760757	GCATCGAGGCCAACCCGGAGCAAATCAAGGCC	13.34	45.64	1.77454	0.00046355	0.0286367	intergenic
NC_027753.1-33216380	33216364	TGCTGTCCCTCTCTCCGGTCATCTTGTGGCAT	15.12	52.67	1.80052	0.00024729	0.0183561	intergenic
NC_027751.1-13121495	13121479	CATCACGCCCTGGACCGGCTTCTTCGGGATCG	16.89	59.69	1.82132	7.92e-05	0.00813427	intergenic
NC_027754.1-35617225	35617209	CGTTGATGTCGTTACCGGTGCTTTGGTTATCG	25.34	87.78	1.79248	1.17e-05	0.00181907	intergenic
NW_013617475.1-4918	4902	ATGGGTCGTTGGAGCCGGTGATACTGGAGGCA	101.37	352.43	1.79771	2.67e-08	1.18e-05	intergenic
NC_027755.1-39904022	39904006	CACGACTCCTTCATCCGGATCCATTACGATGG	14.23	48.72	1.77558	0.000382036	0.0255952	intergenic
NC_027748.1-33773881	33773865	CCTGTGCAGACCTCCCGGAGTGCGTCGAGCCA	11.56	42.13	1.86571	0.000748462	0.0389104	intergenic
NC_027750.1-49204066	49204050	GTAGTCGCGTGCAGCCGGCGAACGTTCCCGAG	12.45	41.69	1.74356	0.000748462	0.0389104	intergenic
NC_027752.1-15857789	15857773	CACTGGCTGTTGCTCCGGGTCATGGGACCGAG	35.57	124.64	1.80903	2.56e-06	0.000539322	intergenic
NW_013617427.1-131154	131138	ATCAGCCACTACTGCCGGGAAGGATGTAATCG	2168.69	7435.65	1.77764	7.4e-10	5.17e-07	intergenic
NC_027751.1-6026157	6026141	TCTTTTCTTCGGAGCCGGGGGTGGAGAGCTCG	23.12	78.56	1.76465	2.53e-05	0.00341867	intergenic
NC_027752.1-4772732	4772716	CTGGTGTAAACGCACCGGTTGCTGTTGCGGTT	16.01	54.86	1.77678	0.000149981	0.0130785	TSS1500
NC_027748.1-11373703	11373687	TACCAACAAGAAGACCGGCCAGATTGATGACA	21.34	71.54	1.74519	3.85e-05	0.00477943	intergenic
NC_027756.1-9666252	9666236	CCACAACGGCAAAGCCGGAGGACGATCTACGT	59.57	204.08	1.77648	3.23e-07	9.88e-05	intergenic
NC_027756.1-45017008	45016992	TACGTGCTTTGTATCCGGACAACATTGGGGTA	16.89	57.93	1.77814	0.000128596	0.0116072	1stExon
NW_013639828.1-232	216	ACACTTAGAGCACTCCGGCTTACCACTTGAGG	68.02	230.86	1.76299	2.24e-07	7.21e-05	intergenic
NC_027756.1-30809274	30809258	CGACCATGATCAGTCCGGCCAAGCCATGGACA	57.8	196.62	1.76627	3.68e-07	0.00010867	intergenic
NC_027751.1-16995835	16995819	AAAGCCTAGTAGCACCGGTCTGATAATCACTC	12.45	40.82	1.71313	0.000986735	0.0468718	TSS1500
NC_027752.1-6939547	6939531	CGTTTGTTGCTGCTCCGGTTGGCTCGTGTCGC	12.45	41.26	1.7286	0.000986735	0.0468718	TSS1500
NW_013617782.1-6926	6910	CGTCCTCGTCTGTACCGGTCCGTACAGTCCGT	12.45	41.26	1.7286	0.000986735	0.0468718	intergenic
NC_027752.1-23515772	23515756	CCTGTATGACCAGGCCGGTCATCTGCGTAATG	29.79	101.82	1.77312	9.59e-06	0.00157403	intergenic
NC_027749.1-33391737	33391721	ACAGCGAAACTGAGCCGGAACCCGATAAGGAA	20.45	68.03	1.73407	5.39e-05	0.00611915	intergenic
NC_027748.1-10969715	10969699	TGGCTTGAGGGGCTCCGGTGACGGCACGCACG	32.9	111.48	1.76063	6.62e-06	0.00119	TSS1500
NW_013649452.1-90	74	CAGGACATCAATGACCGGTTCTACGCCATACG	108.48	362.08	1.73888	5.55e-08	2.27e-05	intergenic
NC_027754.1-11388763	11388747	TGGCGAAAAAGACGCCGGCTACTGCCGCCTGT	13.78	46.52	1.75528	0.000640188	0.0360344	intergenic
NC_027754.1-20605049	20605033	TGCACCAGTCGGTTCCGGTGTAGCATCAAGTA	14.23	47.4	1.73595	0.000640188	0.0360344	intergenic
NC_027751.1-26322626	26322610	TGGCGACCTCAGCTCCGGCGGCCTTAGCTCCG	17.34	57.49	1.72921	0.000163852	0.0140049	intergenic
NC_027748.1-18882129	18882113	CGATGGAGATATGGCCGGCCGATTGATTCCTG	14.67	49.59	1.75718	0.000523466	0.0313278	intergenic
NC_027752.1-381998	381982	TGCTGCCCCAGCTGCCGGTGGTGGTGCTGCAG	31.12	102.7	1.72252	1.26e-05	0.00189559	TSS1500
NC_027752.1-12984161	12984145	CTGTGCCATCAAATCCGGATACGCATCTGACG	19.12	62.76	1.71476	0.000120899	0.0110608	TSS1500
NC_027756.1-34237779	34237763	GCGCTGGTTGCTACCCGGCAACCTTGTTCGCG	18.67	62.76	1.74912	0.000120899	0.0110608	intergenic
NC_027753.1-12342939	12342923	CGAGCTACATAAAGCCGGCGAGGTCCAAGTGG	36.01	118.94	1.72376	6.44e-06	0.00116485	intergenic
NC_027751.1-43159235	43159219	CCACCTTGACGCCACCGGAACAAGCACCAACG	19.56	65.83	1.75084	0.000104776	0.0100091	intergenic
NW_013617616.1-17680	17664	CGTATGGCGTGGAACCGGCCATTGATGTCTTG	13.34	43.45	1.7036	0.00103211	0.0481586	intergenic
NC_027754.1-11653663	11653647	TGGTTGATCAGCCTCCGGAAGAACCAGGACGG	28.45	91.73	1.68896	2.3e-05	0.00316578	intergenic
NC_027753.1-7928854	7928838	ACACGAAGCGAAGCCCGGAGCGACCTCGCAGA	25.34	82.07	1.69544	3.74e-05	0.00468385	TSS1500
NC_027754.1-44700524	44700508	CTCTGCCTTGTCGACCGGGTGTGTTTGGCCTT	13.78	45.64	1.72772	0.000828448	0.0412071	intergenic
NC_027748.1-37679916	37679900	CCTCGCTCCCATCTCCGGCGTCACCATCCGCG	17.78	58.81	1.72581	0.000177516	0.0144506	intergenic
NC_027749.1-29542212	29542196	TGCGAAAGGTCGCTCCGGACTCGTTCTCGCGT	30.68	101.38	1.7244	1.76e-05	0.00254497	intergenic
NC_027748.1-20839895	20839879	GACTCGCTGACTCACCGGAGACTCGACACTCG	27.12	88.22	1.70175	3.04e-05	0.00403388	intergenic
NC_027756.1-50704112	50704096	AAGGCATGGCACGGCCGGCTGGTGTCAAAGCT	14.67	49.16	1.74462	0.000671923	0.0367438	1stExon
NC_027749.1-7185233	7185217	CACATGTAGCTGTTCCGGTCAACAAGTCGGGG	32.01	104.46	1.70636	1.62e-05	0.00237661	intergenic
NC_027752.1-1387828	1387812	CAATGGGACGATAACCGGTGCAGCGACAGAGG	21.34	67.59	1.66325	9.13e-05	0.00895842	Exon
NC_027754.1-4788875	4788859	TCTGTCGATCGATGCCGGTCGATGTTTGTCGG	32.45	102.7	1.66215	1.92e-05	0.00274947	intergenic
NC_027753.1-16882079	16882063	AGCTCGAGCTAAGCCCGGTTGCTACGTGCTCG	17.78	58.37	1.71497	0.000224587	0.0174834	intergenic
NC_027752.1-24317734	24317718	AACGTTAGGCACAACCGGTTGGTTTGCAAGTT	23.12	73.73	1.67311	7.04e-05	0.00749788	intergenic
NC_027748.1-25045106	25045090	CGTCCATTTCGTCCCCGGCGTGGTGTTGGTGT	20.45	63.64	1.63783	0.000163383	0.0140049	Exon
NC_027754.1-17051829	17051813	AGACGCAGACGAAGCCGGCCTGGTCGCTCCAG	20.01	63.64	1.66921	0.000163383	0.0140049	intergenic
NC_027748.1-30185360	30185344	AGCCACCGCTAGGACCGGCGCCATATGGTGCA	14.67	48.28	1.71856	0.000862253	0.0427351	Exon
NC_027752.1-24564910	24564894	CGACGCCAGCTAGGCCGGCCCGTCCTAGGGTA	14.67	47.84	1.70535	0.000862253	0.0427351	intergenic
NC_027748.1-31792097	31792081	AGTTCGGTTCGGGACCGGTTCGAGTTCTATCG	16.45	50.91	1.62986	0.00040773	0.0265244	intergenic
NC_027752.1-10342064	10342048	CAGGGAGCAGTACGCCGGCAACGAAGGAAGCT	23.12	72.86	1.65599	8.64e-05	0.00866411	intergenic
NC_027749.1-2913806	2913790	TGCCATTTCCAAACCCGGCCCTTCGTGACTGT	17.34	54.42	1.65003	0.000339011	0.0233586	intergenic
NC_027750.1-1984305	1984289	CAACTTAGGAACCTCCGGCATCTTTGGCAACT	17.34	54.42	1.65003	0.000339011	0.0233586	TSS1500
NC_027750.1-45145492	45145476	TGTCGTCTCTGCCTCCGGTAAAGTCGTGTCTG	18.23	57.49	1.657	0.000284136	0.0203362	TSS1500
NC_027748.1-19555743	19555727	AGCTGTCGAGAGATCCGGTTGCACAAAGAGCA	43.12	134.74	1.64375	8.66e-06	0.00144058	1stExon
NC_027752.1-18506080	18506064	AACGCGCTCTCGCACCGGGAAAGCACCTATCC	16.45	50.03	1.60471	0.000523466	0.0313278	intergenic
NC_027753.1-9442518	9442502	CCTACCATAAATGGCCGGACGCTGCGCTGGTG	16.45	50.47	1.61734	0.000523466	0.0313278	intergenic
NW_013617487.1-7502	7486	CGACACGGGAACTCCCGGCATCTGAGGCAACG	16.45	49.59	1.59196	0.000523466	0.0313278	intergenic
NC_027750.1-14367467	14367451	TGGTTGAGTTATGACCGGCCACTTTGGGGCTG	18.67	58.81	1.65534	0.000301516	0.0213333	intergenic
NC_027754.1-14467647	14467631	CGTATGGCGGAGAACCGGTCATTGACGTCCTG	19.12	59.25	1.63173	0.000301516	0.0213333	intergenic
NC_027753.1-1436612	1436596	CCTCATGCTCACAACCGGCTGCACCTCACTGT	23.12	70.66	1.61175	0.000130333	0.0117155	intergenic
NW_013624048.1-666	650	CGTGGGCAAGCGCACCGGGCAAAACAGACATG	22.67	71.1	1.64907	0.000130333	0.0117155	intergenic
NC_027748.1-16846144	16846128	AGCTCCAACAACTTCCGGGGACCTTTCCAACG	41.35	125.52	1.60196	1.5e-05	0.00222794	intergenic
NC_027753.1-1404849	1404833	CTTCCGAGAGTTCTCCGGCTAGTAGCTTCGCA	27.56	86.02	1.6421	6.87e-05	0.00734841	intergenic
NC_027753.1-27688847	27688831	CAGGCAACAGACCCCCGGCTTCTGGTGGACCG	28.01	86.02	1.61873	6.87e-05	0.00734841	Exon
NC_027748.1-25799184	25799168	TACACGAGCACGCCCCGGCTTCTCGAACAAGT	32.9	100.51	1.61118	4.02e-05	0.0049547	intergenic
NC_027754.1-9343549	9343533	TCGCTACGTAGCGACCGGGCTTGGCTCGAGCA	16.45	48.72	1.56643	0.000671923	0.0367438	intergenic
NC_027755.1-2886210	2886194	TAGCAGACAGTCCACCGGATGATTTCGACTTG	16.01	48.72	1.60554	0.000671923	0.0367438	TSS1500
NC_027753.1-11815749	11815733	GCACTCATGCTACTCCGGTTGGTTGTTCCACG	20.9	63.64	1.60643	0.000269169	0.0196886	intergenic
NC_027753.1-30981367	30981351	CCTCAGAACCACCACCGGCAGCTGGAGCTACG	22.23	66.71	1.5854	0.000185718	0.015098	intergenic
NC_027751.1-29648555	29648539	CACGCTCCTCCACGCCGGACTGTGAGCTCCCT	354.78	1068.69	1.59085	7.63e-08	2.93e-05	TSS1500
NC_027748.1-30611574	30611558	CTCAGTCCTATACACCGGGGCTGGTGTGGTCG	47.57	143.96	1.59754	1.39e-05	0.00207832	intergenic
NC_027751.1-36400262	36400246	CGAGCAGCACCTGTCCGGCCGAGAACTCGGTT	40.46	119.82	1.5663	2.5e-05	0.00339268	intergenic
NC_027749.1-33396920	33396904	CGGGAAACTCACCCCCGGGTGGGAAGGACCCT	33.34	99.19	1.57294	5.58e-05	0.00628578	intergenic
NC_027753.1-23856754	23856738	CGTCGACAGCGCTTCCGGTGTCAACGAGGATT	28.9	87.34	1.59557	8.75e-05	0.00866411	intergenic
NC_027754.1-15334289	15334273	ACACGTAATCCACGCCGGAGATTACGTCACCG	27.12	81.19	1.58194	0.000112379	0.0105082	intergenic
NC_027755.1-8529940	8529924	CGCCCACGAACAAGCCGGCCCATCTTCTCGCG	25.79	78.12	1.59888	0.00012822	0.0115905	intergenic
NC_027751.1-16280960	16280944	CGAGTGAGCTTCCACCGGAGTGGTTTCCGCAC	24.45	71.98	1.55776	0.000169516	0.0141023	intergenic
NC_027754.1-17408434	17408418	CGACTATTGCAACTCCGGACTTCAGTGCCTGG	22.23	66.27	1.57585	0.000283027	0.0202859	Exon
NC_027753.1-951253	951237	CGTCGCGCTGGTCGCCGGGGGAGACCTGACCT	20.9	63.2	1.59642	0.000334124	0.0231007	intergenic
NC_027755.1-12550741	12550725	TGCGGAACAGCCAACCGGTGAAGCCTGAGTGC	19.56	59.69	1.60958	0.000397285	0.0262108	intergenic
NW_013617505.1-18086	18070	AACTGGCATGACCTCCGGATCCTGTTGAGCAG	20.45	59.69	1.54539	0.000397285	0.0262108	intergenic
NC_027748.1-34103786	34103770	CGAGTTGTAGAAAGCCGGTGAGATCCAAGTGG	18.23	53.54	1.5543	0.000575055	0.0334887	intergenic
NC_027750.1-1235840	1235824	TGTTTGGAATGTCCCCGGCAAAGCTTCCGCCC	17.34	50.91	1.55385	0.000700837	0.0369203	intergenic
NC_027750.1-47218282	47218266	TCGTTGTTATACGACCGGGATCCATGGTGATG	16.89	51.35	1.60419	0.000700837	0.0369203	intergenic
NC_027749.1-52668717	52668701	CATTGCCTAACTATCCGGGTTGTGGATGAGTG	32.01	95.24	1.57304	7.35e-05	0.00761034	intergenic
NC_027754.1-12792183	12792167	CAAGTGACCTTCCACCGGAGTGGTTTCCGCAC	28.9	85.58	1.5662	0.000104696	0.0100091	intergenic
NC_027750.1-64795551	64795535	GGGCCAACTTTGGGCCGGGTCGATATGGATCG	44.01	130.35	1.56649	2.4e-05	0.0033029	TSS1500
NC_027750.1-1601486	1601470	CAGTTACGCAATCGCCGGATAGAAGATTAGCA	21.78	65.39	1.58607	0.000349358	0.0240169	intergenic
NC_027755.1-5728922	5728906	GCCCAGAGATCTGACCGGTCAGCAGACAGGTT	21.34	62.32	1.54614	0.00041471	0.0266634	1stExon
NC_027752.1-37705932	37705916	TCGCTACGTAGCGACCGGGCTTGTCTCGAGCT	20.01	59.25	1.56609	0.000495987	0.0300394	intergenic
NC_027748.1-18927356	18927340	CAAGCAAACTCACCCCGGGTGGGAAGGAACCT	19.12	56.18	1.55497	0.000597962	0.0345569	intergenic
NC_027750.1-16137946	16137930	CGAGCTTCAGAAAGCCGGCGAGGTTCAAGTCG	18.67	56.18	1.58933	0.000597962	0.0345569	intergenic
NC_027751.1-25084552	25084536	CTGGTAAGACAACTCCGGCCGCCACTGCGCAT	49.35	143.52	1.54013	1.9e-05	0.00272483	intergenic
NC_027754.1-39017333	39017317	TTCGTGGTGTCGCTCCGGGAGGTCGCTCCCAT	32.45	93.92	1.53321	8.7e-05	0.00866411	intergenic
NC_027755.1-41727077	41727061	ACCGCAATGCAATGCCGGTTCAGTACCCACGT	32.01	94.36	1.55965	8.7e-05	0.00866411	TSS1500
NC_027754.1-18688412	18688396	TGCACTCGAATGCGCCGGTTGCACCATACCAT	58.24	169.85	1.54418	8.19e-06	0.00137779	intergenic
NC_027750.1-49828206	49828190	CAGGGATCCTTCGTCCGGGAGCGACGACGAGT	57.35	166.78	1.54008	8.64e-06	0.00144058	intergenic
NC_027748.1-29589745	29589729	CGAGCTGGTACGTGCCGGATGGGATCGTCGGG	28.9	85.14	1.55877	0.000125205	0.0113519	TSS1500
NC_027748.1-22355003	22354987	AGGCTACGGCTCAACCGGTCGACTATAGCTGG	24.01	70.22	1.54825	0.000253084	0.0187156	intergenic
NC_027750.1-26240605	26240589	CAAGCGTTACCATCCCGGTTCAAGCTCAGGTT	24.01	70.22	1.54825	0.000253084	0.0187156	intergenic
NC_027754.1-3660978	3660962	GGTCTTCATCTTCTCCGGCGTAGTTCGGCGCG	24.01	69.78	1.53918	0.000253084	0.0187156	intergenic
NC_027748.1-33441397	33441381	CTATCGGAGAACATCCGGTGAAGGTGAGCGAT	21.34	61.44	1.52562	0.000514653	0.0310149	intergenic
NC_027750.1-50331558	50331542	AGCAGCCTCGTCGGCCGGGCAAAGTGCGGTTG	19.56	57.93	1.5664	0.000619092	0.0355406	Exon
NC_027756.1-27395246	27395230	CCATGGGTAAGAGGCCGGGGCATTGTGGCATG	20.45	58.37	1.51313	0.000619092	0.0355406	intergenic
NC_027752.1-28732116	28732100	CGGTCCGAAACGAGCCGGTCGCTACGTAGCGA	113.37	323.9	1.51451	1.86e-06	0.000411652	intergenic
NC_027750.1-47901754	47901738	CCAGCTAAGAGCATCCGGCTCTCTGACCAAAA	24.01	68.91	1.52108	0.000309211	0.0218522	intergenic
NC_027751.1-17159991	17159975	GAGGCGCGCAGTCACCGGTGTTGCTCCGCCGT	22.67	65.83	1.53796	0.000446737	0.0280089	intergenic
NC_027750.1-8248009	8247993	AACTCCCATTCGAGCCGGTCATATGCCTTGCT	48.9	140.44	1.52205	3.14e-05	0.00411316	Exon
NW_013617454.1-65111	65095	AGCTAGTTACTGTCCCGGTTGCGTTGAAGGGT	94.25	268.16	1.50853	3.97e-06	0.000773617	intergenic
NW_013628883.1-228	212	CATGGACAAAGTTACCGGTTTGGTTTACAGAG	27.12	76.81	1.50194	0.000237304	0.0181469	intergenic
NC_027753.1-36049940	36049924	CGACTCTGCTTGCACCGGTCGTTGATTCAGTG	19.12	54.42	1.50905	0.000942844	0.045537	intron
NC_027750.1-24226237	24226221	CCGACCACCAGTGCCCGGTGCATCACCGCCAT	24.45	68.47	1.48564	0.000377748	0.0253359	Exon
NC_027748.1-38823905	38823889	CCAAAACGGATCGCCCGGCGAGCTCGGCCGCG	22.67	65.39	1.52829	0.000548349	0.0324959	intergenic
NC_027753.1-23832827	23832811	CTAGCTCACGCTTACCGGTACCTCACCTGAGG	50.24	140.88	1.48756	3.73e-05	0.00467938	TSS1500
NW_013627486.1-217	201	AGACAGCAAGTGTACCGGGAGGTGAGAAGGTT	43.57	123.77	1.50625	5.43e-05	0.00616417	intergenic
NC_027754.1-27128378	27128362	ATGGCTGAACCATGCCGGTACTTCACATCCAG	21.78	61.88	1.50647	0.000656467	0.036376	Exon
NC_027750.1-30188554	30188538	CGGCGGCGTCGTCTCCGGTGACTCTTCTCGGC	20.9	58.81	1.49256	0.000792092	0.0407242	intergenic
NC_027750.1-35683447	35683431	CAAGCGTTAGTGGTCCGGTGGCAAATGGACTG	21.34	59.25	1.47325	0.000792092	0.0407242	intergenic
NC_027753.1-26491093	26491077	AGAGCCAGAGATCACCGGTTGAGACGTCGCCG	20.9	58.81	1.49256	0.000792092	0.0407242	intergenic
NC_027750.1-34298530	34298514	TGCACAACATTAGGCCGGTGTCCTTGTTGCTT	20.45	55.74	1.44661	0.000963794	0.0464747	Exon
NC_027756.1-29551277	29551261	GCTACAAACTAAGGCCGGCTAGTACCAAAGGT	29.34	80.76	1.46077	0.000256065	0.0188899	intergenic
NC_027753.1-7819820	7819804	CGTGCAGCAACGAACCGGTACTTACATCAGTC	38.23	106.21	1.47414	0.000114396	0.0106263	intergenic
NC_027748.1-4298125	4298109	ACTTGCAACACAGGCCGGTGTGAAGACACTGT	21.78	60.57	1.4756	0.000809724	0.0412071	Exon
NC_027748.1-14443354	14443338	GATCCATATCGGGTCCGGATCGGGTTCGGGTA	21.78	61.01	1.48604	0.000809724	0.0412071	intergenic
NC_027755.1-14137453	14137437	GTCAGTGCATGAACCCGGAGGAACAAGACGTG	26.23	71.54	1.44753	0.000403502	0.0264963	intergenic
NC_027748.1-12319770	12319754	TGCGAGAGGTCGCTCCGGACTCATTCTCGCGT	192.06	530.18	1.46493	1.44e-06	0.000333471	TSS1500
NC_027756.1-16982441	16982425	TGACTTAGGTCTAGCCGGCGTCGTTGGCCGCG	20.9	58.37	1.48172	0.000982252	0.0468718	intergenic
NW_013618198.1-5163	5147	CCGCTACGTAGCGACCGGGCTCGAACCAAAGT	21.34	58.37	1.45167	0.000982252	0.0468718	intergenic
NW_013617427.1-148874	148858	CGCGGTGGCACGCTCCGGTCCTAGCTTCCGTC	40.01	109.72	1.45539	0.000106689	0.0101598	intergenic
NC_027750.1-47386115	47386099	CCCTAGGTAGCGCACCGGAAGCACACCAACCT	23.56	66.27	1.49202	0.000688064	0.0367483	TSS1500
NC_027750.1-42929616	42929600	CATGGGAGTAGATACCGGCTTGCAACCAAGCA	21.78	59.69	1.45449	0.000998463	0.0472591	intergenic
NW_013646289.1-80	64	ACAGTCTTACGACGCCGGCCTGCCTTCAACTC	35.57	98.31	1.46668	0.000196443	0.0157036	intergenic
NC_027751.1-985966	985950	CACGTGTGGTGAAACCGGCCATATCCAAACAG	47.13	125.52	1.4132	0.000104042	0.0100091	intergenic
NC_027752.1-15741631	15741615	TCGCTACGTAGCAACCGGGCTTGGCTCGAGCT	55.57	150.1	1.43355	4.61e-05	0.00546149	intergenic
NC_027756.1-27053986	27053970	CATGCCATCTATCCCCGGTGCACTGTCGCTTT	28.01	75.49	1.43034	0.000512166	0.0309574	intergenic
NC_027755.1-37416750	37416734	AAGCTCAGCACAACCCGGTTCATTCCGAGCCT	31.12	82.95	1.4144	0.000385642	0.0257797	intergenic
NC_027755.1-10136698	10136682	CGCCCAGCAGATAACCGGGACCTTCAGGGAAG	40.46	106.65	1.39832	0.000190775	0.0153648	intron
NC_027750.1-37532022	37532006	GATGCGTGTGGATACCGGTAGAGGCACGACGT	29.79	80.32	1.43093	0.000447884	0.0280228	intergenic
NC_027750.1-8250086	8250070	AGTCGGCTCTGGCTCCGGTACAACCCGTGTCT	48.46	126.84	1.38814	0.000122162	0.0111595	Exon
NC_027753.1-12795564	12795548	GTAGCGACCAAACTCCGGCTCGAGCTCGGTCG	31.12	82.07	1.39901	0.000457644	0.028545	intergenic
NC_027755.1-8486112	8486096	TGTCCTTCTTCATGCCGGTGGAGCAAGACGGT	34.68	90.85	1.38938	0.000420059	0.0269787	intergenic
NC_027750.1-24133897	24133881	CGGTTGAGGCTGCTCCGGAGGTGGTGGGACTG	32.45	82.95	1.35402	0.000552117	0.0325079	intergenic
NC_027755.1-1315868	1315852	TGCCAGTGGTACTGCCGGATGGTCCTTCACGC	32.01	82.95	1.37372	0.000552117	0.0325079	Exon
NC_027753.1-8349806	8349790	ACAGCCTTGAATGTCCGGCTCATGGTCCACTG	68.02	175.56	1.36793	5.6e-05	0.00629764	Exon
NC_027752.1-8658292	8658276	CAACCAGAGCCAAACCGGTCAGATTGTAAGCT	34.23	87.78	1.35863	0.000484119	0.0294977	intergenic
NC_027754.1-18956727	18956711	CGTGGTCTCTGGTTCCGGTGTGTGACGAGTCG	29.34	75.05	1.35498	0.000746888	0.0389104	intergenic
NC_027751.1-37149951	37149935	CAACTTCGAGATGACCGGAGGATATGAGGTGG	36.01	93.48	1.37626	0.000427771	0.0273204	intron
NC_027752.1-6384819	6384803	CTACTGCAGTGCTTCCGGTCCTTGAAAAGTCT	30.68	79.88	1.38054	0.000644188	0.0361252	Exon
NC_027750.1-15518381	15518365	CAGTCTCTAGCCAGCCGGTTTCATCTTCAGCG	28.01	71.98	1.36165	0.000883939	0.0435604	Exon
NC_027752.1-31927833	31927817	CCGCAGTTCTGGCACCGGAAGGGAGAGCCTCG	65.8	168.53	1.35685	7.16e-05	0.00758613	intergenic
NW_013617967.1-4533	4517	CGAATTCCACAGAACCGGTCTCGATCCCACTG	63.13	160.63	1.34734	8.11e-05	0.00830397	intergenic
NC_027752.1-35050454	35050438	CGAGCAAACATCCTCCGGGTTTTGGAAAAGGA	54.68	140.01	1.35644	0.000165287	0.0140149	Exon
NC_027751.1-38152156	38152140	CGTCAAGATCGCATCCGGTACTCCCGTGAGTT	68.47	172.48	1.33289	8.37e-05	0.0085007	intergenic
NW_013617573.1-3068	3052	AGGCTACGGTTCATCCGGCCATGTCTTCTGCG	34.23	86.46	1.33677	0.000668116	0.0367438	1stExon
NC_027753.1-26588163	26588147	ATCGTCGCTAATCTCCGGCTCCAGTCTAGCAG	39.12	98.31	1.32943	0.000520232	0.0313199	intergenic
NC_027752.1-18155860	18155844	GTGCTACTGCTGATCCGGGATCCGTGGACGTG	40.9	103.14	1.33443	0.000461729	0.0286367	Exon
NC_027748.1-4402044	4402028	CGGAGGAGGAGCTACCGGAGGAGGCACATGAG	1009.21	2507.81	1.3132	3.63e-06	0.000720311	intergenic
NC_027756.1-10319060	10319044	CGGAGTGGCCTCAACCGGCTACAGTTCGTGCA	44.9	111.92	1.31768	0.000370671	0.0249441	intergenic
NC_027753.1-25683980	25683964	CGAGCTGATCGCTGCCGGGTCGCGAGCTAACT	38.68	96.56	1.31984	0.00060267	0.0347626	intergenic
NW_013632070.1-145	129	CGGGTCTGACACGTCCGGGAACACCTCGTTCG	57.8	143.96	1.31653	0.000172497	0.014166	intergenic
NC_027756.1-21351802	21351786	TGCGAGAGGTTGCTCCGGACTCGTTCTCGCGT	144.94	357.26	1.30152	2.55e-05	0.00343382	intergenic
NC_027754.1-9205463	9205447	CACGATTCGTCGACCCGGACGTGATTCGCTCG	39.57	98.31	1.31293	0.000702852	0.0369516	intergenic
NC_027756.1-38029274	38029258	CGTATGGCGTGGAACCGGTCATTGATGTCTTG	74.25	180.82	1.28409	0.000127935	0.011582	intergenic
NW_013617481.1-51036	51020	TGCGTAGGATAGCTCCGGTCTTGTCACACGCA	72.02	175.56	1.28549	0.000135388	0.0120941	intergenic
NC_027748.1-19016196	19016180	TGTGTGTGTGGATACCGGTAGAGACACGACGT	36.46	87.78	1.26758	0.000928614	0.0451938	intergenic
NC_027752.1-25079753	25079737	ACGTCAAAGATCATCCGGTGTTGGTCTTCGTA	35.57	87.78	1.30323	0.000928614	0.0451938	TSS1500
NW_013617430.1-138065	138049	GCTTCGCGACAAATCCGGCCCAAGAAGAGGTG	74.69	183.02	1.29301	0.000130377	0.0117155	intergenic
NC_027753.1-18882612	18882596	CTGCAGCTTCTATGCCGGCATGGCTCAAGTGG	41.35	100.07	1.27505	0.000707301	0.0371532	Exon
NC_027755.1-16848657	16848641	CGAACGAGGTCTTCCCGGACGTGCCAGACCCG	37.35	90.41	1.27537	0.000931512	0.0451938	intergenic
NW_013617488.1-35550	35534	CACTTGCCGAACAGCCGGCGCAGAAAACACGA	50.68	123.33	1.28304	0.000452778	0.0282706	intergenic
NC_027748.1-1230168	1230152	ACTCTCCTTGGAGACCGGTGTTACTCTCCGCT	53.79	127.72	1.24757	0.000523014	0.0313278	TSS1500
NC_027753.1-29731812	29731796	GACTGATGTAAGTACCGGCTCGTTGCTGCGCG	52.91	124.21	1.23117	0.000658377	0.0364484	intergenic
NC_027751.1-21412325	21412309	CAAGTGACCTTCCACCGGAATGGTTTCCGCAT	73.36	170.29	1.21493	0.000294336	0.0209723	intergenic
NC_027750.1-63092299	63092283	TGCGAGAGGTCGCTCCGGGTTCGTTCTCGCGT	944.3	2161.53	1.19474	2.23e-05	0.00311353	intergenic
NC_027754.1-19268137	19268121	CGGACAGCGTTTCTCCGGCGCGTAATCGGTCA	59.13	135.18	1.19292	0.000599297	0.034601	TSS1500
NC_027749.1-27683470	27683454	AGTCAGTGAGTCCACCGGGTGTCGCATGGTAT	88.47	200.57	1.18085	0.000284737	0.0203362	TSS1500
NC_027750.1-37810439	37810423	CTCGTCTTCTCCAACCGGAGTTTCATGTGTCT	87.58	201.45	1.20175	0.000284737	0.0203362	intergenic
NC_027754.1-31605150	31605134	AGGTCGTGTAAGGACCGGATCTCGTCAACCTG	84.92	193.11	1.18525	0.00032772	0.022788	intron
NC_027755.1-1694386	1694370	AGACGTTGCTAAGTCCGGACCAGTGTGGAGAG	66.69	150.98	1.17882	0.000557629	0.0327891	intergenic
NC_027756.1-11555727	11555711	TTCTCGCACGCTCACCGGCTTCAACGGAGCCT	66.24	147.91	1.15895	0.000680758	0.0367438	intergenic
NC_027749.1-15508291	15508275	ACGTGGCCCAAACCCCGGTCAGCCTTGATGCG	59.57	132.98	1.15855	0.000932104	0.0451938	intron
NC_027756.1-8030877	8030861	GCGGTCAAGTCGCTCCGGGTGATGGAGACGCG	61.8	136.93	1.14776	0.000929364	0.0451938	intergenic
NC_027752.1-39888611	39888595	CGGCGACATCTCGTCCGGTGGCTCGCGTCGGC	65.35	142.64	1.12612	0.000924958	0.0451938	intergenic
NC_027753.1-3645869	3645853	CGATAGAAAGGAAGCCGGTGGCTCGATGAGCT	91.14	193.99	1.08983	0.000815841	0.0412071	intergenic
NC_027751.1-26377448	26377432	TGTGAGAGGTCGCTCCGGACTCGTTCTCGCGT	140.93	295.81	1.06969	0.000498736	0.0301758	intergenic
NC_027753.1-21805209	21805193	CATGATGATCAGACCCGGCCTCGACAGCATCG	142.71	292.3	1.03436	0.000774238	0.0400442	intron
NC_027750.1-23819977	23819961	TGCGAGAGGTCGCTCCGGATTCGTTGTCTCCG	565.96	1140.67	1.01111	0.000338683	0.0233586	intron
NC_027753.1-24767288	24767272	CATGATGATTAGACCCGGCCTCGACAGCGTCG	245.41	486.73	0.987928	0.00072336	0.0379639	intergenic
NW_013617425.1-103851	103835	TCACTCTCGGTGGGCCGGTTTCTTAGCTGATT	3235.26	6265.14	0.953465	0.000490355	0.0298476	intergenic
NC_027748.1-4402163	4402147	GAGCTGAAGAAGGACCGGGAAGTGAAGACGGG	433.47	837.4	0.949985	0.000785118	0.0405377	intergenic
NW_013617610.1-12267	12251	GAGGTCATTGTAGACCGGATTCAAGGTGAGCA	3332.62	1542.69	-1.11121	0.000432239	0.0273204	intergenic
NC_027756.1-27969009	27968993	GCCACTTTGTTGGACCGGTGCGTCACATCCGG	365.45	166.34	-1.13554	0.000947856	0.0457426	intergenic
NC_027750.1-45033127	45033111	TGTCGCTCTTACCACCGGTGCATCCTTTGATC	1220.39	548.61	-1.15349	0.000342564	0.0235766	intergenic
NC_027751.1-20903050	20903034	AACACGAGGACTTCCCGGGAGATCACCCATCC	235.63	102.7	-1.19809	0.000982558	0.0468718	intergenic
NC_027756.1-32101704	32101688	GCTCGACGTCGGCGCCGGTGAGTCGACGAATC	367.23	158.88	-1.20875	0.000449627	0.0281029	intron
NC_027748.1-23124845	23124829	GAGTGAGCTACAGACCGGTACGCAGTTTGAGA	184.95	78.56	-1.23527	0.000974727	0.0468718	TSS200
NC_027754.1-13734710	13734694	CCAGCACTAATGCACCGGATCCCAACAGAACT	299.21	124.21	-1.26838	0.000287273	0.0204932	intergenic
NC_027749.1-45061021	45061005	GTGGTGACCTAAGCCCGGGCTTTTGTTACGCC	9571.06	3950	-1.27683	4.23e-05	0.00516827	intergenic
NC_027748.1-10453480	10453464	ATGGGTGCTTGACTCCGGAGCGTCGTTCCACA	304.99	124.21	-1.29598	0.000201349	0.0159826	intergenic
NW_013618129.1-4507	4491	TGTCTTGATTCAATCCGGTTCATATTGATGTC	141.38	56.62	-1.32019	0.000930757	0.0451938	intergenic
NC_027749.1-32071625	32071609	GACCAAGTCAGCCTCCGGGATCTCGCCGGGAT	233.41	94.36	-1.30662	0.000310101	0.0218896	intergenic
NC_027751.1-35310429	35310413	AGGGTCACCTCCCTCCGGGACCCCGACATGCT	176.06	69.78	-1.33518	0.000432235	0.0273204	intergenic
NC_027753.1-10029366	10029350	AGTCGGAGACTACACCGGAGGACGACGAAATC	149.38	56.62	-1.3996	0.000391702	0.0261101	intergenic
NW_013619246.1-1527	1511	GTTGTGGAGAATCACCGGGAAGTTGAATAAAT	123.15	46.52	-1.40449	0.000570498	0.0332552	intergenic
NC_027752.1-43461151	43461135	ACAGCCTTTGGTCGCCGGATGAAAGCAGTGAT	99.59	36.87	-1.43355	0.000698065	0.0369203	Exon
NC_027750.1-24559478	24559462	ATTTTCAAGGGCCGCCGGGAATGCACCGGACA	343.67	126.4	-1.44303	2.79e-05	0.00372856	TSS1500
NC_027751.1-30115634	30115618	CCTCTACCTCGCGGCCGGCACGACTCGGAACT	93.36	34.23	-1.44754	0.000795548	0.0408672	intergenic
NC_027756.1-1373136	1373120	AGTGCAGTCCAGGGCCGGATCTGGGCACAGAC	95.59	34.67	-1.46317	0.000687373	0.0367438	intron
NW_013618585.1-1682	1666	TCCATACTATCAAGCCGGCTTCTCTTCACTTC	95.59	35.11	-1.44498	0.000687373	0.0367438	intergenic
NC_027751.1-46441228	46441212	CACACGAGTTCCCTCCGGAAGCTTGAGACGGT	88.47	32.04	-1.46531	0.000921357	0.0451107	intergenic
NC_027750.1-11156570	11156554	GGTAAAACAATTAACCGGTATGAAGGTAGCGA	113.37	40.82	-1.47369	0.00041247	0.0265476	intergenic
NC_027754.1-592971	592955	AGCATGATCGGTATCCGGCCTTGCTCATCATC	119.15	42.57	-1.48487	0.000324286	0.0226533	TSS1500
NC_027755.1-768650	768634	AGCTGGGGCTAGACCCGGAGAAGATCAATGTC	100.48	36.43	-1.46371	0.000513715	0.0310149	Exon
NC_027750.1-43377331	43377315	CGACTCGTTTGTGGCCGGAGGAGCATCGAAGC	88.92	32.04	-1.47263	0.000784667	0.0405377	intergenic
NC_027752.1-15825253	15825237	GAAGCTCCTCGTCGCCGGTCAACACGAATCAG	128.49	46.08	-1.47944	0.000231719	0.0179464	intergenic
NC_027752.1-15754180	15754164	AACGTTGACTTCCGCCGGAGCCATAGCCTCGA	183.61	66.27	-1.47022	8.8e-05	0.00866411	intergenic
NC_027752.1-21653698	21653682	GATGGAGAAAAGCTCCGGCGTCGTCGTACGAA	78.69	28.09	-1.48612	0.00107025	0.0497464	TSS1500
NC_027756.1-20960263	20960247	TCCTTCAGTCAGAGCCGGCTCTTACCCATGGC	78.69	28.09	-1.48612	0.00107025	0.0497464	intergenic
NC_027750.1-57248207	57248191	AAGACCATTGTAAGCCGGATTCATGGTGAGGA	84.92	30.28	-1.48774	0.000771569	0.0399744	intergenic
NC_027752.1-37748688	37748672	GATTTGGCATTAGACCGGGCCCAGTCTTGAAT	84.92	30.28	-1.48774	0.000771569	0.0399744	intergenic
NC_027754.1-46082991	46082975	GGCTCAGCTGCTTGCCGGGTTTGATGAAACTG	120.48	42.13	-1.51587	0.000211982	0.016717	Exon
NC_027750.1-4945566	4945550	GAGCAGATCAAGAACCGGGCTGCATCGTTACC	109.37	37.74	-1.53505	0.000255058	0.0188385	TSS1500
NC_027750.1-46026726	46026710	TTGTCGATCGATGCCCGGCCGAAATCCATGTC	281.42	97.87	-1.52379	2.09e-05	0.00293919	intergenic
NC_027752.1-23523262	23523246	GTGTCGGCATCTAACCGGTGAGACACAAGATC	81.36	28.09	-1.53426	0.000755861	0.0392277	intergenic
NC_027754.1-11684407	11684391	TGTGCGGTGACTAGCCGGCTATCAATTTATGT	81.36	27.65	-1.55704	0.000755861	0.0392277	intergenic
NC_027748.1-34299863	34299847	CGACTGTCGCCTGACCGGAACTGATTCATGAT	83.58	28.53	-1.55068	0.000644188	0.0361252	TSS1500
NC_027756.1-1705626	1705610	GGTATGAATGGTGACCGGGGAACGATAAGGAA	84.47	28.97	-1.54388	0.000644188	0.0361252	intergenic
NC_027756.1-43092341	43092325	ACGCACCCAAAGCTCCGGCGGCTAAAAACGCC	84.03	28.97	-1.53634	0.000644188	0.0361252	intron
NC_027749.1-34466405	34466389	TGCTTGACCTCAAACCGGTGGCATTCGAAATC	73.36	25.46	-1.52676	0.00105299	0.0490197	intergenic
NC_027752.1-46632087	46632071	ATGCATAGTTGAATCCGGCACTAACATATGAT	72.91	25.02	-1.54303	0.00105299	0.0490197	intergenic
NC_027749.1-7155202	7155186	TTGCTACGTAGCGACCGGGCTCGAGCCAAAGC	76.02	25.89	-1.55398	0.000883939	0.0435604	intergenic
NC_027749.1-48195819	48195803	GGTGTGAGACGTCGCCGGTGAGGGACACGGCT	76.02	25.89	-1.55398	0.000883939	0.0435604	intergenic
NC_027749.1-34286031	34286015	AAGACTATCATTGGCCGGTTCAAACTAAAGCA	2735.99	937.03	-1.5459	8.51e-07	0.000214856	intergenic
NW_013619716.1-464	448	TTCTCGTCCTACTGCCGGCGCCTCGCCGTGAT	129.37	43.89	-1.55954	0.00011479	0.0106466	1stExon
NW_013617522.1-31958	31942	ATCACGCGTCATATCCGGCTCGCCACACAATG	82.69	27.65	-1.58043	0.000533339	0.0316683	intergenic
NC_027756.1-46698142	46698126	TAGGGGGCGGATAGCCGGGCAGAGCAGTCGCA	295.65	100.07	-1.56288	1.02e-05	0.00166143	intergenic
NC_027756.1-21961881	21961865	GACGTGATCATATTCCGGTCATGGTCCACTCA	69.36	23.26	-1.57625	0.00103576	0.0482918	intergenic
NC_027752.1-27987581	27987565	GCTGCTTGTAGGGACCGGAGGAGCAACCGTGG	80.91	27.21	-1.57218	0.00052307	0.0313278	1stExon
NC_027751.1-22161542	22161526	GCTTCGATGCTCCCCCGGCTACGAACGAGTCG	84.47	27.65	-1.61116	0.000447884	0.0280228	intron
NC_027751.1-48967608	48967592	AGTTTCTCTTGTGCCCGGTTACCTTCCCAGTG	90.25	30.28	-1.57556	0.0003338	0.0231007	intergenic
NC_027751.1-51699765	51699749	AGTGCTGGCTTCACCCGGCTCAGTACCGCACG	153.83	50.91	-1.59532	4.25e-05	0.00516827	Exon
NC_027755.1-279775	279759	AGACTGAAATGTAGCCGGAGCATTCATTAATC	100.48	33.36	-1.59072	0.000190109	0.0153315	intergenic
NC_027756.1-13574170	13574154	GGATGATCGTCCCCCCGGGTGTCAAGGCAGCA	91.58	30.28	-1.59667	0.000238533	0.0182179	1stExon
NW_013617630.1-19298	19282	ATCATGGCAGGAGGCCGGGTCTAACTAAGTAA	120.04	38.62	-1.6361	8.33e-05	0.0084746	intergenic
NW_013617680.1-19200	19184	GACATGGGCGTGTTCCGGTCTTCGTGACTGCG	67.58	21.94	-1.62303	0.000839933	0.0417314	intergenic
NC_027751.1-19924334	19924318	AGCATGACGTTGAACCGGTTAAACGCTGAAGG	61.8	20.19	-1.61397	0.000998463	0.0472591	Exon
NC_027754.1-20462246	20462230	GCCTCGATGTTCGCCCGGAAGACTTCCGACAT	92.92	29.84	-1.63874	0.000201621	0.0159832	intergenic
NW_013617455.1-55688	55672	AATCTAATGGACGACCGGTGGCTCGACAACAG	105.81	33.79	-1.64681	0.000105311	0.0100443	intron
NC_027750.1-60630394	60630378	GATTGCGGCTGGATCCGGCGAACCAAAAAGGT	102.7	33.36	-1.62224	0.000118073	0.0108917	TSS1500
NC_027752.1-22334033	22334017	AGCGATAAACTCGACCGGGGGCAGAAAGGGAT	76.47	23.7	-1.69001	0.000403502	0.0264963	intergenic
NC_027749.1-26921881	26921865	TGCTCGATACTCCGCCGGGAAGTCGAAGAACT	69.8	21.51	-1.69822	0.000563514	0.0329922	intergenic
NC_027748.1-36284023	36284007	AGCAGGAGGCATCACCGGGTCGACATCCGGCG	66.69	21.07	-1.66228	0.000548349	0.0324959	intergenic
NC_027751.1-26208653	26208637	ACCATTGCCCAAGTCCGGATAAGTGTCATCAC	61.35	19.31	-1.66772	0.000792092	0.0407242	1stExon
NC_027750.1-2871663	2871647	GATTTCTCGTTTGACCGGAACAGTGACTACTG	108.92	33.79	-1.6886	6.6e-05	0.00725264	Exon
NC_027748.1-25453137	25453121	AGCACTACATTGCGCCGGCCCTGGAATGAACG	84.03	25.89	-1.69851	0.0002056	0.0162561	Exon
NC_027752.1-22805945	22805929	AGTTCTCATCAACACCGGCAGCTCAGTCGATC	64.91	20.19	-1.6848	0.000532085	0.0316249	1stExon
NC_027750.1-15535081	15535065	GCTATAATAGGCTACCGGGCGACCTTGCTGAC	61.8	18.87	-1.71151	0.000638556	0.0360344	intron
NC_027748.1-26263512	26263496	GCCATTACCAGAAACCGGTGAGTCACAGAACA	71.58	22.38	-1.67735	0.000377748	0.0253359	intron
NC_027750.1-34871271	34871255	GTCTCAGCAAGAAACCGGAGGAAGGTTTGCTT	72.47	21.51	-1.75238	0.000377748	0.0253359	Exon
NC_027754.1-24095038	24095022	CAGTTAATGAGGTACCGGAGTCTCGAGGTGGT	58.69	17.99	-1.70592	0.000772564	0.0399917	1stExon
NC_027755.1-22628151	22628135	TGCGAGAGGTCGCTCCGGACTTGTCTCGCGTC	118.26	35.55	-1.73404	3.99e-05	0.00493714	TSS1500
NC_027749.1-10535463	10535447	TAGGGGTTTATGAACCGGACCACCAGAGAATG	462.37	140.01	-1.72352	4.24e-07	0.000123466	TSS1500
NC_027748.1-33306448	33306432	GACACTGGACCAGTCCGGGTCCTTGAGAAGAT	62.69	19.31	-1.69889	0.000514653	0.0310149	intergenic
NC_027751.1-28647763	28647747	GTTTGGGGTTTAACCCGGCACTTGGTCAGGCT	50.24	14.92	-1.75159	0.000862253	0.0427351	TSS1500
NC_027750.1-21219909	21219893	CGCCCGCTTGATCGCCGGCGTTCTGTTTCTCT	60.46	17.99	-1.74879	0.000619092	0.0355406	intergenic
NC_027751.1-4893755	4893739	CCTCGTGTGGCCACCCGGGCTAACGTTAAATC	60.46	17.99	-1.74879	0.000619092	0.0355406	intergenic
NC_027755.1-18814343	18814327	GATCTTTAGCAGGTCCGGAGACGTAGGCAACA	59.57	18.43	-1.69253	0.000619092	0.0355406	intergenic
NC_027748.1-34388617	34388601	AGTGTTGGCTTCAGCCGGTGAACAAGCAAGCG	80.03	24.14	-1.72912	0.000187932	0.0151761	intergenic
NW_013624875.1-209	193	ACTTCTCTGCGGCGCCGGTATTAAACTGGATC	100.03	30.28	-1.724	6.21e-05	0.00685615	intron
NW_013627813.1-331	315	GGTGATGAATTCCTCCGGGCGATGCACGACTC	130.26	38.62	-1.75397	2e-05	0.00284261	intergenic
NC_027749.1-20543375	20543359	GTGAGGTCCTTGAGCCGGTGTCAGAGATGGTC	46.68	13.61	-1.77814	0.00107171	0.0497763	Exon
NC_027754.1-5664466	5664450	GTGCTATGGAACTACCGGAAGTACTGCAAACT	54.24	16.24	-1.73981	0.000919134	0.0451107	TSS1500
NC_027754.1-17303276	17303260	ACTGCTAAGTCCCCCCGGTGGACCGCATGATA	60.91	17.56	-1.79439	0.000495987	0.0300394	intergenic
NC_027752.1-39539680	39539664	TAATCTCACGACGGCCGGAAGCACAAGCTTCC	51.13	14.92	-1.77692	0.000671923	0.0367438	intergenic
NC_027756.1-48468414	48468398	ACCCCGATTATGATCCGGACCTTGATGAAAGC	50.68	15.36	-1.72224	0.000671923	0.0367438	intron
NC_027749.1-32340450	32340434	TCTCAACTGGTTCACCGGCCTTCAAGAAAACT	74.69	21.51	-1.79591	0.000207131	0.0163558	1stExon
NW_013617585.1-318	302	TAGGTCAAGGTGGTCCGGCCCTTTCAAGGTCA	126.26	36.87	-1.77588	1.75e-05	0.00252414	intergenic
NC_027751.1-15333949	15333933	GTGCGCTATCTCCACCGGTTAATTGTAGACAC	48.02	14.04	-1.77409	0.000828448	0.0412071	intergenic
NC_027753.1-956702	956686	GATTCCATGGGGAGCCGGAAACTTAAGACATA	48.46	13.61	-1.83213	0.000828448	0.0412071	intergenic
NC_027755.1-21111745	21111729	CACTTCGCATGGCTCCGGACGCATGCGCGGCG	48.46	14.48	-1.74273	0.000828448	0.0412071	intergenic
NC_027748.1-10438722	10438706	GGTTTCAACTTGGACCGGTTCAAAATTTGATA	55.13	15.8	-1.80291	0.000727122	0.0381282	TSS1500
NC_027749.1-37916355	37916339	GGATTGCAAGCGAGCCGGAGACGCCTTCGTCA	44.9	12.73	-1.81848	0.00103211	0.0481586	intergenic
NC_027749.1-47029086	47029070	ATGATCAAGATCATCCGGAGCCACATGGAGCA	44.9	13.17	-1.76946	0.00103211	0.0481586	intergenic
NC_027756.1-53789269	53789253	CATCGGCTAAGGATCCGGATTCGGATACCTTA	59.13	16.68	-1.82577	0.000476019	0.0291213	intergenic
NC_027748.1-34389660	34389644	AAGCTTTTTTGCAACCGGAGTAAGAGGCTGCT	49.35	13.61	-1.85838	0.000640188	0.0360344	intergenic
NC_027753.1-14856710	14856694	GAGGTAAACCAAGACCGGTTAAGATCGAGACC	49.35	14.48	-1.76899	0.000640188	0.0360344	intron
NC_027756.1-20953752	20953736	AAACTAATTTACCACCGGACTACGAGACACCT	49.35	14.48	-1.76899	0.000640188	0.0360344	intergenic
NC_027756.1-32359962	32359946	GATTATTCCTTATGCCGGTATCGATCTTGCTG	49.35	14.48	-1.76899	0.000640188	0.0360344	Exon
NW_013617874.1-1148	1132	TGCTACTTGATCAACCGGACACCTACAAAAAT	62.69	17.99	-1.80104	0.00031818	0.0223039	intergenic
NC_027748.1-5123619	5123603	AGTTGATTTACAGACCGGAAGATGAAGTACTG	46.24	13.17	-1.81189	0.000790627	0.0407242	Exon
NC_027751.1-43375881	43375865	CGGCACAAATATCACCGGATTCCATCGATCAT	103.14	29.41	-1.81023	2.48e-05	0.00337979	intron
NC_027748.1-4947877	4947861	CCCTAAAACGAACGCCGGCGCCAGCGATGTTG	49.79	13.61	-1.87119	0.000494587	0.0300147	TSS1500
NC_027749.1-19322058	19322042	ATTCTTGTTCGGTGCCGGCGGCTTTTGCCGCC	50.24	13.61	-1.88417	0.000494587	0.0300147	intergenic
NC_027752.1-36719685	36719669	TCCTTCTCTTGAAGCCGGTACTGGAACCTGCC	50.24	14.04	-1.83929	0.000494587	0.0300147	intergenic
NC_027756.1-13110813	13110797	TCTTCCATTCATCACCGGACTGGATACGAATC	114.26	31.6	-1.85432	1.63e-05	0.00237693	intergenic
NC_027749.1-19824188	19824172	CGATTATTACGATCCCGGTTTGTCACTAACCG	43.12	12.29	-1.81087	0.000986735	0.0468718	intergenic
NC_027754.1-10214244	10214228	TTCTTCGTGTTCTCCCGGGCTCATACGGTAGT	43.12	11.85	-1.86347	0.000986735	0.0468718	intergenic
NC_027755.1-40916439	40916423	AGTCTGCCATTTGTCCGGCCCTAAGAAAAACT	43.12	12.29	-1.81087	0.000986735	0.0468718	Exon
NC_027748.1-19941972	19941956	AGACTGAGAAGACTCCGGAGCCCGTCGCTGGC	67.58	19.31	-1.80725	0.000174656	0.014237	intergenic
NC_027749.1-41251549	41251533	TGGCCTCTAGATTACCGGCTTCGTAGCACCTT	53.79	15.36	-1.80816	0.000317543	0.0223039	TSS1500
NW_013639642.1-65	49	ATTTTTAAGAAAGCCCGGTCGCTACATAGCGA	65.35	17.99	-1.86099	0.000204036	0.0161535	intergenic
NW_013623594.1-312	296	TTCTCACACTAAACCCGGCCTACAACAGTCTC	606.42	166.78	-1.86237	2.5e-08	1.13e-05	intergenic
NC_027752.1-21034783	21034767	CAGTCCCTCGAAACCCGGTAGCGTGCTATACC	124.48	33.79	-1.88125	7.52e-06	0.00128971	intergenic
NC_027753.1-1385738	1385722	TAGTTCATATATGTCCGGCCGAGTGTGGCCTT	43.57	12.29	-1.82585	0.000748462	0.0389104	intergenic
NC_027753.1-30678549	30678533	TACCACAAGGTGGTCCGGATCAAAAACAAAAT	44.46	12.29	-1.85502	0.000748462	0.0389104	TSS200
NC_027749.1-9266661	9266645	GCCATGTAGACATTCCGGTCTTCAAAGATCTG	54.68	15.36	-1.83184	0.00024729	0.0183561	intron
NC_027750.1-33657504	33657488	GAGAGTTTGTGGAACCGGGACAGTGTGATCAG	66.24	17.56	-1.91541	0.000163383	0.0140049	intergenic
NC_027753.1-32715986	32715970	ATCATCAAGACAGTCCGGTGGACCCAACAGCA	92.47	24.58	-1.9115	3.04e-05	0.00403388	Exon
NC_027756.1-47678026	47678010	CTGTCAAACACAAGCCGGCCTTTACCGATGTC	81.36	22.38	-1.86211	6.23e-05	0.00685615	1stExon
NC_027748.1-9327477	9327461	GTGACGATCTCGCTCCGGCGATTAATCTCTCC	48.46	13.17	-1.87954	0.00046355	0.0286367	intergenic
NC_027752.1-12491510	12491494	TACGATTATCACATCCGGAGTTGAAAGGAATC	48.46	13.17	-1.87954	0.00046355	0.0286367	intergenic
NC_027748.1-14556786	14556770	GACAGGAGAAGTCACCGGTCATGGTGGAGCTC	41.35	11.41	-1.85759	0.000934992	0.0451938	intergenic
NC_027749.1-47123369	47123353	ACTATCCTAAGAGACCGGAGGGAGCAAGACAA	41.35	11.41	-1.85759	0.000934992	0.0451938	intergenic
NC_027749.1-52423858	52423842	CTGCCTCTTACACGCCGGGTTCTTTCCCCGAC	40.9	10.97	-1.89854	0.000934992	0.0451938	1stExon
NC_027750.1-46316347	46316331	GATTTCTAAGTTGCCCGGGTTTGCTAAAGTGA	41.35	11.41	-1.85759	0.000934992	0.0451938	Exon
NC_027752.1-863710	863694	AAACTTCCAGACGCCCGGATGAACTCCGAGCA	41.35	10.97	-1.91432	0.000934992	0.0451938	Exon
NC_027752.1-3917363	3917347	TGGACTTTGAATCGCCGGAGACAGCTGTAGCG	40.9	10.97	-1.89854	0.000934992	0.0451938	intergenic
NC_027754.1-20569748	20569732	GGTATATAACTGATCCGGACGGTTGTAGTCAG	41.35	10.97	-1.91432	0.000934992	0.0451938	intergenic
NW_013617507.1-33819	33803	GGTTTCAGACAGAACCGGGATGATGGGGAGAT	40.9	10.53	-1.9576	0.000934992	0.0451938	Exon
NC_027751.1-35061202	35061186	GATGTTTGTGTATGCCGGATTAAGATTGTGTG	45.35	12.29	-1.88362	0.000567568	0.0331163	intergenic
NC_027754.1-3448602	3448586	ATTTTGTTGATTGCCCGGCTATCGACACACAT	60.46	15.8	-1.93606	0.000224587	0.0174834	intergenic
NW_013625810.1-575	559	TGCGAGACTTCGCTCCGGGTCGCTCTCGTGTC	131.15	34.67	-1.91946	3.86e-06	0.000753567	intergenic
NC_027749.1-50258599	50258583	AGTTCCTCTCTCAGCCGGTGACCAAAGTCCCA	52.91	13.61	-1.95887	0.000227895	0.0176728	Exon
NC_027752.1-32699440	32699424	GGCGGAGGCACGACCCGGCCAGTTAAGGCCAT	42.24	11.41	-1.88831	0.000701648	0.0369203	intergenic
NC_027753.1-2573885	2573869	TGCTTTGTCAGGAGCCGGTGGAGACATTGCAA	41.79	11.41	-1.87286	0.000701648	0.0369203	intergenic
NW_013619867.1-648	632	GTCGATGTACGGTCCCGGAGGTGTTGGTTCTA	42.24	10.53	-2.0041	0.000701648	0.0369203	intergenic
NC_027748.1-32224441	32224425	GAGCTTTCTCTTCGCCGGACCTGCGAGAGACG	46.24	12.29	-1.91166	0.000430316	0.0273204	intergenic
NC_027751.1-22948828	22948812	TGGCGTGTGAGTCTCCGGTAAATTGATGTGGC	45.79	11.85	-1.95015	0.000430316	0.0273204	TSS1500
NC_027755.1-36994725	36994709	TGTCAACAGAGAGTCCGGGTTATGCATAATCC	46.24	11.85	-1.96425	0.000430316	0.0273204	intron
NC_027756.1-38869323	38869307	AGTTGGGCGATTTCCCGGAGGAACGGAAGATG	45.79	12.29	-1.89755	0.000430316	0.0273204	Exon
NC_027750.1-42059934	42059918	ATGACTTCTGTGTACCGGTCTGCCAACACGCA	68.91	18.43	-1.90266	0.000104776	0.0100091	intergenic
NW_013617817.1-8750	8734	GGATTGTGCAAAGTCCGGGCCAAGTTGTGCAA	153.38	39.5	-1.95719	1.16e-06	0.000277451	intergenic
NC_027748.1-35293767	35293751	GGTATCTGTCAGTGCCGGCCCTAACCACAAGT	49.79	12.73	-1.96762	0.000271635	0.0196893	intergenic
NC_027756.1-21433632	21433616	GCTCTGATACGCGCCCGGTGTCGATCGATGGA	81.36	21.07	-1.94913	3.81e-05	0.0047537	intergenic
NC_027754.1-17127604	17127588	TCTGGCTCTCTCCACCGGCGGCTCTCATCGTC	61.8	15.8	-1.96768	0.000140316	0.0125158	intergenic
NC_027749.1-948654	948638	GACCCAAAATATTTCCGGTTCAGTTTCCGGTC	38.68	10.09	-1.93866	0.00087631	0.0432902	TSS1500
NC_027751.1-49259663	49259647	TGCTCTTACCAATTCCGGAAGGACCCAAAATC	43.12	10.53	-2.03385	0.000526416	0.0313803	Exon
NC_027755.1-10633161	10633145	AACGGCGGAACGCGCCGGGGACAAGAAAGACA	43.12	10.97	-1.97479	0.000526416	0.0313803	intergenic
NC_027751.1-33438843	33438827	GGATGGTTGACCTCCCGGGAAGTCCTCGTGTT	77.8	20.19	-1.94613	4.26e-05	0.00516827	intergenic
NC_027748.1-17051651	17051635	AATCGCTACATCTACCGGCTCCAAGTGAACCT	46.68	11.85	-1.97792	0.000326226	0.0227102	TSS1500
NC_027750.1-20886113	20886097	CCAATGACCGTCCACCGGAGCTTAGCCGGAGA	59.13	14.92	-1.98664	0.000163852	0.0140049	TSS1500
NC_027750.1-47271080	47271064	GATTCAGCATGCGACCGGCAAACATCGACCGA	71.13	17.99	-1.98326	6.72e-05	0.00727999	intergenic
NC_027750.1-10762667	10762651	GCTCCAGAGCTACACCGGCCTCGACGAAAATC	75.14	19.31	-1.96023	4.78e-05	0.0056485	Exon
NC_027750.1-26970661	26970645	TGTGTAGTCTTACTCCGGTGGCCTCTTTGTTT	40.46	10.09	-2.00357	0.000649935	0.0362462	intergenic
NC_027751.1-51869208	51869192	GCAGCAGCAGCGGGCCGGCAACCAGTGTAATC	40.01	10.09	-1.98743	0.000649935	0.0362462	intergenic
NC_027753.1-10401155	10401139	TGTGAACCATTGATCCGGATCATGGAGGATCC	40.01	10.09	-1.98743	0.000649935	0.0362462	intergenic
NC_027755.1-40565425	40565409	AAGCTGACCAGTTCCCGGTTCACTAGCTAACC	40.01	10.09	-1.98743	0.000649935	0.0362462	Exon
NW_013618063.1-1821	1805	TGCCGGAAAAGAAGCCGGAAGAGATCGCCATT	40.46	10.09	-2.00357	0.000649935	0.0362462	TSS1500
NW_013620924.1-454	438	AACACCACCTCCCTCCGGGACCTCGACGTGCT	39.57	9.66	-2.03431	0.000649935	0.0362462	intergenic
NC_027750.1-64262697	64262681	CTGTAATCTGGTCTCCGGTATGCTCGTACCAT	44.46	11.41	-1.96221	0.000394896	0.0261101	intergenic
NC_027751.1-49190352	49190336	AAGGACATACTTGACCGGTGAGGCATGGATCC	44.46	10.97	-2.01894	0.000394896	0.0261101	TSS1500
NC_027755.1-6649663	6649647	GGATTTGGCCTTGGCCGGCATCGAGGGAGGGA	44.46	11.41	-1.96221	0.000394896	0.0261101	intergenic
NW_013617424.1-191000	190984	GGATTCAAGTTGGACCGGTTTAAAATATGACA	44.46	10.97	-2.01894	0.000394896	0.0261101	intergenic
NC_027755.1-32239681	32239665	ATTCTCATTTGGATCCGGTTCGGGTTCGGATA	47.57	12.29	-1.95257	0.000247314	0.0183561	intergenic
NC_027751.1-35763919	35763903	AGTTTTGCATTTGACCGGATAATTACAGAAGT	51.57	13.17	-1.96928	0.000159186	0.0137927	intergenic
NC_027751.1-45097859	45097843	AGACTCACTCTATCCCGGTCTCTCGTCATGTT	75.58	19.31	-1.96866	3.85e-05	0.00477943	intron
NC_027752.1-27004718	27004702	CTGTTCTAGCTCAACCGGTAAGTGACAGGATT	141.38	35.11	-2.00962	8.63e-07	0.00021589	intergenic
NC_027751.1-20361977	20361961	AAGAGGTTGAACAGCCGGCTGGACCATGAAGC	57.35	14.48	-1.98573	8.12e-05	0.00830397	intergenic
NC_027749.1-13142733	13142717	TTCGTACAAACTTACCGGACACAGAAGAATCC	48.9	11.85	-2.04495	0.000187504	0.0151618	intergenic
NC_027750.1-63669539	63669523	GACACGTTTCTTATCCGGCTCGTCAAGAGCCA	44.9	11.41	-1.97642	0.000296227	0.0210082	1stExon
NC_027756.1-23936511	23936495	GGTACGAGTTTAGGCCGGCATTTTGAGGACCG	45.35	10.53	-2.1066	0.000296227	0.0210082	TSS1500
NC_027753.1-24807390	24807374	AGGTGTTACAGCAACCGGAAGCAAGAAGACTT	41.35	9.66	-2.09779	0.000481956	0.0293954	Exon
NC_027754.1-8358380	8358364	TCGGCATATGGAGACCGGTCGTACGTCCAATC	36.9	9.22	-2.00078	0.000810181	0.0412071	intergenic
NW_013630703.1-225	209	GTACGGCAATCATTCCGGCGGAAGATCACTGG	77.8	19.31	-2.01042	2.5e-05	0.00339268	intergenic
NC_027754.1-31517221	31517205	ATCCCCCATTGTCTCCGGACTTGCTCCAAATC	54.24	13.17	-2.0421	9.33e-05	0.00907315	Exon
NC_027749.1-18956781	18956765	TTCGCATCTCTGTTCCGGGGTTCGAATGTCTC	46.24	10.53	-2.13464	0.000222224	0.0173441	intron
NC_027750.1-20910178	20910162	AGTGATTCGACTTACCGGAGTATGTTAGGTTC	46.24	11.41	-2.01884	0.000222224	0.0173441	Exon
NC_027752.1-18762302	18762286	ACTATCGGACTTGGCCGGGAGAGAGATGAGTA	38.23	9.22	-2.05187	0.000593171	0.0343455	intergenic
NC_027752.1-37709991	37709975	GATGAGCATAAGCTCCGGATCGAAAATGCACA	37.79	8.78	-2.10571	0.000593171	0.0343455	Exon
NC_027753.1-17855095	17855079	CCAGAGGAAGCATTCCGGTTCCGTAACCAATC	38.23	9.22	-2.05187	0.000593171	0.0343455	intergenic
NC_027750.1-59540592	59540576	GATTTTATGGAAGCCCGGGCTGAAGCAGTAGC	34.23	7.9	-2.11534	0.00101997	0.0477024	Exon
NC_027751.1-45233282	45233266	GGATTTGAAAGGCCCCGGACTATACCTCAGCA	47.13	10.53	-2.16214	0.000166733	0.0140149	TSS1500
NC_027754.1-39834135	39834119	GGCGTACGGTTGCTCCGGTGACGAGCTCAGGT	47.13	10.97	-2.10308	0.000166733	0.0140149	intergenic
NW_013637064.1-194	178	ATGCTTCTTCGTATCCGGCATCTTCTTCGCAA	46.68	10.97	-2.08924	0.000166733	0.0140149	intergenic
NC_027756.1-12279988	12279972	GTGTGCTATCTCCACCGGTTGATTGTCCACAC	72.91	17.12	-2.09043	2.45e-05	0.00336279	intergenic
NC_027754.1-2034020	2034004	CATTTGTTAGGATTCCGGAGCAACCCAAAGCA	69.36	15.8	-2.13418	2.72e-05	0.00363694	Exon
NC_027748.1-34885100	34885084	GATTCTCAGTGAAACCGGCATGGAGGGATGCA	38.68	9.22	-2.06875	0.00043425	0.0273204	intergenic
NC_027755.1-29736456	29736440	CACATGCTGCTGAGCCGGTATCGGTTGCTGTC	38.68	9.22	-2.06875	0.00043425	0.0273204	TSS1500
NC_027756.1-54208590	54208574	TGCCAAGCTTGACTCCGGTGAGTAATAACCTT	38.68	9.22	-2.06875	0.00043425	0.0273204	TSS1500
NC_027751.1-34707380	34707364	AGTCCTCAACTAGCCCGGTGTTCTCCCGGATT	51.57	11.85	-2.12164	8.18e-05	0.00834116	Exon
NC_027754.1-10443744	10443728	TTCGCTTGTTTGTCCCGGCCATGTGTGATCTC	52.46	12.29	-2.09373	8.18e-05	0.00834116	intergenic
NC_027752.1-18356605	18356589	TAGCCCTAGCCAATCCGGACGATTAGCAAAAT	164.05	38.18	-2.10325	1.31e-07	4.71e-05	intergenic
NC_027755.1-11372644	11372628	GGATTGGTACATACCCGGATATTGGCGTGGTC	64.91	15.36	-2.07926	3.84e-05	0.00477943	intergenic
NC_027751.1-36353005	36352989	CGCTTGTTCTAAGTCCGGAGATCCTAAGAGAG	34.68	7.9	-2.13418	0.000736236	0.0384397	1stExon
NC_027751.1-51435768	51435752	ATGTTATGCTACCTCCGGTTCATCTCGACGAC	34.68	7.9	-2.13418	0.000736236	0.0384397	intergenic
NC_027756.1-1604339	1604323	TGGATTCCCTAGGACCGGAACTGCTTTGGATC	35.12	8.34	-2.07417	0.000736236	0.0384397	intergenic
NC_027748.1-7039119	7039103	TACTTTAAAATTGTCCGGATACCCGATCCGTC	48.02	10.97	-2.13007	0.000125127	0.0113519	intergenic
NC_027754.1-35920543	35920527	GATTTGATGCACATCCGGGAACTCTGCGACCA	47.57	10.97	-2.11649	0.000125127	0.0113519	Exon
NC_027756.1-2390480	2390464	TGGCAAGCACGGAGCCGGTCCTGGGCATATCC	48.02	11.41	-2.07334	0.000125127	0.0113519	intron
NC_027751.1-9291838	9291822	AACACAATCTTTACCCGGATCTTACAGTGGAT	82.69	18.87	-2.13162	8.58e-06	0.00143908	intergenic
NC_027749.1-21962090	21962074	GCTATCAGCTACGGCCGGTGCTCTTGCGAATC	70.24	16.24	-2.11274	2.72e-05	0.00363694	intron
NC_027749.1-19126867	19126851	TGTCTTCGTTCATCCCGGCTCTTAATGCTAAC	44.46	10.09	-2.13958	0.000196539	0.0157036	intergenic
NC_027756.1-29077025	29077009	GGCTGAAGTTATTTCCGGGAAAGCTTAAGTCA	43.57	9.66	-2.17324	0.000196539	0.0157036	intergenic
NW_013617518.1-50198	50182	CATCATTCTCACCGCCGGTTATCTCTCCGCCG	43.57	9.66	-2.17324	0.000196539	0.0157036	intergenic
NC_027752.1-38214193	38214177	GATTGTGATTAAGTCCGGTTAGTCTGTAACAG	52.91	11.85	-2.15865	6.21e-05	0.00685615	intergenic
NC_027754.1-32619397	32619381	ACCATTATCGCTTGCCGGTGGAACCAATGGTA	53.35	11.85	-2.1706	6.21e-05	0.00685615	intergenic
NC_027756.1-16145096	16145080	ACCATTAGGTCGGTCCGGGCAGTTACCGGGCC	52.91	12.29	-2.10606	6.21e-05	0.00685615	intergenic
NC_027748.1-21992134	21992118	GAGACGGTTGAGTCCCGGAGTGGATCAGAACA	40.46	8.78	-2.2042	0.000317918	0.0223039	intergenic
NC_027750.1-49156865	49156849	GTGTCGTTTAGGTCCCGGAGTCAGATCCGATA	39.57	9.22	-2.10157	0.000317918	0.0223039	TSS1500
NC_027756.1-42767628	42767612	ATGTGTAGTGAACGCCGGCCATTCTGTTGGTG	83.58	19.31	-2.11381	6.93e-06	0.00123466	intergenic
NC_027748.1-22105094	22105078	GGTGTCAGTATGGACCGGGTGAATTAGAGACT	76.02	16.68	-2.18826	1.24e-05	0.00188366	Exon
NC_027749.1-41334815	41334799	AACATCATCGTTGTCCGGTGGGAACGTGGTGT	76.47	16.68	-2.19677	1.24e-05	0.00188366	intergenic
NC_027752.1-31951054	31951038	GAGGGAACTCGAACCCGGGTTCACAAAAACCA	36.46	7.9	-2.20639	0.000531367	0.0316132	intergenic
NC_027754.1-25934093	25934077	AGTCCACATTCATCCCGGGTAGACTACTTGCA	36.01	7.9	-2.18847	0.000531367	0.0316132	intergenic
NC_027753.1-3739876	3739860	TACTTGGCTGCTCGCCGGTACATGGACGGGAT	81.36	17.56	-2.21203	7.41e-06	0.00127551	Exon
NW_013621096.1-696	680	TTCTCACCCTCAACCCGGCGTATAATGGTCTC	477.49	105.77	-2.17454	3.38e-10	2.63e-07	intergenic
NC_027753.1-22760996	22760980	AACATCTTCCATCTCCGGTCGTCTTCCACAGA	41.35	8.78	-2.23559	0.000232786	0.0179601	TSS1500
NC_027753.1-35855854	35855838	GAGCTAGCGGGAACCCGGTGAGACGGAATGTT	40.9	8.78	-2.21981	0.000232786	0.0179601	intergenic
NC_027750.1-16567679	16567663	GATTTGTTTGCTTACCGGATGAGCCCTTGCCC	31.57	7.46	-2.08131	0.000921293	0.0451107	Exon
NC_027751.1-40470702	40470686	ATCTTGCTACGTAACCGGTTCATGGTCGAATC	31.57	7.02	-2.16901	0.000921293	0.0451107	intergenic
NC_027755.1-12357495	12357479	GATCTCTTTCCTGGCCGGAGGAGGAGGCATAT	32.45	6.58	-2.30206	0.000921293	0.0451107	intergenic
NW_013617523.1-37831	37815	CCTATAAACAGAAGCCGGAAACTGTCTACACC	31.57	7.46	-2.08131	0.000921293	0.0451107	Exon
NC_027755.1-25881848	25881832	GATCCCTTCTTCAGCCGGCTCCTGATCACGCA	100.48	22.38	-2.16663	1.45e-06	0.000333544	Exon
NC_027756.1-2885008	2884992	GATTCTAATGTCAGCCGGCGCAGACTGGAGCC	82.25	17.99	-2.19282	5.95e-06	0.00108564	Exon
NC_027752.1-34093983	34093967	ATCACGGGCGGTCTCCGGAATCCCAGAGGACT	63.58	13.61	-2.22391	1.35e-05	0.00202549	TSS1500
NC_027753.1-35338858	35338842	GATTCCAAATTGTTCCGGCTCAAAATATGACA	55.13	12.29	-2.16535	3.58e-05	0.00450755	intergenic
NC_027754.1-19818473	19818457	CATCGTTCTCACCGCCGGTTATCTCTCCACCG	37.35	7.9	-2.24118	0.000383517	0.025666	intergenic
NC_027749.1-21524618	21524602	CGATTCCTTGGTTACCGGATTCAATGGCGGAG	50.68	10.97	-2.20785	5.3e-05	0.00605371	intergenic
NC_027750.1-42327179	42327163	AACGATATACCAGACCGGAATAGATGTCGACT	50.68	10.97	-2.20785	5.3e-05	0.00605371	intergenic
NC_027750.1-2531976	2531960	GAAGCGGACGGGGGCCGGCGATGCATGCATCC	42.24	9.22	-2.19577	0.000170493	0.0141023	intergenic
NC_027750.1-6598346	6598330	AGTTTTACGTCTTACCGGCATCAGCAAGTCCG	41.79	8.78	-2.25086	0.000170493	0.0141023	Exon
NC_027748.1-32058725	32058709	GGTGGCTCTGCTCTCCGGAAGCACGTAAACCA	32.9	7.46	-2.14084	0.000654363	0.0362926	Exon
NC_027752.1-16200758	16200742	ATCGATGAGGTTCGCCGGAAGGACGACTACGA	32.9	7.02	-2.22854	0.000654363	0.0362926	intergenic
NC_027754.1-37735079	37735063	AACACTTTCACCCCCCGGGAGCTAGACCGACG	33.34	6.58	-2.34109	0.000654363	0.0362926	TSS200
NW_013617416.1-153040	153024	GAGTTGGCGAGTCACCGGTGTCGGTCACCGGC	32.9	7.46	-2.14084	0.000654363	0.0362926	intergenic
NC_027750.1-9386671	9386655	GAAGCCACCATCTTCCGGGCGAATGATGAAAC	61.35	12.73	-2.26883	1.46e-05	0.00216221	intron
NW_013621059.1-148	132	CTTTGTACTTGTACCCGGGGAGCTAAGGAATA	102.7	21.51	-2.25536	8.08e-07	0.000204877	intergenic
NW_013617708.1-6217	6201	TGTTCAAAGATCAGCCGGATTGAAATGGATCC	66.24	14.48	-2.19364	8.1e-06	0.00136685	intergenic
NC_027752.1-33423152	33423136	GATTCGGTTCGGTTCCGGTTCGATTTTCGGTT	38.23	7.9	-2.27478	0.000276851	0.0198667	intergenic
NC_027752.1-19870673	19870657	GCTTTGATGGCCAACCGGAAGAAGTCATTGCA	42.68	9.22	-2.21072	0.000124914	0.0113519	Exon
NC_027756.1-3624219	3624203	AGTCCATCACTATACCGGCATCGCAAGGGATA	48.02	10.09	-2.25071	5.96e-05	0.00668986	intron
NC_027750.1-46609422	46609406	TCCACATGTGATAGCCGGTCACATAGAGAATC	101.37	20.63	-2.29682	6.72e-07	0.000176312	intergenic
NC_027748.1-7765983	7765967	GAGGAAGTTGAGTACCGGGATGCAGAAGCCAC	33.79	7.46	-2.17935	0.000464788	0.0286367	Exon
NC_027750.1-30630916	30630900	CATGATTAATTTGTCCGGGCACGAAGAAAAGT	34.23	7.02	-2.28572	0.000464788	0.0286367	intergenic
NC_027750.1-36304348	36304332	GACTCATTAATATACCGGGGGTGAGGACACGG	34.23	7.02	-2.28572	0.000464788	0.0286367	intergenic
NC_027752.1-22836910	22836894	TCTTCATCTTTTCTCCGGCCTCACAGAACATT	33.79	6.58	-2.36044	0.000464788	0.0286367	intergenic
NW_013617945.1-6520	6504	GATTTAACGCTAGCCCGGGTGGCCAGCGGGAA	34.23	7.02	-2.28572	0.000464788	0.0286367	intron
NC_027756.1-2243281	2243265	TTCGCGTTGGCCACCCGGGCTAGTTTTAAATC	38.68	8.34	-2.21347	0.000199909	0.0158891	intergenic
NC_027749.1-40162862	40162846	TACCCTAGGACGGGCCGGCCTAGCTGGCGTCC	44.01	9.22	-2.25499	9.16e-05	0.00895842	intergenic
NC_027750.1-61659549	61659533	GATTGGTAAAACAACCGGCGTAACTTAGAGGA	30.23	5.71	-2.40442	0.000809935	0.0412071	intergenic
NC_027755.1-4830212	4830196	CAATCTTTTGGTAACCGGTTCAAGTCTAGAGA	30.23	5.71	-2.40442	0.000809935	0.0412071	intergenic
NC_027749.1-2046089	2046073	TAAGCCATCGAAACCCGGTAAGGTACTATACC	35.12	6.58	-2.41613	0.000330198	0.0228815	TSS1500
NC_027748.1-35814439	35814423	GAAGGGCTTCCTAGCCGGATTGCGCATATAGC	39.57	7.9	-2.32448	0.000144407	0.012824	Exon
NC_027752.1-9931368	9931352	AAGCAACACGAGCCCCGGATGCAGAACATGTT	40.01	7.9	-2.34044	0.000144407	0.012824	intergenic
NC_027755.1-39667993	39667977	CGGGCGATGAGGATCCGGGTGACGGAGATGAT	39.57	7.9	-2.32448	0.000144407	0.012824	TSS1500
NC_027752.1-6207836	6207820	TCGAATCCTTCAAACCGGGGGAGACGTGATGC	45.35	9.22	-2.29826	6.71e-05	0.00727999	intergenic
NC_027751.1-33436015	33435999	GGATGGGTGACTTCCCGGGAAGTCCTCGTGTT	69.8	14.48	-2.26917	7.62e-06	0.0012963	intergenic
NC_027753.1-24698165	24698149	TTCCCCATCATTCTCCGGTCACCATTCATACC	126.26	25.46	-2.31009	7.58e-08	2.93e-05	intergenic
NW_013617700.1-13627	13611	TGCATTCTTTCATCCCGGCTTCCTCGATAATC	60.91	12.29	-2.30919	6.95e-06	0.00123466	intergenic
NC_027748.1-3105568	3105552	ATGATCGAGGAGAACCGGCTTTAGTCGCAAGG	36.46	6.58	-2.47016	0.00023466	0.0179674	Exon
NC_027749.1-19451561	19451545	TTTGCGTTGGCCACCCGGGCTAGGGTTAAATC	36.46	6.58	-2.47016	0.00023466	0.0179674	intergenic
NC_027749.1-40969410	40969394	TCTCAAATTTTGAACCGGTCCAAGTTGAAACT	35.57	7.46	-2.25341	0.00023466	0.0179674	intergenic
NC_027752.1-30618302	30618286	CTTCCCCGATGACACCGGAGACGAGGCCACGA	35.57	7.02	-2.34112	0.00023466	0.0179674	intergenic
NC_027750.1-49377530	49377514	GATTGTCTTAGTACCCGGATCTGTCTCATAAG	30.68	5.71	-2.42574	0.000564896	0.0329922	intergenic
NC_027751.1-33854847	33854831	CGATTCAGTCAGGGCCGGCTTAGATAGGGGGA	31.12	6.14	-2.34153	0.000564896	0.0329922	intergenic
NC_027750.1-36060975	36060959	CGAACGCTCACGTGCCGGCTGTACGCCGGACC	92.92	17.56	-2.4037	5.53e-07	0.000150268	intergenic
NC_027756.1-6032780	6032764	GAGATGGTTTATCGCCGGAGATCCGCTAGCCA	47.13	9.22	-2.35381	3.62e-05	0.00454572	intergenic
NC_027756.1-39020664	39020648	GATTGATCCTGCGACCGGAGTAGAGTGCACAG	62.69	12.29	-2.35075	4.05e-06	0.000780483	intergenic
NC_027749.1-34940401	34940385	TCCCTCCTTCGACCCCGGCCAAAGCCAAATGC	32.45	5.71	-2.50666	0.000394089	0.0261101	intergenic
NW_013620083.1-1047	1031	GGAAGTCTGATGATCCGGTGCTGGAGTAGTGC	469.04	89.09	-2.39638	8.86e-12	8.69e-09	intergenic
NC_027749.1-30755916	30755900	GGATAAACCTCAAACCGGTGGCATTGGAAGGA	26.68	4.83	-2.46566	0.00100503	0.0472591	intergenic
NC_027749.1-44623026	44623010	TGGTTCATCCCTTTCCGGTTTGTTTCCTTACC	27.12	4.83	-2.48926	0.00100503	0.0472591	intergenic
NC_027750.1-14006853	14006837	GCTAGGGTTTGGCTCCGGGGAGAGCTCCGCTG	27.12	5.27	-2.36348	0.00100503	0.0472591	intergenic
NC_027752.1-3666532	3666516	ATCCGATTATGTGACCGGTTCATGGTCGAACC	27.12	5.27	-2.36348	0.00100503	0.0472591	TSS1500
NC_027752.1-23512879	23512863	GTTCTTCGGACTTCCCGGCGGAGTATCGAGCT	26.68	5.27	-2.33988	0.00100503	0.0472591	intergenic
NW_013646288.1-174	158	GACCAAATCAGCCTCCGGGATCTCGCCGGGAT	74.69	13.61	-2.45625	2.24e-06	0.000481989	intergenic
NC_027749.1-3069002	3068986	GAGATGAAACAGTACCGGTCCTAAGCGCAGGG	38.23	7.02	-2.44516	0.000118691	0.0108917	TSS1500
NC_027752.1-16698157	16698141	AACATGGCTTGGAACCGGTGGCAACTCCGACG	37.79	7.02	-2.42846	0.000118691	0.0108917	intergenic
NC_027754.1-4575091	4575075	TCACCATTACAACACCGGAAGGATGAGAATCC	37.79	7.02	-2.42846	0.000118691	0.0108917	intergenic
NC_027756.1-20297253	20297237	GTTCTATGACACAGCCGGTGGCATAGACAATC	37.79	7.46	-2.34076	0.000118691	0.0108917	intergenic
NC_027754.1-13675511	13675495	CGTCGAGCGTCTCACCGGCACCGAAATCATTC	49.35	9.22	-2.42021	1.95e-05	0.00279208	intergenic
NC_027748.1-30594648	30594632	CCGCTGGCCACGAACCGGTGGGTGAGCGTGTT	33.34	5.71	-2.54569	0.000275043	0.0198309	intergenic
NC_027749.1-48547798	48547782	TGGTCTTGCCGAAACCGGGAGGAGCGCACACC	32.9	5.71	-2.52652	0.000275043	0.0198309	Exon
NC_027752.1-6933575	6933559	GATTATCATTTCATCCGGAACTTGGTTCAGCT	98.25	18.43	-2.4144	1.91e-07	6.37e-05	intron
NC_027749.1-2015813	2015797	CAGACGCTCACGCGCCGGCCGAACGCCGGATC	114.7	21.07	-2.4446	5.32e-08	2.19e-05	intergenic
NC_027749.1-28073418	28073402	AACACCATATTTCACCGGCGTCTCGCCGAGCC	27.56	5.27	-2.3867	0.000686338	0.0367438	intergenic
NC_027750.1-50137888	50137872	GGTCTTGATTTAAACCGGTTCTCAGTTAACCA	28.01	5.27	-2.41007	0.000686338	0.0367438	intron
NC_027752.1-5644435	5644419	ATTTTGAAAAGCAGCCGGTCGTGAGGTACATC	27.56	4.83	-2.51248	0.000686338	0.0367438	Exon
NC_027755.1-7370217	7370201	TTCTTTTCCGAATTCCGGATCAGACATATACC	27.56	5.27	-2.3867	0.000686338	0.0367438	intergenic
NC_027749.1-34851287	34851271	ATGGATTACTCAGTCCGGTCGAGGTGGTGAGG	38.68	7.02	-2.46204	8.45e-05	0.0085007	intergenic
NC_027750.1-2807479	2807463	TGTTCAGACTTGTACCGGTGCATAACAACTTC	39.12	6.58	-2.57175	8.45e-05	0.0085007	Exon
NC_027752.1-16991507	16991491	GGTTAATAATCCCGCCGGTACTGAAGCCATTA	38.68	7.02	-2.46204	8.45e-05	0.0085007	TSS1500
NC_027756.1-46515297	46515281	CTCCACGGAAGCTGCCGGTACGTGATTTAATG	39.12	7.46	-2.39066	8.45e-05	0.0085007	intron
NW_013624996.1-113	97	ATAGGGGCGGATAGCCGGGCAGAGCAGTCGCA	38.68	7.46	-2.37434	8.45e-05	0.0085007	intergenic
NC_027754.1-26870638	26870622	TCCACCATTGTGCACCGGGGATTGAGAGAATC	49.79	9.22	-2.43302	1.44e-05	0.0021459	intergenic
NC_027748.1-18247410	18247394	TTGGTATAAGATCGCCGGAGACAGCGTTGGCG	88.92	15.8	-2.49258	3.48e-07	0.000104221	TSS1500
NC_027754.1-33590403	33590387	GCCGCAAAGGACCACCGGAGAGAGAGACTTGG	85.36	14.92	-2.51631	4.27e-07	0.000123643	intergenic
NW_013617561.1-297	281	GGATTGACCTCAAACCGGTGGCATTGGAAAGA	777.58	137.81	-2.49631	1.54e-13	2.33e-10	intergenic
NC_027751.1-30219077	30219061	CGGACTTCAAAATGCCGGCCCAAACCTGTACC	39.57	7.46	-2.40716	6.02e-05	0.00672662	intergenic
NC_027754.1-7813890	7813874	GCTTCGTGTATTTCCCGGGATGATAGGAAGCA	40.46	7.46	-2.43925	6.02e-05	0.00672662	intergenic
NC_027749.1-37723304	37723288	TCTGCCCCCATCTGCCGGCAAACATTGCATCC	79.58	13.61	-2.54774	6.71e-07	0.000176312	TSS1500
NC_027754.1-11301644	11301628	TCTCCATTTCCAAGCCGGAGCTGGTTAGCGTT	80.03	14.04	-2.511	6.71e-07	0.000176312	TSS1500
NC_027754.1-886874	886858	CAGTGCTTTTAAAACCGGACCGACCTGATAGT	29.34	4.83	-2.60277	0.000468868	0.0287128	intergenic
NC_027754.1-2547791	2547775	CCCAAATCTCAGGGCCGGCCTTGCATATGATT	29.34	4.83	-2.60277	0.000468868	0.0287128	intergenic
NC_027754.1-37037817	37037801	GTCGTCTTCTTCCACCGGTGATAAGAGAAATC	28.9	5.27	-2.45519	0.000468868	0.0287128	TSS1500
NC_027750.1-29405796	29405780	TGCTGTGGGAAGCGCCGGTGGCGAGCAGAATG	34.68	6.14	-2.49779	0.000134216	0.0120071	intergenic
NC_027756.1-39908817	39908801	TGCAGTTCTACAATCCGGGAGAAGATTATACC	35.12	6.14	-2.51598	0.000134216	0.0120071	Exon
NC_027750.1-20919632	20919616	GGATCTTTGAGGGTCCGGTTCGGGTTTAGATA	41.35	6.58	-2.65173	4.29e-05	0.00516827	TSS1500
NC_027750.1-29575176	29575160	AGCTGATTCTCGATCCGGTTTCTTTTAAATGT	41.35	7.46	-2.47064	4.29e-05	0.00516827	intergenic
NC_027753.1-23618436	23618420	ACGGTTTGGGAGAACCGGGATGTGACAGAAGC	40.9	7.02	-2.54256	4.29e-05	0.00516827	intergenic
NC_027756.1-26659621	26659605	TGTCGACATTCATTCCGGTCTGGTATATCGTT	58.69	9.66	-2.60302	2.37e-06	0.000499288	intergenic
NC_027748.1-6145063	6145047	TCTCTCATCCCCCTCCGGAAGTAGTAGAAGTG	23.56	3.51	-2.7468	0.000828701	0.0412071	1stExon
NC_027748.1-24469219	24469203	GATTCTGAGTGAGGCCGGTTGGAGGCAGTCGA	23.56	3.95	-2.57641	0.000828701	0.0412071	TSS1500
NC_027749.1-21570897	21570881	TCAGCTCCTTCTATCCGGTTCCCAAATTTCTC	24.45	3.51	-2.80029	0.000828701	0.0412071	intron
NC_027750.1-31770455	31770439	GTGTCCCTCAATCTCCGGTTATTGGGTCTCTC	24.45	3.95	-2.62991	0.000828701	0.0412071	intergenic
NC_027750.1-37627836	37627820	AGTATTCTGGTTCTCCGGTTTTGAAGTTTAGG	23.56	3.51	-2.7468	0.000828701	0.0412071	intron
NC_027752.1-22698363	22698347	AACACGGGTCGCCCCCGGCGACCAGCGCGATG	24.45	3.95	-2.62991	0.000828701	0.0412071	intergenic
NC_027754.1-47866700	47866684	TCCAAATCGCAACTCCGGTGCTCCGTTGAATC	24.45	3.95	-2.62991	0.000828701	0.0412071	TSS1500
NC_027755.1-29654182	29654166	GATCCCCGATCGAACCGGAGCTCGAGTCTGGA	24.45	3.51	-2.80029	0.000828701	0.0412071	intergenic
NC_027756.1-43387494	43387478	GAACTCATGCGCGTCCGGAAGCTCTTGAAATA	23.56	4.39	-2.42405	0.000828701	0.0412071	intergenic
NC_027756.1-54071315	54071299	ATTTTGATATGATTCCGGAATGCACAGTGTCT	23.56	4.39	-2.42405	0.000828701	0.0412071	TSS1500
NW_013623612.1-261	245	GAGACCATTATACGCCGGGTTTAGGGTGAGGA	118.26	19.75	-2.58204	1.56e-08	7.45e-06	intergenic
NC_027752.1-40478578	40478562	GTTATGGGATGAGACCGGGTTCGAAATGGTCC	30.23	4.83	-2.64589	0.000320481	0.0224133	intergenic
NC_027751.1-53538956	53538940	TCTTTGTTGGGAGTCCGGACCACTACATAATC	35.57	6.14	-2.53435	9.39e-05	0.00907315	TSS1500
NC_027749.1-41315876	41315860	CTGATTCGTCATCACCGGAGTTGTCCTCGGAG	47.57	8.34	-2.51193	1.1e-05	0.00174988	intergenic
NW_013617449.1-83377	83361	GCAATCTTTGAGTTCCGGTTACGCAGTAACCA	48.02	8.34	-2.52552	1.1e-05	0.00174988	Exon
NC_027752.1-3717790	3717774	CCTCTCGCTTCAGACCGGTTAGCTTTGACATC	53.79	8.78	-2.61505	4.26e-06	0.000810896	Exon
NC_027749.1-19207659	19207643	TGTGTGAACTACCTCCGGGGAAGCAACCTGTT	102.25	17.12	-2.57835	4.13e-08	1.76e-05	intergenic
NC_027750.1-59169685	59169669	AACATCTCATCAATCCGGTTGATCGTTCATGG	85.36	13.61	-2.64889	2.04e-07	6.72e-05	TSS1500
NC_027749.1-52870880	52870864	GCTTGACGTAGTTCCCGGTGTACTTTGATGAT	60.91	9.66	-2.65658	1.33e-06	0.000312337	Exon
NC_027750.1-33342614	33342598	GAGTCTTTGGTTGCCCGGTTTACTATCATGTT	30.68	5.27	-2.54142	0.000219215	0.0171534	intergenic
NC_027752.1-23681258	23681242	ACTATTCGTCACTTCCGGTTACTTCCCAAGTA	31.12	5.27	-2.56197	0.000219215	0.0171534	intergenic
NC_027754.1-13360350	13360334	GCTATGTTTCCTCACCGGCTTCTGTCTCCACC	30.68	5.27	-2.54142	0.000219215	0.0171534	TSS1500
NC_027748.1-8747671	8747655	GACGGCCTAAGCCGCCGGAATGTGAAAGACGG	25.34	4.39	-2.52912	0.000828701	0.0412071	intergenic
NC_027748.1-37019341	37019325	TCTTCTTGTCTCGACCGGTCTTTGCCATTGTC	25.34	3.95	-2.68149	0.000828701	0.0412071	intergenic
NC_027749.1-4352013	4351997	TTGCCCACATTGAACCGGTGAACCTGCATCAC	25.34	4.39	-2.52912	0.000828701	0.0412071	intron
NC_027750.1-7262852	7262836	GTCAGGTACGACCTCCGGAGCTGGTTCCTTCC	25.34	4.39	-2.52912	0.000828701	0.0412071	intergenic
NC_027752.1-24598881	24598865	AGTTTCCTTGGTTGCCGGTTCATCTTATGCCA	25.34	3.95	-2.68149	0.000828701	0.0412071	TSS1500
NC_027752.1-34579863	34579847	ATTCAAACTGAACTCCGGTATAAAGAGGACAT	25.34	3.95	-2.68149	0.000828701	0.0412071	intergenic
NC_027753.1-12591049	12591033	GTTACTGGATGCTACCGGACGCGACGCGGAAT	24.9	4.39	-2.50385	0.000828701	0.0412071	intergenic
NC_027754.1-7640975	7640959	GTCTCTTGTAGATTCCGGCGGTCGGCGCACGA	25.34	3.51	-2.85187	0.000828701	0.0412071	intergenic
NC_027755.1-39785891	39785875	TCTTTGGTGATTCACCGGAAAGCTTAAGGGCC	25.34	3.95	-2.68149	0.000828701	0.0412071	intergenic
NW_013617469.1-56277	56261	AGAAAACCGAAGAACCGGTTGGAACCCAAAAC	25.34	3.95	-2.68149	0.000828701	0.0412071	intergenic
NW_013618488.1-2647	2631	CGATCTGCTAGTCACCGGTTCTGAACGTTCCA	24.9	4.39	-2.50385	0.000828701	0.0412071	intergenic
NC_027754.1-9356127	9356111	TTGCCTTGGGCCAGCCGGTATTTGATTCAATC	55.57	8.78	-2.66201	2.33e-06	0.00049688	intergenic
NC_027755.1-15265927	15265911	AACATCAAGAAACTCCGGCTCATCCACCACGG	93.36	15.36	-2.60363	6.84e-08	2.73e-05	intergenic
NC_027755.1-12315247	12315231	GAAGATAAACCTGACCGGAGTGGGAATTGATC	130.26	21.07	-2.62813	3.16e-09	1.95e-06	intergenic
NC_027754.1-18091074	18091058	TAAGCCTCTACAACCCGGATCAAAACGATGCT	43.57	7.02	-2.63379	1.57e-05	0.00230096	TSS1500
NC_027749.1-44827898	44827882	ATCACAGTAGACAACCGGTGGTGATAGAATAG	37.79	6.14	-2.62169	4.6e-05	0.00546149	TSS1500
NC_027751.1-35859189	35859173	TATCTTCTCCATTACCGGCTAAATGAAATCTC	32.01	4.83	-2.72843	0.000150079	0.0130785	intergenic
NC_027751.1-40777201	40777185	CTTCTCATTCTCTACCGGTTAAGTTTTTCACC	32.01	4.83	-2.72843	0.000150079	0.0130785	intergenic
NC_027754.1-16662788	16662772	ACATTTTTGTACTCCCGGGGTGGATACTGAGT	32.01	4.83	-2.72843	0.000150079	0.0130785	intergenic
NC_027755.1-7834787	7834771	TACTTTCAATGCCACCGGTTTGAGGTCAATCC	32.01	5.27	-2.60265	0.000150079	0.0130785	intergenic
NW_013620618.1-364	348	AGTTCCAAGATGAGCCGGCTTAGCAAAGATAA	31.57	4.83	-2.70846	0.000150079	0.0130785	intergenic
NC_027752.1-28888265	28888249	AACATCGTCGTCGTCCGGTGGAAACATGGTGT	69.8	11.41	-2.61293	2.64e-07	8.25e-05	intergenic
NW_013617893.1-12876	12860	TCTTTCCAATGCCACCGGTTTGAGGTCAATCG	45.35	7.02	-2.69156	1.12e-05	0.00175776	intergenic
NC_027748.1-20874934	20874918	AACCAGGCATCGCCCCGGGCCTTTCCCAAATC	26.23	3.95	-2.73129	0.00055231	0.0325079	intergenic
NC_027750.1-56355303	56355287	ATTCAAAGCAAGCTCCGGTTTCTCCAACACCT	26.23	3.51	-2.90167	0.00055231	0.0325079	Exon
NC_027752.1-23076724	23076708	GATTGTTAGAAGGTCCGGCAGAGGTTTTCTCT	25.79	4.39	-2.55452	0.00055231	0.0325079	intergenic
NC_027756.1-41562844	41562828	ACATTTAACATAACCCGGTCCAGTTTCTTGCA	26.23	3.51	-2.90167	0.00055231	0.0325079	intergenic
NW_013617516.1-29391	29375	TGCAACAATGGGAGCCGGTCATCTCTCCTCTC	25.79	3.51	-2.87727	0.00055231	0.0325079	1stExon
NC_027752.1-3913988	3913972	TGTGCGCTGACCACCCGGGCTAGGGTTAAATC	57.8	8.78	-2.71878	1.28e-06	0.000302925	intergenic
NC_027755.1-37747331	37747315	GATTAGGCGGACATCCGGGTGCCACCTAGACT	38.68	6.14	-2.65528	3.23e-05	0.00413579	intergenic
NW_013617475.1-19779	19763	ATGCTGGAAGTGAGCCGGGAAGTTCAAGTGTT	1524.49	236.12	-2.69073	2.8e-16	4.98e-13	intergenic
NC_027750.1-58701579	58701563	ATGATGAGTGTACGCCGGTGGAGCTTCTGGTT	39.57	6.14	-2.6881	2.27e-05	0.00313676	intron
NC_027751.1-53069257	53069241	GATTGTTGGCATAACCGGTTTGATATTGACGA	72.91	10.53	-2.79161	1.54e-07	5.33e-05	TSS1500
NC_027751.1-7363325	7363309	GATCCTAGGGCTTCCCGGTTTCCAGCAAAATC	26.68	4.39	-2.60347	0.000368392	0.0248183	Exon
NC_027751.1-28218440	28218424	TTGCACAAGCTTTCCCGGGACGTCAGCCTCAC	26.68	3.95	-2.75583	0.000368392	0.0248183	intergenic
NC_027752.1-27721461	27721445	CATACCTCTCTGTCCCGGGTGTCGATCGCCAC	27.12	4.39	-2.62706	0.000368392	0.0248183	intergenic
NC_027754.1-5181509	5181493	TCTTCTAGGGCGGACCGGTTTGCTCGATGATC	27.12	4.39	-2.62706	0.000368392	0.0248183	intergenic
NC_027756.1-7179307	7179291	TGTTATCTATAGGTCCGGACTTATTCGGAATG	27.12	3.95	-2.77943	0.000368392	0.0248183	Exon
NW_013617422.1-193610	193594	GATTTAACCCTAGTCCGGGTGGCCAACGCGAA	27.12	3.51	-2.94981	0.000368392	0.0248183	intergenic
NC_027748.1-21423860	21423844	GGATCTGGTGGTGACCGGAAGAGAAAGAGAGA	80.47	11.85	-2.76356	6e-08	2.44e-05	intron
NC_027754.1-38154413	38154397	ACTATAAACTCCTTCCGGCACTTCACGATCCA	34.23	4.83	-2.82517	7.06e-05	0.00749788	Exon
NC_027756.1-38811646	38811630	GGACCTTCAAACCGCCGGACTCAATTTCGAAA	33.79	5.27	-2.68072	7.06e-05	0.00749788	intergenic
NC_027756.1-31407670	31407654	TGGCTACGTAGCGACCGGGCGGGACGGACGCT	60.91	9.22	-2.72384	5.26e-07	0.000144138	intergenic
NC_027749.1-11610045	11610029	GATCCGAATCGAACCCGGGAGGAACCGAACCG	48.46	6.58	-2.88063	4.14e-06	0.000796522	intergenic
NC_027748.1-33628509	33628493	AAAAGAGTGTTATGCCGGCGGGATTTTGATCG	21.34	2.63	-3.02043	0.000983073	0.0468718	intergenic
NC_027752.1-21945780	21945764	TTTCCATCTCAAGGCCGGAGCTGATCAATGTT	20.9	3.07	-2.76719	0.000983073	0.0468718	TSS1500
NC_027752.1-27788213	27788197	GCATTGGAATCCCACCGGCGGGGACCAAGGCC	21.34	2.63	-3.02043	0.000983073	0.0468718	intergenic
NC_027754.1-11361068	11361052	TGGGTGTCGGCGGACCGGTCATTACTTTGATT	20.9	3.07	-2.76719	0.000983073	0.0468718	intergenic
NC_027755.1-23966641	23966625	TATCTAAATCGAATCCGGAAGAAATTGAATCC	21.34	3.07	-2.79725	0.000983073	0.0468718	intron
NC_027748.1-28438322	28438306	TCGGCAAGGAAACTCCGGCCATACTTTCAATC	27.56	3.95	-2.80265	0.000245961	0.0183456	intergenic
NC_027751.1-32671930	32671914	AGTGCATGGAATGACCGGAACCTAAGAGCATG	28.01	4.39	-2.67365	0.000245961	0.0183456	intergenic
NC_027751.1-43137476	43137460	GCTCATTGTTCCATCCGGAATGATTCTCGCAT	28.45	3.95	-2.8485	0.000245961	0.0183456	intergenic
NC_027752.1-3940865	3940849	GGTATCAAAGTGCACCGGACAGTAAGAATGCA	28.45	3.95	-2.8485	0.000245961	0.0183456	Exon
NC_027752.1-23966392	23966376	TCACTTTGATCTCTCCGGTCTTTTGCAAATCG	28.01	4.39	-2.67365	0.000245961	0.0183456	intergenic
NC_027756.1-11632747	11632731	GAAGTTCGGTTGACCCGGGGCTAGCGCTGAAT	28.45	4.39	-2.69614	0.000245961	0.0183456	intron
NC_027753.1-38422628	38422612	GTATGGCTGAGTCTCCGGACTTGGCTAGTGCT	34.68	5.27	-2.71823	4.85e-05	0.00566765	Exon
NC_027755.1-5257129	5257113	CCGACCTTGAGATGCCGGGTCTGATCACAATC	35.12	5.27	-2.73642	4.85e-05	0.00566765	TSS1500
NC_027750.1-21134858	21134842	TCAACCCCGACCGACCGGACGGAACTTTGTGG	185.84	26.77	-2.79537	1.8e-11	1.67e-08	intergenic
NW_013635151.1-270	254	TGGTGGAGAATCACCCGGAAGTTGAATAAATC	1869.04	271.67	-2.78237	2.18e-17	4.26e-14	intergenic
NC_027748.1-40054351	40054335	TCTTCCACCCTCTTCCGGTGGCAGCACATGAT	41.79	6.14	-2.76685	1.12e-05	0.00175776	TSS1500
NC_027755.1-21440057	21440041	GACGACCTTCAGTGCCGGCTCTTACCCATGGC	70.24	10.09	-2.79937	1.05e-07	3.88e-05	intergenic
NC_027749.1-34088791	34088775	TCCCATATCGGCCCCCGGGCCTCAGTCATGAT	83.58	11.85	-2.81827	2.17e-08	9.88e-06	intergenic
NC_027752.1-33452940	33452924	GATTTGCCAATGCACCGGAATAAGCAGCTGTG	57.35	8.34	-2.78167	6.52e-07	0.000173959	Exon
NC_027753.1-37903402	37903386	CTCAGTCGCATGCGCCGGACCAATTCATTACC	57.35	8.34	-2.78167	6.52e-07	0.000173959	Exon
NC_027754.1-1314195	1314179	AACATATCTTCTCGCCGGTGACTTACTACCAT	57.35	7.9	-2.85987	6.52e-07	0.000173959	intergenic
NC_027753.1-5823116	5823100	TCGATCCACATAGACCGGATCGGTCGATCTAG	49.79	7.02	-2.82631	2.15e-06	0.000469515	intergenic
NC_027749.1-27615599	27615583	CTTCAGAAGTCTCGCCGGGAAGCTTCAGTACC	36.46	5.27	-2.79044	3.33e-05	0.00420716	intergenic
NC_027751.1-7711586	7711570	GGAGCTGCAGCTCGCCGGTATGTTGGGTATGC	28.9	3.51	-3.04153	0.00016441	0.0140049	intergenic
NC_027753.1-6254983	6254967	AACATCGGTAAGGACCGGATCATTAACAGATT	29.34	4.39	-2.74058	0.00016441	0.0140049	intron
NC_027754.1-20561138	20561122	TTGTCGATCGATGCCCGGCAAAAATCCTCGTC	29.34	4.39	-2.74058	0.00016441	0.0140049	TSS1500
NW_013625314.1-162	146	GAGCAATGAACTATCCGGATCTTTTTGTCACA	28.9	4.39	-2.71878	0.00016441	0.0140049	intergenic
NC_027749.1-14189768	14189752	GCATGGATCCTACGCCGGGGAAATTTCATATG	21.78	2.63	-3.04987	0.000635938	0.0360295	intergenic
NC_027749.1-49994211	49994195	TGTTGTACGTTGTCCCGGTGAAGCATTTAGTT	22.23	2.63	-3.07937	0.000635938	0.0360295	Exon
NC_027750.1-2943796	2943780	CAGCCACGGTTGGACCGGAAGGTGTGACGAAT	21.78	3.07	-2.82669	0.000635938	0.0360295	Exon
NC_027751.1-45636333	45636317	GCCACGGTACAGACCCGGGTTCGATGCCCGGC	22.23	2.63	-3.07937	0.000635938	0.0360295	TSS1500
NC_027752.1-33694900	33694884	TCTTTCTTGACATTCCGGTTTTCCTAAAATCG	21.78	2.63	-3.04987	0.000635938	0.0360295	TSS1500
NC_027755.1-21467539	21467523	GGAGGGCTCGGCCTCCGGCGAGGGGGAGAATC	22.23	3.07	-2.8562	0.000635938	0.0360295	Exon
NC_027756.1-7880311	7880295	GATAGGCAGTGGCTCCGGCGGTCGTTCATGGC	21.78	2.63	-3.04987	0.000635938	0.0360295	intergenic
NC_027756.1-30932218	30932202	GGAAGGAAAGGTAGCCGGCGACGCAAGCTGGC	22.23	2.63	-3.07937	0.000635938	0.0360295	intergenic
NW_013639293.1-244	228	ACGTCGCTCCCGAACCGGTCCAGGTAAGTTTC	99.59	14.04	-2.82646	6.41e-09	3.63e-06	intergenic
NC_027753.1-939769	939753	TCAGCATCTCGTTTCCGGCGGTAGACTCGACT	51.13	6.58	-2.95801	1.55e-06	0.000352716	intergenic
NW_013618194.1-5588	5572	GAAGGACTTGATCTCCGGCACTGAATTCTCTC	86.69	12.29	-2.81838	1.02e-08	5.38e-06	TSS1500
NC_027751.1-42624025	42624009	TGCCTCCACATCCACCGGTAGGTTATTGATGT	29.79	3.51	-3.08529	0.000110042	0.0103489	intergenic
NC_027753.1-25996829	25996813	GATTTGCAGAGTCTCCGGAATCAATCATGATT	29.79	3.51	-3.08529	0.000110042	0.0103489	Exon
NC_027756.1-6219614	6219598	GTGATGATGAACTTCCGGCTAAATTGTTGCCA	29.79	4.39	-2.76254	0.000110042	0.0103489	1stExon
NC_027756.1-16530373	16530357	CATCAAGGTGTGTACCGGTGTGAACAGATAGT	30.23	3.51	-3.10644	0.000110042	0.0103489	1stExon
NC_027756.1-46032017	46032001	GGAAGGGTAAATCGCCGGAGAAGAGGGAGAGG	140.04	19.31	-2.85842	1.2e-10	1.04e-07	intergenic
NC_027752.1-21434894	21434878	TCTTCCATTCGTCACCGGGGTTGATACGAATC	59.57	8.34	-2.83647	2.6e-07	8.16e-05	intergenic
NC_027752.1-3056682	3056666	GTTACCGTGCAGGACCGGCAAAGCCTAACGAA	22.67	2.63	-3.10765	0.000411878	0.0265377	intergenic
NC_027754.1-9348910	9348894	AACAGATATTCAACCCGGTCGTAAAGCTTGCT	23.12	3.07	-2.91283	0.000411878	0.0265377	intergenic
NC_027754.1-34660868	34660852	GGAGAAGTTGATCACCGGCAGGGACCCAACCG	23.12	3.07	-2.91283	0.000411878	0.0265377	Exon
NC_027755.1-6080375	6080359	TCGATGTTCGAAGTCCGGCGTCGATCGATGTT	22.67	2.63	-3.10765	0.000411878	0.0265377	intergenic
NC_027755.1-21642097	21642081	GCTCCATCACCAAACCGGAGCTCCAGAGTCTC	22.67	2.63	-3.10765	0.000411878	0.0265377	Exon
NC_027751.1-24364335	24364319	AAGCCAACCACCTCCCGGAGACATGAGCCGGC	30.68	4.39	-2.80501	7.38e-05	0.00761034	intergenic
NC_027751.1-52890416	52890400	TCTTTGTTGGGAATCCGGAACACTTCAGAATC	30.68	3.95	-2.95737	7.38e-05	0.00761034	TSS1500
NC_027754.1-19153309	19153293	GAATCCTTTCACCACCGGTTCTGCAGCAACAG	31.12	4.39	-2.82555	7.38e-05	0.00761034	Exon
NC_027755.1-41380291	41380275	GTCCCTGTCTCCGACCGGTGCATGGTATGATC	31.12	3.95	-2.97792	7.38e-05	0.00761034	TSS200
NC_027754.1-38153863	38153847	CCTCATTCATTTGTCCGGCAGAAAACCACTTT	38.68	5.27	-2.87571	1.09e-05	0.00174988	Exon
NC_027750.1-27745010	27744994	ATGCTAGAGGGAACCCGGTGAGACGGAATGTT	84.92	10.97	-2.95254	6.58e-09	3.69e-06	Exon
NC_027751.1-31281382	31281366	GAAAGCTGACGTTCCCGGATTTCTACAGCCAC	24.45	3.07	-2.99352	0.000267144	0.0195642	1stExon
NW_013617638.1-1620	1604	TCCTCACGCTGAACCCGGCCTACAACAGTCTC	24.45	3.07	-2.99352	0.000267144	0.0195642	1stExon
NC_027753.1-27460807	27460791	AACATCGTCGTCGTCCGGTGGGAACATGGTGT	63.13	8.34	-2.92021	1.05e-07	3.88e-05	1stExon
NC_027748.1-25625867	25625851	GATTTAAAGATGACCCGGAAGGGACTGTGATT	31.57	3.95	-2.99863	4.95e-05	0.00570156	intergenic
NC_027751.1-16676214	16676198	CATCCGAAGACCGCCCGGGCTCTAAACCAGAG	32.01	3.51	-3.18898	4.95e-05	0.00570156	intron
NC_027754.1-9268440	9268424	TCGCCATCTCAAGGCCGGAGCTGATCAATGTT	32.45	3.51	-3.20868	4.95e-05	0.00570156	1stExon
NC_027756.1-11905775	11905759	AACATATCTTCTTGCCGGTGACTTACTACCAT	32.45	3.95	-3.03829	4.95e-05	0.00570156	intergenic
NW_013617752.1-4733	4717	TGTTGGTCGAGCATCCGGTGTCGACCAACACT	32.45	4.39	-2.88593	4.95e-05	0.00570156	intergenic
NC_027756.1-42034993	42034977	GGATGGGTGACCTACCGGGAAGTGATTCGCGA	40.46	5.27	-2.94062	7.58e-06	0.00129245	intergenic
NC_027753.1-4841881	4841865	ATTGGAGCGACGTCCCGGAGCGAGGTGAGGCA	48.46	6.14	-2.98048	1.41e-06	0.000327212	intergenic
NC_027748.1-28995769	28995753	GTACCGCGGCTCGTCCGGTTCGGTATGGTCAT	56.02	7.46	-2.90869	3.09e-07	9.5e-05	intron
NC_027748.1-36007652	36007636	CGCGTCTCCATCACCCGGAGCGACTTGACCGT	88.92	10.97	-3.01894	2.38e-09	1.52e-06	TSS1500
NC_027750.1-25149079	25149063	TGAGTAGTAAGTAACCGGGTTCAGAAAGTAAC	48.9	5.71	-3.09827	1e-06	0.000247971	Exon
NC_027750.1-3519326	3519310	ATGATGGTTCACTCCCGGAGGTGACGACGACG	32.9	4.39	-2.90579	3.33e-05	0.00420716	intergenic
NC_027754.1-39841385	39841369	TGGCACTGGAGCCGCCGGTGCAATCGGGCTAA	33.34	3.95	-3.07733	3.33e-05	0.00420716	Exon
NC_027756.1-8735801	8735785	TCTCCCGAAAGACGCCGGCGGCACTGAAGACA	33.34	3.51	-3.24771	3.33e-05	0.00420716	intergenic
NW_013617740.1-133	117	TCGGTTTTGGTTTTCCGGCGTCAAACAACGAA	32.9	3.51	-3.22854	3.33e-05	0.00420716	intergenic
NC_027748.1-27394626	27394610	AACATGAATCACTACCGGAACAAAACGAAACC	25.34	3.07	-3.04511	0.000173551	0.014166	intergenic
NC_027748.1-32770579	32770563	TCTTCAAGGAGACGCCGGACCCATTTGATCTC	24.9	2.63	-3.24301	0.000173551	0.014166	intron
NC_027749.1-21378728	21378712	TGTGCGTTGCGATTCCGGTGATTGTTTGTTCG	25.34	2.63	-3.26828	0.000173551	0.014166	intergenic
NC_027753.1-7183566	7183550	AACAGTATTATCGACCGGATCCGCCAAAAGGT	24.9	2.63	-3.24301	0.000173551	0.014166	intergenic
NC_027753.1-20533811	20533795	GAGATGATGGACTGCCGGTCCTGTTGGAGCCA	24.9	3.07	-3.01984	0.000173551	0.014166	intergenic
NC_027756.1-39324660	39324644	GAGAGGAGTAGCAGCCGGCTTGCAACCAAGAT	25.34	3.07	-3.04511	0.000173551	0.014166	intergenic
NC_027750.1-55553846	55553830	GGCTTTAGACATGGCCGGACCTGATGCCACAG	41.79	4.83	-3.11306	3.65e-06	0.000720311	intergenic
NC_027751.1-4186997	4186981	CGTTGGACGCCTAACCGGAGCTTGACGAATCC	42.24	4.83	-3.12851	3.65e-06	0.000720311	1stExon
NC_027748.1-26248665	26248649	GTGATCTTTCTAAACCGGTTGGAGCTTTAGAT	33.79	3.51	-3.26705	2.24e-05	0.00311353	Exon
NC_027754.1-11029742	11029726	TCGAAGCTATGGCTCCGGCGGAAGTCAGCGTC	34.23	4.39	-2.96297	2.24e-05	0.00311353	intergenic
NC_027756.1-50563568	50563552	CGGTGGGTGGTTCTCCGGTGGTAGTCGAGGCG	34.23	3.51	-3.28572	2.24e-05	0.00311353	intergenic
NW_013617454.1-91087	91071	GAGAGACTTTTGCTCCGGTTGCGAAGATGACA	33.79	3.95	-3.09667	2.24e-05	0.00311353	intergenic
NC_027756.1-32549600	32549584	TTGCCTTGGGATAGCCGGTATTTGATTCAATC	75.58	8.78	-3.10571	9.52e-09	5.1e-06	intergenic
NC_027748.1-38160487	38160471	ATAACAATACTCTCCCGGCTTCCTACAAAAGA	25.79	2.63	-3.29368	0.000173551	0.014166	intergenic
NC_027756.1-15121527	15121511	AACATTAAACGATGCCGGAGGATGGTGTGAGT	68.91	7.9	-3.12479	1.77e-08	8.39e-06	Exon
NC_027748.1-22994783	22994767	GATGAGGCCCTCACCCGGATCCTGAAACTCTC	35.12	3.95	-3.15237	1.51e-05	0.00223055	TSS1500
NC_027756.1-28726132	28726116	NTGGGTCGTCGCACCCGGTCGGTTCCTCCTTC	145.82	16.68	-3.128	8.09e-12	8.28e-09	intergenic
NC_027749.1-11065661	11065645	ATTCGGTAAGTCGTCCGGTTCAGTGTCCGGGT	44.46	5.27	-3.07663	1.77e-06	0.000392003	intergenic
NC_027753.1-8554493	8554477	TGTTTGTGTAGCCGCCGGGAACAGCAGAGTCG	44.46	5.27	-3.07663	1.77e-06	0.000392003	Exon
NC_027748.1-19525538	19525522	AACATACTCCTCCTCCGGACCCTCGATGGCCA	27.12	2.63	-3.36622	0.00011295	0.0105082	intergenic
NC_027749.1-42855677	42855661	CTGCAGTAGTAAAACCGGGAGGAAGGTTGGCA	27.12	2.63	-3.36622	0.00011295	0.0105082	intergenic
NC_027751.1-232711	232695	ATCCCGATACAATTCCGGTCGGTGGGAGGCAT	27.12	3.07	-3.14305	0.00011295	0.0105082	intergenic
NC_027749.1-26655375	26655359	TGAAGTTGGAGATACCGGCGGTTTAACTTGCC	35.57	3.51	-3.34112	1.02e-05	0.00166175	intergenic
NC_027749.1-43267111	43267095	TACCACAAAGTGGTCCGGATCAAAAACAAAAT	36.46	3.95	-3.20639	1.02e-05	0.00166175	intergenic
NC_027754.1-28872746	28872730	GGCACCACAGGAAGCCGGAAGCGGAACAGAGT	54.24	6.14	-3.14305	1.87e-07	6.26e-05	intergenic
NW_013621710.1-856	840	AGAGCCAGCCTTCACCGGCTTTTGATTCTTCC	53.79	5.71	-3.23578	1.87e-07	6.26e-05	intergenic
NC_027749.1-11627817	11627801	TGCTTGTGCTAGATCCGGCCTTGTACAGAATC	154.27	17.12	-3.1717	1.87e-12	2.24e-09	intergenic
NC_027750.1-17879438	17879422	TTGCTGTCTCTGCTCCGGTGTCAAGCTCAATC	55.13	6.14	-3.16653	1.34e-07	4.79e-05	intergenic
NC_027755.1-18646404	18646388	AACACACATAGGTACCGGTTCCTCGAAATCGT	55.13	6.14	-3.16653	1.34e-07	4.79e-05	intergenic
NC_027748.1-22549467	22549451	GAGATGAATCTCGTCCGGCGCCATCGGAGGAG	46.24	4.83	-3.25905	8.62e-07	0.00021589	intergenic
NC_027752.1-44621973	44621957	TCAATCCACATGGACCGGATCGGTCGATCTAG	37.35	3.51	-3.41157	6.93e-06	0.00123466	intergenic
NC_027748.1-6023693	6023677	CCTGTGGGTTGTTTCCGGCCAGACGGAACGTC	28.01	3.07	-3.18963	7.37e-05	0.00761034	intron
NC_027748.1-11311386	11311370	GACAAAGGCTATATCCGGTCGTGTGAGACATA	28.45	2.63	-3.43529	7.37e-05	0.00761034	intergenic
NC_027753.1-4031193	4031177	TCTTCACCTCCAGCCCGGGCGAAAGGGCTCAG	28.45	3.07	-3.21212	7.37e-05	0.00761034	TSS1500
NC_027754.1-7058889	7058873	CGATCATTTCCACTCCGGCCCTTTTGCACATA	27.56	3.07	-3.16627	7.37e-05	0.00761034	intergenic
NW_013617464.1-47248	47232	TCCACAGCACGCTCCCGGTAGTAAACCAAATC	28.45	2.63	-3.43529	7.37e-05	0.00761034	intergenic
NC_027751.1-7401316	7401300	AACATGAAAGGATCCCGGGCCGTATCCTCGTA	18.67	1.76	-3.40707	0.000697104	0.0369203	intergenic
NC_027752.1-13460700	13460684	TCGCCCATGAGCCGCCGGGGTTTGACTCTTGT	19.12	1.76	-3.44144	0.000697104	0.0369203	intergenic
NC_027754.1-45570769	45570753	GAGAGCTTTCAAGGCCGGTTCAAGGTCTGTCC	19.12	2.19	-3.12608	0.000697104	0.0369203	Exon
NC_027755.1-23367225	23367209	AACATAACAACCTCCCGGATATGTTGGGTGCA	19.12	1.76	-3.44144	0.000697104	0.0369203	intergenic
NW_013618763.1-725	709	GGACGAGTCTCCTTCCGGCGCGGCTCCTCCCC	19.12	2.19	-3.12608	0.000697104	0.0369203	intergenic
NC_027754.1-46225355	46225339	AACATTGCAATCTTCCGGAGGGTGGAGTAGCT	37.79	3.95	-3.25808	4.71e-06	0.000879654	Exon
NC_027749.1-7033446	7033430	GATGCTTCTCCCAACCGGCTAGGTCTGCGATC	29.34	2.63	-3.47973	4.81e-05	0.0056485	TSS1500
NC_027750.1-395434	395418	GATATCCTTCATGTCCGGTCTACTCTTGGCAT	28.9	3.07	-3.23476	4.81e-05	0.0056485	TSS1500
NC_027748.1-20852809	20852793	GCAAGTATTTCACCCCGGAGTCCATGTGAAGG	20.45	1.76	-3.53845	0.000435303	0.0273204	TSS1500
NC_027751.1-25044761	25044745	GAATGAGGTTATAACCGGCGAGGTCAATGATT	19.56	2.19	-3.1589	0.000435303	0.0273204	intron
NC_027754.1-7732739	7732723	TATCACTCACATCTCCGGATCGAATACGATCC	20.01	2.19	-3.19172	0.000435303	0.0273204	intergenic
NC_027754.1-14971940	14971924	CGCCTCCTCCTGAACCGGATCCGACCACCACA	20.01	2.19	-3.19172	0.000435303	0.0273204	Exon
NC_027748.1-24826381	24826365	TGAGGTTATTGAACCCGGGCATCAATCAATAG	38.68	4.39	-3.13929	3.2e-06	0.000644004	intergenic
NC_027752.1-19609431	19609415	CGTCCAAGCTTGTCCCGGTTGGTTATGGTATC	30.23	3.07	-3.29967	3.15e-05	0.00411316	Exon
NC_027754.1-9295602	9295586	GGAAGGTGCGACGCCCGGCTCGATAGTTGCTT	30.23	3.07	-3.29967	3.15e-05	0.00411316	intergenic
NW_013618108.1-2670	2654	GAAGAAGAAGCCAACCGGGTCTAGGCAGTGGT	40.01	4.39	-3.18807	2.18e-06	0.000471832	intergenic
NC_027755.1-24748764	24748748	AGTTCTTTTTGGGTCCGGCTCTATTCGGGTCA	49.79	4.83	-3.36576	2.1e-07	6.88e-05	intergenic
NC_027754.1-46764169	46764153	TAACAAACCTGACACCGGCATCACCGACAATC	60.46	6.14	-3.29967	2.64e-08	1.17e-05	Exon
NC_027748.1-32761898	32761882	GAGGCCAAACAAACCCGGGTGGATTCCGTGTT	20.9	2.19	-3.2545	0.000272429	0.0196893	intergenic
NC_027751.1-43492220	43492204	TGTTGTAAAAGGAGCCGGTACAGTGGCCAATG	21.34	2.19	-3.28456	0.000272429	0.0196893	intergenic
NC_027752.1-9413266	9413250	ACATATTTTGCCCGCCGGCGATAACCGGAGGA	21.34	1.76	-3.59991	0.000272429	0.0196893	1stExon
NC_027752.1-21999893	21999877	AACATTGATCAGCTCCGGCGTTGAGACCGAGA	20.9	1.76	-3.56986	0.000272429	0.0196893	intron
NC_027754.1-22127657	22127641	TCTTGCTCTCACTACCGGTGCATCCTTTGATC	20.9	1.76	-3.56986	0.000272429	0.0196893	intergenic
NC_027754.1-28646350	28646334	GAAGAAGGCCTTCACCGGCTACGCCAAGCAGT	20.9	1.76	-3.56986	0.000272429	0.0196893	Exon
NC_027756.1-2583509	2583493	ATTGTTTATGATCACCGGAGTTTCTTTCGCTT	30.68	3.07	-3.32099	2.07e-05	0.0029198	Exon
NW_013627170.1-113	97	CGTAGGAGCCGACGCCGGCCGGAGATCACACG	30.68	3.07	-3.32099	2.07e-05	0.0029198	intergenic
NC_027748.1-12476189	12476173	GACAATACCAGGACCCGGGATCTAGAGAGACA	41.35	3.51	-3.55834	1.49e-06	0.000340481	TSS1500
NC_027748.1-26213451	26213435	TTACATTCGAAGGTCCGGCGGCAGCAACACTC	40.9	4.39	-3.21981	1.49e-06	0.000340481	Exon
NC_027756.1-52023262	52023246	AACATGGTTTTGGTCCGGAGCCAAGTGATGGT	50.68	5.27	-3.26554	1.48e-07	5.16e-05	Exon
NC_027752.1-24128339	24128323	CGTTCGGAAACGTTCCGGAGTTTCGCGATGTT	60.91	5.71	-3.41512	1.91e-08	8.77e-06	intergenic
NW_013617482.1-20019	20003	CTCTAAGTCAGAATCCGGGCTAGAAGCGACGT	112.04	10.97	-3.35238	9.31e-12	8.95e-09	intergenic
NC_027748.1-34776808	34776792	GATTATCTGTTGGTCCGGTCTTCTAAAGGAAA	51.57	4.83	-3.41644	1.05e-07	3.88e-05	Exon
NC_027756.1-14127355	14127339	CGGCGGAGAGATAACCGGCGGTGAGAACGATA	41.79	4.39	-3.25086	1.02e-06	0.000251021	intergenic
NW_013617447.1-97663	97647	AACATTGATCAGCTCCGGCCTTGACACGGAGA	31.57	3.07	-3.36224	1.36e-05	0.0020392	intergenic
NC_027748.1-18663269	18663253	AATGGCCAGCTCGCCCGGCGAGCACGACCGTG	21.78	2.19	-3.314	0.000170909	0.0141023	intergenic
NC_027752.1-27712786	27712770	ACATGAAATCTACTCCGGTGGTCCTAACGTCC	21.78	2.19	-3.314	0.000170909	0.0141023	intergenic
NC_027755.1-7166507	7166491	GCATTGGAATCCCACCGGCGGGGACAAAGGCC	21.78	2.19	-3.314	0.000170909	0.0141023	intergenic
NC_027755.1-13130594	13130578	AGGTTTAAAGCCAACCGGGCGTTTTCCTGCAC	21.78	2.19	-3.314	0.000170909	0.0141023	TSS1500
NC_027752.1-33171867	33171851	GTTATGGGATGAGACCGGGTTTGGAATGGTCC	32.9	3.07	-3.42178	8.97e-06	0.00147599	intergenic
NC_027750.1-18976828	18976812	CTCTGAGCATTAACCCGGCTGGGGATGAGGTG	43.57	3.51	-3.63379	4.81e-07	0.00013539	intergenic
NW_013642023.1-41	25	TGTTGACGTTGAATCCGGCCTTTGGTGATGTT	558.4	52.23	-3.41835	2.28e-20	7.66e-17	intergenic
NC_027754.1-45528044	45528028	GCGACGGCGGAGATCCGGCGGTGGCTTACCGG	86.69	7.9	-3.45594	1.49e-10	1.25e-07	intron
NC_027750.1-29494698	29494682	CAATCACAAGCTGCCCGGGACTCAAACCAATC	22.67	2.19	-3.37178	0.000107496	0.0102205	TSS1500
NC_027748.1-37824859	37824843	TTCCATTGGACTTACCGGCGGCACAGAAGGGT	34.23	3.07	-3.47895	5.93e-06	0.00108564	Exon
NC_027751.1-14161936	14161920	AGAGTTTCCAAATGCCGGTAGCAAATGCCTGG	33.79	3.07	-3.46029	5.93e-06	0.00108564	intergenic
NC_027751.1-21329377	21329361	AACATGGATTTCGGCCGGACATCGATCAACGA	45.35	3.95	-3.52118	3.31e-07	0.000100752	TSS1500
NC_027751.1-7743344	7743328	CCACAAAGTTCCGTCCGGTCGGTCGGGTCTAC	46.24	4.39	-3.39685	2.29e-07	7.28e-05	intergenic
NC_027748.1-7442729	7442713	TACCACACATCAAGCCGGTTTTGAGTTCTGTC	23.56	2.19	-3.42734	6.78e-05	0.00727999	intron
NC_027750.1-30026423	30026407	AGTGCGTTCTGGAACCGGAGATTCGATGTTTA	24.01	2.19	-3.45463	6.78e-05	0.00727999	intergenic
NC_027752.1-9922924	9922908	GAAGGAGGAACCGACCGGGTGCGATGACCCAA	24.45	1.76	-3.79619	6.78e-05	0.00727999	intergenic
NC_027752.1-36942045	36942029	TAGACTGGATCAGGCCGGTTATGGCTCGTCCA	23.56	1.76	-3.74269	6.78e-05	0.00727999	intergenic
NC_027752.1-46858298	46858282	GAGGCACACTTAATCCGGTGAAACACCTCACC	24.01	2.19	-3.45463	6.78e-05	0.00727999	TSS1500
NC_027755.1-7377213	7377197	TATGTTCCATCACTCCGGAGGAATTTGATCTC	23.56	2.19	-3.42734	6.78e-05	0.00727999	intergenic
NW_013622034.1-626	610	GCATGTTTGTAAAGCCGGCGGGTATTCAAAGA	24.45	2.19	-3.48083	6.78e-05	0.00727999	intergenic
NC_027748.1-20868452	20868436	CAACAGATGCAGAGCCGGAGGTAAAAGATGTT	46.68	4.39	-3.41051	1.58e-07	5.44e-05	TSS1500
NC_027754.1-25116386	25116370	AGCTAAGCCCAAGCCCGGTAATTTTTAGGGCG	81.8	7.02	-3.54256	1.69e-10	1.4e-07	intergenic
NC_027754.1-11369679	11369663	GACATGGTGGCTCGCCGGGACCTACTAATCCA	36.46	2.63	-3.79318	2.61e-06	0.000542788	intergenic
NC_027756.1-48862645	48862629	GACTTGGTTGTACCCCGGAACGAAGTTGCGCA	36.01	2.63	-3.77526	2.61e-06	0.000542788	Exon
NC_027748.1-28993728	28993712	AAGAGTCCTTCCTGCCGGAGCGCCTTTAGAAC	25.34	1.76	-3.84777	4.29e-05	0.00516827	intron
NC_027754.1-8056111	8056095	GAAAGGAAAGATGGCCGGCGATGCAAGCTGGC	25.34	1.76	-3.84777	4.29e-05	0.00516827	intergenic
NW_013618404.1-3038	3022	CACATACGCCACTACCGGACGGTGATCCGAGG	24.9	2.19	-3.50714	4.29e-05	0.00516827	intergenic
NC_027754.1-17985569	17985553	TGTTACAATTCTTTCCGGTGATTGTAGATGTT	48.9	3.95	-3.62991	7.61e-08	2.93e-05	intergenic
NC_027750.1-24560094	24560078	TTGGGCACCGTAACCCGGCTTCCGGTTCATCC	1149.26	95.68	-3.58634	1.86e-24	9.41e-21	intergenic
NC_027749.1-11466698	11466682	ATGCTGCGGAAAGACCGGGATGTATGCATGTT	25.79	2.19	-3.55781	4.29e-05	0.00516827	intergenic
NW_013617649.1-5201	5185	GCCATCATCTTTATCCGGCCCTTCACCCTGAT	26.23	2.19	-3.58222	4.29e-05	0.00516827	Exon
NC_027752.1-33555895	33555879	ATCTCGTCAAGAAGCCGGCAGGTGTGAAACCG	64.02	4.83	-3.72843	1.89e-09	1.23e-06	intergenic
NW_013632784.1-48	32	GAACGATCCGCCTCCCGGTACGCGCGTGTGGT	64.47	5.27	-3.61275	1.89e-09	1.23e-06	intergenic
NC_027752.1-4149938	4149922	TATCATCGACCACTCCGGTGCTGCCACGTACC	40.01	2.63	-3.92723	5.2e-07	0.00014389	TSS1500
NC_027752.1-19265428	19265412	CGAGGCTTTAAAGGCCGGCGGCCACGACATCC	53.35	4.39	-3.6032	1.81e-08	8.51e-06	intergenic
NW_013617418.1-255019	255003	ACCACCCCCTTCCTCCGGGAAATGGAAAACTT	105.81	7.9	-3.74348	1.09e-12	1.41e-09	intergenic
NC_027754.1-9270994	9270978	TGCCTGGGATCGATCCGGAGATCATCATGGAC	93.36	7.02	-3.73326	8.2e-12	8.28e-09	intergenic
NW_013629497.1-352	336	CGCAACTGATTTTGCCGGTGACGATGAGGAAG	67.13	5.27	-3.67108	7.23e-10	5.15e-07	intergenic
NC_027751.1-12246825	12246809	GCGATGTGTCTCCGCCGGATACATTGAGGTCA	28.01	2.19	-3.67694	1.73e-05	0.00250641	intergenic
NC_027751.1-39279865	39279849	GGTAGTAATAGCGACCGGAAAATGCTATGCAT	28.45	1.76	-4.01478	1.73e-05	0.00250641	intergenic
NC_027755.1-20145277	20145261	AACATGTTATTTCCCCGGAGGTAGTTCACACA	42.24	3.07	-3.7823	2.36e-07	7.48e-05	intron
NC_027756.1-35179241	35179225	AGTTCTTGTCCGCCCCGGTAGAGTGCTTGTTT	125.37	8.78	-3.83583	5.69e-14	9.31e-11	TSS1500
NC_027753.1-2178637	2178621	ACTATGGATGTCAACCGGGCTGATACAGTCCA	29.34	1.76	-4.05922	1.1e-05	0.00174988	intergenic
NC_027752.1-3145250	3145234	GATCTTAGATCCCACCGGAAGCTGGCAAACCA	99.14	6.58	-3.91331	1.68e-12	2.08e-09	Exon
NC_027751.1-42259826	42259810	ATCACCCTGAGCCGCCGGCCGTATGAGATTCA	29.79	1.76	-4.08118	7.06e-06	0.00123998	intergenic
NC_027754.1-47942471	47942455	CAGAACCAAACTCTCCGGACGAAAACTGAACC	29.79	2.19	-3.76583	7.06e-06	0.00123998	TSS1500
NC_027748.1-21101434	21101418	GGAAGGCGCGACGTCCGGCTTGTTAGTTGCTT	15.56	0.88	-4.14419	0.000683214	0.0367438	intergenic
NC_027750.1-59948168	59948152	TCTTTGTATTAGAGCCGGTTCTGAGTCAAATC	16.45	0.88	-4.22444	0.000683214	0.0367438	intergenic
NC_027751.1-38797292	38797276	TCCACGCAGCGCCGCCGGACCACCGTCCTCCG	16.45	1.32	-3.63948	0.000683214	0.0367438	intergenic
NC_027751.1-49993081	49993065	CCCCTTCAAGAACCCCGGGATGAGCTGCAACA	16.45	1.32	-3.63948	0.000683214	0.0367438	intron
NC_027752.1-2161395	2161379	AATCTGTGGAAGTCCCGGAACCAGCTAATGTT	16.45	1.32	-3.63948	0.000683214	0.0367438	1stExon
NC_027752.1-26358458	26358442	GGAAGAGAATCAAACCGGTCAAACAAAGGAGG	16.01	0.88	-4.18533	0.000683214	0.0367438	intergenic
NC_027752.1-26362029	26362013	GGATCTCTAAAGAACCGGGATGGCTAACAGGA	16.01	1.32	-3.60036	0.000683214	0.0367438	intergenic
NC_027752.1-38971387	38971371	GAATGTCGCGTCCGCCGGCCTTTAAGGCCTCG	15.56	0.88	-4.14419	0.000683214	0.0367438	intergenic
NC_027754.1-5553517	5553501	TCGATGAGAACGCCCCGGAACGAGACTCGACA	16.01	0.88	-4.18533	0.000683214	0.0367438	intergenic
NC_027755.1-11275949	11275933	CTACAACGTCTTGACCGGATATCCGAACAAGA	16.45	0.88	-4.22444	0.000683214	0.0367438	TSS1500
NC_027755.1-27306914	27306898	ATCCACTGTAAGATCCGGGTAAAGGTTATGTT	16.45	0.88	-4.22444	0.000683214	0.0367438	intergenic
NC_027756.1-21285129	21285113	AATCCCACTAAAACCCGGAACCCGATACCGGT	15.56	0.88	-4.14419	0.000683214	0.0367438	intergenic
NC_027756.1-31706621	31706605	CCTTCGTTTCGGGCCCGGAGGCCGTTTATAAC	15.56	1.32	-3.55923	0.000683214	0.0367438	intergenic
NW_013617494.1-47760	47744	GAGTTTGGCCTTGCCCGGCCTGCTCGCCATAT	16.01	1.32	-3.60036	0.000683214	0.0367438	intergenic
NW_013617577.1-23586	23570	GGTATGCTTCTCCGCCGGAAGAAAGTGGAATG	16.01	0.88	-4.18533	0.000683214	0.0367438	Exon
NW_013617711.1-24110	24094	CAGGTCAATGTTGTCCGGAAAAAAATATTGTT	15.56	1.32	-3.55923	0.000683214	0.0367438	intergenic
NW_013617892.1-6628	6612	GTTAACACGTAGGTCCGGTATAATCCACCAGT	15.56	1.32	-3.55923	0.000683214	0.0367438	intron
NW_013617951.1-3989	3973	GATCGACATCCATTCCGGTCTGGTATATCATT	15.56	0.88	-4.14419	0.000683214	0.0367438	intergenic
NC_027749.1-42143393	42143377	CTCCCCTCCCTTCCCCGGTCTCTCTCAGTCTC	30.68	2.19	-3.8083	4.53e-06	0.000855507	intergenic
NC_027752.1-5582862	5582846	GAAACCATCAGGTCCCGGTGCCTTGTCCGCAT	31.12	2.19	-3.82884	4.53e-06	0.000855507	intergenic
NC_027748.1-30362251	30362235	TTCCCTATCATTCCCCGGTCACCATTCGTACC	76.91	5.27	-3.8673	4.43e-11	3.89e-08	TSS1500
NW_013623677.1-157	141	AGATAATCTGCCTGCCGGCTACAAAAGATGTT	228.52	14.92	-3.937	1.83e-18	4.82e-15	intergenic
NW_013623285.1-353	337	GGCAAAATGGTCCACCGGAAAAGTTGCCGGAA	366.34	24.14	-3.92369	7.61e-22	3.29e-18	intergenic
NC_027750.1-3799956	3799940	GATACATCTACAAACCGGTTGTGAGGAAGACA	93.36	5.71	-4.03124	2e-12	2.33e-09	intergenic
NC_027748.1-9004029	9004013	GATTATAGCAAATCCCGGGCTTCATCCAACGG	16.89	0.88	-4.26252	0.000406861	0.0264963	intergenic
NC_027748.1-20015778	20015762	GTGAATGTTCATAACCGGCCCAATGTTAGAGA	16.89	1.32	-3.67756	0.000406861	0.0264963	intergenic
NC_027749.1-41100896	41100880	TTGCCGTGGGAAACCCGGTTATGCAGAGAATG	17.34	1.32	-3.71549	0.000406861	0.0264963	intergenic
NC_027754.1-48347114	48347098	TGCTGTCAAGGAAGCCGGAGGTAGGACTAGTA	16.89	1.32	-3.67756	0.000406861	0.0264963	Exon
NC_027752.1-5245025	5245009	GGTCCTTCGTACTTCCGGATCAAGCCTTTGTG	94.25	5.71	-4.04493	1.53e-12	1.92e-09	TSS1500
NC_027750.1-45731757	45731741	AACATTGATCAGCTCCGGCCTTTAGACGGAGA	78.69	4.83	-4.02609	2.43e-11	2.23e-08	intergenic
NC_027749.1-3610861	3610845	GACTATTATGTTTCCCGGTATCACATTCTGCA	17.78	0.88	-4.33661	0.000243198	0.0182745	intron
NC_027753.1-33708430	33708414	CTTCCTGCTCATTTCCGGACGTCGGATGTGTT	17.78	1.32	-3.75165	0.000243198	0.0182745	intergenic
NC_027753.1-36325711	36325695	AACCTCGTCATCCGCCGGGCTCCATTTCTTTC	18.23	0.88	-4.37267	0.000243198	0.0182745	intron
NC_027754.1-42703202	42703186	AGAGGAATCGGAAACCGGTCTTTGATTGTCAT	17.78	1.32	-3.75165	0.000243198	0.0182745	intergenic
NC_027756.1-9078710	9078694	AACATCAAACTCGACCGGGTTCTCAAGGAGAT	17.78	0.88	-4.33661	0.000243198	0.0182745	intron
NW_013624989.1-506	490	ACGTCGCTCCCGCACCGGTCCAGGTAAGTTTC	18.23	1.32	-3.7877	0.000243198	0.0182745	intergenic
NC_027756.1-35588693	35588677	GCCTTAGCTCCTTTCCGGACTTACGCGGGCTG	82.69	4.83	-4.09762	7.43e-12	7.76e-09	intergenic
NC_027753.1-23088011	23087995	GATTGCATCTTATACCGGAAGCAGTATAAAGA	36.01	2.19	-4.03939	5.18e-07	0.000143844	TSS1500
NC_027752.1-10168239	10168223	GCCACAATCTTTAACCGGTCAAACTCTTGCAA	19.12	1.32	-3.85647	0.000145932	0.0128279	intergenic
NC_027752.1-36457898	36457882	CCGTCTTCTTGCTTCCGGTTGAGGTTTATCTC	18.67	1.32	-3.82211	0.000145932	0.0128279	intergenic
NC_027749.1-10554773	10554757	GAGACTACAGGATGCCGGATCCTCCATTGATA	20.01	1.32	-3.92211	8.79e-05	0.00866411	TSS1500
NC_027749.1-31294349	31294333	AACACGAACAATCACCGGATGTAGGTATGATA	19.56	0.88	-4.47426	8.79e-05	0.00866411	intergenic
NC_027752.1-37926979	37926963	CTCTACTAATCTCACCGGAAACAAAAACTCTC	20.01	0.88	-4.50707	8.79e-05	0.00866411	TSS1500
NC_027754.1-25142593	25142577	TGAGCATGCTATAGCCGGTCTCAAGGCCATCA	19.56	0.88	-4.47426	8.79e-05	0.00866411	intergenic
NC_027754.1-34754153	34754137	GTACGGCGGATCCGCCGGATGTTCTGATCTCT	20.01	0.88	-4.50707	8.79e-05	0.00866411	intron
NC_027755.1-17248085	17248069	GCGGATGTCCATAACCGGCCCGGTTCATAACC	20.01	1.32	-3.92211	8.79e-05	0.00866411	intergenic
NC_027750.1-28968128	28968112	GGAAGGATGAAACTCCGGCGAATGATCGGTCA	38.68	2.19	-4.14259	1.46e-07	5.12e-05	intergenic
NC_027755.1-28114423	28114407	AACATCTTTTGTGGCCGGCAGGCAGATTATCT	76.91	4.39	-4.13088	8.9e-12	8.69e-09	intergenic
NC_027750.1-63567327	63567311	TGCTTACCGTTGATCCGGTTCTTGTACCAATC	59.13	3.07	-4.26758	4.24e-10	3.17e-07	Exon
NC_027750.1-28052616	28052600	CCGTAACCTTTGGACCGGCCGGTGTTGGAATC	77.8	3.51	-4.47023	6.53e-12	7.07e-09	Exon
NW_013618078.1-4450	4434	TGCCTGGGATCGATCCGGAAATCATCATCCAC	100.48	4.83	-4.37874	6.35e-14	1.01e-10	intergenic
NC_027756.1-9305100	9305084	CGCCTACATTAAAGCCGGTTCGACCGGAAAGG	22.23	0.88	-4.65886	3.23e-05	0.00413579	Exon
NC_027756.1-50297726	50297710	GAATGGGACTTCATCCGGCTAGTGTTCCAATG	21.78	1.32	-4.04439	3.23e-05	0.00413579	Exon
NW_013648865.1-93	77	CCAGAGGCGGAGCGCCGGAACCTCGCCGTCAT	22.23	1.32	-4.0739	3.23e-05	0.00413579	intergenic
NC_027749.1-7292622	7292606	AGTGTCGTTCCAATCCGGTGTAATGAAACGGC	41.79	1.76	-4.56951	4.24e-08	1.8e-05	intergenic
NW_013617951.1-6828	6812	AACATTGATCGGCTCCGGCCTTGAGATGGAGA	83.58	3.51	-4.57361	1.06e-12	1.4e-09	intergenic
NC_027756.1-16551547	16551531	GTATCGAATCGCAGCCGGTAGTCTCCATCAGT	23.12	1.32	-4.13053	1.97e-05	0.00280635	Exon
NC_027748.1-4714616	4714600	TCTTTGCGTCCTCACCGGGCCATACATGATTC	23.56	1.32	-4.15773	1.21e-05	0.00183488	TSS1500
NC_027748.1-5627545	5627529	TCTTCTTCAACGACCCGGCCACGAACAAGCTC	24.01	1.32	-4.18503	1.21e-05	0.00183488	TSS1500
NC_027748.1-20044542	20044526	TGAAGCAGGTGTTCCCGGTGGCCACACATGCA	24.01	0.88	-4.76999	1.21e-05	0.00183488	TSS1500
NC_027749.1-37765166	37765150	TGGACTACTTTTAGCCGGCGGAGCGAACGACC	24.01	1.32	-4.18503	1.21e-05	0.00183488	intergenic
NC_027750.1-23480883	23480867	TTGCATCCCAAGACCCGGCTTGGCTCCAATCC	23.56	1.32	-4.15773	1.21e-05	0.00183488	TSS1500
NC_027756.1-27597882	27597866	TCTCTGTCTCAAGGCCGGAGCTGGTCAATGTT	23.56	1.32	-4.15773	1.21e-05	0.00183488	intergenic
NW_013626211.1-225	209	ACCCAAGATCCGACCCGGATTCAGACCCGAAA	24.45	0.88	-4.79619	1.21e-05	0.00183488	intergenic
NC_027749.1-34089750	34089734	TGGATCAACAAATCCCGGCGAGCCATCATGTT	45.79	2.19	-4.38603	8.49e-09	4.59e-06	intergenic
NC_027755.1-15564994	15564978	AGTGCAAGAAGCAGCCGGTTCCAAACTAGTGT	25.34	0.88	-4.84777	7.41e-06	0.00127551	TSS1500
NC_027756.1-3956820	3956804	GTCAGCTGCAACCTCCGGAGAGCTCTCAGCGT	25.34	0.88	-4.84777	7.41e-06	0.00127551	intergenic
NW_013624850.1-292	276	TTGACTTGAGTTTCCCGGGAAACAACTTCAGT	24.9	1.32	-4.23754	7.41e-06	0.00127551	intergenic
NW_013640457.1-92	76	GCTTTGAATCCCCGCCGGACTGGTCGAGTTGT	24.9	0.88	-4.8225	7.41e-06	0.00127551	intergenic
NC_027750.1-1306450	1306434	ACCCCTGACGCAGTCCGGCCACCAAGCGCAGC	72.91	3.07	-4.56981	5.27e-12	5.81e-09	Exon
NC_027750.1-44536512	44536496	TGCCTGGGATCGACCCGGAGATCATCATCCAT	144.49	6.14	-4.55659	1.08e-17	2.18e-14	TSS1500
NC_027753.1-3154275	3154259	CGGTCCTCCGTCTGCCGGCGAACTGTGTGCGT	27.12	1.32	-4.36075	4.58e-06	0.00085809	Exon
NC_027756.1-14653004	14652988	GTTATTGTGTAACTCCGGATCGCCATGTAACA	27.12	1.32	-4.36075	4.58e-06	0.00085809	intergenic
NC_027754.1-24881760	24881744	CGATCTCTTCATTCCCGGCCAATGATAGTATC	28.01	1.32	-4.40733	2.84e-06	0.000580383	intergenic
NC_027755.1-35858221	35858205	AACATCAAAGTTGTCCGGAACATCATGGCCCA	28.01	0.88	-4.99229	2.84e-06	0.000580383	intergenic
NC_027756.1-44431440	44431424	TCGGATGTCCATAACCGGTCCGGTCCATAACC	53.79	2.19	-4.61834	3.9e-10	2.95e-07	TSS200
NC_027753.1-10756569	10756553	GTCCAGAAATCCCGCCGGAAGCTCGCCCATCA	29.34	0.88	-5.05922	1.77e-06	0.000392003	intergenic
NC_027750.1-40686974	40686958	ATCTTTATCATGTCCCGGATTGGGCCTGCAGT	185.39	7.02	-4.72295	1.94e-20	7.01e-17	intron
NW_013617427.1-57589	57573	TGGAACGGAGCAATCCGGTCCGCCGATCGATT	188.5	7.46	-4.65925	1.12e-20	4.53e-17	intron
NC_027748.1-34433595	34433579	TCTTTCCAATGCCACCGGTTTAAAATTAATCC	29.79	1.32	-4.49622	1.1e-06	0.000266146	intergenic
NC_027750.1-26067185	26067169	ACGGTATTAATCCGCCGGCCACCGGAACTAAA	36.01	0.88	-5.35475	7.13e-08	2.78e-05	TSS1500
NC_027750.1-2436423	2436407	GAGAAGATGATTCGCCGGTGAAGAGAGGTGGA	36.9	1.32	-4.80501	4.57e-08	1.9e-05	intron
NC_027754.1-4367515	4367499	GATGAGAGGCAAAACCGGAATGGCAGCTCTAG	38.23	0.88	-5.44106	2.95e-08	1.27e-05	intergenic
NC_027749.1-36603323	36603307	GAATCTTGGCTAAGCCGGCTCATCTTGGAACT	549.51	16.24	-5.08052	3.05e-32	2.64e-28	intergenic
NC_027749.1-35383771	35383755	GATTGGCTCGTCCTCCGGTTCTCGCAGCAATG	40.46	0.88	-5.52285	1.24e-08	6.14e-06	intergenic
NW_013621789.1-83	67	TCAGGTCGAACTCGCCGGCGAACACAACCACG	40.01	1.32	-4.92175	1.24e-08	6.14e-06	intergenic
NW_013630326.1-430	414	AAGCCAGCGAGCCGCCGGGCTAAAAAATGAGA	39.57	0.88	-5.49076	1.24e-08	6.14e-06	intergenic
NC_027755.1-1275071	1275055	TATCAGCCTCATATCCGGAATCATGGACCATA	43.12	1.32	-5.02975	3.45e-09	2.09e-06	intron
NC_027756.1-51619604	51619588	GCACAATTTTACCGCCGGTATTATCGCCTTGT	120.93	2.63	-5.52297	8.38e-18	1.81e-14	intron
NW_013617425.1-90208	90192	GGCCAGGACTGTCTCCGGCGACTTTTCCGGCG	1607.18	39.06	-5.3627	2.74e-43	3.32e-39	intron
NC_027749.1-36332175	36332159	AAGTTTTCCTTTTCCCGGAGGAAGGGGGTGTT	50.24	1.32	-5.25023	1.97e-10	1.62e-07	intergenic
NC_027749.1-49718317	49718301	GGAGCCACCACACGCCGGTCACTGGAGCTGCT	51.13	0.88	-5.86052	1.33e-10	1.13e-07	intergenic
NC_027749.1-45060963	45060947	CGGCACGGAGCAATCCGGTCCGCCGATCGATT	53.79	0.88	-5.93369	4.12e-11	3.67e-08	intergenic
NC_027748.1-28994787	28994771	TTAAGCCACTTGAGCCGGTATGGCCGGGGGTG	347.67	6.58	-5.72349	1.93e-30	1.46e-26	intron
NC_027753.1-18477565	18477549	TCGGATGTGACTCACCGGTCCAACAAAGAGGC	642.43	12.73	-5.65723	9.95e-37	1e-32	intergenic
NC_027749.1-42457790	42457774	GCTTCACGACAAATCCGGCCCGAGAAGAGGTT	63.58	1.32	-5.58996	1e-12	1.35e-09	intergenic
NC_027748.1-6030857	6030841	CTTGGTTCGAAAGGCCGGTCATCTATGACGTT	70.69	1.32	-5.7429	8.65e-14	1.34e-10	Exon
NC_027752.1-23511139	23511123	ACATGGTCGATCAACCGGCCAACAATCAAACA	167.16	1.76	-6.56951	2.9e-23	1.35e-19	intergenic
NC_027751.1-37562912	37562896	AAGATGCAGTTCATCCGGATTTGCGTGTGCCT	89.81	1.32	-6.08827	2.62e-16	4.8e-13	intergenic
NW_013617521.1-46924	46908	AGATGGGTGACCTCCCGGGAAGTCCTCGTGTT	825.6	9.22	-6.48453	4.09e-44	6.2e-40	intergenic
NC_027753.1-12719751	12719735	ACGTTCATATATGTCCGGCCGAGTGTGGCCTT	172.94	0.88	-7.61855	5.14e-25	3.11e-21	intergenic
NW_013631467.1-32	16	TCCCATGCACATATCCGGCGGTAAATTGTACG	2125.57	5.27	-8.65583	2.05e-67	6.21e-63	intergenic
NC_027756.1-42537105	42537089	NNAATGGCCGTGTGCCGGTCGGAGACTATCAC	2608.83	3.95	-9.36733	1.01e-72	6.09e-68	intergenic

## Sheet: NKR-06 VS. NKR-04 at CHG sites
Data set 8 Differential DNA methylation levels of CG and CHG sites in NKR-06 hybrid triad.
Differential DNA methylation levels at CHG sites bewteen NKR-06 and NKR-04
			Normalized DNA methylation levels
Methylated tags	Position	Sequence (5'-3')	NKR-04	NKR-06	log2(NKR-06/NKR-04)	P value	Corrected P value	Description
NC_027748.1-580532	580516	AATCGATTTGGAACCTGGGCACGAGATCGAT	24.79	5.57	-2.15401	0.00341719	0.0458439	intron
NC_027748.1-678657	678641	CAAGGAGTTCTGTCCTGGCTGAACTACCTGT	10.4	38.99	1.90652	0.000649935	0.0140775	intergenic
NC_027748.1-895349	895333	CTCGCCTTCTTTCCCAGGCTCTTTCTCGCCA	13.6	56.63	2.05796	6.27e-05	0.00249511	Exon
NC_027748.1-896206	896190	TGGGTTGATAAACCCAGGAAATGTCCAAGCA	6.4	26.92	2.07253	0.00166495	0.0279683	Exon
NC_027748.1-1519223	1519207	CTTTCTCCTCGGACCTGGCTGAGCTCGCAAC	21.59	2.79	-2.95203	0.000635938	0.0139075	intergenic
NC_027748.1-1967672	1967656	AAACACAGTCACACCAGGAGATACAAGAGAT	118.37	15.78	-2.90713	2.44e-10	8.73e-08	intergenic
NC_027748.1-2216436	2216420	TGTCCTCAGCTTCCCTGGAGAGATGGCGATG	90.38	215.38	1.25281	0.000251558	0.00704296	intergenic
NC_027748.1-2519674	2519658	TACCCGATCCGTCCCAGGCCTAATGCCAGTA	5.6	35.28	2.65535	9.39e-05	0.00338033	intergenic
NC_027748.1-3427207	3427191	TGTTTCCTTATATCCAGGCAATTGAAGGTTT	28.79	3.71	-2.95608	0.000110042	0.00381258	intron
NC_027748.1-4888703	4888687	GATGTAGTCGGGCCCAGGGGGTGTATCGATA	55.19	18.57	-1.57143	0.00149828	0.0260104	intergenic
NC_027748.1-4926729	4926713	CGTTCGTGATTGTCCTGGATTTGGAGTGGAG	26.39	65.92	1.32072	0.00264794	0.0386822	intergenic
NC_027748.1-5769269	5769253	TGTGATCGGGATTCCAGGTGAACTCTTGTTG	4	26.92	2.75061	0.000245961	0.00692801	intergenic
NC_027748.1-6136397	6136381	TATGTGAATGGCTCCAGGCTGTATTGGGCAA	20.79	3.71	-2.4864	0.00280553	0.0402209	intergenic
NC_027748.1-6469171	6469155	CTGCTGTAGAGAACCTGGTTCGACTGATTGG	6.4	38.06	2.57213	3.23e-05	0.0014905	intergenic
NC_027748.1-7421341	7421325	GATTAGACTGTGGCCAGGTGCACGGATTGCA	39.99	10.21	-1.96966	0.000481956	0.0113455	intergenic
NC_027748.1-7624348	7624332	TGGCCTTAATCTCCCTGGTACATATAGAATC	87.98	36.21	-1.28079	0.00170603	0.0285947	intergenic
NC_027748.1-7686641	7686625	TGCTCGCAGACTTCCTGGTCAAACTTCCAAC	131.17	46.42	-1.49862	9.14e-05	0.00334308	intergenic
NC_027748.1-8437261	8437245	GATTGTTTCTCTCCCAGGGTGTCCACCTAGG	132.77	49.2	-1.4322	0.000166008	0.0052282	intergenic
NC_027748.1-8532440	8532424	CACAACTTGACTTCCAGGATCTTTTGACTTG	48.79	148.54	1.60619	1.77e-05	0.000943825	intergenic
NC_027748.1-8635207	8635191	ACACAAGCAGCATCCAGGTTCACAAGCTCGT	18.4	51.99	1.49853	0.00186141	0.029548	intergenic
NC_027748.1-9064300	9064284	AGAGCGGGACTAGCCTGGATTACCAGAGAAG	3.2	17.64	2.46271	0.00364749	0.0479395	TSS1500
NC_027748.1-9746396	9746380	GAGATCGTGGGTTCCTGGAACCTGTCCTCAC	53.59	11.14	-2.26621	1.7e-05	0.000918533	intergenic
NC_027748.1-9815777	9815761	CCGAACGCCCACCCCTGGTGACACATTGCGT	13.6	65.92	2.27711	6.29e-06	0.000435183	intergenic
NC_027748.1-9823798	9823782	TCATTTCTTGACACCTGGCCACTAAGAGACG	9.6	37.14	1.95187	0.00118118	0.0217007	TSS1500
NC_027748.1-9841836	9841820	CCTCGCCATCACTCCAGGGAAGCTGAAGACG	41.59	105.84	1.34758	0.000715272	0.0148405	TSS1500
NC_027748.1-10185364	10185348	CCTCTAGTACACTCCTGGACAAGTACGCTTG	19.99	82.63	2.04739	5.6e-06	0.000394423	TSS1500
NC_027748.1-10461764	10461748	GAGATATATAGATCCAGGGGTTTGACAGACA	35.99	8.36	-2.10602	0.000383517	0.00977053	TSS1500
NC_027748.1-10779854	10779838	GGTGACTTCCTCTCCTGGCGAGGGGTCCGTG	12	44.56	1.89271	0.000430316	0.0104824	intergenic
NC_027748.1-11483162	11483146	AACCTAGCAAATGCCAGGTTATGGGTCGACA	12.8	43.63	1.76918	0.00103211	0.0198099	intergenic
NC_027748.1-12182702	12182686	GAAGTAGTGCTTGCCAGGAAGATGATATCAC	77.58	24.14	-1.68426	0.000120905	0.00409302	TSS1500
NC_027748.1-12366577	12366561	TGTCGAAAATCAACCTGGATTTTGTTGCTCT	98.38	24.14	-2.02694	2.49e-06	0.000217028	intergenic
NC_027748.1-13553279	13553263	GGATGCAGAGCTACCAGGGTGGTTCGCAGAG	50.39	13	-1.95463	0.000207934	0.00609984	TSS1500
NC_027748.1-13759478	13759462	ATCAACTTTTATGCCTGGCAGACTCTTGGCA	61.58	16.71	-1.88175	0.00011092	0.00383075	intergenic
NC_027748.1-13761319	13761303	TAGTTTACAAGAACCAGGTGCTACCATCCCC	24.79	5.57	-2.15401	0.00341719	0.0458439	intergenic
NC_027748.1-13942008	13941992	CTACCACCTCGCTCCAGGATGCTATCGCTAG	2.4	18.57	2.95187	0.000697104	0.0145377	1stExon
NC_027748.1-14067680	14067664	GGAGACAATCGACCCAGGATCCAAAGATGAG	43.19	12.07	-1.83927	0.000748462	0.015382	intron
NC_027748.1-14114383	14114367	ACTCCTAGCCAAGCCAGGACCACTAAGCGAG	17.6	74.27	2.0772	1.24e-05	0.000730559	Exon
NC_027748.1-14116317	14116301	AACAACGTGGGTTCCTGGGGATGATTGGAAG	52.79	2.79	-4.24193	2.53e-09	6.81e-07	intergenic
NC_027748.1-14229158	14229142	TTCGTGTTTGTTTCCAGGATCGATAGCTTCC	30.39	2.79	-3.44526	2.07e-05	0.0010799	intergenic
NC_027748.1-14759273	14759257	CCCCGGACAGTCTCCTGGCGATAGTCCCATG	23.19	72.41	1.64269	0.000253084	0.00707353	intergenic
NC_027748.1-15030838	15030822	TGGCACTACAACACCAGGTCACACGCCGCTG	4.8	26.92	2.48757	0.000686338	0.0145377	Exon
NC_027748.1-15407069	15407053	CCGCTCTACCTCACCAGGATCGACCGATCTG	20.79	2.79	-2.89755	0.000983073	0.0191053	TSS1500
NC_027748.1-15532013	15531997	TGCAGGCCATTCTCCTGGTTCCGAAACCATC	124.77	50.13	-1.31552	0.000577971	0.0129946	intergenic
NC_027748.1-15669954	15669938	TCGCTGCTCACTTCCTGGCACATGTTCCACT	39.99	100.27	1.32618	0.000939169	0.0185064	intergenic
NC_027748.1-15733776	15733760	TCGCCTTGGACACCCAGGCACTACAATGATG	100.77	236.74	1.23224	0.000237053	0.00674129	intergenic
NC_027748.1-16106615	16106599	CGAGTTTGGTGTTCCTGGATCTAAATATCAG	36.79	164.32	2.15912	2.71e-08	5.37e-06	intergenic
NC_027748.1-16187689	16187673	TGGTGTTTGTACACCTGGACGCGGAGGAATG	22.39	3.71	-2.59336	0.00186827	0.029548	intergenic
NC_027748.1-16188456	16188440	TGTGTCAGCATGACCAGGGGAGTTGAGATTC	19.2	1.86	-3.36773	0.000697104	0.0145377	intergenic
NC_027748.1-16245001	16244985	CCATGGCTTGTGGCCTGGTGGTGATTAACTT	40.79	8.36	-2.28664	7.55e-05	0.00286165	intergenic
NC_027748.1-16530072	16530056	GACTTTGTATTCTCCAGGACCGCATTACGAG	70.38	154.11	1.13072	0.00146639	0.025662	intergenic
NC_027748.1-16601606	16601590	GTGTGTTATAAGCCCTGGCCACCTAGGCAAC	29.59	5.57	-2.40936	0.000564896	0.0127446	intergenic
NC_027748.1-16647066	16647050	AAACTCATGTCGGCCTGGATAAGATAACTTT	5.6	38.99	2.79961	2.27e-05	0.00114683	intergenic
NC_027748.1-17284556	17284540	CTTCTCTGTCCAGCCTGGAGAAAACAAAACT	54.39	19.5	-1.47987	0.00286176	0.0404606	intergenic
NC_027748.1-17457460	17457444	AGTCGATCCTTAACCTGGGCTTTTTGTTACC	67.98	16.71	-2.0244	2.72e-05	0.0013224	intergenic
NC_027748.1-17715509	17715493	TGCTGGTGTTTAACCAGGAGGAGATTAGCAT	39.19	8.36	-2.22891	0.000144407	0.00467661	intergenic
NC_027748.1-18281851	18281835	GACGAAGTCAACCCCAGGGAGTGTGAAGAGG	85.58	32.49	-1.39728	0.000660709	0.0141974	intergenic
NC_027748.1-18287965	18287949	TGTCGGAGGTCTTCCAGGCGAACGTCGAAGC	135.97	46.42	-1.55047	4.77e-05	0.00203125	intergenic
NC_027748.1-18755141	18755125	GATGCTGGGATTCCCTGGAACCTTTGGACCT	80.78	30.64	-1.39858	0.0010773	0.0205239	intergenic
NC_027748.1-18767358	18767342	GACACACATACTCCCTGGAGCTTGTGAAGGA	47.99	15.78	-1.60464	0.00183769	0.029548	intergenic
NC_027748.1-18830381	18830365	GATTACGATAATACCAGGTCGATCGACGACG	71.98	23.21	-1.63285	0.000253084	0.00707353	intergenic
NC_027748.1-18849578	18849562	CAACTCATCAATTCCTGGGAGTGGGTACTTG	9.6	71.49	2.89664	6.04e-08	1.02e-05	intergenic
NC_027748.1-18916417	18916401	GAGAGGTGACCCTCCTGGTATACGCTGAAGG	35.19	2.79	-3.65683	2.61e-06	0.000223096	intergenic
NC_027748.1-18981729	18981713	GGTGCAAGGAATACCAGGGCATGTCTTTCAC	96.78	42.71	-1.18014	0.0031406	0.0430384	intergenic
NC_027748.1-19133641	19133625	AACTTGTGTTAGGCCAGGAAGCAGAGCCGTG	37.59	152.25	2.01802	2.28e-07	3.07e-05	intergenic
NC_027748.1-19279434	19279418	GAAGATCTCAGGGCCTGGAAAAGGTAAACCT	27.99	6.5	-2.1064	0.00116134	0.0214791	intergenic
NC_027748.1-19383049	19383033	CGTCTTCGATCGACCTGGTATTGTCGTAATC	51.99	13.93	-1.90004	0.000227895	0.00654378	intergenic
NC_027748.1-19439518	19439502	TACGACTCAGATGCCAGGAGAGTTCTTGTGT	5.6	38.99	2.79961	2.27e-05	0.00114683	intergenic
NC_027748.1-19462694	19462678	CGACCTAAGTTACCCAGGTGAAGTTAACTTG	35.19	81.7	1.21517	0.00316878	0.0432062	intergenic
NC_027748.1-19515408	19515392	TTTTCTTTTGAGTCCTGGAGGACTTGTGTTG	18.4	49.2	1.41895	0.00365591	0.0479395	intergenic
NC_027748.1-19588012	19587996	CCCACCACGATGTCCTGGTCATCTCGCTCAC	63.98	17.64	-1.85877	0.000120899	0.00409302	intergenic
NC_027748.1-19669342	19669326	CTGCTGAGGTCCTCCAGGGCGCTGGACAGTG	4	25.99	2.69988	0.000368392	0.00945181	intergenic
NC_027748.1-19750037	19750021	CCACGGTATGTAACCAGGTAACCGAAGAATT	18.4	2.79	-2.72137	0.00364749	0.0479395	intergenic
NC_027748.1-19759165	19759149	TGAGTTCTGAGTACCAGGCGCGAGGAGCCTG	79.18	281.3	1.8289	1.16e-07	1.82e-05	intergenic
NC_027748.1-19866605	19866589	ATCGTGTTTTGATCCAGGGAGTGAAAGTGAG	2.4	26.92	3.48757	1.73e-05	0.000925608	intergenic
NC_027748.1-19936141	19936125	AAGGTTCTCGGTGCCAGGTTGGCCCCAAAGC	63.18	23.21	-1.44472	0.00152496	0.0260564	1stExon
NC_027748.1-20199047	20199031	GATTCGAAACTCGCCAGGGACCACGAGATGG	251.14	40.85	-2.62008	3.91e-12	2.15e-09	intergenic
NC_027748.1-20212659	20212643	ACCGACCGAGAGGCCTGGTCGGTCGCTACGT	1.6	17.64	3.46271	0.00111859	0.0208425	intergenic
NC_027748.1-20245073	20245057	AGACGTTTTCTCCCCTGGGAACTTTGATGAG	36.79	11.14	-1.72356	0.00220665	0.0339749	intron
NC_027748.1-20299044	20299028	CATTTTGACTGAACCAGGATGTCCTAGCCTC	46.39	13.93	-1.73562	0.00107171	0.0204493	intergenic
NC_027748.1-20378294	20378278	TGTTGTCGATCGACCTGGAACTGTCATAATC	27.19	5.57	-2.28733	0.00166495	0.0279683	intron
NC_027748.1-20418224	20418208	TTCCTACCAAGTCCCAGGAATCCGAGGAACT	26.39	4.64	-2.50779	0.00100503	0.0193472	intergenic
NC_027748.1-20471379	20471363	TCGGGGCGCTCCGCCTGGCTGTTCCGCGTGT	31.19	3.71	-3.07159	4.95e-05	0.00206797	intergenic
NC_027748.1-20487987	20487971	TGCTGGCTCCTTCCCTGGATGACGATTGCTC	39.99	4.64	-3.10744	5.25e-06	0.000376293	intergenic
NC_027748.1-20493801	20493785	TCATCTTCGAGTTCCAGGACCACGAAGTCCG	4.8	27.85	2.53657	0.000468868	0.011126	intergenic
NC_027748.1-20507556	20507540	CGTTTAGGAGATGCCAGGGACGATCAAGAGA	19.2	1.86	-3.36773	0.000697104	0.0145377	intergenic
NC_027748.1-20540751	20540735	GGAGATGATGGAGCCTGGAACCTTGATGATT	35.99	4.64	-2.9554	2.3e-05	0.00115468	intergenic
NC_027748.1-20725758	20725742	AGCTTAATGTCTTCCTGGTAACTGTGAAACG	54.39	13.93	-1.96515	0.000135965	0.00444559	intergenic
NC_027748.1-20751467	20751451	TCTTGATGTCATCCCAGGACGTAAGAGATCC	23.99	1.86	-3.68906	6.78e-05	0.00264135	intergenic
NC_027748.1-20786612	20786596	ATCGTAATGTCTCCCAGGTGAAGATCAATCC	64.78	15.78	-2.03745	3.02e-05	0.0014412	intergenic
NC_027748.1-20931926	20931910	CCAACTAGTTGTGCCTGGCGCTCATAGATCC	28.79	8.36	-1.78399	0.00373973	0.0486269	intron
NC_027748.1-20970551	20970535	TACCTAGAGGCGACCAGGAGAGACGAAATCC	71.18	9.28	-2.93928	2.2e-08	4.49e-06	intergenic
NC_027748.1-20994614	20994598	AGTTCTGCCAATACCTGGTTGGTTCGCGAGT	107.17	35.28	-1.60298	6.6e-05	0.00260193	intergenic
NC_027748.1-21032564	21032548	GATTAAAATCATACCTGGAAACGGAAGTAGA	36.79	1.86	-4.30594	2.22e-07	3e-05	intergenic
NC_027748.1-21143467	21143451	CCATCGGGATACTCCTGGGTTAGTTGCGTCT	1.6	53.85	5.0728	2.68e-10	9.39e-08	intergenic
NC_027748.1-21147697	21147681	CAGCGGCGCGTGACCTGGGAATGCGACTCCT	6.4	25.07	1.96982	0.00341719	0.0458439	intergenic
NC_027748.1-21148659	21148643	CCTAATGAGTGTTCCAGGGTGTTGCTAAGAT	12.8	39.92	1.64097	0.00298187	0.0411928	intergenic
NC_027748.1-21148857	21148841	CGTCCCGTAGACCCCAGGCTCACAGCACTGC	27.19	116.05	2.0936	3.74e-07	4.66e-05	intergenic
NC_027748.1-21533749	21533733	TCCACTGTTAGTTCCAGGTAAAGATTATGTT	18.4	1.86	-3.30633	0.00111859	0.0208425	intergenic
NC_027748.1-21596850	21596834	CACAGGTTCTCTACCTGGAGCTGGTCCGCCA	32.79	77.98	1.24985	0.0032945	0.0447328	intergenic
NC_027748.1-21909411	21909395	AGGTTACATGGATCCAGGCCTTGGGCCGGAT	54.39	8.36	-2.70177	1.21e-06	0.000121567	intergenic
NC_027748.1-21936673	21936657	TTGCGAATGACTGCCAGGTAGGTCACCAGTC	39.99	1.86	-4.42626	6.39e-08	1.06e-05	intergenic
NC_027748.1-21996525	21996509	GATTGATCTTATTCCAGGAGCCCCATTGCCA	27.19	3.71	-2.87359	0.000245961	0.00692801	intergenic
NC_027748.1-22025349	22025333	TTCCAAGTTGGAACCTGGAACCTGCCGGGAC	18.4	1.86	-3.30633	0.00111859	0.0208425	intergenic
NC_027748.1-22346940	22346924	CGTAAGTTCCTTCCCTGGGCTGACTTTTGGT	16	57.56	1.84699	0.000163852	0.0051854	intergenic
NC_027748.1-22392043	22392027	CATCCAAGTGACACCAGGATGTTGTAACGCT	6.4	31.57	2.30241	0.000275043	0.00742357	intergenic
NC_027748.1-22647455	22647439	ATGCCCTATTACACCTGGAATAGATAACTCA	62.38	132.76	1.08967	0.00260109	0.038032	intergenic
NC_027748.1-22736054	22736038	CTACGTGGACAGTCCAGGAGGGAAGCAAACC	12	62.2	2.37388	4.05e-06	0.000309747	intergenic
NC_027748.1-22878944	22878928	ATCATAGATCAGCCCTGGTGAGTATAACAGC	26.39	6.5	-2.02148	0.00238604	0.0353967	intergenic
NC_027748.1-23245920	23245904	TTTTTGTTTCCACCCTGGTTTCCAGAAATCT	63.98	5.57	-3.52187	5.38e-09	1.33e-06	intergenic
NC_027748.1-23271889	23271873	CGGGTCATGGGACCCAGGGCGTAACTCTGCG	51.99	115.12	1.14683	0.00240221	0.0356204	intergenic
NC_027748.1-23539176	23539160	TGACCAGAATAAGCCTGGATTGTAGCCGAAG	8.8	37.14	2.0774	0.000593171	0.0132448	intergenic
NC_027748.1-23658529	23658513	CCACCACTACGCTCCAGGAAGCTATCGCGAG	4	21.35	2.41616	0.00280553	0.0402209	1stExon
NC_027748.1-24029907	24029891	GTTATCAAGAAATCCTGGTTCGAAGATCATA	38.39	7.43	-2.3693	8.45e-05	0.0031344	intergenic
NC_027748.1-24684105	24684089	ATCCACCTGATCTCCTGGGTGCTGGTGCAGC	35.99	10.21	-1.81761	0.00159142	0.0271066	intergenic
NC_027748.1-24696254	24696238	CATCGCGGTTCGTCCTGGTTTGATAAGAATG	159.16	72.41	-1.13622	0.0015863	0.0270903	intergenic
NC_027748.1-24830112	24830096	GATTTGAATAAGGCCAGGGACAAGTTGGAAA	38.39	11.14	-1.78498	0.00165833	0.0279683	intergenic
NC_027748.1-24871539	24871523	CCTGAATAGAAACCCTGGATCTAGCAATCAT	47.99	11.14	-2.10698	9.39e-05	0.00338033	intergenic
NC_027748.1-24940751	24940735	TGTTGTAGAATCACCAGGAAGTTGAATAAAT	27.99	5.57	-2.32916	0.00116134	0.0214791	intergenic
NC_027748.1-24943311	24943295	AAACATTAGAGCTCCAGGCTCCGCCGTCTCT	29.59	7.43	-1.99368	0.00129692	0.0231067	intergenic
NC_027748.1-24947602	24947586	CAGGGAGTGTCATCCTGGTGCAAAGAGCAGA	8.8	35.28	2.00328	0.00110634	0.0208425	intergenic
NC_027748.1-25002987	25002971	AAAGTTCTAGGATCCAGGTTATGATAAACTT	3.2	18.57	2.53683	0.00235517	0.035228	intergenic
NC_027748.1-25025115	25025099	GATTTTCGGAGTCCCTGGCTGGTCTTTGAGA	63.98	17.64	-1.85877	0.000120899	0.00409302	intergenic
NC_027748.1-25067386	25067370	TAGGTCGTCTAGTCCTGGTGGGCTTGATCTC	17.6	1.86	-3.2422	0.00111859	0.0208425	intergenic
NC_027748.1-25374669	25374653	AACAACATCCAAACCTGGCGCGTAGCACCAG	24.79	1.86	-3.73638	4.29e-05	0.00185447	intergenic
NC_027748.1-25441837	25441821	TCCGTTTAAAACTCCAGGGTTTTGAATGCTT	3.2	20.42	2.67384	0.00152113	0.0260564	intergenic
NC_027748.1-25476825	25476809	CGGATCCCAGCTTCCTGGTTCCAGATCCAAG	2.4	21.35	3.15313	0.000272429	0.00741669	intergenic
NC_027748.1-25479861	25479845	CAGTCTTCAGGTTCCTGGACGAAAGTCCATG	34.39	86.34	1.32804	0.0012671	0.0228154	intergenic
NC_027748.1-25577393	25577377	ATACCTGCATGACCCTGGAGGTCATCTGTGT	16	47.35	1.56529	0.00233547	0.035228	intergenic
NC_027748.1-25591371	25591355	TGCCTTGTGTCGGCCTGGAGCTTTTTCTCCC	61.58	24.14	-1.35104	0.00272148	0.0393502	intergenic
NC_027748.1-25644178	25644162	CTATAGAGATGATCCTGGACATGCCCGAGAT	2.4	21.35	3.15313	0.000272429	0.00741669	intergenic
NC_027748.1-25667399	25667383	TTCCTCTCAAGACCCAGGCTACCAAAGAATC	60.78	6.5	-3.22509	1.39e-08	3.05e-06	intergenic
NC_027748.1-25681914	25681898	GGATTCAGCTTACCCAGGGAGATCTCCAGTG	127.97	57.56	-1.15267	0.00247449	0.0364926	intergenic
NC_027748.1-25880276	25880260	CACCGACTGTAGGCCAGGTTAATATCGAATC	37.59	11.14	-1.7546	0.00165833	0.0279683	intron
NC_027748.1-25881833	25881817	CGTGCGAGGATGACCTGGACGTGTCGACGAT	18.4	64.06	1.79972	0.000120899	0.00409302	intron
NC_027748.1-25898212	25898196	CGCATCCAAGGTTCCAGGAGCCGTGCCGTGG	59.19	134.62	1.18547	0.00115438	0.0214357	intron
NC_027748.1-26064693	26064677	AACTTGTTGCATTCCAGGCGATACCGCAGTT	54.39	170.82	1.65106	5.76e-06	0.00040249	intergenic
NC_027748.1-26151153	26151137	CAGCAGTTTTATCCCAGGCAGCATCAATCCG	11.2	36.21	1.69289	0.00293402	0.0408265	intergenic
NC_027748.1-26221216	26221200	GGTGGTTACTACTCCAGGTGTCAAAAGACAT	31.19	9.28	-1.74889	0.00382591	0.0493726	intergenic
NC_027748.1-26715209	26715193	ATTTTGGTCTCGTCCTGGCCGACCTGAAATC	15.2	56.63	1.8975	0.000116818	0.00398368	intergenic
NC_027748.1-26834648	26834632	CCCTACGAACAGCCCTGGCATGACCACGAGC	52.79	153.18	1.53689	3.5e-05	0.0015754	intergenic
NC_027748.1-27172646	27172630	GCATCACAAGGCTCCTGGAGCCGCAAACGTG	22.39	74.27	1.72993	0.000106137	0.0037532	intergenic
NC_027748.1-27214194	27214178	GATTGACTCGGATCCAGGACCCATACTTACG	139.16	38.06	-1.8704	1.95e-06	0.000182166	intron
NC_027748.1-27225039	27225023	AAGTCCATCAGGCCCTGGAGCCTTATTTTGG	3.2	17.64	2.46271	0.00364749	0.0479395	intergenic
NC_027748.1-27395897	27395881	CCGCCAACGCCGACCTGGAGGTATGAAACGA	8	32.49	2.02192	0.00141266	0.0248826	intergenic
NC_027748.1-27810245	27810229	CTCATAATCTATTCCAGGTCTCCGTGAGAAT	56.79	16.71	-1.76493	0.000359455	0.00931062	intergenic
NC_027748.1-27982366	27982350	TGCATCATCGCTCCCTGGATCAATCATATCC	36.79	11.14	-1.72356	0.00220665	0.0339749	intergenic
NC_027748.1-28062739	28062723	CAAGCATTCTTCACCTGGCTTAAACCAGGCT	146.36	38.06	-1.94317	7.13e-07	7.78e-05	intergenic
NC_027748.1-28192002	28191986	GACCGTCACTCCACCAGGAACCAGAAACTCT	79.98	31.57	-1.34109	0.0017604	0.0291901	intergenic
NC_027748.1-28675811	28675795	GGTTCACCCTAACCCAGGAATAACTGCGAAG	44.79	9.28	-2.27098	4.93e-05	0.00206292	TSS1500
NC_027748.1-28704725	28704709	ACTCGATCAAAGCCCTGGCGTCAAAAAGAAT	56.79	12.07	-2.23421	1.57e-05	0.000870472	intergenic
NC_027748.1-28994702	28994686	ACGTCGCACTTCACCTGGTCCTGGTACTTAC	88.78	5.57	-3.99449	3.46e-12	2.12e-09	intron
NC_027748.1-29062688	29062672	CGAGCCCAGTGTCCCTGGCAACTAACCTGCG	1.6	18.57	3.53683	0.000697104	0.0145377	Exon
NC_027748.1-29065008	29064992	TAATTTTAGTAGGCCTGGGCATTCGGGGTCC	6.4	25.07	1.96982	0.00341719	0.0458439	TSS1500
NC_027748.1-29841312	29841296	TGGATGCTTCTGCCCAGGGATTAATATGGTC	58.39	13.93	-2.06753	4.85e-05	0.00204403	intergenic
NC_027748.1-29997968	29997952	GGCAACGCCTTTCCCTGGATCTGTTGGACTC	44.79	15.78	-1.50508	0.00376375	0.0488611	intergenic
NC_027748.1-30240708	30240692	TGACTCAGGTGGTCCTGGTGAGATGTCGTTG	14.4	66.84	2.21464	4.88e-06	0.000353693	intergenic
NC_027748.1-30278096	30278080	CATTTACATTGAACCAGGCTTGACACTCACT	135.97	48.28	-1.49379	8.62e-05	0.00319223	intergenic
NC_027748.1-30394445	30394429	ATTTATACAACTTCCTGGTGATTGTCCACCA	159.96	17.64	-3.18079	4.5e-13	3.66e-10	TSS200
NC_027748.1-30427668	30427652	ACATCTATCCTATCCAGGACGAAAGTCCCTT	83.98	27.85	-1.59237	0.000214137	0.00625923	intergenic
NC_027748.1-30478154	30478138	ACAGCTCTTGAGCCCAGGCTTATACCATGTT	37.59	9.28	-2.01815	0.00043425	0.0104824	intergenic
NC_027748.1-30935178	30935162	AACTGAGAAAGAACCTGGTGCTGCATCATGG	14.4	48.28	1.74536	0.000640188	0.0139313	intergenic
NC_027748.1-31038471	31038455	GAGCATTTGAAGGCCAGGGGCTCGATGAATC	63.18	23.21	-1.44472	0.00152496	0.0260564	intergenic
NC_027748.1-31183919	31183903	TGCTCAACAGGATCCAGGGGTCATGCCAGTT	163.96	514.32	1.64932	2.52e-07	3.34e-05	intergenic
NC_027748.1-31227201	31227185	TACCACTCCAGCTCCAGGCCTGTTCAGCTCG	16.8	48.28	1.52296	0.00294608	0.0409419	TSS1500
NC_027748.1-31289681	31289665	CCTTTGTGGCTATCCAGGCTATCGTTAAATC	67.98	23.21	-1.55036	0.000563514	0.0127446	TSS1500
NC_027748.1-32033953	32033937	TGCCGATACAGCTCCAGGGCCAGGCGGGTTC	8.8	32.49	1.88442	0.0028089	0.0402209	intergenic
NC_027748.1-32035171	32035155	CCTCCGAAGGGGGCCTGGGGTTCCGTGACGT	8.8	41.78	2.24724	0.000124914	0.00417658	intergenic
NC_027748.1-32446552	32446536	GCGTTGTACCAAGCCTGGCACTCACTCCCTG	39.19	119.76	1.61159	3.34e-05	0.00151728	TSS1500
NC_027748.1-32467935	32467919	TAAGCAACTACCACCAGGATCCCTAACATCC	27.19	3.71	-2.87359	0.000245961	0.00692801	intergenic
NC_027748.1-32560271	32560255	GGATCTCTAACATCCTGGGCCGACAACAAGA	19.2	2.79	-2.78277	0.00235517	0.035228	intron
NC_027748.1-32573221	32573205	AACATTATCGAAACCTGGAGTAGCAAACATA	73.58	10.21	-2.84933	2.66e-08	5.31e-06	intergenic
NC_027748.1-32688532	32688516	GCTTCAGAATGCTCCTGGTCATCTCAAGCAT	72.78	26.92	-1.43486	0.00105977	0.0202689	intergenic
NC_027748.1-32705927	32705911	CCCCCACATGCTCCCAGGTATGTTCCACCTC	27.99	78.91	1.4953	0.00052307	0.0121296	intergenic
NC_027748.1-33049509	33049493	GACAACACTGTCACCTGGTATTGGAGTTGCA	86.38	12.07	-2.83927	7.97e-09	1.85e-06	Exon
NC_027748.1-33232238	33232222	GTCATCAAGATATCCTGGTTTGTTTCTCTGA	27.99	6.5	-2.1064	0.00116134	0.0214791	intergenic
NC_027748.1-33293086	33293070	CATTGTGAGGATACCTGGACCGCTGTGCGTC	38.39	8.36	-2.19916	0.000199909	0.00590702	1stExon
NC_027748.1-33306727	33306711	ATGTCCAAACCGACCAGGACAAGTTGCTGAT	40.79	13	-1.6497	0.00228948	0.0349197	intergenic
NC_027748.1-33366604	33366588	CACGTGTGTAGAACCAGGTGACCACCAACTT	23.99	103.05	2.10284	9.62e-07	0.000100347	intergenic
NC_027748.1-33444536	33444520	TGAGGGACCGACCCCTGGTAGTCGGAACCAT	16	1.86	-3.1047	0.00289404	0.0404606	intergenic
NC_027748.1-33628484	33628468	GTTGATTTCCACGCCAGGAGGGTTAAAAGAG	21.59	3.71	-2.54087	0.00186827	0.029548	intergenic
NC_027748.1-33630399	33630383	GATTTTAGAGGCGCCTGGAAACTTTGGGACA	56.79	20.42	-1.47565	0.0015088	0.0260564	intergenic
NC_027748.1-34002181	34002165	TTGCTCATGGTGTCCAGGATCTACCGCCACC	151.96	60.34	-1.33251	0.000286536	0.00767864	Exon
NC_027748.1-34323371	34323355	GAGACAAAACTGTCCTGGAATGGTGTAGTGG	35.99	11.14	-1.69185	0.00293402	0.0408265	intergenic
NC_027748.1-34470614	34470598	GATAGAAATAGAACCAGGGCTCATATCAACC	55.19	21.35	-1.37017	0.00347745	0.0465947	intergenic
NC_027748.1-34732087	34732071	GGATGTTCCACAACCTGGACATTGTATAACA	47.99	6.5	-2.88422	1e-06	0.00010393	Exon
NC_027748.1-34837395	34837379	CCTTGTCCCCAGCCCAGGTATAGCCCTGCCG	52.79	11.14	-2.24452	2.25e-05	0.00114683	TSS1500
NC_027748.1-34854251	34854235	ATAGTTTGAGCTTCCTGGACCGAGATCACGT	4.8	28.78	2.58396	0.000320481	0.00842864	intergenic
NC_027748.1-34855394	34855378	GATTGATGTAGAACCTGGACTGAGACAGAGG	104.77	42.71	-1.29458	0.00107752	0.0205239	intergenic
NC_027748.1-34958231	34958215	GGATTTTGCAATACCAGGACAGACAAGCACA	159.96	60.34	-1.40652	0.000121262	0.00409634	intergenic
NC_027748.1-35179690	35179674	ACAGTAGTGGGATCCTGGGTTTGCAGAAAAG	9.6	38.06	1.98717	0.00087631	0.0174154	intergenic
NC_027748.1-35354675	35354659	AGCAATTGCCTGCCCTGGTCTTGTCTAAATT	36.79	10.21	-1.84933	0.00118118	0.0217007	intergenic
NC_027748.1-35857213	35857197	GGTACTTTGGGTACCTGGACTCAAATAGAGA	29.59	8.36	-1.82353	0.00270555	0.0391895	intergenic
NC_027748.1-36041770	36041754	CTTTGCCGATACGCCTGGCCGCTAGGATCCT	3.2	17.64	2.46271	0.00364749	0.0479395	intron
NC_027748.1-36101377	36101361	GATCATCAGCCCTCCTGGATGCCTCGGCGGG	39.99	13	-1.62113	0.00298187	0.0411928	intergenic
NC_027748.1-36326351	36326335	ATCTGGTGGATCTCCTGGTGGTCTCGCTCTC	42.39	6.5	-2.70521	7.92e-06	0.000520469	1stExon
NC_027748.1-36488374	36488358	ACAGACTCAAAGTCCTGGAGTCTGAGACTCA	16	49.2	1.62059	0.00144514	0.0253859	intergenic
NC_027748.1-36625533	36625517	TGTCGAAAATCAACCTGGATTTTGCTGCTAA	11.2	213.53	4.25287	2.02e-20	5.06e-17	intergenic
NC_027748.1-36693065	36693049	CTCTGGCGTGATACCTGGAGCCCATTTCGCA	23.99	94.7	1.98093	4.44e-06	0.000331082	1stExon
NC_027748.1-36817513	36817497	GACCCATGACTTCCCAGGTTGAGTTTAACCA	136.77	42.71	-1.67911	1.6e-05	0.000877055	intergenic
NC_027748.1-37017252	37017236	AACATGTAATATGCCAGGGTGATAAGAGGAT	22.39	1.86	-3.58948	0.000170909	0.0052504	intergenic
NC_027748.1-37166236	37166220	ACCGACAGACGGTCCTGGAGGGTCCACATTC	43.99	12.07	-1.86575	0.000567568	0.0127783	intergenic
NC_027748.1-37523289	37523273	CCTGAGTTCGGTCCCTGGAACCAAGCTCCCT	14.4	45.49	1.65948	0.00138583	0.0245294	intergenic
NC_027748.1-37960812	37960796	GAGACAGCTATATCCTGGCGGTCCATGAAGC	27.99	220.03	2.97472	7.18e-14	6.87e-11	intergenic
NC_027748.1-38113128	38113112	GATATCTTATTATCCAGGACCTTTATTACCT	21.59	2.79	-2.95203	0.000635938	0.0139075	intergenic
NC_027748.1-38423327	38423311	TGCTTCGGCTTTACCTGGTGGATCGTCCACG	4	51.06	3.67412	2.59e-08	5.23e-06	intron
NC_027748.1-38437785	38437769	TGCTATAGCTCTCCCAGGAATAAATGTTGAT	31.19	5.57	-2.48533	0.000394089	0.00988504	TSS1500
NC_027748.1-38769068	38769052	GACAGCACAAGGTCCAGGGAACCTCGAGATA	99.17	29.71	-1.73896	3.5e-05	0.00157533	1stExon
NC_027748.1-39140475	39140459	GAGCTCTCAACTCCCAGGACTTTTCGGTAAC	79.18	11.14	-2.82939	1.85e-08	3.9e-06	intergenic
NC_027748.1-39142101	39142085	GAGTTCTTTCACTCCTGGGGTATGCCACATA	39.19	6.5	-2.59197	2.27e-05	0.00114683	intergenic
NC_027748.1-39237376	39237360	TCTTCACATCTGTCCAGGCAATTCACACTCT	8.8	33.42	1.92514	0.00206034	0.032241	intergenic
NC_027748.1-39401671	39401655	TCAGCCATCCGCCCCTGGTTCATTGCGTCTG	9.6	37.14	1.95187	0.00118118	0.0217007	TSS1500
NC_027748.1-40003446	40003430	AAAGCTGTCATTCCCTGGAAGATTCAAAAGA	2.4	38.99	4.022	9.65e-08	1.55e-05	TSS1500
NC_027748.1-40486343	40486327	TTGGTCAGATTTTCCAGGTAGAGATCCTTGT	4.8	24.14	2.33032	0.00215538	0.0333275	intergenic
NC_027748.1-40749607	40749591	GACACGCATCACACCTGGAAGTCTCCTACTC	30.39	7.43	-2.03216	0.00129692	0.0231067	TSS200
NC_027748.1-40919020	40919004	CAGATCAAACTTACCTGGCTATTAGTGGTGT	8.8	36.21	2.04081	0.000810181	0.0163408	intergenic
NC_027748.1-41077399	41077383	ATTTTGTTTGATACCTGGATCTCAACAAGCC	59.98	17.64	-1.76563	0.000301516	0.00802063	intergenic
NC_027748.1-41136117	41136101	TATGCTACAACCTCCTGGCTTCATTGATAAG	138.37	60.34	-1.19734	0.00127834	0.0229137	intergenic
NC_027748.1-41890639	41890623	CATTCGACCAATACCAGGATCCCATCTTCGC	170.36	80.77	-1.0767	0.00267347	0.0390377	TSS200
NC_027748.1-41942583	41942567	AGGCACTTCTGCGCCTGGAACTCAGTCCAGT	73.58	238.59	1.69715	1.27e-06	0.000125332	intergenic
NC_027748.1-42709270	42709254	ATTTCTGGGATTGCCAGGATCAAATAACATA	64.78	18.57	-1.80257	0.000163383	0.0051854	intergenic
NC_027748.1-42746883	42746867	CGAAAAACACGGGCCTGGTAACTTCGTCGTA	67.18	16.71	-2.00732	3.43e-05	0.00155017	intergenic
NC_027748.1-42926960	42926944	ATGATTTAGGCCCCCTGGTGGATACAGACGC	16	1.86	-3.1047	0.00289404	0.0404606	intergenic
NC_027748.1-43127059	43127043	GATGGTGAGAGCTCCAGGAGGTCGTCCGTTC	17.6	2.79	-2.65724	0.00364749	0.0479395	Exon
NC_027748.1-43171005	43170989	TGGCAAGGTCGCTCCAGGATGTGTGCCACAG	16	48.28	1.59335	0.00183769	0.029548	intergenic
NC_027749.1-109219	109203	AAGGTGGGACAGTCCAGGTAGCGTGTTGAGG	31.99	149.47	2.22416	2.21e-08	4.49e-06	intergenic
NC_027749.1-880998	880982	GTGTGTATATTATCCAGGTGTAACTGGTAAC	31.99	2.79	-3.51928	8.97e-06	0.000568745	TSS1500
NC_027749.1-1146110	1146094	CACGCGCATAGCTCCTGGCTCCGAGCCACCG	73.58	259.95	1.82085	1.95e-07	2.72e-05	Exon
NC_027749.1-1400715	1400699	GCTACCCTGATTTCCTGGTCGGTTCGGGGTC	5.6	25.07	2.16246	0.00341719	0.0458439	TSS1500
NC_027749.1-2612077	2612061	CCATCAAACTTATCCTGGTATCAGAACCATG	1.6	30.64	4.25927	2.92e-06	0.000243556	TSS1500
NC_027749.1-2985197	2985181	AAGCTGTTGATCACCTGGTTGCACTAGCTCG	31.19	106.76	1.77522	1.37e-05	0.000788708	Exon
NC_027749.1-3725038	3725022	TGTCCATTCACTCCCAGGATCAGATTATAAC	71.18	12.07	-2.56005	3.68e-07	4.61e-05	intergenic
NC_027749.1-3862511	3862495	CTCTGAACTGGTTCCTGGACTAGGGGGCACG	41.59	146.68	1.81836	2.21e-06	0.000199409	intergenic
NC_027749.1-5164277	5164261	CTTGCATACTTTTCCTGGCATTTAAGAGGAG	16	1.86	-3.1047	0.00289404	0.0404606	intergenic
NC_027749.1-5518385	5518369	TGCTGCTTGATTCCCAGGTTTGCTCTGTTCC	66.38	1.86	-5.15737	3.71e-12	2.12e-09	intron
NC_027749.1-5715720	5715704	GAACATCTGTTATCCAGGACAGCTCAGCGGC	33.59	9.28	-1.85584	0.00151018	0.0260564	1stExon
NC_027749.1-6099751	6099735	GATTCATTTAAGGCCAGGTATGCGGATTGTC	58.39	17.64	-1.72687	0.000476019	0.0112383	intergenic
NC_027749.1-6589343	6589327	GTTGGCAGCATTCCCAGGATATCCAAGTGTC	131.97	51.06	-1.36994	0.000318337	0.00840621	intergenic
NC_027749.1-6872209	6872193	TGATGGATCCTCTCCTGGGTATTCAAATGGG	52.79	12.07	-2.12884	4.71e-05	0.0020123	intergenic
NC_027749.1-7034344	7034328	GATTCTAAGTGAACCTGGTGACTGGATACCC	34.39	9.28	-1.88979	0.00151018	0.0260564	intergenic
NC_027749.1-7268189	7268173	GATCAAATAGTGGCCAGGTACAGATTGCATG	25.59	82.63	1.69109	0.000112379	0.00386394	intron
NC_027749.1-7802131	7802115	TGCGTCCTATCATCCTGGATAGCTCCAACCA	39.99	90.05	1.17109	0.00382073	0.0493726	intergenic
NC_027749.1-7899713	7899697	AAAGAAGACGTAGCCAGGTTTTTTTTTTGTG	6.4	30.64	2.25927	0.000394089	0.00988504	intron
NC_027749.1-7917943	7917927	GTTAGAATGCAAGCCTGGGGGAGAGTGCAAG	18.4	2.79	-2.72137	0.00364749	0.0479395	intron
NC_027749.1-8146479	8146463	CCCATTTGACATCCCAGGCATCATTACACCA	24.79	2.79	-3.15142	0.000173551	0.00531152	intergenic
NC_027749.1-8153013	8152997	ACCACATGGAGTTCCTGGAGACACTTTGGTG	51.19	16.71	-1.61515	0.00146698	0.025662	intron
NC_027749.1-8178421	8178405	TGGTGTCATGGGCCCTGGGGCAAAAACAAAT	20.79	1.86	-3.48252	0.000272429	0.00741669	intergenic
NC_027749.1-8214895	8214879	CATTTACGAAGCGCCAGGTGTAAACGAGAGT	39.19	13	-1.59197	0.00388019	0.0498162	intergenic
NC_027749.1-8327649	8327633	TGCCTCACTAGGTCCAGGTAGAGTTCGTGCG	49.59	139.26	1.48966	8.14e-05	0.00304574	intergenic
NC_027749.1-8989749	8989733	ACCTCGGACTCTTCCTGGGGCATCCTCGCGT	48.79	114.19	1.22678	0.00136086	0.0241531	intergenic
NC_027749.1-9244351	9244335	ATTTATTCAACTTCCTGGTGATTCTCCCCCA	25.59	1.86	-3.78221	2.72e-05	0.0013224	intergenic
NC_027749.1-9409210	9409194	ACGGCTGCTTCTTCCTGGGGTTGTTTGATGA	4	28.78	2.84699	0.000110042	0.00381258	intergenic
NC_027749.1-10480179	10480163	ATACCTCACAGCACCAGGCTGCTATTGCTCA	7.2	27.85	1.95161	0.00256695	0.0376004	1stExon
NC_027749.1-11044451	11044435	ACATCTATCATATCCAGGACGAAATTGCCTT	50.39	14.85	-1.76267	0.000671923	0.014403	intergenic
NC_027749.1-11136906	11136890	TGTGATAATGGTACCAGGAACCATTGGATTC	16	1.86	-3.1047	0.00289404	0.0404606	intergenic
NC_027749.1-11137250	11137234	CGATGCGACTAAACCAGGCTCGTGGTGCCTG	16	59.42	1.89288	0.000128596	0.00427336	intergenic
NC_027749.1-11306492	11306476	CGCGTCTCCATAACCTGGAGCGACGTGATCG	42.39	129.05	1.60613	2.6e-05	0.00128823	intergenic
NC_027749.1-11344971	11344955	AATCAGGATTAGGCCTGGGCGTTTTTAACTC	33.59	5.57	-2.59228	0.000134216	0.00440167	intron
NC_027749.1-11367699	11367683	GCTTTAAGACGCTCCAGGATATGAGTCAAGT	24.79	1.86	-3.73638	4.29e-05	0.00185447	intergenic
NC_027749.1-11398888	11398872	TGCAAGAAGTCTCCCTGGCATGAAGGCTGAT	18.4	1.86	-3.30633	0.00111859	0.0208425	intergenic
NC_027749.1-11510011	11509995	GTCTAAACGACTGCCAGGCTCACCGAACATC	87.98	34.35	-1.35687	0.000925244	0.0182873	intergenic
NC_027749.1-11629097	11629081	ACACGGAGCAGATCCAGGCAATGCTTGAACT	43.19	112.33	1.37897	0.000418163	0.0104007	intergenic
NC_027749.1-11879123	11879107	TCGGATAATATGCCCAGGACTAGTATTAACA	39.99	2.79	-3.8413	3.5e-07	4.48e-05	TSS1500
NC_027749.1-11884992	11884976	GAGGGTCCTTTATCCAGGCCTCTGTTGTAAC	71.18	23.21	-1.61673	0.000309211	0.00820519	intergenic
NC_027749.1-12034960	12034944	AGTTCTTATCGGGCCAGGTCTATCCGGGTCG	2.4	19.5	3.02237	0.000435303	0.0104824	intergenic
NC_027749.1-12410512	12410496	CCAGCCCCGCGGTCCAGGTCCTTGATTGCCA	12	53.85	2.16591	3.58e-05	0.00160197	intergenic
NC_027749.1-12488284	12488268	GGCTAATGTAGCTCCTGGTTCATACTACGAG	9.6	42.71	2.15347	0.000196539	0.0058489	intergenic
NC_027749.1-12496155	12496139	CCGGCGTATGAGTCCTGGTTCTGTTATGATC	50.39	15.78	-1.67504	0.00113585	0.0211158	intergenic
NC_027749.1-12622865	12622849	AAGCGGAAGATGACCTGGAACGTGTTCGCCT	15.2	53.85	1.82488	0.00024729	0.00694206	intergenic
NC_027749.1-13691369	13691353	TCGACCACGTCGACCTGGATCCTAGCGATGT	24.79	1.86	-3.73638	4.29e-05	0.00185447	intergenic
NC_027749.1-14193851	14193835	GAAGCTTCACGAGCCAGGATCATCTCGGAGG	64.78	25.99	-1.31759	0.0031798	0.0433019	Exon
NC_027749.1-14511719	14511703	GAGCAAGGTTGGTCCTGGTTATGAGTTGTTT	59.98	19.5	-1.62101	0.000792092	0.0161562	intergenic
NC_027749.1-14565592	14565576	GATTCTCTGCCTCCCTGGATATGACGCACCA	28.79	1.86	-3.95219	7.06e-06	0.00047675	TSS1500
NC_027749.1-15883615	15883599	GAGTTGGATCTTTCCAGGTTCGAATATGCCC	28.79	8.36	-1.78399	0.00373973	0.0486269	intergenic
NC_027749.1-16695331	16695315	GTTATTGTGGTGTCCAGGAAGTTCTTTGAGG	102.37	36.21	-1.49933	0.000202658	0.00597741	intergenic
NC_027749.1-16717376	16717360	CTGTGACACACATCCTGGAGCGACCTGGCTA	18.4	50.13	1.44597	0.00292137	0.0407377	intergenic
NC_027749.1-16814087	16814071	TTCGAGACGACTTCCAGGAAGTCTTCCAGAC	94.38	13.93	-2.76029	6.91e-09	1.68e-06	intergenic
NC_027749.1-17022615	17022599	AGAGTCAGTGAATCCTGGTGGTTGAGACATG	57.59	122.55	1.08948	0.00341508	0.0458439	Exon
NC_027749.1-17178095	17178079	GCGTGGCAAGACTCCTGGTTACCTGAACTTT	17.6	57.56	1.70949	0.000476019	0.0112383	intron
NC_027749.1-17206687	17206671	TGTTGATCTTCCTCCAGGAGCCAAACAAATG	74.38	23.21	-1.68017	0.000169516	0.0052504	intergenic
NC_027749.1-17447157	17447141	GATATAAAGTGATCCTGGTGTTACACGTCCC	21.59	2.79	-2.95203	0.000635938	0.0139075	TSS1500
NC_027749.1-17527136	17527120	GTGAGCACTTTTTCCAGGGGATCATCTGAGC	87.98	35.28	-1.31833	0.00126438	0.0228154	Exon
NC_027749.1-17750179	17750163	GCTGAGAGCCTCGCCTGGGCAATGAAAGAGA	52.79	20.42	-1.37028	0.00353795	0.0472496	intergenic
NC_027749.1-17909046	17909030	GTGCGGAGGCGGGCCTGGTCGAAGTTGTCGC	4	34.35	3.10224	1.51e-05	0.000849042	Exon
NC_027749.1-18110626	18110610	AGTGAGTGTCAAGCCTGGTTCAACGCAAACA	87.98	38.99	-1.17407	0.00390638	0.049916	TSS1500
NC_027749.1-18185068	18185052	GATTATAGTATGTCCAGGAGGGGGCAGTGAG	110.37	31.57	-1.80572	1.27e-05	0.000744697	intergenic
NC_027749.1-19205388	19205372	TCCATGGTTATCCCCAGGGTTACAAGCCTCG	36.79	90.98	1.30624	0.00145922	0.0256195	intergenic
NC_027749.1-19235334	19235318	CGACAACTATTGTCCAGGATGTGGGCAGCCA	28.79	70.56	1.29328	0.00301401	0.0414958	intergenic
NC_027749.1-19271799	19271783	TTGGCGGCTGGCTCCTGGTGTCGATCGATGT	64.78	8.36	-2.95397	4.29e-08	7.58e-06	intergenic
NC_027749.1-19329834	19329818	CGGTGGTGTAGGGCCTGGAGGCTTCAGCTTG	3.2	61.27	4.25904	1.49e-10	5.92e-08	intergenic
NC_027749.1-19745687	19745671	GTGGGTATACCACCCAGGGTGGTGCATAAAC	25.59	4.64	-2.46338	0.00100503	0.0193472	intergenic
NC_027749.1-19909671	19909655	CGCCCAACATACACCAGGGCTCCTTTCTGTG	28.79	87.27	1.59992	0.000186732	0.00566166	intergenic
NC_027749.1-20047827	20047811	AATCTTATCGGTGCCTGGACAAGAACATGTT	39.99	5.57	-2.84389	1.6e-05	0.000875986	intergenic
NC_027749.1-20904161	20904145	CGCGTTAAGACCCCCAGGGGTTTGGGCCTCG	1.6	18.57	3.53683	0.000697104	0.0145377	intergenic
NC_027749.1-21266771	21266755	TGGTCGATACTCCCCAGGTTAAGCCTACACT	107.17	35.28	-1.60298	6.6e-05	0.00260193	intergenic
NC_027749.1-21284571	21284555	GACGAGAAATGGACCAGGTAGAGGAAAAGAA	30.39	8.36	-1.86202	0.00270555	0.0391895	intergenic
NC_027749.1-21692311	21692295	AGTTGAAAGACCTCCTGGAACTCTTCTAGTT	8	35.28	2.14078	0.000531367	0.0122777	intron
NC_027749.1-21717071	21717055	GATCGAAACAGAACCAGGACTCATATTGAGG	71.98	26.92	-1.41892	0.00127019	0.0228336	intergenic
NC_027749.1-21827028	21827012	CAGCTCGAGCTTACCTGGAGCGAGCTAGTGT	1.6	97.48	5.92896	2.39e-16	3.47e-13	intergenic
NC_027749.1-22014926	22014910	AGACATTCATGCACCAGGCGGGCTATACACC	70.38	13.93	-2.33697	2.29e-06	0.000203356	intergenic
NC_027749.1-22017660	22017644	GGAAAAACACGGGCCTGGTAACTTTGTCGTA	30.39	8.36	-1.86202	0.00270555	0.0391895	intergenic
NC_027749.1-22020875	22020859	AAGTATCCCTGACCCTGGGAAGATGAGACAC	27.99	7.43	-1.91348	0.00256695	0.0376004	intergenic
NC_027749.1-22026018	22026002	CTCATACACAAAACCTGGGCCTAGGAAAACA	19.99	56.63	1.50229	0.0015088	0.0260564	intergenic
NC_027749.1-22075248	22075232	TGCTTTGCAACTGCCTGGTGCTTCGAGGCTG	21.59	78.91	1.86984	3.81e-05	0.00168955	intergenic
NC_027749.1-22266166	22266150	CGCAGTGACCCCTCCAGGTCACTCCCGAAGC	2.4	44.56	4.21464	8.49e-09	1.96e-06	intergenic
NC_027749.1-22353320	22353304	GCTCTCTCTTACGCCTGGGCAAAAAAACCGA	3.2	18.57	2.53683	0.00235517	0.035228	TSS1500
NC_027749.1-22426687	22426671	GCTCGTGATCATGCCAGGGCTGTGCGTAGGG	4	52.92	3.72574	1.27e-08	2.84e-06	intergenic
NC_027749.1-22454912	22454896	CTGTTTTGTAAGCCCAGGGAGCGTTGTCTAG	8.8	44.56	2.34017	4.93e-05	0.00206292	intergenic
NC_027749.1-22478635	22478619	ATAGTGGAAGTATCCAGGAAGCTGCAAGAAG	43.19	125.33	1.53696	6.23e-05	0.0024949	intergenic
NC_027749.1-22577958	22577942	GGCATGAAGAGCACCTGGAATCGGGAAGCTT	18.4	1.86	-3.30633	0.00111859	0.0208425	TSS1500
NC_027749.1-22692160	22692144	CGCTAGATGACTTCCAGGAAGTCTTCCAGAG	3.2	18.57	2.53683	0.00235517	0.035228	intergenic
NC_027749.1-22904677	22904661	TACCCGAACTCATCCTGGCCATAACCGATGA	19.99	54.77	1.45411	0.00231323	0.0351192	intergenic
NC_027749.1-22983777	22983761	GTATGGAATGATCCCTGGATCCCAACCACTC	17.6	2.79	-2.65724	0.00364749	0.0479395	intergenic
NC_027749.1-23093060	23093044	TGTCTCTAATAGGCCTGGGCGTTCGGGAACC	179.15	56.63	-1.66153	6.96e-06	0.00047675	TSS1500
NC_027749.1-23298963	23298947	ACATTTTTCAGTACCAGGTTCTTCCGGAACC	6.4	26.92	2.07253	0.00166495	0.0279683	intergenic
NC_027749.1-23370537	23370521	ACAGCACTTGTTACCAGGTTAAAGCGAGGTA	23.99	70.56	1.55642	0.000475253	0.0112383	Exon
NC_027749.1-23444553	23444537	GGTAGATCAAAGTCCAGGCCAAAGTATGATA	31.19	9.28	-1.74889	0.00382591	0.0493726	intron
NC_027749.1-23600118	23600102	ATGGTCTGAGATTCCAGGGTCTCCAAAAACA	21.59	56.63	1.3912	0.00341676	0.0458439	intergenic
NC_027749.1-23620070	23620054	CCTCGCCGTGACTCCAGGGAGGAGACGTCGC	7.2	41.78	2.53674	2.19e-05	0.00113379	intergenic
NC_027749.1-23998665	23998649	TGCTCCTCGACGCCCTGGATGACATCGAGGA	38.39	89.12	1.21502	0.00259412	0.0379472	intergenic
NC_027749.1-24004594	24004578	ACAGTTACCAAATCCAGGCGACTATTAGTGT	8	40.85	2.35226	7.55e-05	0.00286165	intergenic
NC_027749.1-24071057	24071041	AACAGAAATCAAACCTGGATAATCACGAAGG	23.19	1.86	-3.64013	0.000107496	0.00376038	intergenic
NC_027749.1-24423911	24423895	CATCATTACTCCCCCTGGAGTCCAGCACTTG	8.8	79.84	3.18154	1.83e-09	5.33e-07	intergenic
NC_027749.1-24481366	24481350	CTGTTAAGAGCCACCTGGGAACACGTACGGA	1.6	23.21	3.8586	0.000107496	0.00376038	TSS1500
NC_027749.1-24509881	24509865	GGATCGTCCTCGCCCAGGGGCGAGGTGACCT	278.33	124.4	-1.16181	0.000548674	0.0126506	intergenic
NC_027749.1-24513855	24513839	AAGGTTCTAAGACCCAGGCCTTTGCCTATGT	4	25.07	2.64789	0.00055231	0.0126537	intergenic
NC_027749.1-24515545	24515529	CCCAAGCAGACTTCCTGGCAAGACAAGCTCG	14.4	48.28	1.74536	0.000640188	0.0139313	intergenic
NC_027749.1-24615832	24615816	GCTTCTCTTTAACCCTGGACAATGGAGAATG	43.19	8.36	-2.36912	3.95e-05	0.00174338	intergenic
NC_027749.1-24874355	24874339	CGGTGCGACTGCCCCTGGTCCAAGCCCGTGT	15.2	66.84	2.13664	9.75e-06	0.000610908	intergenic
NC_027749.1-25572858	25572842	ATAGCGTTTACCTCCTGGGTAGAGAGACCAC	83.18	33.42	-1.31552	0.00148938	0.0259252	intergenic
NC_027749.1-25664923	25664907	GATTTATAGATGCCCAGGAGAAGCTTGTGAG	91.98	38.06	-1.27304	0.00167875	0.028152	Exon
NC_027749.1-25897547	25897531	CAGATGAAGAAGGCCAGGACGCCCTCGCTAG	26.39	82.63	1.64667	0.000112379	0.00386394	intergenic
NC_027749.1-25963430	25963414	TCTCGATTATTTCCCTGGCTTCCTCATTGTC	83.98	33.42	-1.32933	0.0012694	0.0228336	intergenic
NC_027749.1-26059165	26059149	AACAGACCCAGTCCCTGGGGAAATAATCGAA	27.19	7.43	-1.87164	0.00360747	0.0479395	intergenic
NC_027749.1-26257968	26257952	GCGACGTGGACACCCTGGGAGAGAAAAAATC	92.78	22.28	-2.05806	2.22e-06	0.000199859	intergenic
NC_027749.1-26291980	26291964	TGCTAGAAGACTTCCTGGAAGTCTTCTGACA	4	21.35	2.41616	0.00280553	0.0402209	intergenic
NC_027749.1-26661212	26661196	GAGATGCTCTCGACCTGGTTGTTGAACCAAA	231.94	1.86	-6.96231	1.2e-28	7.8e-25	intergenic
NC_027749.1-27690568	27690552	TCCTTGTTCGAATCCTGGGACACTCCTATCC	65.58	17.64	-1.89441	7.66e-05	0.00289042	intergenic
NC_027749.1-28473149	28473133	AAGGTGGTCGGAACCTGGGATCCGGAACCTG	70.38	155.97	1.14803	0.00121405	0.0221891	intergenic
NC_027749.1-28545409	28545393	CGTGACCTTCTCTCCTGGAACAAGGCAGCTT	42.39	98.41	1.21508	0.002133	0.033266	intergenic
NC_027749.1-28559047	28559031	TAGGTTAAAATGCCCAGGCCTAGATATAACA	3.2	19.5	2.60733	0.00152113	0.0260564	intergenic
NC_027749.1-28576526	28576510	TATGAAAATGCCTCCAGGGTTTCACACTGAT	41.59	13	-1.67773	0.00175654	0.0291707	intergenic
NC_027749.1-28804935	28804919	GCAAAATCTCAAACCAGGGAAGGGGTAACTG	8.8	30.64	1.79984	0.00382591	0.0493726	TSS1500
NC_027749.1-29121663	29121647	CTCGTGATCTGCTCCTGGGATTGAGCTTCCT	11.2	38.06	1.76478	0.00165833	0.0279683	intergenic
NC_027749.1-29608696	29608680	CTCGTACGGTCCTCCAGGTTCATCTTTGCGT	2.4	25.07	3.38486	4.29e-05	0.00185447	TSS1500
NC_027749.1-29637468	29637452	CAGAGAAAGCAGTCCAGGTGTGGAATCCTCT	6.4	26.92	2.07253	0.00166495	0.0279683	TSS1500
NC_027749.1-29775503	29775487	CGTTCAAAGAAGGCCAGGGGTGGAGGTGTGG	13.6	43.63	1.68171	0.00179107	0.0293544	intergenic
NC_027749.1-29840290	29840274	CAGAAATCATCATCCAGGATGGCATTCACGT	1.6	20.42	3.67384	0.000435303	0.0104824	intergenic
NC_027749.1-29872605	29872589	GGTACTGTTGTATCCAGGAGACCCACAAGGA	37.59	5.57	-2.7546	3.23e-05	0.0014905	TSS200
NC_027749.1-29913708	29913692	AAAGCGCTTCTTCCCAGGGACAAATTTACGC	5.6	38.06	2.76478	3.23e-05	0.0014905	intergenic
NC_027749.1-30094073	30094057	GGATCTGGGCTCTCCTGGCCGTTCTTTGGGA	45.59	14.85	-1.61825	0.00181773	0.0294816	intergenic
NC_027749.1-30233574	30233558	CGTGTTTCCGCATCCAGGAGAGCCTTACTTT	5.6	53.85	3.26545	1.34e-07	2.03e-05	intergenic
NC_027749.1-30267497	30267481	GCTGCGGAATCGACCTGGGCGACCGCGGCCG	21.59	59.42	1.46059	0.00228282	0.0348671	intergenic
NC_027749.1-30538687	30538671	GATTCAAGTTCTTCCAGGGAGACTGTCCACA	287.93	51.06	-2.49545	7.62e-12	3.87e-09	intergenic
NC_027749.1-30542628	30542612	GTTACAATGTACCCCAGGAACTTGCCAGAGC	195.15	87.27	-1.16103	0.00088581	0.0175827	1stExon
NC_027749.1-30903617	30903601	GCATTGTACCATGCCTGGCACTCACTCTCTG	16	86.34	2.43196	2.14e-07	2.93e-05	intergenic
NC_027749.1-31088434	31088418	TCGCTACATTCACCCAGGAGCCTGCAGAATC	122.37	30.64	-1.99776	1.35e-06	0.000133016	intergenic
NC_027749.1-31355161	31355145	CGTCCTCCCTTAGCCAGGGAGTCCGCACGGA	33.59	83.55	1.31461	0.00173337	0.028904	intergenic
NC_027749.1-31419683	31419667	CCATGTCGTGGATCCAGGGCCTTATTATGTT	64.78	13.93	-2.21735	8.1e-06	0.000530351	intergenic
NC_027749.1-31535403	31535387	TGCCCATGACGATCCTGGGAACTTCAGAGGA	16.8	47.35	1.4949	0.00371167	0.0484947	TSS1500
NC_027749.1-31556116	31556100	TGGCAAAGCAGCTCCTGGTATGAAATCTATC	30.39	2.79	-3.44526	2.07e-05	0.0010799	intergenic
NC_027749.1-31825344	31825328	CGATGGTTGCTGCCCAGGACCACAAGGCTTC	81.58	173.61	1.08956	0.00189583	0.0299257	intergenic
NC_027749.1-31906690	31906674	TGCATTGGATAAGCCTGGAGAGCATCAGTTG	75.98	207.03	1.44615	3.57e-05	0.00160197	intergenic
NC_027749.1-32028500	32028484	AGCATGTGACCCACCTGGAGACTTTGAAGCA	59.19	127.19	1.10356	0.00271499	0.0393088	intergenic
NC_027749.1-32471113	32471097	CATGAGGATGTGGCCAGGACGGTGAGGGAGA	23.19	60.34	1.37961	0.0027579	0.0398414	intergenic
NC_027749.1-32920331	32920315	TCCCACTCTGTGACCAGGGCTGTACGATCAT	42.39	9.28	-2.19153	0.000124914	0.00417658	intergenic
NC_027749.1-32940372	32940356	CAGCGTAGAACTGCCTGGTGTCTTAGTTCGT	23.19	82.63	1.83316	2.8e-05	0.00135129	intergenic
NC_027749.1-33102306	33102290	TCTTGATGTCAGTCCAGGATGTAAGAGATCC	49.59	2.79	-4.15171	7.61e-09	1.82e-06	intergenic
NC_027749.1-33256228	33256212	CATATGTTTTGAGCCAGGCGCAGCACAAACA	20.79	2.79	-2.89755	0.000983073	0.0191053	Exon
NC_027749.1-33363767	33363751	TTTGCTCTTTGCACCAGGACGACACTCCCTG	19.2	70.56	1.87774	4.32e-05	0.00185692	intergenic
NC_027749.1-33368573	33368557	CGCGCAAACCAGTCCTGGCGAAGAAGGCAGG	8.8	37.14	2.0774	0.000593171	0.0132448	intergenic
NC_027749.1-33596554	33596538	CCTCTTCACTCTACCAGGGAAACACCTGCTT	15.2	48.28	1.66735	0.00110611	0.0208425	intergenic
NC_027749.1-33840598	33840582	AACCGTTTTCTCTCCTGGTCGAGTAAAGCTC	89.58	39.92	-1.16606	0.00382073	0.0493726	intergenic
NC_027749.1-34017807	34017791	CATTCTAATCATACCAGGATGAATCCCGATG	66.38	25.07	-1.40479	0.00184315	0.029548	intergenic
NC_027749.1-34059982	34059966	CTAGTCAAGATGTCCAGGTTCATCTGAACCA	39.99	103.05	1.36563	0.000613658	0.0136271	TSS1500
NC_027749.1-34154379	34154363	ATGATCTGCTGAACCAGGTTGTGTACTGTTG	29.59	5.57	-2.40936	0.000564896	0.0127446	intergenic
NC_027749.1-34210712	34210696	TACCAACAGTACGCCAGGACGTGGGATAACC	125.57	43.63	-1.5251	9.71e-05	0.00348044	intergenic
NC_027749.1-34303832	34303816	CATCAAGATTCATCCTGGTTTAATTAGAATG	34.39	4.64	-2.88979	4.85e-05	0.00204403	intergenic
NC_027749.1-34399822	34399806	CGATTCCATGCTTCCAGGATGGGATCCGAAC	3.2	22.28	2.79961	0.000635938	0.0139075	intergenic
NC_027749.1-34513401	34513385	TCTTGATGGCGCCCCAGGATGTCAGAGATCC	254.34	71.49	-1.83095	1.81e-07	2.58e-05	intergenic
NC_027749.1-34525874	34525858	AGGGCTAGGCGCGCCAGGATAGTTTCCATGG	127.97	295.23	1.20603	0.000226685	0.00654368	TSS1500
NC_027749.1-34671340	34671324	CACGGAGAGAAAGCCAGGATCTCGACGACGA	6.4	25.07	1.96982	0.00341719	0.0458439	intergenic
NC_027749.1-34818922	34818906	GTACACGGAAAGACCTGGCGAGCCAAGAACG	55.19	140.19	1.3449	0.000267032	0.00735902	intergenic
NC_027749.1-34850432	34850416	ATGGAAGTCAATGCCTGGACGCTGGAGAAAT	39.19	9.28	-2.07829	0.000317918	0.00840621	TSS1500
NC_027749.1-34901554	34901538	CTTCGATCTCTGACCAGGTGCTCTTGAATGG	2.4	19.5	3.02237	0.000435303	0.0104824	intergenic
NC_027749.1-34902938	34902922	ACCGACACTGCGGCCAGGAGCGATCATGCCT	29.59	76.13	1.36336	0.0017866	0.0293544	intergenic
NC_027749.1-35046158	35046142	GGATCAATATGTCCCAGGATCAGAGAAGACA	117.57	30.64	-1.94003	2.61e-06	0.000223096	intergenic
NC_027749.1-35247129	35247113	CAGTCAACTGCAACCAGGATATCTAACCAGC	13.6	100.27	2.88221	1.74e-09	5.1e-07	intergenic
NC_027749.1-35261737	35261721	TGTGTCAGAGTTCCCAGGGAGACGTCATGTT	67.98	12.07	-2.49368	8.13e-07	8.67e-05	intergenic
NC_027749.1-35264541	35264525	GAAGGAACAAGATCCTGGGAAGTTCATGATT	46.39	15.78	-1.55572	0.002966	0.0410433	intergenic
NC_027749.1-35441721	35441705	ATCAGGTGAAATGCCAGGTATGTCTGCTAGT	3.2	37.14	3.53683	1.16e-06	0.0001182	intergenic
NC_027749.1-35462712	35462696	CGAGTCGTGAACCCCTGGACATATTCATCAA	3.2	18.57	2.53683	0.00235517	0.035228	intergenic
NC_027749.1-35519873	35519857	ATGCTCTGATTTCCCTGGTAGAGATCCCATT	40.79	7.43	-2.45678	3.06e-05	0.00144732	intergenic
NC_027749.1-35693900	35693884	CACCCTTTTAAGTCCTGGGTCAGAACTTGAT	2.4	26.92	3.48757	1.73e-05	0.000925608	intergenic
NC_027749.1-36032189	36032173	CAGGAACCCGGAACCTGGAGGCAGGAACCTG	18.4	56.63	1.62186	0.000597962	0.0133152	intergenic
NC_027749.1-36972630	36972614	AAGCGGTGACAATCCAGGAACGTCTTTAATC	30.39	7.43	-2.03216	0.00129692	0.0231067	intergenic
NC_027749.1-37027698	37027682	CAGTTCGCCTCCGCCTGGCGTCGAACCCTGT	289.53	2.79	-6.6973	2.96e-31	3.21e-27	TSS1500
NC_027749.1-37302414	37302398	TGACTACAACCGTCCAGGTCAGTTCTACACC	45.59	14.85	-1.61825	0.00181773	0.0294816	intergenic
NC_027749.1-37438241	37438225	AGATCGTCGCTCCCCAGGAGCATCTTCATCA	6.4	27.85	2.12153	0.00116134	0.0214791	intergenic
NC_027749.1-37501481	37501465	TCTGCGTTCCAAACCTGGGGCGATGCTCGTG	17.6	74.27	2.0772	1.24e-05	0.000730559	intergenic
NC_027749.1-37806799	37806783	CTCTGTAAACCAACCTGGTAACTCTGCATCC	30.39	3.71	-3.03411	7.38e-05	0.00280659	intergenic
NC_027749.1-37905236	37905220	TAAGCGTTAGCACCCAGGATACAAAAGATGA	1.6	19.5	3.60733	0.000435303	0.0104824	intron
NC_027749.1-37906712	37906696	CAAGTTCTAGTAACCAGGAACATGTTGAGGA	1.6	24.14	3.91528	6.78e-05	0.00264135	intron
NC_027749.1-38008073	38008057	GTTGGTGTGTTCTCCTGGTTGTCTATTGCTA	33.59	9.28	-1.85584	0.00151018	0.0260564	intergenic
NC_027749.1-38268007	38267991	GGAAGGCTCTAAACCAGGTTACTACCAAGAT	31.99	2.79	-3.51928	8.97e-06	0.000568745	TSS1500
NC_027749.1-38349569	38349553	GGAAGAGAATTCACCAGGAGAACGAGGCTCT	47.99	2.79	-4.1044	1.6e-08	3.48e-06	intergenic
NC_027749.1-38368267	38368251	ATTCTTGTGGAGTCCAGGGGGAAGCACTAGA	1.6	22.28	3.79961	0.000170909	0.0052504	intergenic
NC_027749.1-38408286	38408270	GAGATTTTTTTCACCTGGAGGATATCCCGTT	37.59	10.21	-1.88037	0.00087631	0.0174154	intergenic
NC_027749.1-39600052	39600036	ATACAGGAACGCTCCAGGTCCCCGCTAAAAG	4	42.71	3.4165	4.81e-07	5.69e-05	intergenic
NC_027749.1-39758535	39758519	ACTTTTTATGCTTCCTGGTTTTGTGAAAACT	53.59	14.85	-1.8515	0.00024729	0.00694206	intergenic
NC_027749.1-39780697	39780681	GCATAGACGATGGCCAGGAGTTCCTTCTCCG	27.19	134.62	2.30774	1.42e-08	3.11e-06	intergenic
NC_027749.1-39794998	39794982	CAGAAGGTTCAGGCCAGGGCGTTGAATCAGG	4.8	29.71	2.62984	0.000219215	0.00636761	intergenic
NC_027749.1-39835255	39835239	ATTCTAAGCTTCCCCAGGCTGAGTTTGCCCA	21.59	71.49	1.72738	0.000196548	0.0058489	intergenic
NC_027749.1-40014910	40014894	AGAGTGATAAGGACCAGGATGCAGAGCCTTG	2.4	27.85	3.53657	1.1e-05	0.000668653	intergenic
NC_027749.1-40018364	40018348	AACATGAGGAACTCCAGGCTGACCATAAGAG	47.19	4.64	-3.34628	4.24e-07	5.17e-05	intergenic
NC_027749.1-40035112	40035096	CCTCTTCAACCCTCCAGGGCTTAGTGAACAT	35.99	90.98	1.33795	0.00108405	0.0206122	TSS1500
NC_027749.1-40081990	40081974	ATCATGTTCTGAGCCTGGCGAGTTCTGATAG	24.79	70.56	1.50909	0.000714694	0.0148405	intergenic
NC_027749.1-40343596	40343580	CCCATGGTTCGGCCCTGGTCCTAACTGATCG	2.4	18.57	2.95187	0.000697104	0.0145377	intergenic
NC_027749.1-40365073	40365057	GAGATTCGGTCAACCAGGATTGATGCAAGGA	31.19	4.64	-2.74889	0.000150079	0.00480091	intergenic
NC_027749.1-40456378	40456362	GGTAACGTCCTCCCCTGGATCTGTTAGACGA	45.59	11.14	-2.03297	0.000166733	0.00523419	intergenic
NC_027749.1-40563256	40563240	ACTGAAGTTGTTTCCAGGAAAGCTTAAGTCG	4	155.97	5.28512	9.41e-21	2.55e-17	intergenic
NC_027749.1-40929150	40929134	ACTCATTCGTAATCCTGGCAATTATAAGTCA	30.39	73.34	1.271	0.00296156	0.0410433	intergenic
NC_027749.1-41337728	41337712	ACGCCCAAACACACCAGGAACACTCAAGAAC	35.19	135.54	1.94548	6.53e-07	7.35e-05	intergenic
NC_027749.1-41530699	41530683	GGTACCCGAACGCCCAGGCCTACCTATCTCA	20.79	2.79	-2.89755	0.000983073	0.0191053	TSS1500
NC_027749.1-42081412	42081396	ATACCCGAAATGCCCAGGCATACAAATAACT	75.98	30.64	-1.3102	0.00246863	0.0364391	intergenic
NC_027749.1-42089856	42089840	GGTAATCTATTCCCCTGGATCTGTTGGAGTC	47.19	12.07	-1.96706	0.000247314	0.00694206	intergenic
NC_027749.1-42098321	42098305	ACATCATCTGTTACCAGGGTAGATTCTTCCG	43.99	8.36	-2.3956	2.87e-05	0.0013782	intergenic
NC_027749.1-42304817	42304801	CCGGAAGCTACCTCCTGGAGAGCTCGTGACG	17.6	50.13	1.5101	0.00292137	0.0407377	Exon
NC_027749.1-42516998	42516982	CAGTTCCCCTCCGCCTGGCGTCGAACCCGAG	11.2	326.79	4.86679	4.55e-27	1.85e-23	intergenic
NC_027749.1-42750804	42750788	AACCGTCCAAACCCCAGGTCAGTACCAGCGA	21.59	59.42	1.46059	0.00228282	0.0348671	intergenic
NC_027749.1-42948434	42948418	TCCGGAAAAAGCACCAGGACCTGATGGGGTG	51.19	5.57	-3.20011	3.65e-07	4.58e-05	1stExon
NC_027749.1-43035590	43035574	GAGTCATGGAGTTCCAGGACTTGGAAGACTA	61.58	18.57	-1.72949	0.00031818	0.00840621	intron
NC_027749.1-43231256	43231240	CCCTTAAGATGTTCCAGGAAAAAGATAAGGC	31.19	5.57	-2.48533	0.000394089	0.00988504	intergenic
NC_027749.1-43262740	43262724	TCCATTAAGTAAACCTGGTAGTCTTCCAATC	27.19	1.86	-3.8697	1.73e-05	0.000925608	intergenic
NC_027749.1-43279592	43279576	TGTGGTCTATCTTCCTGGACGTGGTTAGATT	100.77	39.92	-1.33588	0.000815103	0.0164298	intergenic
NC_027749.1-43340335	43340319	GGTTGTTCATTATCCAGGCGACATTTCTCGT	36.79	9.28	-1.98712	0.000593171	0.0132448	intergenic
NC_027749.1-43350441	43350425	TATGTGAATGGCTCCAGGCTGTATTGGGCAN	4	285.94	6.15957	3.92e-30	3.19e-26	intergenic
NC_027749.1-43533014	43532998	CATTCCATGATCACCAGGTCCAAGACTGGAA	31.19	9.28	-1.74889	0.00382591	0.0493726	intergenic
NC_027749.1-43705805	43705789	GATCTATAGTCGTCCAGGTGATCAATGAAGA	100.77	44.56	-1.17725	0.00302916	0.0416868	intergenic
NC_027749.1-43817033	43817017	CAAGTAATAGTGCCCAGGCCTAATGAAAACT	52.79	15.78	-1.74217	0.000550258	0.0126537	intergenic
NC_027749.1-43827009	43826993	TGGTTCGGATGAACCTGGACATCTTGGCTAG	17.6	68.7	1.96473	3.87e-05	0.00170895	intergenic
NC_027749.1-43842050	43842034	AGCAGCTTTCATTCCTGGAAGGATGATCACA	73.58	26.92	-1.45064	0.000883939	0.0175563	TSS1500
NC_027749.1-43902197	43902181	GATACCCGAACGCCCAGGCCTAGAGATCTCT	49.59	17.64	-1.4912	0.00292137	0.0407377	intergenic
NC_027749.1-43964636	43964620	CGATGACCATGTACCAGGAATCTTCTACGAT	32.79	77.06	1.23273	0.00385659	0.04967	TSS1500
NC_027749.1-43964909	43964893	AGCCAATCTAGAACCAGGTACTACTGATGTT	32.79	5.57	-2.55751	0.000192066	0.00574839	TSS1500
NC_027749.1-44337801	44337785	TACCCGATCCGTCCCAGGCCTACTACCTACC	118.37	51.99	-1.187	0.0021375	0.0332865	intergenic
NC_027749.1-44456813	44456797	ACACACTTGGTGACCTGGAGAAAACTGAGCA	24.79	83.55	1.75288	5.97e-05	0.00242816	intergenic
NC_027749.1-44460545	44460529	CCCTAACTCTCTCCCAGGCACGGATCTCGTG	1.6	19.5	3.60733	0.000435303	0.0104824	intergenic
NC_027749.1-44577780	44577764	TAAGCAGTTATCACCAGGATCTCTCACATCC	32.79	3.71	-3.14376	2.24e-05	0.00114683	intergenic
NC_027749.1-44611333	44611317	AATGAGTGTGAAGCCTGGTTCGATGCAAACG	65.58	155.97	1.24994	0.000559882	0.0127446	intergenic
NC_027749.1-45865806	45865790	TACGAAGCTACAACCAGGGAGAAGAGTAGTG	4	25.99	2.69988	0.000368392	0.00945181	1stExon
NC_027749.1-46459134	46459118	CGTCAGACGACTTCCAGGAAGTCGTCTGGCG	4.8	24.14	2.33032	0.00215538	0.0333275	intergenic
NC_027749.1-46473583	46473567	ACCCACTTCTCCACCAGGCCAAATTCAAACT	39.19	13	-1.59197	0.00388019	0.0498162	TSS200
NC_027749.1-47133290	47133274	ATCACTCCGAAGCCCTGGGTTTCCTCCGCCA	119.97	26.92	-2.15592	2.64e-07	3.46e-05	intron
NC_027749.1-47423014	47422998	ATGCAATCGCATCCCTGGATCACGATGCACT	95.98	34.35	-1.48242	0.000261112	0.00726963	intergenic
NC_027749.1-47786417	47786401	CTCATTTCGATTACCAGGAGAATGTCTCAAG	7.2	32.49	2.17393	0.000654363	0.014117	intron
NC_027749.1-47835678	47835662	TCCCCCATAACTGCCTGGATGAGCAGTTACC	36.79	7.43	-2.30788	0.000118691	0.00403911	intergenic
NC_027749.1-47891260	47891244	GAGTATACTATCTCCTGGGTTCTTTTCTCAC	34.39	6.5	-2.40348	0.000134216	0.00440167	intergenic
NC_027749.1-47920252	47920236	TGGACTACGAGGTCCAGGGTAGTGAAGTGTT	23.19	1.86	-3.64013	0.000107496	0.00376038	intergenic
NC_027749.1-48321824	48321808	CTATGTGTCACATCCAGGAGTGAGAGAAACT	16.8	54.77	1.70492	0.000575055	0.0129379	TSS1500
NC_027749.1-48322738	48322722	GTTATGGATCTCCCCAGGAACTTCTTTATGG	181.55	43.63	-2.05697	6.27e-08	1.06e-05	1stExon
NC_027749.1-48470094	48470078	TGCTTGTCCTTTTCCTGGAGGACGTCCACGG	59.98	180.11	1.58632	1.14e-05	0.000681883	intergenic
NC_027749.1-48672684	48672668	TGGCAATCAAAGACCTGGACCGCGGGCCTGG	3.2	17.64	2.46271	0.00364749	0.0479395	intron
NC_027749.1-48882153	48882137	CATTTTGAATGAACCAGGCCACCCAAATGGA	39.19	7.43	-2.39905	6.02e-05	0.00243884	TSS1500
NC_027749.1-50224464	50224448	GGTATAGGTTTACCCAGGAGTACCCAAAGTA	41.59	3.71	-3.48675	6.99e-07	7.69e-05	intergenic
NC_027749.1-50520213	50520197	ACTCGCATCTGTTCCTGGACCAGCCGGTTCC	24.79	2.79	-3.15142	0.000173551	0.00531152	intergenic
NC_027749.1-50778930	50778914	ACTGTCGTCGATTCCAGGACGATGGTGCTTT	8.8	38.06	2.1127	0.00043425	0.0104824	intergenic
NC_027749.1-51419470	51419454	AAGTGAGCCACAACCAGGATGGGGTCTGTTT	3.2	18.57	2.53683	0.00235517	0.035228	intergenic
NC_027749.1-51505504	51505488	TCACTGCCCCTTCCCAGGAGTTGTTCGTGGC	37.59	12.07	-1.63892	0.00296564	0.0410433	intergenic
NC_027749.1-52239670	52239654	ACGCGCATAGGGACCAGGATTATCCCGTGCA	87.98	283.16	1.68637	8e-07	8.59e-05	TSS1500
NC_027749.1-52620976	52620960	GCATGATTGCAAACCAGGAGATACCCCAATC	345.51	104.91	-1.71958	4.05e-07	5.03e-05	intergenic
NC_027750.1-148540	148524	GTGTGATACAAAACCTGGCAAACGGAAGGGA	107.97	13	-3.05405	1.14e-10	4.68e-08	TSS1500
NC_027750.1-653844	653828	ACCTTGCAGGGAGCCAGGGATAGATGAACTC	83.98	34.35	-1.28974	0.00173337	0.028904	TSS1500
NC_027750.1-1636517	1636501	GAATCGACCGATCCCAGGCTTTCATACACGA	1248.48	352.79	-1.82329	5.39e-09	1.33e-06	TSS1500
NC_027750.1-2067049	2067033	GAGCTCGTCAGCGCCAGGGGGGGATTAGTCC	1.6	33.42	4.38457	1.22e-06	0.000121567	TSS1500
NC_027750.1-2676300	2676284	GTTATTCTTGTTTCCTGGATGGTTACCAGTC	30.39	8.36	-1.86202	0.00270555	0.0391895	intergenic
NC_027750.1-3637560	3637544	ATGCCGTCACCGTCCAGGCCGACCAACACGT	9.6	37.14	1.95187	0.00118118	0.0217007	intron
NC_027750.1-3761118	3761102	TATGTTTGAACCACCAGGAGACTCTGATCAT	58.39	8.36	-2.80415	3.53e-07	4.5e-05	intergenic
NC_027750.1-4111429	4111413	TGGTTGTGTGGCGCCTGGTCTAACATTTTCC	16.8	83.55	2.31418	6.83e-07	7.58e-05	intron
NC_027750.1-4112190	4112174	AATGCTTTCAATTCCTGGGCTTGTTGCTCCT	5.6	76.13	3.76497	1.4e-10	5.64e-08	Exon
NC_027750.1-4129181	4129165	GCATGAGACGCATCCTGGTGTTCAGGTACCG	5.6	40.85	2.86684	1.12e-05	0.000671699	TSS1500
NC_027750.1-4869540	4869524	GAGATATTTACAACCAGGAGCTGTCCAAGCA	28.79	7.43	-1.95413	0.0018251	0.0294816	TSS1500
NC_027750.1-5335042	5335026	AACCAATCAATGTCCTGGATGGCTAGGAAAT	91.18	21.35	-2.09448	1.88e-06	0.000176398	TSS200
NC_027750.1-5744030	5744014	ACTATATATTAGGCCTGGGACGGATCGGGTA	97.58	26.92	-1.85791	1.11e-05	0.000671699	intergenic
NC_027750.1-5744980	5744964	GGTACCCGAACGCCCAGGCCTAGTGGAAACT	6.4	51.99	3.02209	2.61e-07	3.44e-05	intergenic
NC_027750.1-6106040	6106024	TGCTTGTAAGCTACCAGGAAGACATTAAACT	119.17	42.71	-1.48038	0.000185017	0.00562013	intergenic
NC_027750.1-6498032	6498016	CTGGTACATATAACCTGGCTCTGATACCATG	32.79	90.05	1.45747	0.000484119	0.0113717	intergenic
NC_027750.1-7216490	7216474	AGACCCCGAATGCCCAGGCCTACGCACGGTA	20.79	67.77	1.70476	0.000229272	0.00657752	intergenic
NC_027750.1-7479361	7479345	CCCATAGATCTCACCAGGAGTATAGCCACTG	13.6	53.85	1.98534	0.000135965	0.00444559	TSS1500
NC_027750.1-8224943	8224927	CAAATTGACGTCTCCTGGTGGCTTGGACCTT	23.99	88.2	1.87835	1.72e-05	0.000925608	intergenic
NC_027750.1-8232018	8232002	ATTCCTTTCGGGTCCAGGTCCTTCGGGTCCT	3.2	17.64	2.46271	0.00364749	0.0479395	intergenic
NC_027750.1-8246941	8246925	TGGTCAGGCTCAGCCAGGGGTCATCCCAGAG	24.79	73.34	1.56484	0.000488298	0.0114533	Exon
NC_027750.1-8256991	8256975	CCATCCAAAAAAACCTGGACTTAGTTTCCTG	15.2	64.99	2.09615	1.6e-05	0.000875986	intergenic
NC_027750.1-8317897	8317881	AGAGGATTTGCTCCCAGGCACAGTATTCGAG	38.39	90.05	1.23	0.00224454	0.034458	intergenic
NC_027750.1-9112625	9112609	AACACCGATGCAGCCTGGGACAAATCAAGGA	54.39	6.5	-3.06483	1.34e-07	2.03e-05	intergenic
NC_027750.1-10212756	10212740	GTATCCATTGGTTCCTGGTGTTTTGCAAACA	79.18	19.5	-2.02166	1.32e-05	0.000762836	intergenic
NC_027750.1-10819328	10819312	GGAGATTTGAGCCCCAGGGGAGTGTTGTAGC	24.79	6.5	-1.93125	0.00341719	0.0458439	intergenic
NC_027750.1-11291489	11291473	ATACCAATCTGATCCAGGTGAAAGTCACTTG	55.99	125.33	1.16249	0.00182506	0.0294816	intergenic
NC_027750.1-11567225	11567209	ACTATTTCCATTTCCAGGGTTATTGAAGCAA	44.79	9.28	-2.27098	4.93e-05	0.00206292	intergenic
NC_027750.1-12218691	12218675	TCCGAAACAAATACCAGGTCATTCACGTCCG	3.2	20.42	2.67384	0.00152113	0.0260564	Exon
NC_027750.1-12480553	12480537	TTCTCCCCCGTTACCTGGTCGCCGGAGAAAT	16	1.86	-3.1047	0.00289404	0.0404606	Exon
NC_027750.1-12940126	12940110	CGTATTTGCTACTCCAGGTTTGGATAGTGTT	107.17	19.5	-2.45836	3.88e-08	7.08e-06	intergenic
NC_027750.1-13456017	13456001	CACGGTGTACATTCCTGGTCTCCCAGAAACG	21.59	71.49	1.72738	0.000196548	0.0058489	intergenic
NC_027750.1-13502590	13502574	GCCACCTCAGCATCCAGGTCACAAAGTCGTT	56.79	122.55	1.10966	0.00279765	0.0402209	intergenic
NC_027750.1-14085185	14085169	GATTCCTGTACGTCCTGGTGAAGAGGACAGA	114.37	42.71	-1.42106	0.000365093	0.00944163	TSS1500
NC_027750.1-14780093	14780077	TGCAATCCATGTACCTGGCCACTTTCTGATC	99.97	41.78	-1.25868	0.00162536	0.0276557	intergenic
NC_027750.1-15382934	15382918	AGTGTAATTGAACCCTGGATTAGTGGGAAGC	3.2	21.35	2.73809	0.000983073	0.0191053	intergenic
NC_027750.1-15534271	15534255	AACAATGTGGCGACCTGGACAGCATCGTCAG	24.79	3.71	-2.74027	0.00055231	0.0126537	intron
NC_027750.1-16397905	16397889	GAGAAAATATGGCCCAGGCCCAGATCTGCTT	27.19	7.43	-1.87164	0.00360747	0.0479395	intergenic
NC_027750.1-17002074	17002058	AACGGGGATTGAACCTGGTGTCAGATAATCG	4.8	25.99	2.43685	0.00100503	0.0193472	intergenic
NC_027750.1-17541159	17541143	ATGATTATGAATGCCAGGAACTTGCTTGAAG	79.18	22.28	-1.82939	3.81e-05	0.00168955	intergenic
NC_027750.1-17881868	17881852	TATGGATCAACCACCTGGCTTCGTTGATGCA	42.39	96.55	1.18755	0.00244247	0.0361023	intergenic
NC_027750.1-17892111	17892095	GATGTGAGCTACCCCTGGGTGCCTCCAAAGT	124.77	39.92	-1.64409	3.07e-05	0.00144732	intergenic
NC_027750.1-18014867	18014851	TGTGCAAACTGGACCAGGAGGACATCAAGGA	9.6	63.13	2.71722	5.65e-07	6.41e-05	intergenic
NC_027750.1-18130311	18130295	CGCCATCAGGCGACCTGGACCAATCCCACCC	2.4	18.57	2.95187	0.000697104	0.0145377	intergenic
NC_027750.1-18980076	18980060	ATTTGTATTCTGTCCAGGCTGAGGGGTAGTG	73.58	29.71	-1.30837	0.00250348	0.0368866	Exon
NC_027750.1-19791748	19791732	AACACTTTCCTCGCCTGGGAATTCCATGTAC	29.59	2.79	-3.40677	2.07e-05	0.0010799	intergenic
NC_027750.1-20292661	20292645	TGTTAGATTGCTACCAGGAGTTTTCCATGGC	19.2	1.86	-3.36773	0.000697104	0.0145377	intergenic
NC_027750.1-20378929	20378913	CTTCTATGGATTGCCAGGGTACACCAGTAAC	32.79	7.43	-2.14182	0.000464788	0.0110939	intergenic
NC_027750.1-20811618	20811602	GTACTCTCTCACACCTGGTGACCTTGTTCCC	80.78	32.49	-1.314	0.00149618	0.0260104	TSS1500
NC_027750.1-20943381	20943365	TCCTCGAGCTAATCCAGGTGTTTTCCTTGGT	16	52.92	1.72574	0.000550258	0.0126537	intergenic
NC_027750.1-20951107	20951091	CATATTTGCTACTCCAGGTTTGAATAGTGTT	22.39	2.79	-3.00452	0.000635938	0.0139075	intergenic
NC_027750.1-20997012	20996996	AGTTTGAGACGGCCCTGGTAAGGTTCTTGAG	85.58	33.42	-1.35656	0.000921357	0.0182216	intergenic
NC_027750.1-20997589	20997573	AAGTTGGATTTTACCAGGAAACCGTAACACA	16.8	1.86	-3.17509	0.00179799	0.0293544	intergenic
NC_027750.1-21221058	21221042	AGGGTCTAATGTTCCTGGTGTTGATCTTGTT	29.59	6.5	-2.1866	0.000564896	0.0127446	intergenic
NC_027750.1-21315598	21315582	TGTCTCGTTGAGTCCTGGCTCAGAAGATGAG	34.39	8.36	-2.04041	0.000736236	0.0151787	Exon
NC_027750.1-22391653	22391637	TATCTCAGCAAGACCTGGAGACGGAGCTGAC	38.39	7.43	-2.3693	8.45e-05	0.0031344	intergenic
NC_027750.1-22716961	22716945	CAAGCCTTCGGAACCAGGAAATCCTCGAGGC	35.19	10.21	-1.78518	0.00214288	0.0332865	intergenic
NC_027750.1-22833820	22833804	GGTATAGCGGAGGCCTGGCGCTTTTTTGGAA	119.17	32.49	-1.87495	3.46e-06	0.000275538	1stExon
NC_027750.1-23029105	23029089	AAGCTCTAGTGCGCCAGGAGTGGATGGGACG	55.19	147.61	1.41931	0.000106802	0.00376038	Exon
NC_027750.1-23679295	23679279	AATTTTGAATATACCTGGTTATTCGACAGTG	90.38	14.85	-2.60554	3.98e-08	7.15e-06	TSS1500
NC_027750.1-24120444	24120428	GGCTCCTTCTTCACCTGGTCTAATAAGCAAC	47.99	15.78	-1.60464	0.00183769	0.029548	intron
NC_027750.1-24122655	24122639	AACCGTCGGTTCTCCTGGCAAGTAAACAAAC	2.4	22.28	3.21464	0.000170909	0.0052504	intron
NC_027750.1-24160105	24160089	AGACCTACACTTTCCAGGTCCGAGTCACATC	198.35	81.7	-1.27964	0.000298805	0.00797459	intergenic
NC_027750.1-24771414	24771398	AGCGCCACCAAAGCCTGGCTTGTACACAACA	93.58	32.49	-1.5262	0.000177092	0.00539449	TSS1500
NC_027750.1-24788496	24788480	GACGAAACCTTTTCCTGGATAAGTTACGACG	16.8	1.86	-3.17509	0.00179799	0.0293544	intergenic
NC_027750.1-24925862	24925846	TTCCTTGTTGTTCCCTGGTCACCATTAATAC	75.98	30.64	-1.3102	0.00246863	0.0364391	intergenic
NC_027750.1-25311451	25311435	TGCAAAGTGGGCTCCTGGTGTCACTCCAGAG	22.39	61.27	1.45233	0.00152179	0.0260564	intergenic
NC_027750.1-25471382	25471366	GATGGGATGGGGCCCAGGGGCCGAGTGAGCA	79.98	25.99	-1.62168	0.000196863	0.0058489	intergenic
NC_027750.1-25672397	25672381	GTCACTTGACACCCCTGGGTCTAAGGTAGCT	107.17	37.14	-1.52886	0.000132962	0.00440167	intergenic
NC_027750.1-25912582	25912566	AACCACATTCTTCCCTGGAGGCAATGACTCA	31.99	76.13	1.25084	0.00336101	0.0455219	intergenic
NC_027750.1-26109142	26109126	AGTTGATTCATCTCCAGGTCTTTCTTAGCTT	60.78	18.57	-1.71062	0.000397285	0.00995753	intergenic
NC_027750.1-26539614	26539598	TCGCTGACCACCTCCTGGAACTGTCGCATCC	67.98	24.14	-1.49368	0.000852799	0.0170105	intergenic
NC_027750.1-26663180	26663164	AGTCGCTTCACATCCTGGTCTTCTCGTGCTC	51.19	15.78	-1.69776	0.000892373	0.0176806	intergenic
NC_027750.1-26743576	26743560	TGTCAAAAATCAACCTGGATTTTGCTGCCTT	139.96	3.71	-5.23745	4.54e-19	9.85e-16	intergenic
NC_027750.1-26788901	26788885	ATCAAAGCAAGGACCTGGAGTACTGTCCATG	8	36.21	2.17832	0.000383517	0.00977053	intergenic
NC_027750.1-26886644	26886628	TACCCGATCCGTCCCAGGCCTACCGTACGTG	39.99	132.76	1.73111	7.4e-06	0.000495687	intergenic
NC_027750.1-27130255	27130239	AATCAGTGAAGATCCAGGCGAAACCTGCTCG	13.6	46.42	1.77114	0.00107171	0.0204493	intergenic
NC_027750.1-27423200	27423184	AGTCTACAATGAACCAGGTGATTGTGTCGTC	40.79	9.28	-2.13602	0.000170493	0.0052504	intergenic
NC_027750.1-27682094	27682078	GTCTAAACGACTACCTGGCTCACCGAACATC	272.73	115.12	-1.24433	0.000236139	0.00672117	intergenic
NC_027750.1-27754939	27754923	GCATCGTGGATTTCCTGGGATGATAGGAATC	57.59	19.5	-1.56234	0.00121763	0.0222297	intergenic
NC_027750.1-27764960	27764944	ACTATTCTGAGCTCCAGGATATGATCAACGA	133.57	41.78	-1.67671	1.72e-05	0.000925608	Exon
NC_027750.1-27775270	27775254	TGACCTCGATTGGCCTGGTTTCTTCTTTCCG	55.19	159.68	1.5327	2.7e-05	0.0013224	intergenic
NC_027750.1-28137483	28137467	TGTCGAAAACTTACCTGGAGGAGCAGCTGTC	1.6	29.71	4.2148	4.53e-06	0.000332237	intergenic
NC_027750.1-28279387	28279371	CAGTTTGATACCCCCTGGTACTTCGACAGTG	187.15	392.71	1.06927	0.000685361	0.0145377	intergenic
NC_027750.1-28387053	28387037	GTCAATGGGTGAGCCTGGCCCATATAAAATC	60.78	19.5	-1.64012	0.000638556	0.0139313	intergenic
NC_027750.1-28454519	28454503	GCTCCTTTAAACTCCTGGCCGCGAACTCCTC	28.79	8.36	-1.78399	0.00373973	0.0486269	intergenic
NC_027750.1-28495319	28495303	GGAAACAATAGAACCAGGGATAGATGATGGA	20.79	2.79	-2.89755	0.000983073	0.0191053	intergenic
NC_027750.1-28769106	28769090	AAGGTTCATAAAGCCTGGGAGGCCATTGATC	115.17	51.99	-1.14746	0.0030319	0.0417069	intron
NC_027750.1-28904328	28904312	GGTGTACATCCCGCCTGGTGCATGAATGTCT	53.59	10.21	-2.39198	7.57e-06	0.000502977	intergenic
NC_027750.1-29286775	29286759	CTCCAACATGGAGCCTGGTGTTTCTCTCCAT	8	32.49	2.02192	0.00141266	0.0248826	intergenic
NC_027750.1-29412547	29412531	TGTCCTCGGTTGTCCTGGCGAAGGTTGAAGC	167.16	57.56	-1.53809	3.44e-05	0.00155017	intergenic
NC_027750.1-29485863	29485847	GTGTTATAGGAATCCAGGGGTCTTCCCACAC	51.19	14.85	-1.7854	0.000523466	0.0121296	TSS1500
NC_027750.1-30201875	30201859	AGTGGTATCAAAGCCAGGTTAGTCATTTCGG	26.39	68.7	1.38032	0.00152457	0.0260564	intergenic
NC_027750.1-30501260	30501244	GTTTGCACCTTTTCCTGGGCCAAATTCGTCG	20.79	58.49	1.4923	0.00186773	0.029548	TSS1500
NC_027750.1-30755677	30755661	GTATGGAATGATCCCTGGCTCTCATCCACTC	36.79	12.07	-1.60789	0.00389729	0.0498803	intergenic
NC_027750.1-30859484	30859468	TAGCTGAGGTACCCCTGGTTTTGAACGAATG	71.18	18.57	-1.9385	4.32e-05	0.00185692	TSS1500
NC_027750.1-30951210	30951194	AACACTATCCAAACCTGGGGTGGCAAACATG	41.59	9.28	-2.16404	0.000124914	0.00417658	intergenic
NC_027750.1-31003182	31003166	CGGTGGCACAAATCCAGGAGATCCATCCGTT	19.99	56.63	1.50229	0.0015088	0.0260564	1stExon
NC_027750.1-31258515	31258499	GATTCTCAAAACCCCTGGGAGGAAAAGGAAA	96.78	21.35	-2.18047	5.53e-07	6.29e-05	intergenic
NC_027750.1-31721545	31721529	TGCCATCAGCCTACCAGGGAGGAATGCAGAT	31.19	6.5	-2.26257	0.000394089	0.00988504	intron
NC_027750.1-31763781	31763765	GGTTTGGTGAGACCCTGGTTGAACCACGGAT	26.39	2.79	-3.24165	0.00011295	0.00386394	intergenic
NC_027750.1-31771835	31771819	AAACCTCGTAAATCCTGGACGACTTCAGACG	10.4	70.56	2.76227	6.04e-08	1.02e-05	intergenic
NC_027750.1-31935103	31935087	AGCATTCAGAGATCCTGGTGAAACCGCAAAC	45.59	14.85	-1.61825	0.00181773	0.0294816	intergenic
NC_027750.1-32604331	32604315	TTGCTTACGTTTACCAGGGGGCCTTCCTGGC	43.19	14.85	-1.54023	0.00381059	0.0493726	intergenic
NC_027750.1-32814612	32814596	TGCTCGCAGATGGCCTGGCCTAAGGCCTACC	44.79	12.07	-1.89175	0.000430316	0.0104824	TSS1500
NC_027750.1-32819347	32819331	AGGTCTATGGCGGCCTGGAAGTAAAAGGAGG	84.78	33.42	-1.34301	0.00108161	0.0205898	intergenic
NC_027750.1-32927516	32927500	CAACTGGAAATCTCCAGGTCCTGATGAAATC	82.38	35.28	-1.22344	0.00316878	0.0432062	TSS1500
NC_027750.1-33023120	33023104	CTTGTTGGCAGCACCAGGAGTGATTAAAAGT	5.6	29.71	2.40745	0.000564896	0.0127446	intergenic
NC_027750.1-33215358	33215342	CCTTAGGAACTCCCCAGGAGCCTGCTTACGC	5.6	33.42	2.57721	0.000192066	0.00574839	TSS1500
NC_027750.1-33244539	33244523	TGGATCTTCAACTCCTGGAATACCAGGCTTC	25.59	3.71	-2.78609	0.000368392	0.00945181	intergenic
NC_027750.1-33281066	33281050	ACCTTTCGTAGTACCAGGTTACCAAGACTAG	28.79	74.27	1.36721	0.00179918	0.0293544	intergenic
NC_027750.1-33382377	33382361	TGCAGGATAAGGGCCAGGGAGTTGCAGAACA	26.39	95.62	1.85732	9.99e-06	0.000625211	intergenic
NC_027750.1-33468248	33468232	CTCTCTCGTACTTCCAGGGTCATATGCCACA	8	37.14	2.2149	0.000276851	0.0074498	TSS1500
NC_027750.1-33471772	33471756	GGATCCATTCACCCCTGGAACCGATTCGCTC	99.17	30.64	-1.69449	5.25e-05	0.00218212	intergenic
NC_027750.1-33523980	33523964	GACTCAAACCACACCTGGTGCGTTTGAACTG	28.79	6.5	-2.14706	0.000809935	0.0163408	intron
NC_027750.1-33614685	33614669	TATCACTGGAAAACCTGGCCATTCATTTACC	16	1.86	-3.1047	0.00289404	0.0404606	Exon
NC_027750.1-33916533	33916517	CAAGTAAGCTACCCCTGGCTTCCTCCTCGGT	8.8	36.21	2.04081	0.000810181	0.0163408	intergenic
NC_027750.1-34179014	34178998	CCACAGTGGTGCACCAGGTATGTCCATTCCT	4	31.57	2.98048	3.33e-05	0.00151714	TSS200
NC_027750.1-34258327	34258311	GTGATCATTTCAGCCAGGAGGCCATGAGCGA	197.55	45.49	-2.1186	1.28e-08	2.84e-06	TSS1500
NC_027750.1-34676544	34676528	TCCGTTGCGGATACCTGGGCGTCGACTTGTT	20.79	1.86	-3.48252	0.000272429	0.00741669	intergenic
NC_027750.1-35050894	35050878	AGGTAGTCATAGGCCAGGGGACAAAGCCTTT	3.2	20.42	2.67384	0.00152113	0.0260564	TSS200
NC_027750.1-35342971	35342955	TGTGTTGTTCGAACCAGGCGATTTGGTGTGG	8	54.77	2.77531	8.88e-07	9.35e-05	intergenic
NC_027750.1-35388966	35388950	TGCATTCGTAGATCCAGGTTCGGAACAGTGG	26.39	79.84	1.59712	0.000196863	0.0058489	Exon
NC_027750.1-36025254	36025238	TGTTCTCCAATCTCCAGGCTTCAAGGATGAT	698.22	313.79	-1.15388	0.000233314	0.00668168	intergenic
NC_027750.1-36434837	36434821	AGTTTTTTACACTCCAGGGCAGTTTACAAGT	27.99	7.43	-1.91348	0.00256695	0.0376004	intergenic
NC_027750.1-36518593	36518577	ACAGCGCTGTGAACCTGGGGCCCACGGGGTG	20.79	56.63	1.44568	0.00229911	0.0350337	Exon
NC_027750.1-36570330	36570314	CATGCCATCAGGTCCAGGCACACTAGAAGCT	82.38	178.25	1.11354	0.00135858	0.024139	intergenic
NC_027750.1-36620403	36620387	ATACCCGAAATACCCAGGGCTATGTAGAACT	31.99	5.57	-2.52187	0.000275043	0.00742357	TSS1500
NC_027750.1-36879331	36879315	GTTTGCACCTTTTCCTGGGCCGAATTCGTTG	47.19	16.71	-1.49777	0.00371167	0.0484947	intergenic
NC_027750.1-36930326	36930310	GGATGCGAGCTGGCCTGGACGCGAGCTGGCC	18.4	1.86	-3.30633	0.00111859	0.0208425	intergenic
NC_027750.1-36975165	36975149	TTCTCTGTTATCTCCAGGTACATCTGATCTC	66.38	15.78	-2.07265	2.37e-05	0.00118696	TSS200
NC_027750.1-36979654	36979638	ATTTCTGCTCATGCCTGGCATGTATCTAACT	51.19	109.55	1.09766	0.00390093	0.0498803	intergenic
NC_027750.1-37177037	37177021	CGTGAAGTCAAACCCTGGGGGCGCAGAGGTG	31.19	116.05	1.89559	2.61e-06	0.000223096	intergenic
NC_027750.1-37215335	37215319	CGGAAAACTCGCCCCTGGATGGGAGGACCCT	9.6	57.56	2.58396	2.37e-06	0.000207473	intergenic
NC_027750.1-37417253	37417237	TGCTGCCTTAACACCAGGGGGTCGAATGGTA	24.79	81.7	1.72058	8.75e-05	0.00323294	TSS1500
NC_027750.1-37740492	37740476	CTGCAGGTTGCTTCCTGGCCAGATCAACTTG	4.8	30.64	2.67431	0.000150079	0.00480091	intergenic
NC_027750.1-37791357	37791341	AAACTATACGTCGCCTGGTCAACGCATAGGT	49.59	12.07	-2.03862	0.000107833	0.0037641	intergenic
NC_027750.1-37904259	37904243	CGTCTGTCTCCTTCCTGGAATCTATGACCAT	14.4	50.13	1.79961	0.000382036	0.00975572	1stExon
NC_027750.1-37991446	37991430	ACGGTTGGTGCATCCTGGCCTTCGGACATCC	61.58	24.14	-1.35104	0.00272148	0.0393502	intergenic
NC_027750.1-38001476	38001460	TTCTTTCGTGTTTCCAGGCATTGTTTTGATC	55.99	13	-2.10666	4.2e-05	0.00183655	intergenic
NC_027750.1-38128564	38128548	AACGGATCAGTGTCCAGGCCGAGGGACCTCG	1.6	37.14	4.53683	2.22e-07	3e-05	TSS1500
NC_027750.1-38506947	38506931	GATGATTCAAGAACCAGGAGCATGGCCTAAC	30.39	6.5	-2.22509	0.000564896	0.0127446	intergenic
NC_027750.1-38549886	38549870	CAGTCTTTTGTTGCCTGGTTTTGTTCAAAGC	103.97	41.78	-1.31528	0.000941094	0.0185163	intergenic
NC_027750.1-38882194	38882178	TATTCTTACTAGGCCTGGGCATTTCGGGTAT	53.59	7.43	-2.85053	4.25e-07	5.17e-05	intergenic
NC_027750.1-39003143	39003127	AATTTTTTCGGATCCAGGAACAAAGCTCAGT	70.38	5.57	-3.65942	8.45e-10	2.62e-07	Exon
NC_027750.1-39192282	39192266	CCACGCGGACGACCCAGGACGACCCAACGCG	31.19	98.41	1.65772	6.21e-05	0.0024949	intergenic
NC_027750.1-39248075	39248059	CGCATTGTAGTGACCTGGAGTTTTTTGGTGG	20.79	61.27	1.55929	0.000998463	0.0193472	intergenic
NC_027750.1-39314399	39314383	CCCGTTGTTCGGCCCTGGTCTGAGCCGATCG	31.99	111.41	1.80019	1.08e-05	0.000662067	intergenic
NC_027750.1-39342974	39342958	AGAGCAGCAAAATCCAGGTTGATTTTCGACA	396.7	147.61	-1.42626	1.51e-05	0.000849042	intergenic
NC_027750.1-39763317	39763301	CGTCACACACATCCCAGGAGATAATGCCGAG	4	22.28	2.47768	0.00186827	0.029548	intergenic
NC_027750.1-39792487	39792471	CGATCGATGTCGACCAGGTCTCATCGGTCGA	43.99	8.36	-2.3956	2.87e-05	0.0013782	intergenic
NC_027750.1-39806341	39806325	ATCTTCTCTCTGACCTGGTGGAACATTCTCG	5.6	35.28	2.65535	9.39e-05	0.00338033	intergenic
NC_027750.1-40070452	40070436	ATCCAGACGACTTCCAGGAAGTCTTCTGACG	24.79	2.79	-3.15142	0.000173551	0.00531152	intergenic
NC_027750.1-40227523	40227507	AACATCACATCGACCTGGTTCCTGACGCAGT	72.78	8.36	-3.12197	4.17e-09	1.07e-06	Exon
NC_027750.1-40243515	40243499	CAAGCTCTCATTCCCTGGAAGATTCAAGAAG	10.4	43.63	2.06874	0.000145796	0.00470087	Exon
NC_027750.1-40493311	40493295	AATGCATCAGCCACCAGGTTAGCTTTACCTG	95.18	202.39	1.08841	0.00147016	0.025662	intergenic
NC_027750.1-41028931	41028915	AGGCTACATGTTTCCAGGGGCATGCACCTCT	15.2	90.98	2.58148	3.16e-08	6.04e-06	intergenic
NC_027750.1-41139820	41139804	ACTTAGTATCCATCCTGGAAGTTATAAGATG	35.19	10.21	-1.78518	0.00214288	0.0332865	intergenic
NC_027750.1-41159492	41159476	GATATTAGCTTGTCCAGGCTAACACAACGTC	23.19	2.79	-3.05517	0.000411878	0.0102601	TSS1500
NC_027750.1-41166572	41166556	AACAGTACCATCGCCTGGGAGGCGCATACCG	27.19	4.64	-2.55088	0.000686338	0.0145377	intergenic
NC_027750.1-41175315	41175299	GAGACTTCCATGACCAGGAGGGTCATCTGCG	30.39	1.86	-4.03022	4.53e-06	0.000332237	intergenic
NC_027750.1-41299581	41299565	CTGGCTCTGAGCACCAGGCGTCGACCGCTAG	1.6	24.14	3.91528	6.78e-05	0.00264135	intergenic
NC_027750.1-41379320	41379304	ATCCATGCTCGGCCCAGGATCCCGTTATAGG	76.78	194.96	1.34438	0.00012808	0.00426931	TSS1500
NC_027750.1-41527224	41527208	CTTCGGGAACTCCCCAGGACGACCTGACACA	10.4	72.41	2.79961	4.59e-08	8.03e-06	intergenic
NC_027750.1-41541236	41541220	AATGGCCAGCCACCCTGGAGGAACCCCAGTT	3.2	22.28	2.79961	0.000635938	0.0139075	intergenic
NC_027750.1-41597424	41597408	AGACTATGCTTCTCCAGGCATAGGAAGGTCT	28.79	70.56	1.29328	0.00301401	0.0414958	1stExon
NC_027750.1-41839401	41839385	GGATCCGTGTTCACCTGGTGGAACAAGAGAG	84.78	20.42	-2.05374	3.66e-06	0.000288551	intergenic
NC_027750.1-41906534	41906518	ATCATATTCCAGTCCTGGTCCACTCATGAAC	43.19	7.43	-2.53926	1.57e-05	0.000868982	intergenic
NC_027750.1-41916410	41916394	CGGCTGGGGTTCTCCAGGGCGTTGGACCGTG	19.99	106.76	2.41702	3.88e-08	7.08e-06	intergenic
NC_027750.1-41960222	41960206	GTTGTGATGAATGCCAGGAGGTTCAGTTGCT	165.56	64.99	-1.34906	0.000202991	0.00598181	intergenic
NC_027750.1-41960853	41960837	GAGACTTGACAGACCAGGAGGAGAACTTTGC	19.2	2.79	-2.78277	0.00235517	0.035228	intergenic
NC_027750.1-42022774	42022758	GGATCTCTCACATCCTGGGCCGATATCAAGA	20.79	3.71	-2.4864	0.00280553	0.0402209	intergenic
NC_027750.1-42045345	42045329	GTTATTTCAACTTCCTGGCAGATAACGAGGA	40.79	7.43	-2.45678	3.06e-05	0.00144732	TSS1500
NC_027750.1-42087356	42087340	CACGTCTGGAGAACCAGGGTTTTAATTGATC	7.2	35.28	2.29278	0.00023466	0.00668494	intergenic
NC_027750.1-42088531	42088515	CATAAGGTTTTCCCCAGGCATGACATCGCTC	22.39	56.63	1.33871	0.00341676	0.0458439	intergenic
NC_027750.1-42135421	42135405	CCACGTGTCGCATCCAGGGACTTTGACTTTC	22.39	1.86	-3.58948	0.000170909	0.0052504	intergenic
NC_027750.1-42179643	42179627	CCATAGCGGGGAACCAGGGTTCCTCTTAGCG	2.4	16.71	2.79961	0.00179799	0.0293544	intergenic
NC_027750.1-42475429	42475413	TGCTAGAAGTCTTCCTGGAAGTCTTCTCACG	17.6	51.06	1.53662	0.00233269	0.035228	intron
NC_027750.1-42604099	42604083	CACGAGCAAACATCCAGGAAGTCTTCTACCT	1.6	28.78	4.16892	7.06e-06	0.00047675	intergenic
NC_027750.1-42631631	42631615	AACAAGTCAACTCCCAGGTATCCGCAAAGCA	22.39	1.86	-3.58948	0.000170909	0.0052504	intergenic
NC_027750.1-42989850	42989834	TGTGTTGCATTTCCCAGGGAACGTGGTGAGG	19.99	59.42	1.57167	0.000982252	0.0191053	intergenic
NC_027750.1-43002206	43002190	GTCGCACCAAAGACCAGGGTTCCTGAAAGAA	35.99	5.57	-2.69185	6.57e-05	0.00259744	TSS1500
NC_027750.1-43002746	43002730	TCCAAGGTTTTCTCCAGGTCTCTGCTACTAG	2.4	19.5	3.02237	0.000435303	0.0104824	TSS1500
NC_027750.1-43007232	43007216	CCACCGATGCCGACCTGGAGGTACGAAACGA	5.6	32.49	2.5365	0.000275043	0.00742357	intergenic
NC_027750.1-43250735	43250719	CGTTGGAGTTGTGCCTGGAACAAAGCAAAGA	30.39	73.34	1.271	0.00296156	0.0410433	intergenic
NC_027750.1-43480540	43480524	AAATTTGACTTTTCCTGGACGACTTATGTGT	29.59	7.43	-1.99368	0.00129692	0.0231067	intergenic
NC_027750.1-43553782	43553766	CTGGGATCTGGAACCTGGAAGCTGGGACCCG	1.6	18.57	3.53683	0.000697104	0.0145377	intergenic
NC_027750.1-43691392	43691376	GTACGTAAAGCTTCCTGGAAGGTATGTCGAT	45.59	15.78	-1.53062	0.002966	0.0410433	intergenic
NC_027750.1-43785103	43785087	CCACGCAGATATGCCTGGGATCTATCCGAAG	2.4	27.85	3.53657	1.1e-05	0.000668653	intergenic
NC_027750.1-43817306	43817290	TGGTCCTCCGACTCCAGGGACTTGACCAGCA	16	51.99	1.70016	0.000700837	0.0145951	intergenic
NC_027750.1-43848389	43848373	ATCCTAGGACAGCCCTGGATTCAGGCAATGG	102.37	236.74	1.20951	0.000275987	0.00743269	intergenic
NC_027750.1-43850700	43850684	GTTAGTGTATCTCCCAGGAGAAGCTATACCA	16	1.86	-3.1047	0.00289404	0.0404606	intergenic
NC_027750.1-43873966	43873950	GACGGTGCTCGATCCAGGGCGTATCAGTTTC	29.59	8.36	-1.82353	0.00270555	0.0391895	intergenic
NC_027750.1-43908932	43908916	CTTTCCGAGAAGGCCAGGCGCCATCTAAGCA	124.77	248.81	0.995773	0.00243478	0.0360213	Exon
NC_027750.1-43917970	43917954	CAGAGAGTGAGTGCCAGGCATGGTATAGTGC	21.59	74.27	1.78242	0.000106137	0.0037532	intergenic
NC_027750.1-43922260	43922244	TCTTTGGCGTTGGCCAGGAACTAATGGTGAT	123.97	50.13	-1.30624	0.000652901	0.014117	intergenic
NC_027750.1-44055136	44055120	TGCGGCCCTATTTCCAGGCTCACCCAATCGT	57.59	145.76	1.3397	0.000278955	0.0075002	intergenic
NC_027750.1-44134001	44133985	GTTGGTCTTACTGCCTGGAGATAACCTAGTT	2.4	15.78	2.71699	0.00289404	0.0404606	intergenic
NC_027750.1-44137393	44137377	CGAGATCTGTCTTCCAGGCGCAGGACCTCGG	12	38.06	1.66524	0.00296564	0.0410433	intergenic
NC_027750.1-44171736	44171720	ACGAGAAAAGGAACCTGGCGTCGCTCGATGG	23.99	76.13	1.66603	0.000178813	0.00543676	1stExon
NC_027750.1-44345232	44345216	CGGCTGAGGTCCTCCAGGTCGCTCGACCGTG	13.6	83.55	2.61903	7.35e-08	1.2e-05	intergenic
NC_027750.1-44378541	44378525	GGTTCGTCCTCTCCCTGGGACATGCTCCAGG	40.79	6.5	-2.6497	1.12e-05	0.000671699	1stExon
NC_027750.1-44468010	44467994	ATGATTGGGTGAGCCTGGAAATAAGGTCGTA	33.59	10.21	-1.71805	0.00288327	0.0404606	TSS1500
NC_027750.1-44473546	44473530	GGATTCGTAACATCCTGGTCATCATACATCA	20.79	3.71	-2.4864	0.00280553	0.0402209	intergenic
NC_027750.1-44525689	44525673	GTGTCGTTTTTTCCCAGGGAACGTGGTGAGG	94.38	35.28	-1.41963	0.000499661	0.011661	intergenic
NC_027750.1-44705375	44705359	TCACCACACTACTCCAGGTCTGCAACGGATG	21.59	64.06	1.56906	0.000825621	0.0165807	TSS1500
NC_027750.1-44780803	44780787	GACTTGACCCACGCCAGGACGACACTCATTC	39.99	4.64	-3.10744	5.25e-06	0.000376293	intergenic
NC_027750.1-44797565	44797549	TTGTGAAGAGTGTCCTGGATTGTTCTCGGTT	2.4	15.78	2.71699	0.00289404	0.0404606	intergenic
NC_027750.1-44816138	44816122	AAGGTACGCGTTACCTGGGCGTCCTTAGACA	2.4	17.64	2.87774	0.00111859	0.0208425	TSS200
NC_027750.1-44821596	44821580	GGGGTCACAAAAACCAGGAACCAGGTGATGT	52.79	6.5	-3.02175	1.87e-07	2.62e-05	1stExon
NC_027750.1-44951396	44951380	GACGATACATTTTCCTGGCGAGGTACAAAGA	88.78	38.99	-1.18713	0.00339188	0.0458439	intergenic
NC_027750.1-45083868	45083852	TGTAGTGAGAGATCCAGGTGGTATGCGTCTC	35.19	7.43	-2.24373	0.00023466	0.00668494	intergenic
NC_027750.1-45320281	45320265	ACTTCTTCGCCCACCTGGTACTTCAAAACTT	7.2	43.63	2.59925	1.12e-05	0.000671699	intergenic
NC_027750.1-45342590	45342574	TAAGCAGTTACCGCCAGGATCTCTTACATCC	24.79	3.71	-2.74027	0.00055231	0.0126537	intergenic
NC_027750.1-45353906	45353890	TCGGCGGCTAGATCCTGGTGTCGTTCGATGT	59.98	15.78	-1.92638	0.000100938	0.00360067	intergenic
NC_027750.1-45356490	45356474	AGAGCCAGTTTCTCCAGGTGACTATAGCGGG	35.19	86.34	1.29486	0.00171971	0.0287204	intergenic
NC_027750.1-45359382	45359366	AGCAGATTCATCTCCAGGCTGTCCGAGAAAT	31.99	9.28	-1.78542	0.0028089	0.0402209	intergenic
NC_027750.1-45529181	45529165	CTAGCGACAGAAGCCTGGTGCTCAGAGCCAG	3.2	24.14	2.91528	0.000267144	0.00735902	intergenic
NC_027750.1-45638564	45638548	GAGGCGTTGAATCCCAGGCGAAATGATTGTT	28.79	4.64	-2.63337	0.000320481	0.00842864	TSS200
NC_027750.1-45720836	45720820	TAAGCAGTTACCACCAGGGTCTCTTACATCC	31.99	5.57	-2.52187	0.000275043	0.00742357	intergenic
NC_027750.1-45751591	45751575	TGCGGCCCTATTTCCAGGCTCACCCAGTCGT	8.8	45.49	2.36997	4.93e-05	0.00206292	intergenic
NC_027750.1-46010548	46010532	GAACACAAAGAAGCCTGGGCTATTAAATCAT	19.2	2.79	-2.78277	0.00235517	0.035228	intergenic
NC_027750.1-46012871	46012855	CGAGCTCCAGCGACCTGGAGGACCTCAGCCA	4.8	25.99	2.43685	0.00100503	0.0193472	intergenic
NC_027750.1-46214791	46214775	AAGTTCCCTACACCCTGGGCATAAGAGCAAT	12	39.92	1.73408	0.0017128	0.0286197	intergenic
NC_027750.1-46441569	46441553	TCCGAGGTTTTCTCCAGGCTCCTACTGCTCG	7.2	35.28	2.29278	0.00023466	0.00668494	TSS1500
NC_027750.1-47273905	47273889	CGAGACACAACTTCCAGGAACCGAGGATGTG	10.4	46.42	2.15816	8.03e-05	0.00301016	intergenic
NC_027750.1-47823745	47823729	TACCCGATCCGTTCCAGGCCTAGTATTAGCA	12.8	39.92	1.64097	0.00298187	0.0411928	intergenic
NC_027750.1-47875471	47875455	GTGAGTGATATGACCAGGGTGTCGTGATGTG	1.6	37.14	4.53683	2.22e-07	3e-05	Exon
NC_027750.1-47907643	47907627	CGTCTTCCCGTAGCCTGGGCCATCAAACTTT	1.6	28.78	4.16892	7.06e-06	0.00047675	intergenic
NC_027750.1-48100312	48100296	TCTGCTCTTTGCACCAGGACGGCACTCCCTG	17.6	103.98	2.56266	1.78e-08	3.78e-06	intergenic
NC_027750.1-48231879	48231863	AAATCTGGGTCGCCCTGGTCCGTACAGATCC	40.79	4.64	-3.13602	3.65e-06	0.000287909	intergenic
NC_027750.1-48487295	48487279	TGCGCTCGTCATTCCAGGATGGTCGGTGGTT	36.79	121.62	1.72499	1.21e-05	0.000715569	intergenic
NC_027750.1-49156700	49156684	GAATTTTCTGTCCCCAGGACGGTTCCAGACT	30.39	8.36	-1.86202	0.00270555	0.0391895	TSS1500
NC_027750.1-49194703	49194687	TGTTTCTTCTAGTCCTGGGCGTTTTTAACTC	31.19	5.57	-2.48533	0.000394089	0.00988504	intergenic
NC_027750.1-49252209	49252193	CATCATCACTCCCCCTGGAGTCCAGTGCTTG	17.6	74.27	2.0772	1.24e-05	0.000730559	intergenic
NC_027750.1-49377229	49377213	AGGTTGCAAGAGCCCAGGCGATGCTGTCGTC	307.12	112.33	-1.45106	1.69e-05	0.000915927	intergenic
NC_027750.1-49406905	49406889	GTGAGCACTTTTTCCAGGGGAACATCTGAGC	31.99	8.36	-1.93605	0.00141266	0.0248826	intergenic
NC_027750.1-49425101	49425085	AGGTAACAAAGGTCCTGGATAACGAAATCTC	75.18	28.78	-1.38528	0.00151365	0.0260564	intergenic
NC_027750.1-49475908	49475892	GATGTTCGGTGAGCCTGGTAGTCGTATAGAC	98.38	25.07	-1.9724	4.2e-06	0.000319049	intergenic
NC_027750.1-49560321	49560305	TCCTCCTATGCCTCCTGGTGCCACGGGAGTG	48.79	149.47	1.6152	1.77e-05	0.000943825	intergenic
NC_027750.1-49601551	49601535	CGGTCACGTCGCTCCAGGTAATGGAGGCGCG	47.99	108.62	1.17848	0.00224828	0.0344691	intergenic
NC_027750.1-49833257	49833241	GATGGGGTCGCACCCTGGAAACCGTGTAACT	1.6	23.21	3.8586	0.000107496	0.00376038	intergenic
NC_027750.1-49951140	49951124	CGCACCCCTTGGGCCTGGCAATTACCATCCA	1.6	15.78	3.30195	0.00289404	0.0404606	intergenic
NC_027750.1-50340124	50340108	TGGATCATCGACGCCAGGTTACCTCCGGTTC	63.98	23.21	-1.46287	0.00125049	0.0226768	TSS1500
NC_027750.1-50897342	50897326	TGCTGCGGTTCTTCCTGGCTAGGATTATGTT	96.78	16.71	-2.534	3.81e-08	7.04e-06	TSS1500
NC_027750.1-51235389	51235373	CCACGGCGAGCAACCAGGAACTCCATAGCAT	5.6	28.78	2.36157	0.000809935	0.0163408	intergenic
NC_027750.1-51924217	51924201	CCATACTCCTTGGCCAGGCGCTTCTCTTAGG	2.4	19.5	3.02237	0.000435303	0.0104824	Exon
NC_027750.1-52426450	52426434	GAAGAGAGCAATACCTGGACGTGGGTTGATA	21.59	2.79	-2.95203	0.000635938	0.0139075	intergenic
NC_027750.1-52858898	52858882	AGATCTTCGTCAACCTGGCTCTGATACAAAT	23.19	4.64	-2.32131	0.00315493	0.0430715	intergenic
NC_027750.1-52961992	52961976	AGCTGGTTCAAATCCTGGAGCTGGAACTCTC	18.4	1.86	-3.30633	0.00111859	0.0208425	Exon
NC_027750.1-53265701	53265685	ACCCGAAGTGGAACCAGGGCCTTGCGAGAAG	21.59	85.41	1.98404	1.12e-05	0.000671699	TSS1500
NC_027750.1-53429929	53429913	GAGCAGTAGAGGTCCAGGATTGGGATGTCAC	50.39	17.64	-1.51429	0.00292137	0.0407377	TSS1500
NC_027750.1-53596687	53596671	CAACTACGTCGCTCCAGGACCCTATCGCGCG	39.99	102.12	1.35255	0.000707301	0.0147033	TSS1500
NC_027750.1-53649214	53649198	GACAAAGGCGCTACCAGGGGATAAGTTCAGA	40.79	13.93	-1.55002	0.00385024	0.0496078	intergenic
NC_027750.1-54086381	54086365	GATGGAAGGTTCACCTGGGTTTTCTGAGAAT	34.39	6.5	-2.40348	0.000134216	0.00440167	intergenic
NC_027750.1-54162616	54162600	CGGAGTTAGAATCCCAGGACGCATCGACCTT	16.8	51.06	1.60373	0.00146698	0.025662	Exon
NC_027750.1-54528838	54528822	AAGCTTGGCCACTCCTGGGGGTTATTTAGCA	47.99	108.62	1.17848	0.00224828	0.0344691	intergenic
NC_027750.1-54548740	54548724	CGGGTTGGACGACCCAGGACGATCCAGCGCG	25.59	83.55	1.70706	9.32e-05	0.00338033	TSS1500
NC_027750.1-54960753	54960737	AGCTTCTTGTGCACCTGGAGAAGGAAACGTA	65.58	176.39	1.42744	7.57e-05	0.00286705	intergenic
NC_027750.1-54990179	54990163	AGTCATCAGTTTTCCAGGATATTCCTCATTC	39.19	5.57	-2.81474	2.27e-05	0.00114683	TSS200
NC_027750.1-55111370	55111354	CTTCCACTCGTCGCCTGGCCTAATACGAATC	551.86	165.25	-1.73965	8.39e-08	1.36e-05	intergenic
NC_027750.1-55423387	55423371	ACGTGTCGCGCGACCTGGGACCTGCGACTAA	3.2	18.57	2.53683	0.00235517	0.035228	intergenic
NC_027750.1-55557400	55557384	CCACGATCACCTCCCTGGCAACCATACTGTT	59.19	9.28	-2.67316	7.07e-07	7.74e-05	intergenic
NC_027750.1-55602114	55602098	GCTTTCTCTTGGTCCAGGCTGCTGCTCGGAA	61.58	20.42	-1.59248	0.000514653	0.0119509	intergenic
NC_027750.1-55630989	55630973	CATTTTCTAAATCCCAGGTAAAAACAAACAA	75.98	19.5	-1.96215	2.5e-05	0.00124559	intergenic
NC_027750.1-55773649	55773633	GGTACCCGAACGCCCAGGCCTAGTTAGGGTC	5.6	32.49	2.5365	0.000275043	0.00742357	intergenic
NC_027750.1-55876173	55876157	CCCCAAGAGCTGTCCTGGCCAATCTCGACCA	70.38	185.68	1.39958	6.92e-05	0.00269326	intergenic
NC_027750.1-55916039	55916023	AACATTCGGTTGACCAGGCGCTGGTAGGTTG	35.19	2.79	-3.65683	2.61e-06	0.000223096	1stExon
NC_027750.1-55917063	55917047	AGAACCTTTGTGACCTGGCATTCGCCAATCC	44.79	13	-1.78467	0.000790627	0.0161364	TSS1500
NC_027750.1-56059158	56059142	CTCTTCGGAGATTCCAGGATAAATTGAAAGC	39.99	11.14	-1.84389	0.000934992	0.0184576	intergenic
NC_027750.1-56328458	56328442	TGGCTGAAGTCCTCCAGGTCGATGGACCGTG	28.79	113.26	1.976	2.03e-06	0.000186163	intergenic
NC_027750.1-56486926	56486910	CTTAGGCTACTGTCCAGGTTCATTCTGGTCG	9.6	57.56	2.58396	2.37e-06	0.000207473	intron
NC_027750.1-56706450	56706434	CACGGCCCTTGGCCCAGGCTGCATCCGAACA	19.99	54.77	1.45411	0.00231323	0.0351192	TSS1500
NC_027750.1-56706489	56706473	GTGATCTCATTAACCAGGATATGAAGGAACG	22.39	1.86	-3.58948	0.000170909	0.0052504	TSS1500
NC_027750.1-56707040	56707024	AAGGATCCATATCCCTGGATAATATGGTAAC	29.59	4.64	-2.67291	0.000219215	0.00636761	TSS1500
NC_027750.1-56823006	56822990	GGTGCTTCGAGTTCCAGGCTCGTGGTACCGT	170.36	66.84	-1.3498	0.000209338	0.00612997	intergenic
NC_027750.1-57117231	57117215	AGGCATCTTCTTGCCTGGAAACTTTTGGAGC	38.39	11.14	-1.78498	0.00165833	0.0279683	TSS200
NC_027750.1-57124914	57124898	GGTTGACTGTAAACCAGGACCTTGATCAAGT	77.58	25.07	-1.62972	0.000187932	0.00568744	intron
NC_027750.1-57248611	57248595	CTTTGGAGCCTCCCCTGGCGTGATGTGTTTC	143.96	8.36	-4.10602	1.53e-16	2.36e-13	intergenic
NC_027750.1-57249156	57249140	TGGTCTTGTACGGCCTGGTCGATCTTCACTC	120.77	45.49	-1.40864	0.000253321	0.00707407	intergenic
NC_027750.1-57499035	57499019	GATTCTGAATATGCCTGGCCGTAGCTTGCTC	144.76	55.7	-1.37791	0.000242129	0.00685568	intergenic
NC_027750.1-57642994	57642978	CACCAGAATTAGGCCTGGGCATAATATCCGC	17.6	53.85	1.61337	0.00118332	0.0217007	intergenic
NC_027750.1-58105310	58105294	CCTCGAATCTCTCCCAGGCTTCACTGAATCC	83.98	25.99	-1.69209	9.32e-05	0.00338033	intron
NC_027750.1-58121559	58121543	AGTATGGACGCTGCCAGGACATCACCATGTG	31.19	9.28	-1.74889	0.00382591	0.0493726	intergenic
NC_027750.1-58186390	58186374	TATCCGATCCGTCCCAGGCCTAGGCGGACGT	2.4	20.42	3.08888	0.000435303	0.0104824	intergenic
NC_027750.1-58239637	58239621	TGCCTCAAAGGATCCTGGTTTCCGAGTCTTC	24.79	3.71	-2.74027	0.00055231	0.0126537	intron
NC_027750.1-58337538	58337522	AACTAGATCTGATCCTGGTATGCACATCCCT	14.4	45.49	1.65948	0.00138583	0.0245294	Exon
NC_027750.1-58387113	58387097	GGAGACCATTGATCCAGGAGAAGATGAAGGC	32.79	4.64	-2.82106	7.06e-05	0.00273624	intergenic
NC_027750.1-58408559	58408543	TACGGGACTAGTGCCTGGGTCAATGGTGGTT	18.4	49.2	1.41895	0.00365591	0.0479395	intergenic
NC_027750.1-58411319	58411303	CCGATCCGGGCTACCTGGATCGACCGATCTG	41.59	133.69	1.68458	1.31e-05	0.000760638	intergenic
NC_027750.1-58413649	58413633	AACATAACGTCTCCCTGGGAGAACCGACACT	51.99	8.36	-2.63666	2.26e-06	0.000201961	intergenic
NC_027750.1-58703699	58703683	CGGTGAGTTTAATCCAGGAGACAACAAGAGC	8	31.57	1.98048	0.00141266	0.0248826	TSS1500
NC_027750.1-59286535	59286519	CTCGGCGCCGTCTCCTGGGACTGATTAGCCA	17.6	87.27	2.30991	6.85e-07	7.58e-05	intergenic
NC_027750.1-59706236	59706220	CAGTTTATCAAAACCTGGCAGAAGCTGAGAT	38.39	90.05	1.23	0.00224454	0.034458	intergenic
NC_027750.1-59709445	59709429	CATCCCTATAAACCCTGGAACTTTCGCTAAC	21.59	2.79	-2.95203	0.000635938	0.0139075	intergenic
NC_027750.1-59758554	59758538	ATTGTCTGCATCCCCTGGAGTTCTGCAGATT	89.58	34.35	-1.38287	0.000675006	0.0144189	1stExon
NC_027750.1-60043767	60043751	GATTTTTCAACTTCCTGGGATTCTCCACTAC	57.59	19.5	-1.56234	0.00121763	0.0222297	intergenic
NC_027750.1-60291402	60291386	CTTCAGACCATGCCCTGGTCTCGAGCTCTCT	8	31.57	1.98048	0.00141266	0.0248826	intergenic
NC_027750.1-60317026	60317010	TAACAAAACTCTCCCAGGTACGATAACAGAG	53.59	174.54	1.70352	3.64e-06	0.000287909	intergenic
NC_027750.1-60319180	60319164	AGACCTACCAGTACCAGGAGAGGGGGCAGTG	53.59	138.33	1.36808	0.000262905	0.00731033	intergenic
NC_027750.1-60319824	60319808	GGAGATTTTCTCTCCTGGAGAGGGGTATGGA	21.59	1.86	-3.53699	0.000170909	0.0052504	intergenic
NC_027750.1-60675389	60675373	AACCCCTCAACCTCCAGGAGGGAAAGAGCGA	10.4	45.49	2.12897	0.000108188	0.00376841	TSS1500
NC_027750.1-60972509	60972493	GTCTTTTATCTTCCCTGGGACATTCAATATT	46.39	8.36	-2.47224	1.51e-05	0.000849042	intergenic
NC_027750.1-61560441	61560425	TCGCATTCAAGGACCTGGTCTTGGAGATACC	90.38	22.28	-2.02025	4.07e-06	0.000310492	intergenic
NC_027750.1-62040993	62040977	CATATATATGGCTCCTGGACGCTTTAAGATA	50.39	9.28	-2.44094	1.06e-05	0.00065162	intergenic
NC_027750.1-62137151	62137135	ATTTCGCTAATATCCTGGCCCCACCGAGATG	23.19	2.79	-3.05517	0.000411878	0.0102601	intergenic
NC_027750.1-62288555	62288539	ATGATCGTTGGGTCCAGGAATGACATCAATG	94.38	25.07	-1.91252	8.92e-06	0.000568745	intergenic
NC_027750.1-62410750	62410734	CAGCCCCGAAGCGCCAGGCAGTTGGAAAGCA	35.99	287.8	2.9994	3.14e-15	3.65e-12	intergenic
NC_027750.1-62421210	62421194	TAGCTCTCGTAGCCCAGGCACTTACCTTGTT	39.19	12.07	-1.69906	0.00225465	0.0345179	intergenic
NC_027750.1-62453810	62453794	GACATGACGTCTCCCTGGGCGAACTGACGCG	165.56	72.41	-1.19309	0.000829776	0.0165919	intergenic
NC_027750.1-62500342	62500326	ACACGAGCTTACTCCAGGGGACAGTAGGTCG	4	29.71	2.89288	7.38e-05	0.00280659	TSS1500
NC_027750.1-62706545	62706529	GAGGCGCAGATGTCCTGGTCTCTATCAGCTA	25.59	71.49	1.48216	0.00105299	0.0201749	intergenic
NC_027750.1-62706965	62706949	CGCCAAATGGTTTCCAGGCCCTTCACACTAC	40.79	11.14	-1.87247	0.000701648	0.0145951	intergenic
NC_027750.1-62710638	62710622	TATGCTTTCATCACCTGGCTTGCAATTCGTA	4.8	35.28	2.87774	3.33e-05	0.00151714	intergenic
NC_027750.1-63813273	63813257	TACTCGATCCGTCCCAGGCCTAGTTGCATCC	71.18	28.78	-1.30641	0.00301401	0.0414958	intergenic
NC_027750.1-63937106	63937090	CACTTGTTAATGACCAGGATTCTTGAGGTTG	34.39	79.84	1.21512	0.00323045	0.0439366	TSS1500
NC_027750.1-64277877	64277861	GAGATCAACATATCCTGGCAGCACGAGGCAG	25.59	4.64	-2.46338	0.00100503	0.0193472	1stExon
NC_027750.1-64669080	64669064	ACCCGATCGAGCACCAGGCCCCGATGGGATG	2.4	19.5	3.02237	0.000435303	0.0104824	TSS200
NC_027751.1-1270474	1270458	AAGTAATTCTTCTCCTGGTGGGAGATAGTTT	8	29.71	1.89288	0.00270555	0.0391895	intergenic
NC_027751.1-2377277	2377261	AGAGCACACAGAGCCTGGTGAATTTATTGTG	66.38	138.33	1.05929	0.003304	0.0448245	intron
NC_027751.1-2602972	2602956	ATCAGCACATCACCCAGGACATCTAGATGCA	168.76	49.2	-1.77824	1.94e-06	0.000180972	Exon
NC_027751.1-3145284	3145268	TGCTTCGGTATCTCCAGGGCACTTTTTCTCA	12.8	48.28	1.91528	0.000354857	0.00921304	intergenic
NC_027751.1-3519521	3519505	GCTTATGCATGACCCTGGTGATCTCCTCGAC	190.35	90.98	-1.06503	0.00238595	0.0353967	TSS1500
NC_027751.1-3521898	3521882	AGGAGTCTTTGAGCCAGGGGAGTTGAGAGGG	18.4	60.34	1.71341	0.000301516	0.00802063	intergenic
NC_027751.1-3662394	3662378	GATTTATACCATGCCTGGAACTAAAAGGAAC	26.39	4.64	-2.50779	0.00100503	0.0193472	intergenic
NC_027751.1-3687622	3687606	AGGTAACAATGGTCCTGGATAATGAAATCTC	45.59	12.07	-1.91729	0.000326226	0.00855206	intergenic
NC_027751.1-3756889	3756873	CCACCCTAAGAACCCAGGTTAATCATGGTCT	11.2	64.06	2.51593	1.04e-06	0.000106564	intergenic
NC_027751.1-3853144	3853128	GGGATGCTCCACCCCAGGCTCCTTAGTCACA	32.79	8.36	-1.97168	0.00101997	0.0196116	intergenic
NC_027751.1-4080007	4079991	AGGGGAATCGAACCCAGGTCGAGACAAATGT	59.98	11.14	-2.42873	3.14e-06	0.000256821	intergenic
NC_027751.1-4446972	4446956	CGGATTCTTACTTCCTGGGATCTTCTGAAGC	40.79	12.07	-1.75679	0.00130036	0.0231172	intergenic
NC_027751.1-4632637	4632621	GATCGAATTATGGCCAGGTACACGGATCGCA	2.4	24.14	3.33032	6.78e-05	0.00264135	intergenic
NC_027751.1-4937711	4937695	TTGCTGATGATCTCCTGGTCTTTGTGGATGG	17.6	54.77	1.63781	0.000942844	0.0185227	intergenic
NC_027751.1-4953103	4953087	AACACCACGAACACCAGGAATAGACTCTGTC	49.59	8.36	-2.56847	4.24e-06	0.000319441	intergenic
NC_027751.1-5386713	5386697	ATCGCTGCCTGTCCCTGGATCAATACGATCA	24.79	6.5	-1.93125	0.00341719	0.0458439	intergenic
NC_027751.1-5420183	5420167	TCCCTTTGTTGGGCCTGGATCTTCCTCCACG	20.79	134.62	2.69493	3.03e-10	1.05e-07	intergenic
NC_027751.1-6121767	6121751	AGTTTCGAATATACCTGGTTATTCTGTAGCG	215.95	74.27	-1.53985	1.22e-05	0.000724812	intron
NC_027751.1-6296279	6296263	GTGGGTTTATAGTCCAGGGGAATATAGTGTT	20.79	3.71	-2.4864	0.00280553	0.0402209	intergenic
NC_027751.1-6497506	6497490	TATCCCTAAGCATCCTGGAGCCTCCGCAATC	51.19	2.79	-4.19752	5.26e-09	1.33e-06	intergenic
NC_027751.1-6860060	6860044	GAGCGATGGGCAGCCTGGGATGATGAAAAGT	72.78	28.78	-1.33848	0.00213774	0.0332865	intergenic
NC_027751.1-6997250	6997234	ACCACATAGAGTTCCTGGAGACATTTGGGTA	1.6	35.28	4.46271	5.18e-07	5.95e-05	intergenic
NC_027751.1-7008156	7008140	CGTCATAAGACTTCCAGGAAGTCGTCTAGCG	31.19	103.05	1.72419	2.68e-05	0.0013211	intergenic
NC_027751.1-7492905	7492889	TGGTAATCGATGACCAGGTCGTAATCCGCTA	12	37.14	1.62994	0.00389729	0.0498803	intergenic
NC_027751.1-7982104	7982088	CACTAAGTGGTCTCCAGGTATCCAGCAAATC	86.38	32.49	-1.4107	0.000660709	0.0141974	1stExon
NC_027751.1-8126596	8126580	AGGGATTATGAAACCAGGAAAGGCGCATGCC	63.98	23.21	-1.46287	0.00125049	0.0226768	Exon
NC_027751.1-8206453	8206437	CGATCAGCTCAGACCAGGGCTGAACCACGGG	48.79	119.76	1.29549	0.000649917	0.0140775	intergenic
NC_027751.1-8344725	8344709	GGATTTTGCAATGCCAGGACACACAAGCACA	132.77	62.2	-1.09394	0.00319122	0.0434394	intergenic
NC_027751.1-8464814	8464798	CAGGCTCCTCGTGCCTGGTATGTCGAGCTCA	23.19	69.63	1.58621	0.000377748	0.00966897	intergenic
NC_027751.1-8633926	8633910	ACCTGTACTCGAGCCTGGTTAAAAAAACTCT	44.79	14.85	-1.59271	0.00232816	0.035228	intergenic
NC_027751.1-8844471	8844455	NCGGGAGCGACCTCCTGGGAGCGACTATGCT	1.6	18.57	3.53683	0.000697104	0.0145377	intergenic
NC_027751.1-9551369	9551353	TCGTTGAGGATGTCCAGGTGGATAGCCATGG	12.8	62.2	2.28077	8.6e-06	0.000553251	intergenic
NC_027751.1-9815899	9815883	ACTTCATCGTGACCCTGGAATCGACTCCCTC	24.79	72.41	1.54643	0.00059081	0.0132448	intergenic
NC_027751.1-9823680	9823664	ACACTAGCTCGCTCCAGGTAAGCTAGAGCTG	23.19	78.91	1.76671	6.23e-05	0.0024949	intergenic
NC_027751.1-9854375	9854359	ATACCCGAAATGCCCAGGCCTAATACTCACT	30.39	8.36	-1.86202	0.00270555	0.0391895	Exon
NC_027751.1-10094457	10094441	ACTTCTTACCTTGCCTGGTGCGGTTTATACG	2.4	25.99	3.43685	2.72e-05	0.0013224	intergenic
NC_027751.1-10472372	10472356	GATCGCTGATCGTCCTGGAATTTTCGCCGGC	32.79	5.57	-2.55751	0.000192066	0.00574839	intergenic
NC_027751.1-10916209	10916193	CAGGTCTGCGGCTCCAGGACATTGTCGAAAG	61.58	141.11	1.19629	0.00114019	0.0211844	intergenic
NC_027751.1-10922593	10922577	ACTGGTTTGTAGGCCTGGGACGGATCGGGTA	31.99	83.55	1.38502	0.000916901	0.0181555	intergenic
NC_027751.1-10948161	10948145	GGTACCCGAACGCCCAGGCCTACCCGAGTCA	27.99	4.64	-2.59271	0.000468868	0.011126	intergenic
NC_027751.1-11017188	11017172	GACTTTGTATTCTCCAGGACCGCATTTCGAG	62.38	136.47	1.12943	0.0019114	0.0301423	intergenic
NC_027751.1-11248463	11248447	AGAGCAGCCATTTCCAGGAGTAATGCGAATC	88.78	9.28	-3.25804	1.68e-10	6.59e-08	1stExon
NC_027751.1-11448052	11448036	GAATGCTCGTACTCCAGGTTATCTCTCTGAG	43.99	5.57	-2.98143	3.95e-06	0.000303339	intergenic
NC_027751.1-11455667	11455651	ACTTGAAAGTCGTCCAGGCACTTTCTTGTAC	38.39	11.14	-1.78498	0.00165833	0.0279683	intergenic
NC_027751.1-11523807	11523791	CACTATCTCAGCTCCTGGAATCAACGGCACA	27.19	75.2	1.46766	0.000737084	0.0151865	intergenic
NC_027751.1-12848480	12848464	AAGCTATCGACCACCAGGTGTTAAAGCAGCA	19.2	73.34	1.93349	2.77e-05	0.00134624	intron
NC_027751.1-12875973	12875957	CCACAAGTGACTGCCTGGGCCGTAGCGCTGT	71.18	190.32	1.41888	5.88e-05	0.00240777	intron
NC_027751.1-13425059	13425043	GAAAGCTCAGCCACCTGGGTACAACACAACA	31.19	4.64	-2.74889	0.000150079	0.00480091	intergenic
NC_027751.1-14111396	14111380	GGTTTGGAATCGACCAGGCGAGACACAAATC	118.37	42.71	-1.47066	0.000211982	0.0062018	intergenic
NC_027751.1-14248779	14248763	CGTGGGTAAGTACCCAGGAGGCCGTTGGCGT	18.4	91.91	2.32052	2.3e-07	3.08e-05	intergenic
NC_027751.1-14637073	14637057	AACTGGTGCTGCTCCTGGCTCCACCTCGATC	983.75	2490.85	1.34027	5.9e-06	0.000411148	intergenic
NC_027751.1-15081189	15081173	TATGTTTGCTACTCCAGGTTTAGATAATGTT	135.17	24.14	-2.48528	3.3e-09	8.66e-07	intergenic
NC_027751.1-15293895	15293879	TCTCTTAATTGTTCCTGGAAGCTCTGATACC	223.14	35.28	-2.66103	4.76e-12	2.58e-09	intergenic
NC_027751.1-15437857	15437841	AATGAAAACAAAGCCTGGGAGCTGCAAAATC	54.39	9.28	-2.55114	3.15e-06	0.000256821	Exon
NC_027751.1-15470462	15470446	CACCTGCCCCGATCCAGGAGTTGGGTCGTGG	8.8	30.64	1.79984	0.00382591	0.0493726	intergenic
NC_027751.1-15610280	15610264	CCGTGAGACGGTCCCTGGCGATACGATTCCT	23.99	82.63	1.78423	4.55e-05	0.00195524	intron
NC_027751.1-15620214	15620198	CCCATGTCAAGGGCCTGGTACTCAGCACCCG	13.6	51.99	1.93463	0.000227895	0.00654378	Exon
NC_027751.1-15798806	15798790	TACGTCTCTGGGGCCTGGCAAGAGGCAATCC	72.78	20.42	-1.83356	4.78e-05	0.00203167	intergenic
NC_027751.1-15993956	15993940	CGAGGAACCCGAGCCAGGGGGCGAGGCCGGG	8.8	51.06	2.53662	7.81e-06	0.000517574	intergenic
NC_027751.1-16198815	16198799	GGATCCACTAAAGCCTGGATTGCATGCGCAT	74.38	17.64	-2.07606	1.24e-05	0.000730559	intergenic
NC_027751.1-16378967	16378951	CTTGTTTAAGTTTCCTGGTGCATATACGTAG	1.6	38.06	4.57213	1.46e-07	2.16e-05	intergenic
NC_027751.1-16812133	16812117	TGTGCAGGGGGTTCCAGGACAGCAGCTCCCT	29.59	85.41	1.5293	0.000385642	0.0098093	1stExon
NC_027751.1-16877008	16876992	CATCGCGATTCTTCCTGGTTTGATTTGAATG	1805.14	813.26	-1.15032	0.000144468	0.00467661	intron
NC_027751.1-16993618	16993602	TAAGAAGCTTCCACCTGGAGTACTTGTGGTC	32.79	10.21	-1.68327	0.00387586	0.0497999	Exon
NC_027751.1-17534325	17534309	CCATCAGCTCCACCCTGGTCATTTTAGGGTT	19.2	55.7	1.53657	0.00120193	0.0220047	intergenic
NC_027751.1-17683833	17683817	ATTTGACGATGCTCCTGGTCCCATCTTCGAT	2.4	16.71	2.79961	0.00179799	0.0293544	intergenic
NC_027751.1-17687919	17687903	GATTTCCACTTCCCCTGGCTACCAACGAGGT	107.97	35.28	-1.61371	5.65e-05	0.00232527	intergenic
NC_027751.1-17731693	17731677	ATTTGACCTGCGCCCAGGCTCGAGATAGGAT	21.59	2.79	-2.95203	0.000635938	0.0139075	intergenic
NC_027751.1-17825686	17825670	CGTGGCCAAGGGTCCTGGTCGCGAACCGGTG	18.4	56.63	1.62186	0.000597962	0.0133152	Exon
NC_027751.1-17873421	17873405	TATGTGCCAACATCCAGGCCAAAACAAAAAT	53.59	7.43	-2.85053	4.25e-07	5.17e-05	intergenic
NC_027751.1-18017027	18017011	ATGCGGTTCACTTCCTGGAAGGGTACGCACA	47.99	104.91	1.12835	0.00367801	0.0481903	intergenic
NC_027751.1-18017602	18017586	GGACTGCCCTCGACCAGGGTCAACCCAGGGC	29.59	6.5	-2.1866	0.000564896	0.0127446	intergenic
NC_027751.1-18032106	18032090	ACACTGTAGCTTGCCAGGAGAGATAAGAGAG	3.2	32.49	3.34385	8.97e-06	0.000568745	intergenic
NC_027751.1-18036912	18036896	CGACCGACACCCCCCAGGAAGAATCGATCGA	1.6	16.71	3.38457	0.00179799	0.0293544	intergenic
NC_027751.1-18188057	18188041	GTTCGTAACGCTCCCTGGAAGGTACGTCGAT	23.99	4.64	-2.37024	0.00215538	0.0333275	intergenic
NC_027751.1-18189070	18189054	GGATCTCTTACATCCTGGGCCAAAATCAAGA	43.19	9.28	-2.2185	9.16e-05	0.00334308	intergenic
NC_027751.1-18430308	18430292	CGCGGAGCAACGGCCAGGGCAGAAGAGGACG	17.6	90.98	2.36997	2.86e-07	3.73e-05	intergenic
NC_027751.1-18433265	18433249	GTTATGGGCTGAGCCAGGCTCGTGAACCCCT	39.19	5.57	-2.81474	2.27e-05	0.00114683	intergenic
NC_027751.1-18486897	18486881	GCTGAAATCTTGTCCTGGCTTCCCAACTGCT	123.97	56.63	-1.13035	0.00311901	0.0427966	intergenic
NC_027751.1-18600945	18600929	AAGGGTGTCTTCTCCTGGTCCTCCGAATGCA	2.4	16.71	2.79961	0.00179799	0.0293544	intergenic
NC_027751.1-18780343	18780327	GAAACTAGAATAACCTGGTTTGAAAGTGGGA	84.78	2.79	-4.92539	6.8e-14	6.71e-11	intergenic
NC_027751.1-18809510	18809494	CATTCTAATCAAACCAGGATGAACCGAGATG	111.17	42.71	-1.38012	0.0004789	0.0112899	intergenic
NC_027751.1-18809863	18809847	CATTCAAATCAAACCAGGATGAACCGCGATG	92.78	13	-2.8353	3.63e-09	9.45e-07	intergenic
NC_027751.1-18850959	18850943	GATGGGTCTAGGCCCAGGTCCAGCCGCATGG	28.79	4.64	-2.63337	0.000320481	0.00842864	intergenic
NC_027751.1-19612259	19612243	AACAAAATTGGGTCCAGGGATCGAGAGAGCG	36.79	11.14	-1.72356	0.00220665	0.0339749	intergenic
NC_027751.1-19790215	19790199	CCCACTCGACAGGCCTGGAGCCGCACAGGAA	10.4	40.85	1.97375	0.000357371	0.00926402	intergenic
NC_027751.1-19813522	19813506	AACTAACTCGGGCCCTGGTGACGTTAGGTTC	12.8	46.42	1.8586	0.000605455	0.0134728	intergenic
NC_027751.1-19871872	19871856	TGAGTAAAGATGACCTGGTAGAATGGTGGCG	7.2	29.71	2.04488	0.00129692	0.0231067	TSS1500
NC_027751.1-20316111	20316095	AGCCAAACGGTTTCCAGGATAAAGACAATCC	2.4	18.57	2.95187	0.000697104	0.0145377	intergenic
NC_027751.1-20399484	20399468	CCAGCACTGATACCCAGGCTAGCCGCTGCTG	11.2	51.06	2.18869	3.98e-05	0.00175341	intron
NC_027751.1-20474026	20474010	GATTCCATACGACCCAGGAGATCAAGAACCA	19.2	1.86	-3.36773	0.000697104	0.0145377	intron
NC_027751.1-20810363	20810347	CACGCCTCCTGCACCTGGGGCAGCTCGGGCA	12.8	47.35	1.88722	0.00046355	0.0110939	intron
NC_027751.1-20812060	20812044	TGTCCACCAAACTCCTGGTCGTAGATTGCCA	24.79	64.06	1.36967	0.00268474	0.0391496	intron
NC_027751.1-21299345	21299329	AATTTTTAAGCCTCCTGGAAGTGCTGACCAC	25.59	125.33	2.29208	4.48e-08	7.87e-06	intron
NC_027751.1-21436526	21436510	GATCGTAACGAGGCCAGGAAAATTAAGAAGC	91.18	38.99	-1.22561	0.00255437	0.0375344	intergenic
NC_027751.1-21521061	21521045	TTCCCAAGGAACTCCAGGTCCTTATGCAAGC	24.79	1.86	-3.73638	4.29e-05	0.00185447	intergenic
NC_027751.1-21930403	21930387	CAAGCCTTCGGAACCAGGAAATGCCTCGAGG	50.39	110.48	1.13258	0.00313845	0.0430384	intergenic
NC_027751.1-21947375	21947359	CGCGCGATAGCGTCCTGGAGTGACGTAGTTG	155.96	583.02	1.90237	3.17e-09	8.4e-07	intergenic
NC_027751.1-21956268	21956252	ATAGCTCAAACTACCAGGCACAAGGTGCTTG	1.6	16.71	3.38457	0.00179799	0.0293544	intron
NC_027751.1-21986381	21986365	TCTTGATGTCGACCCAGGATGTGAGAGATCC	46.39	7.43	-2.64238	5.77e-06	0.00040249	intergenic
NC_027751.1-22121274	22121258	GATTGACCATGTACCAGGCGATAAAGGTGCA	89.58	27.85	-1.6855	7.32e-05	0.00280659	intergenic
NC_027751.1-22124590	22124574	CAGCGGGGCGGTGCCTGGGTCAGCACACAAG	12	51.99	2.1152	6.21e-05	0.0024949	intergenic
NC_027751.1-22136297	22136281	ATGGTCAGCACTTCCAGGAGGCTTAAAAATT	285.53	1.86	-7.2622	3.87e-32	6.29e-28	intergenic
NC_027751.1-22211405	22211389	GACGGCGACGTCACCAGGCTTGCGTTCCATC	62.38	13	-2.26257	8.6e-06	0.000553251	intergenic
NC_027751.1-22242939	22242923	AAGCCAGCCACTGCCAGGGTGGGGAGTGTGG	23.19	67.77	1.54714	0.000563514	0.0127446	intergenic
NC_027751.1-22413436	22413420	TCTTGATGTCGGTCCAGGATGTTAGAGATCC	46.39	15.78	-1.55572	0.002966	0.0410433	intergenic
NC_027751.1-22426951	22426935	TGCATTCGCTGCCCCAGGTCTTTAAGTGATT	77.58	19.5	-1.99221	1.63e-05	0.000889626	intergenic
NC_027751.1-22428476	22428460	AGCCATTGCATACCCAGGACGATATCTTGGC	94.38	38.99	-1.27538	0.00166522	0.0279683	intergenic
NC_027751.1-22519387	22519371	GATTGTTTGGATACCAGGAGATTCTACTGGG	51.99	13	-1.99972	0.000121884	0.00409634	intergenic
NC_027751.1-22545601	22545585	TCCAAGTCGTCAACCTGGACACAACCAAATC	51.19	4.64	-3.46367	1.05e-07	1.67e-05	intergenic
NC_027751.1-22971470	22971454	CGAGGCTTGGCGTCCAGGAGGTCGACTCTCG	2.4	29.71	3.62984	4.53e-06	0.000332237	intergenic
NC_027751.1-23009449	23009433	TGCGATCAACTGACCTGGGCTGGGTCAATGA	2.4	17.64	2.87774	0.00111859	0.0208425	intron
NC_027751.1-23022447	23022431	GATTCTTCATGACCCAGGCTAAGTCTTGCTC	77.58	32.49	-1.25569	0.00243443	0.0360213	intergenic
NC_027751.1-23167165	23167149	CAACTACGTCACTCCAGGACGCTATCGTGCG	52.79	147.61	1.48345	6.3e-05	0.00250394	TSS200
NC_027751.1-23312285	23312269	ATGATCACGGAGGCCAGGATGATCTCAGTGC	51.99	8.36	-2.63666	2.26e-06	0.000201961	intergenic
NC_027751.1-23319315	23319299	CGATTGTCAAAAACCAGGCTCTTACATGGGA	24.79	4.64	-2.41756	0.0014719	0.025662	intergenic
NC_027751.1-23446815	23446799	AGGTGACGCGGCTCCAGGTTATGAAGCGACG	62.38	166.18	1.41359	8.34e-05	0.00311178	intergenic
NC_027751.1-23539522	23539506	AACTCGTCGTATCCCAGGGATATCGCGATAG	47.99	113.26	1.23883	0.00120859	0.0221018	intergenic
NC_027751.1-23558485	23558469	TAAGTCTCTGCATCCAGGTCCTCTTCAAATG	51.99	15.78	-1.72014	0.000700837	0.0145951	intergenic
NC_027751.1-23866773	23866757	AGCTTGGATCACGCCTGGATCGACGAACCGC	34.39	10.21	-1.75201	0.00288327	0.0404606	intergenic
NC_027751.1-23954092	23954076	GTGTAGTCAATTCCCAGGAGTTGCGTGTAAC	89.58	8.36	-3.4216	3.91e-11	1.82e-08	intergenic
NC_027751.1-24165861	24165845	ATGGCGTCTGGCACCAGGTCTATCCGATGTT	57.59	3.71	-3.95633	2.24e-09	6.24e-07	intergenic
NC_027751.1-24703852	24703836	GCAGGCTCATCACCCAGGTTACCCTCAAAAT	40.79	8.36	-2.28664	7.55e-05	0.00286165	intergenic
NC_027751.1-24723657	24723641	GCTTTGTTCCATTCCAGGCTTCTAGAGGAGT	25.59	5.57	-2.19983	0.00238604	0.0353967	intergenic
NC_027751.1-25092536	25092520	GGATGCTCCACAGCCTGGGCATTGTAGTGCA	1.6	24.14	3.91528	6.78e-05	0.00264135	1stExon
NC_027751.1-25094986	25094970	AGATTTTAATCAACCTGGCTCTGATACCATA	305.52	138.33	-1.14315	0.000558282	0.0127446	TSS1500
NC_027751.1-25111456	25111440	CCTAAGAGAGGCGCCAGGGCAAGGAGTATGG	41.59	102.12	1.29596	0.00123731	0.0225635	intergenic
NC_027751.1-25468245	25468229	TCGTTGTGGGTTGCCTGGACAAAACACAATC	39.99	12.07	-1.72821	0.0017128	0.0286197	intergenic
NC_027751.1-25621655	25621639	AGCATATGTCTGGCCTGGTGATTGTCAAGTA	68.78	22.28	-1.62624	0.000296374	0.00791621	1stExon
NC_027751.1-25763030	25763014	TATCCTTTTATGCCCTGGGCCATGGACATCG	52.79	136.47	1.37025	0.000258698	0.00721186	intergenic
NC_027751.1-26482894	26482878	TGCATCAGGTCTCCCTGGGTGAGAAGGATTC	57.59	18.57	-1.63284	0.000772564	0.0158273	intergenic
NC_027751.1-26791858	26791842	TACCCGATCCGTCCCAGGCCTACTTATTGTC	54.39	15.78	-1.78524	0.000431939	0.0104824	intergenic
NC_027751.1-26920791	26920775	CTCTGTTTGCTTCCCAGGATGTAAGGAACTC	27.99	3.71	-2.91542	0.00016441	0.00518792	TSS1500
NC_027751.1-27096463	27096447	AGGACGATCTGCGCCTGGTTCACCTCGCCAT	131.97	62.2	-1.08522	0.00353367	0.0472496	TSS1500
NC_027751.1-27907930	27907914	GGTGAGTGGAACTCCTGGATACTTAGATAGT	35.19	5.57	-2.65942	9.39e-05	0.00338033	1stExon
NC_027751.1-27908146	27908130	GAAGGACATGAGGCCTGGTCAGATGAAAATG	30.39	1.86	-4.03022	4.53e-06	0.000332237	1stExon
NC_027751.1-28012674	28012658	GAAAGGAAACGCACCTGGAACTCATGGGACC	31.99	3.71	-3.10813	3.33e-05	0.00151714	intergenic
NC_027751.1-28152427	28152411	TTCCTCGTCGTTCCCTGGTCACTATTCATAC	33.59	8.36	-2.00646	0.000736236	0.0151787	intergenic
NC_027751.1-28230881	28230865	TGCATCGTCGCTCCCTGGATCAATCGTATCC	74.38	14.85	-2.32445	1.76e-06	0.000167969	TSS1500
NC_027751.1-28552228	28552212	GCTCCACACGCGTCCTGGCCTTTCGTTTAGT	11.2	36.21	1.69289	0.00293402	0.0408265	1stExon
NC_027751.1-28805517	28805501	CGCTGCCTTCACACCAGGAGGACGTTGCTCA	73.58	189.39	1.36397	0.00012115	0.00409634	1stExon
NC_027751.1-28832424	28832408	GTCTAGACGAGCTCCAGGTAGAAGAAAGAAA	1.6	15.78	3.30195	0.00289404	0.0404606	intergenic
NC_027751.1-28882415	28882399	GAGTCACCAACCTCCTGGAGCTTTTTCAGCT	1.6	26.92	4.07253	1.73e-05	0.000925608	Exon
NC_027751.1-28919394	28919378	ACCTAGCGGAAACCCTGGCGTCTTTATTGAG	4.8	25.07	2.38486	0.0014719	0.025662	intergenic
NC_027751.1-28942222	28942206	GAGCATTGGCGGTCCTGGGCAGTTCCGCGTG	5.6	31.57	2.49506	0.000275043	0.00742357	intergenic
NC_027751.1-29136141	29136125	TGCCAAAGTCTTTCCAGGCATCGCTCACATG	104.77	253.45	1.27448	0.000140115	0.00457209	intergenic
NC_027751.1-29268906	29268890	CTGGCTCCCATCTCCTGGCTTATCGCTCGCG	32.79	237.67	2.85763	1.75e-13	1.58e-10	intergenic
NC_027751.1-29294923	29294907	ACCCGGATTTCTTCCTGGCTTTGAGCGCCAT	39.99	90.98	1.18591	0.00332519	0.0450932	intergenic
NC_027751.1-29761616	29761600	GCTCCTACTCTGTCCAGGTGCTCGTCTGCTC	120.77	50.13	-1.26852	0.00094047	0.0185163	intergenic
NC_027751.1-29861196	29861180	GCGGTGCGATCGCCCTGGACCCAATCCGTTG	51.99	140.19	1.43108	0.000124401	0.00417658	intergenic
NC_027751.1-30077257	30077241	GCCACGATCACATCCTGGCGACCATACTAAT	1.6	51.06	4.99605	8.28e-10	2.62e-07	intergenic
NC_027751.1-30479450	30479434	GGTACCAAATTATCCAGGGATATGGGTCCTT	139.16	21.35	-2.70444	2.1e-10	7.78e-08	intron
NC_027751.1-30528552	30528536	CCTACAATGAAAGCCAGGATGGAGCTGCAAC	28.79	8.36	-1.78399	0.00373973	0.0486269	intergenic
NC_027751.1-30545964	30545948	GTCGTACCATCGCCCAGGCCGCTAACCGGTT	62.38	23.21	-1.42634	0.00185887	0.029548	intergenic
NC_027751.1-30701613	30701597	CGTCATGGGACGTCCAGGGTCGTCCGCGCGG	14.4	44.56	1.62968	0.00138583	0.0245294	intergenic
NC_027751.1-30708127	30708111	CATCATGGGACGTCCAGGGTCGTCCGCGCGG	35.99	89.12	1.30815	0.0014671	0.025662	intergenic
NC_027751.1-30784724	30784708	GGATCTCTAACATCCTGGGCCAACATCAAGA	37.59	6.5	-2.53184	3.23e-05	0.0014905	intergenic
NC_027751.1-30889690	30889674	ACTAAGCTACACTCCTGGACTGTCAAATACC	2.4	20.42	3.08888	0.000435303	0.0104824	intron
NC_027751.1-31149148	31149132	GGTGATATCTCTCCCTGGAATCGATGATGTT	50.39	4.64	-3.44094	1.48e-07	2.17e-05	intergenic
NC_027751.1-31842224	31842208	TGGACAAGTTCATCCAGGAGGACAAGCCCTT	35.19	5.57	-2.65942	9.39e-05	0.00338033	intron
NC_027751.1-31910060	31910044	AGTTGATCATGTGCCAGGAAGTGAACAGAAA	27.99	4.64	-2.59271	0.000468868	0.011126	intergenic
NC_027751.1-31941110	31941094	ACTGGTGAAAGATCCAGGACGTTTATATCGT	24.79	63.13	1.34857	0.00323763	0.0440159	intron
NC_027751.1-32164271	32164255	ACGTTACAGTGATCCAGGGATCGTCTCTGTA	4	24.14	2.59335	0.000828701	0.0165807	TSS1500
NC_027751.1-32498602	32498586	TGCTCGTCGTCTTCCTGGTCGTCTTCTCCAT	9.6	37.14	1.95187	0.00118118	0.0217007	intergenic
NC_027751.1-32681544	32681528	CAAGTAGAAGCTTCCTGGTCGGAAGCAGACA	4	38.06	3.2502	3.2e-06	0.000258376	intergenic
NC_027751.1-32710903	32710887	GGTTCCTTCCCACCCAGGAAATTTTCGTCCT	43.99	11.14	-1.98143	0.000296227	0.00791621	intergenic
NC_027751.1-32743043	32743027	CCAATGTTGTCTTCCTGGATTTCTCATGAAT	22.39	3.71	-2.59336	0.00186827	0.029548	intergenic
NC_027751.1-32755676	32755660	GGGTCAGACATCACCAGGGAAGTGCAGGGTT	78.38	31.57	-1.31193	0.00243443	0.0360213	intergenic
NC_027751.1-32944296	32944280	GGTATTGGACAAACCAGGGAACCAATGCGGA	42.39	13	-1.70521	0.00175654	0.0291707	intergenic
NC_027751.1-33331545	33331529	GACGGCCGAAGTTCCTGGGAATATTCCGACT	35.99	10.21	-1.81761	0.00159142	0.0271066	intergenic
NC_027751.1-33434519	33434503	GATGGATGACCTCCCAGGAAGTCCTCGTGTT	120.77	11.14	-3.43844	9.78e-13	7.07e-10	intergenic
NC_027751.1-33464843	33464827	AGTTCGTCAACATCCAGGAACTTATGGGGTT	98.38	37.14	-1.40539	0.000513715	0.0119509	intergenic
NC_027751.1-33467248	33467232	GCACAGGAAAGACCCAGGAGATGACGGAACT	45.59	9.28	-2.29652	3.62e-05	0.00161445	intergenic
NC_027751.1-33520940	33520924	GATTATCGCTCACCCTGGTCGACCGAGAACA	27.99	3.71	-2.91542	0.00016441	0.00518792	Exon
NC_027751.1-34074419	34074403	AATCCAAAGTCGGCCTGGATGTTTTGCAACA	100.77	22.28	-2.17725	4.53e-07	5.44e-05	intergenic
NC_027751.1-34358294	34358278	ACTGATAGGTTCACCAGGTTAACTAAACCAG	36.79	9.28	-1.98712	0.000593171	0.0132448	intergenic
NC_027751.1-34532985	34532969	ATCAGCAGCTGGTCCTGGTCAGTCTGTCCAC	43.99	150.4	1.77356	3.04e-06	0.000251038	intergenic
NC_027751.1-34893513	34893497	ACAGCTCTCGAGCCCAGGCTTATACATTGTT	32.79	6.5	-2.33474	0.000192066	0.00574839	intergenic
NC_027751.1-35772233	35772217	AAACCTCTTGGAACCTGGTTCTGATACCACT	27.19	6.5	-2.06456	0.00166495	0.0279683	intron
NC_027751.1-35850267	35850251	CACCATCGACGTTCCAGGCGCTCATGAATGA	14.4	56.63	1.9755	6.27e-05	0.00249511	Exon
NC_027751.1-36215046	36215030	CTCTCAAAAATTTCCAGGGTGTTAACAGCTC	19.2	2.79	-2.78277	0.00235517	0.035228	Exon
NC_027751.1-36291129	36291113	CTTTGATGTCTGGCCAGGCGATAAGAGCTGT	1.6	22.28	3.79961	0.000170909	0.0052504	intergenic
NC_027751.1-36615308	36615292	AACAGCGTGTTGACCTGGATTGAGCCAAAGT	42.39	1.86	-4.51035	2.82e-08	5.5e-06	intergenic
NC_027751.1-36619397	36619381	CTATGTGCCACATCCAGGGGTTAGTCAAGCT	15.2	74.27	2.28871	1.76e-06	0.000167969	intergenic
NC_027751.1-36718892	36718876	GGTAGCACCTAAGCCTGGATGTCCTTAAAGC	34.39	5.57	-2.62624	0.000134216	0.00440167	TSS1500
NC_027751.1-36808682	36808666	GATCACCAGCCCCCCTGGACGCCTTCGGCAG	37.59	10.21	-1.88037	0.00087631	0.0174154	intergenic
NC_027751.1-36849422	36849406	AGTCCTTAAAGATCCAGGTTGTCAAGAACAG	1.6	65.92	5.36457	3.71e-12	2.12e-09	Exon
NC_027751.1-36956349	36956333	CGTCAGATTCTTTCCAGGCAAGGCTGTCGAG	17.6	49.2	1.48308	0.00365591	0.0479395	1stExon
NC_027751.1-37248592	37248576	GGCCTCCAAATAGCCTGGCACGTAGGGGTGG	1.6	20.42	3.67384	0.000435303	0.0104824	TSS1500
NC_027751.1-37467652	37467636	CGGGTCTTCGGGTCCAGGTTACAATGCCCAG	4	25.99	2.69988	0.000368392	0.00945181	intergenic
NC_027751.1-37480734	37480718	AACTCCTTACTCACCAGGATCTAATGGAGTT	39.99	103.05	1.36563	0.000613658	0.0136271	intergenic
NC_027751.1-38026426	38026410	TGAGGTCTCTCGACCTGGACACTGACTCGTT	31.19	3.71	-3.07159	4.95e-05	0.00206797	intergenic
NC_027751.1-38356135	38356119	CCGCGCGGACGACCCAGGACGACCCAGCACG	47.19	148.54	1.6543	9.49e-06	0.00059591	TSS1500
NC_027751.1-38599139	38599123	CCATGTATCCTTACCAGGAGTCTCGCCGACT	47.19	118.83	1.33235	0.000438989	0.0105633	1stExon
NC_027751.1-39482701	39482685	TGTCCCATGGGCCCCAGGCTCACAGCGTTGC	36.79	9.28	-1.98712	0.000593171	0.0132448	TSS1500
NC_027751.1-39775933	39775917	CCAAATCGGAAGACCTGGGAACTTCAGTTCC	23.19	3.71	-2.64401	0.0012441	0.0226113	intergenic
NC_027751.1-39802346	39802330	CATTTCCATGGATCCTGGATACCCCAAGGAT	27.99	5.57	-2.32916	0.00116134	0.0214791	1stExon
NC_027751.1-40231683	40231667	ACCTCTGGCATATCCAGGATATTGTGGGCGG	41.59	99.34	1.25614	0.0018622	0.029548	intergenic
NC_027751.1-41080021	41080005	CAATATGGCACGACCAGGTATGAATGCTGAC	8.8	35.28	2.00328	0.00110634	0.0208425	TSS1500
NC_027751.1-41384582	41384566	AGTTTTAATTAGGCCTGGGCGTTCGAGTACC	12	37.14	1.62994	0.00389729	0.0498803	intergenic
NC_027751.1-41468541	41468525	CAGCTGGGTCATCCCAGGTCATCCATGATGC	44.79	130.9	1.54722	5.2e-05	0.00216352	intergenic
NC_027751.1-41642782	41642766	GGTCAATGAGCAGCCTGGTGAGCTATGTAAC	35.19	8.36	-2.07359	0.000531367	0.0122777	intron
NC_027751.1-41710946	41710930	CCGCAAATGCGAACCAGGAACCATCCTCATC	63.98	19.5	-1.71415	0.000334124	0.00871698	intergenic
NC_027751.1-41893235	41893219	TACGACGAATTTACCAGGCCCTTGTTTACGA	106.37	277.59	1.38386	2.87e-05	0.0013782	intergenic
NC_027751.1-41962222	41962206	TCGCAATGCTAGGCCAGGCATGAGGTTCCTT	8	36.21	2.17832	0.000383517	0.00977053	intergenic
NC_027751.1-42077376	42077360	ATCTCATCCTTCACCAGGTTAACTGAAATGC	6.4	25.99	2.02181	0.00238604	0.0353967	intergenic
NC_027751.1-42126208	42126192	TGTGGGCTTTAGCCCAGGGCCGACCCTGATC	44.79	12.07	-1.89175	0.000430316	0.0104824	1stExon
NC_027751.1-42156857	42156841	ATCAAGTGAAATGCCAGGTATGTCAGCTAGT	3.2	21.35	2.73809	0.000983073	0.0191053	intergenic
NC_027751.1-42158041	42158025	GCTTTGTTCTGGTCCTGGCGAACTTGTTCCA	22.39	3.71	-2.59336	0.00186827	0.029548	intergenic
NC_027751.1-42229659	42229643	ATGTCTTGAGCTGCCTGGAGAATGTTGTGAT	16.8	1.86	-3.17509	0.00179799	0.0293544	TSS1500
NC_027751.1-42932145	42932129	AGACTAGGTTAGCCCAGGACAATTCCAAAAG	15.2	64.06	2.07535	2.05e-05	0.00107315	intergenic
NC_027751.1-43311409	43311393	GGTAGTCGAACCACCAGGGCCACAAGCAGCA	77.58	21.35	-1.86145	2.8e-05	0.00135129	Exon
NC_027751.1-43400271	43400255	CGGCGTGGAGACTCCAGGACAAAACTGCAGG	6.4	25.07	1.96982	0.00341719	0.0458439	intergenic
NC_027751.1-43486517	43486501	TCGGTCTTATGTCCCAGGCGATGCCGAAATG	94.38	25.99	-1.86052	1.45e-05	0.000824669	intergenic
NC_027751.1-43535164	43535148	CTTGTACAACACTCCAGGATTATACTTCTAT	1.6	16.71	3.38457	0.00179799	0.0293544	intergenic
NC_027751.1-44293585	44293569	ATGCGTGCATACGCCAGGTGTACATCGCATA	35.99	109.55	1.60592	5.96e-05	0.00242816	intergenic
NC_027751.1-44468449	44468433	CATTCTAAATCTCCCTGGAAGATATTATCCA	39.19	6.5	-2.59197	2.27e-05	0.00114683	intergenic
NC_027751.1-44521540	44521524	CCTAGAGTTGGTCCCTGGCAAGAGCCTTGGG	19.99	52.92	1.40453	0.00353795	0.0472496	intergenic
NC_027751.1-44939466	44939450	GATGCCAGCCATTCCAGGTGATGTATCACCA	69.58	19.5	-1.8352	9.13e-05	0.00334308	TSS1500
NC_027751.1-45017026	45017010	AGTTTACCCTTCACCAGGCTTGGGATGAGCT	61.58	21.35	-1.52823	0.000809724	0.0163408	1stExon
NC_027751.1-45400999	45400983	AATCGCTTTGGCTCCAGGAGATAGATCAACT	84.78	29.71	-1.51278	0.000385642	0.0098093	intergenic
NC_027751.1-45609296	45609280	GATTTTGCTTGCTCCTGGGAATTTAGGAACG	79.98	22.28	-1.84389	3.1e-05	0.00146061	TSS1500
NC_027751.1-45647418	45647402	AGTGTAGCTTTGACCTGGACGGATCGGACAC	106.37	46.42	-1.19627	0.00203282	0.0318564	Exon
NC_027751.1-45667389	45667373	CCACTGCTGGTGCCCTGGGCTTCCTTGGAAG	10.4	37.14	1.83639	0.00118118	0.0217007	intergenic
NC_027751.1-46102367	46102351	ATTTGGTTTGGATCCTGGTCCATGGCAGAGT	75.98	26.92	-1.49694	0.000614481	0.0136271	TSS1500
NC_027751.1-46115722	46115706	AAATTGATCGGATCCAGGTCCAAGAAAATGT	11.2	52.92	2.24031	2.25e-05	0.00114683	TSS1500
NC_027751.1-46242551	46242535	ATGCGGTCAGAGCCCAGGGCTCCTCCCACTG	74.38	208.89	1.48976	1.93e-05	0.0010189	intergenic
NC_027751.1-46411156	46411140	GGCCGTGGTTGGGCCTGGTCGTGGCCTGATA	32.79	5.57	-2.55751	0.000192066	0.00574839	intergenic
NC_027751.1-46661619	46661603	TATCTGATATATTCCAGGCCTACCACTTGAT	4.8	25.07	2.38486	0.0014719	0.025662	intergenic
NC_027751.1-48407098	48407082	AGAGGTAACAGCTCCTGGTGTTACTTGAGAC	37.59	11.14	-1.7546	0.00165833	0.0279683	intergenic
NC_027751.1-48762245	48762229	CCAATCAATACAGCCAGGGTTATTGGAAGAT	27.19	4.64	-2.55088	0.000686338	0.0145377	TSS1500
NC_027751.1-49347618	49347602	TGTGTTAGTCTGTCCAGGAATAGCGAAATCC	107.97	42.71	-1.33798	0.000718835	0.0149049	intergenic
NC_027751.1-49832394	49832378	GTGCTCATCAGCTCCTGGCTTAACACAAGCA	123.97	53.85	-1.20297	0.00166153	0.0279683	1stExon
NC_027751.1-49869492	49869476	TACGCAACCTCCTCCTGGAACTGCATTGCCC	48.79	110.48	1.17913	0.00250654	0.036915	intergenic
NC_027751.1-49921369	49921353	AGACTTGAAGATACCTGGCTACGATGATCGA	16.8	50.13	1.57721	0.00185196	0.029548	Exon
NC_027751.1-50103585	50103569	CCATCGGGTAGAGCCTGGATCTGAAGGCCCC	61.58	25.07	-1.2965	0.00390205	0.0498803	intergenic
NC_027751.1-50632861	50632845	AAGCTCTTGATGTCCTGGTACACATCATCTC	60.78	23.21	-1.38885	0.0022648	0.0346408	intergenic
NC_027751.1-50968529	50968513	ATTTTCAGATTTTCCAGGAAGGTTCGCTGAG	33.59	6.5	-2.36952	0.000134216	0.00440167	TSS1500
NC_027751.1-51252596	51252580	TGCATGATCTGATCCTGGCTCCATTTTCTTG	31.99	103.98	1.70061	3.41e-05	0.00154388	Exon
NC_027751.1-51869173	51869157	GATTACTACCTTACCAGGGGAAGATATAGCA	31.19	7.43	-2.06965	0.000921293	0.0182216	intergenic
NC_027752.1-439717	439701	CACATGGTGACGCCCTGGTAGCGTCCATGCT	9.6	89.12	3.21464	5.1e-10	1.69e-07	intergenic
NC_027752.1-3643623	3643607	ATTTTGGTGTAGCCCAGGAGGTAATACAAGA	47.99	16.71	-1.52202	0.00294608	0.0409419	intergenic
NC_027752.1-4299058	4299042	ACTCTGAACAACTCCTGGCTTCTCGACAGTG	152.76	327.72	1.1012	0.00059471	0.01327	intergenic
NC_027752.1-5328051	5328035	TTGCGTTATATACCCTGGATATATCAACGTA	6.4	31.57	2.30241	0.000275043	0.00742357	intergenic
NC_027752.1-5554493	5554477	GACACCAACAAAGCCTGGGAGTTGTTCAAGG	72.78	24.14	-1.59212	0.000321545	0.00844977	1stExon
NC_027752.1-5697263	5697247	CGCTGCAGTATAACCAGGTATATTCGAAACT	79.98	32.49	-1.29964	0.0017604	0.0291901	TSS1500
NC_027752.1-5723798	5723782	AGTTCAAGTGGAGCCAGGGAAGAACATGAGC	129.57	43.63	-1.57034	5.68e-05	0.00233755	intergenic
NC_027752.1-5750427	5750411	GAACAAGAAGTCACCAGGGCCCAGGTTAGAG	3.2	20.42	2.67384	0.00152113	0.0260564	intergenic
NC_027752.1-5775920	5775904	TTGTAGCTGAGGCCCTGGCGTTAAAGGCTGC	4.8	26.92	2.48757	0.000686338	0.0145377	TSS1500
NC_027752.1-6127276	6127260	AGTCAGCTTGTTCCCTGGGATCATCGCATTC	31.19	5.57	-2.48533	0.000394089	0.00988504	intergenic
NC_027752.1-6388261	6388245	ACCGAAGCTCGAACCTGGGGTTAGTAACGAA	34.39	126.26	1.87634	1.96e-06	0.000182451	intron
NC_027752.1-6393019	6393003	CGACTTTGCTTAACCTGGACGACTTTCAAGT	51.19	142.97	1.48178	6.61e-05	0.00260401	intron
NC_027752.1-7651315	7651299	GATTAAACATTAGCCTGGAGAAGTTAACGCT	54.39	6.5	-3.06483	1.34e-07	2.03e-05	TSS1500
NC_027752.1-7698504	7698488	GTTTTTGATTGCTCCTGGAGTTAGCGTCCTG	15.2	65.92	2.11664	1.25e-05	0.000731058	intron
NC_027752.1-8081102	8081086	CAGTTCGCCTCCGCCTGGCGTCGAATCCGTG	6.4	31.57	2.30241	0.000275043	0.00742357	TSS1500
NC_027752.1-8098094	8098078	CGAGCCACGGAAGCCAGGAGGTGGTCGCATA	22.39	79.84	1.83426	3.1e-05	0.00146061	intergenic
NC_027752.1-8440835	8440819	CAGTTTCCCTCCGCCTGGCGTCGAACCCGGG	37.59	1.86	-4.33697	1.46e-07	2.16e-05	intron
NC_027752.1-8782807	8782791	ATTTTTGTACGATCCAGGTCGCAGTTTCGGA	40.79	12.07	-1.75679	0.00130036	0.0231172	intergenic
NC_027752.1-8903330	8903314	GATGGTTTACCAACCAGGGGAAAACCCTCTG	2.4	15.78	2.71699	0.00289404	0.0404606	intergenic
NC_027752.1-8992589	8992573	CTAGAGGTCGACCCCTGGCCAACAAGATCAT	19.99	1.86	-3.4259	0.000435303	0.0104824	intergenic
NC_027752.1-9046257	9046241	CTCAACGTTTTCTCCAGGAGTACCTCAGCCT	55.99	139.26	1.31454	0.000380297	0.00972657	intergenic
NC_027752.1-9148079	9148063	TATCTGTGCATGACCAGGCTAGCCCAGCCGT	27.99	71.49	1.35283	0.00216006	0.0333681	intergenic
NC_027752.1-9414125	9414109	GCTTCTGAGAACACCAGGCAATAGGACTGTC	53.59	17.64	-1.60311	0.00118332	0.0217007	intron
NC_027752.1-9467871	9467855	GGTTACATTACCACCAGGGAAAAGAGTTGTT	27.99	1.86	-3.91154	1.1e-05	0.000668653	intergenic
NC_027752.1-9510988	9510972	AACAGAATTGCCTCCTGGTAAGAAGGCTGTG	58.39	10.21	-2.51574	2.37e-06	0.000207473	intergenic
NC_027752.1-9579559	9579543	CAACCAACCGATACCAGGCTGTTTCCACGCC	67.98	22.28	-1.60936	0.000363893	0.00941808	TSS1500
NC_027752.1-9653254	9653238	GCTCAAGAGATTACCTGGCTCTCCTTCCTCC	35.19	11.14	-1.65942	0.00389753	0.0498803	intergenic
NC_027752.1-9671497	9671481	CGCTGTTCTTCCTCCTGGTAATAACAGTGCT	80.78	35.28	-1.19515	0.00368828	0.048286	Exon
NC_027752.1-9722235	9722219	GAGGAGATGAGAGCCAGGAATAGACACACAC	87.98	17.64	-2.31833	5.5e-07	6.28e-05	intergenic
NC_027752.1-10109040	10109024	TGCAGCATTCTCACCTGGTCCTGAACATACA	28.79	8.36	-1.78399	0.00373973	0.0486269	TSS1500
NC_027752.1-10155878	10155862	ACTCGAACTCACGCCTGGAGAAGTACTAATC	104.77	40.85	-1.35882	0.000618686	0.013711	TSS1500
NC_027752.1-10387330	10387314	CGTTTGGCTTGGGCCTGGGAGTGTTGCCTCT	3.2	36.21	3.50024	1.74e-06	0.000166638	intergenic
NC_027752.1-10575966	10575950	CACTCCATATTCCCCAGGTGAAGGCACAATC	97.58	33.42	-1.54587	0.000132889	0.00440167	1stExon
NC_027752.1-10595153	10595137	TCCTCCAATCTAGCCTGGAGATCAATAATAG	109.57	41.78	-1.39097	0.00041247	0.0102669	intergenic
NC_027752.1-11489166	11489150	CTTTCCGCTCAGACCTGGGCAGTTCCTCCAC	18.4	56.63	1.62186	0.000597962	0.0133152	intron
NC_027752.1-11587344	11587328	AGACACATGCATGCCAGGCCTTCTTAGCTAG	10.4	38.99	1.90652	0.000649935	0.0140775	intron
NC_027752.1-11893988	11893972	TGTCTAAGTCCCTCCTGGACTTGACCCTAAC	1179.7	231.17	-2.35139	2.01e-13	1.77e-10	intergenic
NC_027752.1-12007549	12007533	CCTCGTCATCACTCCAGGGAAGCTGAGGATG	35.99	86.34	1.26243	0.00230482	0.0351042	intergenic
NC_027752.1-12084380	12084364	GAGTGAGTTTATCCCAGGAGACCCAGCACAT	25.59	4.64	-2.46338	0.00100503	0.0193472	intergenic
NC_027752.1-12490702	12490686	GCATGGGATCGGGCCTGGGATCGGGCCTGAG	16	47.35	1.56529	0.00233547	0.035228	intergenic
NC_027752.1-12560843	12560827	CACGTCAAGACCCCCAGGGGTTTGGACCACG	35.99	127.19	1.82132	3.86e-06	0.000300199	intergenic
NC_027752.1-12575476	12575460	TCATGGTTATCCACCAGGACATCCACCAGCT	51.99	114.19	1.13513	0.00269908	0.0391895	intergenic
NC_027752.1-12644138	12644122	GGTACTACTTTCACCTGGTGGAACAAGCGCA	111.17	45.49	-1.28915	0.000826672	0.0165807	intergenic
NC_027752.1-12646335	12646319	CGTGGAGGAAGCTCCTGGATCTCTGTCCGCT	7.2	38.99	2.43704	6.02e-05	0.00243884	TSS1500
NC_027752.1-12729115	12729099	TGATCTTTTGTTACCAGGATCTTCCTCGTGG	37.59	102.12	1.44184	0.000387493	0.00984868	intergenic
NC_027752.1-12906216	12906200	ATGTCCTTTAGCCCCAGGACTCCAAAGTGAG	33.59	86.34	1.362	0.0012671	0.0228154	intergenic
NC_027752.1-12934384	12934368	GGGTAGTTCTCGTCCAGGGAGACAACGCTTG	27.19	93.77	1.78605	2.3e-05	0.00115468	intergenic
NC_027752.1-13239645	13239629	TGAGTATGCGAATCCTGGTATTGAGTTTTGG	2.4	18.57	2.95187	0.000697104	0.0145377	intergenic
NC_027752.1-13600521	13600505	GCGCTCGACGCCTCCTGGCACAAGGATGATA	125.57	48.28	-1.37899	0.000304205	0.00808553	intergenic
NC_027752.1-13683070	13683054	AACCAGAGGAGGTCCTGGATACTCGTGTCAA	38.39	9.28	-2.04853	0.00043425	0.0104824	1stExon
NC_027752.1-13838320	13838304	GAGACTAGGACATCCTGGTTCAGTCATGATG	70.38	15.78	-2.15707	9.09e-06	0.000574328	intergenic
NC_027752.1-14336987	14336971	CGTGCAACACACTCCTGGGGCTCCAAAAACT	51.99	122.55	1.23706	0.000938885	0.0185064	Exon
NC_027752.1-14673673	14673657	GATTTAAGTCTTTCCAGGGTAACCTCGACAA	31.19	1.86	-4.06771	2.92e-06	0.000243556	intergenic
NC_027752.1-15099811	15099795	AACCCATGACTTCCCAGGTTGAGTTAAACCA	72.78	11.14	-2.70779	9.02e-08	1.45e-05	intergenic
NC_027752.1-15226095	15226079	CTCATAATCTATTCCTGGTATCTGTGAGAAT	17.6	2.79	-2.65724	0.00364749	0.0479395	intergenic
NC_027752.1-15232725	15232709	CCCGTATTTGATCCCAGGTTTTACTCGATGA	4	29.71	2.89288	7.38e-05	0.00280659	1stExon
NC_027752.1-15310404	15310388	GTCTGACTGGTGACCAGGGAACGGTGAGGAA	43.99	13	-1.75866	0.00103211	0.0198099	intergenic
NC_027752.1-15464297	15464281	AACTGACGAGTCTCCTGGCAAGCTCCAAATG	16.8	51.06	1.60373	0.00146698	0.025662	TSS1500
NC_027752.1-15669912	15669896	AACTTACGAAGCGCCAGGCGCATACCCGCAT	26.39	65.92	1.32072	0.00264794	0.0386822	intergenic
NC_027752.1-15681434	15681418	CGCACAACCACCCCCTGGTCATTTCGTTAAC	67.98	12.07	-2.49368	8.13e-07	8.67e-05	intergenic
NC_027752.1-15974297	15974281	GGAGGTAGTTACGCCTGGTTTACGTACAATC	58.39	16.71	-1.80501	0.000284136	0.00762062	intergenic
NC_027752.1-16105352	16105336	AGTTTGTAGTGGTCCTGGAAACCATATGGAA	35.99	4.64	-2.9554	2.3e-05	0.00115468	1stExon
NC_027752.1-16151910	16151894	CAACTTTGCTTATCCTGGACGACTTTCAAGT	110.37	232.1	1.0724	0.00119019	0.021802	intergenic
NC_027752.1-16160443	16160427	CAGCTGTAAATTCCCTGGTTCCTTTTTTGCC	24.79	6.5	-1.93125	0.00341719	0.0458439	intergenic
NC_027752.1-16174374	16174358	TTGCCTAGTACTTCCTGGTTTCAGATCTGTT	31.19	1.86	-4.06771	2.92e-06	0.000243556	intergenic
NC_027752.1-16252378	16252362	CGATTCTCCATGCCCTGGAGACGCTGGACCA	43.19	1.86	-4.53732	1.89e-08	3.93e-06	Exon
NC_027752.1-16293086	16293070	CGAGGATTCAATCCCAGGTTAGCGACAAGCT	41.59	96.55	1.21504	0.00244247	0.0361023	intron
NC_027752.1-16329885	16329869	CCACCACGAGCTCCCAGGGCAAGGATTGAAG	23.19	66.84	1.52721	0.000688064	0.0145377	intergenic
NC_027752.1-16339528	16339512	TGATCATATGAATCCAGGTATTATCAAATCC	20.79	1.86	-3.48252	0.000272429	0.00741669	intergenic
NC_027752.1-16442701	16442685	TGTCGATGGACAGCCTGGGGAAATTCAACTT	87.98	24.14	-1.86575	1.72e-05	0.000925608	TSS1500
NC_027752.1-16524882	16524866	AACTACTCAACCACCAGGAACGCTCAGATAC	7.2	42.71	2.56851	1.57e-05	0.000868982	intergenic
NC_027752.1-17078265	17078249	GTCTGGAAGACTTCCTGGAAGTCGTCTAGCC	46.39	4.64	-3.32162	6.04e-07	6.82e-05	intergenic
NC_027752.1-17345864	17345848	CCCTCTGAAATTCCCTGGAACTTTTTAAAAG	6.4	31.57	2.30241	0.000275043	0.00742357	intron
NC_027752.1-17403987	17403971	TGTGGTCTATCATCCTGGACGTGGCTACCTT	8	31.57	1.98048	0.00141266	0.0248826	intergenic
NC_027752.1-17456464	17456448	TTGCCAAAAGAAACCTGGACATATTGGCTGA	3.2	17.64	2.46271	0.00364749	0.0479395	TSS1500
NC_027752.1-17657453	17657437	CTATAGAGGAACACCAGGAGCGTGAAAAGCT	5.6	28.78	2.36157	0.000809935	0.0163408	Exon
NC_027752.1-17805982	17805966	GATTCTTTGGTGGCCAGGGTCTTAAGAGGAA	26.39	4.64	-2.50779	0.00100503	0.0193472	intergenic
NC_027752.1-17985642	17985626	ATGTTAATGCACTCCTGGAGTTGTAGAACGT	48.79	112.33	1.20309	0.0017386	0.0289747	intergenic
NC_027752.1-18165506	18165490	ACTCTCCACTAGGCCTGGGACGGATCGGATA	13.6	42.71	1.65097	0.00231336	0.0351192	TSS1500
NC_027752.1-18286687	18286671	GATTCGAATTGCACCAGGTGATGAGTGGAAG	86.38	37.14	-1.21772	0.00305219	0.0419329	intergenic
NC_027752.1-18606502	18606486	CATCCACAACAAACCTGGAGCTCAGTACATT	31.19	103.05	1.72419	2.68e-05	0.0013211	intergenic
NC_027752.1-19104637	19104621	GGTATGATCTCTTCCAGGGTCTTCTTTGTGA	70.38	23.21	-1.60042	0.000377748	0.00966897	intergenic
NC_027752.1-19528504	19528488	AGCTCTATCGCCTCCAGGAGAACCACCGAGG	55.19	129.97	1.2357	0.000835398	0.0166894	TSS1500
NC_027752.1-19575263	19575247	CATGGGTAACGATCCTGGAGCGTAAGGGGGA	16	53.85	1.75087	0.000431939	0.0104824	TSS1500
NC_027752.1-19727606	19727590	GAAGACGTCGCTCCCAGGTCGTCTCCTCGCG	43.19	141.11	1.70805	7.12e-06	0.000479491	intron
NC_027752.1-19934900	19934884	TCCCTCCCTCTACCCTGGCCAAGGCCAAATC	41.59	7.43	-2.4848	2.19e-05	0.00113379	intergenic
NC_027752.1-20192101	20192085	GAGAATTCCGTGACCAGGGCTTCCTTTCAAG	27.19	2.79	-3.28474	7.37e-05	0.00280659	TSS200
NC_027752.1-20444128	20444112	TTGGCGGCTGGATCCTGGTGTTGATCGATGT	35.19	2.79	-3.65683	2.61e-06	0.000223096	intergenic
NC_027752.1-20445331	20445315	TCTTGATTTCGGCCCAGGATGTAAGAGATCC	43.19	9.28	-2.2185	9.16e-05	0.00334308	intergenic
NC_027752.1-20473392	20473376	ATGTTGAGGCGACCCTGGTCGATGTCGCCAC	52.79	118.83	1.17056	0.00188166	0.0297166	intergenic
NC_027752.1-20511197	20511181	GTCTAGGCGGATGCCTGGATACTCAAAGATC	43.19	14.85	-1.54023	0.00381059	0.0493726	intergenic
NC_027752.1-20515971	20515955	ATCAGGAGAAATACCAGGAATATCATCAAGG	35.19	7.43	-2.24373	0.00023466	0.00668494	TSS1500
NC_027752.1-20580024	20580008	CATTCCTAGCCTTCCAGGGATAAGGATCCCT	55.19	11.14	-2.30866	1.28e-05	0.000745352	intergenic
NC_027752.1-20924364	20924348	GAGATCATATTATCCAGGACCTTTATTACCT	28.79	7.43	-1.95413	0.0018251	0.0294816	intergenic
NC_027752.1-21435211	21435195	GGGTAAGGTGGCACCAGGGACAAAGTCGATC	31.19	5.57	-2.48533	0.000394089	0.00988504	intergenic
NC_027752.1-21447938	21447922	CGTTAGCTAAGCCCCAGGGTAAGGGTTTGGG	12	45.49	1.92252	0.000430316	0.0104824	intergenic
NC_027752.1-21539143	21539127	ATGTTCAAACAACCCAGGGTAGATCTACACG	35.99	82.63	1.19907	0.00360941	0.0479395	intergenic
NC_027752.1-21556316	21556300	GTTATCTTTGGTTCCAGGGTTCCTGAGGAAT	63.18	23.21	-1.44472	0.00152496	0.0260564	intron
NC_027752.1-21651196	21651180	AGTTGTACCACCTCCAGGTATAAGTTTCTTT	19.99	79.84	1.99783	1.06e-05	0.000651923	intron
NC_027752.1-21659798	21659782	ACACTCGCGCAGTCCTGGCTAATGAGTCGGT	27.19	79.84	1.55404	0.000296286	0.00791621	intergenic
NC_027752.1-21687496	21687480	GACTACGAACTTGCCAGGCTCACCTTTCATT	99.97	33.42	-1.58078	9.62e-05	0.00345504	intergenic
NC_027752.1-21749194	21749178	CGTCCTTGCGGTTCCTGGTCGTGGGAAATCC	56.79	13.93	-2.02744	6.27e-05	0.00249511	intergenic
NC_027752.1-21766280	21766264	GGAGGAAGATCCCCCAGGCCTCCTAGAAACA	27.99	5.57	-2.32916	0.00116134	0.0214791	intergenic
NC_027752.1-21770568	21770552	TGCTGCGCTTTGGCCTGGCTGGCGACGTCTC	30.39	7.43	-2.03216	0.00129692	0.0231067	intergenic
NC_027752.1-21806549	21806533	CGCTACATAGCGACCAGGCGGGATCGAGCTC	6.4	57.56	3.16892	3.64e-08	6.8e-06	intergenic
NC_027752.1-21815308	21815292	AACATGACGCCTCCCTGGGAGAACTGACGCA	99.97	35.28	-1.50264	0.000196443	0.0058489	TSS1500
NC_027752.1-21873760	21873744	ATACTATCATTGGCCAGGAATGAAGAGATCA	68.78	25.07	-1.45603	0.00104504	0.0200461	intergenic
NC_027752.1-21947417	21947401	TGCAGGTCAAGTCCCTGGAGGCGGATGACCA	8.8	32.49	1.88442	0.0028089	0.0402209	intron
NC_027752.1-21959640	21959624	AGTGGCCAGCCACCCAGGAGGAACCCCCGTC	102.37	37.14	-1.46275	0.000281934	0.00756779	intergenic
NC_027752.1-22260237	22260221	TATCCTTTCACGACCAGGCGAGATTAAGCCT	7.2	32.49	2.17393	0.000654363	0.014117	Exon
NC_027752.1-22330453	22330437	CATCGCAGTTCATCCTGGTTTGATTAGAAGG	28.79	7.43	-1.95413	0.0018251	0.0294816	intergenic
NC_027752.1-22364601	22364585	AAGGTTCTTTCTACCAGGTGCTTCAAATGTC	30.39	4.64	-2.7114	0.000219215	0.00636761	Exon
NC_027752.1-22436683	22436667	GTGTCGATCGATACCTGGTTGATGTCGACGA	63.18	24.14	-1.38804	0.00224544	0.034458	TSS1500
NC_027752.1-22443835	22443819	ATAGTTATCTAACCCTGGATGAATTTGATAT	5.6	32.49	2.5365	0.000275043	0.00742357	intergenic
NC_027752.1-22478571	22478555	TCCTCTCTCATTGCCTGGTGAGACCAGTACC	42.39	5.57	-2.92797	7.92e-06	0.000520469	intergenic
NC_027752.1-22634127	22634111	GATTTTGCTATGCCCTGGCGTGATCCAACAG	90.38	14.85	-2.60554	3.98e-08	7.15e-06	intergenic
NC_027752.1-22643640	22643624	GACTAACAAGCGGCCAGGGACTAATGATGTA	30.39	5.57	-2.44785	0.000564896	0.0127446	intergenic
NC_027752.1-22665360	22665344	CACATTAGCTTTGCCTGGGTGATACTGAATC	71.18	13	-2.45296	8.32e-07	8.82e-05	intergenic
NC_027752.1-22756939	22756923	TGTCGCAGTCGTCCCAGGTGTCCTCGATCGC	35.99	6.5	-2.46908	6.57e-05	0.00259744	Exon
NC_027752.1-22762143	22762127	GCTTTTTCTCTGCCCTGGCGTGATCCAACAG	69.58	25.99	-1.42072	0.00126725	0.0228154	intergenic
NC_027752.1-22768372	22768356	TCTTCAAGACTCTCCTGGTTGAACTGATGTC	67.18	10.21	-2.71805	1.83e-07	2.59e-05	intergenic
NC_027752.1-22804113	22804097	TACGGCTCAAACCCCTGGAGGCCTCGATGCT	119.97	23.21	-2.36986	2.65e-08	5.31e-06	intergenic
NC_027752.1-22870193	22870177	TTGCTACTGACTCCCAGGAGTTAGTCAAAAT	38.39	6.5	-2.56222	3.23e-05	0.0014905	TSS1500
NC_027752.1-22922609	22922593	CAGGAACCCGGACCCTGGGGGCAGGGACCTT	4.8	26.92	2.48757	0.000686338	0.0145377	intergenic
NC_027752.1-22951999	22951983	ATGTTGAAAGTCGCCTGGACAACTTCAAAGT	82.38	34.35	-1.26198	0.00236814	0.0353967	intergenic
NC_027752.1-22953703	22953687	GTCGTCTGGACTTCCTGGAAGTCTTATGACA	24.79	6.5	-1.93125	0.00341719	0.0458439	intergenic
NC_027752.1-23081016	23081000	GGTCCTTTGTACACCTGGTCTAATCACCGGT	51.99	12.07	-2.10681	6.21e-05	0.0024949	intergenic
NC_027752.1-23082003	23081987	AGTGCCAAAGCGACCAGGTGCATCTGTCATC	77.58	33.42	-1.21497	0.0032945	0.0447328	intergenic
NC_027752.1-23143798	23143782	ACTTTTTTGGAAGCCAGGATGCTAGCGCAAC	41.59	10.21	-2.02625	0.000265004	0.00734358	Exon
NC_027752.1-23157804	23157788	TACTGATAAACAACCTGGTTGATATAATAGT	38.39	8.36	-2.19916	0.000199909	0.00590702	intergenic
NC_027752.1-23164406	23164390	GAGTCTCGGTCTCCCAGGTCTCCTCATGGAT	61.58	17.64	-1.80361	0.000190923	0.00574839	intergenic
NC_027752.1-23299862	23299846	ATGTAGAAGAACCCCTGGGACAACTTGAATC	19.99	2.79	-2.84094	0.00152113	0.0260564	intergenic
NC_027752.1-23329229	23329213	AGGCGTTCTCTCCCCAGGCACCATCTCCTTC	28.79	8.36	-1.78399	0.00373973	0.0486269	intergenic
NC_027752.1-23329319	23329303	CGATCCGGTCTCTCCTGGAACAGCCAAGCCT	35.19	4.64	-2.92297	3.33e-05	0.00151714	intergenic
NC_027752.1-23331504	23331488	GAGATCTTGAAATCCAGGAAACATATATGCA	63.18	6.5	-3.28096	7.37e-09	1.78e-06	TSS1500
NC_027752.1-23347769	23347753	TTCTTGGATCTTTCCTGGTGAGAAACATAGT	31.19	6.5	-2.26257	0.000394089	0.00988504	intergenic
NC_027752.1-23394834	23394818	ACATCGATCGACACCAGGATCCAGTCACCGA	74.38	25.07	-1.56895	0.000403502	0.0100924	intergenic
NC_027752.1-23397963	23397947	AGGCTCCCCAGACCCTGGAGGCCGAAGAGGC	2.4	17.64	2.87774	0.00111859	0.0208425	intergenic
NC_027752.1-23568992	23568976	ATGGTGAGAGGCACCAGGTTAATGCCATCTC	23.19	4.64	-2.32131	0.00315493	0.0430715	intergenic
NC_027752.1-23650145	23650129	CCCGAGTTCGATCCCTGGAACCGAGCTCCCT	35.99	82.63	1.19907	0.00360941	0.0479395	intergenic
NC_027752.1-23692098	23692082	AGGATGATCAGTTCCTGGATAAACAGAGTCG	63.98	24.14	-1.4062	0.00185172	0.029548	intergenic
NC_027752.1-23738970	23738954	CGCTACGTAGCGACCAGGCGAGATGGACGCT	123.17	51.99	-1.24434	0.0011887	0.021787	intergenic
NC_027752.1-23806276	23806260	CATCCAAGAAGGACCAGGAGCCGATCTGCTC	107.17	48.28	-1.1504	0.00287721	0.0404606	intergenic
NC_027752.1-23813029	23813013	ATGCTAGATGGGTCCTGGACAGCTTCAGATC	99.97	42.71	-1.22692	0.00210693	0.0329067	intergenic
NC_027752.1-23924079	23924063	TCTTCTGTAGTTTCCAGGGCTCTATAGATCT	70.38	6.5	-3.43665	8.45e-10	2.62e-07	intergenic
NC_027752.1-24015021	24015005	GAGTGGGCAAATACCTGGGGCTTCCTGAACA	32.79	9.28	-1.82106	0.00206034	0.032241	intergenic
NC_027752.1-24047336	24047320	CAGTCGCTGTCCTCCTGGTCCTGACGGGTGG	111.97	226.53	1.01659	0.00212311	0.0331436	intergenic
NC_027752.1-24047868	24047852	ATCATATCTCCTGCCTGGGATTCGAGTTGTA	17.6	2.79	-2.65724	0.00364749	0.0479395	intergenic
NC_027752.1-24101898	24101882	CACAGATGACCTTCCTGGTCATGCATGTGTC	52.79	13.93	-1.92207	0.000176019	0.00537189	intergenic
NC_027752.1-24113781	24113765	ACATGAATCTGATCCAGGAGCTTCTGAAAGA	31.19	6.5	-2.26257	0.000394089	0.00988504	intergenic
NC_027752.1-24131826	24131810	CGCAGATGACTCTCCTGGTCATGAAAGTCTC	56.79	10.21	-2.47565	3.16e-06	0.000256976	intergenic
NC_027752.1-24194873	24194857	ACGGCTCGATCGTCCTGGGTGGTACGGCTAG	38.39	104.91	1.45035	0.000248907	0.00698077	intergenic
NC_027752.1-24209751	24209735	ATAGCGCTATTATCCTGGTGTCGGATGTACG	4	22.28	2.47768	0.00186827	0.029548	intergenic
NC_027752.1-24215361	24215345	GGTTTCGTCGTCTCCAGGCCGTGCTTGGCGT	43.99	10.21	-2.10719	0.000145796	0.00470087	1stExon
NC_027752.1-24216829	24216813	ACCTACAAGAGATCCAGGGAGTTACAGCCTA	170.36	379.71	1.15631	0.000261218	0.00726963	TSS1500
NC_027752.1-24270279	24270263	TGCAATTCATGAGCCTGGAGCAGATGAACTT	78.38	16.71	-2.22977	2.68e-06	0.000227717	intergenic
NC_027752.1-24331028	24331012	CACTCTTTCTCTTCCTGGCTGCGTCGGGAAT	23.19	68.7	1.56681	0.000461413	0.0110702	intergenic
NC_027752.1-24350657	24350641	ACCACATGGCTTTCCTGGCTTTGGAAGCATT	14.4	42.71	1.56851	0.00231336	0.0351192	intergenic
NC_027752.1-24438127	24438111	AAATGATCTCTTGCCAGGTCATCTTTCCTAC	16	1.86	-3.1047	0.00289404	0.0404606	intergenic
NC_027752.1-24439529	24439513	ATCTGCGTTTCTCCCTGGCCGATTGCTCACC	119.17	52.92	-1.17114	0.00236966	0.0353967	intergenic
NC_027752.1-25352449	25352433	CGATATATCACAACCAGGATAACAATAAAGA	42.39	6.5	-2.70521	7.92e-06	0.000520469	intergenic
NC_027752.1-25471669	25471653	CTTGTCAGTGAACCCTGGTGGCTGAGTCATG	21.59	57.56	1.4147	0.00279369	0.0402209	intergenic
NC_027752.1-25473777	25473761	TAGCTCGTGGCTGCCAGGAGGTGGAGTGAGG	25.59	96.55	1.9157	8.31e-06	0.000541279	intergenic
NC_027752.1-25498956	25498940	CTCCCTTGTTTCACCTGGAACATGTCGACTC	104.77	41.78	-1.32634	0.000820519	0.0165185	intergenic
NC_027752.1-25613911	25613895	TGCATCAGAACTCCCTGGGTGAGAAGGAATC	191.15	54.77	-1.80325	1.01e-06	0.000104611	intergenic
NC_027752.1-26125658	26125642	TGTCATAAAAAAACCTGGTTGAAAAACAAAT	18.4	2.79	-2.72137	0.00364749	0.0479395	TSS1500
NC_027752.1-26232181	26232165	AGTTAGAGATCTTCCTGGTTAGCTGATGGAC	11.2	53.85	2.26545	1.7e-05	0.000918533	intergenic
NC_027752.1-26300386	26300370	TCCTTCTTCACCACCAGGTCCACCGTCTGCA	4.8	27.85	2.53657	0.000468868	0.011126	intergenic
NC_027752.1-26326828	26326812	ACTGGATGCTACGCCAGGCATACGATGGTCG	18.4	49.2	1.41895	0.00365591	0.0479395	intron
NC_027752.1-26415169	26415153	CATCTGGAGAATTCCTGGGATACATCGTAAC	305.52	90.98	-1.74765	3.06e-07	3.97e-05	1stExon
NC_027752.1-26419472	26419456	CACGACGGACGCCCCTGGTCCGTACCGAAGG	16	44.56	1.47768	0.00376375	0.0488611	Exon
NC_027752.1-26873482	26873466	CAGCAGAATCAATCCTGGAACATGGAACTAT	8	39.92	2.31904	0.000104366	0.00371074	intergenic
NC_027752.1-26914684	26914668	TGGATCGACGATCCCTGGGATGAAACTGCCA	7.2	27.85	1.95161	0.00256695	0.0376004	TSS200
NC_027752.1-26953548	26953532	ATCATTATGCAGGCCTGGCTCCAGAATACCG	67.98	19.5	-1.80164	0.000140689	0.00458622	TSS1500
NC_027752.1-26987677	26987661	CTTACCTGCAAGTCCAGGTACTTGTTTGAAA	1.6	16.71	3.38457	0.00179799	0.0293544	intergenic
NC_027752.1-27010662	27010646	GGATGTAAAAGATCCTGGTGGTAACTGCTTA	54.39	8.36	-2.70177	1.21e-06	0.000121567	intergenic
NC_027752.1-27020376	27020360	GACCATCTTATCCCCAGGGGTGAGTTATCAC	67.98	24.14	-1.49368	0.000852799	0.0170105	intergenic
NC_027752.1-27100713	27100697	AGTTTGTGTTCGGCCAGGATGCAACGTCTCG	27.19	7.43	-1.87164	0.00360747	0.0479395	intergenic
NC_027752.1-27125946	27125930	GTTACAGAGCTAACCTGGCGTAAGGCGCTTA	26.39	3.71	-2.8305	0.000368392	0.00945181	intergenic
NC_027752.1-27179648	27179632	TAAGTAGTTACCACCAGGATCTCTTACATCC	34.39	3.71	-3.2125	1.51e-05	0.000849042	intergenic
NC_027752.1-27181784	27181768	AATCGAAGATGATCCAGGACTCATAGCAACA	99.17	31.57	-1.65135	7.76e-05	0.00292342	intergenic
NC_027752.1-27265533	27265517	ATTTGATGTCATTCCAGGTAGTGAGAGATCC	1.6	36.21	4.50024	3.39e-07	4.35e-05	intergenic
NC_027752.1-27265852	27265836	TGCCTTCGGTCGTCCAGGCCTAACATACACA	6.4	35.28	2.46271	9.39e-05	0.00338033	intergenic
NC_027752.1-27299445	27299429	GGTATCCTCATCACCTGGATTGTCCTTGATC	66.38	12.07	-2.45932	1.38e-06	0.000135163	intergenic
NC_027752.1-27448012	27447996	GGATAATGTGCATCCTGGCAACAGCATCACA	147.16	45.49	-1.69376	8.26e-06	0.000539498	Exon
NC_027752.1-27499061	27499045	GGATGAACAGTCACCAGGGCCCAAGTTAGAG	33.59	7.43	-2.1766	0.000330198	0.00862146	intergenic
NC_027752.1-27511021	27511005	ATCGATCGACGTACCTGGCTCACCATTGATC	28.79	7.43	-1.95413	0.0018251	0.0294816	intergenic
NC_027752.1-27537912	27537896	CGTGTCGGCCCATCCTGGGAGATCTTACGTG	7.2	40.85	2.50427	3.06e-05	0.00144732	intergenic
NC_027752.1-27656402	27656386	TGCCGCCGAATAACCAGGTATTTTCGAAATC	33.59	2.79	-3.58969	3.93e-06	0.000303339	intergenic
NC_027752.1-27661866	27661850	CGCTGCCGAATAACCAGGTATATTCAAAATC	46.39	11.14	-2.05806	0.000166733	0.00523419	intergenic
NC_027752.1-27717335	27717319	CACGGTCCAGCGCCCTGGAGGAACTCAGCCG	16	62.2	1.95884	6.22e-05	0.0024949	intergenic
NC_027752.1-27728208	27728192	CGTCTCTGACTCTCCTGGATGGTTGGACATA	7.2	26.92	1.90261	0.00360747	0.0479395	intergenic
NC_027752.1-27735128	27735112	GATCTGAAACTTTCCAGGTGCACGTGGAGAG	87.18	38.06	-1.19572	0.00346138	0.0463984	intergenic
NC_027752.1-27779055	27779039	CCACCAAGTTGCTCCAGGACGCTATCGCCAG	4	26.92	2.75061	0.000245961	0.00692801	intergenic
NC_027752.1-27821916	27821900	TATCGGCTTTCTACCAGGACGCCAAGATAGT	63.98	1.86	-5.10425	7.4e-12	3.82e-09	intergenic
NC_027752.1-27847573	27847557	AATCTGAGGAACCCCAGGTGCACGTGGGAAT	140.76	64.99	-1.11495	0.00249787	0.0368207	intron
NC_027752.1-27910614	27910598	GGAGATGATGAAACCTGGGGCCTTGGCGATC	34.39	6.5	-2.40348	0.000134216	0.00440167	intergenic
NC_027752.1-27924432	27924416	CATGGGTAGTTCACCTGGACTGTAACTCCTG	15.2	44.56	1.55168	0.00232816	0.035228	intergenic
NC_027752.1-27947683	27947667	GGTGACCATGAGACCTGGATAAAGCGTGCCT	37.59	10.21	-1.88037	0.00087631	0.0174154	intergenic
NC_027752.1-28149396	28149380	TCACTTAACAGTTCCTGGAGCCATATGGCTT	39.99	112.33	1.49003	0.000170098	0.0052504	intergenic
NC_027752.1-28157880	28157864	CTTGTGTGGCCTTCCAGGTCGATTCTTGGGT	8	30.64	1.93734	0.00195564	0.0307209	intergenic
NC_027752.1-28317597	28317581	GGAGATGATGGAGCCTGGAGCTATGATGATT	40.79	12.07	-1.75679	0.00130036	0.0231172	intergenic
NC_027752.1-28473369	28473353	AACTGCTTAATCACCAGGAATGCTCAGATAG	14.4	70.56	2.29278	1.79e-06	0.000168827	intergenic
NC_027752.1-28555800	28555784	TGGTAAAGTAGCTCCTGGTACGAAATCAATC	34.39	6.5	-2.40348	0.000134216	0.00440167	intergenic
NC_027752.1-28561214	28561198	TCTGAAGTGTTCTCCAGGCTCCTACTACTTG	2.4	23.21	3.27364	0.000107496	0.00376038	1stExon
NC_027752.1-28563416	28563400	GTCGCACCAAAGACCAGGGTTCCGGAAAGAG	7.2	45.49	2.65948	8.03e-06	0.000526903	intergenic
NC_027752.1-28719284	28719268	CACAGTCCAGCGACCTGGAGGACCTCAGCCA	22.39	61.27	1.45233	0.00152179	0.0260564	intergenic
NC_027752.1-28802278	28802262	TCTGCGCTGAGTTCCAGGCTCGTTTGGCGAA	5.6	26.92	2.26518	0.00166495	0.0279683	intergenic
NC_027752.1-28862350	28862334	TGCGGTAATTAGACCTGGGCATTCGAGGTCC	55.99	135.54	1.27548	0.000533183	0.0123022	TSS1500
NC_027752.1-28894314	28894298	GCTCTTTCTTGTACCAGGTACCATTGTTGTT	57.59	15.78	-1.86772	0.000163852	0.0051854	intergenic
NC_027752.1-29066133	29066117	AACTGGTGCTACTCCTGGCTCCACCTCGATC	12.8	71.49	2.4816	8.32e-07	8.82e-05	intron
NC_027752.1-29231508	29231492	GTTTTTTCGACACCCAGGATCCGTTTGTCCA	24.79	3.71	-2.74027	0.00055231	0.0126537	intergenic
NC_027752.1-29297743	29297727	CGAGACGGTGCTTCCTGGCCGAACACAAGCT	9.6	38.99	2.022	0.000649935	0.0140775	intergenic
NC_027752.1-29329384	29329368	GATCTCGTAATCCCCTGGGCTTTTATTACTT	8	34.35	2.10224	0.000736236	0.0151787	intergenic
NC_027752.1-29628734	29628718	ATGGGCGTTTAGCCCTGGTGAAAGGACGATA	5.6	25.99	2.21446	0.00238604	0.0353967	intergenic
NC_027752.1-29649978	29649962	GGAACTAGTGCTTCCTGGACTCTACAACTCA	31.19	4.64	-2.74889	0.000150079	0.00480091	intergenic
NC_027752.1-29821149	29821133	CCATGATCAATCGCCAGGATCACCAAGAGAG	16.8	67.77	2.01219	2.72e-05	0.0013224	intergenic
NC_027752.1-29857377	29857361	TACGATTTACCATCCTGGTGGAATCTTTGAG	4	23.21	2.53667	0.0012441	0.0226113	intergenic
NC_027752.1-29900617	29900601	CTCCCAACAAAACCCTGGAGATTACAATGAT	1.6	16.71	3.38457	0.00179799	0.0293544	intergenic
NC_027752.1-29936629	29936613	GAGCTCCAGCGGTCCAGGCTTTCTACACTAC	8	29.71	1.89288	0.00270555	0.0391895	intergenic
NC_027752.1-30151664	30151648	AGTCCCACTAGGTCCTGGGCATCATCCATAG	37.59	93.77	1.31878	0.00125416	0.0227181	intergenic
NC_027752.1-30173077	30173061	TACTATTCCACCTCCTGGGATAATCAATGTC	51.19	13.93	-1.87767	0.00029507	0.00790084	TSS1500
NC_027752.1-30418996	30418980	GGAACTAGTGCTGCCTGGAATCTACAACTCA	19.2	2.79	-2.78277	0.00235517	0.035228	intergenic
NC_027752.1-30442373	30442357	TTTCATTTTTCTTCCAGGCTGATGATATGTT	34.39	10.21	-1.75201	0.00288327	0.0404606	intergenic
NC_027752.1-30524282	30524266	CACCAGCAACCTTCCAGGCACTGATGAATGA	5.6	37.14	2.72948	4.6e-05	0.00197098	intergenic
NC_027752.1-30788069	30788053	CACATCACGACACCCTGGTCATATCGCTCAC	7.2	28.78	1.999	0.0018251	0.0294816	TSS1500
NC_027752.1-30884101	30884085	TATCGATGAGAACCCTGGCGACCTCGAGATC	75.98	26.92	-1.49694	0.000614481	0.0136271	intergenic
NC_027752.1-30888556	30888540	GCCTCGACGTTCGCCTGGAAGATTTCCGACA	1.6	65.92	5.36457	3.71e-12	2.12e-09	TSS1500
NC_027752.1-30907761	30907745	AACAGACCTAGTCCCTGGGGAAATAATCGAA	17.6	1.86	-3.2422	0.00111859	0.0208425	intergenic
NC_027752.1-31720806	31720790	CTTCTCATAGCGACCAGGTGGGGTTGCTACG	3.2	17.64	2.46271	0.00364749	0.0479395	intergenic
NC_027752.1-32277911	32277895	CTTTCAATTCTCTCCAGGAGAGAATACTCTC	38.39	6.5	-2.56222	3.23e-05	0.0014905	intergenic
NC_027752.1-32304295	32304279	GCTTCACCAAGCTCCAGGAGGAGATTAACTC	51.99	18.57	-1.48526	0.00289296	0.0404606	intergenic
NC_027752.1-32627198	32627182	TGGTTGTAAGAGACCTGGTGATGAAGAGGTA	6.4	35.28	2.46271	9.39e-05	0.00338033	intergenic
NC_027752.1-32672350	32672334	ATTTCTGCTTTCACCTGGAACCACAAGAGAG	64.78	21.35	-1.60131	0.000431182	0.0104824	intergenic
NC_027752.1-32838593	32838577	GATATTGCTGTAACCAGGAGACCCACAAAGA	16.8	1.86	-3.17509	0.00179799	0.0293544	intergenic
NC_027752.1-32916242	32916226	CGGATCAATAGTTCCTGGCCTCAACATCTCT	8.8	37.14	2.0774	0.000593171	0.0132448	intergenic
NC_027752.1-33072107	33072091	AGTGCTTGGAAGTCCAGGGAGATTGCTATCG	8.8	57.56	2.70949	9.51e-07	9.95e-05	intergenic
NC_027752.1-33113961	33113945	GAAGTTCTTTTCCCCTGGAGGTAAAGAGGTT	55.19	15.78	-1.80631	0.000339011	0.00883738	Exon
NC_027752.1-33165902	33165886	AACATGGTAAGAGCCTGGGCAACGAGAGCTG	32.79	1.86	-4.13988	1.22e-06	0.000121567	intergenic
NC_027752.1-33280066	33280050	AAACACAATCACACCAGGAGATACAAGAGAC	2.4	23.21	3.27364	0.000107496	0.00376038	intergenic
NC_027752.1-33301899	33301883	GATTCGAAACTCGCCAGGGACAACGAGAAGG	218.34	40.85	-2.41817	1.93e-10	7.31e-08	intergenic
NC_027752.1-33406464	33406448	ATTTTTATTTCTCCCTGGGGGTCGCTGGCTC	21.59	3.71	-2.54087	0.00186827	0.029548	1stExon
NC_027752.1-33573635	33573619	GATTTCTCGTCAACCTGGCTCTGATACCACC	59.19	16.71	-1.82464	0.000224587	0.00648888	intergenic
NC_027752.1-33577408	33577392	GGTAGATCTTCCTCCTGGCAAGCACGTCATC	28.79	7.43	-1.95413	0.0018251	0.0294816	intergenic
NC_027752.1-33622287	33622271	AAGCCGGTTGCGTCCAGGTACTCTTGCCCTT	1.6	17.64	3.46271	0.00111859	0.0208425	intergenic
NC_027752.1-33766379	33766363	GATGTCTCGCAGTCCAGGAAAAAATATGAGT	5.6	25.07	2.16246	0.00341719	0.0458439	TSS1500
NC_027752.1-33766857	33766841	TTCCCCCCATTGACCTGGATTGAAAAGGACG	21.59	64.99	1.58985	0.000672935	0.014403	TSS1500
NC_027752.1-34580317	34580301	GGATTTATCATAACCTGGTTTACCTTTCTTC	33.59	2.79	-3.58969	3.93e-06	0.000303339	intergenic
NC_027752.1-34748475	34748459	CAATGGCATCTTACCTGGCTGGAATTTTGCT	22.39	2.79	-3.00452	0.000635938	0.0139075	intergenic
NC_027752.1-34779464	34779448	AGTTTATAGTAGGCCTGGGACTTATTATCCG	139.16	55.7	-1.321	0.000476423	0.0112397	intergenic
NC_027752.1-34782026	34782010	CTCATAATCTAATCCTGGTCTTTGTGAGAAT	63.98	24.14	-1.4062	0.00185172	0.029548	intergenic
NC_027752.1-34833929	34833913	CAAGAATGGAGGGCCAGGGTCCACTACTGCG	13.6	66.84	2.29711	4.88e-06	0.000353693	1stExon
NC_027752.1-35281606	35281590	GGTTCAAATTCGTCCTGGTTCAGTTGAAGTA	4	21.35	2.41616	0.00280553	0.0402209	TSS1500
NC_027752.1-35852632	35852616	CTACATACATAGGCCTGGGACTTATTATCCG	12.8	55.7	2.12153	4.2e-05	0.00183655	intergenic
NC_027752.1-35904696	35904680	ACTAGTCTTTGGTCCTGGAACTGGAAAGAAA	28.79	5.57	-2.36982	0.000809935	0.0163408	TSS1500
NC_027752.1-36059525	36059509	TGGGTCAGCTGGGCCTGGCGGTCGTCAACCT	7.2	49.2	2.77259	2.15e-06	0.000195688	intergenic
NC_027752.1-36324202	36324186	TGTTTAAACTAGGCCTGGACATTTTAACTTG	27.19	83.55	1.61956	0.000142645	0.00463602	intergenic
NC_027752.1-36395256	36395240	CTTTATTGTTATCCCTGGAAATGGCCAAAGG	11.2	49.2	2.13516	7.05e-05	0.00273624	1stExon
NC_027752.1-37037834	37037818	GGTTACAGTCTTTCCTGGAGATGGATCTGTC	32.79	5.57	-2.55751	0.000192066	0.00574839	1stExon
NC_027752.1-37170342	37170326	TGCTATGATTACTCCTGGAGATTTCTGGCTT	4.8	23.21	2.27364	0.00315493	0.0430715	intergenic
NC_027752.1-37834844	37834828	GATTCCAAGGAAACCAGGGTGTAAACAGAAA	19.2	2.79	-2.78277	0.00235517	0.035228	intergenic
NC_027752.1-37936884	37936868	AGCAAAGTAAACTCCTGGAGTGCGCGCACCT	143.16	38.99	-1.87645	1.63e-06	0.000158026	intergenic
NC_027752.1-38211002	38210986	CTTGAGGTACATGCCAGGTATATCAAGGAAT	5.6	49.2	3.13516	7.15e-07	7.78e-05	intergenic
NC_027752.1-38317440	38317424	ATGCAAGCTTTCTCCTGGCCAAAACAGGGGA	3.2	22.28	2.79961	0.000635938	0.0139075	intergenic
NC_027752.1-38516188	38516172	GTATGAATGGTGACCAGGAAACGACGAGGAA	22.39	1.86	-3.58948	0.000170909	0.0052504	intergenic
NC_027752.1-38674181	38674165	AAAGCTTGGTGAACCTGGGCGCAGTGAGAGT	33.59	99.34	1.56434	0.000162204	0.00515833	intergenic
NC_027752.1-39230647	39230631	TCTCCATCCTATACCAGGAGAAGAGAAAATC	20.79	2.79	-2.89755	0.000983073	0.0191053	TSS1500
NC_027752.1-39633389	39633373	AGTTTGAACTAGTCCAGGTCAATATTACCTT	89.58	17.64	-2.34433	3.55e-07	4.51e-05	intergenic
NC_027752.1-39711438	39711422	GTGTTCAAAGACTCCTGGATCTACACCTGGT	43.99	12.07	-1.86575	0.000567568	0.0127783	intron
NC_027752.1-40018315	40018299	GAATCCGTCTGGCCCAGGCGCTTTATCGTTG	35.19	5.57	-2.65942	9.39e-05	0.00338033	intergenic
NC_027752.1-40210383	40210367	TTCTCTTGGTTTTCCAGGTGCAGAAGAGTGT	3.2	25.07	2.96982	0.000173551	0.00531152	intergenic
NC_027752.1-40220370	40220354	GCTACGGAAGAAACCTGGGGAGTGTAGCCTT	26.39	4.64	-2.50779	0.00100503	0.0193472	TSS1500
NC_027752.1-40254375	40254359	CATGTTGGGGGAGCCAGGGGCAGGATACTCC	4	25.99	2.69988	0.000368392	0.00945181	intergenic
NC_027752.1-40266890	40266874	AACACATTTCTTTCCAGGTCAAGCAATGTCG	23.19	1.86	-3.64013	0.000107496	0.00376038	intergenic
NC_027752.1-40331754	40331738	CGGACTGATATTACCAGGAAGAACTGATGAT	199.95	89.12	-1.16582	0.000815841	0.0164345	intergenic
NC_027752.1-40432490	40432474	CGCGGGGACGACTCCTGGTTCCCATTTGTCA	41.59	143.9	1.79076	3.33e-06	0.000266572	Exon
NC_027752.1-40501431	40501415	GCATGTACGAGTACCAGGCTCACTAAACATC	64.78	20.42	-1.66557	0.000269169	0.00740225	intergenic
NC_027752.1-40983959	40983943	GGTACCCGAACGTCCAGGCCTACTCATCCCT	183.15	46.42	-1.98021	1.2e-07	1.86e-05	intergenic
NC_027752.1-41694247	41694231	CGATTTTTCTCCTCCTGGATCTTGTCTCTCT	35.19	11.14	-1.65942	0.00389753	0.0498803	intergenic
NC_027752.1-41734309	41734293	CTGGAACTTCTGACCAGGTATCGTCTTAGTT	4.8	32.49	2.75889	0.000102851	0.00366491	intergenic
NC_027752.1-42190465	42190449	AGACCACGATAAACCTGGGGTTCTTAGAGTG	19.99	53.85	1.42967	0.00286176	0.0404606	intergenic
NC_027752.1-42261181	42261165	CGAGTAGAAGGAACCTGGTGCTCCATAGACG	1.6	16.71	3.38457	0.00179799	0.0293544	Exon
NC_027752.1-42377823	42377807	TGGGCGAACTCTACCTGGCACAAAATGGTAT	27.19	2.79	-3.28474	7.37e-05	0.00280659	TSS1500
NC_027752.1-42915095	42915079	CTCGGCTAAGACCCCTGGTGAGGTTAAAGAT	17.6	64.99	1.88464	9.62e-05	0.00345504	intron
NC_027752.1-43140425	43140409	TTGCAAAAAGCTTCCTGGCATACGTGGCAGA	23.19	61.27	1.40168	0.0022648	0.0346408	TSS1500
NC_027752.1-43236729	43236713	GAGAGATCTAAATCCAGGAAGGAAGATTACG	28.79	6.5	-2.14706	0.000809935	0.0163408	TSS1500
NC_027752.1-44201690	44201674	ATTTGTTACTAACCCTGGGTTCGAGCGTCGG	63.18	21.35	-1.56523	0.000656467	0.0141436	intergenic
NC_027752.1-44826556	44826540	CATCTAGATGGAACCAGGGATAGTAAAACTC	76.78	30.64	-1.32531	0.00209289	0.0327031	intergenic
NC_027752.1-45043238	45043222	CACACGAACTAGGCCTGGGGGTTCGGAACCC	8.8	30.64	1.79984	0.00382591	0.0493726	TSS1500
NC_027752.1-46378885	46378869	ATCATGCTCCAAACCTGGAGCTAACATCCAT	31.19	8.36	-1.89951	0.00195564	0.0307209	intergenic
NC_027752.1-46671175	46671159	TGACGCGTAGCGTCCAGGCGACTAGGCGGCC	93.58	25.07	-1.90024	8.92e-06	0.000568745	intergenic
NC_027753.1-222504	222488	CGAGTGCGCCAGTCCTGGTACTGCCTGAGGG	8.8	40.85	2.21476	0.000170493	0.0052504	intergenic
NC_027753.1-278817	278801	AGTCCAAGCTCCGCCAGGATCTCGAGCATAG	66.38	1.86	-5.15737	3.71e-12	2.12e-09	intron
NC_027753.1-299961	299945	CCTGCAGGGCCAGCCTGGAGTCCACGGGACG	31.19	91.91	1.55914	0.000170412	0.0052504	intergenic
NC_027753.1-430728	430712	CGGTCGGGCGCAACCTGGATGCAGCAGACTT	1.6	54.77	5.09724	1.85e-10	7.18e-08	intergenic
NC_027753.1-471595	471579	CGATTGCATGCTTCCAGGATGGGATCCGGCC	13.6	40.85	1.58673	0.00385024	0.0496078	intergenic
NC_027753.1-510391	510375	ATTTAGTATCCATCCTGGAAGTTCGAAGATG	5.6	50.13	3.16218	5.1e-07	5.95e-05	intergenic
NC_027753.1-530073	530057	GCATGATGACACTCCTGGTCCACATGGCTTG	25.59	107.69	2.07323	1.11e-06	0.000113609	intergenic
NC_027753.1-656773	656757	GGCCATTAGGAAACCTGGAATTCTTTGCTCT	38.39	12.07	-1.6693	0.00296564	0.0410433	TSS1500
NC_027753.1-667024	667008	GAGGACGAACTTTCCAGGGTCTCCTCGCTTC	1.6	38.06	4.57213	1.46e-07	2.16e-05	Exon
NC_027753.1-742694	742678	GATTCCCAAATTCCCTGGAGCTGCTGATATG	31.19	6.5	-2.26257	0.000394089	0.00988504	intergenic
NC_027753.1-832641	832625	AAAGAAAGTTCTTCCTGGATTTTGCCTCGAT	2.4	16.71	2.79961	0.00179799	0.0293544	Exon
NC_027753.1-836293	836277	CAACCCATTCGTGCCAGGAGAGCAGCGCCTG	19.2	64.06	1.73832	0.000204036	0.00600715	intergenic
NC_027753.1-837454	837438	CTTTTGGAAGGTACCAGGAGGAGATCACTTG	14.4	49.2	1.77259	0.000494587	0.0115842	intergenic
NC_027753.1-994643	994627	TGGCCGAGGAGTTCCAGGACGTCTCCACCAG	4.8	26.92	2.48757	0.000686338	0.0145377	intergenic
NC_027753.1-1045341	1045325	GTTTCTTCTAACTCCAGGACTGCGTGCGTGT	9.6	46.42	2.27364	8.03e-05	0.00301016	TSS1500
NC_027753.1-1225857	1225841	GTTCTTGAGTGTTCCTGGTGGGCTTGGCGTG	242.34	492.04	1.02174	0.000976296	0.0191053	intergenic
NC_027753.1-1259288	1259272	TCTTTATGCCAGCCCAGGATGTGAGAGATCC	17.6	1.86	-3.2422	0.00111859	0.0208425	intergenic
NC_027753.1-1278051	1278035	GCTTGGGGAGCGTCCTGGCAATTCGACGGTT	34.39	92.84	1.43276	0.000420059	0.0104399	intron
NC_027753.1-1729639	1729623	AGGACTGGTCTGGCCTGGACATGAATGAGGC	2.4	17.64	2.87774	0.00111859	0.0208425	intergenic
NC_027753.1-1782502	1782486	GGTCGAGTTGCCACCAGGAGAGGAGCTCAGT	101.57	25.07	-2.01844	1.98e-06	0.000182451	TSS1500
NC_027753.1-2458246	2458230	CGTGGATGAAGAACCAGGATCATTCAAGCTT	38.39	216.31	2.4943	4.44e-11	2.01e-08	intergenic
NC_027753.1-2467751	2467735	CTCGCGGGGGCTTCCAGGGGCTGATTTCGGT	6.4	26.92	2.07253	0.00166495	0.0279683	intergenic
NC_027753.1-2811423	2811407	ACGCTCGTGTTCCCCTGGCCTTGTGTGAACC	58.39	21.35	-1.45149	0.00186773	0.029548	intron
NC_027753.1-2861879	2861863	AGTGGTATCAGAGCCAGGTTGACGAGAAATC	71.18	24.14	-1.56005	0.000475253	0.0112383	intergenic
NC_027753.1-2997178	2997162	GGGTCGTTCATTGCCTGGTAGAATTCGTCAC	114.37	39.92	-1.51853	0.000147452	0.00474956	TSS1500
NC_027753.1-3028552	3028536	TATGATTTGTAGACCTGGGCGTTCGGGTACC	59.98	5.57	-3.42873	1.91e-08	3.94e-06	intergenic
NC_027753.1-3087071	3087055	GCCGGAGCGACTGCCTGGACCCTCACTGCTC	52.79	19.5	-1.43679	0.00353795	0.0472496	intron
NC_027753.1-3589599	3589583	GATTATGGTCAAACCTGGCTTATCTCGGACG	31.19	8.36	-1.89951	0.00195564	0.0307209	intergenic
NC_027753.1-4029015	4028999	ATTCCCATTATCGCCAGGAGCAGCCTAGACG	24.79	98.41	1.98905	4.2e-06	0.000319049	1stExon
NC_027753.1-4155467	4155451	AGTTTCCTCAAAGCCAGGGTTTGGTCAACGA	16.8	1.86	-3.17509	0.00179799	0.0293544	intergenic
NC_027753.1-4239839	4239823	GGAACATTAGAGACCAGGAGTGAAGAGAGAC	23.99	2.79	-3.1041	0.000267144	0.00735902	intron
NC_027753.1-4313147	4313131	GGGGGGGGGGTAACCAGGAGTAACTCACATC	1.6	21.35	3.73809	0.000272429	0.00741669	intergenic
NC_027753.1-4453474	4453458	CGTGTAAGGTGTCCCTGGAAAGATCTAGCTG	42.39	112.33	1.40595	0.000313017	0.00829941	intergenic
NC_027753.1-4482477	4482461	GAGGTTTCGTTGTCCAGGAAGAGAAATGACA	43.99	108.62	1.30404	0.000824857	0.0165807	intergenic
NC_027753.1-4635194	4635178	TAAGTCAATTGGGCCAGGCTATGTTTACATG	23.99	3.71	-2.69294	0.000828701	0.0165807	intergenic
NC_027753.1-4681553	4681537	CGGCCATTACTCGCCTGGTTTCGTCGCCGTG	33.59	135.54	2.01261	4.2e-07	5.17e-05	intergenic
NC_027753.1-5538730	5538714	ACTAGCTTCGTAACCTGGCTTGGGCAGAACT	4	31.57	2.98048	3.33e-05	0.00151714	intergenic
NC_027753.1-5651991	5651975	AGAGTGAAATTCACCAGGAAACGTTCATGTG	50.39	15.78	-1.67504	0.00113585	0.0211158	TSS1500
NC_027753.1-5737696	5737680	GGTCTGTAATCAACCTGGTGTGATCCAAATC	103.97	30.64	-1.76268	2.27e-05	0.00114683	Exon
NC_027753.1-6231499	6231483	TCTGCTCCAAAAACCTGGATAACTAAGAAGT	4	22.28	2.47768	0.00186827	0.029548	intergenic
NC_027753.1-6389829	6389813	GTAGACAGCGGGTCCTGGATGGAGAAGCTCA	3.2	20.42	2.67384	0.00152113	0.0260564	intron
NC_027753.1-6461984	6461968	ATTTTGGTGGAGTCCTGGAGGTAATACAAGA	28.79	6.5	-2.14706	0.000809935	0.0163408	intergenic
NC_027753.1-6620549	6620533	ATTGGTATCAGATCCAGGTTTCGAAGATCAT	101.57	27.85	-1.86673	8.64e-06	0.000553554	TSS1500
NC_027753.1-6682986	6682970	TCGCTAGGTCTAGCCAGGATAACATGTAATC	79.98	25.07	-1.67368	0.00012822	0.00426958	intergenic
NC_027753.1-6996211	6996195	AGTCAAGTTGGTTCCTGGATGTGGAGGAAGA	206.35	64.99	-1.6668	3.57e-06	0.000284364	intergenic
NC_027753.1-7091515	7091499	CTGCAGCTATGCGCCTGGGAGCAGCCCCACA	4	38.99	3.28503	2.18e-06	0.000197127	intergenic
NC_027753.1-7209150	7209134	GCTAGGGCTTCAGCCAGGAGGACCGATTGCA	30.39	4.64	-2.7114	0.000219215	0.00636761	intergenic
NC_027753.1-7400273	7400257	AATCACCTTTTTGCCTGGAGGTAACGTAGTT	11.2	36.21	1.69289	0.00293402	0.0408265	intergenic
NC_027753.1-7622126	7622110	GGTATTGGACAGGCCAGGGAACCACTGAGGA	197.55	51.06	-1.95195	1.23e-07	1.89e-05	intergenic
NC_027753.1-7928233	7928217	GCCATCGCTTCTGCCAGGAGCGCTGAAGCTA	112.77	51.06	-1.14312	0.00308416	0.0423363	1stExon
NC_027753.1-8085677	8085661	CAACTCAGCAAATCCTGGCTGACATTTCCCT	46.39	152.25	1.71456	4.66e-06	0.00034028	intergenic
NC_027753.1-8161564	8161548	GATCAGAACATGTCCAGGAGGCTTTGTGCAA	79.18	29.71	-1.41419	0.00107416	0.0204839	intergenic
NC_027753.1-8233222	8233206	GCGAGAAACGTGGCCAGGAATGAAGCTGGTA	16.8	47.35	1.4949	0.00371167	0.0484947	intergenic
NC_027753.1-8381083	8381067	GACCGGAATTTGGCCAGGATGTAATCGTCAC	61.58	13.93	-2.14427	1.74e-05	0.000929322	TSS1500
NC_027753.1-8570161	8570145	CACATGAAAGAAGCCAGGTCCTCAACAAAAG	24.79	69.63	1.48995	0.000864345	0.0172197	intergenic
NC_027753.1-8704573	8704557	CTCCCTACCAAGGCCAGGTTGACGTTTTGCG	8	53.85	2.75087	1.21e-06	0.000121567	intergenic
NC_027753.1-9141364	9141348	CGAGATCTGTCTTCCAGGCGCATGACCTTGG	7.2	34.35	2.25424	0.000330198	0.00862146	intergenic
NC_027753.1-9144068	9144052	ACCAAGGCCGATCCCTGGGTATCTGCGCACG	8	41.78	2.38474	5.46e-05	0.00225471	intergenic
NC_027753.1-9152803	9152787	CAGCAAGACGTCGCCAGGACGTATAACACGA	4.8	25.07	2.38486	0.0014719	0.025662	intergenic
NC_027753.1-9152895	9152879	GGGGAAACTCACCCCAGGGTGGGAAGGCCCC	22.39	3.71	-2.59336	0.00186827	0.029548	intergenic
NC_027753.1-9238684	9238668	CGAGCTGGCATGCCCAGGAGAGATACAATGC	27.19	174.54	2.68241	2.34e-11	1.12e-08	intergenic
NC_027753.1-9267009	9266993	GCATTATACCAAGCCTGGCACTCACTCTCTG	4	38.99	3.28503	2.18e-06	0.000197127	intergenic
NC_027753.1-9442481	9442465	TGGTCCCGGTGGTCCAGGTAACTCTAAGGCA	20.79	57.56	1.46918	0.00186773	0.029548	intergenic
NC_027753.1-9552001	9551985	TGAGCGATAAGTACCAGGAGCGTGGAGCTTG	5.6	78.91	3.81671	5.84e-11	2.6e-08	intergenic
NC_027753.1-9857011	9856995	GGAAGCAGAGCGACCTGGGGGTTTGAACCGT	27.99	4.64	-2.59271	0.000468868	0.011126	TSS1500
NC_027753.1-10271548	10271532	AACCTTGCTCATTCCTGGTCCACAACAGTCG	4.8	25.07	2.38486	0.0014719	0.025662	intergenic
NC_027753.1-10689409	10689393	AACACAATTTCTACCTGGAACTCACAGTGGA	35.19	2.79	-3.65683	2.61e-06	0.000223096	intergenic
NC_027753.1-10999722	10999706	CGTACTTGGATGACCTGGACCTCACCGGCTT	19.99	77.06	1.9467	2.02e-05	0.00106158	TSS1500
NC_027753.1-11250799	11250783	TAGGTAACAGGATCCTGGGAGTGGATCGAAC	39.19	11.14	-1.81474	0.0012455	0.0226115	intergenic
NC_027753.1-11253720	11253704	GATTGCGGTTCCTCCAGGGTGGCAAGGGGAT	125.57	46.42	-1.43567	0.000174996	0.00535071	intergenic
NC_027753.1-11343640	11343624	CTTCGGCTACTGTCCAGGTTCATCGAACCAG	43.19	12.07	-1.83927	0.000748462	0.015382	intergenic
NC_027753.1-11441267	11441251	TACTAGTCCTTGTCCAGGACGAACCAACTAT	25.59	69.63	1.44413	0.00126725	0.0228154	intergenic
NC_027753.1-11511777	11511761	ATTTATTCAACTTCCTGGTATTTTCCACTAC	59.98	10.21	-2.5545	1.33e-06	0.000131169	intergenic
NC_027753.1-11722035	11722019	TGCATCATAGCTCCCTGGATCAATCGTATCC	67.18	6.5	-3.36952	2.12e-09	6.04e-07	intergenic
NC_027753.1-11731821	11731805	GCCTTGGCATAGACCAGGTGATATGGAGTGG	18.4	49.2	1.41895	0.00365591	0.0479395	intergenic
NC_027753.1-11865502	11865486	GGCTAGAAGACTTCCAGGCTAGAAGACTTCC	17.6	2.79	-2.65724	0.00364749	0.0479395	intergenic
NC_027753.1-11930865	11930849	TCCACTGTAAGCTCCAGGTAAAGGTTATGTT	49.59	1.86	-4.73667	1.21e-09	3.69e-07	intergenic
NC_027753.1-12060117	12060101	TCGCCTAGGTCATCCAGGCACCACAGTGAAG	29.59	77.06	1.38087	0.0015084	0.0260564	intergenic
NC_027753.1-12119811	12119795	CCAGCAGTAGAGACCTGGAGAAAACTTCGGA	4.8	38.99	3.022	7.58e-06	0.000502977	intergenic
NC_027753.1-12142124	12142108	CATTTTGTTACTTCCTGGATGTATCGAAAAT	31.99	81.7	1.35272	0.00127122	0.0228336	intergenic
NC_027753.1-12283470	12283454	TCTTGTATTACCTCCTGGACTCCACCAAAAT	17.6	2.79	-2.65724	0.00364749	0.0479395	intergenic
NC_027753.1-12661952	12661936	CAGGTGCAAACGACCTGGCATGGCGCACATG	16	90.98	2.50748	6.84e-08	1.13e-05	TSS1500
NC_027753.1-12663097	12663081	CTTATTTCTTCCGCCTGGGTCTGTTCAGAGA	41.59	9.28	-2.16404	0.000124914	0.00417658	TSS200
NC_027753.1-12714470	12714454	CATGTCGCCTCAGCCTGGTGAATTCAGAATC	147.16	61.27	-1.26413	0.000608774	0.0135374	intergenic
NC_027753.1-12745542	12745526	GGCTGTCCGAAAACCAGGCCCAGAACATCAT	22.39	1.86	-3.58948	0.000170909	0.0052504	intergenic
NC_027753.1-12914765	12914749	TCATCTTTTAGAGCCTGGGCTACAGTACGTG	13.6	54.77	2.00978	0.000105042	0.00372664	intergenic
NC_027753.1-13023814	13023798	AGCTTTTACAAAACCAGGTCACACATCTCCT	2.4	21.35	3.15313	0.000272429	0.00741669	intergenic
NC_027753.1-13036714	13036698	AGTCGATAAAAGCCCAGGAGAGGCAGCATCG	107.97	258.09	1.25724	0.000155718	0.00496663	intergenic
NC_027753.1-13425612	13425596	AGCTCTACGCTGACCTGGATGCTGCGATGTC	123.97	51.99	-1.25368	0.00105651	0.0202304	intergenic
NC_027753.1-13863525	13863509	CCATTTCCTCTCTCCTGGTCCCTTCTTCTGT	3.2	28.78	3.16892	3.15e-05	0.00147294	intergenic
NC_027753.1-13908833	13908817	GATACTTTGGGCTCCTGGATTTGGAGGAAAC	30.39	3.71	-3.03411	7.38e-05	0.00280659	intergenic
NC_027753.1-13943364	13943348	GATGGCTTCTTTTCCAGGTGGCAAGTAAGTA	119.97	36.21	-1.72821	1.51e-05	0.000849042	intergenic
NC_027753.1-14023369	14023353	CCTCAATACATTTCCTGGTTTGGTAAGGTAT	5.6	53.85	3.26545	1.34e-07	2.03e-05	intergenic
NC_027753.1-14161672	14161656	CATTTGCACTCTTCCTGGACCACGATACTTT	23.19	92.84	2.00124	3.86e-06	0.000300199	intergenic
NC_027753.1-14192644	14192628	AACCATTGCAGCTCCTGGCAACGTAACCATG	49.59	13	-1.93154	0.000207934	0.00609984	intergenic
NC_027753.1-14247863	14247847	GCTTCTTTGTTTTCCAGGATACAATTGCGCC	16	1.86	-3.1047	0.00289404	0.0404606	intergenic
NC_027753.1-14289717	14289701	GCGCTCTCCAAATCCTGGAGCTCTGAGAGCT	35.19	6.5	-2.43665	9.39e-05	0.00338033	Exon
NC_027753.1-14433097	14433081	GTTTCATTTGCCTCCAGGCTCGTGGTCGGTG	26.39	5.57	-2.24424	0.00238604	0.0353967	intergenic
NC_027753.1-14486811	14486795	TGTCGAAGGTACACCAGGCCCAACGCATCCG	12	39.92	1.73408	0.0017128	0.0286197	intergenic
NC_027753.1-14715920	14715904	CTTTGAATCTCTCCCAGGCTTCATTGAATCC	96.78	24.14	-2.00328	3.02e-06	0.000250148	intergenic
NC_027753.1-14716181	14716165	CTGTCGAACCTATCCAGGTGATCAAATGGGT	111.17	236.74	1.09054	0.000972293	0.0190667	intergenic
NC_027753.1-14980129	14980113	TGCATCAGGTCTTCCAGGGTGAGAAGGATTC	21.59	3.71	-2.54087	0.00186827	0.029548	intergenic
NC_027753.1-14995218	14995202	TATCTATGAGGATCCTGGCGACTTCGAGATT	70.38	14.85	-2.2447	4.66e-06	0.00034028	intergenic
NC_027753.1-15086155	15086139	GTTGCCTCGGATGCCAGGAGTTTCCGTGTCG	55.99	21.35	-1.39093	0.00282847	0.0404122	Exon
NC_027753.1-15376153	15376137	TGGTATCGTAGATCCAGGGGCGCTAGAGGGT	19.99	78.91	1.98093	1.32e-05	0.000762836	intergenic
NC_027753.1-15430929	15430913	AACACTATCCAAACCTGGAATGGCAAACATG	55.19	13.93	-1.98621	0.000105042	0.00372664	intergenic
NC_027753.1-15534105	15534089	ACAGTTGAAAATGCCAGGAGCAGATCCAGGG	77.58	24.14	-1.68426	0.000120905	0.00409302	intron
NC_027753.1-15689183	15689167	TGCTGGGACTGAACCTGGACAGGTAGAAGAG	4	28.78	2.84699	0.000110042	0.00381258	intergenic
NC_027753.1-15712205	15712189	GGTATCCGAACGTCCAGGCCTAGAGGAGATA	51.99	13.93	-1.90004	0.000227895	0.00654378	TSS1500
NC_027753.1-15876189	15876173	ACTACTCTTGTTTCCTGGCATGGACCATGGT	77.58	32.49	-1.25569	0.00243443	0.0360213	intergenic
NC_027753.1-15878574	15878558	GTCAAGGTACAATCCTGGGACGATGCAAGAA	30.39	1.86	-4.03022	4.53e-06	0.000332237	intergenic
NC_027753.1-16333539	16333523	GATGCCTCGACGACCAGGACGCAGCTTTCAC	115.97	49.2	-1.23702	0.00136086	0.0241531	TSS1500
NC_027753.1-16555123	16555107	TATGCGACCGCCACCAGGGTACAAGACTGAT	76.78	32.49	-1.24073	0.00286108	0.0404606	intergenic
NC_027753.1-16870667	16870651	TCCCCTTTTACTCCCAGGCCGCCATAGACCT	31.99	77.98	1.28548	0.00243443	0.0360213	intergenic
NC_027753.1-17058891	17058875	TGTTTATCCTCAGCCAGGCTCAGAATCAATC	33.59	2.79	-3.58969	3.93e-06	0.000303339	intergenic
NC_027753.1-17284640	17284624	GAGATCATGGGCTCCAGGTGAGCCAATACAG	53.59	12.07	-2.15054	3.58e-05	0.00160197	intergenic
NC_027753.1-17300427	17300411	TACCCAATATGGGCCAGGAACCACCTCCGCA	25.59	90.05	1.81515	3.04e-05	0.00144561	TSS1500
NC_027753.1-17328519	17328503	TGTCGAATATCAACCTGGATTTTGCTGCTCT	104.77	20.42	-2.35917	5.81e-08	9.94e-06	intergenic
NC_027753.1-17370920	17370904	AGAGCATCTTTATCCAGGGTTCTTAAATAGA	33.59	4.64	-2.85584	4.85e-05	0.00204403	intergenic
NC_027753.1-17399043	17399027	AGACAACGATACTCCAGGGTGAATGGGCACG	13.6	49.2	1.85505	0.000494587	0.0115842	intergenic
NC_027753.1-17445653	17445637	GATTTTTCGTCAACCTGGCTCTGATACCAAT	81.58	25.07	-1.70225	8.75e-05	0.00323294	intergenic
NC_027753.1-17475139	17475123	ACTATATATATGGCCAGGGTTTCAGATGAAG	26.39	3.71	-2.8305	0.000368392	0.00945181	intergenic
NC_027753.1-17483897	17483881	ATCATCACAGAGTCCAGGTCCTTCAGGAGCA	90.38	33.42	-1.43529	0.000484119	0.0113717	Exon
NC_027753.1-17567954	17567938	ATTGGTACACGACCCTGGACAAAGCAAAGTG	27.19	7.43	-1.87164	0.00360747	0.0479395	intergenic
NC_027753.1-17722851	17722835	AGTTCAGATTCTACCTGGTGGGATCTAAGGT	97.58	32.49	-1.58659	9.16e-05	0.00334308	intergenic
NC_027753.1-17999976	17999960	GGATACAATTGATCCAGGGAGTAACAATGCA	95.98	13.93	-2.78454	4.35e-09	1.11e-06	intergenic
NC_027753.1-18140549	18140533	CGGTATAGCTTCTCCTGGGAGATGCAGTACC	39.19	9.28	-2.07829	0.000317918	0.00840621	intergenic
NC_027753.1-18299722	18299706	GATTTATTTAAGGCCAGGTATGCGGATTGCA	227.94	25.07	-3.18462	3.67e-15	4.11e-12	intergenic
NC_027753.1-18687350	18687334	GCGGTCGATCCTACCAGGAACAGCCAGACGA	107.17	46.42	-1.20708	0.00178924	0.0293544	TSS1500
NC_027753.1-18910225	18910209	GGCTCAGGTTTTTCCAGGAGATGTCAATGTT	38.39	7.43	-2.3693	8.45e-05	0.0031344	TSS1500
NC_027753.1-19414282	19414266	CGCGCTGGGTCATCCTGGGTCGTCCGCGCGG	81.58	175.46	1.10485	0.00174456	0.0290459	intergenic
NC_027753.1-19457070	19457054	CAGAGAACTCGTGCCTGGTAGAAGGAGAGCT	19.99	68.7	1.78103	0.000113333	0.00387297	intergenic
NC_027753.1-19583700	19583684	CATGTTTGCCAATCCAGGTTTGGATAATGTT	40.79	13	-1.6497	0.00228948	0.0349197	intergenic
NC_027753.1-19969310	19969294	TGTGCTTGTGTATCCTGGCATTGCAAAATCC	115.97	37.14	-1.64271	3.99e-05	0.00175607	intergenic
NC_027753.1-20208454	20208438	TACTTGCTGAGAGCCTGGCGATCAGAGCTTC	54.39	16.71	-1.70263	0.000727122	0.0150576	intergenic
NC_027753.1-20379577	20379561	CACGAATGATTACCCAGGTTCACCGCACCTC	25.59	90.05	1.81515	3.04e-05	0.00144561	intergenic
NC_027753.1-20625679	20625663	CCATGGAAACTATCCTGGCACGCCTCGCCCT	82.38	222.81	1.43545	3.03e-05	0.00144335	intergenic
NC_027753.1-21102885	21102869	CGAGAGGTTGGCCCCTGGGGGTGGAAGTCCC	7.2	26.92	1.90261	0.00360747	0.0479395	TSS1500
NC_027753.1-21689478	21689462	CTGTCGATGGCGACCTGGTAGTGGTGGTGCT	1.6	78.91	5.62406	5.18e-14	5.27e-11	intergenic
NC_027753.1-21775656	21775640	CGGGCTGCAGCGTCCAGGAGTCAACACGTGG	45.59	141.11	1.63003	1.92e-05	0.00101619	intergenic
NC_027753.1-21917906	21917890	TAACTTAAGCTTTCCTGGAAACAACTTCAGC	7.2	73.34	3.34853	1.26e-09	3.8e-07	intergenic
NC_027753.1-21973533	21973517	CTCAGCTGTACTCCCTGGATGGCATTAGTGT	21.59	77.98	1.85274	4.67e-05	0.00199726	TSS1500
NC_027753.1-22008746	22008730	GATTGGTATTGTACCTGGCCTATTGAAATGC	62.38	21.35	-1.54685	0.000809724	0.0163408	intergenic
NC_027753.1-22379017	22379001	ACACTCGTTAATTCCAGGTAAGCACAAATCG	102.37	42.71	-1.26115	0.00161237	0.0274491	intergenic
NC_027753.1-22849875	22849859	GAAAGGATCGAACCCAGGTTAGTATGACATA	47.19	1.86	-4.66511	3.86e-09	9.98e-07	intergenic
NC_027753.1-22938489	22938473	ATTCGTCGTAGATCCTGGTTCAAACCGTAAC	42.39	10.21	-2.05374	0.000265004	0.00734358	intron
NC_027753.1-22942009	22941993	AACACCGGACCTTCCAGGCTCAAGGAAACCA	39.99	1.86	-4.42626	6.39e-08	1.06e-05	intron
NC_027753.1-23048332	23048316	CAGCTTCAATAACCCTGGGAATTCCACACTG	8.8	34.35	1.96473	0.00151018	0.0260564	intergenic
NC_027753.1-23088447	23088431	CACTATGTTGATCCCTGGACCAACAGCACCG	19.2	58.49	1.60708	0.000772564	0.0158273	TSS200
NC_027753.1-23102139	23102123	ATGACGTTGTTCTCCAGGGTGTTGCTCCGCA	71.98	27.85	-1.36992	0.00181127	0.0294816	TSS1500
NC_027753.1-23536445	23536429	GACGCTGAAGACACCTGGGGATTTCTTGATA	50.39	16.71	-1.59243	0.00185196	0.029548	intergenic
NC_027753.1-23736028	23736012	GACAAGGGATCTCCCTGGCGTATTCCTCGGT	137.57	58.49	-1.2339	0.000835676	0.0166894	intron
NC_027753.1-24113728	24113712	GCTCATTTGAATGCCAGGAGAGGGTCTATCC	27.99	7.43	-1.91348	0.00256695	0.0376004	intergenic
NC_027753.1-24369348	24369332	GGGTCATTCATCGCCTGGTAGAATTCATCAC	204.75	100.27	-1.02997	0.00307051	0.0421666	intergenic
NC_027753.1-24403834	24403818	TGCTTCCGTCCTTCCAGGTACTTTGATAGTG	18.4	51.99	1.49853	0.00186141	0.029548	intron
NC_027753.1-24471709	24471693	GATCCTTCAACTTCCTGGGGGTTGCAGCAAC	113.57	44.56	-1.34976	0.000636105	0.0139075	1stExon
NC_027753.1-24696163	24696147	AGCTAAGACTAAACCAGGATGATCTAAGCTA	9.6	43.63	2.18421	0.000145796	0.00470087	intergenic
NC_027753.1-24776421	24776405	ACAGTTCCTTGAACCTGGCGTGCTTAGTGAG	10.4	53.85	2.37236	7.57e-06	0.000502977	TSS1500
NC_027753.1-25091748	25091732	TGGATCTCCAATTCCAGGGCAGCACGCTGAT	48.79	4.64	-3.39439	2.1e-07	2.9e-05	intergenic
NC_027753.1-25124595	25124579	GTTGGAATAAGAGCCAGGAAAAGACCCATTC	23.19	4.64	-2.32131	0.00315493	0.0430715	intergenic
NC_027753.1-25499689	25499673	TGGACTACGAGGTCCTGGGTAATTCCGAACT	39.99	13	-1.62113	0.00298187	0.0411928	TSS1500
NC_027753.1-25565146	25565130	TGCCCCGTGGGCCCCAGGCTCACAGCGCTGT	82.38	190.32	1.20806	0.000496039	0.0116015	intergenic
NC_027753.1-25602106	25602090	GAGAGGTTGGACTCCTGGATCTAGCGTGACC	142.36	32.49	-2.13148	8.87e-08	1.44e-05	intron
NC_027753.1-26099623	26099607	TGGTTGATCTTGGCCAGGGACCTTATCAAGC	27.19	65.92	1.27764	0.0037334	0.0486269	1stExon
NC_027753.1-26545193	26545177	ATGGATTTTATGTCCAGGCCTATAGCTCGTT	4	21.35	2.41616	0.00280553	0.0402209	intergenic
NC_027753.1-26612942	26612926	AGGAGGTCGTTAGCCTGGGATTTTGACATGG	1.6	21.35	3.73809	0.000272429	0.00741669	intergenic
NC_027753.1-26628276	26628260	TGTTACGCAGCCACCTGGATTTGAAGATCAT	25.59	3.71	-2.78609	0.000368392	0.00945181	intergenic
NC_027753.1-26860940	26860924	TGTTAGAAGACTTCCAGGAAATAGTAAAGTC	16	1.86	-3.1047	0.00289404	0.0404606	intergenic
NC_027753.1-26877998	26877982	CGAGTCATCATCACCAGGTGAATCTGAATCT	2.4	17.64	2.87774	0.00111859	0.0208425	intergenic
NC_027753.1-27092768	27092752	ATATCTCTTAAGCCCAGGCCACCTTCACGCT	10.4	108.62	3.38463	3.82e-12	2.14e-09	intron
NC_027753.1-27844797	27844781	ATTGCATACCGAACCTGGTCCACTCCCCNNN	1.6	15.78	3.30195	0.00289404	0.0404606	intergenic
NC_027753.1-28218660	28218644	CAACCACGTGGCTCCAGGACGCTATCGCGCG	71.18	168.04	1.23926	0.000472068	0.0111937	intergenic
NC_027753.1-28653971	28653955	AAGGGATTAAATCCCTGGTTCCTAAGCCCTG	2.4	28.78	3.58396	7.06e-06	0.00047675	intergenic
NC_027753.1-29337015	29336999	CCATGCGCTAACACCAGGAGCTTTCTGCTCA	12.8	48.28	1.91528	0.000354857	0.00921304	TSS1500
NC_027753.1-29820929	29820913	CACGGGTTCGACGCCAGGTGAAGGCGAACTG	35.19	121.62	1.78914	5.52e-06	0.000390644	TSS1500
NC_027753.1-30000385	30000369	GACTGGTACGAAGCCAGGATACAATAGTCAC	161.56	77.06	-1.06802	0.00281352	0.040234	intergenic
NC_027753.1-30078733	30078717	GATGCGATCAAGACCAGGCATGTAGGGGCAG	51.99	11.14	-2.22248	3e-05	0.0014351	intergenic
NC_027753.1-30554156	30554140	AAGCCCAAGGTGGCCTGGAGTAGAATGGTGT	24.79	82.63	1.73691	7.23e-05	0.00279578	TSS1500
NC_027753.1-30915292	30915276	ACGCAAGCCCTCACCTGGTTGGGACTATACC	7.2	31.57	2.13249	0.000654363	0.014117	TSS1500
NC_027753.1-31338610	31338594	AGCGGCCTAAACGCCAGGCCAAAAAGCCGAT	2.4	20.42	3.08888	0.000435303	0.0104824	intergenic
NC_027753.1-31850777	31850761	CGTGGTCCAAACCCCTGGGGTCTTGACGTGC	7.2	57.56	2.999	1.2e-07	1.86e-05	intergenic
NC_027753.1-31860017	31860001	AACATCAACAACACCAGGCGAGGATTCGCAA	113.57	7.43	-3.93408	2.4e-14	2.52e-11	intergenic
NC_027753.1-31867714	31867698	CCTCGCAAAGCACCCTGGTTTTGCTCAGTTG	1.6	23.21	3.8586	0.000107496	0.00376038	Exon
NC_027753.1-32526728	32526712	AGGTAATAGAGGTCCTGGATAATAAGATCTC	55.19	19.5	-1.50093	0.00231323	0.0351192	intergenic
NC_027753.1-32708068	32708052	AGCTGCAGCAAAGCCAGGAGCACGACAGGGA	8	32.49	2.02192	0.00141266	0.0248826	Exon
NC_027753.1-32712268	32712252	ATTTTGGTGGAGCCCAGGGAGAAGCACAAGA	32.79	7.43	-2.14182	0.000464788	0.0110939	intergenic
NC_027753.1-32819095	32819079	AGCATTGTTTTTTCCTGGGTCAATAACAGTA	44.79	11.14	-2.00743	0.000222224	0.00644352	intergenic
NC_027753.1-33436735	33436719	TCTTATGAACATACCTGGTAAGTATTGTGTT	59.98	8.36	-2.84291	1.92e-07	2.68e-05	intergenic
NC_027753.1-34217784	34217768	ACATTCACTACCTCCAGGATGAAGACAACAA	28.79	1.86	-3.95219	7.06e-06	0.00047675	1stExon
NC_027753.1-34314191	34314175	ACTCTAGAGTAGGCCTGGGCGTTCGGGTATC	92.78	32.49	-1.51382	0.000208836	0.00612079	TSS1500
NC_027753.1-34545244	34545228	TGCGCGAACTCAGCCTGGCATAGGCGATTAT	49.59	8.36	-2.56847	4.24e-06	0.000319441	TSS1500
NC_027753.1-35167552	35167536	GATTTGTCACATTCCAGGAACCAATTGTTGT	17.6	1.86	-3.2422	0.00111859	0.0208425	intron
NC_027753.1-35219834	35219818	TACCCGATCCGTCCCAGGCCTGAGAGCAGCT	19.99	64.99	1.70094	0.000269169	0.00740225	TSS1500
NC_027753.1-35957730	35957714	AATCTCAGTAGATCCAGGTTTGGCACACTCC	1.6	22.28	3.79961	0.000170909	0.0052504	intron
NC_027753.1-36759560	36759544	GGTGGCCCAAACACCAGGCTCAGCTCTTGCC	132.77	40.85	-1.70052	1.4e-05	0.000800979	intergenic
NC_027753.1-36783384	36783368	TGGTGGGCCGCCTCCAGGTCCAACTTGGCTT	2.4	77.06	5.00488	9.78e-14	9.09e-11	Exon
NC_027753.1-37224898	37224882	AGCCGTGTACGTGCCTGGTCGCTACGTAGCG	1.6	18.57	3.53683	0.000697104	0.0145377	intergenic
NC_027753.1-38057204	38057188	GAATCGTTGGCTCCCAGGATACTTGGACGTA	16.8	1.86	-3.17509	0.00179799	0.0293544	1stExon
NC_027753.1-38059152	38059136	GTGTTCTTATCTCCCAGGGAGAGCCAGAGTA	47.19	3.71	-3.66899	1.1e-07	1.73e-05	intron
NC_027753.1-39522912	39522896	ACCTCGTTCCAGACCTGGCTAACTAGGGCTT	1.6	19.5	3.60733	0.000435303	0.0104824	TSS1500
NC_027754.1-139134	139118	GGAGAAACTCCACCCAGGCCCGTATACTCGG	23.19	4.64	-2.32131	0.00315493	0.0430715	intergenic
NC_027754.1-142212	142196	ATGTCTTTGCGGACCAGGTGCCCCTTCGGGC	24.79	5.57	-2.15401	0.00341719	0.0458439	intron
NC_027754.1-619593	619577	GTGGGCGGGCGACCCTGGTGGTGGTGAGACG	57.59	130.9	1.18457	0.00144081	0.0253508	TSS1500
NC_027754.1-656622	656606	CGGAGAAGAAGGTCCTGGGCGTAAGAGGACT	17.6	55.7	1.6621	0.000750967	0.015414	intergenic
NC_027754.1-714083	714067	CGTCCTTGTCAGACCAGGAGCTGTCTACTTG	4.8	29.71	2.62984	0.000219215	0.00636761	intergenic
NC_027754.1-955578	955562	TGCAAGTCAGCAGCCTGGCTTCCTCTAAATC	56.79	8.36	-2.76406	4.79e-07	5.69e-05	intergenic
NC_027754.1-956382	956366	CCTGAGGGATGAACCTGGACGTCAAGAGTCT	9.6	67.77	2.81954	1.39e-07	2.09e-05	intergenic
NC_027754.1-1072660	1072644	CATGTTTGCCACTCCAGGTTTGGTTAGTGTT	34.39	7.43	-2.21055	0.000330198	0.00862146	intron
NC_027754.1-1166732	1166716	CTTTACTCAATTCCCTGGTTTAACCGCTGTC	36.79	10.21	-1.84933	0.00118118	0.0217007	intergenic
NC_027754.1-1169105	1169089	GGTTTAGGGAATCCCTGGACAGTTCGTAGAT	28.79	5.57	-2.36982	0.000809935	0.0163408	intergenic
NC_027754.1-1183600	1183584	TGGTTATCTGAGGCCTGGAACCTCCGGAACT	59.98	18.57	-1.69151	0.000495987	0.0116015	1stExon
NC_027754.1-1203163	1203147	ACGTTGTGTGTGTCCTGGGAACAACTGAACA	11.2	38.99	1.79961	0.0012455	0.0226115	intergenic
NC_027754.1-1380099	1380083	ACAGCTCTCGAGCCCAGGCTTACACCTTGTT	35.19	9.28	-1.92297	0.00110634	0.0208425	intergenic
NC_027754.1-1399943	1399927	ATCAGAAGAGGACCCTGGGCTTTTGCTGAAC	98.38	34.35	-1.51805	0.000190109	0.00574797	TSS1500
NC_027754.1-1903465	1903449	ACAGTAGCTGGCTCCTGGATATACTGCCTGT	22.39	83.55	1.89979	1.37e-05	0.000788324	intergenic
NC_027754.1-1975004	1974988	GATTTACACATCTCCAGGACGTACACGAGCT	147.16	48.28	-1.60789	2.15e-05	0.0011189	intergenic
NC_027754.1-2164872	2164856	GACGGTGCTCGATCCAGGACGTATCATACTC	46.39	12.07	-1.94239	0.000326226	0.00855206	intergenic
NC_027754.1-2199312	2199296	AACATTTGTAAGACCTGGTCGACGAAGGCAG	23.99	4.64	-2.37024	0.00215538	0.0333275	intergenic
NC_027754.1-2365074	2365058	CATTCCGTCCGGTCCTGGAGCTTTCTCAGGG	27.99	6.5	-2.1064	0.00116134	0.0214791	intergenic
NC_027754.1-2412130	2412114	GAGGATAAAGTTCCCAGGAGGAAAGGACAAT	62.38	20.42	-1.6111	0.000514653	0.0119509	intergenic
NC_027754.1-2438682	2438666	CCTTCAAAGTCCTCCTGGAACTCCATTGTCT	11.2	44.56	1.99225	0.000222224	0.00644352	intergenic
NC_027754.1-2635161	2635145	TGGGCAAGTTTATCCAGGAGAACAAGCCCCT	6.4	38.06	2.57213	3.23e-05	0.0014905	intergenic
NC_027754.1-2837475	2837459	AACAGTACATGAGCCAGGAGCAGATGAACCC	16	1.86	-3.1047	0.00289404	0.0404606	intergenic
NC_027754.1-2869284	2869268	TCGTCGAGCAGGTCCAGGCTTAATGACAGCA	14.4	56.63	1.9755	6.27e-05	0.00249511	intergenic
NC_027754.1-2900457	2900441	AGAGACCTCCGATCCTGGCCAACCCTCGACA	42.39	3.71	-3.51423	6.99e-07	7.69e-05	intergenic
NC_027754.1-2904409	2904393	TCTATCATCTGGACCTGGCACTCGGATGACG	6.4	36.21	2.50024	6.57e-05	0.00259744	intergenic
NC_027754.1-3234305	3234289	CGTTTCCATCGAGCCAGGAATGGATTCCGCA	21.59	82.63	1.9363	1.68e-05	0.000914709	intergenic
NC_027754.1-3286830	3286814	CTTTTAACTAATGCCAGGAAATAGCCAAATC	28.79	8.36	-1.78399	0.00373973	0.0486269	intergenic
NC_027754.1-3519681	3519665	TGTTCATCCTCAGCCAGGCTCAGAATCAATC	51.99	12.07	-2.10681	6.21e-05	0.0024949	intergenic
NC_027754.1-3558293	3558277	TGCGACCTCTACTCCAGGGTTACTAGAGGTT	4	21.35	2.41616	0.00280553	0.0402209	TSS1500
NC_027754.1-3580344	3580328	AGTCAGCCAACGTCCTGGGTTGCGCAGCCCT	43.99	5.57	-2.98143	3.95e-06	0.000303339	intergenic
NC_027754.1-3599477	3599461	CGCTCAAAGCTGACCTGGCTGAGTTGACTTT	28.79	87.27	1.59992	0.000186732	0.00566166	intergenic
NC_027754.1-3661501	3661485	CGGCAAGAGGCGTCCAGGCCTTGTCATGCTG	22.39	61.27	1.45233	0.00152179	0.0260564	intergenic
NC_027754.1-3712686	3712670	GGTGGAGAAGCCACCAGGAACTCTTATAGCT	29.59	3.71	-2.99562	7.38e-05	0.00280659	intergenic
NC_027754.1-3793789	3793773	CGACGTGGCGCGTCCTGGAGTGAATAAACAG	52.79	114.19	1.1131	0.00334323	0.0453189	intergenic
NC_027754.1-3822868	3822852	CGGAACGTCTTGACCAGGAGCCTCATCAGTG	22.39	147.61	2.72086	6.19e-11	2.69e-08	intergenic
NC_027754.1-3940577	3940561	GGAAGCTTCAGTACCAGGAACCCTGAAGAAG	37.59	4.64	-3.01815	1.09e-05	0.000668184	intergenic
NC_027754.1-4179386	4179370	CTTCCAGTTGCACCCTGGACCAGTTCAGTAG	22.39	59.42	1.40809	0.00228282	0.0348671	intergenic
NC_027754.1-4527743	4527727	TGCGGGTTTCTGGCCTGGAGACTCTCACACA	92.78	249.73	1.42848	2.8e-05	0.00135129	intergenic
NC_027754.1-4588969	4588953	GTGCCTTGCCTCTCCTGGGCCATCCCTGGTC	159.96	65.92	-1.27892	0.000458692	0.011013	intergenic
NC_027754.1-4983766	4983750	CGTGCCTCTCTTTCCTGGAGCACAGGCGAGG	2.4	34.35	3.8392	7.94e-07	8.56e-05	intergenic
NC_027754.1-5216165	5216149	AACACTATCCAAACCTGGAGTAGCAAATGTG	37.59	9.28	-2.01815	0.00043425	0.0104824	intergenic
NC_027754.1-5218523	5218507	CAAGCTTGGCACACCTGGTCCATTTTGATTC	28.79	7.43	-1.95413	0.0018251	0.0294816	intergenic
NC_027754.1-5360816	5360800	CCCTGTAGCACAACCTGGGATGTTCTTCCAG	7.2	29.71	2.04488	0.00129692	0.0231067	TSS200
NC_027754.1-5365645	5365629	TATGTATTTATGGCCTGGCTCTCAGCTCGTG	7.2	42.71	2.56851	1.57e-05	0.000868982	1stExon
NC_027754.1-6055884	6055868	AAGCTTGAATGATCCTGGTTCTTTGTCCACG	8.8	58.49	2.73261	9.51e-07	9.95e-05	intergenic
NC_027754.1-6200478	6200462	TCATCTTCTGATTCCTGGGGAAAATCGAGCG	4.8	28.78	2.58396	0.000320481	0.00842864	intergenic
NC_027754.1-6469601	6469585	CGACTGCATGCTTCCAGGATTGGATCCGAAC	15.2	44.56	1.55168	0.00232816	0.035228	intergenic
NC_027754.1-6527555	6527539	TCCTCGGTGGTTCCCTGGCTTGTCCAATACC	139.96	47.35	-1.56358	3.86e-05	0.00170895	intergenic
NC_027754.1-6679265	6679249	GGTCAGATGATCCCCTGGAGAAAGTACTCAC	27.99	4.64	-2.59271	0.000468868	0.011126	intergenic
NC_027754.1-6707857	6707841	CTCCGTTTAAAGCCCTGGGAATAAGACAACA	38.39	8.36	-2.19916	0.000199909	0.00590702	TSS200
NC_027754.1-6753711	6753695	TGCCTCGTTAAAACCTGGTCATGGAAAAACC	54.39	19.5	-1.47987	0.00286176	0.0404606	intergenic
NC_027754.1-6827693	6827677	GGTATCCGAACGCCCAGGCCTACTCAAGTCT	204.75	53.85	-1.92685	1.54e-07	2.23e-05	intron
NC_027754.1-7071046	7071030	AAGTTCGTCTTCTCCTGGCTCATACATAGCT	64.78	25.99	-1.31759	0.0031798	0.0433019	intron
NC_027754.1-7084742	7084726	GGTATTATATCTCCCAGGAGAAGTTGTACTG	25.59	2.79	-3.19724	0.00011295	0.00386394	intergenic
NC_027754.1-7096435	7096419	AGCTGATCCTTCTCCAGGCTCAGACACGGGC	48.79	15.78	-1.62849	0.00144514	0.0253859	intergenic
NC_027754.1-7108408	7108392	ATTGAAATAATTTCCTGGAAGAGGTAGAGGG	24.79	3.71	-2.74027	0.00055231	0.0126537	intergenic
NC_027754.1-7109987	7109971	GGATTCGAATATACCTGGTTTTTCTGCAGTG	55.19	18.57	-1.57143	0.00149828	0.0260104	intergenic
NC_027754.1-7115597	7115581	GGATTCGAATATACCTGGTTTTTCGGCAGCA	39.19	8.36	-2.22891	0.000144407	0.00467661	intergenic
NC_027754.1-7191881	7191865	GGTCGACAATAGTCCAGGCGATTGGGAGAAC	69.58	26.92	-1.36999	0.00182273	0.0294816	intergenic
NC_027754.1-7338885	7338869	CTCAGATGGCTACCCAGGTAGCTCAGACGTC	75.98	27.85	-1.44794	0.000892192	0.0176806	intergenic
NC_027754.1-7346645	7346629	TGGCAGACAACTACCTGGATGTGCTTGAATC	114.37	9.28	-3.62344	3.56e-13	2.97e-10	intergenic
NC_027754.1-7506435	7506419	CATCTTATTCAGCCCTGGGTGAACCGAGAAC	79.18	33.42	-1.24442	0.00281304	0.040234	intergenic
NC_027754.1-7506778	7506762	AACGCATCGGCCACCAGGTTTGCCTTACCCG	35.99	90.05	1.32313	0.00126128	0.0228154	intergenic
NC_027754.1-7634788	7634772	GACTGCAATAAATCCTGGATAATCTCCAATC	40.79	4.64	-3.13602	3.65e-06	0.000287909	intergenic
NC_027754.1-7828752	7828736	CGACAGACACATGCCAGGGCGAAAGAAGCTA	12	103.98	3.1152	1.06e-10	4.47e-08	intergenic
NC_027754.1-7866140	7866124	AAGGACGTCTTCTCCTGGTCTTCCAGATGCA	10.4	37.14	1.83639	0.00118118	0.0217007	intergenic
NC_027754.1-7969662	7969646	TCTTGATGTCAGCCCAGGATGTGAGAGATCC	56.79	19.5	-1.54216	0.0015088	0.0260564	intergenic
NC_027754.1-7974459	7974443	GGATGTGAGAGATCCTGGTGGTAATTGCTTA	39.99	11.14	-1.84389	0.000934992	0.0184576	intergenic
NC_027754.1-8072588	8072572	GGATTGGCGAGTGCCAGGCCACAAAGGTTCT	33.59	7.43	-2.1766	0.000330198	0.00862146	TSS1500
NC_027754.1-8078675	8078659	GGCGATACCCAACCCTGGGGAAGATGACCCT	24.79	6.5	-1.93125	0.00341719	0.0458439	intergenic
NC_027754.1-8092884	8092868	ATCATTCCCACGGCCTGGAGCTCTAGGTGTG	15.2	54.77	1.84931	0.000192579	0.00575844	intergenic
NC_027754.1-8098464	8098448	ACGGGGAAGAACTCCAGGGGACGTGGACTCG	16	51.06	1.67412	0.000892373	0.0176806	intergenic
NC_027754.1-8142303	8142287	GCTTCTTGATCTTCCTGGCCTCGTTACGGTC	389.5	166.18	-1.22888	0.000161985	0.00515643	intergenic
NC_027754.1-8233677	8233661	GTTTAGCATATATCCAGGACCTCTCGGAAAT	30.39	7.43	-2.03216	0.00129692	0.0231067	intergenic
NC_027754.1-8248085	8248069	CGCGAGGGACTAGCCAGGTAAGGGAGACCAG	21.59	62.2	1.52655	0.00124163	0.0226113	intergenic
NC_027754.1-8507055	8507039	CGCCTGCTCTGATCCTGGGACACGCCAATAT	180.75	1.86	-6.60255	9.7e-25	3.5e-21	Exon
NC_027754.1-8536715	8536699	GATTTGTATATGTCCAGGAAGCTTAAGATCT	25.59	2.79	-3.19724	0.00011295	0.00386394	intergenic
NC_027754.1-8644392	8644376	GTGACAAGGAATGCCAGGGCAAGTCTTTCAC	54.39	14.85	-1.87288	0.00024729	0.00694206	intergenic
NC_027754.1-8681548	8681532	ATCATCGTCTGGTCCTGGCAGACATTCTCAC	46.39	8.36	-2.47224	1.51e-05	0.000849042	intergenic
NC_027754.1-8688469	8688453	GAACCAAATTTGACCTGGCTCATTCACATCG	3.2	17.64	2.46271	0.00364749	0.0479395	intergenic
NC_027754.1-8691516	8691500	GATTTCAGGTCGGCCAGGACGAGATCGAAAT	16.8	66.84	1.99225	3.43e-05	0.00155017	intergenic
NC_027754.1-8799528	8799512	ATCTCATGGGTCTCCAGGTCATGCAAATGTT	80.78	9.28	-3.1218	1.4e-09	4.18e-07	intergenic
NC_027754.1-8810251	8810235	TCTACGATATCTACCAGGTATCGATCAACGA	10.4	35.28	1.76227	0.00214288	0.0332865	intergenic
NC_027754.1-9089441	9089425	CCGTCTCAGAATTCCTGGGTCCTGACTGTTG	1.6	16.71	3.38457	0.00179799	0.0293544	intergenic
NC_027754.1-9103887	9103871	CAAGTAGTCGGAGCCTGGAGAAAACCTCGGA	6.4	48.28	2.91528	1e-06	0.00010393	1stExon
NC_027754.1-9184875	9184859	TGCCTAGGATCCTCCAGGTTCCATGAAAGCA	20.79	64.06	1.62353	0.000532085	0.0122855	intergenic
NC_027754.1-9205273	9205257	AGCACCAAGCGAGCCAGGACCCTTGGCCACG	59.98	162.47	1.43762	7.89e-05	0.00296577	intergenic
NC_027754.1-9213092	9213076	CCATGGTCGCTTACCTGGAACAAATTTTCTC	40.79	9.28	-2.13602	0.000170493	0.0052504	intergenic
NC_027754.1-9217964	9217948	AACGAGTTCTTGCCCAGGCAGTTTCTGCTTG	35.99	94.7	1.39577	0.000590305	0.0132444	intergenic
NC_027754.1-9250130	9250114	GCATCTGAGTACACCAGGATATCATCAATGA	4.8	35.28	2.87774	3.33e-05	0.00151714	intergenic
NC_027754.1-9258812	9258796	CGAGCATCAAGTTCCAGGAGGATTCTTGCAG	7.2	26.92	1.90261	0.00360747	0.0479395	intergenic
NC_027754.1-9264653	9264637	TGCGTCAGTTCTCCCAGGGAGATGTCCTGTT	25.59	5.57	-2.19983	0.00238604	0.0353967	1stExon
NC_027754.1-9277512	9277496	AATCATCAGAGCTCCAGGCTCCATCATCTCC	38.39	12.07	-1.6693	0.00296564	0.0410433	intergenic
NC_027754.1-9311077	9311061	GTAGTGGAGAATCCCAGGAGGTTGAATAAAT	40.79	13	-1.6497	0.00228948	0.0349197	intergenic
NC_027754.1-9320840	9320824	TGGTGGACAATCACCAGGAAGTTGAATAAAT	464.68	54.77	-3.08478	1.21e-17	2.08e-14	intergenic
NC_027754.1-9463962	9463946	ATTGAAATGATTTCCTGGATGAGGCAGAGGG	36.79	10.21	-1.84933	0.00118118	0.0217007	intergenic
NC_027754.1-9481150	9481134	TCTTCTGGTCGACCCTGGCCTTGACCTTGGC	51.99	18.57	-1.48526	0.00289296	0.0404606	intergenic
NC_027754.1-9554386	9554370	TCACATATCCACTCCTGGATAACCTCAAAAT	160.76	74.27	-1.11406	0.00187117	0.0295796	intergenic
NC_027754.1-9561486	9561470	GTTACCAATATCCCCAGGTTCGCTCTTGATA	22.39	1.86	-3.58948	0.000170909	0.0052504	intergenic
NC_027754.1-9645298	9645282	GATTCGTTTTCTCCCTGGGATAAACTCCAGA	17.6	1.86	-3.2422	0.00111859	0.0208425	intergenic
NC_027754.1-9650906	9650890	CGTGCTTGGCATTCCAGGTGCTTATGCCGCT	47.99	113.26	1.23883	0.00120859	0.0221018	intergenic
NC_027754.1-9684032	9684016	GGATCTCTTATATCCTGGGCCGACATCAAGA	42.39	10.21	-2.05374	0.000265004	0.00734358	intergenic
NC_027754.1-9777275	9777259	GAGAGACCTCGCACCTGGGACAAGTCGACAG	19.2	1.86	-3.36773	0.000697104	0.0145377	intergenic
NC_027754.1-9815606	9815590	TTGGTTCATCCTCCCAGGTCACAACTACACG	14.4	46.42	1.68868	0.00107171	0.0204493	intergenic
NC_027754.1-10087433	10087417	CACGGTCCAGCGTCCTGGAGGACCTCAGCCG	23.19	86.34	1.89653	1.54e-05	0.000861003	intergenic
NC_027754.1-10335775	10335759	CGTGTCAGTTCGCCCAGGGAGACGTACCGTT	98.38	222.81	1.17938	0.000484575	0.0113742	1stExon
NC_027754.1-10378759	10378743	AGCACGAACACGGCCTGGTCGTTACGTAGCG	25.59	99.34	1.95679	5.74e-06	0.00040249	intergenic
NC_027754.1-10420124	10420108	TTCACCCATCTCACCAGGGTCTCCCGTCTCG	7.2	36.21	2.33032	0.000166842	0.00523419	intergenic
NC_027754.1-10474501	10474485	ACAGCCGGTCCGACCTGGAAATCCGAGAAGA	2.4	16.71	2.79961	0.00179799	0.0293544	intron
NC_027754.1-10542762	10542746	GGATGTTGTAGATCCTGGATCCACCCCAGAT	40.79	9.28	-2.13602	0.000170493	0.0052504	intergenic
NC_027754.1-10599675	10599659	CACCCCATAACTTCCTGGACGAGCAGTTACC	47.19	14.85	-1.66802	0.00141833	0.0249689	TSS1500
NC_027754.1-10823172	10823156	CGAGATGCCTAGTCCAGGATAAAGTGTGCAG	9.6	33.42	1.79961	0.00387586	0.0497999	intergenic
NC_027754.1-10916377	10916361	TACCCAAAGCTCGCCTGGATGCTATAGAGAC	80.78	27.85	-1.53632	0.000366067	0.00945181	intergenic
NC_027754.1-10986283	10986267	CAACATTGTCGAGCCAGGATTAGACAGGGAC	3.2	17.64	2.46271	0.00364749	0.0479395	intergenic
NC_027754.1-11020933	11020917	CATCTTATTGGCTCCTGGATGTATCGAAAAT	60.78	13	-2.22509	1.12e-05	0.000671699	intron
NC_027754.1-11054999	11054983	GATTTGCTATGTTCCAGGCTATGGAGGCTGG	37.59	3.71	-3.34086	3.2e-06	0.000258376	intergenic
NC_027754.1-11099932	11099916	GATTCGAAACTCGCCAGGGACCGTGAGAAAG	148.76	31.57	-2.23636	3e-08	5.78e-06	intergenic
NC_027754.1-11133302	11133286	GATTTGAAGTTGTCCAGGACCCATCTAGCAT	126.37	21.35	-2.56535	2.32e-09	6.34e-07	intergenic
NC_027754.1-11168988	11168972	GTCTGCCATAACCCCAGGTAGGATGCTGACT	108.77	38.99	-1.4801	0.000190775	0.00574839	intergenic
NC_027754.1-11170754	11170738	TCTTCATGTCGCTCCAGGATTTAAGAGATCC	27.99	3.71	-2.91542	0.00016441	0.00518792	intergenic
NC_027754.1-11178635	11178619	TGACTCTATGCTTCCAGGATAAGATCCGAAC	51.19	14.85	-1.7854	0.000523466	0.0121296	intergenic
NC_027754.1-11179116	11179100	GTTCCTCTCAATTCCAGGTTGAGTATGGGAA	35.19	8.36	-2.07359	0.000531367	0.0122777	intergenic
NC_027754.1-11226851	11226835	ATCTTAGGACGACCCTGGATTCACGACATGG	70.38	156.9	1.15661	0.00110447	0.0208425	1stExon
NC_027754.1-11229566	11229550	CTTCTCTTCACCACCAGGAATCTTAGGCTCA	31.19	5.57	-2.48533	0.000394089	0.00988504	intergenic
NC_027754.1-11264750	11264734	ATTTCCTTTAGAACCTGGAAGTTGAGTGAGG	28.79	7.43	-1.95413	0.0018251	0.0294816	intergenic
NC_027754.1-11311036	11311020	GAAAGTAGTGAAGCCTGGCACTTGGGTCACA	17.6	1.86	-3.2422	0.00111859	0.0208425	intergenic
NC_027754.1-11320464	11320448	GCCACTGATGCGTCCAGGCTCATAATTCCGC	49.59	12.07	-2.03862	0.000107833	0.0037641	intergenic
NC_027754.1-11321500	11321484	GAGAGTGGCTCACCCAGGAGGGAGCAGAGAG	43.19	4.64	-3.2185	1.77e-06	0.000168085	intergenic
NC_027754.1-11385121	11385105	CAACACATTCACACCAGGGAAGAGATAGATC	73.58	27.85	-1.40164	0.00127206	0.0228336	intergenic
NC_027754.1-11408348	11408332	GGGATCCATAGAACCAGGGTTCCTTCTAGCG	29.59	8.36	-1.82353	0.00270555	0.0391895	intergenic
NC_027754.1-11541503	11541487	TACTATTGATCGCCCTGGATAAAGACACCAA	24.79	4.64	-2.41756	0.0014719	0.025662	intergenic
NC_027754.1-11668390	11668374	GAGACGGTTGAGTCCTGGAGTGGACCAGAAC	31.19	6.5	-2.26257	0.000394089	0.00988504	intergenic
NC_027754.1-11674955	11674939	GGATCTCTAACATCCTGGGCTAACATCAAGA	39.99	3.71	-3.43015	1.49e-06	0.000145109	intergenic
NC_027754.1-11699676	11699660	TTACCAATATATCCCTGGACGACCTAAAATC	19.99	1.86	-3.4259	0.000435303	0.0104824	intergenic
NC_027754.1-11703975	11703959	CACAGATGACTCTCCTGGTCATGCAGGTCTC	26.39	6.5	-2.02148	0.00238604	0.0353967	intergenic
NC_027754.1-11727416	11727400	AGGTTGGAGAAGACCTGGTGACGCGACAGTT	16	69.63	2.12164	9.09e-06	0.000574328	intergenic
NC_027754.1-11813016	11813000	TGCTTTGCGCACACCAGGATAGTATCCAGTC	33.59	83.55	1.31461	0.00173337	0.028904	intergenic
NC_027754.1-12311932	12311916	ATTCTCACCATATCCTGGAAGCTTGGAGCGT	14.4	41.78	1.53674	0.00298574	0.0411939	intergenic
NC_027754.1-13117840	13117824	CAGTTTACTCTTTCCTGGTACCTCTACGTCG	8.8	35.28	2.00328	0.00110634	0.0208425	intergenic
NC_027754.1-13354130	13354114	CGAGCTAAGGATACCAGGAGCGTCTTGACAT	17.6	53.85	1.61337	0.00118332	0.0217007	TSS1500
NC_027754.1-13648598	13648582	TCAGTTACCTTGCCCTGGAAACCTTTAAACA	6.4	25.07	1.96982	0.00341719	0.0458439	Exon
NC_027754.1-13795023	13795007	CAAGTCAAAAGATCCTGGAAATCAGTTGTGG	2.4	20.42	3.08888	0.000435303	0.0104824	intergenic
NC_027754.1-13883609	13883593	TCATCCTCGTCTCCCTGGACACACACACACA	6.4	29.71	2.2148	0.000564896	0.0127446	intergenic
NC_027754.1-13973804	13973788	GTCCAAAGACTTACCTGGGGGAACAGCTGTT	17.6	1.86	-3.2422	0.00111859	0.0208425	intergenic
NC_027754.1-14502153	14502137	AACATCAATATCACCTGGTAGCCAACTGGCA	68.78	6.5	-3.40348	1.15e-09	3.52e-07	intergenic
NC_027754.1-14527690	14527674	TCTTGCTGTGGTCCCTGGCGGCACTCCGTGG	28.79	2.79	-3.36723	3.15e-05	0.00147294	intergenic
NC_027754.1-14656424	14656408	GATCTATTCACCTCCTGGCAATAGTCGAAAG	4.8	24.14	2.33032	0.00215538	0.0333275	intergenic
NC_027754.1-14810934	14810918	GATCGGTTCACCCCCTGGCATTAGTCGAAAG	1.6	20.42	3.67384	0.000435303	0.0104824	TSS1500
NC_027754.1-14833105	14833089	CGCGTCCTCTCATCCTGGATAGCTCCAACCA	12.8	60.34	2.23697	1.46e-05	0.000828445	intergenic
NC_027754.1-14977365	14977349	CACGGCTAAAGATCCAGGGAGAAGGTACTTC	29.59	98.41	1.7337	4.15e-05	0.00182157	TSS1500
NC_027754.1-15310458	15310442	CAGCTCTTGATGCCCAGGCTTTAGGACCTAT	1.6	17.64	3.46271	0.00111859	0.0208425	intergenic
NC_027754.1-15357174	15357158	TGCTAAGGAGACACCAGGTTATGTGAACTGC	10.4	38.99	1.90652	0.000649935	0.0140775	TSS1500
NC_027754.1-15376205	15376189	CTTGACCGCTGCTCCTGGCTGCTGTGACACT	2.4	18.57	2.95187	0.000697104	0.0145377	intergenic
NC_027754.1-15545816	15545800	TAAGCAACTACCACCAGGATCTCTAACATCC	89.58	18.57	-2.2702	6.84e-07	7.58e-05	intergenic
NC_027754.1-15849967	15849951	TGCATCATCTCTCCCTGGATCAATTGTATCC	78.38	10.21	-2.9405	9.04e-09	2.07e-06	1stExon
NC_027754.1-15875415	15875399	GTCACGAGATTATCCAGGGTTTAGACGTGCA	59.19	19.5	-1.60188	0.000982252	0.0191053	intergenic
NC_027754.1-15908761	15908745	TGCGTCCGATAATCCAGGTGCTATGATCACG	15.2	46.42	1.61068	0.00181773	0.0294816	1stExon
NC_027754.1-16169396	16169380	CTGAGATTTAGATCCAGGAACCCCAAACTCG	127.17	394.56	1.63349	5.05e-07	5.95e-05	Exon
NC_027754.1-16408084	16408068	TGGTGGAGAGTCACCAGGAAGTTGAATAAAT	43.19	3.71	-3.54121	4.81e-07	5.69e-05	intergenic
NC_027754.1-16642979	16642963	GTCGCACCAAAGTCCTGGAGTCCAGAACGAG	3.2	17.64	2.46271	0.00364749	0.0479395	1stExon
NC_027754.1-17079225	17079209	CCTTCTGCCCACTCCAGGGGAAATTGTGCCT	27.99	70.56	1.33394	0.00216006	0.0333681	intergenic
NC_027754.1-17082127	17082111	CTCGGCAAAGACACCAGGAGCCACGAAGAGG	21.59	73.34	1.76424	0.000130333	0.00432667	TSS1500
NC_027754.1-17323184	17323168	CAGAATTTCAGTTCCTGGTACTCATGCGTGG	2.4	21.35	3.15313	0.000272429	0.00741669	intergenic
NC_027754.1-17622759	17622743	GATTGTGTTTTGTCCAGGAAACCTACAACGA	19.99	1.86	-3.4259	0.000435303	0.0104824	intergenic
NC_027754.1-17777735	17777719	GACGTGGACGCTCCCTGGAGCCTCGATTAGT	47.19	113.26	1.26309	0.000941949	0.0185163	intergenic
NC_027754.1-18396765	18396749	TCTCTTCCATCTACCTGGCTTCTTGTTTATC	123.17	30.64	-2.00716	1.15e-06	0.000117533	intergenic
NC_027754.1-18397045	18397029	GGATGCTCCACAACCTGGGCATTGTAGTACA	19.2	2.79	-2.78277	0.00235517	0.035228	intergenic
NC_027754.1-18425001	18424985	TGTGCTTGTTTGTCCTGGCATTGCAAAATCC	170.36	51.99	-1.71228	4.47e-06	0.000332237	intergenic
NC_027754.1-18631509	18631493	GGTCTCGTGAACGCCAGGTACTGGAGGCTGC	3.2	17.64	2.46271	0.00364749	0.0479395	intergenic
NC_027754.1-18794027	18794011	TGCATGTGTTACGCCAGGCACCTAGGGCATG	39.99	126.26	1.65869	2e-05	0.00105254	intergenic
NC_027754.1-18899097	18899081	TTGTGGAGGGCGTCCTGGATCGTCTGTGGTT	1.6	16.71	3.38457	0.00179799	0.0293544	intergenic
NC_027754.1-19000176	19000160	AGGGAGCTCGGTTCCAGGGACCGAGTTCGGG	27.19	91.91	1.75715	3.31e-05	0.00151714	intergenic
NC_027754.1-19011757	19011741	GGTATAACCTCTGCCAGGAAGCTATCAAACT	3.2	20.42	2.67384	0.00152113	0.0260564	intergenic
NC_027754.1-19779753	19779737	TGCTGTGTTATCGCCTGGTAGCTTTGGAGAT	30.39	81.7	1.42674	0.000644188	0.0140089	intergenic
NC_027754.1-20011489	20011473	GATCAGAGATGAACCTGGTCGACCTTAAACC	49.59	17.64	-1.4912	0.00292137	0.0407377	intergenic
NC_027754.1-20225491	20225475	TTGGTTACGATAGCCTGGTTACGGTGGATCC	54.39	20.42	-1.41336	0.00286176	0.0404606	intergenic
NC_027754.1-20397858	20397842	GATTGGTTCACTCCCTGGCATTAGTTAGAAG	75.18	16.71	-2.16964	5.34e-06	0.000381126	intergenic
NC_027754.1-20446473	20446457	CCCCATCTCCTCCCCAGGCTCCAGCTCCACC	69.58	13.93	-2.32048	2.29e-06	0.000203356	intergenic
NC_027754.1-20449899	20449883	GATGCCTCGCTGTCCAGGAGAAGACTCACGC	190.35	68.7	-1.47027	4.57e-05	0.00196305	intergenic
NC_027754.1-20510665	20510649	GGAGGCGCATGTGCCAGGCTGGAAAAGAGCT	28.79	8.36	-1.78399	0.00373973	0.0486269	intergenic
NC_027754.1-20540392	20540376	GATTACAGATCATCCAGGACACAGACACGTA	211.15	33.42	-2.65948	7.26e-12	3.81e-09	intergenic
NC_027754.1-20553531	20553515	CGGGTGAGGTCCTCCAGGTCGCTGGACCGTG	8	28.78	1.84699	0.00373973	0.0486269	intergenic
NC_027754.1-20556842	20556826	CATCATCGATCAACCTGGTACTACCGTAATC	28.79	1.86	-3.95219	7.06e-06	0.00047675	Exon
NC_027754.1-20613276	20613260	AACACGATGGACTCCAGGGTCGATGGAAAGG	83.98	6.5	-3.69153	1.4e-11	6.89e-09	intergenic
NC_027754.1-20767029	20767013	CAGTGGGTTCGCACCTGGTCCGACAACAAGG	93.58	229.31	1.29303	0.000165307	0.00521117	intergenic
NC_027754.1-20878091	20878075	CTTTGGATTAACTCCAGGTTTCGAGACTACC	30.39	4.64	-2.7114	0.000219215	0.00636761	intron
NC_027754.1-20886622	20886606	GATCGTCGTTTGCCCAGGCTGGAATGATCTC	60.78	11.14	-2.44785	2.37e-06	0.000207683	intron
NC_027754.1-21077212	21077196	TAGGTTTACAAAACCAGGGGTGCTATCCATG	16.8	53.85	1.68049	0.000727122	0.0150576	TSS200
NC_027754.1-21259949	21259933	ATCATAATCGAATCCTGGATGACTTGTGAAG	67.98	18.57	-1.87214	8.39e-05	0.0031272	intergenic
NC_027754.1-21533981	21533965	TTCATGAGTATCTCCTGGCCACCTAAAAATC	18.4	1.86	-3.30633	0.00111859	0.0208425	intron
NC_027754.1-21601662	21601646	CATCATGGTCGAACCAGGATGACCGAGCTGG	35.19	81.7	1.21517	0.00316878	0.0432062	intergenic
NC_027754.1-21712334	21712318	GATTTCTCGTCTACCTGGTTCTGATACCAAC	28.79	8.36	-1.78399	0.00373973	0.0486269	intergenic
NC_027754.1-21726997	21726981	TAAGCTTGGCAAACCAGGAACGAGGAGCTTG	2.4	15.78	2.71699	0.00289404	0.0404606	intergenic
NC_027754.1-21907739	21907723	CAGTTCTCCTCCGCCTGGCGTCGAACCCGGA	120.77	1.86	-6.02082	5.16e-19	1.05e-15	intergenic
NC_027754.1-22250753	22250737	ACCGATAACAGCCCCAGGATCTCCAACTGTC	75.98	16.71	-2.18491	4.24e-06	0.000319441	intergenic
NC_027754.1-22377463	22377447	GAGATTGAAAAAGCCAGGGGCATTGAAAGAA	21.59	3.71	-2.54087	0.00186827	0.029548	intergenic
NC_027754.1-22680170	22680154	ACACCAAATTCGACCAGGCATTTGGTGATGG	23.99	63.13	1.39589	0.00224544	0.034458	intergenic
NC_027754.1-22723581	22723565	AAGGCGTCTGCCACCAGGTTTGCCTTCCCGT	17.6	77.98	2.14753	5.05e-06	0.00036464	TSS1500
NC_027754.1-22961274	22961258	AGAGCTGCAAATTCCAGGATCTCTGTGAATC	69.58	19.5	-1.8352	9.13e-05	0.00334308	intergenic
NC_027754.1-23181943	23181927	CGTCATCAATCGACCTGGTACTCTCGTAATC	45.59	15.78	-1.53062	0.002966	0.0410433	intergenic
NC_027754.1-23389142	23389126	TGGACAAATTCATCCAGGAGGACAAGCCCCG	28.79	1.86	-3.95219	7.06e-06	0.00047675	intergenic
NC_027754.1-23438355	23438339	GAGGGAGTAAGACCCAGGAAGTGGTGATGTT	45.59	5.57	-3.03297	1.99e-06	0.000182451	intron
NC_027754.1-23905297	23905281	CGCAGCTCCATCTCCAGGTACCAAGCTCGTG	29.59	148.54	2.32767	7.76e-09	1.83e-06	1stExon
NC_027754.1-24030921	24030905	GGTACCCGAACGCCCAGGCCTAATCACAACG	136.77	29.71	-2.20273	7.22e-08	1.19e-05	TSS1500
NC_027754.1-24033552	24033536	TCGTCCAAAGGATCCAGGGGATTGCTTGACG	10.4	51.99	2.32165	1.36e-05	0.000782996	1stExon
NC_027754.1-24113567	24113551	CGATTTGGTTTTTCCTGGTAGATATGTGATT	93.58	36.21	-1.36981	0.000687373	0.0145377	intergenic
NC_027754.1-24155847	24155831	AACATATTTTTTACCAGGGCAGTATTCGTTG	20.79	3.71	-2.4864	0.00280553	0.0402209	intergenic
NC_027754.1-24619611	24619595	ACGGGGGTACAAGCCAGGGGGAGTTCATGTG	21.59	74.27	1.78242	0.000106137	0.0037532	TSS1500
NC_027754.1-25049263	25049247	AATGACGGAGACACCTGGATCGAGCGAAGAC	37.59	11.14	-1.7546	0.00165833	0.0279683	intergenic
NC_027754.1-25072886	25072870	ATCACCAACGCGGCCAGGGAAATGAAAGAGC	62.38	19.5	-1.67761	0.000514653	0.0119509	intergenic
NC_027754.1-25298502	25298486	GTTAACTCGGTCGCCTGGCCGTGAGTTTACG	56.79	13.93	-2.02744	6.27e-05	0.00249511	intergenic
NC_027754.1-26521156	26521140	AAGCACGCTTAACCCTGGAGTTCTAAACGGA	20.79	59.42	1.51506	0.00151651	0.0260564	intergenic
NC_027754.1-26765738	26765722	GTTCAGAAGACTTCCTGGGAAATCTTTTCAC	23.19	4.64	-2.32131	0.00315493	0.0430715	intergenic
NC_027754.1-27031265	27031249	GATCCATCACACACCTGGAGATAGTGGACGT	12.8	51.99	2.02209	0.000121884	0.00409634	intergenic
NC_027754.1-27032771	27032755	GGATCTTTCTCACCCTGGGGAACCTGATGCA	132.77	36.21	-1.87447	2.11e-06	0.000193154	intergenic
NC_027754.1-27137114	27137098	CCGGCCTTGCAGACCTGGGCTCTATCGGACA	10.4	37.14	1.83639	0.00118118	0.0217007	intergenic
NC_027754.1-27635351	27635335	AAGCACCTAGCATCCTGGTACAAGAATGAGA	14.4	40.85	1.50427	0.00385024	0.0496078	TSS1500
NC_027754.1-27922293	27922277	TGTCTATTATGCCCCTGGTGTAATTCACAAA	16.8	70.56	2.07039	1.35e-05	0.000780065	intergenic
NC_027754.1-27978196	27978180	AATCTGTTCGCGTCCAGGCCAGCTCGTGTTC	23.19	60.34	1.37961	0.0027579	0.0398414	intergenic
NC_027754.1-29097725	29097709	ATGCCATCAGAGACCTGGGAAACAATTAAAC	93.58	31.57	-1.56765	0.000177092	0.00539449	intergenic
NC_027754.1-29150774	29150758	GGACGGCATGTCCCCAGGAAGAAACCAGCAG	69.58	26.92	-1.36999	0.00182273	0.0294816	intergenic
NC_027754.1-29151321	29151305	CACCATGGTCGAACCAGGATGGCCAAGCCGG	60.78	12.07	-2.33217	5.3e-06	0.000379082	intergenic
NC_027754.1-29269087	29269071	CGTCTACTGAGCTCCAGGTTCGACGCTGGCT	20.79	109.55	2.39763	4.14e-08	7.4e-06	intergenic
NC_027754.1-29553411	29553395	CTACCCGTGGACTCCAGGTTGACTCTGCAGA	2.4	18.57	2.95187	0.000697104	0.0145377	intergenic
NC_027754.1-29577664	29577648	AGAGCACCTTTAACCAGGTAGCTTAAAGGGT	4.8	49.2	3.35755	2.1e-07	2.9e-05	TSS1500
NC_027754.1-29827727	29827711	CCCCGCAAGAGGTCCAGGTCCAGAGCGCGAG	15.2	45.49	1.58148	0.00232816	0.035228	intergenic
NC_027754.1-30577021	30577005	AAGCTGGGATAGCCCTGGGCATTCGGTTCCG	2.4	15.78	2.71699	0.00289404	0.0404606	intergenic
NC_027754.1-31275712	31275696	TGCCATTCCATGTCCAGGTGGTCTGCCAAAG	2.4	17.64	2.87774	0.00111859	0.0208425	TSS1500
NC_027754.1-31588315	31588299	GTGAATGCTGCGTCCTGGTCGTCGAGGCATC	214.35	71.49	-1.58416	7.35e-06	0.000492973	TSS1500
NC_027754.1-31603905	31603889	GCGACGTTCAAGTCCAGGAAGTTATGGGTGC	44.79	15.78	-1.50508	0.00376375	0.0488611	intron
NC_027754.1-31802819	31802803	TCTCGAAGTCCTGCCTGGTGCAGGGTGGGGA	74.38	2.79	-4.73658	2.01e-12	1.31e-09	1stExon
NC_027754.1-31980252	31980236	GAACCCTTTATAACCAGGCCACGAGCACCCG	3.2	21.35	2.73809	0.000983073	0.0191053	TSS1500
NC_027754.1-33456651	33456635	CTTCTCTTGATCGCCTGGGTGAATGGGAATC	199.15	46.42	-2.10104	1.69e-08	3.65e-06	intron
NC_027754.1-33629897	33629881	CAGATGTCATAGGCCAGGTAGTGGAAGTTAG	16	50.13	1.6476	0.00113585	0.0211158	Exon
NC_027754.1-33729052	33729036	ACCAATCTCTTCCCCTGGATATGTTGGAATC	45.59	12.07	-1.91729	0.000326226	0.00855206	intergenic
NC_027754.1-33972690	33972674	ATGCAACATCAAACCAGGTACAATGCTGGCC	30.39	3.71	-3.03411	7.38e-05	0.00280659	TSS200
NC_027754.1-34098245	34098229	AGCTGAAGGAATGCCTGGTGGCAAGAACGGA	13.6	76.13	2.48486	5.16e-07	5.95e-05	intergenic
NC_027754.1-34294702	34294686	GATGTTGCTCGCTCCTGGAGACTTCGGAACA	91.98	22.28	-2.04557	2.72e-06	0.000230294	intergenic
NC_027754.1-34456732	34456716	GACAGAGAGACGACCAGGTTCGAGATAGGGA	85.58	37.14	-1.2043	0.00305219	0.0419329	intergenic
NC_027754.1-35055246	35055230	GCGACTCACTTTCCCTGGAGAGATTTCCATC	109.57	36.21	-1.59739	5.96e-05	0.00242816	intergenic
NC_027754.1-35210728	35210712	TAAGTGGCTCTGTCCTGGAGAGCAAACTGTC	82.38	26.92	-1.61362	0.0002056	0.00604772	intron
NC_027754.1-35751287	35751271	GACCACATTAATACCTGGTCCGAACCATCCA	27.19	5.57	-2.28733	0.00166495	0.0279683	intergenic
NC_027754.1-35925252	35925236	TGTCGAAAATCAACCTGGATTTGTTGCCCTA	141.56	38.99	-1.86024	1.88e-06	0.000176398	intergenic
NC_027754.1-36024827	36024811	AGGATGATTAGGACCAGGGACTAAAACTGTC	34.39	7.43	-2.21055	0.000330198	0.00862146	1stExon
NC_027754.1-36475890	36475874	GAGTGGAATGTGACCTGGAAGGACGCATGTT	19.99	1.86	-3.4259	0.000435303	0.0104824	TSS1500
NC_027754.1-37410870	37410854	CAGTTCGCCTCTACCTGGCGTCGAACCCGTG	21.59	93.77	2.11876	1.82e-06	0.000171632	intergenic
NC_027754.1-37902635	37902619	CATGCACCTAGGGCCTGGAACATTAAGCTCA	9.6	38.99	2.022	0.000649935	0.0140775	intergenic
NC_027754.1-38789414	38789398	AGCATCATTCCACCCTGGGTGCTTCATTGCC	99.97	24.14	-2.05007	1.7e-06	0.000163875	intron
NC_027754.1-39228336	39228320	GTATGATTGGATTCCTGGTACTTGTCGTCGG	35.19	3.71	-3.24567	1.02e-05	0.000632983	1stExon
NC_027754.1-39331207	39331191	GAACCCATCTGGCCCTGGGGCTTTGTTTGAA	1.6	17.64	3.46271	0.00111859	0.0208425	intergenic
NC_027754.1-40668026	40668010	ACATCATCTGCCACCAGGTCAGTCATAGCTA	28.79	7.43	-1.95413	0.0018251	0.0294816	intergenic
NC_027754.1-42389313	42389297	AGACCAGCACTCTCCAGGAGATCCAAAGTGT	15.2	80.77	2.40975	3.28e-07	4.23e-05	intergenic
NC_027754.1-42432641	42432625	CTGGGGGAAGGGTCCAGGAGCCATTGGGACA	4	22.28	2.47768	0.00186827	0.029548	Exon
NC_027754.1-43024830	43024814	GCTTTTGAGTTTACCTGGATTGAGATGGACC	3.2	25.99	3.02181	0.00011295	0.00386394	intergenic
NC_027754.1-43266497	43266481	CACGAAGAAAAAGCCAGGGTCTCGACAACGA	23.19	99.34	2.09887	1.19e-06	0.000120818	intergenic
NC_027754.1-43738993	43738977	GTATAAATGGTGACCAGGGAACGACGAGGAA	102.37	24.14	-2.0843	1.16e-06	0.000118288	intergenic
NC_027754.1-44933623	44933607	CCCCAAAAAATCTCCAGGACCAGATGGCTTT	2.4	35.28	3.87774	5.18e-07	5.95e-05	intergenic
NC_027754.1-45254310	45254294	AAGCTTGAATGATCCTGGTTCTTCCTCCACG	19.2	126.26	2.71722	3.7e-10	1.27e-07	intergenic
NC_027754.1-45575787	45575771	AGCGGGATTCGAACCTGGGTCCGTATTGGGG	35.19	80.77	1.19865	0.00368828	0.048286	intergenic
NC_027754.1-46966000	46965984	AGCAAGTCTGGAGCCTGGCTCCTTTGGTGAC	23.19	59.42	1.35745	0.00335635	0.0454778	TSS1500
NC_027754.1-47532793	47532777	CATGCTTATCACTCCAGGTTTGGATAATGTT	55.99	15.78	-1.82707	0.000266052	0.00735902	intergenic
NC_027754.1-48008347	48008331	ACCTCGCCGCACTCCAGGAAAGAGAAGCACG	20.79	55.7	1.42179	0.00282847	0.0404122	TSS1500
NC_027755.1-102145	102129	TGTCAGAAGACTTCCAGGAAGTCTAGACGAC	161.56	77.98	-1.05089	0.00329623	0.0447377	intergenic
NC_027755.1-501866	501850	GAGATTTCATTATCCAGGACCTTTGTTACCA	28.79	2.79	-3.36723	3.15e-05	0.00147294	intergenic
NC_027755.1-586072	586056	CAGGGGCGTCATGCCTGGACCTTAAAGGGTA	4.8	24.14	2.33032	0.00215538	0.0333275	intergenic
NC_027755.1-698175	698159	AGTTTCTCATACTCCAGGTAGATTAGACTCT	104.77	26.92	-1.96048	3.15e-06	0.000256821	intergenic
NC_027755.1-930464	930448	CAAGGCGAATTTTCCAGGCGCCATCAGAGTA	12	56.63	2.23853	1.57e-05	0.000870472	Exon
NC_027755.1-1048711	1048695	ACCTTAGACCCTACCAGGTAGCTCCTGAACT	1263.68	603.45	-1.06633	0.000466971	0.011126	intergenic
NC_027755.1-1147175	1147159	CCTAACACCATGACCTGGGCCACAAGGAAGT	15.2	48.28	1.66735	0.00110611	0.0208425	Exon
NC_027755.1-1746783	1746767	GTGGCAGTGGAGACCTGGGCTCGAATACCAG	26.39	69.63	1.39972	0.00126725	0.0228154	intergenic
NC_027755.1-1968432	1968416	CCACAGCTGACTTCCAGGATCTTTTGACTTG	3.2	18.57	2.53683	0.00235517	0.035228	intergenic
NC_027755.1-2050298	2050282	ACCCAAGAATAGACCTGGAAGGCCACGCAAG	15.2	68.7	2.17624	5.96e-06	0.000414334	Exon
NC_027755.1-2300500	2300484	TATGCAGCAGTGGCCTGGGCACGACCACGAC	22.39	2.79	-3.00452	0.000635938	0.0139075	intergenic
NC_027755.1-2953223	2953207	CATTGACTACACGCCAGGACGCGTTGCAGCA	121.57	53.85	-1.17477	0.00208691	0.0326412	intergenic
NC_027755.1-3076377	3076361	GTCTTGCATGTGTCCTGGACATGCAGCCAGC	9.6	33.42	1.79961	0.00387586	0.0497999	intergenic
NC_027755.1-3576320	3576304	GACTCCACTCTCACCTGGAAACAGAGGCTAC	12	59.42	2.30791	9.12e-06	0.000574735	intron
NC_027755.1-3684880	3684864	CTCGAACCTCCACCCTGGAGCCACTGCCCCT	78.38	178.25	1.18534	0.000692906	0.0145377	intergenic
NC_027755.1-3752327	3752311	CGCGCTGGGTCGTCCTGGGTCATCCACGCTG	22.39	64.99	1.53736	0.000672935	0.014403	intergenic
NC_027755.1-4160705	4160689	CCCCGATCTATTTCCTGGCCACACATAAACG	61.58	14.85	-2.052	3.36e-05	0.00152429	intergenic
NC_027755.1-4278070	4278054	CATGGCTCAAGCCCCTGGGGGTCTCGACGCG	59.19	172.68	1.54468	1.86e-05	0.000990087	intergenic
NC_027755.1-4439290	4439274	CGCTAGACGACTTCCAGGAAGTTGTCTGACG	44.79	103.05	1.2021	0.0023408	0.035228	intergenic
NC_027755.1-4525924	4525908	ACGGTTGATCCCACCAGGAGCAGCTAGACGA	47.99	106.76	1.15357	0.00287721	0.0404606	intergenic
NC_027755.1-4571606	4571590	AGGTGGTCGGAACCCTGGAAGCTGGGATCCG	10.4	34.35	1.72373	0.00288327	0.0404606	intergenic
NC_027755.1-4653030	4653014	TGAGTTCTCGGTACCAGGCGTGAGGCGCTTG	7.2	57.56	2.999	1.2e-07	1.86e-05	intergenic
NC_027755.1-4665893	4665877	TCGAGCACTTCCCCCTGGACCTCACCAGAAC	1.6	21.35	3.73809	0.000272429	0.00741669	intergenic
NC_027755.1-4895416	4895400	AACCACTGACCATCCTGGAATGACGAGCACA	35.99	90.98	1.33795	0.00108405	0.0206122	intron
NC_027755.1-5244570	5244554	AAACTGATCATAGCCTGGCTTAATGGGCATT	24.79	69.63	1.48995	0.000864345	0.0172197	intergenic
NC_027755.1-5267726	5267710	AAGTTTTCCTTGTCCTGGTGAAGGAAAATGC	4	22.28	2.47768	0.00186827	0.029548	intergenic
NC_027755.1-5409095	5409079	CCACATAGATAAGCCTGGACTCCACTTGACA	35.19	92.84	1.39958	0.00058355	0.0131109	intergenic
NC_027755.1-5449022	5449006	TAGTATTTACAAGCCTGGAGGATTTCTCTCG	2.4	16.71	2.79961	0.00179799	0.0293544	intergenic
NC_027755.1-5486920	5486904	CGTGATCGATACGCCTGGATTGTCGGAATGG	28.79	109.55	1.92795	3.4e-06	0.000271798	intergenic
NC_027755.1-5616588	5616572	CAACTGGAGGCGACCAGGACCACTGCTCCAT	11.2	70.56	2.65535	1.54e-07	2.23e-05	intergenic
NC_027755.1-5630437	5630421	AGGGCAGCACAATCCAGGTTGATTTTCGACA	107.97	36.21	-1.57617	8.09e-05	0.00302831	intergenic
NC_027755.1-5642391	5642375	ACACAAGTACTTACCAGGAGAAGCAAAAACA	4.8	38.06	2.98717	1.09e-05	0.000668184	Exon
NC_027755.1-5727718	5727702	GATGTTGCTTGCTCCTGGAAACTTCGGAACA	30.39	3.71	-3.03411	7.38e-05	0.00280659	Exon
NC_027755.1-5728716	5728700	TGTCCACGTATGGCCAGGACCGTTATATCTC	109.57	30.64	-1.83836	8.34e-06	0.000541279	1stExon
NC_027755.1-5899760	5899744	TCATTTACTCAAACCTGGCTTATTTGGAGCA	4	21.35	2.41616	0.00280553	0.0402209	intergenic
NC_027755.1-6000094	6000078	CACGGTCCAGCAACCTGGAGGACCTCAGCCG	10.4	59.42	2.51437	1.77e-06	0.000168204	intergenic
NC_027755.1-6008851	6008835	CCGAAATGGATCGCCTGGTGAGCTCGGCTGC	8	31.57	1.98048	0.00141266	0.0248826	intergenic
NC_027755.1-6085193	6085177	TCGTCGTTCTACTCCTGGGAGGTAGACCCTG	14.4	42.71	1.56851	0.00231336	0.0351192	intergenic
NC_027755.1-6265072	6265056	CTCGGCCATCTCGCCAGGAGCCATACGATAG	31.99	95.62	1.57969	0.000127334	0.00424879	intergenic
NC_027755.1-6472089	6472073	TCTTGTTGTACGTCCTGGAGACGTCTTGCTG	8.8	31.57	1.84298	0.0028089	0.0402209	intergenic
NC_027755.1-6505799	6505783	ACACTAAGGACATCCTGGTTGGTTTGAAGTG	12.8	45.49	1.82941	0.000790627	0.0161364	1stExon
NC_027755.1-6507599	6507583	CTTGGGTAGTGCACCAGGCAAAACAGACATG	12	65.92	2.45768	1.38e-06	0.000135163	TSS1500
NC_027755.1-6540504	6540488	AAAGTGAAGTGATCCTGGATATATTGATCAC	2.4	19.5	3.02237	0.000435303	0.0104824	intergenic
NC_027755.1-6550663	6550647	TTTCGTTTTCCACCCAGGGAGACGTCATGTC	83.98	30.64	-1.45463	0.000652747	0.014117	intergenic
NC_027755.1-6571708	6571692	GATTGGAGATAATCCAGGATTCATTGCGGTA	31.99	3.71	-3.10813	3.33e-05	0.00151714	intergenic
NC_027755.1-6618850	6618834	TGCAGAGGATATGCCAGGGATCGACATTAAC	42.39	1.86	-4.51035	2.82e-08	5.5e-06	intergenic
NC_027755.1-6671598	6671582	ATGGATGAACCTTCCAGGGAGCGTTATCGCA	17.6	58.49	1.73261	0.000476019	0.0112383	intergenic
NC_027755.1-6781216	6781200	CGGATCCCAGCTTCCAGGTTCCGGATCCAGG	19.99	52.92	1.40453	0.00353795	0.0472496	intergenic
NC_027755.1-6811489	6811473	ATTTATTCAACTTCCAGGTGATTCTCCACCA	295.93	31.57	-3.22863	1.28e-16	2.08e-13	intergenic
NC_027755.1-6819850	6819834	TATCGCGATTCATCCTGGTTTTATTAGAATG	94.38	26.92	-1.8098	2.3e-05	0.00115468	intergenic
NC_027755.1-6847431	6847415	TATCGCAATTCATCCTGGTTTGATTAGAATG	108.77	32.49	-1.74321	1.5e-05	0.000849042	intergenic
NC_027755.1-6864547	6864531	ACCTAGGTTTACTCCTGGTTTTAGTGGGTGC	7.2	27.85	1.95161	0.00256695	0.0376004	intergenic
NC_027755.1-6881890	6881874	TATCTCGATTCATCCTGGTTTGATTAGAATG	60.78	13.93	-2.1254	2.25e-05	0.00114683	intergenic
NC_027755.1-6962201	6962185	CATGTAAGGCTCTCCTGGATTGTGGGATGTG	3.2	18.57	2.53683	0.00235517	0.035228	intergenic
NC_027755.1-7159202	7159186	ATCCTCGGAACCCCCTGGTTGCATTCGATGA	3.2	19.5	2.60733	0.00152113	0.0260564	intergenic
NC_027755.1-7225117	7225101	TGGTGTGAAGTTTCCAGGTGAGGAACGTGGT	31.19	8.36	-1.89951	0.00195564	0.0307209	intergenic
NC_027755.1-7422821	7422805	CCTTCCATTTCAGCCAGGTTGAGATCTTCCA	23.19	4.64	-2.32131	0.00315493	0.0430715	intergenic
NC_027755.1-8075176	8075160	ACATTTATCTTCCCCTGGGTAACAAAAGATA	86.38	22.28	-1.95495	9.13e-06	0.000574735	intergenic
NC_027755.1-8133416	8133400	TGTTGTTCGATATCCTGGTGGTACCTGCTTG	16	55.7	1.79961	0.000266052	0.00735902	intergenic
NC_027755.1-8174304	8174288	GAAAGGAGATCGTCCTGGCGTTGCGTGCTCC	21.59	1.86	-3.53699	0.000170909	0.0052504	intergenic
NC_027755.1-8306787	8306771	CTGTTGATCGTACCCTGGCTTCGATGGACGA	63.18	132.76	1.07128	0.00314019	0.0430384	intron
NC_027755.1-8388629	8388613	GATCCTGTACGGTCCAGGTCGCCAGCAGGCA	13.6	51.99	1.93463	0.000227895	0.00654378	intergenic
NC_027755.1-8571462	8571446	CAAGTAGTAAAAGCCTGGAGAAGACCAAAAG	4.8	37.14	2.95187	1.58e-05	0.00087515	intergenic
NC_027755.1-8572367	8572351	TGTCTACTAAGTTCCTGGTCGTCGACAGTCA	6.4	29.71	2.2148	0.000564896	0.0127446	intergenic
NC_027755.1-8659691	8659675	ATTTCGATCTCATCCTGGCTGACCTGAAATC	8	30.64	1.93734	0.00195564	0.0307209	intergenic
NC_027755.1-8670483	8670467	ACGCCTCGAACTGCCTGGAACGACAATGCTA	9.6	89.12	3.21464	5.1e-10	1.69e-07	intergenic
NC_027755.1-9359462	9359446	GGGCTCATCCGTACCTGGTGAAATCCGGCTG	2.4	15.78	2.71699	0.00289404	0.0404606	intron
NC_027755.1-9416781	9416765	CTGACCTTCTTTGCCAGGGGAATTCGATACA	31.19	8.36	-1.89951	0.00195564	0.0307209	intron
NC_027755.1-9853375	9853359	ACGGTCGTGCTCGCCAGGCGAGCTGGCCCGT	4.8	52.92	3.46271	5.27e-08	9.07e-06	intergenic
NC_027755.1-10085179	10085163	GCCTCAAGCAGTACCAGGACTGGTGCACTTG	8	34.35	2.10224	0.000736236	0.0151787	intergenic
NC_027755.1-10129529	10129513	ACGGGATTGGATGCCAGGTAAACAAAGCTTA	16.8	73.34	2.12614	8.48e-06	0.000548771	intergenic
NC_027755.1-10254877	10254861	AGGCCATGGATCCCCTGGAGCCAAGTCCTCT	13.6	58.49	2.10458	4.85e-05	0.00204403	intergenic
NC_027755.1-10284040	10284024	CAGTTTGATAACTCCAGGAGATACGCCGGGT	6.4	25.07	1.96982	0.00341719	0.0458439	intergenic
NC_027755.1-10285313	10285297	CCCCTAAAAGTGCCCAGGGCCAGATGGGATG	99.97	202.39	1.01757	0.00254194	0.0373687	intergenic
NC_027755.1-10485415	10485399	CGAGTCTGACTGGCCAGGATTGGATTGTCCT	8	38.06	2.2502	0.000199909	0.00590702	intergenic
NC_027755.1-10575767	10575751	TGAGTTTTGCTCACCTGGGACACGTGTCACG	18.4	71.49	1.95804	2.45e-05	0.00122643	intergenic
NC_027755.1-10778341	10778325	TCCACTGTAAGGTCCAGGTATAAGTTATGTT	59.98	17.64	-1.76563	0.000301516	0.00802063	intergenic
NC_027755.1-10838580	10838564	CAACAAGGTATAACCTGGGCTCGAGAGCTGT	19.2	51.99	1.43713	0.00289296	0.0404606	intergenic
NC_027755.1-10969204	10969188	TAGCTGTCCATTTCCTGGAAGGTGACGCACA	27.19	90.05	1.72765	4.77e-05	0.00203125	TSS1500
NC_027755.1-11071332	11071316	GTCCATTTCTGGTCCTGGATTCAACACAGAC	203.95	93.77	-1.12102	0.00127357	0.0228408	intergenic
NC_027755.1-11080247	11080231	TGCTTTGCAACTGCCTGGCGCTTCGGGGCTG	112.77	321.22	1.51018	5.05e-06	0.00036464	intergenic
NC_027755.1-11203462	11203446	CATGTTTGTCATTCCAGGTTTGGATAGTGTT	39.99	12.07	-1.72821	0.0017128	0.0286197	intergenic
NC_027755.1-11206295	11206279	GATTTATCTCTTCCCTGGTGTGTAAATCTGG	21.59	2.79	-2.95203	0.000635938	0.0139075	intergenic
NC_027755.1-11214794	11214778	GGAAGGAGATTGTCCTGGCATTGCGTGCTAC	17.6	2.79	-2.65724	0.00364749	0.0479395	intergenic
NC_027755.1-11275661	11275645	ACGGAGCAGCGACCCTGGTCGCCTTCGGTTG	9.6	33.42	1.79961	0.00387586	0.0497999	TSS1500
NC_027755.1-11295415	11295399	CGATTGATGTCGACCTGGTCTCATCGGTCGA	69.58	18.57	-1.9057	5.39e-05	0.00223462	intergenic
NC_027755.1-11311347	11311331	TCTTGTAATCAGCCCAGGATGTGAGAGATCC	17.6	2.79	-2.65724	0.00364749	0.0479395	intergenic
NC_027755.1-11405082	11405066	CGGAGTTTGCCATCCAGGATGCGTCCACTTG	16.8	129.97	2.95165	3.41e-11	1.61e-08	intergenic
NC_027755.1-11409634	11409618	TCTTCACTTCTCTCCAGGCACGATTAGTGTT	34.39	4.64	-2.88979	4.85e-05	0.00204403	intergenic
NC_027755.1-11572058	11572042	AACCTGCTACCATCCTGGTGGGATCTTCGAG	13.6	47.35	1.79976	0.000828448	0.0165807	Exon
NC_027755.1-11694137	11694121	ATCATAGGAGACTCCTGGAGTCCCTAGCTGA	76.78	31.57	-1.28218	0.00286108	0.0404606	intergenic
NC_027755.1-11821956	11821940	CGGGTTGTTAAACCCTGGTTTAAGTCGAGGT	19.99	76.13	1.92919	2.5e-05	0.00124559	intergenic
NC_027755.1-12191440	12191424	GATTTGCATGGCTCCTGGTCCTCCTTGGATG	64.78	14.85	-2.12509	1.6e-05	0.000875986	intergenic
NC_027755.1-12289835	12289819	CAAGTCATCGATACCAGGACCCTAGTCTCCG	12	60.34	2.33008	6.95e-06	0.00047675	intergenic
NC_027755.1-12318445	12318429	TCTTGATGTCGTCCCAGGATGTTAGAGATCC	27.19	3.71	-2.87359	0.000245961	0.00692801	intergenic
NC_027755.1-12320868	12320852	GGATTCGACAAACCCTGGACAGAGACAATCC	47.99	16.71	-1.52202	0.00294608	0.0409419	intergenic
NC_027755.1-12343542	12343526	CGGGTTTCAGCTTCCAGGTTCCGGATCCCAG	2.4	20.42	3.08888	0.000435303	0.0104824	intergenic
NC_027755.1-12379432	12379416	AGGCCTGCATGACCCTGGAGGTCATCTGTGT	12.8	48.28	1.91528	0.000354857	0.00921304	intergenic
NC_027755.1-12575104	12575088	CGATGTGAAGGACCCAGGTCGAATTTGGTTC	4	22.28	2.47768	0.00186827	0.029548	intergenic
NC_027755.1-13094944	13094928	GAGCGTCAGAATACCTGGAGTCTGTGGTTCC	19.99	2.79	-2.84094	0.00152113	0.0260564	intergenic
NC_027755.1-13312949	13312933	AGCAGCAACTATCCCTGGATAAGATCCACCT	44.79	13.93	-1.68498	0.00138583	0.0245294	Exon
NC_027755.1-13351298	13351282	CGTAGACGAAGAACCAGGATCATTCAAGCAT	17.6	65.92	1.90514	7.66e-05	0.00289042	intergenic
NC_027755.1-13414193	13414177	ACGGAGAGACAAGCCAGGATCATGAGAGTCA	21.59	78.91	1.86984	3.81e-05	0.00168955	1stExon
NC_027755.1-13553990	13553974	ACCGTGTGTTTTCCCTGGTGTCATTCACATA	49.59	112.33	1.17962	0.00219121	0.0338332	intergenic
NC_027755.1-13708889	13708873	GCAGCTCATTGTACCAGGCGCGTGGCGCTTG	4	35.28	3.14078	1.02e-05	0.000632983	intergenic
NC_027755.1-13711270	13711254	GATTCTGACTGGGCCTGGACTGAGTGTGGAT	70.38	25.99	-1.43721	0.00126725	0.0228154	intergenic
NC_027755.1-13977818	13977802	CGCAAGAAGAAGACCAGGGCCGGTTCTTCTC	47.19	15.78	-1.58038	0.00233547	0.035228	intergenic
NC_027755.1-14155084	14155068	CAAGCCCGGTATCCCAGGAGTAGAAGAACCA	20.79	64.99	1.64433	0.000431182	0.0104824	intron
NC_027755.1-14215951	14215935	AGTTTGATCATCTCCAGGCTCTTGCAAACAC	216.75	106.76	-1.02166	0.00323899	0.0440159	intron
NC_027755.1-14368446	14368430	TACGTCTCTGGTGCCTGGCAAGAGGCAATCC	57.59	13.93	-2.04762	4.85e-05	0.00204403	TSS1500
NC_027755.1-14546161	14546145	TGTCAACATGCAACCTGGATAACCTTCCCAT	7.2	36.21	2.33032	0.000166842	0.00523419	TSS1500
NC_027755.1-14792787	14792771	CAGAAAGCGAATGCCAGGCATGGTTTGATGC	4.8	30.64	2.67431	0.000150079	0.00480091	intron
NC_027755.1-15266913	15266897	GTATCCTCAACCTCCTGGCTACTTTCAGTCA	47.19	16.71	-1.49777	0.00371167	0.0484947	intergenic
NC_027755.1-15851612	15851596	CCAATGGCGAACCCCTGGTTCCCTTATGGTA	23.19	67.77	1.54714	0.000563514	0.0127446	intergenic
NC_027755.1-16223665	16223649	AAACATTCATGTACCAGGCGGGCTCTACACC	1.6	71.49	5.4816	6.88e-13	5.09e-10	TSS1500
NC_027755.1-16336722	16336706	CATATCTTCTTTACCAGGCTCCATCGGAGTG	32.79	7.43	-2.14182	0.000464788	0.0110939	intron
NC_027755.1-16390156	16390140	GAGTAATGGAGAGCCTGGGAATCTGTATGCC	90.38	30.64	-1.56059	0.000238533	0.00677156	intergenic
NC_027755.1-16456829	16456813	AAGCCCCATGCTTCCTGGTGATGTGGAGGGC	8.8	53.85	2.61337	3.15e-06	0.000256821	intergenic
NC_027755.1-16497779	16497763	TGCAGGTTCTTCCCCTGGAGGTGAAGGTGAT	65.58	10.21	-2.68327	2.42e-07	3.23e-05	intergenic
NC_027755.1-16527947	16527931	AGTTCCATAGGATCCAGGGGTAGAGAGGTAC	104.77	44.56	-1.2334	0.00180689	0.0294655	intergenic
NC_027755.1-16944986	16944970	TTGTATTTCGCGACCTGGGGAGGGGGAGTGT	1.6	17.64	3.46271	0.00111859	0.0208425	intergenic
NC_027755.1-17043759	17043743	GATTCAATCAAAACCTGGGGACGAACTACAT	57.59	14.85	-1.95536	9.1e-05	0.00334308	intergenic
NC_027755.1-17096583	17096567	TTCGCTACTTCTACCAGGGGGAAGGACAGCA	9.6	94.7	3.30226	1.12e-10	4.68e-08	Exon
NC_027755.1-18069304	18069288	GCTCGGTTTAGCTCCTGGACAGTCAAGCACC	81.58	24.14	-1.75679	5.53e-05	0.00228048	intergenic
NC_027755.1-18237762	18237746	CTGGTGGAGGATACCTGGAAGCAGAGCCCTG	34.39	89.12	1.37376	0.000790363	0.0161364	intergenic
NC_027755.1-19334027	19334011	TCTCTGATCTTGTCCAGGTCCCAGTCGTTGC	25.59	3.71	-2.78609	0.000368392	0.00945181	intron
NC_027755.1-19451301	19451285	TACGTGCTAGTCTCCAGGCCTCTACTGCTGT	35.19	112.33	1.67451	3.03e-05	0.00144335	intergenic
NC_027755.1-19611358	19611342	AACCCTCACACAACCTGGGAAAACTCGAACC	95.98	22.28	-2.10698	1.22e-06	0.000121567	intergenic
NC_027755.1-19806054	19806038	TGACTCTCGCTATCCAGGTCCTATGAAATCC	71.18	21.35	-1.73724	0.00012186	0.00409634	intergenic
NC_027755.1-20235924	20235908	CGACTCATCACATCCTGGGGTTGAAGAATGT	90.38	34.35	-1.39569	0.000675006	0.0144189	intergenic
NC_027755.1-20606524	20606508	CCACAACTGACTTCCAGGATATTTTGACTTG	9.6	34.35	1.8392	0.00288327	0.0404606	intron
NC_027755.1-21290628	21290612	GTTGGCTATTTGTCCAGGTGTGAGCAGGACC	65.58	25.07	-1.38729	0.00184315	0.029548	intergenic
NC_027755.1-21735690	21735674	GTTAAGGTGTAGACCTGGCTTTGATACCATG	30.39	5.57	-2.44785	0.000564896	0.0127446	intergenic
NC_027755.1-22011542	22011526	GAGCTTAGAGAGACCTGGAGCTATAAGCTTC	89.58	30.64	-1.54776	0.000238533	0.00677156	intron
NC_027755.1-22106089	22106073	CTCAGGCGTAATCCCTGGTGACCACTTTGCG	8	42.71	2.4165	3.95e-05	0.00174338	TSS1500
NC_027755.1-22636758	22636742	TGCATGAGCGCAGCCTGGTCAAACGGTGGGG	6.4	42.71	2.73843	5.59e-06	0.000394423	intergenic
NC_027755.1-22778850	22778834	GACTTGAATCAAGCCAGGAATGTAATTAAGG	41.59	8.36	-2.31466	5.46e-05	0.00225471	intergenic
NC_027755.1-22989269	22989253	GATGCATGAGCTTCCTGGATGTGCAGGTCGG	60.78	19.5	-1.64012	0.000638556	0.0139313	intergenic
NC_027755.1-23203306	23203290	TATGTTTCAGTGTCCTGGTTAGTGGTGTGAT	27.19	4.64	-2.55088	0.000686338	0.0145377	intergenic
NC_027755.1-23210685	23210669	GATCTAAACCGATCCAGGCTCGTTAAGAACC	42.39	13	-1.70521	0.00175654	0.0291707	intergenic
NC_027755.1-23463224	23463208	CAACCACACAAGTCCAGGGTCCTGAGATCTG	6.4	52.92	3.04767	1.87e-07	2.62e-05	intergenic
NC_027755.1-23734000	23733984	ACGGCACGATCGTCCTGGTTGGCACGGCTAG	8	34.35	2.10224	0.000736236	0.0151787	intron
NC_027755.1-23859766	23859750	GATTTTCGTCAAACCTGGAATTGTGGGAAGA	38.39	5.57	-2.78498	3.23e-05	0.0014905	intergenic
NC_027755.1-24097983	24097967	GGCTTGATGAATTCCAGGAAGTTTTTGAGCT	35.19	3.71	-3.24567	1.02e-05	0.000632983	intron
NC_027755.1-24531130	24531114	AATCAGCCAAGGCCCTGGCTGTGCCTGCTCG	12	45.49	1.92252	0.000430316	0.0104824	intergenic
NC_027755.1-24686849	24686833	GTGAGGTCAGATCCCTGGACAGAACAGATTC	30.39	8.36	-1.86202	0.00270555	0.0391895	intergenic
NC_027755.1-24901052	24901036	ACCTAAGATTAGGCCTGGGACGGATCGGGTA	6.4	33.42	2.38457	0.000192066	0.00574839	TSS1500
NC_027755.1-24960571	24960555	GCCTTCGATATATCCAGGTTGAGAACACTTC	59.19	15.78	-1.90726	0.000128596	0.00427336	Exon
NC_027755.1-25170708	25170692	CCTTCAGAGTCCTCCTGGAACTCAATTGTCT	10.4	64.06	2.62284	4.26e-07	5.17e-05	intron
NC_027755.1-25180803	25180787	TGTTACTCGCACTCCTGGTATCGATTAAAAT	57.59	11.14	-2.37007	5.49e-06	0.000389157	intron
NC_027755.1-25577890	25577874	AACATGTTTTTTTCCAGGATGATACAAAGCC	51.99	12.07	-2.10681	6.21e-05	0.0024949	intergenic
NC_027755.1-25696124	25696108	AGCGTTGACTTCTCCAGGCTAATGTTTAATC	103.17	45.49	-1.1814	0.0023408	0.035228	intergenic
NC_027755.1-26040108	26040092	TCTTCTATAGTTTCCAGGGTTCTGTAGATCT	42.39	13	-1.70521	0.00175654	0.0291707	intergenic
NC_027755.1-26076475	26076459	CCACATCAGCCCACCTGGCTCGTGATCTCTG	10.4	36.21	1.7998	0.00159142	0.0271066	intergenic
NC_027755.1-26150553	26150537	GTGTGGGACGCTGCCTGGATACCTGAAGAGG	29.59	8.36	-1.82353	0.00270555	0.0391895	intergenic
NC_027755.1-26461045	26461029	ATGATTTTCGCATCCTGGGGATCCACCAGTG	62.38	20.42	-1.6111	0.000514653	0.0119509	intergenic
NC_027755.1-26578375	26578359	GATTCGTATCGAGCCAGGAGTAAGCGAGAGA	87.18	20.42	-2.09401	2.4e-06	0.000209286	intergenic
NC_027755.1-27101342	27101326	CGTTGGATAACTCCCAGGCCTGTCGAGCTTT	3.2	22.28	2.79961	0.000635938	0.0139075	intergenic
NC_027755.1-27103218	27103202	AACTGAGTACGTCCCTGGTGATTTATTGTCC	31.19	77.06	1.3049	0.00209289	0.0327031	intergenic
NC_027755.1-27175106	27175090	CTATCATCAGCAACCTGGTATTGACTACACT	26.39	82.63	1.64667	0.000112379	0.00386394	intron
NC_027755.1-28615830	28615814	CAGCTCCAAAGAACCAGGCCTATCACACAAT	6.4	25.99	2.02181	0.00238604	0.0353967	intron
NC_027755.1-29091326	29091310	CGTCAGAAGACTTCCTGGAAGTCTTCTAGCG	93.58	191.25	1.03119	0.00288986	0.0404606	intergenic
NC_027755.1-29316577	29316561	TGTTCGGATGCATCCAGGAGAGCAATGTGAT	74.38	27.85	-1.41724	0.00127206	0.0228336	intergenic
NC_027755.1-29618620	29618604	GGATTCAGCGATACCTGGTAAAAATTCGAAT	27.19	6.5	-2.06456	0.00166495	0.0279683	TSS1500
NC_027755.1-30260486	30260470	CAGGCACCACATGCCTGGAATATCAAACTCA	19.2	62.2	1.69581	0.00031818	0.00840621	Exon
NC_027755.1-30589722	30589706	CCCTTGCGCAAGGCCTGGAAGGCCCGCCCCT	34.39	89.12	1.37376	0.000790363	0.0161364	TSS1500
NC_027755.1-31045936	31045920	ACGGATATATTTCCCAGGCCTAACGGGGCCT	12	40.85	1.7673	0.00130036	0.0231172	intergenic
NC_027755.1-31234141	31234125	CCACCGCTGAATCCCTGGCCCATGATGCTTG	4.8	58.49	3.60708	9.76e-09	2.22e-06	1stExon
NC_027755.1-32215908	32215892	CGTGAGGGACAAACCAGGTAATGGAGACCAG	8.8	46.42	2.39917	3.62e-05	0.00161445	intergenic
NC_027755.1-32478157	32478141	ATTGGTCTCATATCCTGGACCTTTGTCGGGT	17.6	53.85	1.61337	0.00118332	0.0217007	intergenic
NC_027755.1-33449707	33449691	AGCTGTCCTACCACCAGGTAACAACAACGAA	79.18	240.45	1.60253	3.75e-06	0.00029456	Exon
NC_027755.1-33787577	33787561	CCTCGCCTACTCTCCAGGGAGGCTTGGTACG	12	41.78	1.79978	0.000986735	0.0191536	intergenic
NC_027755.1-34290468	34290452	TGCTGCCTTGACACCAGGGGGACGATCATCC	131.17	59.42	-1.14242	0.00219466	0.0338704	Exon
NC_027755.1-35090315	35090299	CTTTTATAGATCTCCAGGAGTCGATCGTAAC	25.59	1.86	-3.78221	2.72e-05	0.0013224	intergenic
NC_027755.1-35132728	35132712	TGGCACATTCGTACCAGGAAAGACAGAGAGT	26.39	103.98	1.97824	2.29e-06	0.000203356	intergenic
NC_027755.1-35132961	35132945	CGCAGTTGCAGCCCCTGGATTTCCATGAGAC	72.78	254.38	1.80537	2.57e-07	3.39e-05	intergenic
NC_027755.1-35219656	35219640	GCGTTGTACCAAGCCTGGCACTCACTCTCTG	12	39.92	1.73408	0.0017128	0.0286197	intergenic
NC_027755.1-35318943	35318927	TATGCAATTTCCTCCTGGTTTCCGTACTGAT	99.17	41.78	-1.24709	0.0018622	0.029548	intergenic
NC_027755.1-36284702	36284686	ACACTGCATGGCTCCTGGACAGCGGAGCTAC	15.2	42.71	1.4905	0.00381059	0.0493726	intergenic
NC_027755.1-36286942	36286926	CACGAGTGTGGTACCTGGAGCTCAAAACGTT	51.19	131.83	1.36474	0.000250043	0.00700658	intergenic
NC_027755.1-36311397	36311381	ACGTTGGCCCACACCTGGCACTGTCCGCCAC	58.39	128.12	1.1337	0.00199419	0.031266	intergenic
NC_027755.1-36381651	36381635	TGCAATATTCAAGCCAGGGTAAAGGAGTCTC	22.39	3.71	-2.59336	0.00186827	0.029548	intergenic
NC_027755.1-37641444	37641428	CCAGACCCGCGGTCCAGGTCCTTGATTGTCA	4.8	23.21	2.27364	0.00315493	0.0430715	intergenic
NC_027755.1-37771504	37771488	AGCAAAGTGTTGGCCAGGACCACCGTCCATG	38.39	91.91	1.25949	0.00167875	0.028152	intergenic
NC_027755.1-39675431	39675415	AAAGCTCATTCCACCAGGTGCTTCAAATACC	9.6	35.28	1.87774	0.00214288	0.0332865	intergenic
NC_027755.1-39858389	39858373	GACGGTTACTTTGCCAGGGACTTACCAAGTC	125.57	43.63	-1.5251	9.71e-05	0.00348044	TSS1500
NC_027755.1-40021497	40021481	CCTTCTAAGTGTTCCTGGATGGTACTAAATC	28.79	6.5	-2.14706	0.000809935	0.0163408	intergenic
NC_027755.1-40118435	40118419	CCCTAAGACTCTCCCAGGCACGGTGCTCGAG	2.4	15.78	2.71699	0.00289404	0.0404606	intron
NC_027755.1-40841611	40841595	CCACGTACTCGAACCTGGGAGCTCAGACTTG	2.4	120.69	5.65213	3.13e-19	7.28e-16	TSS1500
NC_027756.1-1310068	1310052	TCGGTTTTCTGTTCCTGGCAATGCCGAAATG	23.99	3.71	-2.69294	0.000828701	0.0165807	intron
NC_027756.1-1947747	1947731	CGAGTGAAAGGGACCTGGATGAAGTGACTTT	12	51.99	2.1152	6.21e-05	0.0024949	intergenic
NC_027756.1-1950383	1950367	TGACAAAGGAATACCAGGAATGTGATGTAAC	199.95	49.2	-2.02291	4.74e-08	8.24e-06	intergenic
NC_027756.1-2166049	2166033	CAACAAAAGAAACCCAGGATACGATCCCACT	8.8	77.98	3.14753	3.16e-09	8.4e-07	intergenic
NC_027756.1-2593297	2593281	ACACGCTAATAGGCCTGGACATTTCGGGTAT	9.6	34.35	1.8392	0.00288327	0.0404606	TSS200
NC_027756.1-3733157	3733141	AATCATATATTAACCAGGTCTACTTTTGGTG	16.8	1.86	-3.17509	0.00179799	0.0293544	intergenic
NC_027756.1-4379423	4379407	GATATTACATGTACCTGGGCTGATCTGAGCA	99.97	21.35	-2.22726	3.02e-07	3.93e-05	intergenic
NC_027756.1-4928873	4928857	ATGTTCAAACTCCCCAGGTCATCTACCAGTT	13.6	48.28	1.82782	0.000640188	0.0139313	intergenic
NC_027756.1-5157449	5157433	ACTCCTAACTAAGCCAGGAACACTAAGTGAG	28.79	88.2	1.61521	0.000156728	0.00499397	intron
NC_027756.1-5241640	5241624	ACCGCACGCGCCACCAGGTCTTCGTTTGGGT	1.6	41.78	4.70667	2.82e-08	5.5e-06	Exon
NC_027756.1-5260103	5260087	GATCAAAGACAAGCCAGGAGTTGAGAATGAT	80.78	32.49	-1.314	0.00149618	0.0260104	intergenic
NC_027756.1-5590229	5590213	CTGGTATTAGAGCCCAGGTCTCCATGGCCAC	12	38.99	1.70007	0.00225465	0.0345179	intergenic
NC_027756.1-5591566	5591550	TATGTTTGCCAATCCAGGTTTGGATAGTGAT	64.78	25.99	-1.31759	0.0031798	0.0433019	intergenic
NC_027756.1-6220355	6220339	GACGGCCGTCAATCCAGGACTCATCTACGAT	146.36	64.06	-1.19203	0.0012514	0.0226806	1stExon
NC_027756.1-6637883	6637867	TGTTGGATATCCTCCAGGCGTAAAAGGGTAC	7.2	37.14	2.36691	0.000118691	0.00403911	intron
NC_027756.1-6711590	6711574	ATTTCTCTGTTCCCCTGGTATCAAGACATAG	292.73	77.98	-1.90839	3.9e-08	7.08e-06	intergenic
NC_027756.1-7243180	7243164	GTTGCAAACGTAACCTGGAACTGTCTTAAGT	59.98	9.28	-2.69228	5.26e-07	6.02e-05	intergenic
NC_027756.1-7635006	7634990	GGTATCTGAACGCCCAGGCATAGACACGAGT	147.16	65.92	-1.1586	0.00166505	0.0279683	intron
NC_027756.1-8150175	8150159	TTTCTTTACTCGACCTGGACAACAAACCTTG	25.59	77.06	1.5904	0.000344742	0.00897958	intergenic
NC_027756.1-8378295	8378279	CTACTATGGTTCTCCTGGTGGAAGTTGGGGG	10.4	47.35	2.18678	5.96e-05	0.00242816	1stExon
NC_027756.1-8838509	8838493	ATCCGACAAACCACCAGGAAGGTCCTGACTC	51.99	9.28	-2.48604	5.76e-06	0.00040249	intergenic
NC_027756.1-9087713	9087697	GGTAATGACAGCTCCTGGATTATCGGAACTG	58.39	15.78	-1.88762	0.000163852	0.0051854	intergenic
NC_027756.1-9164571	9164555	ATCATGTTCGTTTCCAGGTACAGTCTTTGCA	463.88	141.11	-1.71693	1.78e-07	2.55e-05	Exon
NC_027756.1-9385984	9385968	GCCATGACTGGCACCTGGATTGACCCGAGGG	159.16	60.34	-1.39929	0.000135033	0.00442401	intergenic
NC_027756.1-9615654	9615638	GGATTGGTTAGGACCAGGGAGTGATCCGAGA	58.39	11.14	-2.38997	5.49e-06	0.000389157	intergenic
[truncated: 540 more rows]

## Sheet: NKR-06 VS. NKR-05 at CG sites
Data set 8 Differential DNA methylation levels of CG and CHG sites in NKR-06 hybrid triad.
Differential DNA methylation levels at CG sites bewteen NKR-06 and NKR-05
			Normalized DNA methylation levels
Methylated tags	Position	Sequence (5'-3')	NKR-05	NKR-06	log2(NKR-06/NKR-05)	P value	Corrected P value	Description
NC_027748.1-27114	27098	TAGCTAATAAAGGTCCGGCAGTCGTCAACTCT	2.64	32.92	3.64035	5.18e-07	0.000153774	intergenic
NC_027748.1-728942	728926	AACGCAGCGCAACACCGGTCGGGACACGTGTC	3.4	26.77	2.97701	3.15e-05	0.00300761	intron
NC_027748.1-797478	797462	GGTCATTGTGGTGGCCGGAGGAGGAGTACGGT	42.25	95.68	1.17927	0.000334369	0.0147355	1stExon
NC_027748.1-854308	854292	TCTCAAGCATCACACCGGCTATTCTGAGACTC	19.24	1.32	-3.8655	0.000243198	0.012086	Exon
NC_027748.1-898513	898497	TCTTTTGTTTATAGCCGGATCTTGTATGGTTT	16.22	1.32	-3.61916	0.00115139	0.0326194	TSS1500
NC_027748.1-1007389	1007373	CAAACGAAGTGTCTCCGGACCTTACCTAAAAT	43	4.39	-3.29204	5.25e-06	0.000856969	intron
NC_027748.1-1503157	1503141	GAACAAGTGCCTATCCGGCTGTGGTCAGCCTA	21.12	3.07	-2.7823	0.00152113	0.0397711	Exon
NC_027748.1-1639924	1639908	GCCACCAAGCAAAACCGGCCTTGCCTCACCGT	175.04	349.36	0.99703	0.000171752	0.00939195	1stExon
NC_027748.1-2736193	2736177	ACCAGCAGACACACCCGGAAGTGACTGTGCTT	47.91	13.17	-1.86307	0.00138583	0.0376934	Exon
NC_027748.1-3551804	3551788	GGTCCACGTCATCACCGGCGTTACAGCCGCAG	30.18	108.84	1.85054	3.74e-07	0.000116828	TSS1500
NC_027748.1-3628177	3628161	GGGACCTCTTACTTCCGGCTGCCACTGCTCTG	34.33	4.83	-2.82937	0.000275043	0.0127269	Exon
NC_027748.1-3739222	3739206	ATGTGCAAATGGAGCCGGCTAAACAAGTGATT	37.35	8.34	-2.16299	0.00110634	0.0324831	intergenic
NC_027748.1-3886733	3886717	AAGCGTCTTACGATCCGGCGACCCCCAAATGT	45.27	3.07	-3.88224	6.99e-07	0.000188075	Exon
NC_027748.1-3907099	3907083	GGTTCTTTTCGAGTCCGGGTCGGTTCGGGTCT	9.81	32.48	1.72723	0.00151018	0.0397711	intergenic
NC_027748.1-4436210	4436194	ATCGCATTCCGACGCCGGTGGAGCAAGAGCTC	7.92	36.43	2.20155	8.45e-05	0.00596959	intergenic
NC_027748.1-4627862	4627846	ACGTCAGTCCACTTCCGGCAATGTCAAACTCC	10.94	40.82	1.89966	0.000145796	0.00846773	Exon
NC_027748.1-4768294	4768278	TGGACCTTAATGGGCCGGAGCCCGTAGCAAGG	23.77	3.07	-2.95283	0.000411878	0.0165402	TSS200
NC_027748.1-4787411	4787395	GACTTAACGATGCACCGGCCTTAGCTAAAGCA	35.84	87.78	1.29232	0.000253785	0.0124639	Exon
NC_027748.1-4841277	4841261	ATGCCGTTCCCTCCCCGGTGAGTAGATCAGCG	8.3	29.84	1.84606	0.000654363	0.0230506	intergenic
NC_027748.1-4852740	4852724	GGTCAAATTCGGATCCGGTTTGGTTTCCGAGT	7.92	33.36	2.07455	0.00023466	0.0120045	intergenic
NC_027748.1-4968116	4968100	CTCCGAGTTCGAGACCGGTGACGACAGCGACG	44.89	105.77	1.23646	0.000175143	0.00956072	intron
NC_027748.1-5355532	5355516	ATGATAGTGCTTCACCGGTGAAACACAGCCTC	14.71	0.88	-4.06315	0.00194692	0.045849	intron
NC_027748.1-5826697	5826681	GGGCGATAGTCGGACCGGGTCTTGGTCAACCC	4.9	20.63	2.07389	0.00186827	0.0451277	intergenic
NC_027748.1-6030857	6030841	CTTGGTTCGAAAGGCCGGTCATCTATGACGTT	30.56	1.32	-4.53303	1.1e-06	0.000264832	Exon
NC_027748.1-6267176	6267160	CGGGTGAAATGGAACCGGATCTCAACCATACT	15.09	1.32	-3.51498	0.00194692	0.045849	TSS1500
NC_027748.1-6271298	6271282	ACTCAGCCTCGCCTCCGGGATTAATCCATATG	33.95	5.71	-2.57185	0.000654363	0.0230506	1stExon
NC_027748.1-6272171	6272155	CACATTTCCAATCACCGGCCTCGAGGCAATCA	29.42	3.07	-3.26049	0.000245961	0.0121499	1stExon
NC_027748.1-6648969	6648953	CGCTCTGGTGGCCTCCGGTGGTCTCGCTGCCC	30.93	81.63	1.40009	0.000104696	0.00685991	intergenic
NC_027748.1-6755053	6755037	TATTCATATGAAGACCGGACCAAGACGCAAAG	24.9	0.88	-4.8225	1.21e-05	0.00152038	TSS1500
NC_027748.1-6808407	6808391	AGTTGTTGGATGTTCCGGTTCATGATCGTCAT	15.84	0.88	-4.16993	0.00115139	0.0326194	Exon
NC_027748.1-6812410	6812394	GCACTCAGGCTGCTCCGGTTGGCTGTTATGCG	15.47	52.67	1.76751	3.22e-05	0.00300761	intergenic
NC_027748.1-7301233	7301217	CGCTGTATCCTCGTCCGGCCTCACCTTCAGCT	35.46	95.68	1.43202	4.02e-05	0.00349985	Exon
NC_027748.1-7996540	7996524	TCTCACACTCGTCGCCGGTGATCTCACTTAGG	23.77	2.19	-3.44014	0.000107496	0.00685991	intergenic
NC_027748.1-8138792	8138776	GGGAGCTCCAGCTCCCGGTGCAGGACCATAGT	29.05	4.39	-2.72625	0.000686338	0.0233238	Exon
NC_027748.1-8823825	8823809	TGCCGAGAGCTTCACCGGAGACGCAGCGACCG	47.91	122.01	1.3486	4.35e-05	0.00372244	intergenic
NC_027748.1-9020990	9020974	CCATGCTTGTAAGGCCGGAGGGCACTCAAATA	21.88	1.32	-4.051	5.32e-05	0.00423424	intergenic
NC_027748.1-9033697	9033681	TCTTGGCAAGACCTCCGGTGATTCCTTTAGTA	16.22	0.88	-4.20413	0.00115139	0.0326194	Exon
NC_027748.1-9105203	9105187	CTTTCGAAGAGCCACCGGGGGACGACTACCGC	0.75	26.33	5.13367	1.77e-06	0.000374091	intergenic
NC_027748.1-9369783	9369767	CGGTCATCGTGGTCCCGGTCACCGACAATGGG	19.99	52.23	1.3856	0.000750967	0.0246134	intergenic
NC_027748.1-9499859	9499843	TATCGATGTACTCTCCGGTTTGCCTTTGACAA	33.2	3.51	-3.24164	0.000150079	0.0086443	Exon
NC_027748.1-9923051	9923035	TGCGTTTTGAGAAGCCGGACACGTATCACGCT	19.99	77.24	1.95007	2.07e-06	0.000422242	intergenic
NC_027748.1-10010190	10010174	GCATGCATGCATGACCGGTTCTGAGCAAAACC	13.96	42.13	1.59355	0.000790627	0.0257919	intergenic
NC_027748.1-10011302	10011286	TGGTTTAGTTTAGTCCGGTTTATTATCTGATA	15.09	0.88	-4.09995	0.00194692	0.045849	intergenic
NC_027748.1-10188115	10188099	CCACTGGAGCCATTCCGGACTCCGTCGGTACA	20.75	2.63	-2.97998	0.00152113	0.0397711	intergenic
NC_027748.1-10192889	10192873	TGTATCAACCCTCGCCGGGGACCACTGGAAAG	24.9	2.19	-3.50714	0.000107496	0.00685991	intergenic
NC_027748.1-10375757	10375741	CACGAAAAGCACATCCGGGTATGTCTACACCT	29.42	91.73	1.6406	5.74e-06	0.000918135	intergenic
NC_027748.1-10400529	10400513	TGGCGCATCAGACACCGGATGAAGCCATCTGT	36.59	2.19	-4.06245	5.18e-07	0.000153774	intergenic
NC_027748.1-10607004	10606988	TATTCCTCAATGCCCCGGCTATTCACGGAACG	321.78	2.63	-6.93487	6.99e-31	1.09e-26	TSS1500
NC_027748.1-10634729	10634713	TGATCAACAGTAAACCGGCGTTAATTCAAACC	19.24	1.76	-3.45046	0.00111859	0.0324831	TSS1500
NC_027748.1-10969715	10969699	TGGCTTGAGGGGCTCCGGTGACGGCACGCACG	29.42	111.48	1.92192	1.54e-07	5.83e-05	TSS1500
NC_027748.1-11123925	11123909	TCCACTCAAGCCTTCCGGCGCCACAGTAAACA	34.71	4.83	-2.84526	0.000192066	0.0102962	intergenic
NC_027748.1-11373703	11373687	TACCAACAAGAAGACCGGCCAGATTGATGACA	256.52	71.54	-1.84225	3.56e-06	0.000629763	intergenic
NC_027748.1-11599261	11599245	CAACCAGCCTGGAGCCGGAGCAGGTGCAAGTC	27.16	64.08	1.23839	0.00104504	0.0311558	Exon
NC_027748.1-11804403	11804387	TATGCTCACCTCATCCGGGACTGTATATGCAA	21.12	2.19	-3.26961	0.000435303	0.0170495	Exon
NC_027748.1-12319770	12319754	TGCGAGAGGTCGCTCCGGACTCATTCTCGCGT	235.39	530.18	1.17143	9.93e-06	0.00139486	TSS1500
NC_027748.1-12428230	12428214	CGATCCACATCGACCCGGCCTAAAGTTGGCCC	30.56	74.17	1.27919	0.00052307	0.0197496	intron
NC_027748.1-12486655	12486639	GAGGCTAATCACTTCCGGGCTGAGATGAGCTC	23.77	57.93	1.28517	0.00124163	0.0346661	intergenic
NC_027748.1-12548309	12548293	TACAACAATGGAATCCGGTGGTGAGGAGACAC	39.61	9.22	-2.10303	0.00118118	0.0331939	intron
NC_027748.1-12873248	12873232	CAGATTGGCGATCACCGGCTGTCCGATGCTCG	32.06	79.88	1.31706	0.000222473	0.0114746	intergenic
NC_027748.1-12890977	12890961	CTCCCTCCTACTGGCCGGCAGTACAATGCATG	33.95	75.49	1.15287	0.00127247	0.0351596	intergenic
NC_027748.1-12918982	12918966	GCGTTTCTCCTTCTCCGGCGTCCAGCGAGTCT	59.23	126.4	1.0936	0.000417841	0.0166889	intergenic
NC_027748.1-12921090	12921074	GTGGTCTCGTGTCTCCGGTATCCTGTTGCTCC	8.68	50.03	2.52703	1.65e-06	0.000363493	intergenic
NC_027748.1-13019045	13019029	ATCTTGTTGGCATACCGGTTCTATATTGTACA	20.75	2.19	-3.24411	0.000435303	0.0170495	intergenic
NC_027748.1-13148936	13148920	CTTTAGTGCCAAGACCGGAGAGACCTTCTGCA	20.37	1.32	-3.94784	0.000145932	0.00846773	Exon
NC_027748.1-13480984	13480968	ATTCCGTAACAACTCCGGCGCCTGTGACGGTC	17.73	48.72	1.45832	0.000700837	0.0233985	TSS1500
NC_027748.1-13482647	13482631	ACGTCACTCCTTCACCGGTCGTCACTGTGCTG	33.95	84.71	1.31912	0.000201621	0.0106534	intergenic
NC_027748.1-13508018	13508002	CATCATCTAAGAAGCCGGAAGTGACAAGAGGA	26.78	3.95	-2.76123	0.0014719	0.0392676	Exon
NC_027748.1-13519017	13519001	TACATCAGGAGGAACCGGGCCAAACTGGCTCA	29.42	5.27	-2.48092	0.00166495	0.0427613	Exon
NC_027748.1-13583215	13583199	ATGACTTGATCCCTCCGGGGTACGTAGGCAGC	34.33	0.88	-5.28582	2.76e-07	9.23e-05	intergenic
NC_027748.1-13654856	13654840	GACTCTCCAATGCGCCGGCGACATTTCAGTCC	13.96	39.94	1.51654	0.0013468	0.0367917	intron
NC_027748.1-13824936	13824920	CCCCTGGTCATCAGCCGGCCCTGGCTGCAGCC	26.78	80.32	1.5846	4.08e-05	0.00354347	TSS1500
NC_027748.1-13927741	13927725	TGATTAAACCCTAACCGGCCTTGCTTATATGG	52.44	1.32	-5.31206	1.97e-10	2e-07	intron
NC_027748.1-13943149	13943133	TGCGGTGATTCTGTCCGGTCAGTAAAGGATCA	23.01	1.32	-4.12365	3.23e-05	0.00300761	intergenic
NC_027748.1-13966439	13966423	TCCTTATATGTATCCCGGCCCGCCACAGTACT	22.63	0.88	-4.68459	3.23e-05	0.00300761	Exon
NC_027748.1-14221655	14221639	GTGCCGCGACTCGACCGGCCAGCCTTTGGACT	11.69	42.57	1.86456	0.000166733	0.00932691	intergenic
NC_027748.1-14342906	14342890	TCCATGTGGCACATCCGGACATGATCTTAACA	41.5	8.78	-2.24082	0.000649935	0.0230501	intergenic
NC_027748.1-14434708	14434692	CGGCAGAGATGGATCCGGCAGAGGAGAGAAGA	116.19	39.5	-1.55656	0.000942033	0.0290917	TSS1500
NC_027748.1-14819234	14819218	AAGTAAAGCATGGTCCGGGGAGACAGAAGAAA	26.41	1.32	-4.32247	1.21e-05	0.00152038	intergenic
NC_027748.1-15048525	15048509	CATCGGGCAGAGAACCGGGGATCATATTGGGA	35.08	8.34	-2.07253	0.00206034	0.0480698	TSS1500
NC_027748.1-15090057	15090041	TACCATCTTTAAAACCGGATTGCACTTAACTT	72.43	13.17	-2.45933	9.75e-06	0.00137245	intergenic
NC_027748.1-15456043	15456027	CTCGCCGCTCTCGGCCGGATCAAGCAAGCGTC	4.53	22.38	2.30463	0.0012441	0.0346661	TSS1500
NC_027748.1-15456186	15456170	CACCAAGACAGCCGCCGGTAACGAGATGGAGT	32.82	79	1.26728	0.000385642	0.0163291	TSS1500
NC_027748.1-15769319	15769303	TGCTTGTCTTAGATCCGGTCTGTAATGTGTTC	6.79	28.09	2.04857	0.000564896	0.0208605	TSS1500
NC_027748.1-16095291	16095275	TACCAAGGTTGCTCCCGGCCAGAGCGACCAGC	36.97	7.02	-2.39681	0.000531367	0.0199635	intergenic
NC_027748.1-16187526	16187510	CCTAGTATCGCGCACCGGAGGGGGGATGGGGG	16.22	45.21	1.47887	0.000640188	0.0227301	intergenic
NC_027748.1-16264147	16264131	AGTGATGAATTCTACCGGGCGATGAACAACCC	29.8	69.34	1.21838	0.000883939	0.0278641	intergenic
NC_027748.1-16687958	16687942	TATCCTAAGTTGATCCGGTCGACTTCGGAAGT	52.06	9.22	-2.49734	3.3e-05	0.00304139	intergenic
NC_027748.1-16989466	16989450	CGGATTAAAGCAATCCGGGCGCATGTGGTACA	20.75	0.88	-4.55946	8.79e-05	0.00609439	intergenic
NC_027748.1-17038936	17038920	AGCCTCGGGCTGATCCGGCTTAGGTCCACCAG	0.75	14.92	4.31421	0.000683214	0.0233238	intergenic
NC_027748.1-17040049	17040033	ATCTTGGTCGCGAACCGGTGGTGGTGGCGGAG	10.19	37.31	1.87241	0.000317918	0.0143228	intergenic
NC_027748.1-17479153	17479137	AAACTAGTGGTATTCCGGCGCTACGCGCCGGG	49.42	3.95	-3.64517	6.04e-07	0.000170547	intergenic
NC_027748.1-17784548	17784532	ACTGCGATTGTGGACCGGAGACGCGTAAAGTC	18.86	53.54	1.50529	0.000284136	0.0130256	intergenic
NC_027748.1-18288425	18288409	AGGCTCCATTGAAGCCGGTGAGCGTGCGAGAG	31.69	90.41	1.51245	3.24e-05	0.00301178	intergenic
NC_027748.1-18289920	18289904	AGTTCTCTCTGAGGCCGGTGAACCAAGTGAGG	10.94	33.36	1.60851	0.00214288	0.0495492	intergenic
NC_027748.1-18585757	18585741	AGTGGCGTAGAGAGCCGGTGACATCCGAGGGC	38.1	87.34	1.19685	0.00058355	0.0214357	Exon
NC_027748.1-18610249	18610233	TACCTCGAAACCTTCCGGCTGCTTCACATACA	21.88	1.32	-4.051	5.32e-05	0.00423424	intergenic
NC_027748.1-18750755	18750739	GGTGACGTGGTCATCCGGATCAGTGGTGCCGT	10.94	43.89	2.00428	5.96e-05	0.00463671	intergenic
NC_027748.1-18789648	18789632	GGACCTTAGGACCACCGGAGTAGATTTCATGC	15.09	41.69	1.46611	0.00138583	0.0376934	TSS1500
NC_027748.1-18842041	18842025	ATCGGCGACGCAAGCCGGCGCTTCGACCAGAG	18.11	47.4	1.3881	0.00113585	0.0326194	intergenic
NC_027748.1-18927356	18927340	CAAGCAAACTCACCCCGGGTGGGAAGGAACCT	23.01	56.18	1.2878	0.00123077	0.0344324	intergenic
NC_027748.1-18939056	18939040	CTCGCTGATGTGCCCCGGTTCGTGGATCAGTC	9.05	31.6	1.80393	0.000736236	0.0243086	intergenic
NC_027748.1-19096194	19096178	AAGGCAAGGAAACTCCGGTTTGGATTCTGATT	35.46	8.34	-2.08807	0.00206034	0.0480698	Exon
NC_027748.1-19231014	19230998	GACTCGTTTGCGGGCCGGTCGCTACGTAGCGA	36.59	93.92	1.35998	0.000118073	0.00734785	intergenic
NC_027748.1-19306676	19306660	CAACGAAAACGCGCCCGGAGTGACCAGTCGCA	20.37	52.23	1.35843	0.000750967	0.0246134	intergenic
NC_027748.1-19328053	19328037	TGGTTAGGGCCTGCCCGGTGATTTCTCATCAC	34.71	4.83	-2.84526	0.000192066	0.0102962	intergenic
NC_027748.1-19543661	19543645	ATCAAGTGTTTGAGCCGGTGTGAGGTCACCTT	33.57	6.14	-2.45086	0.000654363	0.0230506	intron
NC_027748.1-19942405	19942389	TCTTATTTAGGAATCCGGAGATTGTTGATGTT	18.11	1.76	-3.36314	0.00179799	0.044724	intergenic
NC_027748.1-20151915	20151899	TCCTCAGTTGCAAGCCGGATTAACCGCTGATT	61.49	18.43	-1.7383	0.0015088	0.0397711	intergenic
NC_027748.1-20387676	20387660	TATCTTCCCCACAGCCGGCGCCAAAATGTAGA	35.08	8.34	-2.07253	0.00206034	0.0480698	intergenic
NC_027748.1-20432159	20432143	CACCCTTCTTCGCTCCGGGCTCGATTTAGATT	14.33	70.22	2.29284	1.3e-07	5.09e-05	intergenic
NC_027748.1-20435758	20435742	GAGTTGGCAAGTCGCCGGCGAGTCACCGGCAA	17.73	0.88	-4.33255	0.000406861	0.0165402	intergenic
NC_027748.1-20509967	20509951	CTGATGACCTCAGACCGGTGGCATTGGAAAGC	1.89	34.67	4.19723	2.22e-07	7.61e-05	intergenic
NC_027748.1-20540140	20540124	ATTGAGTAAACAATCCGGAACTACAACGTATT	28.29	3.51	-3.01075	0.00100503	0.0301639	intergenic
NC_027748.1-20549877	20549861	ATCATCAGGAATCACCGGTATCTTGTGACTCG	4.53	59.69	3.71991	2.99e-10	2.75e-07	Exon
NC_027748.1-20632813	20632797	GACCATGGCTTAGGCCGGTTCCACCCAAATCG	12.83	40.38	1.65412	0.000748462	0.0246134	intergenic
NC_027748.1-20839895	20839879	GACTCGCTGACTCACCGGAGACTCGACACTCG	26.78	88.22	1.71995	8.92e-06	0.00127355	intergenic
NC_027748.1-21097580	21097564	TGGCTCCTGTTCGACCGGGGAAGGGTCGTCGT	9.43	35.55	1.91452	0.000199909	0.0105719	intergenic
NC_027748.1-21098079	21098063	AGAGCGCCCATCTTCCGGACGTGCATGAGACC	18.11	47.84	1.40143	0.000892373	0.0280735	intergenic
NC_027748.1-21163197	21163181	CGCGCCTCTCAATTCCGGGTTGAGTATGGGAA	18.86	2.19	-3.10633	0.00111859	0.0324831	intergenic
NC_027748.1-21163612	21163596	TAGTTCGTATATGTCCGGCCGAGTGTGGCCTT	38.48	4.83	-2.99401	6.57e-05	0.00500119	intergenic
NC_027748.1-21165648	21165632	GTTTCCCTTGTCGTCCGGCCTTCTGCCGTGTT	27.92	3.07	-3.18499	0.000368392	0.0158123	intergenic
NC_027748.1-21227744	21227728	GACTGCATCCTCATCCGGATTGCATTAAGTGG	31.31	69.78	1.15619	0.00106548	0.0316599	1stExon
NC_027748.1-21307143	21307127	TTGCTACATTCACTCCGGAGCCTGCAGAATCA	32.82	4.39	-2.90228	0.000150079	0.0086443	intergenic
NC_027748.1-21423860	21423844	GGATCTGGTGGTGACCGGAAGAGAAAGAGAGA	60.73	11.85	-2.35752	3.22e-05	0.00300761	intron
NC_027748.1-21429853	21429837	CACCTTGGCCAGGACCGGCCCTGATACCGAGA	21.5	2.19	-3.29533	0.000272429	0.0126932	Exon
NC_027748.1-21434609	21434593	TCCATCCACCAAAACCGGCAAGACCAAAGACA	27.54	3.07	-3.16522	0.000368392	0.0158123	intron
NC_027748.1-21594841	21594825	GGTGTCGATCGACGCCGGAATTTGAACATCGA	38.1	9.22	-2.04695	0.00159142	0.0412787	intergenic
NC_027748.1-21628019	21628003	GATCAAGGGTCTTACCGGTCAGTGCTTCAAGC	23.39	58.37	1.31934	0.000809724	0.0261037	TSS1500
NC_027748.1-21631197	21631181	AGGTCGCGGAAGGTCCGGGAACTTTCACAGCC	19.24	47.4	1.30078	0.00185196	0.0451277	intergenic
NC_027748.1-21652985	21652969	TATTTCTCATCACACCGGAAGCAAAGTCCCTC	28.67	0.88	-5.02589	2.84e-06	0.000524353	intergenic
NC_027748.1-21698001	21697985	CGTTGTCGTCGTCACCGGTCTGAATTGGGCGC	25.65	76.37	1.57405	6.72e-05	0.00508792	intergenic
NC_027748.1-21909105	21909089	GGTACAGGATGTGACCGGCGATCTATCGGACT	32.06	81.19	1.34053	0.000186732	0.0101228	intergenic
NC_027748.1-21955741	21955725	TAGCTGGACGAAGCCCGGGTCAAGCTCAATCA	22.63	0.88	-4.68459	3.23e-05	0.00300761	intergenic
NC_027748.1-22066407	22066391	CAGCTAGCCAATTCCCGGAGCGTGAATGCTCA	3.4	27.21	3.00053	3.15e-05	0.00300761	Exon
NC_027748.1-22223023	22223007	TCCGTTTTGGATCTCCGGTGCTCCTCTTACGG	17.35	43.01	1.30974	0.00181773	0.0449052	intergenic
NC_027748.1-22239757	22239741	TCCTCAAATAGTCACCGGTCACGCTACGTGTG	16.22	1.32	-3.61916	0.00115139	0.0326194	intergenic
NC_027748.1-22334366	22334350	CGTTGGGAAAGCAACCGGTGATCGATCGATCA	44.89	4.39	-3.3541	2.54e-06	0.000486003	intergenic
NC_027748.1-22334408	22334392	CGCCGTTACGTGATCCGGTGTTCGCGTCGTCT	5.66	25.02	2.14421	0.000686338	0.0233238	intergenic
NC_027748.1-22347023	22347007	ATGGATGGGAACCTCCGGTGGTCGTGAAGTTT	32.44	3.07	-3.40146	7.38e-05	0.0053499	intergenic
NC_027748.1-22350958	22350942	CGGTGACTTGCCCACCGGTCGCACGACCAACT	39.23	80.76	1.04168	0.00198327	0.046462	intergenic
NC_027748.1-22355003	22354987	AGGCTACGGCTCAACCGGTCGACTATAGCTGG	26.78	70.22	1.39073	0.000333384	0.0147355	intergenic
NC_027748.1-22619102	22619086	TACGCAGCGACCGACCGGATGGCTTGGTCGGT	22.26	68.03	1.61172	4.78e-05	0.00400783	intergenic
NC_027748.1-22619691	22619675	TGCATCCCATCGTTCCGGAGCAAGGCGAATGA	28.29	3.51	-3.01075	0.00100503	0.0301639	intergenic
NC_027748.1-22704341	22704325	ATGATACGCAAGCACCGGAGGACTAACAGTTT	44.89	3.95	-3.50647	2.54e-06	0.000486003	intergenic
NC_027748.1-22776937	22776921	TCGTCAAGGAAGCTCCGGTGGAGTCTTCGGTG	16.22	42.57	1.39206	0.00181773	0.0449052	intergenic
NC_027748.1-22965049	22965033	ACACTTCAAGTATGCCGGTAGTCTGTTCATGT	25.65	2.63	-3.28582	0.000267144	0.0126932	TSS1500
NC_027748.1-22978670	22978654	AGTTTATCCCGACGCCGGCGAGCTCCAGCTCC	2.64	18.87	2.83748	0.00152113	0.0397711	intergenic
NC_027748.1-23308445	23308429	GCCAAGAACCAGATCCGGTTGACTATGGCATG	21.5	58.37	1.44089	0.000514653	0.0194875	intergenic
NC_027748.1-23384093	23384077	GGCTGGATTCACATCCGGAGTAGCTGAAGACT	1.51	19.31	3.67673	0.000435303	0.0170495	Exon
NC_027748.1-23582644	23582628	GTTCTCAAGTTGTTCCGGCTTCAGCCAGGTCC	30.56	70.66	1.20925	0.000892192	0.0280735	Exon
NC_027748.1-23800164	23800148	TGCATGTCACACAACCGGCTGGGTATGTGACA	23.01	2.63	-3.12913	0.000635938	0.0226949	intron
NC_027748.1-23909726	23909710	CCGCTGCTTCAACGCCGGATCACACCCGCTCT	8.68	54.42	2.64837	3.53e-07	0.000111561	1stExon
NC_027748.1-24008922	24008906	CGGAAGGCGCGAGACCGGTACAAATCAAATGA	24.14	1.32	-4.19282	1.97e-05	0.00216888	TSS1500
NC_027748.1-24261782	24261766	AGTCATCGACGTCACCGGCCTAGTCTGCGTCT	50.93	124.64	1.29118	7.32e-05	0.0053499	intergenic
NC_027748.1-24542760	24542744	CCATTAGATCATGGCCGGTCCGCACGACCGTT	29.8	68.91	1.2094	0.000883939	0.0278641	intergenic
NC_027748.1-24643847	24643831	TGCTAAGACCGTGTCCGGCGCGACGTAGAGGC	4.53	20.63	2.18716	0.00186827	0.0451277	intergenic
NC_027748.1-24734002	24733986	AACGATATACCAGACCGGAATGGATCTCGACC	14.33	42.57	1.5708	0.000605455	0.0219572	intergenic
NC_027748.1-24839635	24839619	TGCCTCGTTCTTGGCCGGGTCAACCGAACGAG	7.92	29.84	1.91368	0.000654363	0.0230506	intergenic
NC_027748.1-24872641	24872625	GGTGGCAGACAAAGCCGGTAGGCCAACGAGCT	19.99	50.91	1.34867	0.000942844	0.0290917	intergenic
NC_027748.1-24881478	24881462	GGCTTCCAATCCAACCGGAGCAGCAGCAGCAC	38.48	94.8	1.30078	0.000143836	0.00846773	intergenic
NC_027748.1-24925523	24925507	GGACGTTAGAAGCACCGGAAGTACTTTTGCCT	11.32	35.11	1.63301	0.00118118	0.0331939	intergenic
NC_027748.1-25011339	25011323	CTGCCTTTCCATGGCCGGTTCATATCCGTCGG	6.04	32.04	2.40725	4.85e-05	0.00402598	intergenic
NC_027748.1-25045106	25045090	CGTCCATTTCGTCCCCGGCGTGGTGTTGGTGT	23.39	63.64	1.44404	0.000185718	0.0100765	Exon
NC_027748.1-25214130	25214114	GGAGTTGCAGGCTGCCGGTGAAGAAGTTGCGG	6.79	24.58	1.856	0.00166495	0.0427613	TSS1500
NC_027748.1-25309613	25309597	ACGCTAGGGACAGACCGGTACGAAATTCCTTC	10.19	30.72	1.59202	0.00206034	0.0480698	intergenic
NC_027748.1-25315994	25315978	GTCATAATGTAGAACCGGTGGCCATGAGAGTC	39.23	89.09	1.18331	0.000506864	0.0192274	intergenic
NC_027748.1-25470685	25470669	CGGCTGGTGGTGCTCCGGTCGTAAGGAAGACT	42.25	89.09	1.07631	0.000936056	0.0290108	intergenic
NC_027748.1-25476811	25476795	CCAGCTTCCAGGTTCCGGATCCCAGCTTCCTG	1.13	14.92	3.72285	0.000683214	0.0233238	intergenic
NC_027748.1-25502371	25502355	GGCTACGTGGTCGTCCGGATCAGTGGTGCAGT	34.71	79.44	1.19451	0.000778418	0.0254732	intergenic
NC_027748.1-25651387	25651371	AATCCTCATCGACACCGGAAGCGCTGTCGACG	38.85	94.36	1.28026	0.00023616	0.0120713	intergenic
NC_027748.1-25692296	25692280	CAGAGGGGAAAGATCCGGTGCTCGGAGAAGGG	17.35	0.88	-4.30129	0.000683214	0.0233238	intergenic
NC_027748.1-25719823	25719807	TGATTGAACTCAGACCGGTGACATTGAAAAGC	21.5	2.63	-3.0312	0.000983073	0.0299641	intergenic
NC_027748.1-25799184	25799168	TACACGAGCACGCCCCGGCTTCTCGAACAAGT	298.01	100.51	-1.56802	7.22e-05	0.00531338	intergenic
NC_027748.1-25883307	25883291	GTGGTGACTCGTCGCCGGACGGCGAGTCTGAG	17.35	70.66	2.02596	1.09e-06	0.00026382	intron
NC_027748.1-25977765	25977749	GCTCTTAGGCTGCTCCGGTTGACTGTTCTGCG	25.65	73.29	1.51466	0.000120905	0.00746477	intergenic
NC_027748.1-26909245	26909229	CGACTCGTTCGTAGCCGGAGGAGCATGAAGCC	29.8	73.73	1.30694	0.000355631	0.0154874	intergenic
NC_027748.1-27171486	27171470	TCCCACGAGACGTACCGGTTAGAGGCCGGGAA	20.37	1.32	-3.94784	0.000145932	0.00846773	intergenic
NC_027748.1-27292699	27292683	AACACGAGGACTTTCCGGGAGGTCACCCATCC	109.02	8.34	-3.7084	6.28e-12	9.38e-09	TSS1500
NC_027748.1-27320070	27320054	ACCAATCTTTGCCACCGGTGAGAATGTGTCCA	17.73	1.76	-3.33255	0.00179799	0.044724	Exon
NC_027748.1-27394626	27394610	AACATGAATCACTACCGGAACAAAACGAAACC	23.77	3.07	-2.95283	0.000411878	0.0165402	intergenic
NC_027748.1-27577241	27577225	TTTCTTCTTCTGTGCCGGCAACTTGCATATGT	26.03	3.95	-2.72025	0.00215538	0.0495492	TSS1500
NC_027748.1-27696351	27696335	AGGCTTCATATTAACCGGGGGAACATCTCGCA	19.24	54.42	1.50003	0.000284136	0.0130256	intergenic
NC_027748.1-28033909	28033893	GGACAGGTTATCAACCGGTGTTCGAATGAGGC	14.71	54.86	1.89896	1.9e-05	0.00214935	TSS1500
NC_027748.1-28241288	28241272	CGGACTACCACTCGCCGGACTCGGAAAGGTAG	8.68	29.84	1.78148	0.00141266	0.0381748	TSS200
NC_027748.1-28497402	28497386	NTCATGTTTATCCTCCGGCGGGTACTATTGTC	2.26	43.89	4.2795	4.4e-10	3.94e-07	intergenic
NC_027748.1-28596652	28596636	AGTCTTGGTACGTGCCGGTCGATATTCCGACT	44.14	100.07	1.18085	0.000347252	0.015207	intergenic
NC_027748.1-28797911	28797895	CGTCCTAGTGCGGTCCGGGAGAGTGGAAAGGT	14.33	69.34	2.27465	1.68e-07	6.17e-05	intergenic
NC_027748.1-28898192	28898176	CTTATTCTCAATCCCCGGCTTGTAGTGAATGT	25.65	3.51	-2.86942	0.00215538	0.0495492	intergenic
NC_027748.1-28995283	28995267	CAGCTCCTTTGGATCCGGCTGGAGCCCAAGGC	359.5	1205.19	1.7452	2.77e-10	2.71e-07	intron
NC_027748.1-28995731	28995715	ACCCGATACTCTCGCCGGTTCCCACGCCCAGC	409.3	1294.72	1.66141	1.1e-09	8.52e-07	intron
NC_027748.1-28997560	28997544	GCCCTGGTTCCACTCCGGGTTGTCGGACCGCG	8.3	1176.66	7.14737	2.57e-56	8.06e-52	intron
NC_027748.1-29881134	29881118	GTGCTTGATCTGTTCCGGCTAAGCCCTGATCG	27.54	73.29	1.41209	0.000286035	0.0130935	intergenic
NC_027748.1-29906849	29906833	GTGCTTGATCTGTTCCGGCTAAGACCTGATCG	25.65	80.32	1.6468	2.53e-05	0.0025956	TSS200
NC_027748.1-29998404	29998388	GCCATCCAATCTCGCCGGCGATCGACCGAACC	30.56	101.82	1.7363	2.52e-06	0.000486003	intergenic
NC_027748.1-30441961	30441945	CCTTTTATATGGCACCGGAACTCTTCCACTCT	37.35	99.19	1.40909	5.34e-05	0.00424086	intergenic
NC_027748.1-30833242	30833226	AGTGTCCTCGAACACCGGTCCTGCAAACGGTC	19.62	55.3	1.49495	0.000378874	0.0162289	intergenic
NC_027748.1-30862370	30862354	TTGCGGCCACAAATCCGGAATGAGAGTCCATG	31.31	6.14	-2.35031	0.0018251	0.0449052	intergenic
NC_027748.1-30938830	30938814	CGCTCCTCCGCATTCCGGCTCGCCGATGAGTG	10.56	46.08	2.12553	3.3e-05	0.00304139	intergenic
NC_027748.1-31068502	31068486	ATGATGAGGGCAAGCCGGATTCTCCTCCACTC	58.47	11.85	-2.30281	7.15e-05	0.00527167	intergenic
NC_027748.1-31314302	31314286	AAGTTGAACATGTTCCGGGGAGTGAACAAAGA	28.67	3.95	-2.85962	0.000686338	0.0233238	intron
NC_027748.1-31497383	31497367	CAAGTGCAGCTGCTCCGGCATATGATTATGTT	16.22	1.32	-3.61916	0.00115139	0.0326194	intergenic
NC_027748.1-31785857	31785841	ATGTCTACACAGTGCCGGCCCTGGATGGAAGC	2.26	26.33	3.54231	1.1e-05	0.00148106	intergenic
NC_027748.1-31792097	31792081	AGTTCGGTTCGGGACCGGTTCGAGTTCTATCG	17.73	50.91	1.52176	0.000339011	0.0149086	intergenic
NC_027748.1-31855006	31854990	CCACCATAAGCTCACCGGAGACAGAGAGACCG	19.62	65.39	1.73674	3.08e-05	0.00299247	intergenic
NC_027748.1-31939030	31939014	CGTTTGTGATACGCCCGGCTTTCGCTGGTGGC	8.68	63.2	2.86416	2.38e-08	1.26e-05	TSS1500
NC_027748.1-32605826	32605810	GACTTGCCCGTGGGCCGGACCCGTTAAGCTTT	0.75	16.24	4.43652	0.000406861	0.0165402	intergenic
NC_027748.1-32761898	32761882	GAGGCCAAACAAACCCGGGTGGATTCCGTGTT	24.52	2.19	-3.48496	0.000107496	0.00685991	intergenic
NC_027748.1-33062533	33062517	CGGTGCAGTCAGGGCCGGAGGATGTGAAGATA	25.65	3.51	-2.86942	0.00215538	0.0495492	intergenic
NC_027748.1-33773881	33773865	CCTGTGCAGACCTCCCGGAGTGCGTCGAGCCA	12.07	42.13	1.80342	0.000222224	0.0114713	intergenic
NC_027748.1-33785882	33785866	GAGGTGATGCGGTTCCGGGCTTGGACGAAGCG	12.83	47.84	1.8987	8.18e-05	0.00579933	intergenic
NC_027748.1-33991405	33991389	GAGCGGGTTCCGTCCCGGCTCCGACCCGAGAT	1.89	18.87	3.31964	0.000435303	0.0170495	TSS200
NC_027748.1-34341270	34341254	AGGCGCTTGGGAGACCGGAAGCACCATCGACC	27.92	77.24	1.46805	7.23e-05	0.00531588	intergenic
NC_027748.1-34440042	34440026	AACCCTAACCCTAACCGGCGATCTGACGAACC	20.75	57.49	1.4702	0.000397285	0.0165402	TSS1500
NC_027748.1-34642287	34642271	TGTACCACATGCGTCCGGATTGCTTTAGTCCG	28.29	3.51	-3.01075	0.00100503	0.0301639	intergenic
NC_027748.1-34898651	34898635	CCAATGTAGCTTCCCCGGCTTACTCATGTAGC	39.23	7.46	-2.39471	0.000276851	0.0127289	intergenic
NC_027748.1-35008497	35008481	ACATGTCGTTTCTACCGGGATCCCTCGCGATC	29.8	4.39	-2.76302	0.000468868	0.0180261	Exon
NC_027748.1-35084233	35084217	AGTATTGACGAAAGCCGGAGATAATGCGAGTG	28.67	3.95	-2.85962	0.000686338	0.0233238	intergenic
NC_027748.1-35147879	35147863	GGATCTCGCCGTCGCCGGTGTCCTTCTGGCCG	42.25	90.41	1.09753	0.000808424	0.0261037	intergenic
NC_027748.1-35539397	35539381	NGAACGAGGTGTTCCCGGACGTGCCAGACCCG	1.13	18.43	4.02766	0.000145932	0.00846773	intergenic
NC_027748.1-35715941	35715925	ATGCTCGTGTGCGTCCGGTCTACCTCGATGAT	31.31	81.19	1.37468	0.000125205	0.00768484	intergenic
NC_027748.1-36039776	36039760	CTGGCGGTATCAAGCCGGCTTCTATACTTGGG	18.48	44.77	1.27657	0.00183769	0.0450734	intron
NC_027748.1-36438691	36438675	ACGTTGGAGCCGAGCCGGTGTAAAACCGATGC	1.51	20.19	3.74102	0.000272429	0.0126932	intergenic
[truncated: 2,510 more rows]

## Sheet: NKR-06 VS. NKR-05 at CHG sites
Data set 8 Differential DNA methylation levels of CG and CHG sites in NKR-06 hybrid triad.
[truncated: 4,495 more rows]

## Sheet: NKR-04 VS. NKR-05 at CG sites
Data set 8 Differential DNA methylation levels of CG and CHG sites in NKR-06 hybrid triad.
[truncated: 4,257 more rows]

[truncated: 1 more sheets: NKR-04 VS. NKR-05 at CHG sites]
