# Supplementary material for: Transcriptome and DNA methylome reveal insights into yield heterosis in the curds of broccoli (Brassica oleracea L var. italic)
Source: BMC Plant Biol. 2018 Aug 13;18:168. doi: 10.1186/s12870-018-1384-4 (PMC6090608; doi:10.1186/s12870-018-1384-4)
Supplement: Supplementary file 2 — Data set 1. DEGs detected by pairwise comparison in NKR-06 and two parents. Data set 2. DEGs detected by pairwise comparison in Bro-12 and two parents. Data set 3. DEGs in the hybrids compared with both parents. Data set 4. Non-additively expressed genes in two hybrid triads. Data set 5. GO functional annotation of the DEGs in the NKR-04/− 05/− 06 hybrid triad. Data set 6. GO functional annotation of the DEGs in the Bro-10/− 11/− 12 hybrid triad. Data set 7. DNA methylation of CG and CHG sites detected in the hybrid broccoli and their parents. Data set 8. Differential DNA methylation levels of CG and CHG sites in NKR-06 hybrid triad. Data set 9. Genes with different methylation levels in NKR-06 hybrid triad. Data set 10 Differential DNA methylation levels of CG and CHG sites in Bro-12 hybrid triad. Data set 11. Genes with differential methylation levels in Bro-12 hybrid triad. (ZIP 5944 kb) [file 12870_2018_1384_MOESM2_ESM.zip › data set 9.xlsx]

## Sheet: NKR-06 VS.NKR-04 at CG sites
Transcriptome and DNA methylome reveal insights into yield heterosis in the curds of broccoli (Brassica oleracea L var. italic) Hui Li2, Jiye Yuan1, Mei Wu1, Zhanpin Han2, Lihong Li1, Hanmin Jiang3, Yinglan Jia1, Xue Han1, Min Liu4, Deling Sun3, Chengbin Chen1, Wenqin Song1, Chunguo Wang1** 1College of Life Sciences, Nankai University, Tianjin, China 2College of Horticulture and Landscape, Tianji…
Data set 9 Genes with different methylation levels in NKR-06 hybrid triad.
Differential methylation levels of genes between NKR-06 and NKR-04 at CG sites.
	Normalized DNA methylation levels
Gene ID	NKR-04	NKR-06	log2(NKR-06/NKR-04)	P value	Corrected P value	Description
LOC106324660	22.23	2.63	-3.07937	0.000983073	0.0262333	gene_biotype=protein_coding
LOC106324515	22.23	2.63	-3.07937	0.000983073	0.0262333	gene_biotype=protein_coding
LOC106326142	71.13	22.38	-1.66825	0.000461413	0.0150421	gene_biotype=pseudogene
LOC106323074	13.34	49.16	1.88173	8.18e-05	0.00479093	gene_biotype=protein_coding
LOC106326807	28.45	0.88	-5.01478	2.84e-06	0.000353591	gene_biotype=protein_coding
LOC106326065	40.9	10.97	-1.89854	0.0017128	0.0373648	gene_biotype=lncRNA
LOC106327500	0.89	21.51	4.59506	1.97e-05	0.00156218	gene_biotype=protein_coding
LOC106323011	60.91	9.66	-2.65658	4.15e-06	0.000482703	gene_biotype=protein_coding
LOC106336483	28.9	3.07	-3.23476	4.81e-05	0.00306512	gene_biotype=protein_coding
LOC106294439	28.01	3.07	-3.18963	7.37e-05	0.00443882	gene_biotype=protein_coding
LOC106316620	70.69	1.76	-5.32786	1.34e-12	2.09e-09	gene_biotype=protein_coding
LOC106333304	1.33	96.99	6.18834	7.71e-18	2.24e-14	gene_biotype=protein_coding
LOC106329617	72.91	3.07	-4.56981	5.27e-12	6.57e-09	gene=LOC106329617
LOC106329971	25.34	4.39	-2.52912	0.000828701	0.0232442	gene_biotype=protein_coding
LOC106331258	96.47	184.76	0.9375	0.00218931	0.0433195	gene_biotype=protein_coding
LOC106335444	1.77	38.19	4.43137	9.65e-08	2.55e-05	gene_biotype=protein_coding
LOC106334226	25.79	63.65	1.30335	0.00184315	0.0383588	gene_biotype=protein_coding
LOC106335688	6.66	27.65	2.05369	0.0018251	0.0383588	gene_biotype=protein_coding
LOC106332666	24.9	3.07	-3.01984	0.000267144	0.0107424	gene_biotype=lncRNA
LOC106329638	36.9	1.32	-4.80501	4.57e-08	1.48e-05	gene_biotype=protein_coding
LOC106329172	39.12	6.58	-2.57175	8.45e-05	0.00491534	gene_biotype=protein_coding
LOC106328908	21.78	3.07	-2.82669	0.000983073	0.0262333	gene_biotype=protein_coding
LOC106336008	114.26	47.41	-1.26906	0.00250654	0.0476516	gene_biotype=protein_coding
LOC106328150	1.33	25.46	4.25873	4.58e-06	0.000499159	gene_biotype=protein_coding
LOC106335257	5.78	26.34	2.18811	0.00166495	0.0365954	gene_biotype=protein_coding
LOC106331538	109.37	37.74	-1.53505	0.000461729	0.0150421	gene_biotype=protein_coding
LOC106335175	41.79	8.78	-2.25086	0.000170493	0.00780811	gene_biotype=protein_coding
LOC106334820	0.89	21.51	4.59506	1.97e-05	0.00156218	gene_biotype=protein_coding
LOC106335060	2.67	23.7	3.14998	0.000173551	0.00784668	gene_biotype=protein_coding
LOC106329808	252.51	504.28	0.997884	0.000468882	0.0150421	gene_biotype=protein_coding
LOC106329826	61.35	12.73	-2.26883	3.75e-05	0.00257751	gene_biotype=pseudogene
LOC106329380	75.14	19.31	-1.96023	4.78e-05	0.00306512	gene_biotype=protein_coding
LOC106331687	43.13	12.29	-1.81121	0.00175654	0.0380336	gene_biotype=protein_coding
LOC106330500	33.79	7.46	-2.17935	0.000464788	0.0150421	gene_biotype=protein_coding
LOC106334993	7.55	34.68	2.19956	0.000383517	0.0140024	gene_biotype=protein_coding
LOC106328979	7.56	57.94	2.9381	1.92e-07	4.29e-05	gene_biotype=protein_coding
LOC106332162	8	36.43	2.18706	0.000276851	0.0107848	gene_biotype=protein_coding
LOC106332410	1.78	19.75	3.4719	0.000272429	0.0107848	gene_biotype=pseudogene
LOC106333800	27.56	70.22	1.34931	0.00127019	0.0298629	gene_biotype=lncRNA
LOC106305874	0.89	14.92	4.0673	0.00115139	0.0287058	gene_biotype=protein_coding
LOC106335442	31.57	7.46	-2.08131	0.000921293	0.0251225	gene_biotype=protein_coding
LOC106327989	2.67	32.04	3.58496	5.93e-06	0.000615716	gene_biotype=protein_coding
LOC106335288	2.22	17.12	2.94705	0.00179799	0.0383588	gene_biotype=protein_coding
LOC106336218	6.67	31.16	2.22394	0.000654363	0.0196219	gene_biotype=protein_coding
LOC106329116	46.24	12.29	-1.91166	0.000790627	0.0224724	gene_biotype=protein_coding
LOC106335706	23.56	94.36	2.00184	1.76e-06	0.00026558	gene_biotype=protein_coding
LOC106309285	35.57	8.78	-2.01837	0.00110634	0.0287058	gene_biotype=protein_coding
LOC106329279	10.67	40.38	1.92008	0.000357371	0.0133838	gene_biotype=protein_coding
LOC106330165	23.56	1.76	-3.74269	0.000107496	0.00568489	gene_biotype=protein_coding
LOC106330172	565.96	1140.67	1.01111	0.000227346	0.0097481	gene_biotype=protein_coding
LOC106330191	24.45	68.47	1.48564	0.000377748	0.0138497	gene_biotype=pseudogene
LOC106312825	15.11	0.88	-4.10186	0.00115139	0.0287058	gene_biotype=protein_coding
LOC106329342	51.12	5.71	-3.16233	7.15e-07	0.000129928	gene_biotype=protein_coding
LOC106331483	18.24	53.99	1.56559	0.000454687	0.0150288	gene_biotype=protein_coding
LOC106332516	0.89	14.92	4.0673	0.00115139	0.0287058	gene_biotype=pseudogene
LOC106330292	84.92	10.97	-2.95254	2.17e-08	7.89e-06	gene_biotype=protein_coding
LOC106336292	77.8	3.51	-4.47023	6.53e-12	7.13e-09	gene_biotype=protein_coding
LOC106335669	133.82	52.24	-1.35707	0.000744288	0.021364	gene_biotype=protein_coding
LOC106330346	6.67	60.57	3.18284	2.53e-08	8.82e-06	gene_biotype=protein_coding
LOC106332428	24.89	1.76	-3.82192	6.78e-05	0.0041955	gene_biotype=pseudogene
LOC106330387	15.12	70.66	2.22444	1.08e-06	0.00018872	gene_biotype=protein_coding
LOC106329133	3.11	19.75	2.66687	0.000983073	0.0262333	gene_biotype=protein_coding
LOC106328931	29.79	75.05	1.33302	0.000899537	0.0248397	gene_biotype=protein_coding
LOC106333537	37.79	82.95	1.13424	0.00230482	0.0448018	gene_biotype=protein_coding
LOC106335228	85.81	32.48	-1.40159	0.00148938	0.0340219	gene_biotype=protein_coding
LOC106336195	6.67	34.67	2.37793	0.000166842	0.00780811	gene_biotype=protein_coding
LOC106335484	1.33	14.48	3.44456	0.00194692	0.0392352	gene_biotype=protein_coding
LOC106331988	5.34	31.6	2.56501	7.06e-05	0.00433629	gene_biotype=protein_coding
LOC106336202	38.23	9.66	-1.98461	0.00220665	0.0434655	gene_biotype=protein_coding
LOC106331039	0.89	26.34	4.88731	2.84e-06	0.000353591	gene_biotype=pseudogene
LOC106333547	1.33	13.61	3.35517	0.00194692	0.0392352	gene_biotype=lncRNA
LOC106330549	0.89	19.31	4.4394	8.79e-05	0.0050804	gene_biotype=protein_coding
LOC106331067	44.9	97.43	1.11765	0.00210693	0.0422644	gene_biotype=protein_coding
LOC106332587	0.89	18.43	4.37211	0.000145932	0.00703539	gene_biotype=protein_coding
LOC106335652	15.56	44.33	1.51044	0.00232816	0.0448018	gene_biotype=protein_coding
LOC106328968	185.39	7.02	-4.72295	1.34e-19	5.82e-16	gene_biotype=pseudogene
LOC106330613	10.23	38.62	1.91654	0.000232786	0.00976582	gene_biotype=pseudogene
LOC106333979	4	25.02	2.64501	0.000368392	0.0135637	gene_biotype=protein_coding
LOC106330709	25.78	68.9	1.41825	0.000714694	0.0206504	gene_biotype=protein_coding
LOC106330745	41.35	11.41	-1.85759	0.0017128	0.0373648	gene_biotype=protein_coding
LOC106336278	10.67	34.67	1.70013	0.00159142	0.0355159	gene_biotype=protein_coding
LOC106329060	2.66	18.43	2.79256	0.00235517	0.0449699	gene_biotype=protein_coding
LOC106330761	25.34	93.92	1.89002	3.02e-06	0.000366226	gene_biotype=protein_coding
LOC106330779	3.56	25.45	2.83772	0.000368392	0.0135637	gene_biotype=protein_coding
LOC106330807	23.12	3.51	-2.7196	0.00186827	0.0383588	gene_biotype=protein_coding
LOC106329089	11.11	34.67	1.64183	0.00159142	0.0355159	gene_biotype=protein_coding
LOC106330820	7.11	43.01	2.59675	1.12e-05	0.00105152	gene_biotype=protein_coding
LOC106335947	21.34	60.56	1.50481	0.00041471	0.014161	gene_biotype=protein_coding
LOC106334882	75.14	26.77	-1.48896	0.00151818	0.0342317	gene_biotype=protein_coding
LOC106328297	14.67	43.89	1.58102	0.00138583	0.0320762	gene_biotype=protein_coding
LOC106335855	3.11	22.38	2.84722	0.000411878	0.0141498	gene_biotype=protein_coding
LOC106326489	46.24	14.48	-1.67508	0.00232816	0.0448018	gene_biotype=protein_coding
LOC106331001	39.13	103.14	1.39826	0.000154541	0.00736898	gene_biotype=protein_coding
LOC106329162	26.23	3.51	-2.90167	0.00055231	0.0173362	gene_biotype=protein_coding
LOC106331076	68.91	24.13	-1.51389	0.00152611	0.0342463	gene_biotype=pseudogene
LOC106332374	20.9	54.86	1.39225	0.0015088	0.0342282	gene_biotype=protein_coding
LOC106331085	8.89	41.69	2.22945	9.16e-05	0.00522185	gene_biotype=protein_coding
LOC106334808	4.89	29.85	2.60982	0.000150079	0.00719555	gene_biotype=protein_coding
LOC106335993	1.78	29.85	4.06778	2.92e-06	0.000358836	gene_biotype=protein_coding
LOC106335098	0.89	32.04	5.16993	1.75e-07	4.02e-05	gene_biotype=protein_coding
LOC106328489	0.89	31.6	5.14998	1.75e-07	4.02e-05	gene_biotype=protein_coding
LOC106334995	64.91	4.83	-3.74835	1.89e-09	1.18e-06	gene_biotype=protein_coding
LOC106333789	18.23	0.88	-4.37267	0.000406861	0.0140884	gene_biotype=lncRNA
LOC106335374	53.79	14.92	-1.85009	0.000700837	0.0203173	gene_biotype=protein_coding
LOC106331864	27.56	99.19	1.84762	5.4e-06	0.000574799	gene_biotype=protein_coding
LOC106334535	10.21	38.18	1.90283	0.000317918	0.0121142	gene_biotype=protein_coding
LOC106341769	42.24	8.35	-2.33876	7.55e-05	0.00451069	gene_biotype=protein_coding
LOC106342099	2.67	17.56	2.71738	0.00235517	0.0449699	gene_biotype=protein_coding
LOC106342584	16.01	77.68	2.27857	3.28e-07	6.98e-05	gene_biotype=protein_coding
LOC106342541	4	21.07	2.39712	0.00186827	0.0383588	gene_biotype=protein_coding
LOC106331747	224.51	562.24	1.32441	6.61e-06	0.000679078	gene_biotype=protein_coding
LOC106336720	42.24	4.83	-3.12851	3.65e-06	0.000435833	gene_biotype=protein_coding
LOC106339741	1.78	43.45	4.60941	1.26e-08	5.01e-06	gene_biotype=protein_coding
LOC106309926	41.35	3.51	-3.55834	1.49e-06	0.000240734	gene_biotype=protein_coding
LOC106342671	9.78	40.38	2.04573	0.000170493	0.00780811	gene_biotype=protein_coding
LOC106342455	28.9	4.83	-2.58097	0.000468868	0.0150421	gene_biotype=protein_coding
LOC106338043	12.89	57.06	2.14623	9.12e-06	0.000894021	gene_biotype=protein_coding
LOC106336651	1.33	16.68	3.64862	0.000406861	0.0140884	gene_biotype=protein_coding
LOC106302074	3.11	20.63	2.72976	0.000635938	0.0192064	gene_biotype=protein_coding
LOC106338225	24.89	71.98	1.53203	0.000264437	0.0107424	gene_biotype=pseudogene
LOC106336549	3.11	44.33	3.8333	5e-08	1.51e-05	gene=LOC106336549
LOC106341915	61.8	20.19	-1.61397	0.00123077	0.0296137	gene_biotype=protein_coding
LOC106342731	16.89	2.19	-2.94717	0.00179799	0.0383588	gene_biotype=protein_coding
LOC106338356	2.22	20.19	3.18501	0.000272429	0.0107848	gene_biotype=protein_coding
LOC106338394	88.92	33.36	-1.41439	0.0012671	0.0298629	gene_biotype=protein_coding
LOC106338481	19.56	2.19	-3.1589	0.000697104	0.0202764	gene_biotype=pseudogene
LOC106341621	61.35	19.31	-1.66772	0.000982252	0.0262333	gene_biotype=pseudogene
LOC106332225	9.78	35.98	1.87929	0.00118118	0.0291685	gene_biotype=protein_coding
LOC106338578	57.8	14.92	-1.95382	0.000266052	0.0107424	gene_biotype=pseudogene
LOC106332282	14.67	0.88	-4.05922	0.00115139	0.0287058	gene_biotype=pseudogene
LOC106341605	6.66	46.09	2.79086	4.14e-06	0.000482703	gene_biotype=protein_coding
LOC106332302	10.22	139.57	3.77152	4.04e-16	8.81e-13	gene_biotype=protein_coding
LOC106338653	29.34	6.58	-2.15671	0.00256695	0.0484234	gene_biotype=pseudogene
LOC106337357	24.45	3.07	-2.99352	0.000411878	0.0141498	gene_biotype=lncRNA
LOC106342790	33.34	8.34	-1.99913	0.00141266	0.0325248	gene_biotype=lncRNA
LOC106338701	12.45	37.3	1.58303	0.00165833	0.0365954	gene_biotype=protein_coding
LOC106342115	6.66	48.28	2.85783	2.15e-06	0.00030718	gene_biotype=protein_coding
LOC106338729	67.13	143.52	1.09622	0.000834274	0.0232584	gene_biotype=protein_coding
LOC106342733	27.12	66.27	1.289	0.00183342	0.0383588	gene_biotype=protein_coding
LOC106339977	39.13	7.9	-2.30835	0.000199909	0.00881012	gene_biotype=protein_coding
LOC106337126	2.22	25.9	3.54432	1.73e-05	0.00145141	gene_biotype=protein_coding
LOC106338803	40.9	98.75	1.27168	0.000526433	0.0168266	gene_biotype=protein_coding
LOC106338824	7.56	30.72	2.02272	0.00141266	0.0325248	gene_biotype=protein_coding
LOC106337076	3.56	26.34	2.88731	0.000245961	0.0101317	gene_biotype=protein_coding
LOC106341165	28.45	3.95	-2.8485	0.000245961	0.0101317	gene_biotype=pseudogene
LOC106342758	10.23	42.57	2.05703	6.71e-05	0.00418505	gene_biotype=protein_coding
LOC106342022	28.89	6.14	-2.23426	0.00116134	0.0288713	gene_biotype=protein_coding
LOC106332710	19.57	58.81	1.58742	0.000397285	0.0140884	gene_biotype=protein_coding
LOC106341070	23.12	60.13	1.37894	0.00124163	0.0296137	gene_biotype=protein_coding
LOC106336803	4.89	33.79	2.78869	3.33e-05	0.0023464	gene_biotype=protein_coding
LOC106338963	133.37	42.58	-1.64719	7.73e-05	0.00458604	gene_biotype=pseudogene
TRNAG-GCC	22.23	2.63	-3.07937	0.000983073	0.0262333	gene_biotype=tRNA
LOC106341373	2.67	24.14	3.17651	0.000173551	0.00784668	gene_biotype=protein_coding
LOC106343041	12	39.06	1.70266	0.000934992	0.0254166	gene_biotype=protein_coding
LOC106342682	55.56	16.68	-1.73593	0.00118332	0.0291685	gene_biotype=protein_coding
LOC106342153	15.56	70.66	2.18305	2.24e-06	0.000315855	gene_biotype=protein_coding
LOC106339153	28.45	1.32	-4.42982	2.84e-06	0.000353591	gene_biotype=protein_coding
LOC106333014	2.67	27.21	3.34923	4.81e-05	0.00306512	gene_biotype=protein_coding
LOC106342152	185.38	68.91	-1.4277	0.000224544	0.00974809	gene_biotype=protein_coding
LOC106309010	10.66	43	2.01213	0.000145796	0.00703539	gene_biotype=protein_coding
LOC106341464	18.67	68.03	1.86545	3.08e-05	0.00225839	gene_biotype=protein_coding
LOC106337428	74.24	11.85	-2.64731	6.44e-07	0.000124955	gene_biotype=protein_coding
LOC106336706	1.33	17.11	3.68534	0.000406861	0.0140884	gene_biotype=protein_coding
LOC106294574	31.12	102.7	1.72252	1.06e-05	0.00101516	gene_biotype=protein_coding
LOC106293575	148.94	61.45	-1.27725	0.00113555	0.0287058	gene_biotype=protein_coding
LOC106295510	33.79	86.47	1.3556	0.000568772	0.0176623	gene_biotype=protein_coding
LOC106294344	53.79	8.78	-2.61505	1.36e-05	0.00119894	gene_biotype=protein_coding
LOC106295257	5.34	36	2.75309	1.58e-05	0.00136889	gene_biotype=protein_coding
LOC106295804	35.56	8.78	-2.01796	0.00110634	0.0287058	gene_biotype=protein_coding
LOC106295187	6.67	31.6	2.24417	0.000464788	0.0150421	gene_biotype=protein_coding
LOC106344363	32.46	81.64	1.33061	0.000552117	0.0173362	gene_biotype=protein_coding
LOC106343442	20.45	0.88	-4.53845	0.000145932	0.00703539	gene_biotype=protein_coding
LOC106294892	4	57.92	3.85599	1.14e-09	7.63e-07	gene_biotype=pseudogene
LOC106343495	13.78	1.32	-3.38397	0.00194692	0.0392352	gene_biotype=protein_coding
LOC106295313	42.68	7.46	-2.51631	2.19e-05	0.00169007	gene_biotype=pseudogene
LOC106295312	0.88	28.53	5.01883	6.92e-07	0.000128463	gene_biotype=protein_coding
LOC106343466	0.89	16.67	4.2273	0.000406861	0.0140884	gene_biotype=protein_coding
LOC106292617	0.89	39.5	5.4719	5.26e-09	2.55e-06	gene_biotype=protein_coding
LOC106343209	19.12	62.76	1.71476	9.62e-05	0.00534777	gene_biotype=protein_coding
LOC106295399	35.12	83.83	1.25517	0.0010829	0.0283767	gene_biotype=protein_coding
LOC106294092	20.01	2.2	-3.18515	0.000697104	0.0202764	gene_biotype=protein_coding
LOC106299133	41.35	8.34	-2.30977	0.000104366	0.00562157	gene_biotype=pseudogene
LOC106293129	38.24	87.33	1.19139	0.00126128	0.0298263	gene_biotype=protein_coding
LOC106294256	6.67	42.57	2.67408	1.12e-05	0.00105152	gene_biotype=protein_coding
LOC106343708	10.23	35.55	1.79704	0.00118118	0.0291685	gene_biotype=protein_coding
LOC106344675	11.11	39.94	1.84598	0.000357371	0.0133838	gene_biotype=protein_coding
LOC106294486	73.36	156.25	1.09079	0.0008311	0.0232442	gene_biotype=protein_coding
LOC106343778	30.23	3.07	-3.29967	3.15e-05	0.00227249	gene_biotype=protein_coding
LOC106294993	42.68	9.22	-2.21072	0.000124914	0.00638511	gene_biotype=protein_coding
LOC106294710	66.69	23.7	-1.49258	0.00222505	0.043631	gene_biotype=protein_coding
LOC106344785	5.78	30.29	2.3897	0.000394089	0.0140884	gene_biotype=protein_coding
LOC106344800	65.8	21.07	-1.6429	0.000825621	0.0232442	gene_biotype=protein_coding
LOC106295607	24	4.39	-2.45074	0.0012441	0.0296137	gene_biotype=protein_coding
LOC106300057	46.68	4.39	-3.41051	1.58e-07	3.83e-05	gene_biotype=protein_coding
LOC106294640	43.12	12.29	-1.81087	0.00175654	0.0380336	gene_biotype=protein_coding
LOC106344902	80.91	27.21	-1.57218	0.000625103	0.0191391	gene_biotype=protein_coding
LOC106344912	25.79	64.08	1.31306	0.00184315	0.0383588	gene_biotype=protein_coding
LOC106344952	8.44	42.15	2.32022	3.95e-05	0.00265458	gene_biotype=pseudogene
LOC106344957	17.34	0.88	-4.30046	0.000406861	0.0140884	gene_biotype=protein_coding
LOC106296667	4.45	22.39	2.33098	0.0012441	0.0296137	gene_biotype=pseudogene
LOC106344984	1.33	27.66	4.3783	1.1e-06	0.00018872	gene_biotype=protein_coding
LOC106343303	2.22	39.06	4.13706	6.39e-08	1.8e-05	gene_biotype=protein_coding
LOC106293290	64.47	17.12	-1.91295	0.000190923	0.00849998	gene_biotype=protein_coding
LOC106310781	7.56	41.69	2.46324	3.95e-05	0.00265458	gene_biotype=protein_coding
LOC106323165	76.02	16.68	-2.18826	1.24e-05	0.00111914	gene_biotype=protein_coding
LOC106345111	54.68	140.01	1.35644	0.000100937	0.0055049	gene_biotype=protein_coding
LOC106343870	8.89	39.06	2.13544	0.000232786	0.00976582	gene_biotype=protein_coding
LOC106335249	6.22	28.52	2.19699	0.000564896	0.0176046	gene_biotype=protein_coding
LOC106295464	37.79	8.78	-2.10571	0.000593171	0.0182898	gene_biotype=protein_coding
LOC106294529	23.12	3.95	-2.54922	0.00186827	0.0383588	gene_biotype=protein_coding
LOC106296236	35.12	3.95	-3.15237	1.51e-05	0.00132083	gene_biotype=protein_coding
LOC106296151	13.78	41.26	1.58217	0.00175654	0.0380336	gene_biotype=pseudogene
LOC106343480	86.69	34.23	-1.3406	0.0023361	0.0448018	gene_biotype=protein_coding
LOC106292299	2.22	26.33	3.56808	1.73e-05	0.00145141	gene_biotype=pseudogene
LOC106344041	17.34	51.35	1.56626	0.000550258	0.0173362	gene_biotype=protein_coding
LOC106292361	16.45	55.74	1.76063	9.1e-05	0.00522185	gene_biotype=protein_coding
LOC106296022	28.45	6.14	-2.21212	0.00166495	0.0365954	gene_biotype=protein_coding
LOC106292373	33.35	82.07	1.29917	0.000778418	0.0221976	gene_biotype=protein_coding
LOC106302387	28.9	68.47	1.2444	0.00257488	0.0484234	gene_biotype=protein_coding
LOC106295646	99.59	36.87	-1.43355	0.00108291	0.0283767	gene_biotype=protein_coding
LOC106292487	5.77	54.85	3.24885	5.03e-08	1.51e-05	gene_biotype=protein_coding
LOC106335828	20.45	63.64	1.63783	0.000130834	0.00663754	gene_biotype=protein_coding
LOC106296772	40.01	9.66	-2.05027	0.0012455	0.0296137	gene_biotype=protein_coding
LOC106296387	27.12	1.32	-4.36075	4.58e-06	0.000499159	gene_biotype=protein_coding
LOC106300250	1.78	22.38	3.65226	0.000107496	0.00568489	gene_biotype=protein_coding
LOC106300024	81.36	17.56	-2.21203	9.22e-06	0.000894021	gene_biotype=protein_coding
LOC106294645	112.93	35.11	-1.68547	9.84e-05	0.00543562	gene_biotype=protein_coding
LOC106300738	29.34	4.39	-2.74058	0.00016441	0.00775482	gene_biotype=protein_coding
LOC106297387	99.14	204.09	1.04167	0.000810463	0.0229614	gene_biotype=protein_coding
LOC106300056	51.57	5.27	-3.29066	1.48e-07	3.7e-05	gene_biotype=protein_coding
LOC106312163	42.68	10.97	-1.96	0.000986735	0.0262508	gene_biotype=protein_coding
LOC106297457	25.34	4.83	-2.39132	0.00215538	0.0427451	gene_biotype=protein_coding
LOC106297514	9.34	37.75	2.01498	0.000317918	0.0121142	gene_biotype=protein_coding
LOC106297547	2.22	20.63	3.21611	0.000170909	0.00780811	gene_biotype=protein_coding
LOC106299982	1.32	26.77	4.34201	1.77e-06	0.00026558	gene_biotype=protein_coding
LOC106300770	10.67	34.24	1.68212	0.00214288	0.0426912	gene_biotype=protein_coding
LOC106296744	43.57	96.99	1.1545	0.00162536	0.0361808	gene_biotype=protein_coding
LOC106300313	41.35	104.9	1.34306	0.000190775	0.00849998	gene_biotype=protein_coding
LOC106297717	8	35.55	2.15178	0.000276851	0.0107848	gene_biotype=protein_coding
LOC106297732	142.71	292.3	1.03436	0.000589145	0.0182301	gene_biotype=protein_coding
LOC106300867	1.33	24.58	4.20799	4.58e-06	0.000499159	gene_biotype=protein_coding
LOC106297761	41.35	8.78	-2.23559	0.000232786	0.00976582	gene_biotype=protein_coding
LOC106297769	36.01	2.19	-4.03939	5.18e-07	0.000102681	gene_biotype=protein_coding
LOC106297770	73.8	148.78	1.01149	0.00192566	0.0392352	gene_biotype=protein_coding
LOC106297182	1.33	22.83	4.10143	1.21e-05	0.00109601	gene_biotype=protein_coding
LOC106297179	4.89	24.58	2.32958	0.00100503	0.0266562	gene_biotype=protein_coding
LOC106300025	4.44	21.95	2.30559	0.0012441	0.0296137	gene_biotype=protein_coding
LOC106299940	64.91	23.27	-1.47997	0.00224544	0.0439322	gene_biotype=protein_coding
LOC106310131	1.78	25.02	3.81313	2.72e-05	0.00202812	gene_biotype=protein_coding
LOC106300157	42.24	10.54	-2.00273	0.00130036	0.030178	gene_biotype=protein_coding
LOC106297883	76.02	19.75	-1.94453	6.48e-05	0.004068	gene_biotype=pseudogene
LOC106296652	32.01	88.21	1.46242	0.000201621	0.00884091	gene_biotype=protein_coding
LOC106313125	0.89	28.52	5.00202	6.92e-07	0.000128463	gene_biotype=protein_coding
LOC106297918	3.11	35.99	3.53261	1.16e-06	0.000190821	gene_biotype=protein_coding
LOC106299372	1.78	24.14	3.76148	4.29e-05	0.00279513	gene_biotype=protein_coding
LOC106296366	1.78	28.53	4.00253	4.53e-06	0.000499159	gene_biotype=protein_coding
LOC106300009	1.33	14.04	3.40004	0.00194692	0.0392352	gene=LOC106300009
LOC106300178	24.9	4.83	-2.36605	0.00215538	0.0427451	gene_biotype=protein_coding
LOC106299965	92.47	25.46	-1.86075	3.67e-05	0.00253953	gene_biotype=lncRNA
LOC106299241	18.23	0.88	-4.37267	0.000406861	0.0140884	gene_biotype=pseudogene
LOC106309713	14.67	50.47	1.78256	0.000227895	0.0097481	gene_biotype=protein_coding
LOC106326780	76.91	5.27	-3.8673	4.43e-11	3.52e-08	gene_biotype=lncRNA
LOC106300508	57.35	8.34	-2.78167	2.33e-06	0.000322718	gene_biotype=protein_coding
LOC106299953	34.68	5.27	-2.71823	4.85e-05	0.00306512	gene_biotype=protein_coding
LOC106301574	0.89	38.62	5.4394	8.05e-09	3.51e-06	gene_biotype=protein_coding
LOC106301711	186.27	76.8	-1.27822	0.000897233	0.0248397	gene_biotype=protein_coding
LOC106302311	2.67	33.79	3.66168	2.61e-06	0.000350109	gene_biotype=protein_coding
LOC106337448	8	37.31	2.22149	0.000199909	0.00881012	gene_biotype=pseudogene
LOC106301344	1.33	23.7	4.15539	7.41e-06	0.000735087	gene_biotype=protein_coding
LOC106306266	70.69	16.68	-2.08339	3.87e-05	0.00263566	gene_biotype=protein_coding
LOC106302418	17.79	54.43	1.61334	0.000454687	0.0150288	gene_biotype=protein_coding
LOC106302479	58.24	16.24	-1.84246	0.000454687	0.0150288	gene_biotype=pseudogene
LOC106305519	29.34	6.58	-2.15671	0.00256695	0.0484234	gene_biotype=lncRNA
LOC106302035	14.67	1.32	-3.47426	0.00115139	0.0287058	gene_biotype=protein_coding
LOC106306445	30.68	7.46	-2.04005	0.00129692	0.030178	gene_biotype=protein_coding
LOC106314083	12.89	63.2	2.29367	1.81e-06	0.000267271	gene_biotype=protein_coding
LOC106302639	0.89	16.24	4.1896	0.000683214	0.020141	gene_biotype=protein_coding
LOC106306559	17.34	2.2	-2.97853	0.00179799	0.0383588	gene_biotype=protein_coding
LOC106301848	25.79	5.27	-2.29094	0.0014719	0.0337108	gene_biotype=lncRNA
LOC106337812	24.9	2.63	-3.24301	0.000267144	0.0107424	gene_biotype=protein_coding
LOC106305973	37.78	7.9	-2.2577	0.000276851	0.0107848	gene_biotype=protein_coding
LOC106306798	13.34	51.79	1.95691	3.58e-05	0.00249902	gene_biotype=protein_coding
LOC106302906	0.89	23.26	4.7079	1.21e-05	0.00109601	gene_biotype=protein_coding
LOC106306363	61.36	19.75	-1.63545	0.00151651	0.0342317	gene_biotype=protein_coding
LOC106306762	28.45	4.39	-2.69614	0.000245961	0.0101317	gene_biotype=protein_coding
LOC106304342	1.33	14.92	3.48775	0.00115139	0.0287058	gene_biotype=protein_coding
LOC106306509	20.9	1.76	-3.56986	0.000435303	0.0145535	gene_biotype=protein_coding
LOC106306124	3.99	28.97	2.8601	7.38e-05	0.00443882	gene_biotype=protein_coding
LOC106307018	55.13	17.56	-1.65054	0.00232464	0.0448018	gene_biotype=protein_coding
LOC106301679	54.24	13.17	-2.0421	0.000227895	0.0097481	gene_biotype=protein_coding
LOC106301091	6.22	79.88	3.68285	1.85e-11	1.62e-08	gene_biotype=lncRNA
LOC106301765	32	6.58	-2.28191	0.000921293	0.0251225	gene_biotype=pseudogene
LOC106301766	31.56	6.58	-2.26194	0.000921293	0.0251225	gene_biotype=protein_coding
LOC106315128	83.58	28.53	-1.55068	0.000764068	0.0218599	gene_biotype=protein_coding
LOC106306054	0.89	16.24	4.1896	0.000683214	0.020141	gene_biotype=protein_coding
LOC106305999	1.33	16.68	3.64862	0.000406861	0.0140884	gene_biotype=protein_coding
LOC106301640	5.78	34.23	2.56612	9.39e-05	0.00525405	gene_biotype=protein_coding
LOC106306261	20.89	79.88	1.93502	5.6e-06	0.000588866	gene_biotype=protein_coding
LOC106302232	23.12	3.07	-2.91283	0.000635938	0.0192064	gene_biotype=protein_coding
LOC106307105	47.57	10.97	-2.11649	0.000247314	0.0101317	gene_biotype=protein_coding
LOC106315304	58.23	11.86	-2.29566	4.2e-05	0.00279513	gene_biotype=protein_coding
LOC106306481	9.78	33.79	1.78869	0.00214288	0.0426912	gene_biotype=protein_coding
LOC106303240	6.22	25.46	2.03325	0.00238604	0.0454597	gene_biotype=protein_coding
LOC106303682	33.34	3.95	-3.07733	3.33e-05	0.0023464	gene_biotype=protein_coding
LOC106295882	39.57	7.9	-2.32448	0.000144407	0.00703539	gene_biotype=protein_coding
LOC106305710	13.78	42.58	1.6276	0.00103211	0.0272091	gene_biotype=protein_coding
LOC106305834	128.48	24.58	-2.38599	6.35e-08	1.8e-05	gene_biotype=protein_coding
LOC106306820	19.12	2.19	-3.12608	0.00111859	0.0287058	gene_biotype=protein_coding
LOC106341371	4	21.07	2.39712	0.00186827	0.0383588	gene_biotype=protein_coding
LOC106301143	120.48	42.13	-1.51587	0.000324286	0.0123031	gene_biotype=protein_coding
LOC106306780	37.79	3.95	-3.25808	4.71e-06	0.00050695	gene_biotype=protein_coding
LOC106301487	60.46	6.14	-3.29967	3.64e-08	1.22e-05	gene_biotype=protein_coding
LOC106306146	28.45	2.19	-3.69943	1.73e-05	0.00145141	gene_biotype=protein_coding
LOC106308343	8.89	36.87	2.05219	0.00043425	0.0145535	gene_biotype=protein_coding
LOC106308116	43.12	1.32	-5.02975	3.45e-09	1.88e-06	gene_biotype=pseudogene
LOC106311833	32.01	82.95	1.37372	0.000466921	0.0150421	gene_biotype=protein_coding
LOC106292927	2.66	28.97	3.44506	2.07e-05	0.0016257	gene_biotype=pseudogene
LOC106312673	70.24	24.58	-1.51481	0.00183342	0.0383588	gene_biotype=protein_coding
LOC106308395	1.33	14.48	3.44456	0.00194692	0.0392352	gene_biotype=protein_coding
LOC106308241	7.12	27.65	1.95733	0.0018251	0.0383588	gene_biotype=lncRNA
LOC106308618	40.46	106.65	1.39832	0.000102563	0.00555877	gene_biotype=pseudogene
LOC106307750	10.67	54.42	2.35058	4.22e-06	0.000484894	gene_biotype=protein_coding
LOC106308761	34.23	4.4	-2.95969	2.24e-05	0.00171688	gene_biotype=protein_coding
LOC106309722	5.34	27.21	2.34923	0.000468868	0.0150421	gene_biotype=protein_coding
LOC106307394	8.45	51.35	2.60334	1.65e-06	0.000262274	gene_biotype=protein_coding
LOC106310646	117.37	43.45	-1.43364	0.000636105	0.0192064	gene_biotype=protein_coding
LOC106308897	79.14	25.46	-1.63617	0.00041545	0.014161	gene_biotype=pseudogene
LOC106312101	23.11	3.51	-2.71897	0.00186827	0.0383588	gene_biotype=protein_coding
LOC106307725	22.67	2.63	-3.10765	0.000635938	0.0192064	gene_biotype=protein_coding
LOC106311957	177.39	54.43	-1.70445	1.15e-05	0.00106483	gene_biotype=pseudogene
LOC106332055	49.79	12.73	-1.96762	0.000640188	0.019263	gene_biotype=protein_coding
LOC106312079	100.48	22.38	-2.16663	1.76e-06	0.00026558	gene_biotype=protein_coding
LOC106311312	3.56	50.47	3.82548	1.81e-08	6.88e-06	gene_biotype=protein_coding
LOC106309100	14.23	51.35	1.85143	9.33e-05	0.00525405	gene_biotype=protein_coding
LOC106309110	69.8	25.02	-1.48015	0.00183342	0.0383588	gene_biotype=protein_coding
LOC106312018	38.68	9.22	-2.06875	0.00043425	0.0145535	gene_biotype=protein_coding
LOC106309522	0.89	14.04	3.97959	0.00194692	0.0392352	gene_biotype=protein_coding
LOC106310519	0.89	26.33	4.88676	2.84e-06	0.000353591	gene_biotype=protein_coding
LOC106312599	27.56	6.15	-2.16392	0.00166495	0.0365954	gene_biotype=protein_coding
LOC106307853	5.78	29.41	2.34717	0.000564896	0.0176046	gene_biotype=protein_coding
LOC106308320	26.67	72.41	1.44097	0.000603068	0.0185295	gene_biotype=protein_coding
LOC106311661	4.45	40.38	3.18176	1.02e-06	0.000181569	gene_biotype=protein_coding
LOC106308256	4.45	27.21	2.61226	0.00016441	0.00775482	gene_biotype=protein_coding
LOC106312424	40.01	10.09	-1.98743	0.0012455	0.0296137	gene_biotype=protein_coding
LOC106312316	0.89	41.26	5.53479	3.45e-09	1.88e-06	gene_biotype=protein_coding
LOC106309974	20.01	54.42	1.44342	0.00120193	0.0295025	gene_biotype=protein_coding
LOC106344427	4.45	35.11	2.98	6.93e-06	0.000703446	gene_biotype=pseudogene
LOC106317989	23.55	63.21	1.42443	0.00102503	0.0271042	gene_biotype=protein_coding
LOC106318741	100.03	37.74	-1.40627	0.00143485	0.0329487	gene_biotype=protein_coding
LOC106312890	48.02	11.41	-2.07334	0.000247314	0.0101317	gene_biotype=protein_coding
LOC106316235	31.57	3.07	-3.36224	1.36e-05	0.00119894	gene_biotype=protein_coding
LOC106314129	48.02	10.09	-2.25071	0.000125127	0.00638511	gene_biotype=protein_coding
LOC106313216	1.33	15.8	3.57043	0.000683214	0.020141	gene_biotype=protein_coding
LOC106319339	8.89	32.92	1.88871	0.00151018	0.0342282	gene_biotype=protein_coding
LOC106318855	116.49	46.95	-1.31101	0.00196452	0.0394987	gene_biotype=protein_coding
LOC106313509	27.12	3.95	-2.77943	0.000368392	0.0135637	gene_biotype=protein_coding
LOC106315784	7.56	35.55	2.23339	0.000276851	0.0107848	gene_biotype=protein_coding
LOC106314267	17.78	0.88	-4.33661	0.000406861	0.0140884	gene_biotype=protein_coding
LOC106319042	14.67	0.88	-4.05922	0.00115139	0.0287058	gene_biotype=protein_coding
LOC106319202	23.56	0.88	-4.74269	1.97e-05	0.00156218	gene_biotype=protein_coding
LOC106314324	32.45	75.05	1.20963	0.00177364	0.0383089	gene_biotype=protein_coding
LOC106314370	91.58	30.28	-1.59667	0.000282186	0.0109438	gene_biotype=protein_coding
LOC106327344	16.89	59.25	1.81065	7.92e-05	0.004672	gene_biotype=protein_coding
LOC106318897	2.22	22.39	3.33422	0.000107496	0.00568489	gene_biotype=protein_coding
LOC106318853	3.56	21.51	2.59506	0.0012441	0.0296137	gene_biotype=protein_coding
LOC106319420	68.91	7.9	-3.12479	6.87e-08	1.87e-05	gene_biotype=protein_coding
LOC106317628	30.23	3.51	-3.10644	0.000110042	0.0057345	gene_biotype=protein_coding
LOC106315629	23.12	1.32	-4.13053	3.23e-05	0.00230983	gene_biotype=protein_coding
LOC106314449	23.12	4.39	-2.39685	0.00186827	0.0383588	gene_biotype=protein_coding
LOC106328880	10.23	46.53	2.18536	1.95e-05	0.00156218	gene_biotype=protein_coding
LOC106319455	55.13	17.99	-1.61564	0.00232464	0.0448018	gene_biotype=protein_coding
LOC106318400	1.33	17.12	3.68618	0.000406861	0.0140884	gene_biotype=protein_coding
LOC106319516	53.8	17.11	-1.65277	0.00186141	0.0383588	gene_biotype=protein_coding
LOC106313077	2.67	28.09	3.39514	3.15e-05	0.00227249	gene_biotype=pseudogene
LOC106295939	0.89	30.73	5.1097	2.76e-07	6.01e-05	gene_biotype=protein_coding
LOC106314948	64.47	130.79	1.02055	0.0021185	0.0423992	gene_biotype=protein_coding
LOC106316347	25.34	124.2	2.29318	9.58e-09	3.98e-06	gene_biotype=protein_coding
LOC106313192	35.12	6.14	-2.51598	0.000134216	0.00676978	gene_biotype=protein_coding
LOC106344515	17.34	1.76	-3.30046	0.00179799	0.0383588	gene_biotype=protein_coding
LOC106315046	39.57	90.85	1.19908	0.00125416	0.0297387	gene_biotype=pseudogene
LOC106318409	178.72	80.32	-1.15387	0.00260938	0.0489666	gene_biotype=protein_coding
LOC106318600	2.66	25.45	3.25817	0.00011295	0.00583197	gene_biotype=misc_RNA
LOC106313430	7.56	64.52	3.09329	7.49e-09	3.44e-06	gene_biotype=protein_coding
LOC106318283	0.89	16.24	4.1896	0.000683214	0.020141	gene_biotype=protein_coding
LOC106315138	16.89	57.93	1.77814	0.000100938	0.0055049	gene_biotype=protein_coding
LOC106317967	3.11	60.13	4.2731	1.06e-10	7.69e-08	gene_biotype=protein_coding
LOC106319091	0.89	21.51	4.59506	1.97e-05	0.00156218	gene_biotype=protein_coding
LOC106318124	30.23	7.46	-2.01873	0.0018251	0.0383588	gene_biotype=protein_coding
LOC106313581	81.36	29.4	-1.4685	0.00127309	0.0298629	gene_biotype=protein_coding
LOC106315408	1.78	28.1	3.98062	7.06e-06	0.00070845	gene_biotype=protein_coding
LOC106318086	30.24	86.9	1.5229	0.000110405	0.0057345	gene_biotype=protein_coding
LOC106318527	5.78	62.76	3.4407	3.94e-09	2.02e-06	gene_biotype=protein_coding
LOC106319166	40.9	2.63	-3.95897	3.5e-07	7.27e-05	gene_biotype=protein_coding
LOC106313636	3.11	35.99	3.53261	1.16e-06	0.000190821	gene_biotype=lncRNA
LOC106317837	15.11	1.32	-3.51689	0.00115139	0.0287058	gene_biotype=protein_coding
LOC106318437	14.67	49.16	1.74462	0.00029507	0.0113427	gene_biotype=pseudogene
LOC106314033	14.67	49.16	1.74462	0.00029507	0.0113427	gene_biotype=protein_coding
LOC106318589	1.78	18	3.33805	0.000697104	0.0202764	gene_biotype=protein_coding
LOC106316547	132.05	14.04	-3.23347	1.06e-11	1.02e-08	gene_biotype=protein_coding
LOC106327392	22.67	3.51	-2.69124	0.00186827	0.0383588	gene_biotype=protein_coding
LOC106318706	52.46	5.27	-3.31534	1.48e-07	3.7e-05	gene_biotype=protein_coding
LOC106317061	37.79	10.09	-1.90508	0.00220665	0.0434655	gene_biotype=pseudogene
LOC106315373	23.56	4.39	-2.42405	0.0012441	0.0296137	gene_biotype=protein_coding
LOC106316328	38.68	9.22	-2.06875	0.00043425	0.0145535	gene_biotype=protein_coding
LOC106316326	38.68	9.22	-2.06875	0.00043425	0.0145535	gene_biotype=protein_coding
LOC106319754	1731.65	188.29	-3.20112	2.87e-21	2.5e-17	gene_biotype=protein_coding
LOC106319769	12.88	39.5	1.61672	0.00130036	0.030178	gene_biotype=protein_coding
LOC106319868	19.12	1.76	-3.44144	0.00111859	0.0287058	gene_biotype=protein_coding
LOC106320058	156.92	41.26	-1.92721	1.86e-06	0.000270819	gene_biotype=protein_coding
LOC106320087	19.12	2.19	-3.12608	0.00111859	0.0287058	gene_biotype=protein_coding
LOC106320140	34.68	9.22	-1.91127	0.00151018	0.0342282	gene_biotype=protein_coding
LOC106320263	20.01	58.82	1.55559	0.000397285	0.0140884	gene_biotype=pseudogene
LOC106320316	15.12	1.32	-3.51785	0.00115139	0.0287058	gene_biotype=protein_coding
LOC106320410	25.79	3.51	-2.87727	0.00055231	0.0173362	gene_biotype=protein_coding
LOC106320411	3.55	25.46	2.84234	0.000368392	0.0135637	gene_biotype=lncRNA
LOC106320441	31.57	7.46	-2.08131	0.000921293	0.0251225	gene_biotype=protein_coding
LOC106321126	1.33	25.89	4.2829	2.84e-06	0.000353591	gene_biotype=pseudogene
LOC106321188	8	35.99	2.16952	0.000276851	0.0107848	gene_biotype=protein_coding
LOC106321254	15.56	1.32	-3.55923	0.000683214	0.020141	gene_biotype=pseudogene
LOC106321308	35.12	7.02	-2.32275	0.000330198	0.0124732	gene_biotype=protein_coding
LOC106321519	12.45	37.74	1.59995	0.0012455	0.0296137	gene_biotype=protein_coding
LOC106321825	129.37	43.89	-1.55954	0.000174996	0.00787123	gene_biotype=protein_coding
LOC106322160	100.03	30.28	-1.724	7.35e-05	0.00443882	gene_biotype=lncRNA
nad7(NC_016118.1)	52	112.36	1.11155	0.00152668	0.0342463	gene_biotype=protein_coding
LOC106327605	15.12	74.18	2.29457	5.16e-07	0.000102681	gene_biotype=pseudogene
LOC106327439	66.68	23.7	-1.49237	0.00222505	0.043631	gene_biotype=protein_coding
LOC106325426	18.67	1.76	-3.40707	0.00111859	0.0287058	gene=LOC106325426
LOC106322601	45.35	100.51	1.14816	0.00123272	0.0296137	gene_biotype=protein_coding
LOC106324956	142.26	61.01	-1.22141	0.00231834	0.0448018	gene_biotype=protein_coding
LOC106322651	25.34	4.39	-2.52912	0.000828701	0.0232442	gene_biotype=protein_coding
LOC106323239	10.67	37.31	1.806	0.00087631	0.0243525	gene_biotype=protein_coding
LOC106327280	5.78	26.34	2.18811	0.00166495	0.0365954	gene_biotype=protein_coding
LOC106322487	7.11	39.06	2.45777	4.29e-05	0.00279513	gene_biotype=protein_coding
LOC106325346	54.68	15.36	-1.83184	0.000550258	0.0173362	gene_biotype=pseudogene
LOC106326815	2.22	24.14	3.44279	4.29e-05	0.00279513	gene_biotype=protein_coding
LOC106327694	1.33	18	3.7585	0.000145932	0.00703539	gene_biotype=protein_coding
LOC106323577	8.89	40.38	2.18339	0.000170493	0.00780811	gene_biotype=protein_coding
LOC106327335	7.11	27.21	1.93622	0.00256695	0.0484234	gene_biotype=protein_coding
LOC106323650	7.55	33.36	2.14357	0.000736236	0.0212026	gene_biotype=protein_coding
LOC106323688	120.03	46.96	-1.35389	0.00120363	0.0295025	gene_biotype=protein_coding
LOC106327826	13.34	39.06	1.54993	0.0017128	0.0373648	gene_biotype=protein_coding
LOC106322500	70.24	16.24	-2.11274	2.72e-05	0.00202812	gene_biotype=protein_coding
LOC106327206	2.22	17.99	3.01856	0.000697104	0.0202764	gene_biotype=protein_coding
LOC106323758	1.33	59.69	5.48799	1.44e-12	2.09e-09	gene_biotype=protein_coding
LOC106327256	1.33	14.48	3.44456	0.00194692	0.0392352	gene_biotype=protein_coding
LOC106313906	21.78	76.37	1.81	2.8e-05	0.00206862	gene_biotype=protein_coding
LOC106323840	1.78	25.46	3.83828	2.72e-05	0.00202812	gene_biotype=protein_coding
LOC106327539	6.67	41.25	2.62864	2.19e-05	0.00169007	gene_biotype=pseudogene
LOC106327287	3.11	34.23	3.46027	2.61e-06	0.000350109	gene_biotype=protein_coding
LOC106323900	88.47	200.57	1.18085	0.00020307	0.00885993	gene_biotype=protein_coding
LOC106327454	0.89	14.92	4.0673	0.00115139	0.0287058	gene_biotype=protein_coding
LOC106324029	77.8	22.39	-1.79692	0.000138731	0.00695726	gene_biotype=protein_coding
LOC106324158	25.78	71.98	1.48134	0.000403502	0.0140884	gene_biotype=pseudogene
LOC106324172	8.89	39.94	2.16758	0.000170493	0.00780811	gene_biotype=protein_coding
LOC106324220	20.01	50.91	1.34723	0.00232464	0.0448018	gene_biotype=protein_coding
LOC106324247	48.9	14.92	-1.71259	0.00233547	0.0448018	gene_biotype=protein_coding
LOC106327214	12	46.96	1.9684	9.39e-05	0.00525405	gene_biotype=protein_coding
LOC106327631	30.68	6.58	-2.22114	0.00129692	0.030178	gene_biotype=protein_coding
LOC106326877	4	28.09	2.81198	0.000110042	0.0057345	gene_biotype=protein_coding
LOC106325571	8.89	39.07	2.13581	0.000232786	0.00976582	gene_biotype=protein_coding
LOC106326946	3.56	21.07	2.56524	0.00186827	0.0383588	gene_biotype=protein_coding
LOC106326348	11.12	43.45	1.9662	0.000145796	0.00703539	gene_biotype=lncRNA
LOC106307423	24.01	1.32	-4.18503	1.97e-05	0.00156218	gene_biotype=protein_coding
LOC106322616	20.45	0.88	-4.53845	0.000145932	0.00703539	gene_biotype=protein_coding

## Sheet: NKR-06 VS.NKR-04 at CHG sites
Data set 9 Genes with different methylation levels in NKR-06 hybrid triad.
Differential methylation levels of genes between NKR-06 and NKR-04 at CHG sites.
	Normalized DNA methylation levels
Gene ID	NKR-04	NKR-06	log2(NKR-06/NKR-04)	P value	Corrected P value	Description
LOC106322550	16	0.93	-4.1047	0.000683214	0.015118	gene_biotype=protein_coding
LOC106333355	107.97	13	-3.05405	1.42e-10	6.44e-08	gene_biotype=protein_coding
LOC106336107	1.6	33.42	4.38457	1.22e-06	0.000118554	gene_biotype=pseudogene
LOC106329673	9.6	37.14	1.95187	0.00118118	0.0220184	gene_biotype=pseudogene
LOC106329692	31.19	2.79	-3.48275	1.36e-05	0.000791859	gene_biotype=protein_coding
LOC106335585	27.2	174.53	2.6818	2.34e-11	1.36e-08	gene_biotype=protein_coding
LOC106335914	191.15	85.41	-1.16223	0.00104295	0.0205315	gene_biotype=protein_coding
LOC106328544	28.79	5.57	-2.36982	0.000809935	0.0169256	gene_biotype=protein_coding
LOC106329902	16	1.86	-3.1047	0.00289404	0.0433574	gene_biotype=protein_coding
LOC106329518	0.8	14.85	4.21432	0.00115139	0.0217218	gene_biotype=pseudogene
LOC106334738	16	0.93	-4.1047	0.000683214	0.015118	gene_biotype=protein_coding
LOC106330715	0.8	14.85	4.21432	0.00115139	0.0217218	gene_biotype=pseudogene
LOC106330169	416.7	204.25	-1.02867	0.00152751	0.0269464	gene_biotype=protein_coding
LOC106331457	133.57	41.78	-1.67671	1.72e-05	0.000979043	gene_biotype=protein_coding
LOC106335670	115.97	52.92	-1.13187	0.00334323	0.0469781	gene_biotype=pseudogene
LOC106330365	22.39	67.77	1.59779	0.000363893	0.00975568	gene_biotype=protein_coding
LOC106330388	55.19	15.79	-1.8054	0.000339011	0.00933426	gene_biotype=protein_coding
LOC106328302	19.99	0.93	-4.4259	8.79e-05	0.00358251	gene_biotype=pseudogene
LOC106332923	20.79	56.63	1.44568	0.00229911	0.0374755	gene_biotype=lncRNA
LOC106330534	24.79	81.7	1.72058	7.23e-05	0.00312647	gene_biotype=protein_coding
LOC106330547	14.4	51.06	1.82612	0.00029507	0.00856542	gene_biotype=protein_coding
LOC106330577	70.38	5.57	-3.65942	8.45e-10	3.13e-07	gene_biotype=protein_coding
LOC106330598	75.18	9.29	-3.0166	9.52e-09	2.06e-06	gene_biotype=protein_coding
LOC106330664	18.4	51.06	1.47249	0.00233269	0.0377211	gene_biotype=pseudogene
LOC106330699	23.99	76.13	1.66603	0.000147035	0.00516523	gene_biotype=protein_coding
LOC106330713	52.79	6.5	-3.02175	1.87e-07	2.31e-05	gene_biotype=protein_coding
LOC106330774	4.8	42.72	3.15381	1.77e-06	0.000153201	gene_biotype=protein_coding
LOC106328617	20	83.55	2.06264	3.66e-06	0.000276428	gene_biotype=protein_coding
LOC106330884	2.4	19.5	3.02237	0.000435303	0.0109498	gene_biotype=protein_coding
LOC106334714	28	7.43	-1.91399	0.00256695	0.040232	gene_biotype=protein_coding
LOC106330942	16.8	51.06	1.60373	0.00146698	0.026219	gene_biotype=protein_coding
LOC106330988	38.39	2.79	-3.78239	7.76e-07	8.1e-05	gene_biotype=protein_coding
LOC106330990	44.79	13	-1.78467	0.000790627	0.0167802	gene_biotype=protein_coding
LOC106331011	10.4	57.56	2.46848	2.37e-06	0.000189047	gene_biotype=pseudogene
LOC106332918	17.6	52	1.56294	0.00186141	0.0312151	gene_biotype=pseudogene
LOC106331105	103.18	37.14	-1.47412	0.000281934	0.00826534	gene_biotype=protein_coding
LOC106333561	25.59	4.64	-2.46338	0.00100503	0.0199781	gene_biotype=protein_coding
LOC106336487	2.4	23.21	3.27364	0.000107496	0.0041325	gene_biotype=protein_coding
LOC106337842	249.54	106.76	-1.2249	0.000380294	0.010063	gene_biotype=protein_coding
LOC106337948	217.55	76.13	-1.51481	2.16e-05	0.00120512	gene_biotype=pseudogene
LOC106337489	63.98	23.21	-1.46287	0.00125049	0.0229538	gene_biotype=protein_coding
LOC106338101	100.78	11.14	-3.17739	9.73e-11	4.95e-08	gene_biotype=protein_coding
LOC106338236	71.19	22.28	-1.67593	0.000241361	0.00756236	gene_biotype=protein_coding
LOC106339427	17.6	56.63	1.68599	0.000597962	0.014085	gene_biotype=pseudogene
LOC106338270	1899.53	857.83	-1.14688	0.000169443	0.00578973	gene_biotype=pseudogene
LOC106338325	43.99	14.85	-1.56671	0.00297977	0.043609	gene_biotype=protein_coding
LOC106338342	12	39.92	1.73408	0.0017128	0.0295749	gene_biotype=protein_coding
LOC106338371	77.58	182.89	1.23722	0.000372439	0.00991955	gene_biotype=pseudogene
LOC106338412	24.8	5.57	-2.15459	0.00341719	0.0478524	gene_biotype=pseudogene
LOC106338483	1.6	24.14	3.91528	6.78e-05	0.00303581	gene_biotype=protein_coding
LOC106338502	68.78	22.28	-1.62624	0.000296374	0.00856542	gene_biotype=protein_coding
LOC106332244	0.8	40.85	5.67419	5.26e-09	1.65e-06	gene_biotype=protein_coding
LOC106338543	16.8	0.93	-4.17509	0.000406861	0.0103622	gene_biotype=protein_coding
LOC106338560	65.58	7.43	-3.14182	1.01e-08	2.06e-06	gene_biotype=protein_coding
LOC106338576	11.2	36.21	1.69289	0.00293402	0.043609	gene_biotype=protein_coding
LOC106338582	73.58	194.96	1.40579	5.65e-05	0.00261817	gene_biotype=pseudogene
LOC106338585	1.6	26.92	4.07253	1.73e-05	0.000979043	gene_biotype=pseudogene
LOC106332302	2.4	18.57	2.95187	0.000697104	0.0151909	gene_biotype=protein_coding
LOC106338626	139.16	21.35	-2.70444	2.1e-10	8.58e-08	gene_biotype=protein_coding
LOC106338644	3.2	21.35	2.73809	0.000983073	0.0196374	gene_biotype=protein_coding
LOC106332333	43.19	12.07	-1.83927	0.000748462	0.0161375	gene_biotype=protein_coding
LOC106338674	49.59	7.43	-2.73862	1.55e-06	0.000137232	gene_biotype=pseudogene
LOC106338675	24.79	63.13	1.34857	0.00323763	0.0461306	gene_biotype=pseudogene
LOC106332360	17.6	74.27	2.0772	9.93e-06	0.000622317	gene_biotype=protein_coding
LOC106340975	27.99	3.71	-2.91542	0.00016441	0.00572624	gene_biotype=protein_coding
LOC106341639	19.2	2.79	-2.78277	0.00235517	0.0377848	gene_biotype=lncRNA
LOC106342352	1.6	66.85	5.38478	2.64e-12	1.79e-09	gene_biotype=lncRNA
LOC106338838	47.19	118.83	1.33235	0.000438989	0.0109747	gene_biotype=protein_coding
LOC106337678	27.99	5.57	-2.32916	0.00116134	0.0218085	gene_biotype=protein_coding
LOC106332609	35.19	8.36	-2.07359	0.000531367	0.0128125	gene_biotype=protein_coding
LOC106337384	39.99	9.29	-2.10589	0.000232786	0.00746931	gene_biotype=pseudogene
LOC106338927	44.79	12.07	-1.89175	0.000430316	0.0108915	gene_biotype=pseudogene
LOC106308651	4.8	26.92	2.48757	0.000686338	0.015118	gene_biotype=protein_coding
LOC106340290	67.18	168.04	1.3227	0.000168762	0.00578973	gene_biotype=protein_coding
LOC106339005	84.77	29.71	-1.51261	0.000457644	0.0113713	gene_biotype=protein_coding
LOC106340009	106.37	46.42	-1.19627	0.00230899	0.0374866	gene_biotype=protein_coding
LOC106339108	15.2	0.93	-4.0307	0.00115139	0.0217218	gene_biotype=protein_coding
LOC106339148	123.97	53.85	-1.20297	0.00166153	0.0288116	gene_biotype=protein_coding
LOC106341274	33.59	6.5	-2.36952	0.000134216	0.00488332	gene_biotype=protein_coding
LOC106339187	31.99	103.98	1.70061	2.89e-05	0.00149106	gene_biotype=protein_coding
LOC106333045	38.39	12.07	-1.6693	0.00296564	0.043609	gene_biotype=protein_coding
LOC106339207	31.99	0.93	-5.10425	2.76e-07	3.21e-05	gene_biotype=pseudogene
LOC106344340	76.78	25.07	-1.61477	0.00027542	0.00813288	gene_biotype=protein_coding
LOC106294713	76.78	25.07	-1.61477	0.00027542	0.00813288	gene_biotype=pseudogene
LOC106344349	4.8	26.92	2.48757	0.000686338	0.015118	gene_biotype=protein_coding
LOC106344363	99.98	291.51	1.54383	3.46e-06	0.000271494	gene_biotype=protein_coding
LOC106344377	16	0.93	-4.1047	0.000683214	0.015118	gene_biotype=protein_coding
LOC106293391	87.18	177.33	1.02437	0.00272856	0.0422771	gene_biotype=protein_coding
LOC106293320	37.59	1.86	-4.33697	1.46e-07	2.05e-05	gene_biotype=pseudogene
LOC106344442	34.39	78.91	1.19822	0.00323045	0.0461306	gene_biotype=protein_coding
LOC106295313	53.59	17.64	-1.60311	0.00118332	0.0220184	gene_biotype=pseudogene
LOC106292860	11.2	38.99	1.79961	0.0012455	0.0229538	gene_biotype=protein_coding
LOC106294210	0.8	15.78	4.30195	0.000683214	0.015118	gene_biotype=protein_coding
LOC106344564	66.38	25.06	-1.40536	0.00184315	0.0310365	gene_biotype=protein_coding
LOC106294086	56.79	129.98	1.19458	0.00129965	0.0237492	gene_biotype=pseudogene
LOC106344600	4	29.71	2.89288	7.38e-05	0.00312647	gene_biotype=protein_coding
LOC106344633	35.99	4.64	-2.9554	2.3e-05	0.00125759	gene_biotype=pseudogene
LOC106294931	43.19	1.86	-4.53732	1.89e-08	3.49e-06	gene_biotype=protein_coding
LOC106293687	47.99	115.12	1.26233	0.000941592	0.0189265	gene_biotype=protein_coding
LOC106344660	6.4	31.57	2.30241	0.000275043	0.00813288	gene_biotype=protein_coding
LOC106344666	11.2	48.28	2.10793	9.39e-05	0.00371616	gene_biotype=pseudogene
LOC106344722	43.99	143.9	1.70982	6.72e-06	0.000464347	gene_biotype=protein_coding
LOC106344773	22.39	79.84	1.83426	2.53e-05	0.0013559	gene_biotype=protein_coding
LOC106292958	7.2	32.49	2.17393	0.000654363	0.0149805	gene_biotype=lncRNA
LOC106344791	30.39	4.64	-2.7114	0.000219215	0.00713426	gene_biotype=pseudogene
LOC106344792	29.59	1.86	-3.99174	4.53e-06	0.000329949	gene_biotype=protein_coding
LOC106344793	13.6	0.93	-3.87023	0.00194692	0.0322508	gene_biotype=protein_coding
LOC106344798	35.99	6.5	-2.46908	6.57e-05	0.00300856	gene_biotype=protein_coding
LOC106344799	51.19	18.57	-1.46289	0.00359769	0.0495231	gene_biotype=protein_coding
LOC106344823	75.98	29.71	-1.35467	0.00211531	0.0348984	gene_biotype=protein_coding
LOC106344833	40.79	101.19	1.31078	0.000940267	0.0189265	gene_biotype=protein_coding
LOC106344842	0.8	17.64	4.46271	0.000243198	0.00756236	gene_biotype=protein_coding
LOC106344874	310.32	93.77	-1.72656	5.71e-07	6.29e-05	gene_biotype=protein_coding
LOC106344892	150.36	47.35	-1.66698	1.08e-05	0.000655318	gene_biotype=protein_coding
LOC106299437	1.6	15.79	3.30287	0.00289404	0.0433574	gene_biotype=protein_coding
LOC106334834	20.8	83.57	2.0064	6.49e-06	0.000456141	gene_biotype=pseudogene
LOC106345041	55.19	15.78	-1.80631	0.000339011	0.00933426	gene_biotype=protein_coding
LOC106345053	45.59	12.07	-1.91729	0.000326226	0.00923174	gene_biotype=protein_coding
LOC106345099	13.6	66.84	2.29711	4.88e-06	0.000348981	gene_biotype=protein_coding
LOC106294448	11.2	49.2	2.13516	7.05e-05	0.00312431	gene_biotype=protein_coding
LOC106292212	33.59	5.57	-2.59228	0.000134216	0.00488332	gene_biotype=protein_coding
LOC106294770	24.79	2.79	-3.15142	0.000173551	0.0057969	gene_biotype=protein_coding
LOC106292289	53.59	13.93	-1.94377	0.000135965	0.00488349	gene_biotype=protein_coding
LOC106292306	61.59	151.33	1.29693	0.000322679	0.00919522	gene_biotype=protein_coding
LOC106292359	1.6	16.71	3.38457	0.00179799	0.0305285	gene_biotype=pseudogene
LOC106335471	4	21.35	2.41616	0.00280553	0.0429794	gene_biotype=protein_coding
LOC106293924	28.79	6.5	-2.14706	0.000809935	0.0169256	gene_biotype=protein_coding
LOC106297143	1.6	38.06	4.57213	1.46e-07	2.05e-05	gene_biotype=protein_coding
LOC106299813	2.4	16.71	2.79961	0.00179799	0.0305285	gene_biotype=pseudogene
LOC106297156	36.79	105.84	1.5245	0.000132962	0.00488332	gene_biotype=protein_coding
LOC106300760	128.76	50.14	-1.36065	0.000354575	0.00957643	gene_biotype=protein_coding
LOC106297221	76.79	30.64	-1.3255	0.00246863	0.0388404	gene_biotype=protein_coding
LOC106297258	27.99	108.62	1.95631	2.11e-06	0.000172297	gene_biotype=protein_coding
LOC106298791	103.97	30.64	-1.76268	2.68e-05	0.00142053	gene_biotype=pseudogene
LOC106336044	45.59	13.92	-1.71156	0.00107171	0.0208959	gene_biotype=protein_coding
LOC106297371	112.77	51.06	-1.14312	0.00308416	0.0448856	gene_biotype=protein_coding
LOC106300192	35.19	6.5	-2.43665	9.39e-05	0.00371616	gene_biotype=protein_coding
LOC106296332	134.37	57.56	-1.22307	0.00159283	0.0278574	gene_biotype=protein_coding
LOC106297585	14.4	133.7	3.21486	9.89e-13	1.01e-09	gene_biotype=pseudogene
LOC106299242	0.8	34.35	5.42417	1.11e-07	1.68e-05	gene_biotype=protein_coding
LOC106323620	142.36	38.06	-1.9032	1.27e-06	0.000118585	gene_biotype=lncRNA
LOC106297616	90.38	33.42	-1.43529	0.000568772	0.0134753	gene_biotype=protein_coding
LOC106297738	29.59	81.69	1.46505	0.00054301	0.0130163	gene_biotype=protein_coding
LOC106297769	19.2	58.49	1.60708	0.000772564	0.0165695	gene_biotype=protein_coding
LOC106297792	36	81.7	1.18234	0.00360941	0.0495231	gene_biotype=protein_coding
LOC106300245	24.79	0.93	-4.73638	7.41e-06	0.000487239	gene_biotype=protein_coding
LOC106297836	143.16	42.7	-1.74532	7.12e-06	0.000475555	gene_biotype=pseudogene
LOC106297875	96.78	243.24	1.3296	7.44e-05	0.00312647	gene_biotype=pseudogene
LOC106297953	12.8	48.28	1.91528	0.000354857	0.00957643	gene_biotype=protein_coding
LOC106297986	7.2	31.57	2.13249	0.000654363	0.0149805	gene_biotype=protein_coding
LOC106299929	1.6	24.14	3.91528	6.78e-05	0.00303581	gene_biotype=lncRNA
LOC106299962	8	32.49	2.02192	0.00141266	0.0255739	gene_biotype=protein_coding
LOC106298067	28.79	1.86	-3.95219	7.06e-06	0.000475555	gene_biotype=protein_coding
LOC106298096	17.6	1.86	-3.2422	0.00111859	0.0215012	gene_biotype=protein_coding
LOC106299513	1.6	29.71	4.2148	4.53e-06	0.000329949	gene_biotype=protein_coding
LOC106298372	2.4	77.06	5.00488	7.11e-14	9.66e-11	gene_biotype=protein_coding
LOC106300331	77.59	24.15	-1.68385	0.000147035	0.00516523	gene_biotype=protein_coding
LOC106297125	16.8	0.93	-4.17509	0.000406861	0.0103622	gene_biotype=protein_coding
LOC106302289	27.19	7.43	-1.87164	0.00360747	0.0495231	gene_biotype=protein_coding
LOC106302309	59.98	18.57	-1.69151	0.000495987	0.0121027	gene_biotype=protein_coding
LOC106305056	14.4	43.64	1.59958	0.00179107	0.0305285	gene_biotype=protein_coding
LOC106302460	350.33	169.91	-1.04394	0.00155594	0.0273296	gene_biotype=pseudogene
LOC106303819	25.6	1.86	-3.78277	2.72e-05	0.00142068	gene_biotype=protein_coding
LOC106302506	180.75	1.86	-6.60255	9.7e-25	3.95e-21	gene_biotype=protein_coding
LOC106302525	9.6	48.28	2.33032	4.43e-05	0.00215015	gene_biotype=protein_coding
LOC106302527	25.59	5.57	-2.19983	0.00238604	0.0378331	gene_biotype=protein_coding
LOC106302549	98.38	222.81	1.17938	0.000387087	0.0101766	gene_biotype=protein_coding
LOC106302554	0.8	13	4.02237	0.00330227	0.0465632	gene_biotype=protein_coding
LOC106302570	60.78	13	-2.22509	1.12e-05	0.00067071	gene_biotype=pseudogene
LOC106306777	16.8	1.86	-3.17509	0.00179799	0.0305285	gene_biotype=protein_coding
LOC106302640	1.6	23.21	3.8586	0.000107496	0.0041325	gene_biotype=protein_coding
LOC106305590	29.59	98.41	1.7337	3.5e-05	0.0017374	gene_biotype=protein_coding
LOC106302691	78.38	10.21	-2.9405	1.18e-08	2.29e-06	gene_biotype=protein_coding
LOC106302694	15.2	46.42	1.61068	0.00181773	0.0307355	gene_biotype=protein_coding
LOC106302700	127.17	394.56	1.63349	4.77e-07	5.4e-05	gene_biotype=protein_coding
LOC106305459	25.59	5.57	-2.19983	0.00238604	0.0378331	gene_biotype=protein_coding
LOC106302753	4	26.93	2.75114	0.000245961	0.00756236	gene_biotype=protein_coding
LOC106302818	224.74	90.05	-1.31946	0.000171916	0.00578973	gene_biotype=pseudogene
LOC106337876	87.18	12.07	-2.85257	7.97e-09	2.03e-06	gene_biotype=pseudogene
LOC106302891	45.59	5.57	-3.03297	1.99e-06	0.000168544	gene_biotype=protein_coding
LOC106329275	38.39	8.36	-2.19916	0.000199909	0.00656958	gene_biotype=pseudogene
LOC106302904	40.79	163.4	2.00212	1.73e-07	2.23e-05	gene_biotype=protein_coding
LOC106302910	42.39	93.77	1.1454	0.00319969	0.0461306	gene_biotype=protein_coding
LOC106302914	23.99	77.06	1.68355	0.000120905	0.00456192	gene_biotype=protein_coding
LOC106337959	27.19	7.43	-1.87164	0.00360747	0.0495231	gene_biotype=pseudogene
LOC106303100	74.38	2.79	-4.73658	2.01e-12	1.64e-09	gene_biotype=protein_coding
LOC106301091	3.2	17.65	2.46352	0.00364749	0.0497108	gene_biotype=lncRNA
LOC106305602	28.79	0.93	-4.95219	1.1e-06	0.000109626	gene_biotype=protein_coding
LOC106303140	16	50.13	1.6476	0.00113585	0.0217218	gene_biotype=protein_coding
LOC106302067	0.8	16.71	4.38457	0.000406861	0.0103622	gene_biotype=protein_coding
LOC106305655	82.38	26.92	-1.61362	0.000246821	0.00756236	gene_biotype=lncRNA
LOC106338275	66.39	12.07	-2.45954	1.38e-06	0.000125284	gene_biotype=protein_coding
LOC106303189	34.39	7.43	-2.21055	0.000330198	0.00927971	gene_biotype=protein_coding
LOC106303257	99.97	24.14	-2.05007	2.06e-06	0.000171372	gene_biotype=protein_coding
LOC106301793	35.19	3.71	-3.24567	1.02e-05	0.000631884	gene_biotype=lncRNA
LOC106306472	1.6	17.64	3.46271	0.00111859	0.0215012	gene_biotype=protein_coding
LOC106316014	3.2	17.64	2.46271	0.00364749	0.0497108	gene_biotype=pseudogene
LOC106338859	23.99	94.7	1.98093	3.66e-06	0.000276428	gene_biotype=protein_coding
LOC106308373	39.2	106.77	1.44558	0.000220593	0.00713426	gene_biotype=protein_coding
LOC106308379	15.2	48.28	1.66735	0.00110611	0.0214638	gene_biotype=protein_coding
LOC106308389	39.99	0.93	-5.42626	8.05e-09	2.03e-06	gene_biotype=protein_coding
LOC106308481	12	59.42	2.30791	9.12e-06	0.000589967	gene_biotype=protein_coding
LOC106307569	35.99	90.98	1.33795	0.000931512	0.0189265	gene_biotype=pseudogene
LOC106308538	148.76	38.99	-1.93181	6.98e-07	7.49e-05	gene_biotype=protein_coding
LOC106308550	12.8	45.49	1.82941	0.000790627	0.0167802	gene_biotype=protein_coding
LOC106308581	12	42.71	1.83154	0.000748462	0.0161375	gene_biotype=pseudogene
LOC106311050	63.18	132.76	1.07128	0.00260109	0.0406109	gene_biotype=protein_coding
LOC106308599	2.4	15.78	2.71699	0.00289404	0.0433574	gene_biotype=protein_coding
LOC106308282	32.79	8.36	-1.97168	0.00101997	0.0201766	gene_biotype=protein_coding
LOC106312165	13.6	47.35	1.79976	0.000828448	0.0171419	gene_biotype=protein_coding
LOC106310313	44.79	13.93	-1.68498	0.00138583	0.0252109	gene_biotype=lncRNA
LOC106308698	59.98	141.11	1.23427	0.000604246	0.0141512	gene_biotype=protein_coding
LOC106307245	14.4	98.42	2.77288	2.18e-09	7.42e-07	gene_biotype=pseudogene
LOC106308901	49.6	17.64	-1.49149	0.00292137	0.0436065	gene_biotype=protein_coding
LOC106308902	10.4	35.28	1.76227	0.00214288	0.0350692	gene_biotype=pseudogene
LOC106310914	37.59	12.07	-1.63892	0.00296564	0.043609	gene_biotype=lncRNA
LOC106339579	4	51.06	3.67412	2.59e-08	4.58e-06	gene_biotype=protein_coding
LOC106311957	166.37	77.99	-1.09303	0.0027414	0.0423152	gene_biotype=pseudogene
LOC106308280	12.8	39.93	1.64133	0.00298187	0.043609	gene_biotype=protein_coding
LOC106339688	99.17	34.35	-1.52959	0.000190109	0.00629832	gene_biotype=pseudogene
LOC106309022	82.38	26.92	-1.61362	0.000246821	0.00756236	gene_biotype=protein_coding
LOC106312786	6.4	25.99	2.02181	0.00238604	0.0378331	gene_biotype=protein_coding
LOC106309155	19.2	62.2	1.69581	0.00031818	0.00913086	gene_biotype=protein_coding
LOC106309173	4.8	58.49	3.60708	9.76e-09	2.06e-06	gene_biotype=protein_coding
LOC106309234	160.76	379.71	1.23999	9.91e-05	0.00388305	gene_biotype=pseudogene
LOC106309254	131.17	59.42	-1.14242	0.00267575	0.0416171	gene_biotype=protein_coding
LOC106309312	0.8	33.42	5.38457	1.75e-07	2.23e-05	gene_biotype=protein_coding
LOC106310704	139.17	51.06	-1.44658	0.000136618	0.00488349	gene_biotype=protein_coding
LOC106309389	2.4	15.78	2.71699	0.00289404	0.0433574	gene_biotype=protein_coding
LOC106317650	23.99	3.71	-2.69294	0.000828701	0.0171419	gene_biotype=protein_coding
LOC106314174	28.79	88.2	1.61521	0.000131543	0.00488332	gene_biotype=protein_coding
LOC106314179	1.6	45.49	4.82941	8.49e-09	2.03e-06	gene_biotype=pseudogene
LOC106313785	148.76	65.92	-1.1742	0.00165113	0.0287537	gene_biotype=protein_coding
LOC106318254	158.36	74.28	-1.09216	0.0028902	0.0433574	gene_biotype=protein_coding
LOC106313941	463.88	141.11	-1.71693	1.98e-07	2.37e-05	gene_biotype=lncRNA
LOC106314336	41.59	13.93	-1.57804	0.00298574	0.043609	gene_biotype=protein_coding
LOC106318121	32.79	7.43	-2.14182	0.000464788	0.0114789	gene_biotype=protein_coding
LOC106314368	99.17	41.78	-1.24709	0.002133	0.0350482	gene_biotype=protein_coding
LOC106314442	1.6	18.56	3.53605	0.000697104	0.0151909	gene_biotype=pseudogene
LOC106314456	143.96	47.35	-1.60423	2.31e-05	0.00125759	gene_biotype=protein_coding
LOC106314471	40.79	1.86	-4.45484	4.24e-08	6.91e-06	gene_biotype=pseudogene
LOC106314513	36.79	6.5	-2.5008	4.6e-05	0.00215665	gene_biotype=protein_coding
LOC106318935	28.8	77.06	1.41991	0.000899537	0.0184202	gene_biotype=protein_coding
LOC106314570	19.2	71.49	1.89664	3.46e-05	0.0017374	gene_biotype=protein_coding
LOC106314587	1.6	46.42	4.8586	5.72e-09	1.66e-06	gene_biotype=pseudogene
LOC106314675	0.8	15.78	4.30195	0.000683214	0.015118	gene_biotype=pseudogene
LOC106313758	63.98	173.61	1.44016	4.6e-05	0.00215665	gene_biotype=lncRNA
LOC106314700	3.2	20.42	2.67384	0.00152113	0.0269464	gene_biotype=protein_coding
LOC106314706	47.18	14.85	-1.66771	0.00141833	0.0255739	gene_biotype=protein_coding
LOC106314807	25.59	69.63	1.44413	0.00105299	0.0206296	gene_biotype=protein_coding
LOC106314869	27.19	2.79	-3.28474	7.37e-05	0.00312647	gene_biotype=protein_coding
LOC106313097	4	26.92	2.75061	0.000245961	0.00756236	gene_biotype=lncRNA
LOC106315038	42.39	107.69	1.34509	0.000473415	0.0116215	gene_biotype=protein_coding
LOC106337376	19.2	2.79	-2.78277	0.00235517	0.0377848	gene_biotype=protein_coding
LOC106315149	28.79	6.5	-2.14706	0.000809935	0.0169256	gene_biotype=protein_coding
LOC106317857	15.2	87.27	2.52141	6.32e-08	9.91e-06	gene_biotype=protein_coding
LOC106319633	36.79	6.5	-2.5008	4.6e-05	0.00215665	gene_biotype=protein_coding
LOC106319750	14.4	0.93	-3.95269	0.00194692	0.0322508	gene_biotype=pseudogene
LOC106319856	135.17	278.52	1.04301	0.00121764	0.022554	gene_biotype=protein_coding
LOC106320010	1.6	21.36	3.73877	0.000272429	0.00813288	gene=LOC106320010
LOC106320073	0.8	22.28	4.79961	3.23e-05	0.00164499	gene_biotype=protein_coding
LOC106320283	3.2	26.92	3.07253	7.37e-05	0.00312647	gene_biotype=protein_coding
LOC106320405	12.8	0.93	-3.78277	0.00330227	0.0465632	gene_biotype=protein_coding
LOC106320577	1.6	22.28	3.79961	0.000170909	0.00578973	gene_biotype=pseudogene
LOC106320785	21.59	2.79	-2.95203	0.000635938	0.0147241	gene_biotype=protein_coding
LOC106325382	83.98	264.6	1.6557	1.03e-06	0.000105375	gene_biotype=protein_coding
LOC106320869	56.79	9.28	-2.61344	1.28e-06	0.000118585	gene_biotype=protein_coding
LOC106321108	17.6	54.78	1.63807	0.000942844	0.0189265	gene_biotype=protein_coding
LOC106321380	0.8	19.5	4.60733	8.79e-05	0.00358251	gene_biotype=protein_coding
LOC106321434	97.58	41.78	-1.22377	0.00244247	0.0385779	gene_biotype=pseudogene
LOC106321809	75.98	25.07	-1.59966	0.000333384	0.00930508	gene_biotype=protein_coding
LOC106323175	31.19	106.76	1.77522	1.16e-05	0.00068701	gene_biotype=protein_coding
LOC106326522	96.77	34.35	-1.49425	0.000261112	0.00794053	gene_biotype=lncRNA
LOC106323288	33.59	9.28	-1.85584	0.00151018	0.0268734	gene_biotype=protein_coding
LOC106326510	25.59	82.63	1.69109	9.32e-05	0.00371616	gene_biotype=pseudogene
LOC106323337	6.4	30.64	2.25927	0.000394089	0.0102287	gene_biotype=pseudogene
LOC106329168	28.79	3.71	-2.95608	0.000110042	0.00419087	gene_biotype=protein_coding
LOC106325669	51.19	16.71	-1.61515	0.00146698	0.026219	gene_biotype=protein_coding
LOC106321921	37.59	10.21	-1.88037	0.00087631	0.0180352	gene_biotype=protein_coding
LOC106323475	0.8	20.42	4.67384	8.79e-05	0.00358251	gene_biotype=protein_coding
LOC106327777	21.59	2.79	-2.95203	0.000635938	0.0147241	gene_biotype=lncRNA
LOC106323691	8	35.28	2.14078	0.000531367	0.0128125	gene_biotype=protein_coding
LOC106326183	23.99	70.56	1.55642	0.000390943	0.0102121	gene_biotype=lncRNA
LOC106323843	91.98	38.06	-1.27304	0.00194144	0.0322508	gene_biotype=protein_coding
LOC106326435	25.6	64.98	1.34385	0.0031798	0.0461127	gene_biotype=protein_coding
LOC106324017	20.8	54.78	1.39707	0.00347745	0.0485295	gene_biotype=protein_coding
LOC106324052	29.59	6.5	-2.1866	0.000564896	0.0134617	gene_biotype=pseudogene
LOC106324158	26.4	76.14	1.52812	0.000344742	0.00942835	gene_biotype=pseudogene
LOC106324192	12.8	0.93	-3.78277	0.00330227	0.0465632	gene_biotype=pseudogene
LOC106324211	8.8	64.06	2.86385	1.63e-07	2.22e-05	gene_biotype=pseudogene
LOC106324219	2.4	25.06	3.38428	4.29e-05	0.00210499	gene_biotype=pseudogene
LOC106324240	66.38	138.32	1.05919	0.00275741	0.0424016	gene_biotype=pseudogene
LOC106324299	118.38	34.36	-1.78462	9.38e-06	0.000597517	gene_biotype=protein_coding
LOC106321873	5.6	103.04	4.20163	6.47e-14	9.66e-11	gene_biotype=lncRNA
LOC106321293	103.99	205.18	0.980445	0.00321285	0.0461306	gene_biotype=protein_coding
LOC106324467	191.15	44.56	-2.10088	3.03e-08	5.14e-06	gene_biotype=protein_coding

## Sheet: NKR-06 VS.NKR-05 at CG sites
Data set 9 Genes with different methylation levels in NKR-06 hybrid triad.
Differential methylation levels of genes between NKR-06 and NKR-05 at CG sites.
	Normalized DNA methylation levels
Gene ID	NKR-05	NKR-06	log2(NKR-06/NKR-05)	P value	Corrected P value	Description
LOC106342153	0.76	70.66	6.53875	3.68e-16	7.75e-13	gene_biotype=protein_coding
LOC106316133	0.76	69.34	6.51154	7.19e-16	1.21e-12	gene_biotype=protein_coding
LOC106324149	2.26	96.56	5.41703	1.9e-18	8.01e-15	gene_biotype=protein_coding
LOC106340009	1.13	49.16	5.44309	2.25e-12	2.11e-09	gene_biotype=protein_coding
LOC106302830	0.75	43.89	5.87086	2.59e-11	1.82e-08	gene_biotype=pseudogene
LOC106300439	0.75	42.13	5.81181	9.93e-10	3.98e-07	gene_biotype=protein_coding
LOC106323338	0.75	42.14	5.81216	9.93e-10	3.98e-07	gene_biotype=protein_coding
LOC106301711	1.89	76.8	5.34465	1.23e-15	1.72e-12	gene_biotype=protein_coding
LOC106326509	1.13	35.99	4.9932	1.24e-08	3.67e-06	gene_biotype=protein_coding
LOC106338206	0.76	35.11	5.52974	1.91e-08	4.86e-06	gene=LOC106338206
LOC106319339	1.13	32.92	4.86457	7.13e-08	1.4e-05	gene_biotype=protein_coding
LOC106332847	1.89	61.88	5.03302	2.44e-13	2.56e-10	gene_biotype=pseudogene
LOC106312903	0.75	31.6	5.39689	1.11e-07	1.96e-05	gene_biotype=pseudogene
LOC106333975	0.75	30.72	5.35614	1.75e-07	2.73e-05	gene_biotype=protein_coding
LOC106302893	0.75	30.28	5.33533	2.76e-07	3.87e-05	gene_biotype=pseudogene
LOC106306365	0.75	29.84	5.31421	2.76e-07	3.87e-05	gene_biotype=protein_coding
LOC106293784	0.75	29.41	5.29327	4.36e-07	5.32e-05	gene_biotype=lncRNA
LOC106313581	0.76	29.4	5.27367	4.36e-07	5.32e-05	gene_biotype=protein_coding
LOC106329878	1.13	26.77	4.56622	1.1e-06	0.000119123	gene_biotype=pseudogene
LOC106337143	1.14	24.57	4.42979	2.84e-06	0.000259726	gene_biotype=protein_coding
LOC106311118	0.75	25.02	5.06005	2.84e-06	0.000259726	gene_biotype=pseudogene
LOC106307767	1.89	47.4	4.64843	8.97e-11	5.39e-08	gene_biotype=protein_coding
LOC106338200	8.3	177.75	4.42059	3.44e-22	2.9e-18	gene_biotype=protein_coding
LOC106335445	0.76	24.14	4.98928	4.58e-06	0.000381171	gene_biotype=protein_coding
LOC106338760	0.75	24.14	5.00839	4.58e-06	0.000381171	gene_biotype=protein_coding
LOC106340328	0.76	23.7	4.96274	4.58e-06	0.000381171	gene_biotype=protein_coding
LOC106302130	0.75	24.14	5.00839	4.58e-06	0.000381171	gene_biotype=protein_coding
LOC106332604	1.13	21.52	4.25128	1.21e-05	0.000775384	gene_biotype=protein_coding
LOC106300661	1.13	21.51	4.25061	1.21e-05	0.000775384	gene_biotype=protein_coding
LOC106312079	0.75	22.38	4.89918	1.21e-05	0.000775384	gene_biotype=protein_coding
LOC106327626	1.14	22.39	4.29575	1.21e-05	0.000775384	gene_biotype=protein_coding
LOC106310298	6.42	116.75	4.18471	4.54e-17	1.28e-13	gene_biotype=pseudogene
LOC106319546	1.13	20.63	4.19035	1.97e-05	0.00111337	gene_biotype=protein_coding
LOC106328586	0.75	19.75	4.71882	5.32e-05	0.00230662	gene_biotype=protein_coding
LOC106336712	1.13	20.19	4.15925	5.32e-05	0.00230662	gene_biotype=protein_coding
LOC106336713	1.13	20.19	4.15925	5.32e-05	0.00230662	gene_biotype=pseudogene
LOC106341835	0.76	19.76	4.70044	5.32e-05	0.00230662	gene_biotype=protein_coding
LOC106327508	1.13	19.75	4.12746	5.32e-05	0.00230662	gene_biotype=protein_coding
LOC106319461	1.89	36.87	4.28599	8.05e-09	2.61e-06	gene_biotype=protein_coding
LOC106319248	2.26	36.43	4.01073	1.24e-08	3.67e-06	gene_biotype=protein_coding
LOC106345097	0.75	18.88	4.65382	8.79e-05	0.00336632	gene_biotype=protein_coding
LOC106306575	0.75	19.32	4.68706	8.79e-05	0.00336632	gene_biotype=protein_coding
LOC106327187	3.4	50.03	3.87919	2.68e-10	1.48e-07	gene_biotype=protein_coding
LOC106343480	1.89	34.23	4.1788	2.95e-08	6.9e-06	gene_biotype=protein_coding
LOC106322948	2.26	33.8	3.90263	2.95e-08	6.9e-06	gene_biotype=protein_coding
LOC106334910	1.13	18.44	4.02844	0.000145932	0.00469212	gene_biotype=protein_coding
LOC106336761	0.75	17.56	4.54926	0.000145932	0.00469212	gene_biotype=protein_coding
LOC106310657	1.13	17.55	3.95708	0.000145932	0.00469212	gene_biotype=protein_coding
LOC106296812	0.76	18	4.56585	0.000145932	0.00469212	gene_biotype=protein_coding
LOC106297802	1.14	18.44	4.01573	0.000145932	0.00469212	gene_biotype=protein_coding
LOC106303488	0.75	17.56	4.54926	0.000145932	0.00469212	gene_biotype=protein_coding
TRNAG-GCC	0.75	17.56	4.54926	0.000145932	0.00469212	gene_biotype=tRNA
LOC106317183	1.13	17.99	3.9928	0.000145932	0.00469212	gene_biotype=protein_coding
LOC106335999	0.75	16.67	4.47422	0.000243198	0.006829	gene_biotype=protein_coding
LOC106312969	0.75	16.68	4.47508	0.000243198	0.006829	gene_biotype=protein_coding
LOC106333760	1.89	32.48	4.10309	1.11e-07	1.96e-05	gene_biotype=lncRNA
LOC106323609	1.89	32.48	4.10309	1.11e-07	1.96e-05	gene_biotype=protein_coding
LOC106327354	2.64	46.96	4.15282	8.28e-10	3.67e-07	gene_biotype=protein_coding
LOC106342542	0.75	15.8	4.39689	0.000406861	0.00952054	gene_biotype=protein_coding
LOC106295419	1.13	16.24	3.84516	0.000406861	0.00952054	gene_biotype=protein_coding
LOC106305043	0.76	16.24	4.41741	0.000406861	0.00952054	gene_biotype=protein_coding
LOC106315439	0.75	16.24	4.43652	0.000406861	0.00952054	gene_biotype=protein_coding
LOC106313244	1.13	16.24	3.84516	0.000406861	0.00952054	gene_biotype=protein_coding
LOC106335659	1.89	28.53	3.91602	4.36e-07	5.32e-05	gene_biotype=protein_coding
LOC106333066	0.75	14.92	4.31421	0.000683214	0.0138015	gene_biotype=protein_coding
LOC106310016	0.75	14.92	4.31421	0.000683214	0.0138015	gene_biotype=protein_coding
LOC106315565	0.75	14.92	4.31421	0.000683214	0.0138015	gene_biotype=protein_coding
LOC106296537	3.4	40.38	3.57003	1.89e-08	4.86e-06	gene_biotype=protein_coding
LOC106336188	0.75	13.61	4.18163	0.00115139	0.0196342	gene_biotype=protein_coding
LOC106339314	1.13	14.04	3.63515	0.00115139	0.0196342	gene_biotype=pseudogene
LOC106300285	1.13	14.04	3.63515	0.00115139	0.0196342	gene_biotype=protein_coding
LOC106311776	0.75	14.48	4.27103	0.00115139	0.0196342	gene_biotype=protein_coding
LOC106319298	0.75	14.48	4.27103	0.00115139	0.0196342	gene_biotype=protein_coding
LOC106295388	3.02	37.31	3.62694	6.39e-08	1.34e-05	gene_biotype=protein_coding
LOC106336678	1.89	24.58	3.70103	1.73e-05	0.00101903	gene_biotype=protein_coding
LOC106298811	2.26	25.02	3.46869	1.73e-05	0.00101903	gene_biotype=protein_coding
LOC106302274	1.51	25.46	4.07561	1.73e-05	0.00101903	gene_biotype=pseudogene
LOC106334999	1.13	12.73	3.49384	0.00194692	0.027751	gene_biotype=protein_coding
LOC106292639	1.13	12.73	3.49384	0.00194692	0.027751	gene_biotype=protein_coding
LOC106344480	0.75	12.73	4.0852	0.00194692	0.027751	gene_biotype=pseudogene
LOC106298505	1.13	12.73	3.49384	0.00194692	0.027751	gene_biotype=protein_coding
LOC106336699	0.75	13.17	4.13422	0.00194692	0.027751	gene_biotype=protein_coding
LOC106300133	0.75	13.17	4.13422	0.00194692	0.027751	gene_biotype=protein_coding
LOC106305680	1.13	13.17	3.54286	0.00194692	0.027751	gene_biotype=protein_coding
LOC106305928	0.76	13.17	4.11511	0.00194692	0.027751	gene_biotype=protein_coding
LOC106326450	0.76	13.17	4.11511	0.00194692	0.027751	gene_biotype=protein_coding
LOC106335578	2.64	36.43	3.78652	9.65e-08	1.82e-05	gene_biotype=protein_coding
LOC106330169	6.79	82.08	3.59555	3.46e-12	2.92e-09	gene_biotype=protein_coding
LOC106294580	1.88	24.14	3.68262	2.72e-05	0.00142284	gene_biotype=protein_coding
LOC106299372	2.26	24.14	3.41703	2.72e-05	0.00142284	gene_biotype=protein_coding
LOC106296278	1.51	24.14	3.99881	2.72e-05	0.00142284	gene_biotype=protein_coding
LOC106309547	2.26	23.7	3.39049	2.72e-05	0.00142284	gene_biotype=pseudogene
LOC106302447	1.89	23.7	3.64843	2.72e-05	0.00142284	gene_biotype=protein_coding
LOC106299184	3.02	35.11	3.53926	1.46e-07	2.46e-05	gene_biotype=protein_coding
LOC106322815	3.02	33.79	3.48398	2.22e-07	3.34e-05	gene_biotype=protein_coding
LOC106335602	2.26	23.26	3.36346	4.29e-05	0.00199545	gene_biotype=protein_coding
LOC106321338	1.51	23.26	3.94523	4.29e-05	0.00199545	gene_biotype=protein_coding
LOC106331687	1.13	12.29	3.44309	0.00330227	0.0391256	gene_biotype=protein_coding
LOC106335467	1.13	12.29	3.44309	0.00330227	0.0391256	gene_biotype=protein_coding
LOC106297735	0.75	12.29	4.03445	0.00330227	0.0391256	gene_biotype=protein_coding
LOC106342044	0.76	11.85	3.96274	0.00330227	0.0391256	gene_biotype=protein_coding
LOC106293737	0.75	12.29	4.03445	0.00330227	0.0391256	gene_biotype=protein_coding
LOC106300018	1.13	11.85	3.39049	0.00330227	0.0391256	gene_biotype=protein_coding
LOC106319465	1.13	11.85	3.39049	0.00330227	0.0391256	gene_biotype=protein_coding
LOC106304470	1.13	12.29	3.44309	0.00330227	0.0391256	gene_biotype=protein_coding
LOC106338705	4.52	54.44	3.59027	2.24e-09	8.59e-07	gene_biotype=pseudogene
LOC106327040	6.04	64.08	3.40725	2.81e-10	1.48e-07	gene_biotype=protein_coding
LOC106318551	1.89	21.51	3.50855	6.78e-05	0.00282719	gene_biotype=protein_coding
LOC106296463	5.28	52.66	3.3181	3.16e-09	1.06e-06	gene_biotype=protein_coding
LOC106306046	3.39	31.6	3.22057	7.94e-07	9.04e-05	gene_biotype=protein_coding
LOC106305992	1.88	21.07	3.48639	0.000107496	0.0039201	gene_biotype=protein_coding
LOC106302045	2.27	20.19	3.15288	0.000170909	0.0051976	gene_biotype=protein_coding
LOC106306525	1.89	20.19	3.41718	0.000170909	0.0051976	gene_biotype=protein_coding
LOC106303257	2.26	20.19	3.15925	0.000170909	0.0051976	gene_biotype=protein_coding
LOC106318341	5.27	47.83	3.18204	1.81e-08	4.86e-06	gene_biotype=protein_coding
LOC106330274	4.15	36.88	3.15166	3.5e-07	4.57e-05	gene_biotype=protein_coding
LOC106337361	3.4	28.09	3.04645	4.53e-06	0.000381171	gene_biotype=protein_coding
LOC106336099	1.89	18.87	3.31964	0.000435303	0.00993766	gene_biotype=protein_coding
LOC106341621	1.51	19.31	3.67673	0.000435303	0.00993766	gene_biotype=pseudogene
LOC106299827	2.26	19.31	3.09495	0.000435303	0.00993766	gene_biotype=protein_coding
LOC106302413	1.51	18.87	3.64347	0.000435303	0.00993766	gene_biotype=protein_coding
LOC106328577	3.4	26.77	2.97701	7.06e-06	0.000526567	gene_biotype=pseudogene
LOC106318501	3.02	26.77	3.148	7.06e-06	0.000526567	gene_biotype=protein_coding
LOC106310349	7.17	61.01	3.089	2.89e-09	1.01e-06	gene_biotype=protein_coding
LOC106332587	1.51	18.43	3.60944	0.000697104	0.0138015	gene_biotype=protein_coding
LOC106304417	1.89	18.43	3.2856	0.000697104	0.0138015	gene_biotype=lncRNA
LOC106306936	1.51	18.43	3.60944	0.000697104	0.0138015	gene_biotype=protein_coding
LOC106314247	2.27	18	2.98723	0.000697104	0.0138015	gene_biotype=protein_coding
LOC106328650	4.53	42.57	3.23225	1.58e-07	2.51e-05	gene_biotype=protein_coding
LOC106312450	4.9	43.01	3.13382	1.58e-07	2.51e-05	gene_biotype=protein_coding
LOC106300167	3.02	25.89	3.09977	1.1e-05	0.000743805	gene_biotype=protein_coding
LOC106323344	2.64	26.34	3.31865	1.1e-05	0.000743805	gene=LOC106323344
LOC106313616	3.77	33.79	3.16396	1.16e-06	0.000123588	gene_biotype=protein_coding
LOC106335071	1.51	17.12	3.50306	0.00111859	0.0194288	gene_biotype=protein_coding
LOC106295055	1.51	16.68	3.4655	0.00111859	0.0194288	gene_biotype=protein_coding
LOC106312506	1.51	16.68	3.4655	0.00111859	0.0194288	gene_biotype=protein_coding
LOC106338394	3.77	33.36	3.14548	1.74e-06	0.000178383	gene_biotype=protein_coding
LOC106335668	4.53	40.38	3.15606	4.81e-07	5.78e-05	gene_biotype=protein_coding
LOC106311840	2.64	24.14	3.19282	2.72e-05	0.00142284	gene_biotype=protein_coding
LOC106328627	1.51	16.24	3.42693	0.00179799	0.0272416	gene_biotype=protein_coding
LOC106311408	1.51	16.24	3.42693	0.00179799	0.0272416	gene_biotype=protein_coding
LOC106333226	5.66	45.64	3.01142	1.48e-07	2.46e-05	gene_biotype=protein_coding
LOC106297182	3.02	22.83	2.91831	4.29e-05	0.00199545	gene_biotype=protein_coding
LOC106311848	2.64	22.82	3.11169	4.29e-05	0.00199545	gene_biotype=protein_coding
LOC106320217	2.64	23.26	3.13924	4.29e-05	0.00199545	gene_biotype=protein_coding
LOC106297064	4.15	29.85	2.84655	8.97e-06	0.000645718	gene_biotype=protein_coding
LOC106311857	1.51	15.36	3.34656	0.00289404	0.0369945	gene_biotype=protein_coding
LOC106323503	1.89	15.36	3.02272	0.00289404	0.0369945	gene_biotype=protein_coding
LOC106318734	1.51	14.92	3.30463	0.00289404	0.0369945	gene_biotype=protein_coding
LOC106308076	2.64	21.51	3.0264	6.78e-05	0.00282719	gene_biotype=protein_coding
LOC106320080	4.91	33.79	2.7828	4.71e-06	0.000381171	gene_biotype=protein_coding
LOC106315273	1.51	13.61	3.17205	0.0046627	0.0499607	gene_biotype=protein_coding
LOC106344705	2.26	14.49	2.68066	0.0046627	0.0499607	gene_biotype=protein_coding
LOC106308614	2.26	13.6	2.58921	0.0046627	0.0499607	gene_biotype=protein_coding
LOC106306071	4.53	33.36	2.88054	6.93e-06	0.000526567	gene_biotype=protein_coding
LOC106342433	3.02	19.75	2.70923	0.000170909	0.0051976	gene_biotype=protein_coding
LOC106294560	2.64	19.75	2.90324	0.000170909	0.0051976	gene_biotype=protein_coding
LOC106295461	3.02	19.75	2.70923	0.000170909	0.0051976	gene_biotype=protein_coding
LOC106307612	3.4	20.19	2.57003	0.000170909	0.0051976	gene_biotype=protein_coding
LOC106302731	4.15	25.89	2.64121	4.81e-05	0.00217955	gene_biotype=pseudogene
LOC106335228	4.9	32.48	2.7287	1.02e-05	0.000712502	gene_biotype=protein_coding
LOC106340779	4.9	31.6	2.68907	1.02e-05	0.000712502	gene_biotype=protein_coding
LOC106310528	2.64	19.31	2.87074	0.000435303	0.00993766	gene_biotype=pseudogene
LOC106303240	3.77	25.46	2.7556	7.37e-05	0.00293091	gene_biotype=protein_coding
LOC106318152	3.77	24.58	2.70485	7.37e-05	0.00293091	gene_biotype=protein_coding
LOC106344340	4.9	31.16	2.66884	2.24e-05	0.00123692	gene_biotype=protein_coding
LOC106311590	8.68	54.42	2.64837	3.53e-07	4.57e-05	gene_biotype=protein_coding
LOC106339207	3.78	24.13	2.67437	0.00011295	0.00403174	gene_biotype=pseudogene
LOC106313405	3.77	23.7	2.65225	0.00011295	0.00403174	gene_biotype=protein_coding
LOC106301032	3.4	18	2.40439	0.000697104	0.0138015	gene_biotype=pseudogene
LOC106296253	3.4	17.55	2.36786	0.000697104	0.0138015	gene_biotype=lncRNA
LOC106320078	2.64	17.99	2.76859	0.000697104	0.0138015	gene_biotype=protein_coding
LOC106320058	6.78	41.26	2.60539	3.95e-06	0.000352123	gene_biotype=protein_coding
LOC106342152	11.7	68.91	2.5582	2.03e-08	5.02e-06	gene_biotype=protein_coding
LOC106320926	4.9	28.53	2.54163	4.95e-05	0.00223067	gene_biotype=pseudogene
LOC106310440	10.56	62.76	2.57124	5.16e-08	1.11e-05	gene_biotype=protein_coding
LOC106341718	10.18	56.62	2.47557	2.92e-07	4.04e-05	gene_biotype=protein_coding
LOC106342462	4.15	23.26	2.48667	0.000173551	0.00525898	gene_biotype=protein_coding
LOC106337758	8.67	49.6	2.51624	1.21e-06	0.000127501	gene_biotype=pseudogene
LOC106320795	7.17	38.62	2.4293	7.92e-06	0.000580092	gene_biotype=protein_coding
LOC106329945	4.53	27.66	2.61022	7.38e-05	0.00293091	gene_biotype=protein_coding
LOC106299933	4.9	27.65	2.49643	7.38e-05	0.00293091	gene_biotype=protein_coding
LOC106329528	2.64	17.12	2.69707	0.00364749	0.0422647	gene_biotype=protein_coding
LOC106335855	3.77	22.38	2.56957	0.000267144	0.00715397	gene_biotype=protein_coding
LOC106307232	6.03	31.6	2.38969	3.33e-05	0.00165226	gene_biotype=protein_coding
LOC106335852	13.21	67.6	2.35539	6.91e-08	1.4e-05	gene_biotype=protein_coding
LOC106334718	5.28	26.33	2.3181	0.00016441	0.00518723	gene_biotype=protein_coding
LOC106314385	7.54	40.82	2.43664	1.12e-05	0.000745013	gene_biotype=protein_coding
LOC106332716	12.45	60.56	2.28222	2.42e-07	3.58e-05	gene_biotype=protein_coding
LOC106319177	6.79	35.11	2.3704	3.23e-05	0.00162624	gene_biotype=protein_coding
LOC106332378	21.87	107.97	2.30361	2.61e-09	9.55e-07	gene_biotype=protein_coding
LOC106335062	19.24	93.49	2.2807	1.6e-08	4.5e-06	gene_biotype=protein_coding
LOC106341373	4.53	24.14	2.41384	0.000368392	0.00896917	gene_biotype=protein_coding
LOC106296081	4.9	23.7	2.27403	0.000368392	0.00896917	gene_biotype=protein_coding
LOC106296142	4.53	23.7	2.3873	0.000368392	0.00896917	gene_biotype=protein_coding
LOC106322696	4.15	19.32	2.21891	0.00152113	0.0240982	gene_biotype=lncRNA
LOC106308968	6.04	27.65	2.19466	0.000219215	0.00641204	gene_biotype=protein_coding
LOC106329941	9.81	45.64	2.21797	1.06e-05	0.000731619	gene_biotype=protein_coding
LOC106339031	19.99	90.85	2.18421	5.11e-08	1.11e-05	gene_biotype=pseudogene
LOC106335439	5.28	23.26	2.13924	0.00055231	0.0120224	gene_biotype=protein_coding
LOC106304791	4.53	23.26	2.36027	0.00055231	0.0120224	gene_biotype=protein_coding
LOC106297565	13.95	63.2	2.17966	8.13e-07	9.13e-05	gene_biotype=pseudogene
LOC106294486	35.46	156.25	2.13959	6.36e-10	2.98e-07	gene_biotype=protein_coding
LOC106293389	4.15	18.43	2.15087	0.00235517	0.0318971	gene_biotype=pseudogene
LOC106323319	4.15	18	2.11681	0.00235517	0.0318971	gene_biotype=pseudogene
LOC106311563	20	87.34	2.12664	1.49e-07	2.46e-05	gene_biotype=protein_coding
LOC106344776	11.31	47.84	2.08062	1.36e-05	0.000848795	gene_biotype=protein_coding
LOC106302712	6.04	25.9	2.10033	0.000468868	0.0105608	gene_biotype=protein_coding
LOC106337416	12.07	50.91	2.07652	5.65e-06	0.000444823	gene_biotype=protein_coding
LOC106295267	16.98	70.66	2.05706	8.53e-07	9.46e-05	gene_biotype=protein_coding
LOC106330848	3.77	17.12	2.18305	0.00364749	0.0422647	gene_biotype=protein_coding
LOC106313979	3.77	16.68	2.14548	0.00364749	0.0422647	gene_biotype=protein_coding
LOC106326950	5.66	24.58	2.11861	0.000686338	0.0138015	gene_biotype=protein_coding
LOC106299965	6.41	25.46	1.98984	0.000686338	0.0138015	gene_biotype=lncRNA
LOC106318940	6.04	24.58	2.02486	0.000686338	0.0138015	gene_biotype=protein_coding
LOC106315434	7.55	32.92	2.12442	0.000166842	0.0051976	gene_biotype=protein_coding
LOC106303965	9.43	36.87	1.96712	0.000104366	0.0038392	gene_biotype=pseudogene
LOC106336748	992.87	4009.69	2.01381	8.92e-14	1.07e-10	gene_biotype=pseudogene
LOC106300257	10.19	40.38	1.98649	9.16e-05	0.00347429	gene_biotype=protein_coding
LOC106341556	7.54	31.6	2.06729	0.00023466	0.00672373	gene_biotype=protein_coding
LOC106319388	7.92	31.6	1.99635	0.00023466	0.00672373	gene_biotype=protein_coding
LOC106302697	4.9	20.19	2.04279	0.00186827	0.0276176	gene_biotype=protein_coding
LOC106295408	11.32	42.58	1.9113	5.96e-05	0.00253771	gene_biotype=protein_coding
LOC106338993	24.52	97.43	1.99041	2.07e-07	3.16e-05	gene_biotype=pseudogene
LOC106338032	9.43	34.68	1.87877	0.000199909	0.00597174	gene_biotype=protein_coding
LOC106309588	16.22	61.44	1.9214	6.29e-06	0.000485889	gene_biotype=protein_coding
LOC106306736	6.04	23.26	1.94523	0.0014719	0.0236628	gene_biotype=protein_coding
LOC106342550	9.43	34.23	1.85993	0.000276851	0.00715397	gene_biotype=protein_coding
LOC106304291	9.06	33.79	1.89901	0.000276851	0.00715397	gene_biotype=protein_coding
LOC106336550	10.56	41.25	1.96578	0.000145796	0.00469212	gene_biotype=protein_coding
LOC106295287	10.94	41.25	1.91478	0.000145796	0.00469212	gene_biotype=pseudogene
LOC106312921	10.94	40.82	1.89966	0.000145796	0.00469212	gene_biotype=protein_coding
LOC106338730	9.81	36.87	1.91012	0.000232786	0.00671571	gene_biotype=protein_coding
LOC106298194	6.79	25.89	1.93091	0.00116134	0.019724	gene_biotype=protein_coding
LOC106303971	30.18	108.84	1.85054	2.64e-07	3.83e-05	gene_biotype=protein_coding
LOC106326142	6.04	22.38	1.88959	0.00215538	0.0299619	gene_biotype=pseudogene
LOC106334837	5.66	21.5	1.92546	0.00215538	0.0299619	gene_biotype=protein_coding
LOC106344817	5.66	21.51	1.92613	0.00215538	0.0299619	gene_biotype=protein_coding
LOC106302734	5.66	21.51	1.92613	0.00215538	0.0299619	gene_biotype=protein_coding
LOC106339809	6.41	22.38	1.80381	0.00215538	0.0299619	gene_biotype=pseudogene
LOC106306138	15.85	57.5	1.85908	1.35e-05	0.000848795	gene_biotype=protein_coding
LOC106342395	26.79	97.43	1.86267	6.59e-07	7.82e-05	gene_biotype=protein_coding
LOC106320797	8.3	28.54	1.7818	0.000921293	0.0169454	gene_biotype=protein_coding
LOC106323748	8.29	29.41	1.82686	0.000921293	0.0169454	gene_biotype=protein_coding
LOC106301174	14.33	50.47	1.81639	3.58e-05	0.00176354	gene_biotype=protein_coding
LOC106295169	6.79	25.46	1.90675	0.00166495	0.0258774	gene_biotype=protein_coding
LOC106320013	6.79	24.58	1.856	0.00166495	0.0258774	gene_biotype=protein_coding
LOC106321553	15.09	53.11	1.81539	3.22e-05	0.00162624	gene_biotype=protein_coding
LOC106299865	8.3	27.66	1.73662	0.00129692	0.0214222	gene_biotype=protein_coding
LOC106342541	5.66	21.07	1.89632	0.00315493	0.0389124	gene_biotype=protein_coding
LOC106292190	6.42	21.07	1.71455	0.00315493	0.0389124	gene_biotype=protein_coding
LOC106334871	9.43	30.72	1.70385	0.000736236	0.0143566	gene_biotype=protein_coding
LOC106330918	9.43	30.73	1.70432	0.000736236	0.0143566	gene_biotype=protein_coding
LOC106313075	6.79	24.14	1.82994	0.00238604	0.0320574	gene_biotype=protein_coding
LOC106297601	9.81	33.79	1.78427	0.000593171	0.0127797	gene_biotype=protein_coding
LOC106306081	15.85	53.99	1.76821	3.75e-05	0.00179672	gene_biotype=protein_coding
LOC106308463	21.88	74.17	1.76122	5.95e-06	0.00046419	gene_biotype=protein_coding
LOC106295399	25.27	83.83	1.73004	3.32e-06	0.000301071	gene_biotype=protein_coding
LOC106312623	17.73	60.13	1.76189	3.02e-05	0.00156874	gene_biotype=protein_coding
LOC106320362	28.29	93.04	1.71756	2.39e-06	0.000231589	gene_biotype=protein_coding
LOC106301502	12.45	40.37	1.69714	0.000394896	0.00950459	gene_biotype=protein_coding
LOC106338544	9.43	29.85	1.6624	0.00141266	0.0231523	gene_biotype=protein_coding
LOC106341755	8.68	30.28	1.8026	0.00141266	0.0231523	gene_biotype=protein_coding
LOC106330859	6.41	20.19	1.65524	0.0046146	0.0499607	gene_biotype=protein_coding
LOC106306363	6.04	19.75	1.70923	0.0046146	0.0499607	gene_biotype=protein_coding
LOC106327549	5.66	19.75	1.80298	0.0046146	0.0499607	gene_biotype=protein_coding
LOC106337965	21.88	72.42	1.72678	9.22e-06	0.000658281	gene_biotype=pseudogene
LOC106330914	25.66	84.71	1.72301	4.7e-06	0.000381171	gene_biotype=protein_coding
LOC106318473	7.54	26.33	1.80407	0.00256695	0.0341588	gene_biotype=protein_coding
LOC106336628	25.65	83.39	1.70092	6.97e-06	0.000526567	gene_biotype=protein_coding
LOC106342911	10.94	34.67	1.66408	0.00087631	0.0163319	gene_biotype=protein_coding
LOC106312489	10.94	34.67	1.66408	0.00087631	0.0163319	gene_biotype=protein_coding
LOC106294003	11.69	37.74	1.69082	0.000701648	0.0138015	gene_biotype=pseudogene
LOC106321519	12.45	37.74	1.59995	0.000701648	0.0138015	gene_biotype=protein_coding
LOC106292361	18.48	55.74	1.59275	7.92e-05	0.00313392	gene_biotype=protein_coding
LOC106335505	7.92	25.02	1.65951	0.00360747	0.0419742	gene_biotype=protein_coding
LOC106294613	7.92	25.02	1.65951	0.00360747	0.0419742	gene_biotype=protein_coding
LOC106293371	8.3	24.58	1.5663	0.00360747	0.0419742	gene_biotype=protein_coding
LOC106319589	7.54	24.58	1.70485	0.00360747	0.0419742	gene_biotype=lncRNA
LOC106323239	11.7	37.31	1.67305	0.000934992	0.0170687	gene_biotype=protein_coding
LOC106319922	13.2	39.5	1.58131	0.000394896	0.00950459	gene_biotype=protein_coding
LOC106331012	13.96	43.01	1.62337	0.000247314	0.00685319	gene_biotype=protein_coding
LOC106308462	83.75	252.36	1.59132	9.72e-08	1.82e-05	gene_biotype=protein_coding
LOC106344187	20.37	59.69	1.55104	9.62e-05	0.00358647	gene_biotype=protein_coding
LOC106318008	17.73	53.98	1.60623	0.000128596	0.004495	gene_biotype=protein_coding
LOC106330613	12.83	38.62	1.58983	0.000526416	0.0116702	gene_biotype=pseudogene
LOC106300546	10.94	32.92	1.58935	0.00159142	0.0250114	gene_biotype=protein_coding
LOC106309664	9.81	30.29	1.62652	0.0028089	0.0366855	gene_biotype=protein_coding
LOC106323923	24.53	73.73	1.5877	3.1e-05	0.00160332	gene_biotype=protein_coding
LOC106330265	17.35	50.47	1.54049	0.00024729	0.00685319	gene_biotype=protein_coding
LOC106311568	17.36	50.03	1.52703	0.00024729	0.00685319	gene_biotype=protein_coding
LOC106323636	29.04	84.71	1.54449	2.1e-05	0.00117834	gene_biotype=protein_coding
LOC106338382	15.84	46.52	1.55428	0.00029507	0.00757826	gene_biotype=protein_coding
LOC106302512	12.08	34.67	1.52107	0.00165833	0.0258774	gene_biotype=protein_coding
LOC106320481	11.7	35.11	1.58537	0.00165833	0.0258774	gene_biotype=pseudogene
LOC106306752	29.42	84.27	1.51822	2.53e-05	0.00138226	gene_biotype=protein_coding
LOC106317009	9.81	28.53	1.54015	0.00382591	0.0433192	gene_biotype=protein_coding
LOC106338907	44.89	128.59	1.51831	2.76e-06	0.000259726	gene_biotype=protein_coding
LOC106335144	50.93	145.71	1.51651	2.16e-06	0.000214203	gene_biotype=protein_coding
LOC106301042	27.16	76.81	1.49981	3.74e-05	0.00179672	gene_biotype=protein_coding
LOC106314703	13.96	40.38	1.53234	0.000748462	0.0144611	gene_biotype=protein_coding
LOC106306523	18.48	50.91	1.46198	0.000339011	0.00852486	gene_biotype=protein_coding
LOC106336495	23.39	65.4	1.4834	7.36e-05	0.00293091	gene_biotype=protein_coding
LOC106295460	23.01	64.96	1.49729	7.36e-05	0.00293091	gene_biotype=protein_coding
LOC106336244	21.12	59.25	1.48821	0.000204036	0.00607349	gene_biotype=protein_coding
LOC106297681	19.99	56.18	1.49078	0.000239934	0.00682839	gene_biotype=protein_coding
LOC106335828	23.39	63.64	1.44404	9.13e-05	0.00347429	gene_biotype=protein_coding
LOC106311898	13.96	39.06	1.48439	0.000986735	0.0177612	gene_biotype=protein_coding
LOC106317953	18.48	50.47	1.44946	0.000431939	0.00993766	gene_biotype=protein_coding
LOC106329298	24.52	69.34	1.49973	8.64e-05	0.00336632	gene_biotype=protein_coding
LOC106335335	16.98	47.4	1.48105	0.000523466	0.0116658	gene_biotype=protein_coding
LOC106314562	13.2	36.43	1.46459	0.0012455	0.0209006	gene_biotype=protein_coding
LOC106305449	35.46	95.68	1.43202	1.92e-05	0.00111337	gene_biotype=protein_coding
LOC106314083	23.01	63.2	1.45766	0.000140689	0.00469212	gene_biotype=protein_coding
LOC106297728	18.86	51.79	1.45734	0.000454687	0.0103521	gene_biotype=protein_coding
LOC106312758	36.97	101.38	1.45535	1.91e-05	0.00111337	gene_biotype=protein_coding
LOC106339070	23.76	65.4	1.46076	0.00012186	0.00431325	gene_biotype=pseudogene
LOC106328291	20.37	53.98	1.40598	0.000378874	0.00917137	gene_biotype=protein_coding
LOC106314536	18.86	50.91	1.43262	0.000575055	0.0124531	gene_biotype=pseudogene
LOC106338049	21.5	58.81	1.45172	0.000334124	0.00842714	gene_biotype=protein_coding
LOC106317551	29.8	80.32	1.43045	8.24e-05	0.00324511	gene_biotype=protein_coding
LOC106302534	35.08	92.61	1.40052	3.75e-05	0.00179672	gene_biotype=protein_coding
LOC106309801	11.69	31.6	1.43465	0.00389753	0.0436606	gene_biotype=protein_coding
LOC106305842	12.07	32.04	1.40845	0.00389753	0.0436606	gene_biotype=protein_coding
LOC106308676	23.39	61.44	1.39329	0.000216826	0.00638275	gene_biotype=protein_coding
LOC106307797	16.98	45.21	1.41281	0.000862253	0.0161773	gene_biotype=protein_coding
LOC106336352	14.33	36.86	1.36302	0.0017128	0.0265721	gene_biotype=protein_coding
LOC106300313	39.99	104.9	1.3913	3.23e-05	0.00162624	gene_biotype=protein_coding
LOC106300570	24.15	62.76	1.37782	0.000229272	0.00665996	gene_biotype=lncRNA
LOC106331676	47.16	123.33	1.38689	1.5e-05	0.000921429	gene_biotype=protein_coding
LOC106303121	22.63	59.69	1.39925	0.000269169	0.00715397	gene_biotype=protein_coding
LOC106309456	19.62	52.22	1.41228	0.000750967	0.0144763	gene_biotype=protein_coding
LOC106320647	14.71	38.62	1.39255	0.00175654	0.0271506	gene_biotype=protein_coding
LOC106342469	36.59	95.24	1.38012	5.92e-05	0.00253104	gene_biotype=protein_coding
LOC106303690	20.75	54.42	1.39103	0.000619092	0.0133042	gene_biotype=protein_coding
LOC106343290	22.63	58.81	1.37782	0.000532085	0.0117031	gene_biotype=protein_coding
LOC106330744	13.95	36.43	1.38486	0.00225465	0.0311875	gene_biotype=protein_coding
LOC106309165	15.84	40.82	1.3657	0.00179107	0.0272416	gene_biotype=pseudogene
LOC106342411	26.78	68.91	1.36356	0.000217456	0.00638275	gene_biotype=protein_coding
LOC106306622	38.1	97.43	1.35458	5.34e-05	0.00230662	gene_biotype=protein_coding
LOC106337855	25.65	65.83	1.35979	0.000253084	0.00696726	gene_biotype=protein_coding
LOC106335867	14.71	37.75	1.35968	0.00228948	0.0314626	gene_biotype=protein_coding
LOC106308941	15.09	37.75	1.32288	0.00228948	0.0314626	gene_biotype=protein_coding
LOC106320673	14.71	37.75	1.35968	0.00228948	0.0314626	gene_biotype=protein_coding
LOC106323861	14.71	38.18	1.37602	0.00228948	0.0314626	gene_biotype=protein_coding
LOC106302531	16.59	43.45	1.38904	0.00141833	0.0231551	gene_biotype=pseudogene
LOC106344825	60.35	150.53	1.31863	1.29e-05	0.000822763	gene_biotype=pseudogene
LOC106324210	23.39	58.37	1.31934	0.000656467	0.0138015	gene_biotype=protein_coding
LOC106306765	23.39	58.37	1.31934	0.000656467	0.0138015	gene_biotype=protein_coding
LOC106336882	26.02	64.96	1.31993	0.000309211	0.00789332	gene_biotype=protein_coding
LOC106312148	18.1	44.77	1.30654	0.00144514	0.0235471	gene_biotype=protein_coding
LOC106324109	15.84	39.94	1.33426	0.00231336	0.0316359	gene_biotype=protein_coding
LOC106298565	31.31	77.25	1.30291	0.000214137	0.00632944	gene_biotype=protein_coding
LOC106320646	126	312.05	1.30835	2.07e-06	0.000207749	gene_biotype=protein_coding
LOC106336291	23.4	57.07	1.28622	0.000809724	0.0154016	gene_biotype=pseudogene
LOC106313376	22.26	53.55	1.26643	0.000982252	0.0177564	gene_biotype=protein_coding
LOC106299843	35.84	87.78	1.29232	0.000127334	0.00446944	gene_biotype=protein_coding
LOC106297878	17.73	44.33	1.32209	0.00183769	0.0276176	gene_biotype=protein_coding
LOC106324808	17.73	43.89	1.3077	0.00183769	0.0276176	gene_biotype=protein_coding
LOC106330727	32.82	80.32	1.29118	0.000273744	0.00715397	gene_biotype=protein_coding
LOC106338457	13.58	34.23	1.33378	0.00389729	0.0436606	gene_biotype=protein_coding
LOC106320146	14.34	34.23	1.25522	0.00389729	0.0436606	gene_biotype=protein_coding
LOC106344894	29.05	70.22	1.27334	0.00041545	0.00966782	gene_biotype=protein_coding
LOC106325247	127.89	306.79	1.26235	3.97e-06	0.000352123	gene_biotype=protein_coding
LOC106341595	15.47	36.43	1.23565	0.00388019	0.0436606	gene_biotype=protein_coding
LOC106311794	15.09	35.55	1.23626	0.00388019	0.0436606	gene_biotype=protein_coding
LOC106344349	23.01	55.3	1.26502	0.00123077	0.0206946	gene_biotype=protein_coding
LOC106326267	22.63	55.31	1.2893	0.00123077	0.0206946	gene_biotype=lncRNA
LOC106300348	32.45	76.36	1.2346	0.000376065	0.00912961	gene_biotype=protein_coding
LOC106311833	35.46	82.95	1.22605	0.000238533	0.00681155	gene_biotype=protein_coding
LOC106319756	38.1	90.4	1.24653	0.000190109	0.00571956	gene_biotype=lncRNA
LOC106307128	27.16	64.08	1.23839	0.000577646	0.0124771	gene_biotype=protein_coding
LOC106331538	15.84	37.74	1.25252	0.00385024	0.0435361	gene_biotype=protein_coding
LOC106330577	63.37	149.22	1.23557	3.69e-05	0.00179555	gene_biotype=protein_coding
LOC106316014	18.86	44.77	1.2472	0.00233661	0.0317477	gene_biotype=pseudogene
LOC106304405	21.88	51.79	1.24306	0.0015088	0.0240982	gene_biotype=protein_coding
LOC106323768	21.5	51.79	1.26834	0.0015088	0.0240982	gene_biotype=protein_coding
LOC106331864	41.87	99.19	1.24428	0.000159795	0.00506058	gene_biotype=protein_coding
LOC106294047	44.89	105.77	1.23646	9.6e-05	0.00358647	gene_biotype=protein_coding
LOC106312007	19.99	46.52	1.21857	0.00233269	0.0317477	gene_biotype=protein_coding
LOC106302796	23.01	54.42	1.24188	0.00151651	0.0240982	gene_biotype=pseudogene
LOC106310306	26.4	61.44	1.21864	0.000839933	0.0157937	gene_biotype=protein_coding
LOC106318243	26.03	61.01	1.22887	0.000839933	0.0157937	gene_biotype=protein_coding
LOC106320064	26.4	60.57	1.19807	0.000839933	0.0157937	gene_biotype=protein_coding
LOC106330868	47.16	109.72	1.21819	0.000103585	0.00382721	gene_biotype=protein_coding
LOC106338050	18.11	41.69	1.20291	0.002966	0.0374596	gene_biotype=protein_coding
LOC106338533	30.56	72.42	1.24474	0.000625103	0.0133992	gene_biotype=protein_coding
LOC106334769	21.88	50.91	1.21834	0.00231323	0.0316359	gene_biotype=protein_coding
LOC106301176	23.01	52.67	1.19472	0.00186773	0.0276176	gene_biotype=protein_coding
LOC106305859	22.63	53.11	1.23075	0.00186773	0.0276176	gene_biotype=protein_coding
LOC106297245	19.62	45.64	1.21797	0.00292137	0.037177	gene_biotype=protein_coding
LOC106345012	30.93	71.1	1.20084	0.000746888	0.0144611	gene_biotype=protein_coding
LOC106335454	30.56	70.66	1.20925	0.000746888	0.0144611	gene_biotype=protein_coding
LOC106297423	179.19	409.05	1.19079	5.41e-06	0.000429798	gene_biotype=protein_coding
LOC106320512	42.25	95.68	1.17927	0.000248907	0.00687473	gene_biotype=protein_coding
LOC106344771	18.11	41.26	1.18796	0.00376375	0.0429618	gene_biotype=protein_coding
LOC106320545	37.72	86.02	1.18934	0.00035853	0.00890932	gene_biotype=protein_coding
LOC106317630	18.86	42.57	1.17451	0.00371167	0.0427693	gene_biotype=pseudogene
LOC106309634	26.78	61.01	1.18789	0.00125757	0.0210613	gene_biotype=protein_coding
LOC106298494	31.31	69.78	1.15619	0.000892192	0.0165912	gene_biotype=protein_coding
LOC106315113	34.71	78.56	1.17844	0.000466921	0.0105608	gene_biotype=protein_coding
LOC106308320	32.07	72.41	1.17496	0.000899537	0.016691	gene_biotype=protein_coding
LOC106342225	23.77	53.54	1.17148	0.00151651	0.0240982	gene_biotype=protein_coding
LOC106323712	20	45.21	1.17664	0.00365591	0.0423041	gene_biotype=protein_coding
LOC106336293	33.95	75.93	1.16126	0.000771569	0.0147911	gene_biotype=protein_coding
LOC106315508	43.38	96.12	1.14781	0.000340914	0.00854719	gene_biotype=protein_coding
LOC106317926	26.41	57.93	1.13323	0.00152496	0.0241018	gene_biotype=protein_coding
LOC106342161	21.5	49.16	1.19315	0.00353795	0.0416253	gene_biotype=protein_coding
LOC106314724	38.85	86.46	1.15412	0.000499661	0.0112244	gene_biotype=protein_coding
LOC106296652	39.99	88.21	1.1413	0.000506864	0.0113559	gene_biotype=protein_coding
LOC106319796	25.28	54.86	1.11776	0.00186432	0.0276176	gene_biotype=protein_coding
LOC106331065	52.44	114.13	1.12194	0.000263341	0.00715397	gene_biotype=protein_coding
LOC106296631	30.56	68.46	1.16362	0.00127206	0.0211113	gene_biotype=protein_coding
LOC106337789	43.38	94.36	1.12115	0.000526433	0.0116702	gene_biotype=protein_coding
LOC106334190	31.69	69.79	1.13899	0.00127299	0.0211113	gene_biotype=protein_coding
LOC106308707	48.66	107.09	1.13802	0.000283684	0.00730811	gene_biotype=protein_coding
LOC106320263	26.78	58.82	1.13515	0.00185172	0.0276176	gene_biotype=pseudogene
LOC106336440	32.82	71.98	1.13302	0.00127309	0.0211113	gene_biotype=protein_coding
LOC106329401	21.5	47.84	1.15388	0.00437061	0.0481282	gene_biotype=protein_coding
LOC106340959	28.29	60.57	1.09831	0.00184315	0.0276176	gene_biotype=protein_coding
LOC106297630	28.29	61.44	1.11889	0.00184315	0.0276176	gene_biotype=protein_coding
LOC106320167	34.33	73.73	1.10278	0.0010773	0.0191773	gene_biotype=pseudogene
LOC106299579	47.9	103.58	1.11265	0.000365093	0.00896917	gene_biotype=protein_coding
LOC106300099	29.8	65.4	1.13398	0.00152187	0.0240982	gene_biotype=protein_coding
LOC106335029	24.15	52.23	1.11286	0.00229911	0.0315435	gene_biotype=protein_coding
LOC106300364	30.92	67.16	1.11906	0.00151818	0.0240982	gene_biotype=protein_coding
LOC106330709	31.69	68.9	1.12048	0.00151365	0.0240982	gene_biotype=protein_coding
LOC106311431	61.11	131.22	1.10251	0.000212395	0.00630005	gene_biotype=protein_coding
LOC106324317	43.38	92.17	1.08727	0.000702852	0.0138015	gene_biotype=protein_coding
LOC106308090	37.72	81.19	1.10597	0.000925244	0.016981	gene_biotype=protein_coding
LOC106334241	23.77	50.91	1.09881	0.00347745	0.041028	gene_biotype=pseudogene
LOC106292473	38.48	80.32	1.06165	0.0010829	0.0191773	gene_biotype=protein_coding
LOC106334815	28.67	61	1.08927	0.00264794	0.0350176	gene_biotype=protein_coding
LOC106327366	43.01	89.98	1.06493	0.000937775	0.0170687	gene_biotype=protein_coding
LOC106312603	32.07	66.71	1.05668	0.00213774	0.0299619	gene_biotype=protein_coding
LOC106306219	44.14	92.16	1.06205	0.000939169	0.0170687	gene_biotype=protein_coding
LOC106334342	37.34	76.81	1.04057	0.0012694	0.0211113	gene_biotype=protein_coding
LOC106321180	23.77	50.47	1.08628	0.00427225	0.0473545	gene_biotype=protein_coding
LOC106312060	64.14	133.42	1.05668	0.000347608	0.00868918	gene_biotype=protein_coding
LOC106300916	26.41	54.43	1.04332	0.00335635	0.0397105	gene_biotype=protein_coding
LOC106314853	41.88	87.34	1.06038	0.00108362	0.0191773	gene_biotype=protein_coding
LOC106324530	31.31	64.08	1.03325	0.00257488	0.0341588	gene_biotype=pseudogene
LOC106324650	31.31	64.08	1.03325	0.00257488	0.0341588	gene_biotype=protein_coding
LOC106308673	32.43	66.27	1.03103	0.00253892	0.0338952	gene_biotype=protein_coding
LOC106342423	33.95	70.22	1.04847	0.00246863	0.0330616	gene_biotype=protein_coding
LOC106297676	40.37	81.64	1.01599	0.0014671	0.0236628	gene_biotype=protein_coding
LOC106297770	72.81	148.78	1.03097	0.000307644	0.00787719	gene_biotype=protein_coding
LOC106316888	298.01	606.99	1.02631	3.24e-05	0.00162624	gene_biotype=pseudogene
LOC106323682	59.23	119.81	1.01635	0.000523014	0.0116658	gene_biotype=protein_coding
LOC106324596	26.79	55.3	1.04558	0.00399064	0.0446443	gene_biotype=protein_coding
LOC106305369	29.42	58.81	0.999264	0.00381629	0.0433192	gene_biotype=protein_coding
LOC106330912	29.79	61	1.03398	0.0037334	0.0427693	gene_biotype=protein_coding
LOC106342138	31.31	63.21	1.01353	0.00306789	0.0383441	gene_biotype=protein_coding
LOC106318121	46.02	93.05	1.01575	0.00108066	0.0191773	gene_biotype=protein_coding
LOC106300115	49.8	101.39	1.0257	0.000942185	0.0170687	gene_biotype=protein_coding
LOC106331001	51.3	103.14	1.00757	0.000942152	0.0170687	gene_biotype=protein_coding
LOC106331747	279.53	562.24	1.00818	4.38e-05	0.0020288	gene_biotype=protein_coding
LOC106338657	38.1	75.93	0.994879	0.0020264	0.028738	gene_biotype=protein_coding
LOC106333800	35.08	70.22	1.00123	0.00246863	0.0330616	gene_biotype=lncRNA
LOC106321314	32.82	65.83	1.00417	0.00350177	0.0412572	gene_biotype=lncRNA
LOC106335028	30.94	61.88	1	0.00434812	0.0479432	gene_biotype=protein_coding
LOC106302775	29.81	59.69	1.00169	0.0044602	0.0489228	gene_biotype=protein_coding
LOC106328835	175.04	349.36	0.99703	9.34e-05	0.003528	gene=LOC106328835
LOC106314168	53.57	106.66	0.993522	0.00106439	0.0189966	gene_biotype=protein_coding
LOC106293129	44.14	87.33	0.984391	0.00190105	0.027751	gene_biotype=protein_coding
LOC106317989	32.06	63.21	0.979378	0.00424091	0.0470691	gene_biotype=protein_coding
LOC106292327	42.25	82.07	0.957904	0.00259412	0.0343599	gene_biotype=protein_coding
LOC106306343	60.73	118.94	0.969753	0.000935813	0.0170687	gene_biotype=protein_coding
LOC106314346	184.84	359.88	0.961239	0.000135411	0.004675	gene_biotype=pseudogene
LOC106337044	71.67	140	0.965986	0.00068201	0.0138015	gene_biotype=protein_coding
LOC106341931	49.79	96.55	0.95542	0.00158692	0.0249874	gene_biotype=protein_coding
LOC106330942	41.12	79.44	0.950025	0.00305219	0.0382046	gene_biotype=protein_coding
LOC106312123	39.61	76.81	0.955429	0.00310939	0.0388052	gene_biotype=protein_coding
LOC106330204	143.73	275.62	0.939319	0.000261711	0.00715397	gene_biotype=pseudogene
LOC106307553	45.27	86.02	0.926117	0.00284355	0.0369945	gene_biotype=protein_coding
LOC106314153	45.27	86.46	0.933478	0.00284355	0.0369945	gene_biotype=protein_coding
LOC106344818	55.45	104.89	0.919618	0.00172247	0.0266729	gene_biotype=protein_coding
LOC106329048	35.84	67.59	0.915239	0.00463139	0.0499607	gene_biotype=protein_coding
LOC106341419	90.16	169.41	0.90996	0.000694357	0.0138015	gene_biotype=protein_coding
LOC106325898	49.04	92.16	0.910182	0.00270591	0.0356166	gene_biotype=protein_coding
LOC106323805	47.52	89.54	0.913997	0.00275015	0.0360861	gene_biotype=pseudogene
LOC106338729	76.96	143.52	0.899071	0.00121405	0.0204953	gene_biotype=protein_coding
LOC106314756	76.94	144.41	0.908365	0.00121405	0.0204953	gene_biotype=pseudogene
LOC106310181	61.11	114.12	0.901071	0.00184343	0.0276176	gene_biotype=protein_coding
LOC106337948	52.8	97.88	0.890476	0.00287721	0.0369945	gene_biotype=pseudogene
LOC106330489	52.43	96.11	0.874294	0.00292597	0.037177	gene_biotype=protein_coding
LOC106338566	52.44	95.68	0.86755	0.00292597	0.037177	gene_biotype=protein_coding
LOC106322059	52.06	95.68	0.878042	0.00292597	0.037177	gene_biotype=lncRNA
LOC106335706	50.93	94.36	0.88966	0.00297658	0.0374842	gene_biotype=protein_coding
LOC106337756	79.59	147.47	0.889762	0.00120238	0.02038	gene_biotype=protein_coding
LOC106317757	53.58	98.75	0.882086	0.00319486	0.0391256	gene_biotype=protein_coding
LOC106321537	52.82	97	0.8769	0.00325354	0.0391256	gene_biotype=protein_coding
LOC106294789	69.41	124.65	0.844667	0.0019114	0.027751	gene_biotype=protein_coding
LOC106338797	45.65	82.95	0.861627	0.00428476	0.0474308	gene_biotype=protein_coding
LOC106301423	140.71	254.13	0.852842	0.00073806	0.0143589	gene_biotype=protein_coding
LOC106324127	169.37	303.71	0.842516	0.000565903	0.0122865	gene_biotype=protein_coding
LOC106329518	63.76	114.55	0.845254	0.00275561	0.0361014	gene_biotype=pseudogene
LOC106331067	53.57	97.43	0.862941	0.00406762	0.0454452	gene_biotype=protein_coding
LOC106297863	47.53	85.58	0.848435	0.00466751	0.0499607	gene_biotype=protein_coding
LOC106320566	57.34	101.83	0.828549	0.00346907	0.0409866	gene_biotype=protein_coding
LOC106330607	311.6	554.75	0.832143	0.000409879	0.00956459	gene_biotype=protein_coding
LOC106323438	107.89	190.48	0.820078	0.00155208	0.0244845	gene_biotype=protein_coding
LOC106344874	78.09	137.37	0.814857	0.00278936	0.0364869	gene_biotype=protein_coding
LOC106330733	68.28	118.5	0.795352	0.00432994	0.0478053	gene_biotype=protein_coding
LOC106308774	66.78	115.87	0.795019	0.00441759	0.048582	gene_biotype=pseudogene
LOC106305887	210.88	364.73	0.790407	0.0009119	0.0168832	gene_biotype=protein_coding
LOC106297989	86.02	148.35	0.786261	0.00302567	0.0379289	gene_biotype=protein_coding
LOC106310535	90.16	150.98	0.743798	0.00432546	0.0478053	gene_biotype=lncRNA
LOC106328817	87.89	147.47	0.746651	0.00447525	0.0490241	gene=LOC106328817
LOC106297732	175.41	292.3	0.736719	0.00190142	0.027751	gene_biotype=protein_coding
LOC106339848	137.32	53.98	-1.34704	0.0045089	0.0493285	gene_biotype=protein_coding
LOC106311312	133.92	50.47	-1.40787	0.00206272	0.0291549	gene_biotype=protein_coding
LOC106326806	100.36	36.87	-1.44467	0.0037388	0.0427693	gene_biotype=protein_coding
LOC106334535	107.5	38.18	-1.49345	0.0018622	0.0276176	gene_biotype=protein_coding
LOC106323665	70.54	23.7	-1.57355	0.0044602	0.0489228	gene_biotype=protein_coding
LOC106342674	63.37	21.07	-1.58861	0.00408198	0.0455451	gene_biotype=protein_coding
LOC106321078	69.79	23.26	-1.58517	0.00381629	0.0433192	gene_biotype=protein_coding
LOC106339001	69.04	21.51	-1.68242	0.00323763	0.0391256	gene_biotype=pseudogene
LOC106303878	84.88	27.22	-1.64076	0.00127309	0.0211113	gene_biotype=protein_coding
LOC106295381	52.43	15.8	-1.73047	0.00457135	0.0498822	gene_biotype=protein_coding
LOC106338033	52.07	15.8	-1.72053	0.00457135	0.0498822	gene_biotype=protein_coding
LOC106301453	87.9	26.78	-1.71471	0.000764068	0.0146952	gene_biotype=protein_coding
LOC106300454	58.85	17.99	-1.70985	0.00286176	0.0369945	gene_biotype=protein_coding
LOC106302621	56.21	17.12	-1.71514	0.00359769	0.0419742	gene_biotype=protein_coding
LOC106321631	90.16	26.77	-1.75187	0.00054301	0.0119123	gene_biotype=protein_coding
LOC106332293	61.13	18.01	-1.76308	0.00186871	0.0276176	gene_biotype=protein_coding
LOC106294331	75.07	22.38	-1.74603	0.00104504	0.0186909	gene_biotype=protein_coding
LOC106307904	52.06	14.92	-1.80293	0.00294608	0.0373762	gene_biotype=protein_coding
LOC106323776	54.32	15.36	-1.82231	0.00185196	0.0276176	gene_biotype=protein_coding
LOC106315084	40.37	11.41	-1.82298	0.00389729	0.0436606	gene_biotype=protein_coding
LOC106335027	50.92	14.04	-1.85869	0.00233547	0.0317477	gene_biotype=protein_coding
LOC106300271	50.92	13.62	-1.90251	0.00233547	0.0317477	gene_biotype=protein_coding
LOC106329500	55.08	15.36	-1.84235	0.00146698	0.0236628	gene_biotype=protein_coding
LOC106324602	47.91	13.17	-1.86307	0.00297977	0.0374842	gene_biotype=protein_coding
LOC106343151	62.62	16.68	-1.9085	0.000772564	0.0147911	gene_biotype=protein_coding
LOC106326306	41.12	10.53	-1.96533	0.00296564	0.0374596	gene_biotype=protein_coding
LOC106294824	41.49	11.41	-1.86246	0.00296564	0.0374596	gene_biotype=protein_coding
LOC106330292	41.5	10.97	-1.91955	0.00225465	0.0311875	gene_biotype=protein_coding
LOC106302599	46.02	12.29	-1.90478	0.00298574	0.0374842	gene_biotype=protein_coding
LOC106313097	46.4	11.85	-1.96924	0.00298574	0.0374842	gene_biotype=lncRNA
LOC106294299	50.93	13.17	-1.95126	0.00141833	0.0231551	gene_biotype=lncRNA
LOC106309296	39.98	9.66	-2.04918	0.00220665	0.0306241	gene_biotype=pseudogene
LOC106323619	44.13	10.54	-2.06588	0.00130036	0.0214368	gene_biotype=protein_coding
LOC106323005	55.82	14.49	-1.94572	0.000700837	0.0138015	gene_biotype=protein_coding
LOC106314613	87.9	22.39	-1.97301	0.000105911	0.0038791	gene_biotype=pseudogene
LOC106334695	36.97	8.78	-2.07406	0.00288327	0.0369945	gene_biotype=protein_coding
LOC106332562	46.02	10.53	-2.12776	0.000986735	0.0177612	gene_biotype=protein_coding
LOC106313828	38.1	9.22	-2.04695	0.00214288	0.0299619	gene_biotype=protein_coding
LOC106344966	33.57	8.34	-2.00905	0.00382591	0.0433192	gene_biotype=pseudogene
LOC106340250	34.33	7.9	-2.11955	0.00382591	0.0433192	gene_biotype=protein_coding
LOC106313426	33.57	7.9	-2.08725	0.00382591	0.0433192	gene_biotype=protein_coding
LOC106343861	30.93	7.02	-2.13946	0.00373973	0.0427693	gene_biotype=pseudogene
LOC106295223	30.93	7.47	-2.04983	0.00373973	0.0427693	gene_biotype=protein_coding
LOC106301973	31.31	7.46	-2.06938	0.00373973	0.0427693	gene_biotype=protein_coding
LOC106340878	30.93	7.02	-2.13946	0.00373973	0.0427693	gene_biotype=protein_coding
LOC106313694	30.93	6.58	-2.23285	0.00373973	0.0427693	gene_biotype=protein_coding
LOC106299758	49.04	10.53	-2.21945	0.000790627	0.0151026	gene_biotype=pseudogene
LOC106300311	36.22	7.9	-2.19686	0.00206034	0.0291549	gene_biotype=pseudogene
LOC106296106	41.12	9.22	-2.157	0.00087631	0.0163319	gene_biotype=pseudogene
LOC106340287	32.07	6.58	-2.28506	0.00270555	0.0356166	gene_biotype=protein_coding
LOC106344336	33.2	7.02	-2.24164	0.00270555	0.0356166	gene_biotype=protein_coding
LOC106326722	38.1	7.9	-2.26987	0.00110634	0.0194288	gene_biotype=protein_coding
LOC106326721	38.1	7.9	-2.26987	0.00110634	0.0194288	gene_biotype=protein_coding
LOC106294409	56.58	11.85	-2.25541	0.000227895	0.00664286	gene_biotype=lncRNA
LOC106318645	61.87	13.16	-2.23308	0.000116818	0.0041522	gene_biotype=protein_coding
LOC106330585	29.05	6.15	-2.23988	0.00360747	0.0419742	gene_biotype=pseudogene
LOC106328617	28.67	5.71	-2.32798	0.00360747	0.0419742	gene_biotype=protein_coding
LOC106343869	29.05	6.14	-2.24223	0.00360747	0.0419742	gene_biotype=protein_coding
LOC106344775	33.58	6.58	-2.35144	0.00195564	0.0277814	gene_biotype=protein_coding
LOC106316466	34.33	7.46	-2.20222	0.00195564	0.0277814	gene_biotype=protein_coding
LOC106297352	58.47	12.29	-2.25021	0.000176019	0.00531465	gene_biotype=protein_coding
LOC106295467	30.18	6.14	-2.29728	0.00256695	0.0341588	gene_biotype=protein_coding
LOC106294579	35.46	6.58	-2.43003	0.00141266	0.0231523	gene_biotype=protein_coding
LOC106332724	45.27	9.22	-2.29572	0.000357371	0.00890678	gene_biotype=protein_coding
LOC106336881	50.18	10.09	-2.31419	0.000166733	0.0051976	gene_biotype=protein_coding
LOC106333944	36.21	7.46	-2.27914	0.00101997	0.0182814	gene_biotype=protein_coding
LOC106323517	52.06	10.09	-2.36725	9.39e-05	0.00353244	gene_biotype=protein_coding
LOC106319754	975.91	188.29	-2.37379	3.99e-11	2.58e-08	gene_biotype=protein_coding
LOC106320505	36.97	7.46	-2.30911	0.000736236	0.0143566	gene_biotype=protein_coding
LOC106331278	31.68	5.71	-2.47201	0.00129692	0.0214222	gene_biotype=protein_coding
LOC106335214	43.01	8.34	-2.36655	0.000232786	0.00671571	gene_biotype=protein_coding
LOC106306282	38.48	7.02	-2.45457	0.000531367	0.0117031	gene_biotype=protein_coding
LOC106315857	38.1	7.02	-2.44025	0.000531367	0.0117031	gene_biotype=protein_coding
LOC106312408	66.39	11.85	-2.48608	2.25e-05	0.00123692	gene_biotype=protein_coding
LOC106294950	28.29	4.83	-2.5502	0.00238604	0.0320574	gene_biotype=protein_coding
LOC106337852	28.29	5.27	-2.42442	0.00238604	0.0320574	gene_biotype=protein_coding
LOC106311800	27.92	5.27	-2.40542	0.00238604	0.0320574	gene_biotype=protein_coding
LOC106314810	28.29	5.27	-2.42442	0.00238604	0.0320574	gene_biotype=protein_coding
LOC106311565	44.89	8.34	-2.42827	0.000124914	0.00440281	gene_biotype=protein_coding
LOC106344712	34.34	5.71	-2.58833	0.000921293	0.0169454	gene_biotype=protein_coding
LOC106343587	39.99	6.58	-2.60348	0.000276851	0.00715397	gene_biotype=protein_coding
LOC106307974	29.42	5.27	-2.48092	0.00166495	0.0258774	gene_biotype=protein_coding
LOC106340072	28.67	5.27	-2.44367	0.00166495	0.0258774	gene_biotype=pseudogene
LOC106334485	34.71	5.71	-2.60379	0.000654363	0.0138015	gene_biotype=protein_coding
LOC106305749	35.08	6.14	-2.51434	0.000654363	0.0138015	gene_biotype=protein_coding
LOC106315720	75.82	12.73	-2.57435	4.66e-06	0.000381171	gene_biotype=protein_coding
LOC106298144	23.77	4.39	-2.43685	0.0046146	0.0499607	gene_biotype=pseudogene
LOC106305086	24.14	3.51	-2.78188	0.0046146	0.0499607	gene_biotype=protein_coding
LOC106318680	24.14	3.51	-2.78188	0.0046146	0.0499607	gene_biotype=protein_coding
LOC106344548	29.8	5.27	-2.49944	0.00116134	0.019724	gene_biotype=pseudogene
LOC106319057	36.22	6.15	-2.55813	0.000464788	0.0105536	gene_biotype=protein_coding
LOC106297955	84.12	13.61	-2.62778	1.73e-06	0.000178383	gene_biotype=pseudogene
LOC106295998	30.94	4.83	-2.67938	0.000809935	0.0154016	gene_biotype=protein_coding
LOC106329369	24.9	3.95	-2.65622	0.00315493	0.0389124	gene_biotype=protein_coding
LOC106336970	24.52	3.95	-2.63403	0.00315493	0.0389124	gene_biotype=protein_coding
LOC106317591	25.27	4.39	-2.52513	0.00315493	0.0389124	gene_biotype=protein_coding
LOC106299912	24.52	3.95	-2.63403	0.00315493	0.0389124	gene_biotype=protein_coding
LOC106327341	25.28	4.39	-2.5257	0.00315493	0.0389124	gene_biotype=protein_coding
LOC106307412	24.9	3.51	-2.8266	0.00315493	0.0389124	gene_biotype=protein_coding
LOC106319420	49.79	7.9	-2.65593	3.62e-05	0.00177181	gene_biotype=protein_coding
LOC106297761	56.96	8.78	-2.69766	1.01e-05	0.000712502	gene_biotype=protein_coding
LOC106312681	94.69	15.36	-2.62403	3.48e-07	4.57e-05	gene_biotype=protein_coding
LOC106306489	51.3	8.34	-2.62084	2.66e-05	0.00142284	gene_biotype=protein_coding
LOC106335566	26.41	4.39	-2.58879	0.00215538	0.0299619	gene_biotype=protein_coding
LOC106343837	25.65	4.39	-2.54667	0.00215538	0.0299619	gene_biotype=protein_coding
LOC106320185	26.42	3.51	-2.91209	0.00215538	0.0299619	gene_biotype=pseudogene
LOC106339990	45.65	7.02	-2.70107	5.46e-05	0.00234722	gene_biotype=protein_coding
LOC106326859	53.19	7.9	-2.75123	1.44e-05	0.00089103	gene_biotype=protein_coding
LOC106335468	27.15	3.95	-2.78103	0.0014719	0.0236628	gene_biotype=pseudogene
LOC106312270	26.78	3.95	-2.76123	0.0014719	0.0236628	gene_biotype=protein_coding
LOC106339168	27.16	4.39	-2.62919	0.0014719	0.0236628	gene_biotype=protein_coding
LOC106295032	27.16	3.51	-2.95194	0.0014719	0.0236628	gene_biotype=protein_coding
LOC106335205	27.54	3.95	-2.8016	0.00100503	0.018052	gene_biotype=protein_coding
LOC106294062	35.08	4.83	-2.86055	0.000275043	0.00715397	gene_biotype=protein_coding
LOC106305576	35.46	4.83	-2.8761	0.000275043	0.00715397	gene_biotype=pseudogene
LOC106308396	35.08	5.27	-2.73477	0.000275043	0.00715397	gene_biotype=protein_coding
LOC106323848	35.47	5.27	-2.75072	0.000275043	0.00715397	gene_biotype=pseudogene
LOC106311574	41.87	6.14	-2.76961	6.02e-05	0.00254824	gene_biotype=protein_coding
LOC106297484	63.37	8.78	-2.85151	2.37e-06	0.000231589	gene_biotype=protein_coding
LOC106294610	49.8	7.46	-2.7389	1.51e-05	0.000921429	gene_biotype=protein_coding
LOC106326842	36.22	4.83	-2.90669	0.000192066	0.00575789	gene_biotype=protein_coding
LOC106305957	29.05	4.39	-2.72625	0.000686338	0.0138015	gene_biotype=protein_coding
LOC106336939	29.05	3.95	-2.87861	0.000686338	0.0138015	gene_biotype=protein_coding
LOC106295829	28.67	3.95	-2.85962	0.000686338	0.0138015	gene_biotype=protein_coding
LOC106314700	29.42	3.95	-2.89687	0.000686338	0.0138015	gene_biotype=protein_coding
LOC106324140	28.67	3.95	-2.85962	0.000686338	0.0138015	gene_biotype=protein_coding
LOC106332551	21.5	2.63	-3.0312	0.00421142	0.0468035	gene_biotype=protein_coding
LOC106295302	21.88	3.07	-2.8333	0.00421142	0.0468035	gene_biotype=protein_coding
LOC106336398	21.5	3.08	-2.80333	0.00421142	0.0468035	gene_biotype=protein_coding
LOC106342308	37.35	4.83	-2.95101	0.000134216	0.00465284	gene_biotype=protein_coding
LOC106315444	37.35	5.27	-2.82523	0.000134216	0.00465284	gene_biotype=protein_coding
LOC106308872	29.8	3.51	-3.08577	0.000468868	0.0105608	gene_biotype=protein_coding
LOC106341392	45.27	6.14	-2.88224	2.19e-05	0.00122098	gene_biotype=protein_coding
LOC106333726	30.93	3.51	-3.13946	0.000320481	0.00810732	gene_biotype=pseudogene
LOC106339534	30.56	3.51	-3.1221	0.000320481	0.00810732	gene_biotype=protein_coding
LOC106304141	30.56	3.51	-3.1221	0.000320481	0.00810732	gene_biotype=lncRNA
LOC106295684	15.84	1.76	-3.16993	0.0046627	0.0499607	gene_biotype=protein_coding
LOC106327126	15.84	2.19	-2.85457	0.0046627	0.0499607	gene_biotype=protein_coding
LOC106316290	15.84	2.19	-2.85457	0.0046627	0.0499607	gene_biotype=protein_coding
LOC106314708	15.84	1.76	-3.16993	0.0046627	0.0499607	gene_biotype=pseudogene
LOC106302291	39.23	4.83	-3.02186	6.57e-05	0.00276764	gene_biotype=protein_coding
LOC106336983	23.77	3.07	-2.95283	0.00186827	0.0276176	gene_biotype=protein_coding
LOC106295773	39.98	4.83	-3.04918	4.6e-05	0.002108	gene_biotype=protein_coding
LOC106317163	40.36	5.27	-2.93705	4.6e-05	0.002108	gene_biotype=protein_coding
LOC106308600	33.2	3.51	-3.24164	0.000150079	0.00477081	gene_biotype=protein_coding
LOC106335912	16.6	2.19	-2.92218	0.00289404	0.0369945	gene_biotype=protein_coding
LOC106339028	16.98	2.19	-2.95483	0.00289404	0.0369945	gene_biotype=pseudogene
LOC106336869	17.35	2.2	-2.97936	0.00289404	0.0369945	gene_biotype=protein_coding
LOC106301490	16.6	1.76	-3.23754	0.00289404	0.0369945	gene_biotype=protein_coding
LOC106312515	16.98	1.76	-3.27019	0.00289404	0.0369945	gene_biotype=protein_coding
LOC106320292	17.35	1.76	-3.30129	0.00289404	0.0369945	gene_biotype=protein_coding
LOC106343191	33.95	4.39	-2.95112	0.000150079	0.00477081	gene_biotype=protein_coding
LOC106319497	34.33	4.39	-2.96718	0.000150079	0.00477081	gene_biotype=protein_coding
LOC106332775	26.03	2.64	-3.30157	0.000828701	0.0156876	gene_biotype=lncRNA
LOC106314072	25.65	2.63	-3.28582	0.000828701	0.0156876	gene_biotype=protein_coding
LOC106305856	42.63	4.83	-3.14177	1.6e-05	0.000959842	gene_biotype=protein_coding
LOC106306780	34.71	3.95	-3.13543	0.000102851	0.00381682	gene_biotype=protein_coding
LOC106342841	18.11	2.19	-3.04778	0.00179799	0.0272416	gene_biotype=protein_coding
LOC106300901	17.73	2.19	-3.01719	0.00179799	0.0272416	gene_biotype=protein_coding
LOC106303714	17.73	2.19	-3.01719	0.00179799	0.0272416	gene_biotype=protein_coding
LOC106306058	18.11	2.2	-3.04121	0.00179799	0.0272416	gene_biotype=protein_coding
LOC106313803	18.48	2.2	-3.07039	0.00179799	0.0272416	gene_biotype=pseudogene
LOC106327173	17.73	1.76	-3.33255	0.00179799	0.0272416	gene_biotype=protein_coding
LOC106322432	18.11	1.76	-3.36314	0.00179799	0.0272416	gene_biotype=protein_coding
LOC106325300	17.73	1.76	-3.33255	0.00179799	0.0272416	gene_biotype=protein_coding
LOC106315250	43.75	4.83	-3.17919	1.12e-05	0.000745013	gene_biotype=protein_coding
LOC106312333	27.16	3.07	-3.14517	0.00055231	0.0120224	gene_biotype=protein_coding
LOC106296143	36.21	3.95	-3.19646	7.06e-05	0.00291393	gene_biotype=protein_coding
LOC106343005	35.83	4.39	-3.02888	7.06e-05	0.00291393	gene_biotype=protein_coding
LOC106301370	45.64	5.27	-3.11442	7.92e-06	0.000580092	gene_biotype=protein_coding
LOC106328379	27.92	2.63	-3.40816	0.000368392	0.00896917	gene_biotype=protein_coding
LOC106306886	27.92	3.07	-3.18499	0.000368392	0.00896917	gene_biotype=protein_coding
LOC106312221	27.92	3.07	-3.18499	0.000368392	0.00896917	gene_biotype=protein_coding
LOC106332353	18.86	2.19	-3.10633	0.00111859	0.0194288	gene_biotype=protein_coding
LOC106297769	18.86	2.19	-3.10633	0.00111859	0.0194288	gene_biotype=protein_coding
LOC106306149	19.23	2.2	-3.12778	0.00111859	0.0194288	gene_biotype=protein_coding
LOC106315489	29.43	3.07	-3.26098	0.000245961	0.00685319	gene_biotype=protein_coding
LOC106333250	113.93	11.85	-3.26519	5.64e-10	2.79e-07	gene_biotype=pseudogene
LOC106331672	19.62	2.19	-3.16332	0.000697104	0.0138015	gene_biotype=protein_coding
LOC106343194	20.37	1.76	-3.5328	0.000697104	0.0138015	gene_biotype=protein_coding
LOC106299879	19.99	2.19	-3.19028	0.000697104	0.0138015	gene_biotype=protein_coding
LOC106320565	19.99	2.19	-3.19028	0.000697104	0.0138015	gene_biotype=protein_coding
LOC106300376	39.99	3.95	-3.33971	1.58e-05	0.000959842	gene_biotype=protein_coding
LOC106328460	41.12	3.51	-3.5503	1.09e-05	0.000743805	gene_biotype=protein_coding
LOC106329016	30.56	2.63	-3.53851	0.000110042	0.00397853	gene_biotype=protein_coding
LOC106343820	30.93	2.63	-3.55587	0.000110042	0.00397853	gene_biotype=protein_coding
LOC106310770	21.12	2.19	-3.26961	0.000697104	0.0138015	gene_biotype=protein_coding
LOC106316406	21.12	2.19	-3.26961	0.000697104	0.0138015	gene_biotype=protein_coding
LOC106318988	52.06	4.83	-3.43008	1e-06	0.000109742	gene_biotype=protein_coding
LOC106319257	22.26	2.19	-3.34545	0.000435303	0.00993766	gene_biotype=protein_coding
LOC106343601	42.63	4.39	-3.27958	5.25e-06	0.000421295	gene_biotype=protein_coding
LOC106293984	22.63	1.76	-3.68459	0.000272429	0.00715397	gene_biotype=protein_coding
LOC106300562	22.64	2.19	-3.36987	0.000272429	0.00715397	gene_biotype=protein_coding
LOC106311658	23.01	2.19	-3.39326	0.000272429	0.00715397	gene_biotype=protein_coding
LOC106319893	23.39	2.19	-3.41689	0.000272429	0.00715397	gene_biotype=protein_coding
LOC106320156	34.71	3.07	-3.49904	3.33e-05	0.00165226	gene_biotype=protein_coding
LOC106317742	23.77	2.19	-3.44014	0.000170909	0.0051976	gene_biotype=protein_coding
LOC106302439	26.03	2.2	-3.5646	0.000267144	0.00715397	gene_biotype=protein_coding
LOC106301519	25.65	1.76	-3.86531	0.000267144	0.00715397	gene_biotype=protein_coding
LOC106319147	25.65	1.76	-3.86531	0.000267144	0.00715397	gene_biotype=protein_coding
LOC106320011	26.41	2.19	-3.59208	0.000267144	0.00715397	gene_biotype=pseudogene
LOC106318989	52.06	4.39	-3.56788	2.98e-07	4.05e-05	gene_biotype=protein_coding
LOC106327328	13.96	0.88	-3.98765	0.00330227	0.0391256	gene_biotype=protein_coding
LOC106334220	13.58	1.32	-3.36287	0.00330227	0.0391256	gene_biotype=protein_coding
LOC106312058	13.96	0.88	-3.98765	0.00330227	0.0391256	gene_biotype=protein_coding
LOC106331522	14.33	0.88	-4.02539	0.00330227	0.0391256	gene_biotype=protein_coding
LOC106337224	13.96	1.32	-3.40269	0.00330227	0.0391256	gene_biotype=protein_coding
LOC106343053	13.58	0.88	-3.94784	0.00330227	0.0391256	gene_biotype=protein_coding
LOC106337317	13.96	1.32	-3.40269	0.00330227	0.0391256	gene_biotype=protein_coding
LOC106343093	14.33	1.32	-3.44043	0.00330227	0.0391256	gene_biotype=protein_coding
LOC106298785	13.58	1.32	-3.36287	0.00330227	0.0391256	gene_biotype=pseudogene
LOC106300027	14.34	1.32	-3.44144	0.00330227	0.0391256	gene_biotype=protein_coding
LOC106297904	13.58	1.32	-3.36287	0.00330227	0.0391256	gene_biotype=pseudogene
LOC106298219	13.96	1.32	-3.40269	0.00330227	0.0391256	gene_biotype=protein_coding
LOC106298149	13.96	1.32	-3.40269	0.00330227	0.0391256	gene_biotype=protein_coding
LOC106306563	13.95	0.88	-3.98662	0.00330227	0.0391256	gene_biotype=lncRNA
LOC106306777	14.34	0.88	-4.0264	0.00330227	0.0391256	gene_biotype=protein_coding
LOC106307446	13.96	1.32	-3.40269	0.00330227	0.0391256	gene_biotype=protein_coding
LOC106318489	14.33	1.32	-3.44043	0.00330227	0.0391256	gene_biotype=protein_coding
LOC106314050	27.54	1.76	-3.96788	0.00011295	0.00403174	gene_biotype=protein_coding
LOC106335614	15.09	0.88	-4.09995	0.00194692	0.027751	gene_biotype=protein_coding
LOC106324414	14.71	0.88	-4.06315	0.00194692	0.027751	gene_biotype=protein_coding
LOC106336387	15.47	1.32	-3.55086	0.00194692	0.027751	gene_biotype=protein_coding
LOC106339469	15.09	1.32	-3.51498	0.00194692	0.027751	gene_biotype=protein_coding
LOC106292794	14.71	0.88	-4.06315	0.00194692	0.027751	gene_biotype=protein_coding
LOC106295853	14.71	0.88	-4.06315	0.00194692	0.027751	gene_biotype=protein_coding
LOC106305718	15.47	0.88	-4.13583	0.00194692	0.027751	gene_biotype=protein_coding
LOC106313883	14.71	0.88	-4.06315	0.00194692	0.027751	gene_biotype=protein_coding
LOC106319814	15.47	1.32	-3.55086	0.00194692	0.027751	gene_biotype=protein_coding
LOC106337139	29.04	2.19	-3.72904	7.37e-05	0.00293091	gene_biotype=protein_coding
LOC106321529	28.67	1.76	-4.02589	7.37e-05	0.00293091	gene_biotype=protein_coding
LOC106324751	30.18	2.19	-3.78459	4.81e-05	0.00217955	gene_biotype=protein_coding
LOC106330225	15.84	0.88	-4.16993	0.00115139	0.0196342	gene_biotype=protein_coding
LOC106296546	15.84	1.32	-3.58496	0.00115139	0.0196342	gene_biotype=protein_coding
LOC106308788	16.22	0.88	-4.20413	0.00115139	0.0196342	gene_biotype=pseudogene
LOC106317504	15.84	0.88	-4.16993	0.00115139	0.0196342	gene_biotype=protein_coding
LOC106297180	45.27	2.63	-4.10542	6.99e-07	8.07e-05	gene_biotype=protein_coding
LOC106296104	45.27	3.07	-3.88224	6.99e-07	8.07e-05	gene_biotype=protein_coding
LOC106342321	16.98	0.88	-4.27019	0.000683214	0.0138015	gene_biotype=protein_coding
LOC106293245	17.36	0.88	-4.30212	0.000683214	0.0138015	gene_biotype=protein_coding
LOC106316620	34.33	1.76	-4.28582	1.36e-05	0.000848795	gene_biotype=protein_coding
LOC106329503	18.49	1.32	-3.80814	0.000406861	0.00952054	gene_biotype=pseudogene
LOC106344762	17.73	1.32	-3.74758	0.000406861	0.00952054	gene_biotype=protein_coding
LOC106307827	18.48	1.32	-3.80735	0.000406861	0.00952054	gene_biotype=protein_coding
LOC106318803	17.73	0.88	-4.33255	0.000406861	0.00952054	gene_biotype=protein_coding
LOC106325526	18.11	0.88	-4.36314	0.000406861	0.00952054	gene_biotype=protein_coding
LOC106317770	34.71	1.76	-4.3017	8.97e-06	0.000645718	gene_biotype=protein_coding
LOC106308023	19.24	1.32	-3.8655	0.000243198	0.006829	gene_biotype=protein_coding
LOC106338421	19.24	0.88	-4.45046	0.000243198	0.006829	gene_biotype=protein_coding
LOC106293057	20.37	1.32	-3.94784	0.000145932	0.00469212	gene_biotype=protein_coding
LOC106321493	19.99	0.88	-4.50563	0.000145932	0.00469212	gene_biotype=protein_coding
LOC106324931	19.62	0.88	-4.47868	0.000145932	0.00469212	gene_biotype=protein_coding
LOC106341956	21.49	0.88	-4.61002	0.000145932	0.00469212	gene_biotype=protein_coding
LOC106338915	20.75	0.88	-4.55946	0.000145932	0.00469212	gene_biotype=protein_coding
LOC106327068	20.75	1.32	-3.9745	0.000145932	0.00469212	gene_biotype=pseudogene
LOC106334841	21.88	1.32	-4.051	8.79e-05	0.00336632	gene_biotype=protein_coding
LOC106308373	21.87	1.32	-4.05034	8.79e-05	0.00336632	gene_biotype=protein_coding
LOC106312217	21.5	1.32	-4.02573	8.79e-05	0.00336632	gene_biotype=protein_coding
LOC106343020	23.39	1.32	-4.14728	5.32e-05	0.00230662	gene_biotype=protein_coding
LOC106340873	22.63	0.88	-4.68459	5.32e-05	0.00230662	gene_biotype=protein_coding
LOC106318712	23.77	1.32	-4.17053	3.23e-05	0.00162624	gene_biotype=protein_coding
LOC106335226	24.9	1.32	-4.23754	1.97e-05	0.00111337	gene_biotype=protein_coding
LOC106297071	24.9	1.32	-4.23754	1.97e-05	0.00111337	gene_biotype=protein_coding
LOC106307591	24.52	0.88	-4.80031	1.97e-05	0.00111337	gene_biotype=protein_coding
LOC106297021	49.79	1.76	-4.82221	3.42e-08	7.78e-06	gene_biotype=pseudogene
LOC106300088	27.92	0.88	-4.98765	4.58e-06	0.000381171	gene_biotype=protein_coding
LOC106292554	29.05	0.88	-5.04489	2.84e-06	0.000259726	gene_biotype=protein_coding
LOC106306323	29.42	1.32	-4.47819	2.84e-06	0.000259726	gene_biotype=protein_coding
LOC106334855	30.18	1.32	-4.51498	1.77e-06	0.000179163	gene_biotype=protein_coding
LOC106318397	33.2	1.32	-4.65257	4.36e-07	5.32e-05	gene_biotype=protein_coding
LOC106308191	38.47	0.88	-5.45009	7.13e-08	1.4e-05	gene_biotype=protein_coding
LOC106308116	46.78	1.32	-5.14728	1.26e-08	3.67e-06	gene_biotype=pseudogene
LOC106324083	67.52	0.88	-6.26167	1.05e-11	8.02e-09	gene_biotype=protein_coding

## Sheet: NKR-06 VS.NKR-05 at CHG sites
Data set 9 Genes with different methylation levels in NKR-06 hybrid triad.
Differential methylation levels of genes between NKR-06 and NKR-05 at CHG sites.
	Normalized DNA methylation levels
Gene ID	NKR-05	NKR-06	log2(NKR-06/NKR-05)	P value	Corrected P value	Description
LOC106324519	64.07	16.71	-1.93894	0.000190923	0.00425707	gene_biotype=pseudogene
LOC106324531	23.46	3.71	-2.66071	0.00186827	0.0217139	gene_biotype=protein_coding
LOC106333355	44.22	13	-1.76619	0.00231336	0.025245	gene_biotype=protein_coding
LOC106334344	19.85	53.85	1.43981	0.00120193	0.0162556	gene_biotype=protein_coding
LOC106329613	29.78	65.92	1.14637	0.00502624	0.042988	gene_biotype=protein_coding
LOC106329673	9.02	37.14	2.04177	0.000199909	0.00440975	gene_biotype=pseudogene
LOC106335585	447.63	174.53	-1.35883	0.000101919	0.00266087	gene_biotype=protein_coding
LOC106329695	133.57	34.35	-1.95921	3.32e-06	0.000201254	gene_biotype=protein_coding
LOC106330186	0.9	26.92	4.90261	1.77e-06	0.000117447	gene_biotype=protein_coding
LOC106329417	89.35	21.36	-2.06456	9.13e-06	0.000453921	gene_biotype=protein_coding
LOC106328882	19.85	1.86	-3.41576	0.000697104	0.0109337	gene_biotype=protein_coding
LOC106329775	23.46	4.64	-2.33801	0.0046146	0.0410099	gene_biotype=protein_coding
LOC106329787	11.73	0.93	-3.65683	0.00561636	0.0456397	gene_biotype=pseudogene
LOC106332798	9.02	56.63	2.65037	2.6e-07	2.69e-05	gene_biotype=lncRNA
LOC106331317	2.7	16.72	2.63054	0.00364749	0.0352107	gene_biotype=protein_coding
LOC106329910	206.67	452.12	1.12938	9.6e-05	0.00255541	gene_biotype=pseudogene
LOC106305751	4.51	23.21	2.36355	0.00215538	0.0240158	gene_biotype=protein_coding
LOC106332757	35.2	10.21	-1.78559	0.00517174	0.0431855	gene_biotype=lncRNA
LOC106330599	27.97	5.57	-2.32813	0.00166495	0.0203796	gene_biotype=protein_coding
LOC106328783	63.18	139.26	1.14024	0.00060656	0.0101298	gene_biotype=protein_coding
LOC106329990	63.18	139.26	1.14024	0.00060656	0.0101298	gene_biotype=protein_coding
LOC106329992	1.8	37.14	4.36691	1.46e-07	1.94e-05	gene_biotype=protein_coding
LOC106328555	41.51	4.64	-3.16126	3.65e-06	0.000214859	gene_biotype=protein_coding
LOC106330040	10.83	31.57	1.54352	0.00387586	0.0360488	gene_biotype=protein_coding
LOC106330096	4.51	56.64	3.65062	7e-09	1.81e-06	gene_biotype=protein_coding
LOC106330155	44.22	13.93	-1.6665	0.00486842	0.0419253	gene_biotype=protein_coding
LOC106329342	31.59	8.36	-1.91789	0.00195564	0.0222232	gene_biotype=protein_coding
LOC106329212	101.97	189.39	0.893215	0.00367146	0.0352204	gene_biotype=protein_coding
LOC106335359	11.73	40.85	1.80013	0.000526416	0.00904777	gene_biotype=protein_coding
LOC106330286	1.8	26.92	3.90261	1.1e-05	0.000532542	gene_biotype=pseudogene
LOC106330315	23.46	60.34	1.36291	0.00124163	0.0166268	gene_biotype=protein_coding
LOC106330324	24.36	58.5	1.26392	0.0027579	0.0290213	gene_biotype=protein_coding
LOC106330867	9.93	29.71	1.58108	0.00382591	0.0357056	gene_biotype=protein_coding
LOC106330366	52.34	101.2	0.951223	0.00567952	0.0458474	gene_biotype=protein_coding
LOC106330370	36.1	10.21	-1.82202	0.00389753	0.0360488	gene_biotype=protein_coding
LOC106334285	18.05	0.93	-4.27862	0.000406861	0.00732882	gene_biotype=lncRNA
LOC106336464	40.61	85.41	1.07257	0.00390638	0.0360488	gene_biotype=protein_coding
LOC106330436	14.44	42.71	1.5645	0.00103211	0.0146305	gene_biotype=protein_coding
LOC106330439	1.8	28.78	3.999	4.53e-06	0.000248384	gene_biotype=pseudogene
LOC106329474	6.31	43.63	2.78961	2.8e-06	0.000174636	gene_biotype=protein_coding
LOC106334345	59.56	142.04	1.25388	0.000220066	0.00480303	gene_biotype=protein_coding
LOC106330512	48.73	11.14	-2.12906	0.000247314	0.00515237	gene_biotype=protein_coding
LOC106330522	68.59	138.33	1.01204	0.00223563	0.024592	gene_biotype=protein_coding
LOC106330543	185.92	364.86	0.972661	0.000749426	0.0116217	gene_biotype=protein_coding
LOC106330582	27.07	2.79	-3.27836	0.00011295	0.00282375	gene_biotype=protein_coding
LOC106330598	37	9.29	-1.99377	0.00159142	0.0198927	gene_biotype=protein_coding
LOC106330626	0.9	13	3.85244	0.00330227	0.0325882	gene_biotype=protein_coding
LOC106330662	33.39	7.43	-2.16798	0.000654363	0.010669	gene_biotype=protein_coding
LOC106330672	29.78	7.43	-2.00291	0.0018251	0.0217139	gene_biotype=protein_coding
LOC106330691	26.17	4.65	-2.49261	0.0014719	0.0188928	gene_biotype=protein_coding
LOC106330698	69.49	129.98	0.903412	0.00486806	0.0419253	gene_biotype=protein_coding
LOC106334966	43.32	103.05	1.25024	0.000467695	0.00816068	gene_biotype=protein_coding
LOC106330711	24.37	55.7	1.19257	0.00408198	0.0372526	gene_biotype=protein_coding
LOC106330723	31.59	7.43	-2.08803	0.000921293	0.0135726	gene_biotype=pseudogene
LOC106330751	44.22	95.63	1.11276	0.00162536	0.0202556	gene_biotype=protein_coding
LOC106330760	55.05	15.78	-1.80265	0.000919134	0.0135726	gene_biotype=protein_coding
LOC106330764	47.83	9.28	-2.36572	8.03e-05	0.00226911	gene_biotype=protein_coding
LOC106330778	48.74	15.79	-1.6261	0.00371167	0.0354413	gene_biotype=protein_coding
LOC106310560	962.94	43.63	-4.46405	1.87e-31	3.85e-28	gene_biotype=protein_coding
LOC106330818	27.98	4.64	-2.5922	0.000686338	0.0109337	gene_biotype=protein_coding
LOC106336105	26.17	59.42	1.18303	0.00469973	0.0412476	gene_biotype=protein_coding
LOC106330825	21.66	3.71	-2.54554	0.00280553	0.0291123	gene_biotype=pseudogene
LOC106330828	20.74	116.97	2.49565	2.46e-09	7.25e-07	gene_biotype=pseudogene
LOC106330885	27.98	5.57	-2.32865	0.00166495	0.0203796	gene_biotype=protein_coding
LOC106334714	27.08	7.43	-1.86579	0.00506435	0.0430731	gene_biotype=protein_coding
LOC106334238	237.35	616.44	1.37694	2.28e-06	0.000146679	gene_biotype=protein_coding
LOC106330979	6.32	27.85	2.13968	0.000809935	0.0123321	gene_biotype=pseudogene
LOC106330988	41.51	2.79	-3.89512	2.36e-07	2.69e-05	gene_biotype=protein_coding
LOC106331011	25.27	57.56	1.18764	0.00399064	0.0367441	gene_biotype=pseudogene
LOC106332732	37	11.14	-1.73178	0.00511612	0.0431855	gene_biotype=protein_coding
LOC106331097	63.17	13.93	-2.18104	4.31e-05	0.00143307	gene_biotype=protein_coding
LOC106331110	224.71	50.14	-2.16403	1.82e-08	3.74e-06	gene_biotype=pseudogene
LOC106328673	0.9	16.71	4.21464	0.000243198	0.00511832	gene_biotype=protein_coding
LOC106331615	23.46	53.85	1.19874	0.00417593	0.0380258	gene_biotype=protein_coding
LOC106331158	23.46	4.64	-2.33801	0.0046146	0.0410099	gene_biotype=pseudogene
LOC106331178	1.8	14.85	3.04439	0.0046627	0.0410099	gene_biotype=protein_coding
LOC106339971	75.81	14.85	-2.35193	4.45e-06	0.000248384	gene_biotype=lncRNA
LOC106337986	64.08	23.21	-1.46513	0.00272148	0.0287849	gene_biotype=pseudogene
LOC106338013	37.9	87.26	1.20312	0.00126128	0.0167831	gene_biotype=protein_coding
LOC106331909	55.05	15.78	-1.80265	0.000919134	0.0135726	gene_biotype=pseudogene
LOC106338041	37	0.93	-5.31415	4.57e-08	7.83e-06	gene_biotype=pseudogene
LOC106342528	28.87	8.36	-1.788	0.00516343	0.0431855	gene_biotype=protein_coding
LOC106338170	67.68	133.69	0.98209	0.00275741	0.0290213	gene_biotype=protein_coding
LOC106338193	5.41	23.21	2.10105	0.00215538	0.0240158	gene_biotype=protein_coding
LOC106339427	13.54	56.63	2.06434	1.9e-05	0.000773648	gene_biotype=pseudogene
LOC106338249	39.71	10.21	-1.95952	0.0012455	0.0166268	gene_biotype=protein_coding
LOC106337434	13.54	43.64	1.68842	0.000605455	0.0101298	gene_biotype=protein_coding
LOC106332143	10.83	34.35	1.66528	0.00214288	0.0240158	gene_biotype=protein_coding
LOC106338341	21.66	1.86	-3.54166	0.000272429	0.00542884	gene_biotype=pseudogene
LOC106338371	55.04	182.89	1.73242	5.37e-07	4.52e-05	gene_biotype=pseudogene
LOC106338374	48.73	12.07	-2.01338	0.00046355	0.00816068	gene_biotype=protein_coding
LOC106338387	8.11	36.2	2.15822	0.000276851	0.00546417	gene_biotype=protein_coding
LOC106338394	27.98	85.41	1.61001	6.87e-05	0.00199491	gene_biotype=protein_coding
LOC106341424	31.59	6.5	-2.28096	0.000394089	0.00716131	gene_biotype=lncRNA
LOC106342896	73.99	149.47	1.01445	0.00175467	0.0212259	gene_biotype=protein_coding
LOC106339886	15.34	1.86	-3.04392	0.0046627	0.0410099	gene_biotype=lncRNA
LOC106338407	65.88	23.21	-1.50509	0.00185172	0.0217139	gene_biotype=protein_coding
LOC106340006	37	9.28	-1.99533	0.00159142	0.0198927	gene_biotype=protein_coding
LOC106338483	72.2	24.14	-1.58057	0.00104504	0.0147126	gene_biotype=protein_coding
LOC106338488	155.22	47.35	-1.71288	2.01e-05	0.000780805	gene_biotype=pseudogene
LOC106338497	42.42	13.93	-1.60655	0.00621319	0.049083	gene_biotype=protein_coding
LOC106338505	28.88	8.36	-1.7885	0.00516343	0.0431855	gene_biotype=protein_coding
LOC106338515	44.22	7.43	-2.57326	1.57e-05	0.000685428	gene_biotype=protein_coding
LOC106342918	183.2	46.42	-1.9806	5.18e-07	4.47e-05	gene_biotype=pseudogene
LOC106332225	14.44	42.71	1.5645	0.00103211	0.0146305	gene_biotype=protein_coding
LOC106338532	87.54	209.81	1.26107	7.39e-05	0.00210293	gene_biotype=protein_coding
LOC106338569	116.42	50.13	-1.21559	0.00382276	0.0357056	gene_biotype=pseudogene
LOC106338570	25.27	1.86	-3.76405	6.78e-05	0.00198332	gene_biotype=pseudogene
LOC106340544	43.31	4.65	-3.2194	2.54e-06	0.000160938	gene_biotype=protein_coding
LOC106338600	22.56	4.64	-2.28157	0.0046146	0.0410099	gene_biotype=protein_coding
LOC106338674	45.12	7.43	-2.60233	1.12e-05	0.000532542	gene_biotype=pseudogene
LOC106338686	12.63	0.93	-3.76348	0.00330227	0.0325882	gene_biotype=protein_coding
LOC106342790	2.71	20.42	2.91362	0.000983073	0.0142287	gene_biotype=lncRNA
LOC106340845	1.8	17.64	3.29278	0.000697104	0.0109337	gene_biotype=protein_coding
LOC106342206	17.14	42.7	1.31687	0.00376375	0.0355922	gene_biotype=protein_coding
LOC106338711	44.23	7.43	-2.57359	1.57e-05	0.000685428	gene_biotype=protein_coding
LOC106308337	24.37	0.93	-4.71173	1.97e-05	0.000773648	gene_biotype=protein_coding
LOC106341688	23.46	56.63	1.27136	0.00228282	0.0250442	gene_biotype=lncRNA
LOC106338826	341.14	48.28	-2.82087	8.41e-14	5.78e-11	gene_biotype=protein_coding
LOC106338917	43.31	9.28	-2.2225	0.000265004	0.00542842	gene_biotype=pseudogene
LOC106337514	18.05	1.86	-3.27862	0.00179799	0.0216863	gene_biotype=pseudogene
LOC106338927	0.9	12.07	3.74536	0.00561636	0.0456397	gene_biotype=pseudogene
LOC106297833	27.07	6.5	-2.05818	0.00238604	0.0255647	gene_biotype=protein_coding
LOC106308651	4.51	26.92	2.57748	0.000468868	0.00816068	gene_biotype=protein_coding
LOC106338971	49.64	184.75	1.896	7.49e-08	1.1e-05	gene_biotype=protein_coding
LOC106340442	0.9	13.93	3.95213	0.00194692	0.0221852	gene_biotype=protein_coding
LOC106332773	22.56	2.79	-3.01543	0.000635938	0.0104512	gene_biotype=protein_coding
LOC106340009	4.51	46.42	3.36355	2.98e-07	2.93e-05	gene_biotype=protein_coding
LOC106341087	1.8	19.5	3.43741	0.000272429	0.00542884	gene_biotype=protein_coding
LOC106339114	46.03	12.07	-1.93115	0.00103211	0.0146305	gene_biotype=protein_coding
LOC106339115	53.25	113.26	1.08879	0.0017067	0.0208289	gene_biotype=protein_coding
LOC106342060	22.56	3.72	-2.60039	0.00186827	0.0217139	gene_biotype=protein_coding
LOC106342058	22.56	3.72	-2.60039	0.00186827	0.0217139	gene_biotype=protein_coding
LOC106339187	30.68	103.98	1.76094	7.54e-06	0.000388624	gene_biotype=protein_coding
LOC106341419	29.77	8.37	-1.83056	0.00373973	0.0355446	gene_biotype=protein_coding
LOC106336706	44.22	7.43	-2.57326	1.57e-05	0.000685428	gene_biotype=protein_coding
LOC106326816	0.9	17.64	4.29278	0.000145932	0.0035203	gene_biotype=protein_coding
LOC106343605	64.07	21.35	-1.58541	0.00124163	0.0166268	gene_biotype=lncRNA
LOC106295654	17.15	1.86	-3.20483	0.00289404	0.0295493	gene_biotype=protein_coding
LOC106344342	83.92	207.98	1.30936	4.91e-05	0.00156336	gene_biotype=pseudogene
LOC106344349	3.61	26.92	2.89861	0.00016441	0.00389765	gene_biotype=protein_coding
LOC106333677	38.81	5.57	-2.80068	3.23e-05	0.00113877	gene_biotype=pseudogene
LOC106344377	24.37	0.93	-4.71173	1.97e-05	0.000773648	gene_biotype=protein_coding
LOC106344410	26.17	4.64	-2.49572	0.0014719	0.0188928	gene_biotype=protein_coding
LOC106344453	90.25	187.54	1.0552	0.00069616	0.0109337	gene_biotype=protein_coding
LOC106344466	12.63	0.93	-3.76348	0.00330227	0.0325882	gene_biotype=protein_coding
LOC106344480	60.47	128.12	1.0832	0.00104243	0.0147126	gene_biotype=pseudogene
LOC106344485	40.61	104.91	1.36925	0.000190775	0.00425707	gene_biotype=protein_coding
LOC106292860	13.54	38.99	1.52588	0.00298187	0.0300005	gene_biotype=protein_coding
LOC106344551	18.94	2.79	-2.7631	0.00364749	0.0352107	gene_biotype=pseudogene
LOC106344553	6.32	23.21	1.87675	0.0048893	0.0420174	gene_biotype=protein_coding
LOC106334439	27.07	74.27	1.45608	0.000344742	0.00649343	gene_biotype=pseudogene
LOC106344722	72.2	143.9	0.994996	0.00215997	0.0240158	gene_biotype=protein_coding
LOC106334547	27.07	77.06	1.50929	0.000196863	0.00436592	gene_biotype=protein_coding
LOC106344756	38.8	12.07	-1.68463	0.00504393	0.042988	gene_biotype=protein_coding
LOC106334623	1.8	17.64	3.29278	0.000697104	0.0109337	gene_biotype=protein_coding
LOC106343338	69.49	14.85	-2.22634	1.86e-05	0.000773648	gene_biotype=lncRNA
LOC106344807	27.07	62.21	1.20045	0.00381629	0.0357056	gene_biotype=protein_coding
LOC106344818	6.32	27.85	2.13968	0.000809935	0.0123321	gene_biotype=protein_coding
LOC106344819	39.71	91.91	1.21072	0.00108362	0.0150502	gene_biotype=protein_coding
LOC106334675	27.07	67.78	1.32416	0.00126725	0.0168084	gene_biotype=protein_coding
LOC106344842	2.71	17.64	2.70249	0.00235517	0.0253658	gene_biotype=protein_coding
LOC106344858	18.95	2.79	-2.76386	0.00364749	0.0352107	gene_biotype=protein_coding
LOC106334733	15.34	0.93	-4.04392	0.00115139	0.015779	gene_biotype=protein_coding
LOC106344875	18.04	44.56	1.30455	0.00371167	0.0354413	gene_biotype=protein_coding
LOC106344140	26.16	111.41	2.09044	1.81e-07	2.16e-05	gene_biotype=protein_coding
LOC106343995	46.92	14.85	-1.65974	0.00376375	0.0355922	gene_biotype=protein_coding
LOC106300041	14.44	0.93	-3.9567	0.00194692	0.0221852	gene_biotype=protein_coding
LOC106293698	86.64	25.07	-1.78907	9.32e-05	0.00251346	gene_biotype=lncRNA
LOC106344932	53.24	105.84	0.991302	0.00390093	0.0360488	gene_biotype=pseudogene
LOC106334823	25.27	0.93	-4.76405	1.21e-05	0.000565211	gene_biotype=protein_coding
LOC106296146	48.73	120.69	1.30842	0.000231719	0.00500126	gene_biotype=lncRNA
LOC106301419	12.63	0.93	-3.76348	0.00330227	0.0325882	gene_biotype=pseudogene
LOC106343107	27.98	6.5	-2.10588	0.00166495	0.0203796	gene_biotype=lncRNA
LOC106345008	24.37	2.79	-3.12677	0.000411878	0.00735497	gene_biotype=protein_coding
LOC106345028	9.02	34.35	1.92911	0.00110634	0.0153142	gene_biotype=protein_coding
LOC106294237	112.81	47.35	-1.25246	0.00283023	0.0291867	gene_biotype=lncRNA
LOC106310781	74.9	29.71	-1.33402	0.00475646	0.0415686	gene_biotype=protein_coding
LOC106343528	16.24	0.93	-4.12618	0.000683214	0.0109337	gene_biotype=lncRNA
LOC106292204	18.95	86.34	2.18783	4.42e-07	4.05e-05	gene_biotype=protein_coding
LOC106292218	13.53	0.93	-3.86279	0.00194692	0.0221852	gene_biotype=protein_coding
LOC106292513	31.59	90.05	1.51126	0.00014403	0.00349672	gene_biotype=pseudogene
LOC106292996	37.9	6.5	-2.54369	4.6e-05	0.00150738	gene_biotype=protein_coding
LOC106293829	17.15	67.78	1.98265	9.09e-06	0.000453921	gene_biotype=protein_coding
LOC106292306	64.07	151.33	1.23998	0.000189832	0.00425707	gene_biotype=protein_coding
LOC106335371	50.53	106.76	1.07916	0.00221931	0.0245433	gene_biotype=pseudogene
LOC106299328	18.05	0.93	-4.27862	0.000406861	0.00732882	gene_biotype=lncRNA
LOC106294094	48.73	130.9	1.42558	5.67e-05	0.00173098	gene_biotype=pseudogene
LOC106335487	18.04	57.57	1.67412	0.000177516	0.00402337	gene_biotype=pseudogene
LOC106343618	1.8	31.57	4.13249	1.22e-06	8.54e-05	gene_biotype=protein_coding
LOC106292414	71.3	25.07	-1.50794	0.00152457	0.0191733	gene_biotype=protein_coding
LOC106308614	8.12	26.92	1.72913	0.00516343	0.0431855	gene_biotype=protein_coding
LOC106335793	42.42	3.71	-3.51525	1.02e-06	7.79e-05	gene_biotype=protein_coding
LOC106299135	31.59	81.69	1.37069	0.000552117	0.00933721	gene_biotype=protein_coding
LOC106297256	23.46	1.86	-3.65683	0.000170909	0.00393854	gene_biotype=protein_coding
LOC106297265	48.73	16.72	-1.54324	0.00571071	0.0460091	gene_biotype=pseudogene
LOC106297268	19.85	1.86	-3.41576	0.000697104	0.0109337	gene_biotype=protein_coding
LOC106299550	15.34	42.71	1.47728	0.00138583	0.0182637	gene_biotype=protein_coding
LOC106297315	29.78	95.62	1.68297	2.29e-05	0.000858122	gene_biotype=protein_coding
LOC106297361	58.64	113.27	0.949809	0.00595813	0.0475383	gene_biotype=pseudogene
LOC106297365	23.46	2.79	-3.07187	0.000635938	0.0104512	gene_biotype=pseudogene
LOC106301022	0.9	20.42	4.50391	5.32e-05	0.00166173	gene_biotype=lncRNA
LOC106297449	87.53	33.42	-1.38907	0.00200469	0.022718	gene_biotype=protein_coding
LOC106297486	25.27	1.86	-3.76405	6.78e-05	0.00198332	gene_biotype=protein_coding
LOC106297496	5.41	31.57	2.54485	7.06e-05	0.0020214	gene_biotype=protein_coding
LOC106297514	105.59	249.74	1.24195	6.7e-05	0.00198332	gene_biotype=protein_coding
LOC106296332	14.44	57.56	1.995	1.46e-05	0.000675103	gene_biotype=protein_coding
LOC106336320	55.05	14.86	-1.88931	0.000550258	0.00933721	gene_biotype=protein_coding
LOC106297592	15.34	1.86	-3.04392	0.0046627	0.0410099	gene_biotype=protein_coding
LOC106297623	42.42	6.5	-2.70623	1.12e-05	0.000532542	gene_biotype=protein_coding
LOC106297625	26.17	4.64	-2.49572	0.0014719	0.0188928	gene_biotype=protein_coding
LOC106297629	60.47	2.79	-4.43788	4.24e-10	1.46e-07	gene_biotype=pseudogene
LOC106297674	125.44	237.66	0.921902	0.00186119	0.0217139	gene_biotype=protein_coding
LOC106298678	129.96	58.49	-1.15181	0.00542078	0.044901	gene_biotype=lncRNA
LOC106296250	47.83	157.83	1.72238	1.14e-06	8.42e-05	gene_biotype=pseudogene
LOC106297694	26.17	2.79	-3.22958	0.000173551	0.00397722	gene_biotype=pseudogene
LOC106297701	216.59	468.83	1.1141	0.00010746	0.00272036	gene_biotype=pseudogene
LOC106297705	5.41	22.28	2.04205	0.00315493	0.0315876	gene_biotype=protein_coding
LOC106298885	46.03	13.93	-1.72438	0.00297977	0.0300005	gene_biotype=protein_coding
LOC106300749	20.76	1.86	-3.48043	0.000435303	0.00770655	gene_biotype=pseudogene
LOC106298529	243.67	596.02	1.29043	8.05e-06	0.000409833	gene_biotype=protein_coding
LOC106297783	1.8	24.14	3.74536	4.29e-05	0.00143307	gene_biotype=pseudogene
LOC106297804	19.85	52.92	1.41467	0.00149828	0.0190123	gene_biotype=pseudogene
LOC106297806	26.17	58.49	1.16028	0.00565644	0.0457506	gene_biotype=pseudogene
LOC106299727	38.81	6.5	-2.57792	3.23e-05	0.00113877	gene_biotype=pseudogene
LOC106297176	23.46	3.72	-2.65683	0.00186827	0.0217139	gene_biotype=protein_coding
LOC106296784	61.36	22.28	-1.46155	0.00335635	0.0329642	gene_biotype=protein_coding
LOC106297080	5.41	27.86	2.36449	0.000320481	0.0061775	gene_biotype=protein_coding
LOC106298731	25.27	2.79	-3.17909	0.000267144	0.00542842	gene_biotype=protein_coding
LOC106336748	186.81	5064.33	4.76073	5.09e-44	2.1e-40	gene_biotype=pseudogene
LOC106336758	9.92	35.28	1.83044	0.000810181	0.0123321	gene_biotype=protein_coding
LOC106299702	49.63	12.07	-2.03979	0.000354857	0.00665356	gene_biotype=pseudogene
LOC106313282	47.83	11.14	-2.10217	0.000326226	0.00625899	gene_biotype=protein_coding
LOC106299962	0.9	32.49	5.17393	1.75e-07	2.16e-05	gene_biotype=protein_coding
LOC106298041	17.15	51.06	1.57398	0.000550258	0.00933721	gene_biotype=protein_coding
LOC106298047	59.56	21.35	-1.48011	0.00279369	0.0291123	gene_biotype=protein_coding
LOC106299513	105.59	29.71	-1.82945	3.17e-05	0.00113877	gene_biotype=protein_coding
LOC106298138	15.34	1.86	-3.04392	0.0046627	0.0410099	gene_biotype=protein_coding
LOC106298147	9.02	35.28	1.96765	0.000810181	0.0123321	gene_biotype=protein_coding
LOC106337160	35.2	79.84	1.18154	0.00148938	0.0189621	gene_biotype=protein_coding
LOC106302288	22.56	4.65	-2.27846	0.0046146	0.0410099	gene_biotype=pseudogene
LOC106302332	6.32	26.92	2.09068	0.00116134	0.0158626	gene_biotype=pseudogene
LOC106305537	18.04	48.28	1.42023	0.00185196	0.0217139	gene_biotype=lncRNA
LOC106302394	37.9	92.84	1.29255	0.000506864	0.00874818	gene_biotype=protein_coding
LOC106302432	21.66	55.71	1.3629	0.00186773	0.0217139	gene_biotype=protein_coding
LOC106302450	75.81	156.9	1.04939	0.00119669	0.016238	gene_biotype=protein_coding
LOC106302457	32.49	68.7	1.08031	0.00475646	0.0415686	gene_biotype=pseudogene
LOC106337561	25.27	98.41	1.96138	1.16e-06	8.42e-05	gene_biotype=pseudogene
LOC106303819	22.56	1.86	-3.60039	0.000170909	0.00393854	gene_biotype=protein_coding
LOC106302464	16.24	54.78	1.7541	0.000116818	0.00290285	gene_biotype=protein_coding
LOC106302470	2.7	44.57	4.04504	3.42e-08	6.4e-06	gene_biotype=protein_coding
LOC106302471	0.9	16.71	4.21464	0.000243198	0.00511832	gene_biotype=protein_coding
LOC106302472	5.41	77.05	3.83209	9.96e-12	4.57e-09	gene_biotype=pseudogene
LOC106302507	28.88	70.56	1.28878	0.00127206	0.0168181	gene_biotype=pseudogene
LOC106302530	60.47	2.79	-4.43788	4.24e-10	1.46e-07	gene_biotype=protein_coding
LOC106302533	40.61	5.57	-2.86609	1.6e-05	0.000685428	gene_biotype=protein_coding
LOC106302549	80.32	222.81	1.47198	5.72e-06	0.000298664	gene_biotype=protein_coding
LOC106302561	59.56	12.07	-2.30292	2.47e-05	0.000918284	gene_biotype=protein_coding
LOC106302580	6.32	50.13	2.98768	2.61e-07	2.69e-05	gene_biotype=protein_coding
LOC106302583	0.9	80.77	6.48775	8.98e-16	7.41e-13	gene_biotype=protein_coding
LOC106302608	28.88	69.63	1.26964	0.00151818	0.0191514	gene_biotype=protein_coding
LOC106302670	119.12	45.5	-1.38848	0.00106686	0.0148676	gene_biotype=protein_coding
LOC106302691	42.42	10.21	-2.05476	0.000701648	0.0109633	gene_biotype=protein_coding
LOC106304084	37.9	9.28	-2.03	0.00118118	0.0160804	gene_biotype=protein_coding
LOC106302726	40.61	6.5	-2.64332	1.6e-05	0.000685428	gene_biotype=protein_coding
LOC106302765	30.68	116.05	1.91938	1e-06	7.79e-05	gene_biotype=protein_coding
LOC106302766	24.37	2.79	-3.12677	0.000411878	0.00735497	gene_biotype=protein_coding
LOC106302769	46.92	13.92	-1.75304	0.00232816	0.0253395	gene_biotype=pseudogene
LOC106302786	9.02	35.28	1.96765	0.000810181	0.0123321	gene_biotype=protein_coding
LOC106302891	40.61	5.57	-2.86609	1.6e-05	0.000685428	gene_biotype=protein_coding
LOC106302894	18.95	0.93	-4.34882	0.000243198	0.00511832	gene_biotype=protein_coding
LOC106302933	0.9	12.07	3.74536	0.00561636	0.0456397	gene_biotype=protein_coding
LOC106314872	10.83	38.07	1.81362	0.000649935	0.0106388	gene_biotype=protein_coding
LOC106302939	3.61	18.57	2.3629	0.00421142	0.0382646	gene_biotype=protein_coding
LOC106302971	0.9	12.07	3.74536	0.00561636	0.0456397	gene_biotype=protein_coding
LOC106302977	6.32	36.21	2.51839	4.6e-05	0.00150738	gene_biotype=protein_coding
LOC106302989	25.27	4.64	-2.44523	0.00215538	0.0240158	gene_biotype=pseudogene
LOC106302993	68.58	18.57	-1.88481	0.000174656	0.00398043	gene_biotype=protein_coding
LOC106303012	23.46	1.86	-3.65683	0.000170909	0.00393854	gene_biotype=protein_coding
LOC106303101	0.9	37.14	5.36691	1.91e-08	3.74e-06	gene_biotype=protein_coding
LOC106302067	77.61	16.71	-2.21553	9.93e-06	0.000487463	gene_biotype=protein_coding
LOC106304687	20.75	0.93	-4.47974	8.79e-05	0.00240164	gene_biotype=protein_coding
LOC106303175	16.24	1.86	-3.12618	0.00289404	0.0295493	gene_biotype=protein_coding
LOC106304994	90.24	171.75	0.928471	0.00251982	0.0269282	gene_biotype=protein_coding
LOC106303232	52.34	15.79	-1.7289	0.00185196	0.0217139	gene_biotype=protein_coding
LOC106338438	65.88	18.57	-1.82687	0.000334124	0.00635144	gene_biotype=protein_coding
LOC106303286	51.44	13.93	-1.8847	0.000862253	0.012981	gene_biotype=protein_coding
LOC106304526	22.56	1.86	-3.60039	0.000170909	0.00393854	gene_biotype=lncRNA
LOC106303316	8.12	40.85	2.33078	5.46e-05	0.00169381	gene_biotype=pseudogene
LOC106306429	5.41	50.13	3.21197	7.42e-08	1.1e-05	gene_biotype=protein_coding
LOC106338660	0.9	25.07	4.79989	4.58e-06	0.000248384	gene_biotype=protein_coding
LOC106304775	0.9	64.06	6.15335	3.46e-13	1.78e-10	gene_biotype=protein_coding
LOC106303909	36.1	5.57	-2.69625	9.39e-05	0.0025143	gene_biotype=protein_coding
LOC106303471	29.78	81.7	1.45599	0.000265039	0.00542842	gene_biotype=protein_coding
LOC106303478	84.83	13	-2.70606	1.19e-07	1.64e-05	gene_biotype=protein_coding
LOC106312147	0.9	20.43	4.50462	5.32e-05	0.00166173	gene_biotype=protein_coding
LOC106308379	18.95	48.28	1.34923	0.00292137	0.0297281	gene_biotype=protein_coding
LOC106307930	113.71	27.85	-2.02961	3.4e-06	0.000203278	gene_biotype=protein_coding
LOC106308116	65.88	13.93	-2.24165	2.05e-05	0.00078844	gene_biotype=pseudogene
LOC106308389	24.37	0.93	-4.71173	1.97e-05	0.000773648	gene_biotype=protein_coding
LOC106308460	50.54	10.21	-2.30744	7.05e-05	0.0020214	gene_biotype=protein_coding
LOC106308462	27.97	78.91	1.49633	0.0002056	0.00451116	gene_biotype=protein_coding
LOC106339001	70.39	19.5	-1.8519	0.000229272	0.00497762	gene_biotype=pseudogene
LOC106308472	460.25	948.83	1.04373	0.000144107	0.00349672	gene_biotype=pseudogene
LOC106307881	108.3	21.36	-2.34205	2.51e-07	2.69e-05	gene_biotype=protein_coding
LOC106308487	31.58	6.5	-2.2805	0.000394089	0.00716131	gene_biotype=protein_coding
LOC106339037	51.44	17.64	-1.54404	0.00555026	0.0456397	gene_biotype=pseudogene
LOC106307569	41.51	90.98	1.13209	0.00218729	0.0242542	gene_biotype=pseudogene
LOC106311263	24.36	1.86	-3.71114	0.000107496	0.00272036	gene_biotype=protein_coding
LOC106308571	45.12	96.55	1.09751	0.00184337	0.0217139	gene_biotype=protein_coding
LOC106308581	13.53	42.71	1.65841	0.00103211	0.0146305	gene_biotype=pseudogene
LOC106311050	71.3	132.76	0.896847	0.00513926	0.0431855	gene_biotype=protein_coding
LOC106308282	92.95	8.36	-3.47488	1.3e-10	5.35e-08	gene_biotype=protein_coding
LOC106308627	24.37	0.93	-4.71173	1.97e-05	0.000773648	gene_biotype=protein_coding
LOC106312051	76.71	31.56	-1.28132	0.00616742	0.0488303	gene_biotype=protein_coding
LOC106308638	36.1	74.27	1.04078	0.00512957	0.0431855	gene_biotype=protein_coding
LOC106308643	48.73	13.93	-1.80661	0.00141833	0.0185734	gene_biotype=pseudogene
LOC106308653	28.88	67.77	1.23058	0.00257488	0.0274455	gene_biotype=protein_coding
LOC106308695	54.15	151.33	1.48266	1.85e-05	0.000773648	gene_biotype=protein_coding
LOC106308714	88.44	325.86	1.88148	4.75e-09	1.31e-06	gene_biotype=protein_coding
LOC106311322	15.34	49.21	1.68165	0.00029507	0.00579602	gene_biotype=protein_coding
LOC106312320	12.63	0.93	-3.76348	0.00330227	0.0325882	gene_biotype=protein_coding
LOC106311570	24.37	55.71	1.19283	0.00408198	0.0372526	gene_biotype=protein_coding
LOC106311888	48.73	7.43	-2.71338	4.14e-06	0.000237344	gene_biotype=protein_coding
LOC106307663	46.93	8.36	-2.48894	4.93e-05	0.00156336	gene_biotype=lncRNA
LOC106307247	37	8.36	-2.14595	0.000383517	0.00709421	gene_biotype=protein_coding
LOC106339289	52.34	115.12	1.13715	0.00106183	0.0148476	gene_biotype=protein_coding
LOC106308804	3.61	20.42	2.49991	0.00280553	0.0291123	gene_biotype=protein_coding
LOC106308816	5.41	26.92	2.31498	0.000468868	0.00816068	gene_biotype=protein_coding
LOC106308828	6.32	26	2.04052	0.00166495	0.0203796	gene_biotype=protein_coding
LOC106308851	4.51	25.07	2.47476	0.00100503	0.0144451	gene_biotype=protein_coding
LOC106308908	35.19	102.12	1.53703	3.65e-05	0.00124282	gene_biotype=protein_coding
LOC106310914	0.9	12.07	3.74536	0.00561636	0.0456397	gene_biotype=lncRNA
LOC106308946	91.15	26.92	-1.75956	0.000104696	0.00269919	gene_biotype=pseudogene
LOC106311957	17.14	77.99	2.18592	6.79e-07	5.49e-05	gene_biotype=pseudogene
LOC106308972	112.81	1.86	-5.92245	8.85e-18	9.13e-15	gene_biotype=protein_coding
LOC106308984	122.73	51.99	-1.23918	0.00261906	0.0278444	gene_biotype=pseudogene
LOC106307241	12.63	90.05	2.83387	1.43e-09	4.54e-07	gene_biotype=protein_coding
LOC106310768	67.68	26.93	-1.32952	0.00517179	0.0431855	gene_biotype=protein_coding
LOC106309067	27.97	0.93	-4.91051	2.84e-06	0.000174636	gene_biotype=pseudogene
LOC106307457	31.59	78.91	1.32074	0.000911821	0.0135726	gene_biotype=lncRNA
LOC106312194	0.9	13	3.85244	0.00330227	0.0325882	gene_biotype=protein_coding
LOC106308285	9.02	28.78	1.67387	0.00520523	0.0432895	gene_biotype=lncRNA
LOC106310911	55.05	113.26	1.04082	0.00265838	0.0281897	gene_biotype=protein_coding
LOC106312329	18.05	2.79	-2.69366	0.00564797	0.0457506	gene_biotype=protein_coding
LOC106307808	129.05	27.85	-2.21218	3.14e-07	3.01e-05	gene_biotype=pseudogene
LOC106339929	60.47	138.33	1.19382	0.000343718	0.00649343	gene_biotype=protein_coding
LOC106339972	2.71	23.21	3.09838	0.000267144	0.00542842	gene_biotype=pseudogene
LOC106339982	35.2	97.48	1.46953	8.18e-05	0.00229515	gene_biotype=protein_coding
LOC106308098	1926.79	5237.94	1.4428	1.83e-07	2.16e-05	gene_biotype=protein_coding
LOC106309312	82.12	33.42	-1.29702	0.00377061	0.0355922	gene_biotype=protein_coding
LOC106309325	23.46	51.99	1.14803	0.00622313	0.049083	gene_biotype=protein_coding
LOC106309406	27.07	1.86	-3.86332	2.72e-05	0.000992681	gene_biotype=protein_coding
LOC106309419	43.32	13.93	-1.63684	0.00486842	0.0419253	gene_biotype=protein_coding
LOC106340299	40.61	12.07	-1.75041	0.00298187	0.0300005	gene_biotype=protein_coding
LOC106312052	37	83.55	1.17511	0.00147478	0.0188928	gene_biotype=lncRNA
LOC106317650	22.56	3.71	-2.60428	0.00186827	0.0217139	gene_biotype=protein_coding
LOC106314073	101.08	41.78	-1.27461	0.00400136	0.0367608	gene_biotype=protein_coding
LOC106314090	17.15	69.63	2.0215	5.64e-06	0.000298503	gene_biotype=protein_coding
LOC106314122	1.8	19.5	3.43741	0.000272429	0.00542884	gene_biotype=protein_coding
LOC106314131	38.81	6.5	-2.57792	3.23e-05	0.00113877	gene_biotype=protein_coding
LOC106314132	41.51	93.77	1.17567	0.00143485	0.0187302	gene_biotype=protein_coding
LOC106314137	61.37	115.12	0.907533	0.00581453	0.0464824	gene_biotype=protein_coding
LOC106314174	42.42	88.2	1.05603	0.00332519	0.0327361	gene_biotype=protein_coding
LOC106314179	17.15	45.49	1.40734	0.00233547	0.0253521	gene_biotype=pseudogene
LOC106319082	20.75	102.13	2.29922	4.74e-08	7.83e-06	gene_biotype=protein_coding
LOC106318645	16.24	41.78	1.36326	0.00381059	0.0357056	gene_biotype=protein_coding
LOC106340668	28.88	0.93	-4.9567	1.77e-06	0.000117447	gene_biotype=protein_coding
LOC106313941	75.81	141.11	0.89636	0.00556721	0.0456397	gene_biotype=lncRNA
LOC106314290	15.34	1.86	-3.04392	0.0046627	0.0410099	gene_biotype=pseudogene
LOC106314340	1.8	43.63	4.59925	8.49e-09	2.06e-06	gene_biotype=protein_coding
LOC106314368	1.8	41.78	4.53674	1.89e-08	3.74e-06	gene_biotype=protein_coding
LOC106314378	51.44	14.85	-1.79243	0.00144514	0.018805	gene_biotype=pseudogene
LOC106314428	33.39	9.29	-1.84567	0.0028089	0.0291123	gene_biotype=protein_coding
LOC106314442	57.76	18.56	-1.63787	0.00186871	0.0217139	gene_biotype=pseudogene
LOC106317628	3.61	30.64	3.08535	3.33e-05	0.00116401	gene_biotype=protein_coding
LOC106314456	117.32	47.35	-1.30901	0.0017386	0.0210933	gene_biotype=protein_coding
LOC106314467	5.41	24.14	2.15773	0.0014719	0.0188928	gene_biotype=protein_coding
LOC106314025	39.71	2.79	-3.83117	5.2e-07	4.47e-05	gene_biotype=protein_coding
LOC106314474	8.12	51.99	2.67868	4.25e-07	3.99e-05	gene_biotype=protein_coding
LOC106312979	22.56	75.2	1.73697	4.67e-05	0.00151745	gene_biotype=protein_coding
LOC106314583	3.61	27.85	2.94761	0.000110042	0.00276784	gene_biotype=protein_coding
LOC106318003	54.15	113.26	1.06461	0.0021375	0.0240158	gene_biotype=lncRNA
LOC106314643	92.96	13.93	-2.73841	3.98e-08	7.13e-06	gene_biotype=protein_coding
LOC106314668	82.13	20.42	-2.00793	2.27e-05	0.000858122	gene_biotype=protein_coding
LOC106313758	50.54	173.61	1.78035	4.52e-07	4.06e-05	gene_biotype=lncRNA
LOC106317402	46.93	121.62	1.3738	0.000100596	0.00264304	gene_biotype=pseudogene
LOC106315466	22.56	95.63	2.0837	6.72e-07	5.49e-05	gene_biotype=protein_coding
LOC106314724	101.09	244.17	1.27225	4.86e-05	0.00156336	gene_biotype=protein_coding
LOC106314743	4.51	30.63	2.76375	0.000102851	0.00266831	gene_biotype=pseudogene
LOC106314816	32.49	5.57	-2.54425	0.000394089	0.00716131	gene_biotype=pseudogene
LOC106316291	19.85	48.28	1.28229	0.00447054	0.0403522	gene_biotype=lncRNA
LOC106314918	48.73	7.43	-2.71338	4.14e-06	0.000237344	gene_biotype=protein_coding
LOC106314942	15.34	0.93	-4.04392	0.00115139	0.015779	gene_biotype=protein_coding
LOC106335358	42.42	84.49	0.994036	0.00578185	0.046401	gene_biotype=protein_coding
LOC106341017	41.52	84.49	1.02497	0.00578185	0.046401	gene_biotype=protein_coding
LOC106314987	17.15	0.93	-4.20483	0.000683214	0.0109337	gene_biotype=protein_coding
LOC106314996	68.59	15.78	-2.1199	3.43e-05	0.00118991	gene_biotype=pseudogene
LOC106316630	1.8	18.57	3.36691	0.000435303	0.00770655	gene_biotype=pseudogene
LOC106319268	13.53	0.93	-3.86279	0.00194692	0.0221852	gene_biotype=protein_coding
LOC106315020	9.93	38.99	1.97324	0.000232786	0.00500126	gene_biotype=pseudogene
LOC106313715	11.73	72.41	2.62599	6.91e-08	1.1e-05	gene_biotype=protein_coding
LOC106315038	46.93	107.69	1.1983	0.000725207	0.0112886	gene_biotype=protein_coding
LOC106316520	31.58	9.29	-1.76526	0.00382591	0.0357056	gene_biotype=lncRNA
LOC106315077	120.03	51.06	-1.23313	0.00298157	0.0300005	gene_biotype=protein_coding
LOC106316921	19.85	3.71	-2.41965	0.00631687	0.0497273	gene_biotype=protein_coding
LOC106315138	37	6.5	-2.50901	6.57e-05	0.00197845	gene_biotype=protein_coding
LOC106341116	43.32	155.04	1.83954	2.59e-07	2.69e-05	gene_biotype=protein_coding
LOC106317310	70.39	7.43	-3.24394	1.77e-08	3.74e-06	gene_biotype=protein_coding
LOC106316952	35.19	3.71	-3.24567	1.51e-05	0.000685428	gene_biotype=protein_coding
LOC106315408	175.07	60.36	-1.53627	8.57e-05	0.00235628	gene_biotype=protein_coding
LOC106315250	44.22	13.93	-1.6665	0.00486842	0.0419253	gene_biotype=protein_coding
LOC106323106	1.8	20.42	3.50391	0.000272429	0.00542884	gene_biotype=protein_coding
LOC106323107	1.8	31.57	4.13249	1.22e-06	8.54e-05	gene_biotype=protein_coding
LOC106323108	11.73	0.93	-3.65683	0.00561636	0.0456397	gene_biotype=protein_coding
LOC106325684	16.24	40.85	1.33078	0.00486842	0.0419253	gene_biotype=pseudogene
LOC106319673	20.75	51.07	1.29936	0.00353795	0.034583	gene_biotype=pseudogene
LOC106319722	38.8	7.43	-2.38462	8.45e-05	0.0023392	gene_biotype=protein_coding
LOC106319720	8.12	48.28	2.57187	1.55e-06	0.000106502	gene_biotype=pseudogene
LOC106319727	28.88	65.91	1.19043	0.00365338	0.0352107	gene_biotype=pseudogene
LOC106319734	36.09	7.43	-2.28017	0.00023466	0.00501541	gene_biotype=protein_coding
LOC106319794	109.19	45.49	-1.26322	0.00292597	0.0297281	gene_biotype=protein_coding
LOC106319801	14.44	38.07	1.39858	0.00388019	0.0360488	gene_biotype=lncRNA
LOC106319941	144.4	12.07	-3.58057	1.6e-13	9.41e-11	gene_biotype=protein_coding
LOC106319978	19.85	1.86	-3.41576	0.000697104	0.0109337	gene_biotype=pseudogene
LOC106319988	1.8	16.71	3.21464	0.00111859	0.015432	gene_biotype=pseudogene
LOC106320010	60.46	21.36	-1.50107	0.00279369	0.0291123	gene=LOC106320010
LOC106320065	25.27	2.79	-3.17909	0.000267144	0.00542842	gene_biotype=protein_coding
LOC106320117	13.54	0.93	-3.86385	0.00194692	0.0221852	gene_biotype=protein_coding
LOC106320177	6.32	25.07	1.98797	0.00238604	0.0255647	gene_biotype=protein_coding
LOC106320179	28.88	3.72	-2.9567	0.00016441	0.00389765	gene_biotype=protein_coding
LOC106320281	35.2	7.43	-2.24414	0.000330198	0.00630587	gene_biotype=protein_coding
LOC106320282	101.98	189.39	0.893074	0.00367146	0.0352204	gene_biotype=protein_coding
LOC106320283	8.12	26.92	1.72913	0.00516343	0.0431855	gene_biotype=protein_coding
LOC106320493	4.51	22.28	2.30455	0.00315493	0.0315876	gene_biotype=protein_coding
LOC106320534	244.57	544.03	1.15344	5.65e-05	0.00173098	gene_biotype=protein_coding
LOC106320603	15.34	1.86	-3.04392	0.0046627	0.0410099	gene_biotype=protein_coding
LOC106320639	32.49	6.5	-2.32148	0.000394089	0.00716131	gene=LOC106320639
LOC106325382	92.95	264.6	1.50929	2e-06	0.000130936	gene_biotype=protein_coding
LOC106320991	27.98	5.57	-2.32865	0.00166495	0.0203796	gene_biotype=protein_coding
LOC106320993	50.53	104.91	1.05394	0.00283023	0.0291867	gene_biotype=pseudogene
LOC106321021	75.8	159.68	1.07491	0.000908866	0.0135726	gene_biotype=protein_coding
LOC106321095	19.85	2.79	-2.8308	0.00235517	0.0253658	gene_biotype=protein_coding
LOC106321150	82.13	29.71	-1.46696	0.00150255	0.0190123	gene_biotype=protein_coding
LOC106321266	136.27	45.49	-1.58285	0.000107475	0.00272036	gene_biotype=protein_coding
LOC106321396	69.49	11.14	-2.64106	1.06e-06	7.95e-05	gene_biotype=lncRNA
LOC106321525	25.27	68.7	1.44288	0.000475253	0.00823706	gene_biotype=protein_coding
LOC106321617	59.56	139.26	1.22537	0.000307485	0.00601126	gene=LOC106321617
LOC106321673	93.86	16.71	-2.4898	2.86e-07	2.87e-05	gene=LOC106321673
LOC106321809	0.9	25.07	4.79989	4.58e-06	0.000248384	gene_biotype=protein_coding
LOC106321876	43.32	7.43	-2.5436	2.19e-05	0.000835928	gene_biotype=protein_coding
LOC106321965	12.63	51.99	2.04138	3.58e-05	0.00123057	gene_biotype=protein_coding
LOC106326722	27.98	5.57	-2.32865	0.00166495	0.0203796	gene_biotype=protein_coding
ccmC	85.74	27.85	-1.62229	0.000376065	0.0069877	gene_biotype=protein_coding
rrn18	3.61	26	2.84844	0.000245961	0.0051502	gene_biotype=rRNA
LOC106323175	46.93	106.76	1.18579	0.000826672	0.0125368	gene_biotype=protein_coding
LOC106323180	17.15	1.86	-3.20483	0.00289404	0.0295493	gene_biotype=protein_coding
LOC106323223	2.71	20.43	2.91432	0.000983073	0.0142287	gene_biotype=protein_coding
LOC106329114	278.87	523.61	0.9089	0.00105905	0.0148476	gene_biotype=protein_coding
LOC106329151	120.93	38.06	-1.66782	8.33e-05	0.00232047	gene_biotype=protein_coding
LOC106323337	9.93	30.64	1.62555	0.0028089	0.0291123	gene_biotype=pseudogene
LOC106323347	35.2	79.84	1.18154	0.00148938	0.0189621	gene_biotype=protein_coding
LOC106323361	29.78	8.36	-1.83277	0.00373973	0.0355446	gene_biotype=pseudogene
LOC106326368	14.44	37.14	1.3629	0.00504393	0.042988	gene_biotype=pseudogene
LOC106323387	17.15	1.86	-3.20483	0.00289404	0.0295493	gene_biotype=protein_coding
LOC106323450	43.32	11.14	-1.95928	0.000986735	0.0142318	gene_biotype=pseudogene
LOC106323531	24.37	0.93	-4.71173	1.97e-05	0.000773648	gene_biotype=pseudogene
LOC106325499	3.61	25.07	2.79589	0.000368392	0.00687609	gene_biotype=pseudogene
LOC106327777	21.66	2.79	-2.9567	0.000983073	0.0142287	gene_biotype=lncRNA
LOC106326697	2.7	133.69	5.62979	5.66e-20	7.78e-17	gene_biotype=protein_coding
LOC106323627	13.54	0.93	-3.86385	0.00194692	0.0221852	gene_biotype=protein_coding
LOC106323632	61.36	151.32	1.30223	9.27e-05	0.00251346	gene_biotype=protein_coding
LOC106329344	88.44	172.68	0.96533	0.00171656	0.0208873	gene_biotype=protein_coding
LOC106323670	19.85	2.79	-2.8308	0.00235517	0.0253658	gene_biotype=protein_coding
LOC106323680	1.8	14.85	3.04439	0.0046627	0.0410099	gene_biotype=protein_coding
LOC106323711	57.76	143.9	1.31692	0.000137577	0.003378	gene_biotype=protein_coding
LOC106327900	25.27	1.86	-3.76405	6.78e-05	0.00198332	gene_biotype=protein_coding
LOC106323722	26.17	5.58	-2.22958	0.00341719	0.033482	gene_biotype=protein_coding
LOC106323751	101.98	26.93	-1.921	1.76e-05	0.000747383	gene_biotype=pseudogene
LOC106323753	9.02	31.57	1.80735	0.00206034	0.0232847	gene_biotype=pseudogene
LOC106326183	24.37	70.56	1.53374	0.000169516	0.00393854	gene_biotype=lncRNA
LOC106323767	35.2	6.5	-2.43706	0.000134216	0.00331523	gene_biotype=protein_coding
LOC106323789	43.32	86.34	0.994996	0.0056206	0.0456397	gene_biotype=protein_coding
LOC106323822	1408.77	3095.23	1.13561	2.67e-05	0.000984326	gene_biotype=protein_coding
LOC106323848	122.73	47.34	-1.37436	0.000831958	0.0125708	gene_biotype=pseudogene
LOC106325917	55.95	20.42	-1.45416	0.00427225	0.0387319	gene_biotype=protein_coding
LOC106327423	11.73	0.93	-3.65683	0.00561636	0.0456397	gene_biotype=protein_coding
LOC106323864	21.66	71.49	1.72271	6.48e-05	0.00196547	gene_biotype=protein_coding
LOC106326853	22.56	2.79	-3.01543	0.000635938	0.0104512	gene_biotype=protein_coding
LOC106327129	74.91	140.19	0.904153	0.00519468	0.043289	gene_biotype=protein_coding
LOC106323914	27.98	62.2	1.15252	0.00532503	0.0441966	gene_biotype=protein_coding
LOC106323976	74.91	19.5	-1.94168	9.87e-05	0.00261033	gene_biotype=protein_coding
LOC106324027	58.66	20.42	-1.52239	0.00229911	0.025156	gene_biotype=protein_coding
LOC106325300	46.03	14.85	-1.63211	0.00477171	0.0416138	gene_biotype=protein_coding
LOC106324052	33.39	6.5	-2.3609	0.000275043	0.00545458	gene_biotype=pseudogene
LOC106327530	14.44	0.93	-3.9567	0.00194692	0.0221852	gene_biotype=protein_coding
LOC106324091	18.04	51.06	1.50099	0.000919134	0.0135726	gene_biotype=pseudogene
LOC106324092	26.17	3.71	-2.81842	0.00055231	0.00933721	gene_biotype=protein_coding
LOC106324135	43.32	2.79	-3.9567	1.6e-07	2.06e-05	gene_biotype=protein_coding
LOC106324163	13.53	37.14	1.45681	0.00504393	0.042988	gene_biotype=protein_coding
LOC106324195	26.17	1.86	-3.81454	4.29e-05	0.00143307	gene_biotype=protein_coding
LOC106327390	17.15	0.93	-4.20483	0.000683214	0.0109337	gene_biotype=protein_coding
LOC106324207	31.58	4.64	-2.76681	0.000150079	0.00359928	gene_biotype=protein_coding
LOC106324208	220.2	410.35	0.89804	0.00139151	0.0182802	gene_biotype=protein_coding
LOC106327748	20.76	56.63	1.44776	0.000982252	0.0142287	gene_biotype=protein_coding
LOC106324240	69.49	138.32	0.993132	0.00223563	0.024592	gene_biotype=pseudogene
LOC106324274	52.34	155.97	1.57528	5.54e-06	0.000296963	gene_biotype=protein_coding
LOC106298552	0.9	28.78	4.999	6.92e-07	5.49e-05	gene_biotype=lncRNA
LOC106327123	97.45	35.28	-1.46581	0.00093398	0.0137106	gene_biotype=protein_coding
LOC106324349	29.78	80.77	1.43948	0.000315724	0.00614322	gene_biotype=protein_coding
LOC106324387	9.93	38.06	1.93841	0.000317918	0.00615687	gene_biotype=protein_coding
LOC106325866	22.56	2.79	-3.01543	0.000635938	0.0104512	gene_biotype=pseudogene
LOC106324467	115.52	44.56	-1.37432	0.00121352	0.0163587	gene_biotype=protein_coding
LOC106325788	53.25	4.64	-3.52058	1.05e-07	1.49e-05	gene_biotype=pseudogene

## Sheet: NKR-04 VS.NKR-05 at CG sites
Data set 9 Genes with different methylation levels in NKR-06 hybrid triad.
Differential methylation levels of genes between NKR-04 and NKR-05 at CG sites.
	Normalized DNA methylation levels
Gene ID	NKR-04	NKR-05	log2(NKR-04/NKR-05)	P value	Corrected P value	Description
LOC106327354	49.79	2.64	4.23725	3.65e-09	2.35e-07	gene_biotype=protein_coding
LOC106326142	71.13	6.04	3.55784	4.43e-11	5.25e-09	gene_biotype=pseudogene
LOC106324546	4	20.37	-2.34837	0.00631687	0.037086	gene_biotype=protein_coding
LOC106324547	115.15	55.07	1.06418	0.0011887	0.0100442	gene_biotype=protein_coding
LOC106326950	56.9	5.66	3.32955	5.04e-09	3.17e-07	gene_biotype=protein_coding
LOC106322940	88.47	40.74	1.11874	0.0014512	0.0119008	gene_biotype=protein_coding
LOC106323074	13.34	71.67	-2.42561	3.79e-06	8.74e-05	gene_biotype=protein_coding
LOC106327690	39.57	9.05	2.12842	5.46e-05	0.00079962	gene_biotype=protein_coding
LOC106325299	1.33	23.01	-4.11276	3.23e-05	0.000526178	gene_biotype=protein_coding
LOC106322720	4.89	21.88	-2.16171	0.00674204	0.0390121	gene_biotype=protein_coding
LOC106326807	28.45	3.77	2.91579	0.000110042	0.00141124	gene_biotype=protein_coding
LOC106326065	40.9	11.32	1.85323	0.000196539	0.0022818	gene_biotype=lncRNA
LOC106323011	60.91	4.15	3.8755	5.35e-11	6.14e-09	gene_biotype=protein_coding
LOC106328148	1.78	21.5	-3.59439	0.000272429	0.00300837	gene_biotype=protein_coding
LOC106329528	24	2.64	3.18442	0.000173551	0.00205114	gene_biotype=protein_coding
LOC106334871	29.34	9.43	1.63754	0.00270555	0.019299	gene_biotype=protein_coding
LOC106331472	1.33	14.71	-3.4673	0.00194692	0.0146231	gene_biotype=protein_coding
LOC106316620	70.69	34.33	1.04204	0.00394641	0.0250609	gene_biotype=protein_coding
LOC106329945	60.46	4.53	3.7384	4.16e-10	3.58e-08	gene_biotype=protein_coding
LOC106332056	0.89	32.06	-5.17083	4.36e-07	1.35e-05	gene_biotype=protein_coding
LOC106335779	36.01	94.29	-1.38871	0.00259412	0.0185775	gene_biotype=protein_coding
LOC106335071	33.34	1.51	4.46463	5.18e-07	1.59e-05	gene_biotype=protein_coding
LOC106334769	63.58	21.88	1.53896	0.000174656	0.00205748	gene_biotype=protein_coding
LOC106335444	1.77	30.93	-4.12719	4.53e-06	9.88e-05	gene_biotype=protein_coding
LOC106328066	7.11	30.17	-2.08519	0.00373973	0.0241729	gene_biotype=protein_coding
LOC106334226	25.79	69.78	-1.436	0.00517179	0.0316209	gene_biotype=protein_coding
LOC106334999	21.79	1.13	4.26927	1.97e-05	0.000352571	gene_biotype=protein_coding
LOC106336099	49.35	1.89	4.70659	8.28e-10	6.65e-08	gene_biotype=protein_coding
LOC106335999	42.68	0.75	5.83053	9.93e-10	7.72e-08	gene_biotype=protein_coding
LOC106335688	6.66	61.87	-3.21565	2.6e-07	8.92e-06	gene_biotype=protein_coding
LOC106329638	36.9	1.51	4.611	9.65e-08	3.76e-06	gene_biotype=protein_coding
LOC106324278	43.12	9.81	2.13603	4.93e-05	0.000746165	gene_biotype=protein_coding
LOC106297484	13.79	63.37	-2.20018	5.53e-05	0.000805836	gene_biotype=protein_coding
LOC106329172	39.12	1.51	4.69529	4.24e-08	1.85e-06	gene_biotype=protein_coding
LOC106311717	2.22	27.92	-3.65267	1.73e-05	0.00031837	gene_biotype=protein_coding
LOC106328150	1.33	14.71	-3.4673	0.00194692	0.0146231	gene_biotype=protein_coding
LOC106328177	71.58	34.71	1.04421	0.00451237	0.028455	gene_biotype=protein_coding
LOC106336086	11.56	0.75	3.94611	0.00330227	0.0216942	gene_biotype=protein_coding
LOC106334838	1.33	14.71	-3.4673	0.00194692	0.0146231	gene_biotype=protein_coding
LOC106334855	1.78	30.18	-4.08364	7.06e-06	0.00014597	gene_biotype=protein_coding
LOC106336188	23.12	0.75	4.94611	1.21e-05	0.000228909	gene_biotype=protein_coding
LOC106336495	96.48	23.39	2.04434	2.47e-07	8.51e-06	gene_biotype=protein_coding
LOC106335510	3.55	31.31	-3.14073	7.38e-05	0.00101814	gene_biotype=protein_coding
LOC106334826	0.89	13.96	-3.97135	0.00330227	0.0216942	gene_biotype=protein_coding
LOC106335382	39.12	13.58	1.52642	0.00228948	0.016744	gene_biotype=protein_coding
LOC106335602	61.8	2.26	4.77321	5.23e-12	9.01e-10	gene_biotype=protein_coding
LOC106328097	18.23	4.15	2.13513	0.00631687	0.037086	gene_biotype=protein_coding
LOC106335257	5.78	38.1	-2.72065	0.000166842	0.00201127	gene_biotype=protein_coding
LOC106331631	52.46	21.5	1.28688	0.00231323	0.0168505	gene_biotype=protein_coding
LOC106336158	3.11	22.26	-2.83947	0.000983073	0.00873534	gene_biotype=protein_coding
LOC106331538	109.37	15.84	2.78757	1.56e-10	1.55e-08	gene_biotype=protein_coding
LOC106334759	21.79	58.85	-1.43338	0.00850562	0.0471066	gene_biotype=protein_coding
LOC106335256	1.33	13.58	-3.35199	0.00330227	0.0216942	gene_biotype=protein_coding
LOC106335682	5.33	34.71	-2.70314	0.000192066	0.00223706	gene_biotype=pseudogene
LOC106334910	22.23	1.13	4.29811	1.97e-05	0.000352571	gene_biotype=protein_coding
LOC106335606	84.46	44.88	0.912196	0.00712963	0.0406372	gene_biotype=protein_coding
LOC106333043	58.24	28.3	1.04121	0.00657121	0.0382686	gene_biotype=protein_coding
LOC106332353	1.33	18.86	-3.82583	0.000243198	0.00275282	gene_biotype=protein_coding
LOC106335027	10.66	50.92	-2.25602	0.000187504	0.00219954	gene_biotype=protein_coding
LOC106335226	1.78	24.9	-3.8062	6.78e-05	0.000965257	gene_biotype=protein_coding
LOC106334820	0.89	23.77	-4.73919	1.97e-05	0.000352571	gene_biotype=protein_coding
LOC106329379	29.79	1.51	4.30221	2.92e-06	6.92e-05	gene_biotype=protein_coding
LOC106335578	54.69	2.64	4.37267	4.24e-10	3.61e-08	gene_biotype=protein_coding
LOC106329770	99.14	300.65	-1.60055	2.03e-05	0.000362051	gene_biotype=protein_coding
LOC106335867	50.68	14.71	1.78462	0.000135965	0.0017044	gene_biotype=protein_coding
LOC106335060	2.67	50.92	-4.25332	1.1e-08	5.96e-07	gene_biotype=protein_coding
LOC106329796	59.57	26.41	1.1735	0.00224544	0.0165222	gene_biotype=protein_coding
LOC106329808	252.51	582.07	-1.20485	0.000965707	0.00865547	gene_biotype=protein_coding
LOC106334837	24.46	5.66	2.11155	0.0014719	0.0119755	gene_biotype=protein_coding
LOC106332378	62.24	21.87	1.50889	0.000269169	0.00300837	gene_biotype=protein_coding
LOC106329826	61.35	2.64	4.53845	7.4e-12	1.19e-09	gene_biotype=pseudogene
LOC106336342	4.44	22.26	-2.32582	0.00280553	0.0197589	gene_biotype=protein_coding
LOC106334760	6.23	26.78	-2.10385	0.00506435	0.0312014	gene_biotype=protein_coding
LOC106336244	51.13	21.12	1.27556	0.00286176	0.019879	gene_biotype=protein_coding
LOC106305369	94.7	29.42	1.68657	7.75e-06	0.000156994	gene_biotype=protein_coding
LOC106329380	75.14	8.3	3.1784	2.24e-10	2.1e-08	gene_biotype=protein_coding
LOC106331687	43.13	1.13	5.2543	9.93e-10	7.72e-08	gene_biotype=protein_coding
LOC106329878	59.58	1.13	5.72043	1e-12	2.19e-10	gene_biotype=pseudogene
LOC106331306	11.11	39.61	-1.83401	0.00296564	0.0201248	gene_biotype=protein_coding
LOC106329918	23.12	5.66	2.03027	0.00215538	0.0159406	gene_biotype=protein_coding
LOC106335795	9.34	35.09	-1.90957	0.00387586	0.0247928	gene_biotype=protein_coding
LOC106328127	4.89	29.42	-2.58889	0.00116134	0.00983683	gene_biotype=protein_coding
LOC106334993	7.55	49.42	-2.71055	2.66e-05	0.000457777	gene_biotype=protein_coding
LOC106328979	7.56	81.49	-3.43016	4.15e-09	2.64e-07	gene_biotype=protein_coding
LOC106332884	82.69	38.1	1.11792	0.00170603	0.01362	gene_biotype=protein_coding
LOC106329298	60.02	24.52	1.29148	0.00152496	0.012324	gene_biotype=protein_coding
LOC106329941	92.47	9.81	3.23666	2.18e-11	2.97e-09	gene_biotype=protein_coding
LOC106329518	117.37	63.76	0.88034	0.00500138	0.0309188	gene_biotype=pseudogene
LOC106332162	8	40.36	-2.33485	0.00043425	0.0044471	gene_biotype=protein_coding
LOC106305874	0.89	28.3	-4.99085	2.84e-06	6.79e-05	gene_biotype=protein_coding
LOC106329992	65.8	27.54	1.25656	0.00126725	0.0105791	gene_biotype=protein_coding
LOC106327989	2.67	35.84	-3.74666	3.93e-06	8.96e-05	gene_biotype=protein_coding
LOC106334451	2.22	24.89	-3.48693	6.78e-05	0.000965257	gene_biotype=protein_coding
LOC106334718	28.45	5.28	2.42982	0.000320481	0.00346494	gene_biotype=protein_coding
LOC106335288	2.22	29.43	-3.72866	1.1e-05	0.000215177	gene_biotype=protein_coding
LOC106311815	11.12	0.75	3.89012	0.00561636	0.0335952	gene_biotype=protein_coding
LOC106329323	1.77	19.99	-3.49746	0.000697104	0.00651441	gene_biotype=protein_coding
LOC106329503	0.89	18.49	-4.3768	0.000406861	0.00422819	gene_biotype=pseudogene
LOC106335481	13.34	1.51	3.14314	0.00751564	0.0423699	gene_biotype=protein_coding
LOC106330062	17.78	3.77	2.23762	0.00631687	0.037086	gene_biotype=protein_coding
LOC106334280	1.33	25.27	-4.24793	1.21e-05	0.000228909	gene_biotype=protein_coding
LOC106333760	67.58	1.89	5.16014	6.88e-13	1.56e-10	gene_biotype=lncRNA
LOC106329116	46.24	5.66	3.03027	2.98e-07	9.8e-06	gene_biotype=protein_coding
LOC106309285	35.57	3.02	3.55804	7.76e-07	2.3e-05	gene_biotype=protein_coding
LOC106328650	58.24	4.53	3.68443	8.11e-10	6.59e-08	gene_biotype=protein_coding
LOC106336491	13.34	0.76	4.13362	0.00194692	0.0146231	gene_biotype=protein_coding
LOC106333975	10.67	0.75	3.83053	0.00561636	0.0335952	gene_biotype=protein_coding
LOC106335062	140.05	19.24	2.86376	1.35e-12	2.8e-10	gene_biotype=protein_coding
LOC106330715	3.11	37.72	-3.60034	1.74e-06	4.53e-05	gene_biotype=pseudogene
LOC106329279	10.67	45.27	-2.085	0.000748462	0.00694055	gene_biotype=protein_coding
LOC106330169	74.69	6.79	3.45943	5.84e-11	6.34e-09	gene_biotype=protein_coding
LOC106330172	565.96	1734.89	-1.61607	1.8e-06	4.57e-05	gene_biotype=protein_coding
LOC106335439	54.24	5.28	3.36075	3.16e-09	2.14e-07	gene_biotype=protein_coding
LOC106329342	51.12	21.5	1.24955	0.00286176	0.019879	gene_biotype=protein_coding
LOC106335852	86.69	13.21	2.71424	1.82e-09	1.3e-07	gene_biotype=protein_coding
LOC106331483	18.24	85.25	-2.22459	4.78e-06	0.00010298	gene_biotype=protein_coding
LOC106329406	26.66	7.16	1.89665	0.00116134	0.00983683	gene_biotype=protein_coding
LOC106333057	40.01	13.58	1.55888	0.00175654	0.0139923	gene_biotype=protein_coding
LOC106329401	63.57	21.5	1.56401	0.000174656	0.00205748	gene_biotype=protein_coding
LOC106332516	0.89	27.92	-4.97135	2.84e-06	6.79e-05	gene_biotype=pseudogene
LOC106335205	1.33	27.54	-4.37203	2.84e-06	6.79e-05	gene_biotype=protein_coding
LOC106318119	55.57	13.21	2.07268	9.12e-06	0.000183255	gene_biotype=protein_coding
LOC106330270	35.57	13.2	1.43012	0.00296564	0.0201248	gene_biotype=pseudogene
LOC106330274	44.45	4.15	3.421	3.42e-08	1.55e-06	gene_biotype=protein_coding
LOC106334358	22.23	60.73	-1.4499	0.00583558	0.0346257	gene_biotype=protein_coding
LOC106330292	84.92	41.5	1.03299	0.00294402	0.0201218	gene_biotype=protein_coding
LOC106336227	9.78	35.08	-1.84274	0.00685363	0.0395629	gene_biotype=protein_coding
LOC106335245	2.67	22.63	-3.08332	0.000635938	0.00612482	gene_biotype=protein_coding
LOC106328586	32.01	0.75	5.41549	1.11e-07	4.2e-06	gene_biotype=protein_coding
LOC106335669	133.82	58.09	1.20393	0.000185632	0.00218321	gene_biotype=protein_coding
LOC106335670	37.79	4.53	3.06042	1.49e-06	4.02e-05	gene_biotype=pseudogene
LOC106330322	4.45	30.56	-2.77977	7.38e-05	0.00101814	gene_biotype=protein_coding
LOC106334602	14.66	3.4	2.10828	0.00873961	0.0477805	gene_biotype=protein_coding
LOC106330346	6.67	126.37	-4.24382	2.39e-14	7.86e-12	gene_biotype=protein_coding
LOC106332716	50.24	12.45	2.01269	2.25e-05	0.000393751	gene_biotype=protein_coding
LOC106298326	122.26	58.09	1.07359	0.000835119	0.00758846	gene_biotype=lncRNA
LOC106330387	15.12	86.77	-2.52074	4.27e-07	1.35e-05	gene_biotype=protein_coding
LOC106335659	24.45	1.89	3.69338	4.29e-05	0.00066122	gene_biotype=protein_coding
LOC106328418	16.9	3.02	2.4844	0.00364749	0.0236401	gene_biotype=protein_coding
LOC106328291	105.82	20.37	2.37709	3.39e-09	2.25e-07	gene_biotype=protein_coding
LOC106330401	82.25	34.33	1.26055	0.000560693	0.00555547	gene_biotype=protein_coding
LOC106328806	24.45	4.15	2.55865	0.00055231	0.00547992	gene_biotype=protein_coding
LOC106330918	60.02	9.43	2.67011	7.78e-08	3.11e-06	gene_biotype=protein_coding
LOC106332604	58.68	1.13	5.69847	1.44e-12	2.88e-10	gene_biotype=protein_coding
LOC106328238	42.68	16.23	1.3949	0.00232816	0.0169242	gene_biotype=protein_coding
LOC106328931	29.79	84.5	-1.50412	0.0017604	0.0140077	gene_biotype=protein_coding
LOC106335737	37.35	3.39	3.46175	5.2e-07	1.59e-05	gene_biotype=protein_coding
LOC106335047	14.67	1.13	3.69847	0.000683214	0.00642612	gene_biotype=protein_coding
LOC106332828	2.22	19.24	-3.11548	0.00111859	0.00964332	gene_biotype=lncRNA
LOC106330455	7.56	32.44	-2.10132	0.00520523	0.0316914	gene_biotype=pseudogene
LOC106332652	12	48.66	-2.0197	0.00046355	0.00470184	gene_biotype=protein_coding
LOC106334214	2.67	18.86	-2.82042	0.00364749	0.0236401	gene_biotype=lncRNA
LOC106333226	44.9	5.66	2.98784	4.24e-07	1.35e-05	gene_biotype=protein_coding
LOC106335228	85.81	4.9	4.13029	1.04e-13	2.59e-11	gene_biotype=protein_coding
LOC106334854	6.66	40.36	-2.59933	0.000199909	0.0023135	gene_biotype=protein_coding
LOC106330489	136.04	52.43	1.37557	3.73e-05	0.000590631	gene_biotype=protein_coding
LOC106335484	1.33	30.18	-4.50409	1.1e-06	3.07e-05	gene_biotype=protein_coding
LOC106331329	46.68	19.62	1.25048	0.00447054	0.0282159	gene_biotype=protein_coding
LOC106329500	20.01	55.08	-1.46081	0.00643245	0.0375209	gene_biotype=protein_coding
LOC106334781	3.11	21.88	-2.81463	0.000983073	0.00873534	gene_biotype=protein_coding
LOC106331030	12.45	39.98	-1.68313	0.00504393	0.0311021	gene_biotype=protein_coding
LOC106331988	5.34	36.21	-2.76148	0.000134216	0.00168833	gene_biotype=protein_coding
LOC106331039	0.89	29.42	-5.04685	1.77e-06	4.53e-05	gene_biotype=pseudogene
LOC106333547	1.33	36.59	-4.78195	7.13e-08	2.88e-06	gene_biotype=lncRNA
LOC106330540	0.88	15.09	-4.09995	0.00194692	0.0146231	gene_biotype=protein_coding
LOC106307500	23.11	67.53	-1.54701	0.00268474	0.0192075	gene_biotype=protein_coding
LOC106330549	0.89	32.06	-5.17083	4.36e-07	1.35e-05	gene_biotype=protein_coding
LOC106335214	12	43.01	-1.84164	0.00228948	0.016744	gene_biotype=protein_coding
LOC106330575	45.78	16.6	1.46353	0.00183769	0.0143233	gene_biotype=pseudogene
LOC106330577	128.49	63.37	1.01978	0.00128534	0.0106707	gene_biotype=protein_coding
LOC106335280	20.9	2.65	2.97944	0.000635938	0.00612482	gene_biotype=protein_coding
LOC106330585	3.55	29.05	-3.03265	0.00016441	0.00198859	gene_biotype=pseudogene
LOC106335899	1.78	15.09	-3.08364	0.00751564	0.0423699	gene_biotype=protein_coding
LOC106335652	15.56	70.55	-2.1808	3.43e-05	0.000549311	gene_biotype=protein_coding
LOC106328968	185.39	6.79	4.77101	2.88e-22	5.22e-19	gene_biotype=pseudogene
LOC106334241	59.57	23.77	1.32544	0.00101265	0.00896514	gene_biotype=pseudogene
LOC106306609	0.89	16.98	-4.25389	0.000683214	0.00642612	gene_biotype=protein_coding
LOC106335349	6.23	35.08	-2.49334	0.000464788	0.00470184	gene_biotype=protein_coding
LOC106333979	4	25.65	-2.68089	0.00055231	0.00547992	gene_biotype=protein_coding
LOC106330706	43.12	16.6	1.37717	0.00376375	0.0242631	gene_biotype=protein_coding
LOC106330723	9.78	54.7	-2.48363	3e-05	0.000508555	gene_biotype=pseudogene
LOC106330727	75.58	32.82	1.20343	0.00127247	0.0105791	gene_biotype=protein_coding
LOC106329060	2.66	27.92	-3.3918	7.37e-05	0.00101814	gene_biotype=protein_coding
LOC106329558	13.78	1.89	2.86612	0.0046627	0.0290986	gene_biotype=protein_coding
LOC106330775	76.91	30.56	1.33153	0.000533339	0.00532823	gene_biotype=protein_coding
LOC106330779	3.56	33.19	-3.2208	4.95e-05	0.000746165	gene_biotype=protein_coding
LOC106328617	7.11	28.67	-2.01162	0.00516343	0.0316209	gene_biotype=protein_coding
LOC106310560	11.56	66.77	-2.53006	5.1e-06	0.000109371	gene_biotype=protein_coding
LOC106334571	7.56	31.69	-2.06757	0.00520523	0.0316914	gene_biotype=protein_coding
LOC106335144	138.27	50.93	1.4409	2.15e-05	0.000379819	gene_biotype=protein_coding
LOC106330820	7.11	88.65	-3.6402	1.49e-10	1.49e-08	gene_biotype=protein_coding
LOC106330822	0.89	26.79	-4.91175	4.58e-06	9.88e-05	gene_biotype=pseudogene
LOC106335947	21.34	67.52	-1.66175	0.00125049	0.0104806	gene_biotype=protein_coding
LOC106330848	19.56	3.77	2.37527	0.00280553	0.0197589	gene_biotype=protein_coding
LOC106335445	22.67	0.76	4.89864	1.21e-05	0.000228909	gene_biotype=protein_coding
LOC106329101	2.67	17.35	-2.70002	0.00873961	0.0477805	gene_biotype=protein_coding
LOC106335335	45.79	16.98	1.4312	0.00183769	0.0143233	gene_biotype=protein_coding
LOC106335566	1.78	26.41	-3.89114	4.29e-05	0.00066122	gene_biotype=protein_coding
LOC106330868	172.95	47.16	1.87472	4.87e-08	2.1e-06	gene_biotype=protein_coding
LOC106334882	75.14	30.56	1.29794	0.000755861	0.0069823	gene_biotype=protein_coding
LOC106328297	14.67	75.07	-2.35537	7.16e-06	0.000147583	gene_biotype=protein_coding
LOC106330890	1.78	33.19	-4.2208	2.92e-06	6.92e-05	gene_biotype=pseudogene
LOC106332551	1.78	21.5	-3.59439	0.000272429	0.00300837	gene_biotype=protein_coding
LOC106332549	33.79	13.96	1.2753	0.00849135	0.0470635	gene_biotype=protein_coding
LOC106330897	2.67	34.33	-3.68456	8.97e-06	0.00018069	gene_biotype=protein_coding
LOC106330912	79.14	29.79	1.40958	0.000256065	0.00288492	gene_biotype=protein_coding
LOC106335004	15.12	58.47	-1.95124	0.000339011	0.00363808	gene_biotype=protein_coding
LOC106330914	88.47	25.66	1.78567	6.52e-06	0.000136763	gene_biotype=protein_coding
LOC106328355	1.78	17.73	-3.31624	0.00179799	0.0141975	gene_biotype=protein_coding
LOC106335668	52.46	4.53	3.53363	6.32e-09	3.68e-07	gene_biotype=protein_coding
LOC106333250	16.9	113.93	-2.75305	1.59e-08	8.12e-07	gene_biotype=pseudogene
LOC106292972	12.89	1.89	2.76979	0.00751564	0.0423699	gene_biotype=protein_coding
LOC106335081	60.46	25.27	1.25856	0.00152496	0.012324	gene_biotype=protein_coding
LOC106307014	0.89	25.27	-4.82748	1.21e-05	0.000228909	gene_biotype=protein_coding
LOC106334885	17.34	3.02	2.52148	0.00364749	0.0236401	gene_biotype=protein_coding
LOC106336291	102.7	23.4	2.13386	5.04e-08	2.14e-06	gene_biotype=pseudogene
LOC106335954	9.78	36.97	-1.91845	0.00389753	0.0248159	gene_biotype=protein_coding
LOC106331065	135.13	52.44	1.36561	4.23e-05	0.000660111	gene_biotype=protein_coding
LOC106333029	8.89	36.97	-2.0561	0.00214288	0.0159295	gene_biotype=lncRNA
LOC106331076	68.91	28.29	1.28442	0.000726378	0.00675307	gene_biotype=pseudogene
LOC106331085	8.89	47.91	-2.43007	8.03e-05	0.00109192	gene_biotype=protein_coding
LOC106331095	29.79	7.54	1.98219	0.000654363	0.00625233	gene_biotype=protein_coding
LOC106331274	93.8	33.57	1.48242	7.76e-05	0.0010655	gene_biotype=protein_coding
LOC106334808	4.89	46.02	-3.23435	3.95e-06	8.96e-05	gene_biotype=protein_coding
LOC106332847	50.68	1.89	4.74496	2.68e-10	2.49e-08	gene_biotype=pseudogene
LOC106335993	1.78	40.74	-4.5165	9.65e-08	3.76e-06	gene_biotype=protein_coding
LOC106336136	58.24	18.48	1.65605	0.000140316	0.00175589	gene_biotype=protein_coding
LOC106335098	0.89	33.57	-5.23722	2.76e-07	9.18e-06	gene_biotype=protein_coding
LOC106335275	1.33	26.78	-4.33166	4.58e-06	9.88e-05	gene_biotype=protein_coding
LOC106328489	0.89	47.53	-5.73889	6.6e-10	5.42e-08	gene_biotype=protein_coding
LOC106328350	6.22	29.8	-2.26033	0.0018251	0.0142713	gene_biotype=protein_coding
LOC106331676	125.82	47.16	1.41573	3.33e-05	0.000535206	gene_biotype=protein_coding
LOC106331223	17.34	2.64	2.71549	0.00364749	0.0236401	gene_biotype=protein_coding
LOC106335374	53.79	6.79	2.98585	5.03e-08	2.14e-06	gene_biotype=protein_coding
LOC106297735	13.34	0.75	4.15272	0.00194692	0.0146231	gene_biotype=protein_coding
LOC106334621	1.78	14.71	-3.04685	0.00751564	0.0423699	gene_biotype=protein_coding
LOC106334829	13.78	0.75	4.19954	0.00115139	0.00982075	gene_biotype=protein_coding
LOC106334535	10.21	107.5	-3.39628	6.04e-11	6.42e-09	gene_biotype=protein_coding
LOC106331260	4	25.28	-2.65992	0.000828701	0.00753962	gene_biotype=protein_coding
LOC106331259	4	21.5	-2.42626	0.00280553	0.0197589	gene_biotype=protein_coding
LOC106342674	22.23	63.37	-1.51129	0.00399064	0.0252973	gene_biotype=protein_coding
LOC106342221	0.89	19.24	-4.43416	0.000243198	0.00275282	gene_biotype=protein_coding
LOC106342099	2.67	20.37	-2.93153	0.00235517	0.017001	gene_biotype=protein_coding
LOC106337789	110.26	43.38	1.34581	9.6e-05	0.00126537	gene_biotype=protein_coding
LOC106342584	16.01	55.45	-1.79221	0.00116143	0.00983683	gene_biotype=protein_coding
LOC106336752	8	43.75	-2.45121	0.000124914	0.00158501	gene_biotype=protein_coding
LOC106331718	15.56	50.55	-1.69987	0.00294608	0.0201218	gene_biotype=protein_coding
LOC106339282	1.33	15.47	-3.53998	0.00194692	0.0146231	gene_biotype=protein_coding
LOC106339343	2.22	18.86	-3.0867	0.00111859	0.00964332	gene_biotype=protein_coding
LOC106342264	20.01	4.9	2.02987	0.00674204	0.0390121	gene_biotype=protein_coding
LOC106342161	48.46	21.5	1.17246	0.00788186	0.0439888	gene_biotype=protein_coding
LOC106343020	3.56	23.39	-2.71594	0.00186827	0.0143486	gene_biotype=protein_coding
LOC106336718	50.68	15.09	1.74782	0.000135965	0.0017044	gene_biotype=protein_coding
LOC106339741	1.78	40.74	-4.5165	9.65e-08	3.76e-06	gene_biotype=protein_coding
LOC106309926	41.35	3.02	3.77527	1.08e-07	4.14e-06	gene_biotype=protein_coding
LOC106341918	27.12	7.92	1.77578	0.00256695	0.0184194	gene_biotype=protein_coding
LOC106331819	2.22	16.97	-2.93435	0.00289404	0.019879	gene_biotype=protein_coding
LOC106337758	39.11	8.67	2.17343	7.55e-05	0.0010378	gene_biotype=pseudogene
LOC106331848	13.78	45.65	-1.72804	0.00297977	0.0201757	gene_biotype=pseudogene
LOC106337948	101.8	52.8	0.947128	0.00398248	0.0252678	gene_biotype=pseudogene
LOC106337965	48.02	21.88	1.13402	0.00788186	0.0439888	gene_biotype=pseudogene
LOC106342469	119.15	36.59	1.70326	2.29e-06	5.7e-05	gene_biotype=protein_coding
LOC106337647	6.67	34.71	-2.37959	0.00101997	0.00900789	gene_biotype=protein_coding
LOC106342455	28.9	3.77	2.93843	7.38e-05	0.00101814	gene_biotype=protein_coding
LOC106337143	32.45	1.14	4.83111	1.11e-07	4.2e-06	gene_biotype=protein_coding
LOC106338013	1.33	13.96	-3.3918	0.00330227	0.0216942	gene_biotype=protein_coding
LOC106339314	13.34	1.13	3.56136	0.00194692	0.0146231	gene_biotype=pseudogene
LOC106342136	32.01	12.07	1.4071	0.00517174	0.0316209	gene_biotype=protein_coding
LOC106338041	55.58	127.5	-1.19786	0.00681482	0.0393703	gene_biotype=pseudogene
LOC106338042	93.81	43	1.12541	0.00108191	0.00944694	gene_biotype=protein_coding
LOC106338043	12.89	41.12	-1.67359	0.00638266	0.0373208	gene_biotype=protein_coding
LOC106338050	46.24	18.11	1.35235	0.00294608	0.0201218	gene_biotype=protein_coding
LOC106342528	17.34	1.89	3.19765	0.00111859	0.00964332	gene_biotype=protein_coding
LOC106336651	1.33	32.44	-4.60828	4.36e-07	1.35e-05	gene_biotype=protein_coding
LOC106338076	284.08	146.74	0.953035	0.000622381	0.00605065	gene_biotype=protein_coding
LOC106311002	0.89	21.12	-4.56866	8.79e-05	0.00116676	gene_biotype=protein_coding
LOC106340419	1.78	16.98	-3.25389	0.00289404	0.019879	gene_biotype=lncRNA
LOC106336742	2.67	19.62	-2.87741	0.00235517	0.017001	gene_biotype=protein_coding
LOC106341718	58.69	10.18	2.52738	2.92e-07	9.65e-06	gene_biotype=protein_coding
LOC106342228	32.9	8.3	1.9869	0.00023466	0.00268985	gene_biotype=protein_coding
LOC106339837	2.67	16.98	-2.66892	0.00873961	0.0477805	gene_biotype=protein_coding
LOC106338132	12.89	39.99	-1.63339	0.00820265	0.0455332	gene_biotype=protein_coding
LOC106338200	241.4	8.3	4.86217	1.34e-25	3.23e-22	gene_biotype=protein_coding
LOC106342553	7.56	31.68	-2.06711	0.00520523	0.0316914	gene_biotype=protein_coding
LOC106338206	77.36	0.76	6.66944	2.31e-15	9.82e-13	gene=LOC106338206
LOC106336549	3.11	49.8	-4.00116	1.6e-08	8.12e-07	gene=LOC106336549
LOC106338243	33.33	90.16	-1.43567	0.00200469	0.0150414	gene_biotype=protein_coding
LOC106338252	27.12	8.68	1.64359	0.00516343	0.0316209	gene_biotype=protein_coding
LOC106342411	64.47	26.78	1.26747	0.0012631	0.0105619	gene_biotype=protein_coding
LOC106342462	56.46	4.15	3.76605	2.99e-10	2.67e-08	gene_biotype=protein_coding
LOC106338272	0.89	14.34	-4.0101	0.00330227	0.0216942	gene_biotype=protein_coding
LOC106336678	42.68	1.89	4.4971	8.49e-09	4.65e-07	gene_biotype=protein_coding
LOC106326509	69.8	1.13	5.94883	2.25e-14	7.74e-12	gene_biotype=protein_coding
LOC106338305	16.45	3.4	2.27448	0.00564797	0.0335952	gene_biotype=protein_coding
LOC106343068	1.78	18.48	-3.37602	0.00179799	0.0141975	gene_biotype=pseudogene
LOC106338342	11.55	39.23	-1.76406	0.00654889	0.0381693	gene_biotype=protein_coding
LOC106338356	2.22	23.77	-3.42051	0.000107496	0.00138595	gene_biotype=protein_coding
LOC106342306	11.11	0.75	3.88882	0.00561636	0.0335952	gene_biotype=protein_coding
LOC106338369	3.56	23.39	-2.71594	0.00186827	0.0143486	gene_biotype=protein_coding
LOC106338394	88.92	3.77	4.55987	4.97e-15	1.89e-12	gene_biotype=protein_coding
LOC106332172	19.12	60.74	-1.66756	0.00121763	0.0102647	gene_biotype=protein_coding
LOC106294789	139.61	69.41	1.00819	0.00112642	0.00969929	gene_biotype=protein_coding
LOC106308062	75.58	35.09	1.10694	0.00240092	0.0172795	gene_biotype=protein_coding
LOC106338455	60.46	24.14	1.32456	0.00101265	0.00896514	gene_biotype=protein_coding
LOC106342334	0.89	40.37	-5.50333	1.91e-08	9.31e-07	gene_biotype=protein_coding
LOC106341490	3.11	23.01	-2.88727	0.000635938	0.00612482	gene_biotype=protein_coding
LOC106315273	18.23	1.51	3.59369	0.000697104	0.00651441	gene_biotype=protein_coding
LOC106340573	2.22	29.05	-3.70991	1.1e-05	0.000215177	gene_biotype=protein_coding
LOC106338481	19.56	1.13	4.11351	5.32e-05	0.000781745	gene_biotype=pseudogene
LOC106338483	4100.87	1644.73	1.31808	6.01e-07	1.81e-05	gene_biotype=protein_coding
LOC106336628	65.8	25.65	1.35913	0.000577646	0.0056614	gene_biotype=protein_coding
LOC106339551	2.22	27.54	-3.6329	1.73e-05	0.00031837	gene_biotype=protein_coding
LOC106341621	61.35	1.51	5.34444	7.4e-12	1.19e-09	gene_biotype=pseudogene
LOC106337756	154.27	79.59	0.954798	0.00169573	0.0135528	gene_biotype=protein_coding
LOC106332225	9.78	42.62	-2.12362	0.000701648	0.00653998	gene_biotype=protein_coding
LOC106338533	73.36	30.56	1.26335	0.00107025	0.00940596	gene_biotype=protein_coding
LOC106342810	12.9	2.26	2.51298	0.00751564	0.0423699	gene_biotype=protein_coding
LOC106341556	36.9	7.54	2.29098	6.02e-05	0.000872555	gene_biotype=protein_coding
LOC106338594	4.89	30.56	-2.64374	0.000809935	0.00742492	gene_biotype=protein_coding
LOC106341605	6.66	81.48	-3.61285	1.35e-09	1.01e-07	gene_biotype=protein_coding
LOC106332302	10.22	141.85	-3.7949	3.92e-14	1.23e-11	gene_biotype=protein_coding
LOC106308191	5.34	38.47	-2.84882	6.57e-05	0.000948642	gene_biotype=protein_coding
LOC106338653	29.34	2.64	3.47426	2.07e-05	0.000365749	gene_biotype=pseudogene
LOC106336712	26.23	1.13	4.53682	2.84e-06	6.79e-05	gene_biotype=protein_coding
LOC106336713	26.23	1.13	4.53682	2.84e-06	6.79e-05	gene_biotype=pseudogene
LOC106342550	34.68	9.43	1.87877	0.000276851	0.00302945	gene_biotype=protein_coding
LOC106338673	11.56	0.75	3.94611	0.00330227	0.0216942	gene_biotype=protein_coding
LOC106342921	0.88	14.33	-4.02539	0.00330227	0.0216942	gene_biotype=protein_coding
LOC106311722	2.22	31.31	-3.81799	4.53e-06	9.88e-05	gene_biotype=protein_coding
LOC106342044	13.33	0.76	4.13253	0.00194692	0.0146231	gene_biotype=protein_coding
LOC106342304	0.89	23.01	-4.69231	3.23e-05	0.000526178	gene_biotype=protein_coding
LOC106338705	98.66	4.52	4.44807	2.24e-15	9.82e-13	gene_biotype=pseudogene
LOC106332475	12.46	47.91	-1.94302	0.000605455	0.00591791	gene_biotype=protein_coding
LOC106342658	1.33	29.04	-4.44854	1.77e-06	4.53e-05	gene_biotype=protein_coding
LOC106342835	0.89	27.16	-4.93153	4.58e-06	9.88e-05	gene_biotype=protein_coding
LOC106342115	6.66	54.7	-3.03795	2.26e-06	5.64e-05	gene_biotype=protein_coding
LOC106338730	90.25	9.81	3.2016	3.6e-11	4.53e-09	gene_biotype=protein_coding
LOC106342170	16.9	54.69	-1.69425	0.00186141	0.0143486	gene_biotype=protein_coding
LOC106338760	54.24	0.75	6.17632	9.02e-12	1.42e-09	gene_biotype=protein_coding
LOC106339470	27.12	1.13	4.58496	1.77e-06	4.53e-05	gene_biotype=protein_coding
LOC106337138	4.89	23.77	-2.28124	0.00315493	0.0211489	gene_biotype=protein_coding
LOC106342841	1.33	18.11	-3.76729	0.000406861	0.00422819	gene_biotype=protein_coding
LOC106337126	2.22	43.76	-4.30098	2.82e-08	1.33e-06	gene_biotype=protein_coding
LOC106338797	102.25	45.65	1.16341	0.000718835	0.00669155	gene_biotype=protein_coding
LOC106341595	52.9	15.47	1.77379	8.12e-05	0.00109942	gene_biotype=protein_coding
LOC106337076	3.56	26.78	-2.91121	0.000368392	0.0039185	gene_biotype=protein_coding
LOC106340323	2.67	38.11	-3.83526	1.74e-06	4.53e-05	gene_biotype=pseudogene
LOC106340620	3.11	26.78	-3.10617	0.00011295	0.00144341	gene_biotype=protein_coding
LOC106341755	28.9	8.68	1.7353	0.00270555	0.019299	gene_biotype=protein_coding
LOC106332595	4.45	20.76	-2.22193	0.00421142	0.0266269	gene_biotype=protein_coding
LOC106340779	65.35	4.9	3.73733	8.11e-11	8.5e-09	gene_biotype=protein_coding
LOC106338860	19.56	3.77	2.37527	0.00280553	0.0197589	gene_biotype=pseudogene
LOC106338875	2.66	24.14	-3.18193	0.000411878	0.00425588	gene_biotype=protein_coding
LOC106342911	41.34	10.94	1.91793	0.000196539	0.0022818	gene_biotype=protein_coding
LOC106341787	4.89	28.3	-2.5329	0.00166495	0.0133362	gene_biotype=protein_coding
LOC106338907	83.58	44.89	0.896764	0.00712963	0.0406372	gene_biotype=protein_coding
LOC106341165	28.45	6.04	2.23581	0.000320481	0.00346494	gene_biotype=pseudogene
LOC106338915	0.88	20.75	-4.55946	8.79e-05	0.00116676	gene_biotype=protein_coding
LOC106341660	17.78	2.65	2.74619	0.00235517	0.017001	gene_biotype=protein_coding
LOC106342758	10.23	66.02	-2.6901	1.36e-06	3.74e-05	gene_biotype=protein_coding
LOC106337384	3.99	22.25	-2.47934	0.00280553	0.0197589	gene_biotype=pseudogene
LOC106340328	36.9	0.76	5.60148	1.24e-08	6.58e-07	gene_biotype=protein_coding
LOC106309588	40.9	16.22	1.33433	0.00381059	0.0245432	gene_biotype=protein_coding
LOC106332710	19.57	82.62	-2.07785	3.81e-05	0.000599871	gene_biotype=protein_coding
LOC106336761	52.91	0.75	6.14051	1.31e-11	1.9e-09	gene_biotype=protein_coding
LOC106336803	4.89	46.78	-3.25799	2.8e-06	6.79e-05	gene_biotype=protein_coding
LOC106342423	104.04	33.95	1.61565	1.27e-05	0.000240982	gene_biotype=protein_coding
LOC106338963	133.37	74.31	0.843806	0.00458672	0.0288987	gene_biotype=pseudogene
LOC106342307	3.11	17.73	-2.51121	0.00564797	0.0335952	gene_biotype=protein_coding
LOC106338971	116.04	37.35	1.63544	4.28e-06	9.59e-05	gene_biotype=protein_coding
LOC106340442	112.48	52.43	1.1012	0.000941095	0.00845583	gene_biotype=protein_coding
LOC106338989	20.45	2.26	3.17771	0.000272429	0.00300837	gene_biotype=protein_coding
LOC106342395	76.03	26.79	1.50487	0.00012822	0.00162135	gene_biotype=protein_coding
LOC106338993	75.59	24.52	1.62424	5.1e-05	0.000766496	gene_biotype=pseudogene
LOC106342415	0.88	13.96	-3.98765	0.00330227	0.0216942	gene_biotype=protein_coding
LOC106342818	36.46	7.17	2.34627	3.23e-05	0.000526178	gene_biotype=protein_coding
LOC106339028	3.11	16.98	-2.44885	0.00873961	0.0477805	gene_biotype=pseudogene
TRNAG-GCC-1	22.23	0.75	4.88947	1.97e-05	0.000352571	gene_biotype=tRNA
LOC106340009	66.69	1.13	5.88308	8.65e-14	2.23e-11	gene_biotype=protein_coding
LOC106339031	49.79	19.99	1.31658	0.00232464	0.0169156	gene_biotype=pseudogene
LOC106341835	29.78	0.76	5.2922	4.36e-07	1.35e-05	gene_biotype=protein_coding
LOC106342571	5.33	32.82	-2.62237	0.000394089	0.00416123	gene_biotype=protein_coding
LOC106339064	37.79	9.05	2.06201	0.000104366	0.00136259	gene_biotype=pseudogene
LOC106336923	11.11	1.13	3.29746	0.00561636	0.0335952	gene_biotype=protein_coding
LOC106337629	191.17	456.08	-1.25443	0.00065605	0.00626017	gene_biotype=pseudogene
LOC106336550	44.02	10.56	2.05955	8.03e-05	0.00109192	gene_biotype=protein_coding
LOC106342203	12.89	1.14	3.49915	0.00194692	0.0146231	gene_biotype=protein_coding
LOC106336939	4	29.05	-2.86047	0.00016441	0.00198859	gene_biotype=protein_coding
LOC106341976	9.78	55.45	-2.50328	3e-05	0.000508555	gene_biotype=protein_coding
LOC106336983	5.34	23.77	-2.15423	0.00315493	0.0211489	gene_biotype=protein_coding
LOC106341685	7.56	32.06	-2.08432	0.00520523	0.0316914	gene_biotype=protein_coding
LOC106304296	55.57	10.56	2.3957	1.77e-06	4.53e-05	gene_biotype=protein_coding
LOC106343041	12	43.01	-1.84164	0.00228948	0.016744	gene_biotype=protein_coding
LOC106342682	55.56	18.49	1.5873	0.000224587	0.00258668	gene_biotype=protein_coding
LOC106342153	15.56	0.76	4.3557	0.000406861	0.00422819	gene_biotype=protein_coding
LOC106336657	62.24	16.98	1.87401	3.02e-05	0.00051102	gene_biotype=protein_coding
LOC106308941	65.79	15.09	2.12428	2.95e-06	6.97e-05	gene_biotype=protein_coding
LOC106333014	2.67	48.28	-4.17651	3.42e-08	1.55e-06	gene_biotype=protein_coding
LOC106340959	56.91	28.29	1.00839	0.00786424	0.0439888	gene_biotype=protein_coding
LOC106343058	3.11	27.91	-3.1658	7.37e-05	0.00101814	gene_biotype=protein_coding
LOC106342152	185.38	11.7	3.98591	5.27e-19	5.45e-16	gene_biotype=protein_coding
LOC106309010	10.66	56.21	-2.39862	4.71e-05	0.000720745	gene_biotype=protein_coding
LOC106340287	0.89	32.07	-5.17128	4.36e-07	1.35e-05	gene_biotype=protein_coding
LOC106339207	63.57	3.78	4.07189	1.96e-11	2.72e-09	gene_biotype=pseudogene
LOC106337428	74.24	26.78	1.47104	0.000187932	0.00219954	gene_biotype=protein_coding
LOC106336706	1.33	23.01	-4.11276	3.23e-05	0.000526178	gene_biotype=protein_coding
LOC106341808	66.69	23.01	1.53521	0.00012186	0.00154936	gene_biotype=protein_coding
LOC106294003	65.8	11.69	2.49281	2.64e-07	8.97e-06	gene_biotype=pseudogene
LOC106294574	31.12	79.22	-1.34802	0.00527687	0.0321006	gene_biotype=protein_coding
LOC106293575	148.94	37.73	1.98095	3.36e-08	1.55e-06	gene_biotype=protein_coding
LOC106295510	33.79	94.31	-1.48081	0.0014671	0.0119755	gene_biotype=protein_coding
LOC106343321	0.88	12.83	-3.86587	0.00561636	0.0335952	gene_biotype=protein_coding
LOC106292794	1.78	14.71	-3.04685	0.00751564	0.0423699	gene_biotype=protein_coding
LOC106324155	0.89	21.5	-4.59439	5.32e-05	0.000781745	gene_biotype=protein_coding
LOC106344119	0.88	23.39	-4.73224	3.23e-05	0.000526178	gene_biotype=protein_coding
LOC106292473	107.59	38.48	1.48336	2.22e-05	0.000390304	gene_biotype=protein_coding
LOC106293494	19.56	4.9	1.99705	0.00674204	0.0390121	gene_biotype=lncRNA
LOC106295016	137.38	73.55	0.901375	0.00315198	0.0211489	gene_biotype=protein_coding
LOC106294560	32.46	2.64	3.62005	3.93e-06	8.96e-05	gene_biotype=protein_coding
LOC106344277	30.67	84.88	-1.4686	0.00240092	0.0172795	gene_biotype=protein_coding
LOC106294299	13.34	50.93	-1.93276	0.000640188	0.00614122	gene_biotype=lncRNA
LOC106295257	5.34	39.61	-2.89095	3.23e-05	0.000526178	gene_biotype=protein_coding
LOC106295804	35.56	12.07	1.55883	0.00165833	0.0133275	gene_biotype=protein_coding
LOC106294851	44.46	18.48	1.26654	0.00467215	0.0291074	gene_biotype=protein_coding
LOC106294869	2.66	22.26	-3.06496	0.000983073	0.00873534	gene_biotype=protein_coding
LOC106313746	12.9	1.51	3.09475	0.00751564	0.0423699	gene_biotype=protein_coding
LOC106344296	13.34	39.99	-1.58388	0.00820265	0.0455332	gene_biotype=protein_coding
LOC106295287	46.68	10.94	2.09319	3.3e-05	0.000534425	gene_biotype=pseudogene
LOC106294616	2.67	16.98	-2.66892	0.00873961	0.0477805	gene_biotype=protein_coding
LOC106294613	32.01	7.92	2.01495	0.000330198	0.00355405	gene_biotype=protein_coding
LOC106344336	5.78	33.2	-2.52204	0.000921293	0.00829852	gene_biotype=protein_coding
LOC106295055	15.11	1.51	3.32288	0.00289404	0.019879	gene_biotype=protein_coding
LOC106295860	3.56	33.57	-3.23722	3.33e-05	0.000535206	gene_biotype=protein_coding
LOC106344340	73.8	4.9	3.91277	3.55e-12	6.41e-10	gene_biotype=protein_coding
LOC106344342	217.41	108.28	1.00565	0.000488995	0.00490555	gene_biotype=pseudogene
LOC106344348	36.46	13.58	1.42483	0.00504393	0.0311021	gene_biotype=protein_coding
LOC106344349	52.02	23.01	1.17681	0.00347745	0.0227623	gene_biotype=protein_coding
LOC106295187	6.67	33.58	-2.33184	0.00141266	0.0116111	gene_biotype=protein_coding
LOC106333698	2.22	16.97	-2.93435	0.00289404	0.019879	gene_biotype=protein_coding
LOC106292639	28.01	1.13	4.63155	1.1e-06	3.07e-05	gene_biotype=protein_coding
LOC106295408	69.35	11.32	2.61502	3.49e-08	1.58e-06	gene_biotype=protein_coding
LOC106310657	13.34	1.13	3.56136	0.00194692	0.0146231	gene_biotype=protein_coding
LOC106294892	4	79.22	-4.30779	4.43e-11	5.25e-09	gene_biotype=pseudogene
LOC106294606	70.69	23.39	1.59561	5.25e-05	0.000781745	gene_biotype=protein_coding
LOC106294314	9.78	33.96	-1.79593	0.0090688	0.0492452	gene_biotype=protein_coding
LOC106296155	0.89	18.87	-4.40615	0.000243198	0.00275282	gene_biotype=protein_coding
LOC106296017	32.01	92.43	-1.52984	0.0010829	0.00944694	gene_biotype=protein_coding
LOC106295312	0.88	47.16	-5.74392	9.93e-10	7.72e-08	gene_biotype=protein_coding
LOC106343151	8	62.62	-2.96855	5.26e-07	1.6e-05	gene_biotype=protein_coding
LOC106294999	15.11	0.75	4.33247	0.000683214	0.00642612	gene_biotype=protein_coding
LOC106344463	5.78	33.2	-2.52204	0.000921293	0.00829852	gene_biotype=protein_coding
LOC106295871	1.33	12.83	-3.27002	0.00561636	0.0335952	gene_biotype=protein_coding
LOC106343685	1.33	19.24	-3.85461	0.000243198	0.00275282	gene_biotype=protein_coding
LOC106344480	12.89	0.75	4.10322	0.00194692	0.0146231	gene_biotype=pseudogene
LOC106296106	8.89	41.12	-2.20958	0.000649935	0.00621823	gene_biotype=pseudogene
LOC106294578	70.69	33.58	1.0739	0.00394641	0.0250609	gene_biotype=protein_coding
LOC106343466	0.89	38.1	-5.41984	4.57e-08	1.98e-06	gene_biotype=protein_coding
LOC106344532	195.17	79.97	1.2872	3.46e-05	0.000551014	gene_biotype=protein_coding
LOC106294539	22.22	70.16	-1.65879	0.00125757	0.0105278	gene_biotype=protein_coding
LOC106292617	0.89	26.03	-4.87023	7.41e-06	0.000150617	gene_biotype=protein_coding
LOC106294579	4	35.46	-3.14812	2.24e-05	0.000392824	gene_biotype=protein_coding
LOC106294580	36.45	1.88	4.27711	1.46e-07	5.37e-06	gene_biotype=protein_coding
LOC106295773	4.89	39.98	-3.03137	3.23e-05	0.000526178	gene_biotype=protein_coding
LOC106334142	65.8	29.05	1.17955	0.00182273	0.0142713	gene_biotype=pseudogene
LOC106295906	4.89	31.69	-2.69612	0.000564896	0.00555904	gene_biotype=protein_coding
LOC106344548	5.78	29.8	-2.36617	0.0018251	0.0142713	gene_biotype=pseudogene
LOC106334190	62.69	31.69	0.984208	0.00802346	0.0447446	gene_biotype=protein_coding
LOC106296196	1.33	15.09	-3.50409	0.00194692	0.0146231	gene_biotype=protein_coding
LOC106343859	3.55	23.01	-2.69637	0.00186827	0.0143486	gene_biotype=protein_coding
LOC106300320	6.67	33.57	-2.33141	0.00141266	0.0116111	gene_biotype=pseudogene
LOC106334222	85.8	211.26	-1.29997	0.00128645	0.0106707	gene_biotype=protein_coding
LOC106344590	78.24	34.33	1.18844	0.00127122	0.0105791	gene_biotype=protein_coding
LOC106294092	20.01	3.01	2.73289	0.000983073	0.00873534	gene_biotype=protein_coding
LOC106295388	48.01	3.02	3.99071	7.61e-09	4.37e-07	gene_biotype=protein_coding
LOC106294780	27.1	97.71	-1.85021	6.53e-05	0.000944468	gene_biotype=protein_coding
LOC106334318	16.9	3.02	2.4844	0.00364749	0.0236401	gene_biotype=pseudogene
LOC106310176	39.56	16.98	1.22021	0.00764522	0.0428334	gene_biotype=protein_coding
LOC106294256	6.67	38.48	-2.52835	0.000383517	0.00405553	gene_biotype=protein_coding
LOC106307265	50.24	21.12	1.25023	0.00353795	0.0231374	gene_biotype=protein_coding
LOC106344059	14.67	2.26	2.69847	0.00289404	0.019879	gene_biotype=protein_coding
LOC106334382	42.24	18.48	1.19265	0.00738057	0.0420013	gene_biotype=protein_coding
LOC106344666	3.11	16.6	-2.4162	0.00873961	0.0477805	gene_biotype=pseudogene
LOC106294486	73.36	35.46	1.0488	0.00385659	0.0247513	gene_biotype=protein_coding
LOC106334439	60.44	26.03	1.21533	0.00224544	0.0165222	gene_biotype=pseudogene
LOC106310298	155.6	6.42	4.59912	1.57e-20	2.27e-17	gene_biotype=pseudogene
LOC106344705	12.89	2.26	2.51186	0.00751564	0.0423699	gene_biotype=protein_coding
LOC106334467	37.79	6.04	2.64538	5.25e-06	0.000112041	gene_biotype=pseudogene
LOC106294366	11.11	39.23	-1.8201	0.00389729	0.0248159	gene_biotype=protein_coding
LOC106294035	20.01	55.45	-1.47047	0.00643245	0.0375209	gene_biotype=protein_coding
LOC106344712	4.89	34.34	-2.81198	0.000275043	0.00301879	gene_biotype=protein_coding
LOC106292728	7.11	37.72	-2.40741	0.000383517	0.00405553	gene_biotype=lncRNA
LOC106310349	69.35	7.17	3.27385	3.42e-10	3.02e-08	gene_biotype=protein_coding
LOC106295573	4.89	43.76	-3.16171	7.92e-06	0.000159997	gene_biotype=lncRNA
LOC106344771	51.57	18.11	1.50975	0.000575055	0.00565132	gene_biotype=protein_coding
LOC106344775	4	33.58	-3.06953	3.33e-05	0.000535206	gene_biotype=protein_coding
LOC106344776	79.58	11.31	2.81481	1.85e-09	1.3e-07	gene_biotype=protein_coding
LOC106344783	11.56	1.13	3.35475	0.00330227	0.0216942	gene_biotype=protein_coding
LOC106294409	19.12	56.58	-1.56521	0.00286176	0.019879	gene_biotype=lncRNA
LOC106344817	23.12	5.66	2.03027	0.00215538	0.0159406	gene_biotype=protein_coding
LOC106334651	13.78	0.75	4.19954	0.00115139	0.00982075	gene_biotype=pseudogene
LOC106344818	119.15	55.45	1.10352	0.000741154	0.0068816	gene_biotype=protein_coding
LOC106344825	210.73	60.35	1.80397	3.82e-08	1.7e-06	gene_biotype=pseudogene
LOC106295392	39.57	12.07	1.71298	0.000526416	0.00526634	gene_biotype=pseudogene
LOC106295460	75.58	23.01	1.71574	1.84e-05	0.000336984	gene_biotype=protein_coding
LOC106295840	5.78	30.93	-2.41987	0.0018251	0.0142713	gene_biotype=pseudogene
LOC106293956	3.56	26.78	-2.91121	0.000368392	0.0039185	gene_biotype=protein_coding
LOC106344894	126.69	29.05	2.12469	2e-08	9.69e-07	gene_biotype=protein_coding
LOC106317591	3.11	25.27	-3.02244	0.000267144	0.00299111	gene_biotype=protein_coding
LOC106344952	8.44	81.48	-3.27113	4.15e-09	2.64e-07	gene_biotype=pseudogene
LOC106296038	32.9	1.13	4.86369	7.13e-08	2.88e-06	gene_biotype=protein_coding
LOC106302919	20	71.3	-1.8339	0.000446737	0.00455105	gene_biotype=protein_coding
LOC106296667	4.45	61.87	-3.79736	7e-09	4.05e-07	gene_biotype=pseudogene
LOC106343164	16.89	2.64	2.67756	0.00364749	0.0236401	gene_biotype=protein_coding
LOC106295160	17.78	1.13	3.97586	0.000145932	0.00178903	gene_biotype=protein_coding
LOC106344966	0.89	33.57	-5.23722	2.76e-07	9.18e-06	gene_biotype=pseudogene
LOC106344975	18.67	51.68	-1.46888	0.00819557	0.0455332	gene_biotype=pseudogene
LOC106344979	7.11	30.56	-2.10372	0.00373973	0.0241729	gene_biotype=protein_coding
LOC106344984	1.33	67.89	-5.6737	4.91e-13	1.15e-10	gene_biotype=protein_coding
LOC106324210	96.48	23.39	2.04434	2.47e-07	8.51e-06	gene_biotype=protein_coding
LOC106343303	2.22	35.84	-4.01294	7.94e-07	2.33e-05	gene_biotype=protein_coding
LOC106345012	77.8	30.93	1.33076	0.000447884	0.00455632	gene_biotype=protein_coding
LOC106293290	64.47	10.56	2.61002	1.83e-07	6.53e-06	gene_biotype=protein_coding
LOC106345059	2.22	20.75	-3.22448	0.000435303	0.0044471	gene_biotype=protein_coding
LOC106296142	29.34	4.53	2.69529	7.38e-05	0.00101814	gene_biotype=protein_coding
LOC106343824	13.78	0.75	4.19954	0.00115139	0.00982075	gene_biotype=protein_coding
LOC106345097	28.01	0.75	5.22291	1.1e-06	3.07e-05	gene_biotype=protein_coding
LOC106345111	54.68	134.67	-1.30034	0.00271499	0.0193473	gene_biotype=protein_coding
LOC106295792	21.79	1.51	3.85105	0.000107496	0.00138595	gene_biotype=protein_coding
LOC106296097	1.33	20.75	-3.96361	8.79e-05	0.00116676	gene_biotype=protein_coding
LOC106343870	8.89	52.06	-2.54992	3.3e-05	0.000534425	gene_biotype=protein_coding
LOC106295329	29.34	9.43	1.63754	0.00270555	0.019299	gene_biotype=protein_coding
LOC106335203	10.67	1.13	3.23917	0.00561636	0.0335952	gene_biotype=protein_coding
LOC106292190	28	6.42	2.12478	0.000320481	0.00346494	gene_biotype=protein_coding
LOC106294331	13.34	75.07	-2.49248	1.79e-06	4.55e-05	gene_biotype=protein_coding
LOC106335249	6.22	53.95	-3.11664	1.12e-06	3.09e-05	gene_biotype=protein_coding
LOC106295032	0.89	27.16	-4.93153	4.58e-06	9.88e-05	gene_biotype=protein_coding
LOC106294529	23.12	3.77	2.6165	0.000828701	0.00753962	gene_biotype=protein_coding
LOC106295322	68.01	23.39	1.53986	9.87e-05	0.00129823	gene_biotype=protein_coding
LOC106343224	83.58	41.49	1.01039	0.00259412	0.0185775	gene_biotype=protein_coding
LOC106293372	68.02	33.2	1.03478	0.00475646	0.0296071	gene_biotype=protein_coding
LOC106335319	4.45	29.42	-2.72492	0.00016441	0.00198859	gene_biotype=protein_coding
LOC106292998	0.89	13.2	-3.89059	0.00561636	0.0335952	gene_biotype=pseudogene
LOC106343480	86.69	1.89	5.51941	1.06e-16	6.96e-14	gene_biotype=protein_coding
LOC106293784	53.35	0.75	6.15245	1.31e-11	1.9e-09	gene_biotype=lncRNA
LOC106292299	2.22	41.87	-4.23729	6.39e-08	2.64e-06	gene_biotype=pseudogene
LOC106294534	30.67	9.43	1.7015	0.00101997	0.00900789	gene_biotype=protein_coding
LOC106292307	52.02	23.01	1.17681	0.00347745	0.0227623	gene_biotype=protein_coding
LOC106295058	26.23	1.13	4.53682	2.84e-06	6.79e-05	gene_biotype=protein_coding
LOC106294821	57.79	21.12	1.45221	0.000638556	0.0061337	gene_biotype=misc_RNA
LOC106335371	38.22	12.82	1.57593	0.0017128	0.013659	gene_biotype=pseudogene
LOC106295267	108.48	16.98	2.67552	4.57e-10	3.84e-08	gene_biotype=protein_coding
LOC106295122	99.14	46.4	1.09534	0.00107752	0.00944689	gene_biotype=protein_coding
LOC106293737	37.35	0.75	5.63807	1.24e-08	6.58e-07	gene_biotype=protein_coding
LOC106294125	8	36.97	-2.20828	0.00110634	0.00961795	gene_biotype=protein_coding
LOC106292335	4.89	29.8	-2.60741	0.000809935	0.00742492	gene_biotype=protein_coding
LOC106295829	6.67	28.67	-2.10378	0.00516343	0.0316209	gene_biotype=protein_coding
LOC106335454	63.13	30.56	1.04668	0.00595322	0.035237	gene_biotype=protein_coding
LOC106295302	1.78	21.88	-3.61966	0.000272429	0.00300837	gene_biotype=protein_coding
LOC106295301	3.11	49.79	-4.00087	1.6e-08	8.12e-07	gene_biotype=protein_coding
LOC106292373	33.35	87.89	-1.39801	0.0027213	0.0193554	gene_biotype=protein_coding
LOC106335487	9.34	39.23	-2.07046	0.00118118	0.00999237	gene_biotype=pseudogene
LOC106292492	11.11	1.13	3.29746	0.00561636	0.0335952	gene_biotype=protein_coding
LOC106302387	28.9	73.56	-1.34785	0.00658052	0.038292	gene_biotype=protein_coding
LOC106295751	42.68	16.98	1.32972	0.00376375	0.0242631	gene_biotype=protein_coding
LOC106343837	2.67	25.65	-3.26405	0.000173551	0.00205114	gene_biotype=protein_coding
LOC106311590	34.68	8.68	1.99834	0.000276851	0.00302945	gene_biotype=protein_coding
LOC106343916	7.11	44.51	-2.64621	3.95e-05	0.000621849	gene_biotype=protein_coding
LOC106292391	16.01	1.51	3.40635	0.00179799	0.0141975	gene_biotype=protein_coding
LOC106292586	12.01	45.27	-1.91432	0.0013468	0.0111204	gene_biotype=protein_coding
LOC106343261	49.35	19.62	1.33073	0.00289296	0.019879	gene_biotype=protein_coding
LOC106295467	1.33	30.18	-4.50409	1.1e-06	3.07e-05	gene_biotype=protein_coding
LOC106308614	14.67	2.26	2.69847	0.00289404	0.019879	gene_biotype=protein_coding
LOC106295349	2.22	16.6	-2.90255	0.00289404	0.019879	gene_biotype=protein_coding
LOC106294506	85.8	35.84	1.25941	0.000576381	0.00565667	gene_biotype=protein_coding
LOC106335603	96.03	41.88	1.19722	0.000608325	0.00592994	gene_biotype=pseudogene
LOC106295419	38.23	1.13	5.08031	8.05e-09	4.45e-07	gene_biotype=protein_coding
LOC106293102	50.24	7.17	2.80879	1.87e-07	6.64e-06	gene_biotype=protein_coding
LOC106292554	1.78	29.05	-4.02859	1.1e-05	0.000215177	gene_biotype=protein_coding
LOC106343355	14.22	1.51	3.2353	0.0046627	0.0290986	gene_biotype=protein_coding
LOC106323285	30.23	4.15	2.8648	4.95e-05	0.000746165	gene_biotype=protein_coding
LOC106292487	5.77	87.53	-3.92313	5.51e-11	6.14e-09	gene_biotype=protein_coding
LOC106297129	56.91	24.52	1.21472	0.0027579	0.0195759	gene_biotype=protein_coding
LOC106297136	8	43.39	-2.43929	0.000170493	0.0020399	gene_biotype=protein_coding
LOC106335758	4.89	23.77	-2.28124	0.00315493	0.0211489	gene_biotype=protein_coding
LOC106300678	59.13	28.29	1.0636	0.00548642	0.0332913	gene_biotype=protein_coding
LOC106300760	45.79	18.1	1.33904	0.00294608	0.0201218	gene_biotype=protein_coding
LOC106301042	84.03	27.16	1.62942	2.3e-05	0.000399398	gene_biotype=protein_coding
LOC106298565	75.13	31.31	1.26277	0.000755861	0.0069823	gene_biotype=protein_coding
LOC106301032	20.01	3.4	2.55711	0.000983073	0.00873534	gene_biotype=pseudogene
LOC106299945	23.12	0.75	4.94611	1.21e-05	0.000228909	gene_biotype=protein_coding
LOC106299184	44.01	3.02	3.86521	3.42e-08	1.55e-06	gene_biotype=protein_coding
LOC106297021	11.12	49.79	-2.1627	0.000247314	0.00279067	gene_biotype=pseudogene
LOC106300250	1.78	27.16	-3.93153	2.72e-05	0.000463892	gene_biotype=protein_coding
LOC106297245	44.9	19.62	1.19439	0.00852913	0.0472006	gene_biotype=protein_coding
LOC106297251	39.57	14.71	1.42761	0.00298574	0.0201831	gene_biotype=protein_coding
LOC106300015	52.02	11.69	2.15379	1.28e-05	0.00024143	gene_biotype=protein_coding
LOC106298505	20.9	1.13	4.20911	3.23e-05	0.000526178	gene_biotype=protein_coding
LOC106296606	4.45	26.78	-2.58928	0.000368392	0.0039185	gene_biotype=protein_coding
LOC106300738	29.34	3.02	3.28025	2.07e-05	0.000365749	gene_biotype=protein_coding
LOC106297352	4.89	58.47	-3.57979	9.67e-08	3.76e-06	gene_biotype=protein_coding
LOC106300271	6.22	50.92	-3.03325	2.98e-06	7.02e-05	gene_biotype=protein_coding
LOC106296806	16.01	0.75	4.41594	0.000406861	0.00422819	gene_biotype=protein_coding
LOC106296812	30.23	0.76	5.31384	4.36e-07	1.35e-05	gene_biotype=protein_coding
LOC106336168	98.7	47.54	1.05391	0.00180689	0.0142522	gene_biotype=protein_coding
LOC106300082	54.68	9.06	2.59343	3.53e-07	1.15e-05	gene_biotype=protein_coding
LOC106312163	42.68	13.2	1.69302	0.000430316	0.00443373	gene_biotype=protein_coding
LOC106299933	35.57	4.9	2.85981	3.2e-06	7.47e-05	gene_biotype=protein_coding
LOC106312184	67.13	20.37	1.72051	4.32e-05	0.000664065	gene_biotype=protein_coding
LOC106297405	36.01	10.94	1.71878	0.00087631	0.0079428	gene_biotype=protein_coding
LOC106312200	108.03	44.51	1.27923	0.00023747	0.00271775	gene_biotype=protein_coding
LOC106297417	30.68	95.44	-1.6373	0.000484119	0.00486338	gene_biotype=protein_coding
LOC106297431	4.45	24.53	-2.46267	0.000828701	0.00753962	gene_biotype=protein_coding
LOC106301575	6.22	36.59	-2.55646	0.00023466	0.00268985	gene_biotype=protein_coding
LOC106297482	8.89	36.59	-2.04119	0.00214288	0.0159295	gene_biotype=protein_coding
LOC106297514	9.34	42.25	-2.17746	0.000481956	0.00484838	gene_biotype=protein_coding
LOC106297547	2.22	41.12	-4.21121	9.65e-08	3.76e-06	gene_biotype=protein_coding
LOC106312392	32.46	6.79	2.25718	0.000134216	0.00168833	gene_biotype=protein_coding
LOC106297550	14.22	1.89	2.91146	0.0046627	0.0290986	gene_biotype=pseudogene
LOC106299884	51.57	23.77	1.11739	0.0050999	0.0313937	gene_biotype=protein_coding
LOC106300797	4.45	39.61	-3.15399	1.09e-05	0.000215177	gene_biotype=protein_coding
LOC106297565	99.61	13.95	2.83603	2.24e-10	2.1e-08	gene_biotype=pseudogene
LOC106296253	29.78	3.4	3.13074	1.36e-05	0.00025555	gene_biotype=lncRNA
LOC106296463	77.78	5.28	3.88079	1.06e-12	2.27e-10	gene_biotype=protein_coding
LOC106300421	7.55	43.38	-2.52248	0.000170493	0.0020399	gene_biotype=protein_coding
LOC106297598	2.67	18.11	-2.76187	0.00564797	0.0335952	gene_biotype=protein_coding
LOC106323620	11.12	1.13	3.29876	0.00561636	0.0335952	gene_biotype=lncRNA
LOC106300341	4	25.66	-2.68145	0.00055231	0.00547992	gene_biotype=pseudogene
LOC106300342	3.11	22.64	-2.86389	0.000635938	0.00612482	gene_biotype=protein_coding
LOC106297630	84.47	28.29	1.57815	3.67e-05	0.000581652	gene_biotype=protein_coding
LOC106336398	2.22	21.5	-3.27571	0.000272429	0.00300837	gene_biotype=protein_coding
LOC106299982	1.32	41.5	-4.9745	8.05e-09	4.45e-07	gene_biotype=protein_coding
LOC106300770	10.67	56.97	-2.41664	3.58e-05	0.000569077	gene_biotype=protein_coding
LOC106296890	103.58	49.8	1.05653	0.00156223	0.0126112	gene_biotype=protein_coding
LOC106300376	1.78	39.99	-4.48969	1.46e-07	5.37e-06	gene_biotype=protein_coding
LOC106297092	0.89	16.22	-4.18782	0.00115139	0.00982075	gene_biotype=protein_coding
LOC106297676	77.36	40.37	0.938304	0.006322	0.037086	gene_biotype=protein_coding
LOC106308688	34.23	2.64	3.69665	1.74e-06	4.53e-05	gene_biotype=protein_coding
LOC106299800	15.12	2.64	2.51785	0.00873961	0.0477805	gene_biotype=protein_coding
LOC106297701	3.11	16.98	-2.44885	0.00873961	0.0477805	gene_biotype=pseudogene
LOC106297717	8	43	-2.42626	0.000170493	0.0020399	gene_biotype=protein_coding
LOC106297728	44.46	18.86	1.23718	0.0071267	0.0406372	gene_biotype=protein_coding
LOC106300546	45.35	10.94	2.05149	5.96e-05	0.00086632	gene_biotype=protein_coding
LOC106300867	1.33	19.99	-3.90978	0.000145932	0.00178903	gene_biotype=protein_coding
LOC106297750	37.35	7.17	2.38106	2.27e-05	0.000395371	gene_biotype=pseudogene
LOC106300086	24	1.13	4.40864	7.41e-06	0.000150617	gene_biotype=protein_coding
LOC106300661	38.23	1.13	5.08031	8.05e-09	4.45e-07	gene_biotype=protein_coding
LOC106297179	4.89	60.73	-3.6345	3.64e-08	1.63e-06	gene_biotype=protein_coding
LOC106300027	0.89	14.34	-4.0101	0.00330227	0.0216942	gene_biotype=protein_coding
LOC106300025	4.44	52.81	-3.57218	1.48e-07	5.41e-06	gene_biotype=protein_coding
LOC106300354	16.45	1.51	3.44547	0.00179799	0.0141975	gene_biotype=protein_coding
LOC106299940	64.91	21.5	1.5941	0.000113333	0.00144575	gene_biotype=protein_coding
LOC106310131	1.78	41.87	-4.55597	6.39e-08	2.64e-06	gene_biotype=protein_coding
LOC106300091	24.45	5.66	2.11096	0.0014719	0.0119755	gene_biotype=protein_coding
LOC106300157	42.24	4.9	3.10776	3.31e-07	1.08e-05	gene_biotype=protein_coding
LOC106296537	74.69	3.4	4.45731	5.18e-14	1.5e-11	gene_biotype=protein_coding
LOC106300916	94.7	26.41	1.84228	1.7e-06	4.53e-05	gene_biotype=protein_coding
LOC106300317	120.48	61.49	0.97037	0.00201638	0.0150978	gene_biotype=protein_coding
LOC106297878	41.79	17.73	1.23697	0.00738057	0.0420013	gene_biotype=protein_coding
LOC106300439	47.57	0.75	5.98702	1.33e-10	1.35e-08	gene_biotype=protein_coding
LOC106300018	21.78	1.13	4.26861	1.97e-05	0.000352571	gene_biotype=protein_coding
LOC106298263	55.13	22.63	1.2846	0.00186773	0.0143486	gene_biotype=protein_coding
LOC106313125	0.89	20.37	-4.5165	0.000145932	0.00178903	gene_biotype=protein_coding
LOC106297918	3.11	51.68	-4.05462	1.1e-08	5.96e-07	gene_biotype=protein_coding
LOC106336699	20.88	0.75	4.79909	3.23e-05	0.000526178	gene_biotype=protein_coding
LOC106300757	8	30.18	-1.91552	0.00707208	0.0405007	gene_biotype=protein_coding
LOC106296826	29.78	10.19	1.54719	0.0028089	0.0197634	gene_biotype=protein_coding
LOC106297955	17.34	84.12	-2.27834	3.23e-06	7.51e-05	gene_biotype=pseudogene
LOC106336748	4631.26	992.87	2.22173	6.79e-15	2.46e-12	gene_biotype=pseudogene
LOC106296366	1.78	25.27	-3.82748	6.78e-05	0.000965257	gene_biotype=protein_coding
LOC106297064	28.9	4.15	2.79989	7.38e-05	0.00101814	gene_biotype=protein_coding
LOC106300277	29.34	5.66	2.37399	0.000219215	0.00252884	gene_biotype=pseudogene
LOC106300009	1.33	29.8	-4.48581	1.1e-06	3.07e-05	gene=LOC106300009
LOC106299865	44.01	8.3	2.40665	5.77e-06	0.00012193	gene_biotype=protein_coding
LOC106299827	30.67	2.26	3.76243	1.89e-06	4.77e-05	gene_biotype=protein_coding
LOC106299965	92.47	6.41	3.85059	8.31e-14	2.23e-11	gene_biotype=lncRNA
LOC106296651	17.78	1.13	3.97586	0.000145932	0.00178903	gene_biotype=protein_coding
LOC106298904	24.89	4.15	2.58438	0.000368392	0.0039185	gene_biotype=protein_coding
LOC106300133	11.12	0.75	3.89012	0.00561636	0.0335952	gene_biotype=protein_coding
LOC106299909	3.99	30.93	-2.95455	7.38e-05	0.00101814	gene_biotype=protein_coding
LOC106300364	74.25	30.92	1.26385	0.000899537	0.00813294	gene_biotype=protein_coding
LOC106298811	28.9	2.26	3.67667	4.53e-06	9.88e-05	gene_biotype=protein_coding
LOC106298503	4.45	29.8	-2.74344	0.000110042	0.00141124	gene_biotype=protein_coding
LOC106300099	70.25	29.8	1.23719	0.00127206	0.0105791	gene_biotype=protein_coding
LOC106300326	4.89	25.27	-2.36952	0.00215538	0.0159406	gene_biotype=protein_coding
LOC106298194	64.47	6.79	3.24714	2.12e-09	1.47e-07	gene_biotype=protein_coding
LOC106298119	2.22	19.24	-3.11548	0.00111859	0.00964332	gene_biotype=protein_coding
LOC106300087	3.55	24.15	-2.76613	0.0012441	0.0104461	gene_biotype=protein_coding
LOC106299241	18.23	2.26	3.01192	0.000697104	0.00651441	gene_biotype=pseudogene
LOC106300167	45.35	3.02	3.90848	2.34e-08	1.12e-06	gene_biotype=protein_coding
LOC106298372	4	43	-3.42626	3.65e-06	8.43e-05	gene_biotype=protein_coding
LOC106299912	0.88	24.52	-4.80031	1.21e-05	0.000228909	gene_biotype=protein_coding
LOC106313501	1.78	30.55	-4.10122	4.53e-06	9.88e-05	gene_biotype=protein_coding
LOC106313485	8.89	36.59	-2.04119	0.00214288	0.0159295	gene_biotype=protein_coding
LOC106298959	24.01	2.64	3.18503	0.000173551	0.00205114	gene_biotype=pseudogene
LOC106301014	16.45	47.16	-1.51948	0.00587543	0.0348336	gene_biotype=protein_coding
LOC106326780	76.91	0.75	6.68014	2.31e-15	9.82e-13	gene_biotype=lncRNA
LOC106296278	53.35	1.51	5.14287	1.28e-10	1.33e-08	gene_biotype=protein_coding
LOC106299953	34.68	1.51	4.52148	2.22e-07	7.72e-06	gene_biotype=protein_coding
LOC106313606	12.89	40.73	-1.65984	0.00638266	0.0373208	gene_biotype=protein_coding
LOC106300907	2.22	14.71	-2.72817	0.00751564	0.0423699	gene_biotype=protein_coding
LOC106299969	1.33	21.5	-4.01484	5.32e-05	0.000781745	gene_biotype=protein_coding
LOC106301574	0.89	36.59	-5.3615	7.13e-08	2.88e-06	gene_biotype=protein_coding
LOC106306752	87.14	29.42	1.56654	3.31e-05	0.000535206	gene_biotype=protein_coding
LOC106306523	75.14	18.48	2.02362	2.13e-06	5.37e-05	gene_biotype=protein_coding
LOC106302291	10.23	39.23	-1.93915	0.00220665	0.0162864	gene_biotype=protein_coding
LOC106301711	186.27	1.89	6.62287	2.77e-27	2e-23	gene_biotype=protein_coding
LOC106301514	0.89	30.18	-5.08364	1.1e-06	3.07e-05	gene_biotype=protein_coding
LOC106302306	14.67	47.53	-1.69597	0.002966	0.0201248	gene_biotype=pseudogene
LOC106304791	48.01	4.53	3.40575	3.7e-08	1.65e-06	gene_biotype=protein_coding
LOC106302311	2.67	23.38	-3.13036	0.000635938	0.00612482	gene_biotype=protein_coding
LOC106337448	8	42.63	-2.4138	0.000170493	0.0020399	gene_biotype=pseudogene
LOC106301344	1.33	13.96	-3.3918	0.00330227	0.0216942	gene_biotype=protein_coding
LOC106302045	24.01	2.27	3.40287	4.29e-05	0.00066122	gene_biotype=protein_coding
LOC106306266	70.69	7.17	3.30146	1.89e-10	1.84e-08	gene_biotype=protein_coding
LOC106305576	4.89	35.46	-2.85829	0.000192066	0.00223706	gene_biotype=pseudogene
LOC106301174	48.01	14.33	1.7443	0.000159186	0.00194492	gene_biotype=protein_coding
LOC106302360	2.67	19.24	-2.8492	0.00364749	0.0236401	gene_biotype=pseudogene
LOC106304417	25.79	1.89	3.77035	1.73e-05	0.00031837	gene_biotype=lncRNA
LOC106302384	52.91	15.09	1.80995	8.12e-05	0.00109942	gene_biotype=protein_coding
LOC106305171	37.79	14.71	1.36121	0.00496011	0.0307161	gene_biotype=protein_coding
LOC106304267	27.57	3.77	2.87046	0.000110042	0.00141124	gene_biotype=protein_coding
LOC106302425	32.01	10.56	1.59991	0.00288327	0.019879	gene_biotype=protein_coding
LOC106302437	4.89	30.93	-2.6611	0.000809935	0.00742492	gene_biotype=pseudogene
LOC106305951	97.35	44.89	1.11679	0.00123731	0.0104063	gene_biotype=protein_coding
LOC106306575	39.57	0.75	5.72137	3.45e-09	2.25e-07	gene_biotype=protein_coding
LOC106306081	92.47	15.85	2.5445	8.03e-09	4.45e-07	gene_biotype=protein_coding
LOC106302466	204.51	73.57	1.47498	3.09e-06	7.25e-05	gene_biotype=pseudogene
LOC106302479	58.24	19.61	1.57042	0.000397285	0.00418886	gene_biotype=pseudogene
LOC106305137	5.34	36.59	-2.77654	9.39e-05	0.00123894	gene_biotype=protein_coding
LOC106314032	58.69	27.16	1.11163	0.00390205	0.0248228	gene_biotype=protein_coding
LOC106305519	29.34	6.79	2.11139	0.000564896	0.00555904	gene_biotype=lncRNA
LOC106302491	39.57	9.05	2.12842	5.46e-05	0.00079962	gene_biotype=protein_coding
LOC106306445	30.68	0.75	5.35426	2.76e-07	9.18e-06	gene_biotype=protein_coding
LOC106302499	4	21.5	-2.42626	0.00280553	0.0197589	gene_biotype=protein_coding
LOC106302503	79.13	38.85	1.02631	0.00360941	0.0235835	gene_biotype=protein_coding
LOC106305510	53.35	19.25	1.47063	0.000750967	0.00695486	gene_biotype=pseudogene
LOC106302514	11.11	1.13	3.29746	0.00561636	0.0335952	gene_biotype=pseudogene
LOC106302525	31.56	6.79	2.21661	0.000134216	0.00168833	gene_biotype=protein_coding
LOC106302531	52.46	16.59	1.6609	0.000339011	0.00363808	gene_biotype=pseudogene
LOC106307054	38.23	15.47	1.30523	0.00496011	0.0307161	gene_biotype=protein_coding
LOC106306904	14.67	43.76	-1.57674	0.00764522	0.0428334	gene_biotype=protein_coding
LOC106343282	32.46	10.56	1.62005	0.00288327	0.019879	gene_biotype=lncRNA
LOC106314168	166.72	53.57	1.63793	1.03e-06	2.98e-05	gene_biotype=protein_coding
LOC106302599	6.22	46.02	-2.88727	1.12e-05	0.000217317	gene_biotype=protein_coding
LOC106306563	0.88	13.95	-3.98662	0.00330227	0.0216942	gene_biotype=lncRNA
LOC106305749	2.67	35.08	-3.71574	5.93e-06	0.000124625	gene_biotype=protein_coding
LOC106302639	0.89	22.63	-4.66829	3.23e-05	0.000526178	gene_biotype=protein_coding
LOC106302640	156.49	83.37	0.90847	0.00233813	0.0169796	gene_biotype=protein_coding
LOC106306635	25.34	0.75	5.07838	4.58e-06	9.88e-05	gene_biotype=protein_coding
LOC106304498	20.45	4.15	2.30092	0.00280553	0.0197589	gene_biotype=lncRNA
LOC106306138	113.81	15.85	2.84407	5.46e-11	6.14e-09	gene_biotype=protein_coding
LOC106305559	4	30.56	-2.93357	7.38e-05	0.00101814	gene_biotype=protein_coding
LOC106305461	43.12	10.19	2.0812	4.93e-05	0.000746165	gene_biotype=misc_RNA
LOC106301387	59.57	21.5	1.47025	0.00041471	0.00427903	gene_biotype=protein_coding
LOC106302712	46.68	6.04	2.95018	2.1e-07	7.41e-06	gene_biotype=protein_coding
LOC106306331	1.33	19.24	-3.85461	0.000243198	0.00275282	gene_biotype=protein_coding
LOC106306936	37.79	1.51	4.64538	6.39e-08	2.64e-06	gene_biotype=protein_coding
LOC106302720	25.79	9.43	1.45148	0.00711921	0.0406372	gene_biotype=protein_coding
LOC106302734	23.56	5.66	2.05747	0.0014719	0.0119755	gene_biotype=protein_coding
LOC106306180	14.23	1.13	3.65454	0.00115139	0.00982075	gene_biotype=protein_coding
LOC106305043	39.12	0.76	5.68576	5.26e-09	3.2e-07	gene_biotype=protein_coding
LOC106302775	75.58	29.81	1.34221	0.000437615	0.00446442	gene_biotype=protein_coding
LOC106304502	23.57	2.26	3.38256	4.29e-05	0.00066122	gene_biotype=pseudogene
LOC106301794	23.11	6.79	1.76703	0.0048893	0.0303296	gene_biotype=protein_coding
LOC106305973	37.78	1.13	5.06323	8.05e-09	4.45e-07	gene_biotype=protein_coding
LOC106306046	60.46	3.39	4.15662	1.05e-11	1.61e-09	gene_biotype=protein_coding
LOC106302809	4	26.41	-2.72301	0.00055231	0.00547992	gene_biotype=protein_coding
LOC106306765	52.91	23.39	1.17765	0.00282847	0.019879	gene_biotype=protein_coding
LOC106302814	15.56	1.13	3.78345	0.000406861	0.00422819	gene_biotype=protein_coding
LOC106302818	61.81	23.76	1.37931	0.000672935	0.00641283	gene_biotype=pseudogene
LOC106302830	76.91	0.75	6.68014	2.31e-15	9.82e-13	gene_biotype=pseudogene
LOC106304650	44.01	16.6	1.40665	0.002966	0.0201248	gene_biotype=lncRNA
LOC106302870	65.36	24.89	1.39284	0.000461413	0.00468736	gene_biotype=protein_coding
LOC106306798	13.34	80.72	-2.59717	4.03e-07	1.31e-05	gene_biotype=protein_coding
LOC106302893	15.12	0.75	4.33342	0.000683214	0.00642612	gene_biotype=pseudogene
LOC106302906	0.89	22.26	-4.6445	5.32e-05	0.000781745	gene_biotype=protein_coding
LOC106302912	0.89	29.8	-5.06536	1.1e-06	3.07e-05	gene_biotype=protein_coding
LOC106306363	61.36	6.04	3.34468	1.37e-09	1.02e-07	gene_biotype=protein_coding
LOC106314872	81.35	39.61	1.03828	0.00305219	0.0205938	gene_biotype=protein_coding
LOC106301262	8.45	30.94	-1.87245	0.00707208	0.0405007	gene_biotype=protein_coding
LOC106302935	28.45	0.75	5.24539	1.1e-06	3.07e-05	gene_biotype=protein_coding
LOC106306909	4	20.75	-2.37504	0.00421142	0.0266269	gene_biotype=protein_coding
LOC106306602	57.35	20.75	1.46668	0.000792092	0.00730766	gene_biotype=protein_coding
LOC106318047	91.58	41.5	1.14192	0.00108291	0.00944694	gene_biotype=protein_coding
LOC106301502	62.69	12.45	2.33209	5.98e-07	1.81e-05	gene_biotype=protein_coding
LOC106302971	22.23	6.04	1.87989	0.00315493	0.0211489	gene_biotype=protein_coding
LOC106305754	0.89	20.75	-4.54316	8.79e-05	0.00116676	gene_biotype=protein_coding
LOC106306525	32.9	1.89	4.12163	5.18e-07	1.59e-05	gene_biotype=protein_coding
LOC106305992	28	1.88	3.89662	7.06e-06	0.00014597	gene_biotype=protein_coding
LOC106301315	15.12	3.4	2.15285	0.00873961	0.0477805	gene_biotype=protein_coding
LOC106306736	35.57	6.04	2.55804	1.09e-05	0.000215177	gene_biotype=protein_coding
LOC106306149	1.78	19.23	-3.43341	0.00111859	0.00964332	gene_biotype=protein_coding
LOC106338105	10.67	0.75	3.83053	0.00561636	0.0335952	gene_biotype=pseudogene
LOC106303070	62.24	20.75	1.58473	0.000163383	0.00198859	gene_biotype=protein_coding
LOC106301679	54.24	4.53	3.58177	3.16e-09	2.14e-07	gene_biotype=protein_coding
LOC106303103	46.23	17.73	1.38264	0.00294608	0.0201218	gene_biotype=pseudogene
LOC106305991	2.22	15.09	-2.76496	0.00751564	0.0423699	gene_biotype=protein_coding
LOC106301091	6.22	87.9	-3.82088	5.51e-11	6.14e-09	gene_biotype=lncRNA
LOC106305484	0.89	19.62	-4.46238	0.000145932	0.00178903	gene_biotype=protein_coding
LOC106303121	57.35	22.63	1.34156	0.00123077	0.0103634	gene_biotype=protein_coding
LOC106315136	0.89	19.62	-4.46238	0.000145932	0.00178903	gene_biotype=protein_coding
LOC106301467	20.45	1.13	4.17771	5.32e-05	0.000781745	gene_biotype=protein_coding
LOC106306235	4.89	33.95	-2.79551	0.000275043	0.00301879	gene_biotype=protein_coding
LOC106306156	13.34	54.69	-2.03552	0.000227895	0.00262061	gene_biotype=protein_coding
LOC106306836	7.11	33.94	-2.25507	0.00141266	0.0116111	gene_biotype=protein_coding
LOC106305999	1.33	27.92	-4.3918	2.84e-06	6.79e-05	gene_biotype=protein_coding
LOC106305900	31.57	13.2	1.25802	0.008782	0.0479036	gene_biotype=protein_coding
LOC106301640	5.78	38.48	-2.73497	0.000166842	0.00201127	gene_biotype=protein_coding
LOC106306261	20.89	57.34	-1.45673	0.00886029	0.0482579	gene_biotype=protein_coding
LOC106302239	22.67	3.4	2.73718	0.000267144	0.00299111	gene_biotype=protein_coding
LOC106306379	26.68	4.15	2.68458	0.00016441	0.00198859	gene_biotype=protein_coding
LOC106301554	3.55	33.2	-3.22529	4.95e-05	0.000746165	gene_biotype=protein_coding
LOC106303175	180.95	96.58	0.905795	0.00189753	0.0145544	gene_biotype=protein_coding
LOC106303176	1.33	13.2	-3.31104	0.00561636	0.0335952	gene_biotype=protein_coding
LOC106303178	13.33	61.49	-2.20568	4.85e-05	0.00074015	gene_biotype=pseudogene
LOC106315304	58.23	20.75	1.48865	0.000638556	0.0061337	gene_biotype=protein_coding
LOC106306876	115.59	56.21	1.04012	0.00105651	0.00929653	gene_biotype=protein_coding
LOC106306951	26.68	7.55	1.82121	0.00256695	0.0184194	gene_biotype=protein_coding
LOC106306071	60.91	4.53	3.7491	2.99e-10	2.67e-08	gene_biotype=protein_coding
LOC106338391	10.67	40.36	-1.91937	0.00296564	0.0201248	gene_biotype=protein_coding
LOC106306481	9.78	39.61	-2.01796	0.00165833	0.0133275	gene_biotype=protein_coding
LOC106305928	12.89	0.76	4.08411	0.00194692	0.0146231	gene_biotype=protein_coding
LOC106306870	9.34	43.76	-2.22812	0.000265004	0.00298098	gene_biotype=protein_coding
LOC106305954	1.78	18.11	-3.34684	0.00179799	0.0141975	gene_biotype=protein_coding
LOC106306967	0.89	39.23	-5.46201	2.95e-08	1.38e-06	gene_biotype=protein_coding
LOC106301810	2.67	22.64	-3.08396	0.000635938	0.00612482	gene_biotype=protein_coding
LOC106305671	0.89	14.33	-4.00909	0.00330227	0.0216942	gene_biotype=protein_coding
LOC106303257	16.01	2.26	2.82458	0.00179799	0.0141975	gene_biotype=protein_coding
LOC106302130	40.45	0.75	5.75311	3.45e-09	2.25e-07	gene_biotype=protein_coding
LOC106302274	44.45	1.51	4.87956	5.72e-09	3.39e-07	gene_biotype=pseudogene
LOC106305856	1.78	42.63	-4.58192	4.24e-08	1.85e-06	gene_biotype=protein_coding
LOC106305863	1.33	20.75	-3.96361	8.79e-05	0.00116676	gene_biotype=protein_coding
LOC106301294	9.78	37.35	-1.9332	0.00389753	0.0248159	gene_biotype=protein_coding
LOC106305528	24.01	7.54	1.671	0.00709987	0.0405955	gene_biotype=lncRNA
LOC106306414	1.77	14.71	-3.05498	0.00751564	0.0423699	gene_biotype=protein_coding
LOC106301519	4.89	25.65	-2.39105	0.0014719	0.0119755	gene_biotype=protein_coding
LOC106306380	19.12	0.75	4.67205	8.79e-05	0.00116676	gene_biotype=protein_coding
LOC106303408	1.77	26.03	-3.87835	4.29e-05	0.00066122	gene_biotype=protein_coding
LOC106305786	56.46	14.33	1.97819	1.9e-05	0.000345558	gene_biotype=protein_coding
LOC106306741	44.02	18.48	1.25219	0.00467215	0.0291074	gene_biotype=pseudogene
LOC106305834	128.48	20.37	2.65703	3.63e-11	4.53e-09	gene_biotype=protein_coding
LOC106341371	4	36.59	-3.19338	1.02e-05	0.000203923	gene_biotype=protein_coding
LOC106327126	1.78	15.84	-3.15362	0.0046627	0.0290986	gene_biotype=protein_coding
LOC106303440	1.78	16.98	-3.25389	0.00289404	0.019879	gene_biotype=protein_coding
LOC106303034	32.01	10.56	1.59991	0.00288327	0.019879	gene_biotype=protein_coding
LOC106303450	3.11	24.52	-2.97897	0.000267144	0.00299111	gene_biotype=pseudogene
LOC106306622	90.7	38.1	1.25131	0.00036618	0.00391802	gene_biotype=protein_coding
LOC106301973	8	31.31	-1.96855	0.00707208	0.0405007	gene_biotype=protein_coding
LOC106306365	66.69	0.75	6.47444	8.65e-14	2.23e-11	gene_biotype=protein_coding
LOC106302059	2.67	26.41	-3.30617	0.000173551	0.00205114	gene_biotype=protein_coding
LOC106303479	1.78	16.98	-3.25389	0.00289404	0.019879	gene_biotype=protein_coding
LOC106306146	28.45	9.81	1.5361	0.00707208	0.0405007	gene_biotype=protein_coding
LOC106303488	20.45	0.75	4.76907	5.32e-05	0.000781745	gene_biotype=protein_coding
LOC106305760	14.67	50.93	-1.79565	0.00183769	0.0143233	gene_biotype=protein_coding
LOC106301751	77.8	39.99	0.960131	0.00547037	0.0332218	gene_biotype=protein_coding
LOC106312693	16.01	2.64	2.60036	0.00564797	0.0335952	gene_biotype=protein_coding
LOC106307509	107.15	57.72	0.892489	0.00514678	0.0316209	gene_biotype=protein_coding
LOC106310633	5.33	31.68	-2.57136	0.000564896	0.00555904	gene_biotype=protein_coding
LOC106308373	1.33	21.87	-4.03946	5.32e-05	0.000781745	gene_biotype=protein_coding
LOC106307386	39.12	15.84	1.30433	0.00621319	0.0367144	gene_biotype=protein_coding
LOC106312623	72.02	17.73	2.02221	4.24e-06	9.53e-05	gene_biotype=protein_coding
LOC106311408	35.12	1.51	4.53967	2.22e-07	7.72e-06	gene_biotype=protein_coding
LOC106292927	2.66	35.09	-3.72156	5.93e-06	0.000124625	gene_biotype=pseudogene
LOC106308396	2.22	35.08	-3.98202	1.22e-06	3.36e-05	gene_biotype=protein_coding
LOC106307937	72.91	36.59	0.994667	0.00673677	0.0390121	gene_biotype=protein_coding
LOC106308452	99.58	53.57	0.894431	0.00621809	0.0367144	gene_biotype=pseudogene
LOC106308462	152.49	83.75	0.864554	0.00384763	0.0247157	gene_biotype=protein_coding
LOC106308463	118.26	21.88	2.43428	1.38e-09	1.02e-07	gene_biotype=protein_coding
LOC106311470	1.33	28.67	-4.43004	1.77e-06	4.53e-05	gene_biotype=protein_coding
LOC106311035	5.78	31.31	-2.43748	0.0018251	0.0142713	gene_biotype=protein_coding
LOC106308241	7.12	42.24	-2.56866	0.000104366	0.00136259	gene_biotype=lncRNA
LOC106307339	3.11	23.76	-2.93355	0.000411878	0.00425588	gene_biotype=protein_coding
LOC106308525	67.13	32.06	1.06618	0.00413836	0.0262109	gene_biotype=protein_coding
LOC106308542	63.58	32.44	0.970799	0.00680632	0.0393526	gene_biotype=protein_coding
LOC106308590	1.33	18.48	-3.79647	0.000406861	0.00422819	gene_biotype=protein_coding
LOC106308253	14.67	0.75	4.28983	0.000683214	0.00642612	gene_biotype=protein_coding
LOC106308618	40.46	139.57	-1.78642	2.4e-05	0.000416154	gene_biotype=pseudogene
LOC106312060	135.6	64.14	1.08006	0.00060656	0.00592071	gene_biotype=protein_coding
LOC106312051	41.34	99.59	-1.26846	0.00518453	0.031672	gene_biotype=protein_coding
LOC106310181	151.6	61.11	1.31079	4.61e-05	0.000706344	gene_biotype=protein_coding
LOC106308231	17.78	3.39	2.3909	0.00235517	0.017001	gene_biotype=protein_coding
LOC106308673	69.35	32.43	1.09657	0.00296156	0.0201248	gene_biotype=protein_coding
LOC106311563	88.92	20	2.15251	1.49e-07	5.42e-06	gene_biotype=protein_coding
LOC106307750	10.67	52.06	-2.28662	0.000142179	0.00177307	gene_biotype=protein_coding
LOC106312758	104.47	36.97	1.49866	4.14e-05	0.000648894	gene_biotype=protein_coding
LOC106312247	48.9	16.22	1.59206	0.00040773	0.00423115	gene_biotype=protein_coding
LOC106308707	123.58	48.66	1.34464	8.02e-05	0.00109192	gene_biotype=protein_coding
LOC106308761	34.23	4.53	2.91768	6.93e-06	0.000144929	gene_biotype=protein_coding
LOC106311568	57.79	17.36	1.73505	7.92e-05	0.00108346	gene_biotype=protein_coding
LOC106311892	5.78	30.94	-2.42033	0.0018251	0.0142713	gene_biotype=protein_coding
LOC106312325	4	42.25	-3.40088	5.25e-06	0.000112041	gene_biotype=protein_coding
LOC106309722	5.34	24.9	-2.22123	0.00215538	0.0159406	gene_biotype=protein_coding
LOC106307394	8.45	54.7	-2.69452	5.76e-06	0.00012193	gene_biotype=protein_coding
LOC106312133	67.13	29.05	1.20842	0.00152187	0.012324	gene_biotype=protein_coding
LOC106308846	138.71	69.41	0.998856	0.00124492	0.0104461	gene_biotype=pseudogene
LOC106310016	30.23	0.75	5.33295	4.36e-07	1.35e-05	gene_biotype=protein_coding
LOC106308897	79.14	33.95	1.221	0.00107976	0.00944694	gene_biotype=pseudogene
LOC106311431	114.26	61.11	0.90284	0.00387403	0.0247928	gene_biotype=protein_coding
LOC106312739	1.33	14.34	-3.43055	0.00330227	0.0216942	gene_biotype=protein_coding
LOC106309547	25.34	2.26	3.48702	2.72e-05	0.000463892	gene_biotype=pseudogene
LOC106308934	14.67	1.51	3.28025	0.00289404	0.019879	gene_biotype=protein_coding
LOC106312101	23.11	0.76	4.92637	1.21e-05	0.000228909	gene_biotype=protein_coding
LOC106310440	80.02	10.56	2.92175	1.85e-09	1.3e-07	gene_biotype=protein_coding
LOC106317163	2.22	40.36	-4.18429	1.46e-07	5.37e-06	gene_biotype=protein_coding
LOC106311957	177.39	44.52	1.9944	1.29e-08	6.8e-07	gene_biotype=pseudogene
LOC106312217	4	21.5	-2.42626	0.00280553	0.0197589	gene_biotype=protein_coding
LOC106310520	31.12	84.5	-1.44111	0.00240092	0.0172795	gene_biotype=protein_coding
LOC106308968	20.89	6.04	1.79019	0.0046146	0.0290238	gene_biotype=protein_coding
LOC106311811	37.34	13.58	1.45924	0.00388019	0.0247928	gene_biotype=pseudogene
LOC106311776	18.67	0.75	4.63769	8.79e-05	0.00116676	gene_biotype=protein_coding
LOC106311436	44.01	15.47	1.50836	0.00107171	0.00940741	gene_biotype=protein_coding
LOC106308984	20.89	69.02	-1.7242	0.00102503	0.00903046	gene_biotype=pseudogene
LOC106311565	5.34	44.89	-3.07148	5.59e-06	0.000118946	gene_biotype=protein_coding
LOC106312136	4.45	36.59	-3.03957	1.02e-05	0.000203923	gene_biotype=protein_coding
LOC106312087	19.56	61.49	-1.65245	0.00186773	0.0143486	gene_biotype=protein_coding
LOC106307232	72.91	6.03	3.59589	2.43e-11	3.19e-09	gene_biotype=protein_coding
LOC106311118	40.01	0.75	5.73733	3.45e-09	2.25e-07	gene_biotype=pseudogene
LOC106309022	37.79	12.07	1.64658	0.000934992	0.00841144	gene_biotype=protein_coding
LOC106311511	28.9	8.3	1.79989	0.00129692	0.0107208	gene_biotype=pseudogene
LOC106312079	100.48	0.75	7.0658	1.9e-18	1.72e-15	gene_biotype=protein_coding
LOC106311312	3.56	133.92	-5.23335	4.54e-17	3.65e-14	gene_biotype=protein_coding
LOC106317551	61.8	29.8	1.05229	0.00614739	0.0363565	gene_biotype=protein_coding
LOC106311574	8.89	41.87	-2.23566	0.000481956	0.00484838	gene_biotype=protein_coding
LOC106312221	3.56	27.92	-2.97135	0.000245961	0.00277975	gene_biotype=protein_coding
LOC106309100	14.23	46.02	-1.69333	0.00297977	0.0201757	gene_biotype=protein_coding
LOC106309110	69.8	20.37	1.77678	2.22e-05	0.000390304	gene_biotype=protein_coding
LOC106312720	5.34	28.29	-2.40538	0.00166495	0.0133362	gene_biotype=protein_coding
LOC106339879	38.68	113.93	-1.55849	0.000543303	0.00542029	gene_biotype=pseudogene
LOC106312018	38.68	2.26	4.09719	4.24e-08	1.85e-06	gene_biotype=protein_coding
LOC106312603	69.8	32.07	1.122	0.00250348	0.0179997	gene_biotype=protein_coding
LOC106339929	77.35	33.95	1.18799	0.00149618	0.0121458	gene_biotype=protein_coding
LOC106312450	67.57	4.9	3.78553	3.11e-11	4.02e-09	gene_biotype=protein_coding
LOC106312439	2.22	21.5	-3.27571	0.000272429	0.00300837	gene_biotype=protein_coding
LOC106310519	0.89	48.29	-5.76178	6.6e-10	5.42e-08	gene_biotype=protein_coding
LOC106307853	5.78	33.2	-2.52204	0.000921293	0.00829852	gene_biotype=protein_coding
LOC106312472	1.78	21.12	-3.56866	0.000435303	0.0044471	gene_biotype=protein_coding
LOC106311857	40.9	1.51	4.75948	1.89e-08	9.31e-07	gene_biotype=protein_coding
LOC106307971	42.68	17.35	1.29862	0.00376375	0.0242631	gene_biotype=protein_coding
LOC106311757	32.01	13.2	1.27798	0.008782	0.0479036	gene_biotype=pseudogene
LOC106305842	66.24	12.07	2.45628	2.64e-07	8.97e-06	gene_biotype=protein_coding
LOC106312148	64.47	18.1	1.83264	3.43e-05	0.000549311	gene_biotype=protein_coding
LOC106311604	28.9	8.3	1.79989	0.00129692	0.0107208	gene_biotype=protein_coding
LOC106311580	13.34	1.13	3.56136	0.00194692	0.0146231	gene_biotype=protein_coding
LOC106312198	15.12	1.13	3.74206	0.000683214	0.00642612	gene_biotype=protein_coding
LOC106312022	12.45	72.8	-2.54779	1.39e-06	3.77e-05	gene_biotype=protein_coding
LOC106307827	0.88	18.48	-4.39232	0.000406861	0.00422819	gene_biotype=protein_coding
LOC106311531	3.55	33.2	-3.22529	4.95e-05	0.000746165	gene_biotype=protein_coding
LOC106312681	26.23	94.69	-1.85199	7.32e-05	0.00101814	gene_biotype=protein_coding
LOC106308076	21.78	2.64	3.04439	0.000411878	0.00425588	gene_biotype=protein_coding
LOC106311848	16.45	2.64	2.63948	0.00564797	0.0335952	gene_biotype=protein_coding
LOC106292673	1.33	17.73	-3.73669	0.000406861	0.00422819	gene_biotype=protein_coding
LOC106309287	20.89	4.53	2.20523	0.0046146	0.0290238	gene_biotype=pseudogene
LOC106311619	1.78	24.14	-3.76148	0.000107496	0.00138595	gene_biotype=protein_coding
LOC106309301	3.11	17.73	-2.51121	0.00564797	0.0335952	gene_biotype=protein_coding
LOC106311612	5.33	26.41	-2.30888	0.0014719	0.0119755	gene_biotype=protein_coding
LOC106318301	4	25.28	-2.65992	0.000828701	0.00753962	gene_biotype=protein_coding
LOC106311845	5.33	24.14	-2.17922	0.00315493	0.0211489	gene_biotype=protein_coding
LOC106310306	82.25	26.4	1.63948	2.53e-05	0.000437577	gene_biotype=protein_coding
LOC106311661	4.45	43.38	-3.28515	3.65e-06	8.43e-05	gene_biotype=protein_coding
LOC106311454	52.91	21.12	1.32493	0.00186871	0.0143486	gene_biotype=protein_coding
LOC106307864	5.34	35.08	-2.71574	0.000192066	0.00223706	gene_biotype=protein_coding
LOC106342648	11.11	40.74	-1.87459	0.00225465	0.0165731	gene_biotype=protein_coding
LOC106307553	87.14	45.27	0.94478	0.00478503	0.0297593	gene_biotype=protein_coding
LOC106328851	4.45	24.9	-2.48427	0.000828701	0.00753962	gene_biotype=protein_coding
LOC106307767	74.69	1.89	5.30446	5.18e-14	1.5e-11	gene_biotype=protein_coding
LOC106309456	68.02	19.62	1.79363	3.46e-05	0.000551014	gene_biotype=protein_coding
LOC106312499	0.89	13.58	-3.93153	0.00330227	0.0216942	gene_biotype=protein_coding
LOC106309380	13.78	2.26	2.60818	0.0046627	0.0290986	gene_biotype=pseudogene
LOC106312007	78.69	19.99	1.9769	1.66e-06	4.44e-05	gene_biotype=protein_coding
LOC106312316	0.89	71.29	-6.32375	1.72e-13	4.15e-11	gene_biotype=protein_coding
LOC106310425	41.78	10.19	2.03566	6.71e-05	0.000965257	gene_biotype=protein_coding
LOC106309664	56.91	9.81	2.53636	5.26e-07	1.6e-05	gene_biotype=protein_coding
LOC106310228	22.22	1.89	3.5554	0.000107496	0.00138595	gene_biotype=protein_coding
LOC106344427	4.45	40.37	-3.18141	1.09e-05	0.000215177	gene_biotype=pseudogene
TRNAG-GCC-2	52.46	0.75	6.12818	1.92e-11	2.72e-09	gene_biotype=tRNA
LOC106318008	66.69	17.73	1.91128	1.35e-05	0.000254274	gene_biotype=protein_coding
LOC106317760	35.56	99.57	-1.48546	0.00144306	0.0118475	gene_biotype=protein_coding
LOC106318741	100.03	16.59	2.59205	3.1e-09	2.14e-07	gene_biotype=protein_coding
LOC106315446	74.25	35.84	1.05082	0.00439902	0.0277887	gene_biotype=protein_coding
LOC106313153	18.23	0.76	4.58417	0.000145932	0.00178903	gene_biotype=protein_coding
LOC106312890	48.02	17.73	1.43744	0.00146698	0.0119755	gene_biotype=protein_coding
LOC106319181	0.89	15.84	-4.15362	0.00115139	0.00982075	gene_biotype=protein_coding
LOC106314100	0.89	19.24	-4.43416	0.000243198	0.00275282	gene_biotype=protein_coding
LOC106318814	187.17	97.7	0.937919	0.00138831	0.01145	gene_biotype=protein_coding
LOC106317183	27.56	1.13	4.60818	1.1e-06	3.07e-05	gene_biotype=protein_coding
LOC106314137	71.13	32.44	1.13268	0.00211531	0.0157732	gene_biotype=protein_coding
LOC106318890	91.58	32.81	1.4809	7.35e-05	0.00101814	gene_biotype=protein_coding
LOC106315754	18.23	3.77	2.27368	0.00631687	0.037086	gene_biotype=protein_coding
LOC106315439	32.9	0.75	5.45505	7.13e-08	2.88e-06	gene_biotype=protein_coding
LOC106317504	2.22	15.84	-2.83494	0.0046627	0.0290986	gene_biotype=protein_coding
LOC106313216	1.33	28.67	-4.43004	1.77e-06	4.53e-05	gene_biotype=protein_coding
LOC106318638	77.8	21.13	1.88048	3.85e-06	8.83e-05	gene_biotype=protein_coding
LOC106323619	3.55	44.13	-3.63587	2.54e-06	6.28e-05	gene_biotype=protein_coding
LOC106314214	27.56	9.05	1.60659	0.00373973	0.0241729	gene_biotype=pseudogene
LOC106323503	22.23	1.89	3.55605	0.000107496	0.00138595	gene_biotype=protein_coding
LOC106318645	12.45	61.87	-2.31309	1.9e-05	0.000345558	gene_biotype=protein_coding
LOC106314251	14.67	2.26	2.69847	0.00289404	0.019879	gene_biotype=protein_coding
LOC106315784	7.56	41.49	-2.45631	0.000317918	0.00345271	gene_biotype=protein_coding
LOC106314260	0.89	15.47	-4.11952	0.00194692	0.0146231	gene_biotype=protein_coding
LOC106313362	11.56	47.53	-2.0397	0.000605455	0.00591791	gene_biotype=protein_coding
LOC106318538	67.13	31.31	1.10033	0.00301401	0.0203551	gene_biotype=protein_coding
LOC106319202	23.56	3.4	2.79273	0.000173551	0.00205114	gene_biotype=protein_coding
LOC106319177	82.69	6.79	3.60623	6.02e-12	1.01e-09	gene_biotype=protein_coding
LOC106315434	41.79	7.55	2.46861	1.12e-05	0.000217317	gene_biotype=protein_coding
LOC106319257	4.89	22.26	-2.18655	0.00674204	0.0390121	gene_biotype=protein_coding
LOC106314314	26.67	6.79	1.97373	0.00116134	0.00983683	gene_biotype=pseudogene
LOC106318341	48.91	5.27	3.21425	2.59e-08	1.23e-06	gene_biotype=protein_coding
LOC106319478	22.67	2.26	3.32639	6.78e-05	0.000965257	gene_biotype=protein_coding
LOC106314346	362.77	184.84	0.972778	0.000383419	0.00405553	gene_biotype=pseudogene
LOC106314353	12	40.74	-1.76341	0.00388019	0.0247928	gene_biotype=protein_coding
LOC106318972	17.33	2.26	2.93888	0.00111859	0.00964332	gene_biotype=protein_coding
LOC106314370	91.58	20.75	2.14192	1.55e-07	5.61e-06	gene_biotype=protein_coding
LOC106318734	20.01	1.51	3.7281	0.000272429	0.00300837	gene_biotype=protein_coding
LOC106327344	16.89	73.94	-2.13019	3.08e-05	0.000520482	gene_biotype=protein_coding
LOC106319061	8	32.82	-2.0365	0.00382591	0.024598	gene_biotype=protein_coding
LOC106314385	68.02	7.54	3.17332	1.69e-09	1.24e-07	gene_biotype=protein_coding
LOC106313072	2.22	15.84	-2.83494	0.0046627	0.0290986	gene_biotype=protein_coding
LOC106314390	32.46	1.89	4.1022	7.94e-07	2.33e-05	gene_biotype=pseudogene
LOC106314405	85.81	38.1	1.17135	0.00108405	0.00944694	gene_biotype=protein_coding
LOC106318897	2.22	31.31	-3.81799	4.53e-06	9.88e-05	gene_biotype=protein_coding
LOC106319461	31.57	1.89	4.0621	7.94e-07	2.33e-05	gene_biotype=protein_coding
LOC106318843	2.66	30.18	-3.50409	3.15e-05	0.000526178	gene_biotype=protein_coding
LOC106314449	23.12	1.13	4.35475	1.21e-05	0.000228909	gene_biotype=protein_coding
LOC106318775	8.88	38.47	-2.1151	0.00159142	0.0128182	gene_biotype=protein_coding
LOC106314455	30.23	81.48	-1.43047	0.00286108	0.019879	gene_biotype=protein_coding
LOC106312903	56.46	0.75	6.23419	4.29e-12	7.57e-10	gene_biotype=pseudogene
LOC106313244	45.79	1.13	5.34064	2.94e-10	2.67e-08	gene_biotype=protein_coding
LOC106328880	10.23	83.75	-3.03328	1.43e-08	7.38e-07	gene_biotype=protein_coding
LOC106313369	18.67	73.56	-1.9782	9.13e-05	0.00120951	gene_biotype=pseudogene
LOC106314476	52.91	21.13	1.32425	0.00186871	0.0143486	gene_biotype=protein_coding
LOC106313274	1.78	20.37	-3.5165	0.000697104	0.00651441	gene_biotype=protein_coding
LOC106314496	8.44	35.07	-2.05492	0.00206034	0.0153951	gene_biotype=pseudogene
LOC106313258	9.78	43.38	-2.14912	0.000701648	0.00653998	gene=LOC106313258
LOC106319298	14.67	0.75	4.28983	0.000683214	0.00642612	gene_biotype=protein_coding
LOC106318243	63.57	26.03	1.28817	0.000852799	0.00773939	gene_biotype=protein_coding
LOC106317624	7.56	37.35	-2.30465	0.00110634	0.00961795	gene_biotype=lncRNA
LOC106315540	40.46	16.98	1.25266	0.00764522	0.0428334	gene_biotype=protein_coding
LOC106314562	48.02	13.2	1.8631	8.18e-05	0.001106	gene_biotype=protein_coding
LOC106318141	95.58	27.91	1.77593	3.98e-06	8.99e-05	gene_biotype=protein_coding
LOC106314575	2.67	17.35	-2.70002	0.00873961	0.0477805	gene_biotype=protein_coding
LOC106340873	0.89	22.63	-4.66829	3.23e-05	0.000526178	gene_biotype=protein_coding
LOC106315565	24.01	0.75	5.0006	7.41e-06	0.000150617	gene_biotype=protein_coding
LOC106313075	30.23	6.79	2.1545	0.000275043	0.00301879	gene_biotype=protein_coding
LOC106316406	0.89	21.12	-4.56866	8.79e-05	0.00116676	gene_biotype=protein_coding
LOC106314706	63.13	26.78	1.23717	0.00184315	0.0143486	gene_biotype=protein_coding
LOC106314712	73.8	31.31	1.237	0.000899537	0.00813294	gene_biotype=protein_coding
LOC106318501	51.13	3.02	4.08155	1.76e-09	1.28e-07	gene_biotype=protein_coding
LOC106314724	74.69	38.85	0.943	0.00842988	0.0467587	gene_biotype=protein_coding
LOC106297490	51.57	21.88	1.23692	0.00231323	0.0168505	gene_biotype=protein_coding
LOC106312969	29.34	0.75	5.28983	6.92e-07	2.06e-05	gene_biotype=protein_coding
LOC106314756	195.16	76.94	1.34285	1.79e-05	0.000328102	gene_biotype=pseudogene
LOC106312958	65.8	29.05	1.17955	0.00182273	0.0142713	gene_biotype=protein_coding
LOC106318681	28.01	1.13	4.63155	1.1e-06	3.07e-05	gene_biotype=protein_coding
LOC106313079	4.45	31.31	-2.81475	7.38e-05	0.00101814	gene_biotype=protein_coding
LOC106318400	1.33	39.99	-4.91014	1.91e-08	9.31e-07	gene_biotype=protein_coding
LOC106317707	425.46	149.77	1.50627	2.86e-07	9.49e-06	gene_biotype=pseudogene
LOC106319516	53.8	20.37	1.40116	0.000963794	0.00864903	gene_biotype=protein_coding
LOC106318260	1.78	19.62	-3.46238	0.000697104	0.00651441	gene_biotype=protein_coding
LOC106314810	1.33	28.29	-4.41079	2.84e-06	6.79e-05	gene_biotype=protein_coding
LOC106314822	5.33	31.69	-2.57182	0.000564896	0.00555904	gene_biotype=pseudogene
LOC106318575	17.33	1.51	3.52065	0.00111859	0.00964332	gene_biotype=protein_coding
LOC106313077	2.67	44.51	-4.05922	1.08e-07	4.14e-06	gene_biotype=pseudogene
LOC106319057	1.33	36.22	-4.76729	1.11e-07	4.2e-06	gene_biotype=protein_coding
LOC106318022	57.36	14.33	2.00101	1.46e-05	0.00027294	gene_biotype=protein_coding
LOC106295939	0.89	58.85	-6.04709	1.31e-11	1.9e-09	gene_biotype=protein_coding
LOC106319442	12.89	39.99	-1.63339	0.00820265	0.0455332	gene_biotype=protein_coding
LOC106318394	11.56	0.75	3.94611	0.00330227	0.0216942	gene_biotype=protein_coding
LOC106318551	28.01	1.89	3.88948	7.06e-06	0.00014597	gene_biotype=protein_coding
LOC106318932	2.22	31.69	-3.8354	4.53e-06	9.88e-05	gene_biotype=protein_coding
LOC106314966	5.34	21.88	-2.0347	0.00674204	0.0390121	gene_biotype=pseudogene
LOC106335619	6.22	31.69	-2.34904	0.00129692	0.0107208	gene_biotype=protein_coding
LOC106341821	4.45	23.39	-2.39401	0.00186827	0.0143486	gene_biotype=protein_coding
LOC106316347	25.34	179.19	-2.822	5.87e-11	6.34e-09	gene_biotype=protein_coding
LOC106313188	3.11	16.98	-2.44885	0.00873961	0.0477805	gene_biotype=protein_coding
LOC106318604	39.12	13.96	1.48661	0.00228948	0.016744	gene_biotype=protein_coding
LOC106318736	0.89	13.58	-3.93153	0.00330227	0.0216942	gene_biotype=protein_coding
LOC106314998	56.01	20.37	1.45924	0.000619092	0.00602677	gene_biotype=pseudogene
LOC106317563	2.22	16.6	-2.90255	0.00289404	0.019879	gene_biotype=lncRNA
LOC106318934	11.12	0.75	3.89012	0.00561636	0.0335952	gene_biotype=protein_coding
LOC106315508	85.8	43.38	0.983948	0.00332519	0.021825	gene_biotype=protein_coding
LOC106318864	0.89	13.95	-3.97032	0.00330227	0.0216942	gene_biotype=protein_coding
LOC106318488	42.23	2.65	3.9942	7.34e-08	2.95e-06	gene_biotype=protein_coding
LOC106319388	30.68	7.92	1.95373	0.000464788	0.00470184	gene_biotype=protein_coding
LOC106313376	48.9	22.26	1.13538	0.00643245	0.0375209	gene_biotype=protein_coding
LOC106318600	2.66	27.16	-3.35199	0.00011295	0.00144341	gene_biotype=misc_RNA
LOC106313430	7.56	46.02	-2.6058	6.71e-05	0.000965257	gene_biotype=protein_coding
LOC106318473	31.57	7.54	2.06592	0.000330198	0.00355405	gene_biotype=protein_coding
LOC106318458	9.34	62.24	-2.73635	1.77e-06	4.53e-05	gene_biotype=protein_coding
LOC106318283	0.89	17.35	-4.28499	0.000683214	0.00642612	gene_biotype=protein_coding
LOC106315121	82.68	29.8	1.47223	0.000104696	0.00136444	gene_biotype=pseudogene
LOC106315720	2.67	75.82	-4.82767	2.27e-11	3.04e-09	gene_biotype=protein_coding
LOC106313803	2.22	18.48	-3.05733	0.00179799	0.0141975	gene_biotype=pseudogene
LOC106317967	3.11	112.42	-5.17584	1.32e-15	7.37e-13	gene_biotype=protein_coding
LOC106319091	0.89	21.5	-4.59439	5.32e-05	0.000781745	gene_biotype=protein_coding
LOC106326267	48.46	22.63	1.09856	0.00788186	0.0439888	gene_biotype=lncRNA
LOC106318124	30.23	2.26	3.74159	2.92e-06	6.92e-05	gene_biotype=protein_coding
LOC106313581	81.36	0.76	6.74218	6.58e-16	3.97e-13	gene_biotype=protein_coding
LOC106315408	1.78	27.93	-3.97187	1.73e-05	0.00031837	gene_biotype=protein_coding
LOC106314030	1.32	14.71	-3.47819	0.00194692	0.0146231	gene_biotype=protein_coding
LOC106313490	19.12	1.13	4.08069	8.79e-05	0.00116676	gene_biotype=protein_coding
LOC106317926	118.71	26.41	2.16829	1.37e-08	7.19e-07	gene_biotype=protein_coding
LOC106315220	15.12	3.02	2.32384	0.00873961	0.0477805	gene_biotype=pseudogene
LOC106319343	57.8	29.42	0.974272	0.00902204	0.0490281	gene_biotype=protein_coding
LOC106319147	2.66	25.65	-3.26946	0.000173551	0.00205114	gene_biotype=protein_coding
LOC106313599	56.46	14.71	1.94043	3.75e-05	0.000592436	gene_biotype=protein_coding
LOC106302447	37.79	1.89	4.32155	6.39e-08	2.64e-06	gene_biotype=protein_coding
LOC106318527	5.78	53.57	-3.21228	1.12e-06	3.09e-05	gene_biotype=protein_coding
LOC106316888	602.41	298.01	1.01538	0.000142128	0.00177307	gene_biotype=pseudogene
LOC106313030	2.22	22.63	-3.34961	0.000170909	0.0020399	gene_biotype=protein_coding
LOC106313636	3.11	84.49	-4.76379	1.94e-12	3.79e-10	gene_biotype=lncRNA
LOC106318522	24.9	2.26	3.46175	2.72e-05	0.000463892	gene_biotype=protein_coding
LOC106317837	15.11	3.02	2.32288	0.00873961	0.0477805	gene_biotype=protein_coding
LOC106318951	44.9	7.54	2.57408	4.14e-06	9.33e-05	gene_biotype=protein_coding
LOC106319003	1.77	24.53	-3.79273	6.78e-05	0.000965257	gene_biotype=protein_coding
LOC106313405	35.56	3.77	3.23762	3.2e-06	7.47e-05	gene_biotype=protein_coding
LOC106315275	86.69	41.12	1.07603	0.00167875	0.0134319	gene_biotype=protein_coding
LOC106315282	30.68	10.94	1.48769	0.00387586	0.0247928	gene_biotype=protein_coding
LOC106318317	1.77	21.12	-3.57679	0.000435303	0.0044471	gene_biotype=protein_coding
LOC106318437	14.67	44.14	-1.58922	0.00764522	0.0428334	gene_biotype=pseudogene
LOC106314033	14.67	44.14	-1.58922	0.00764522	0.0428334	gene_biotype=protein_coding
LOC106315897	92.02	49.04	0.907988	0.00632809	0.0370917	gene_biotype=protein_coding
LOC106318968	42.24	12.45	1.76246	0.000296227	0.00323169	gene_biotype=protein_coding
LOC106318589	1.78	30.18	-4.08364	7.06e-06	0.00014597	gene_biotype=protein_coding
LOC106325684	40.46	16.6	1.28531	0.00764522	0.0428334	gene_biotype=pseudogene
LOC106316547	132.05	17.35	2.92808	3.01e-12	5.58e-10	gene_biotype=protein_coding
LOC106316694	3.56	22.63	-2.66829	0.00186827	0.0143486	gene_biotype=protein_coding
LOC106318862	62.24	28.29	1.13755	0.0031798	0.0212958	gene_biotype=protein_coding
LOC106318778	8.45	33.19	-1.97373	0.00382591	0.024598	gene_biotype=protein_coding
LOC106315489	0.89	29.43	-5.04734	1.77e-06	4.53e-05	gene_biotype=protein_coding
LOC106316326	38.68	0.75	5.68855	5.26e-09	3.2e-07	gene_biotype=protein_coding
LOC106316443	1.78	23.39	-3.71594	0.000170909	0.0020399	gene_biotype=protein_coding
LOC106313616	39.12	3.77	3.37527	1.02e-06	2.97e-05	gene_biotype=protein_coding
LOC106327010	55.57	23.01	1.27205	0.00151651	0.012297	gene_biotype=protein_coding
LOC106319707	38.23	10.56	1.8561	0.000481956	0.00484838	gene_biotype=protein_coding
LOC106319756	97.36	38.1	1.35354	0.000143836	0.00178903	gene_biotype=lncRNA
LOC106319769	12.88	76.21	-2.56485	1.39e-06	3.77e-05	gene_biotype=protein_coding
LOC106319801	16	3.01	2.41024	0.00564797	0.0335952	gene_biotype=lncRNA
LOC106319808	1.78	16.22	-3.18782	0.0046627	0.0290986	gene_biotype=pseudogene
LOC106319840	43.57	12.83	1.76381	0.000326226	0.00352178	gene_biotype=protein_coding
LOC106319846	0.88	14.71	-4.06315	0.00194692	0.0146231	gene_biotype=protein_coding
LOC106319847	120.49	61.49	0.97049	0.00201638	0.0150978	gene_biotype=protein_coding
LOC106319881	148.05	397.98	-1.42661	0.000100901	0.00132262	gene_biotype=protein_coding
LOC106319889	0.89	15.08	-4.08269	0.00194692	0.0146231	gene_biotype=protein_coding
LOC106319891	23.12	82.25	-1.83087	0.000187932	0.00219954	gene_biotype=pseudogene
LOC106319903	48.02	22.63	1.0854	0.00788186	0.0439888	gene_biotype=protein_coding
LOC106319910	86.69	30.55	1.50469	7.78e-05	0.0010655	gene_biotype=pseudogene
LOC106319922	34.66	13.2	1.39273	0.00389729	0.0248159	gene_biotype=protein_coding
LOC106320013	41.79	6.79	2.62167	3.95e-06	8.96e-05	gene_biotype=protein_coding
LOC106320058	156.92	6.78	4.5326	6.28e-20	7.58e-17	gene_biotype=protein_coding
LOC106320064	60.02	26.4	1.18491	0.00224544	0.0165222	gene_biotype=protein_coding
LOC106320078	21.34	2.64	3.01495	0.000635938	0.00612482	gene_biotype=protein_coding
LOC106320101	11.56	53.19	-2.20201	0.000207934	0.00240254	gene_biotype=protein_coding
LOC106320125	24.01	1.51	3.99101	4.29e-05	0.00066122	gene_biotype=protein_coding
LOC106320167	93.36	34.33	1.44333	9.16e-05	0.00121066	gene_biotype=pseudogene
LOC106320217	44.9	2.64	4.08811	2.34e-08	1.12e-06	gene_biotype=protein_coding
LOC106320247	12	43.39	-1.85433	0.00228948	0.016744	gene_biotype=protein_coding
LOC106320248	7.11	49.41	-2.79688	1.1e-05	0.000215177	gene_biotype=protein_coding
LOC106320269	1.33	15.85	-3.57498	0.00115139	0.00982075	gene_biotype=protein_coding
LOC106320279	4.89	38.85	-2.99001	4.6e-05	0.000706344	gene_biotype=lncRNA
LOC106320282	30.23	7.17	2.07594	0.000275043	0.00301879	gene_biotype=protein_coding
LOC106320362	114.7	28.29	2.0195	1.08e-07	4.14e-06	gene_biotype=protein_coding
LOC106320410	25.79	1.13	4.51242	2.84e-06	6.79e-05	gene_biotype=protein_coding
LOC106320411	3.55	24.9	-2.81025	0.000828701	0.00753962	gene_biotype=lncRNA
LOC106320414	36.45	13.96	1.38462	0.00504393	0.0311021	gene_biotype=protein_coding
LOC106320426	0.89	14.33	-4.00909	0.00330227	0.0216942	gene_biotype=protein_coding
LOC106320441	31.57	10.57	1.57858	0.00288327	0.019879	gene_biotype=protein_coding
LOC106320548	9.78	50.17	-2.35892	0.000125127	0.00158501	gene_biotype=protein_coding
LOC106320578	4	19.99	-2.32121	0.00631687	0.037086	gene_biotype=pseudogene
LOC106320646	250.3	126	0.990235	0.000478875	0.00483758	gene_biotype=protein_coding
LOC106320677	35.57	1.51	4.55804	1.46e-07	5.37e-06	gene=LOC106320677
LOC106320679	3.55	29.42	-3.05091	0.00016441	0.00198859	gene_biotype=protein_coding
LOC106320729	24.45	6.79	1.84835	0.00341719	0.0224085	gene_biotype=lncRNA
LOC106320795	57.8	7.17	3.01102	1.39e-08	7.23e-07	gene_biotype=protein_coding
LOC106320797	65.35	8.3	2.977	5.54e-09	3.34e-07	gene_biotype=protein_coding
LOC106320827	2.22	15.47	-2.80084	0.00751564	0.0423699	gene_biotype=protein_coding
LOC106320852	8.45	50.17	-2.5698	1.95e-05	0.000352571	gene_biotype=lncRNA
LOC106320926	33.34	4.9	2.7664	1.02e-05	0.000203923	gene_biotype=pseudogene
LOC106320931	21.34	0.75	4.83053	3.23e-05	0.000526178	gene_biotype=protein_coding
LOC106320948	12.45	41.87	-1.74977	0.00298187	0.0201757	gene_biotype=pseudogene
LOC106321078	10.67	69.79	-2.70946	1.38e-06	3.77e-05	gene_biotype=protein_coding
LOC106321113	53.79	18.12	1.56976	0.000359455	0.00385176	gene_biotype=protein_coding
LOC106321126	1.33	31.31	-4.55713	6.92e-07	2.06e-05	gene_biotype=pseudogene
LOC106321132	7.1	42.62	-2.58564	7.55e-05	0.0010378	gene_biotype=protein_coding
LOC106321180	51.13	23.77	1.10503	0.00622313	0.0367144	gene_biotype=protein_coding
LOC106321188	8	66.02	-3.04483	2.18e-07	7.66e-06	gene_biotype=protein_coding
LOC106321338	44.01	1.51	4.86521	5.72e-09	3.39e-07	gene_biotype=protein_coding
LOC106321447	33.78	11.32	1.5773	0.00159142	0.0128182	gene_biotype=pseudogene
LOC106321553	52.02	15.09	1.78547	0.000105042	0.00136649	gene_biotype=protein_coding
LOC106321631	14.23	90.16	-2.66355	1.27e-07	4.78e-06	gene_biotype=protein_coding
LOC106326933	60.46	28.67	1.07644	0.0063531	0.0372081	gene_biotype=pseudogene
LOC106321825	129.37	49.04	1.39947	4.19e-05	0.000655855	gene_biotype=protein_coding
LOC106322018	13.78	47.53	-1.78626	0.00181773	0.0142713	gene_biotype=lncRNA
LOC106325185	12.45	0.75	4.05311	0.00330227	0.0216942	gene_biotype=protein_coding
LOC106327605	15.12	63.38	-2.06757	0.000100938	0.00132262	gene_biotype=pseudogene
LOC106324914	5.34	23.77	-2.15423	0.00315493	0.0211489	gene_biotype=protein_coding
LOC106326843	36.45	13.2	1.46538	0.00296564	0.0201248	gene_biotype=protein_coding
LOC106319173	50.68	25.27	1.00399	0.00886029	0.0482579	gene_biotype=protein_coding
LOC106327439	66.68	30.18	1.14366	0.00216006	0.0159589	gene_biotype=protein_coding
LOC106329062	139.61	59.6	1.22802	0.000154052	0.00188538	gene_biotype=protein_coding
LOC106326880	36.9	9.81	1.9113	0.000317918	0.00345271	gene_biotype=pseudogene
LOC106323268	60.91	28.67	1.08714	0.00532503	0.0323663	gene_biotype=pseudogene
LOC106327280	5.78	56.58	-3.29115	4.25e-07	1.35e-05	gene_biotype=protein_coding
LOC106327040	120.49	6.04	4.31822	5.74e-17	4.15e-14	gene_biotype=protein_coding
LOC106316133	74.7	0.76	6.61897	4.38e-15	1.76e-12	gene_biotype=protein_coding
LOC106322452	28.45	2.64	3.42982	3.15e-05	0.000526178	gene_biotype=protein_coding
LOC106327083	14.67	0.75	4.28983	0.000683214	0.00642612	gene_biotype=protein_coding
LOC106322721	2.67	19.99	-2.90437	0.00235517	0.017001	gene_biotype=protein_coding
LOC106323319	32	4.15	2.94689	1.51e-05	0.00028145	gene_biotype=pseudogene
LOC106304470	28	1.13	4.63103	1.1e-06	3.07e-05	gene_biotype=protein_coding
LOC106323338	46.68	0.75	5.95977	1.97e-10	1.9e-08	gene_biotype=protein_coding
LOC106321753	3.56	19.62	-2.46238	0.00631687	0.037086	gene_biotype=protein_coding
LOC106323341	11.11	0.75	3.88882	0.00561636	0.0335952	gene_biotype=protein_coding
LOC106323344	26.22	2.64	3.31206	7.37e-05	0.00101814	gene=LOC106323344
LOC106323347	55.13	20.75	1.40973	0.00121763	0.0102647	gene_biotype=protein_coding
LOC106326450	36.01	0.76	5.56625	1.91e-08	9.31e-07	gene_biotype=protein_coding
LOC106327182	20.45	1.51	3.75948	0.000272429	0.00300837	gene_biotype=protein_coding
LOC106322487	7.11	47.9	-2.7521	1.51e-05	0.00028145	gene_biotype=protein_coding
LOC106323361	17.34	3.02	2.52148	0.00364749	0.0236401	gene_biotype=pseudogene
LOC106321495	55.13	26.03	1.08266	0.00583558	0.0346257	gene_biotype=protein_coding
LOC106323370	22.23	6.79	1.71102	0.00698655	0.0402339	gene_biotype=pseudogene
LOC106326368	67.57	29.42	1.19959	0.00127019	0.0105791	gene_biotype=pseudogene
LOC106303971	84.03	30.18	1.47731	8.75e-05	0.00116676	gene_biotype=protein_coding
LOC106323405	32.45	10.57	1.61824	0.00288327	0.019879	gene_biotype=protein_coding
LOC106326815	2.22	32.44	-3.86914	4.53e-06	9.88e-05	gene_biotype=protein_coding
LOC106327125	36.02	9.06	1.99122	0.000199909	0.0023135	gene_biotype=protein_coding
LOC106327238	28.45	10.19	1.48127	0.00707208	0.0405007	gene_biotype=protein_coding
LOC106327457	1.78	16.6	-3.22123	0.00289404	0.019879	gene_biotype=protein_coding
LOC106315350	2.67	16.6	-2.63627	0.00873961	0.0477805	gene_biotype=protein_coding
LOC106326048	49.34	18.86	1.38743	0.00186141	0.0143486	gene_biotype=protein_coding
LOC106323507	0.89	26.41	-4.89114	7.41e-06	0.000150617	gene_biotype=protein_coding
LOC106323517	5.78	52.06	-3.17103	2.15e-06	5.37e-05	gene_biotype=protein_coding
LOC106319546	35.56	1.13	4.97586	1.91e-08	9.31e-07	gene_biotype=protein_coding
LOC106323520	75.14	36.97	1.02323	0.00498983	0.0308738	gene_biotype=protein_coding
LOC106327694	1.33	18.11	-3.76729	0.000406861	0.00422819	gene_biotype=protein_coding
LOC106318716	15.56	1.13	3.78345	0.000406861	0.00422819	gene_biotype=protein_coding
LOC106325332	32.01	4.52	2.82413	1.51e-05	0.00028145	gene_biotype=protein_coding
LOC106322948	19.12	2.26	3.08069	0.000435303	0.0044471	gene_biotype=protein_coding
LOC106327402	53.35	12.83	2.05597	2.07e-05	0.000365749	gene_biotype=protein_coding
LOC106326754	36.45	7.17	2.34587	3.23e-05	0.000526178	gene_biotype=protein_coding
LOC106326697	14.67	2.64	2.47426	0.00873961	0.0477805	gene_biotype=protein_coding
LOC106320486	0.89	16.22	-4.18782	0.00115139	0.00982075	gene_biotype=protein_coding
LOC106325488	6.67	38.1	-2.51403	0.000383517	0.00405553	gene_biotype=pseudogene
LOC106323609	48.45	1.89	4.68004	1.21e-09	9.23e-08	gene_biotype=protein_coding
LOC106320080	51.57	4.91	3.39274	6.32e-09	3.68e-07	gene_biotype=protein_coding
LOC106321399	40.46	16.22	1.31872	0.00486842	0.030226	gene_biotype=pseudogene
LOC106323634	3.11	20.38	-2.71217	0.00235517	0.017001	gene_biotype=protein_coding
LOC106323636	58.24	29.04	1.00397	0.00902204	0.0490281	gene_biotype=protein_coding
LOC106323650	7.55	35.08	-2.2161	0.00206034	0.0153951	gene_biotype=protein_coding
LOC106323665	26.68	70.54	-1.40268	0.00595322	0.035237	gene_biotype=protein_coding
LOC106326914	1.33	34.71	-4.70585	1.75e-07	6.26e-06	gene_biotype=protein_coding
LOC106323688	120.03	52.44	1.19466	0.00030903	0.00336629	gene_biotype=protein_coding
LOC106327826	13.34	39.6	-1.56974	0.00820265	0.0455332	gene_biotype=protein_coding
LOC106322500	70.24	4.15	4.08111	2.01e-12	3.83e-10	gene_biotype=protein_coding
LOC106325898	92.92	49.04	0.92203	0.00558565	0.0335952	gene_biotype=protein_coding
LOC106327892	1.33	18.86	-3.82583	0.000243198	0.00275282	gene_biotype=protein_coding
LOC106326507	15.11	56.95	-1.91419	0.000431939	0.00444412	gene_biotype=protein_coding
LOC106327206	2.22	29.05	-3.70991	1.1e-05	0.000215177	gene_biotype=protein_coding
LOC106323748	24.45	8.29	1.56039	0.00709987	0.0405955	gene_biotype=protein_coding
LOC106323758	1.33	55.83	-5.39154	4.12e-11	5.05e-09	gene_biotype=protein_coding
LOC106323768	56.46	21.5	1.39289	0.000982252	0.00873534	gene_biotype=protein_coding
LOC106323787	31.57	90.16	-1.51393	0.00148223	0.012046	gene_biotype=protein_coding
LOC106327256	1.33	21.5	-4.01484	5.32e-05	0.000781745	gene_biotype=protein_coding
LOC106313906	21.78	65.26	-1.5832	0.00272148	0.0193554	gene_biotype=protein_coding
LOC106324623	20.45	1.13	4.17771	5.32e-05	0.000781745	gene_biotype=protein_coding
LOC106327124	18.23	1.13	4.01192	0.000145932	0.00178903	gene_biotype=protein_coding
LOC106323840	1.78	27.16	-3.93153	2.72e-05	0.000463892	gene_biotype=protein_coding
LOC106323848	0.89	35.47	-5.31665	1.75e-07	6.26e-06	gene_biotype=pseudogene
LOC106326141	3.56	22.64	-2.66892	0.00186827	0.0143486	gene_biotype=pseudogene
LOC106327069	5.33	27.93	-2.38961	0.00166495	0.0133362	gene_biotype=pseudogene
LOC106327599	0.89	28.67	-5.00959	1.77e-06	4.53e-05	gene_biotype=protein_coding
LOC106326947	17.79	0.75	4.56803	0.000145932	0.00178903	gene_biotype=protein_coding
LOC106327539	6.67	55.83	-3.06528	1.65e-06	4.44e-05	gene_biotype=pseudogene
LOC106327725	4.45	31.31	-2.81475	7.38e-05	0.00101814	gene_biotype=protein_coding
LOC106327287	3.11	30.56	-3.29666	2.07e-05	0.000365749	gene_biotype=protein_coding
LOC106329467	4.89	29.42	-2.58889	0.00116134	0.00983683	gene_biotype=pseudogene
LOC106327129	21.34	63	-1.56179	0.0027579	0.0195759	gene_biotype=protein_coding
LOC106323923	62.24	24.53	1.34329	0.00102503	0.00903046	gene_biotype=protein_coding
LOC106320048	41.35	14.71	1.49109	0.00231336	0.0168505	gene_biotype=protein_coding
LOC106327454	0.89	23.77	-4.73919	1.97e-05	0.000352571	gene_biotype=protein_coding
LOC106323955	5.34	22.26	-2.05954	0.00674204	0.0390121	gene=LOC106323955
LOC106310373	16.89	3.02	2.48355	0.00364749	0.0236401	gene_biotype=protein_coding
LOC106323965	85.36	42.24	1.01495	0.00294402	0.0201218	gene_biotype=protein_coding
LOC106323971	8.44	30.17	-1.8378	0.00707208	0.0405007	gene_biotype=protein_coding
LOC106327684	3.99	30.56	-2.93718	7.38e-05	0.00101814	gene_biotype=protein_coding
LOC106326310	51.57	21.12	1.28792	0.00231323	0.0168505	gene_biotype=lncRNA
LOC106322696	21.34	4.15	2.36238	0.00186827	0.0143486	gene_biotype=lncRNA
LOC106324029	77.8	13.58	2.51829	5.22e-08	2.21e-06	gene_biotype=protein_coding
LOC106327855	1.78	15.84	-3.15362	0.0046627	0.0290986	gene_biotype=protein_coding
LOC106324052	2.67	22.26	-3.05954	0.000983073	0.00873534	gene_biotype=pseudogene
LOC106325247	295.65	127.89	1.20899	3.12e-05	0.000526178	gene_biotype=protein_coding
LOC106307633	68.02	21.88	1.63635	5.93e-05	0.000862682	gene_biotype=protein_coding
LOC106324140	5.34	28.67	-2.42463	0.00116134	0.00983683	gene_biotype=protein_coding
LOC106324148	39.57	16.97	1.22142	0.00764522	0.0428334	gene_biotype=protein_coding
LOC106324149	179.61	2.26	6.3124	8.44e-27	3.05e-23	gene_biotype=protein_coding
LOC106324158	25.78	82.62	-1.68024	0.00052307	0.00524012	gene_biotype=pseudogene
LOC106324172	8.89	41.11	-2.20923	0.000649935	0.00621823	gene_biotype=protein_coding
LOC106327187	49.35	3.4	3.85944	5.26e-09	3.2e-07	gene_biotype=protein_coding
LOC106294047	82.69	44.89	0.881319	0.00813565	0.0453353	gene_biotype=protein_coding
LOC106326806	23.11	100.36	-2.1186	7.39e-06	0.000150617	gene_biotype=protein_coding
LOC106324211	18.22	50.54	-1.4719	0.00688403	0.0397067	gene_biotype=pseudogene
LOC106322961	1.33	17.36	-3.70627	0.000683214	0.00642612	gene_biotype=protein_coding
LOC106324247	48.9	13.96	1.80854	0.000121884	0.00154936	gene_biotype=protein_coding
LOC106329609	12.89	53.57	-2.05517	0.00029507	0.00322393	gene_biotype=protein_coding
LOC106327449	4.89	31.69	-2.69612	0.000564896	0.00555904	gene_biotype=protein_coding
LOC106310843	47.13	8.3	2.50546	2.15e-06	5.37e-05	gene_biotype=protein_coding
LOC106327508	31.12	1.13	4.78345	2.76e-07	9.18e-06	gene_biotype=protein_coding
LOC106324282	7.11	29.05	-2.03062	0.00516343	0.0316209	gene_biotype=protein_coding
LOC106327214	12	58.48	-2.28491	5.48e-05	0.000800618	gene_biotype=protein_coding
LOC106325532	0.89	13.96	-3.97135	0.00330227	0.0216942	gene_biotype=protein_coding
LOC106324317	142.72	43.38	1.71809	6.84e-07	2.05e-05	gene_biotype=protein_coding
LOC106324321	24.89	4.9	2.34471	0.00100503	0.0089195	gene_biotype=protein_coding
LOC106326877	4	71.68	-4.1635	3.84e-10	3.35e-08	gene_biotype=protein_coding
LOC106325571	8.89	78.48	-3.14207	2.66e-08	1.26e-06	gene_biotype=protein_coding
LOC106322670	0.89	15.09	-4.08364	0.00194692	0.0146231	gene_biotype=protein_coding
LOC106326946	3.56	38.48	-3.43416	2.3e-05	0.000399341	gene_biotype=protein_coding
LOC106325534	32.45	13.2	1.29768	0.008782	0.0479036	gene_biotype=protein_coding
LOC106326348	11.12	37.73	-1.76256	0.00511612	0.0314667	gene_biotype=lncRNA
LOC106326859	1.78	53.19	-4.90121	1.21e-09	9.23e-08	gene_biotype=protein_coding
LOC106327761	25.34	64.51	-1.34811	0.00757394	0.0426654	gene_biotype=protein_coding
LOC106327626	39.12	1.14	5.1008	5.26e-09	3.2e-07	gene_biotype=protein_coding
LOC106325956	4.89	29.8	-2.60741	0.000809935	0.00742492	gene_biotype=pseudogene
LOC106324611	2.67	27.92	-3.38639	7.37e-05	0.00101814	gene_biotype=protein_coding

## Sheet: NKR-04 VS.NKR-05 at CHG sites
Data set 9 Genes with different methylation levels in NKR-06 hybrid triad.
Differential methylation levels of genes between NKR-04 and NKR-05 at CHG sites.
	Normalized DNA methylation levels
Gene ID	NKR-04	NKR-05	log2(NKR-04/NKR-05)	P value	Corrected P value	Description
LOC106324519	23.2	64.07	-1.46552	0.00329655	0.0246545	gene_biotype=pseudogene	pseudo=true
LOC106324531	4.8	23.46	-2.2891	0.0046146	0.0317078	gene_biotype=protein_coding
LOC106324559	2.4	20.75	-3.11201	0.000435303	0.00498508	gene_biotype=protein_coding
LOC106333355	107.97	44.22	1.28786	0.000272648	0.00332926	gene_biotype=protein_coding
LOC106329613	79.98	29.78	1.4253	0.000256065	0.00320397	gene_biotype=protein_coding
LOC106336107	1.6	49.64	-4.95536	2.62e-09	1.47e-07	gene_biotype=pseudogene	pseudo=true
LOC106335585	27.2	447.63	-4.04063	2.36e-23	3.19e-20	gene_biotype=protein_coding
LOC106330186	39.99	0.9	5.47357	5.26e-09	2.84e-07	gene_biotype=protein_coding
LOC106329417	7.2	89.35	-3.6334	1.14e-10	8.68e-09	gene_biotype=protein_coding
LOC106335914	191.15	68.59	1.47864	8.4e-06	0.000174654	gene_biotype=protein_coding
LOC106329722	99.97	44.22	1.1768	0.000941094	0.00893489	gene_biotype=protein_coding
LOC106333051	2.4	13.54	-2.49612	0.00751564	0.0452054	gene_biotype=protein_coding
LOC106328882	3.2	19.85	-2.633	0.00235517	0.0189067	gene_biotype=protein_coding
LOC106295121	31.19	7.22	2.11101	0.000654363	0.00678463	gene_biotype=protein_coding
LOC106329808	130.36	390.76	-1.58378	7.97e-06	0.00016737	gene_biotype=protein_coding
LOC106332798	29.59	9.02	1.71391	0.00195564	0.0164464	gene_biotype=lncRNA
LOC106329902	16	1.8	3.152	0.00179799	0.0157772	gene_biotype=protein_coding
LOC106329910	732.61	206.67	1.82572	9.69e-10	5.95e-08	gene_biotype=pseudogene	pseudo=true
LOC106336135	43.19	14.44	1.58063	0.000790627	0.00783668	gene_biotype=protein_coding
LOC106330599	0.8	27.97	-5.12774	2.84e-06	7.05e-05	gene_biotype=protein_coding	partial=true
LOC106329992	55.99	1.8	4.9591	6.19e-11	5.02e-09	gene_biotype=protein_coding
LOC106330036	2.4	17.14	-2.83626	0.00289404	0.022433	gene_biotype=protein_coding
LOC106330040	74.38	10.83	2.77988	1.18e-08	5.7e-07	gene_biotype=protein_coding
LOC106334349	132.77	59.56	1.15651	0.000536321	0.00589226	gene_biotype=pseudogene	pseudo=true
LOC106330096	109.57	4.51	4.60258	1.7e-16	4.93e-14	gene_biotype=protein_coding
LOC106330120	60.78	26.17	1.21568	0.00323763	0.0246255	gene_biotype=pseudogene	pseudo=true
LOC106331792	29.59	120.93	-2.03099	4.78e-06	0.000109513	gene_biotype=protein_coding
LOC106330147	92.78	287.88	-1.63358	1.06e-05	0.000217929	gene_biotype=protein_coding
LOC106330715	0.8	13.53	-4.08002	0.00194692	0.0164464	gene_biotype=pseudogene	pseudo=true
LOC106330169	416.7	120.03	1.79561	6.13e-09	3.27e-07	gene_biotype=protein_coding
LOC106329342	2.4	31.59	-3.71836	2.92e-06	7.17e-05	gene_biotype=protein_coding
LOC106334497	26.39	5.41	2.28629	0.000686338	0.0070263	gene_biotype=protein_coding
LOC106330243	13.6	0.9	3.91754	0.00194692	0.0164464	gene_biotype=protein_coding
LOC106329212	202.35	101.97	0.988708	0.00108431	0.0101519	gene_biotype=protein_coding
LOC106335359	58.39	11.73	2.31552	3.14e-06	7.56e-05	gene_biotype=protein_coding
LOC106330286	50.39	1.8	4.80707	5.67e-10	3.65e-08	gene_biotype=pseudogene	pseudo=true
LOC106331457	133.57	50.54	1.4021	6.14e-05	0.000964133	gene_biotype=protein_coding
LOC106330315	94.38	23.46	2.00828	8.2e-07	2.29e-05	gene_biotype=protein_coding
LOC106335669	227.95	99.26	1.19943	8.99e-05	0.00133082	gene_biotype=protein_coding
LOC106335670	115.97	27.07	2.09898	6.11e-08	2.35e-06	gene_biotype=pseudogene	pseudo=true
LOC106330324	103.98	24.36	2.09372	2.1e-07	6.77e-06	gene_biotype=protein_coding
LOC106330370	3.2	36.1	-3.49586	2.61e-06	6.57e-05	gene_biotype=protein_coding
LOC106330396	62.38	24.37	1.35598	0.00102503	0.00966385	gene_biotype=protein_coding
LOC106330436	52.79	14.44	1.87019	5.48e-05	0.000864296	gene_biotype=protein_coding
LOC106332604	51.19	11.73	2.12566	2.25e-05	0.000394695	gene_biotype=protein_coding
LOC106330439	39.19	1.8	4.44442	6.39e-08	2.35e-06	gene_biotype=pseudogene	pseudo=true
LOC106329474	34.39	6.31	2.44628	9.39e-05	0.00137876	gene_biotype=protein_coding
LOC106330522	136.77	68.59	0.995682	0.00223563	0.0184588	gene_biotype=protein_coding
LOC106330534	24.79	66.78	-1.42966	0.00381629	0.02748	gene_biotype=protein_coding
LOC106307517	17.6	0.9	4.28951	0.000145932	0.00199195	gene_biotype=pseudogene	pseudo=true
LOC106330547	14.4	43.31	-1.58863	0.00621319	0.0393995	gene_biotype=protein_coding
LOC106330570	13.6	1.8	2.91754	0.00751564	0.0452054	gene_biotype=protein_coding
LOC106330575	1.6	25.26	-3.98071	6.78e-05	0.00104899	gene_biotype=pseudogene	pseudo=true
LOC106330577	70.38	21.66	1.70013	8e-05	0.00121433	gene_biotype=protein_coding
LOC106330598	75.18	37	1.02282	0.00579947	0.0373191	gene_biotype=protein_coding
LOC106330631	82.38	30.68	1.425	0.000265039	0.00328583	gene_biotype=protein_coding
LOC106330657	4	37	-3.20945	6.93e-06	0.000152519	gene_biotype=pseudogene	pseudo=true
LOC106330659	4	24.36	-2.60644	0.0012441	0.0112832	gene_biotype=protein_coding
LOC106330662	7.2	33.39	-2.21335	0.000654363	0.00678463	gene_biotype=protein_coding
LOC106330664	18.4	55.05	-1.58104	0.00232464	0.0188767	gene_biotype=pseudogene	pseudo=true
LOC106330699	23.99	64.08	-1.41744	0.00469973	0.0318607	gene_biotype=protein_coding
LOC106330703	71.98	34.29	1.06981	0.00394641	0.0280188	gene_biotype=protein_coding
LOC106330711	67.98	24.37	1.48	0.000309211	0.00375312	gene_biotype=protein_coding
LOC106330713	52.79	14.44	1.87019	5.48e-05	0.000864296	gene_biotype=protein_coding
LOC106330724	35.99	12.63	1.51074	0.00389729	0.0278179	gene_biotype=protein_coding
LOC106330751	94.38	44.22	1.09378	0.002133	0.017756	gene_biotype=protein_coding
LOC106330760	8.8	55.05	-2.64517	1.01e-05	0.000208643	gene_biotype=protein_coding
LOC106330764	7.2	47.83	-2.73185	1.51e-05	0.000282785	gene_biotype=protein_coding
LOC106330774	4.8	91.15	-4.24714	4.56e-12	4.3e-10	gene_biotype=protein_coding
LOC106330778	3.2	48.74	-3.92896	2.34e-08	1.01e-06	gene_biotype=protein_coding
LOC106328617	20	154.33	-2.94795	3.53e-11	3.18e-09	gene_biotype=protein_coding
LOC106310560	43.19	962.94	-4.47868	2.24e-31	4.54e-28	gene_biotype=protein_coding
LOC106330802	21.6	0.9	4.58496	1.97e-05	0.000355819	gene_biotype=protein_coding
LOC106330814	5.6	27.07	-2.2732	0.00238604	0.0190413	gene_biotype=protein_coding
LOC106331238	34.39	101.08	-1.55544	0.000435158	0.00498508	gene_biotype=protein_coding
LOC106330825	1.6	21.66	-3.75889	0.000272429	0.00332926	gene_biotype=pseudogene	pseudo=true
LOC106330828	140.77	20.74	2.76285	1.97e-11	1.81e-09	gene_biotype=pseudogene	pseudo=true
LOC106333660	2.4	27.98	-3.54329	1.73e-05	0.000315891	gene_biotype=protein_coding
LOC106330884	2.4	16.24	-2.75845	0.0046627	0.0317157	gene_biotype=protein_coding
LOC106336291	49.59	17.14	1.53268	0.000700837	0.00702646	gene_biotype=pseudogene	pseudo=true
LOC106333384	120.77	60.47	0.997971	0.0022494	0.0184654	gene_biotype=protein_coding
LOC106331072	2.4	14.44	-2.58896	0.00751564	0.0452054	gene_biotype=protein_coding
LOC106331095	29.59	9.02	1.71391	0.00195564	0.0164464	gene_biotype=protein_coding
LOC106331105	103.18	27.08	1.92986	1.33e-06	3.56e-05	gene_biotype=protein_coding
LOC106331110	20.8	224.71	-3.43341	1.58e-15	3.57e-13	gene_biotype=pseudogene	pseudo=true
LOC106331158	4.8	23.46	-2.2891	0.0046146	0.0317078	gene_biotype=pseudogene	pseudo=true
LOC106331180	17.6	3.61	2.2855	0.00631687	0.0397649	gene_biotype=pseudogene	pseudo=true
LOC106336487	2.4	23.46	-3.2891	0.000170909	0.00224956	gene_biotype=protein_coding
LOC106337842	249.54	129.05	0.951341	0.00112882	0.0104959	gene_biotype=protein_coding
LOC106331747	133.57	64.08	1.05965	0.00114488	0.0106209	gene_biotype=protein_coding	partial=true	start_range=.,12313519
LOC106337939	70.38	26.17	1.42725	0.000488298	0.00548354	gene_biotype=protein_coding
LOC106337948	217.55	45.12	2.26951	1.48e-10	1.09e-08	gene_biotype=pseudogene	pseudo=true
LOC106337956	115.17	44.22	1.38099	0.000103585	0.00149977	gene_biotype=protein_coding
LOC106337967	15.2	0.9	4.078	0.000683214	0.0070263	gene_biotype=pseudogene	pseudo=true
LOC106337971	3.2	20.76	-2.69766	0.00152113	0.0136129	gene_biotype=pseudogene	pseudo=true
LOC106339971	23.19	75.81	-1.70889	0.000321545	0.00386808	gene_biotype=lncRNA
LOC106338013	111.97	37.9	1.56284	2.04e-05	0.000366829	gene_biotype=protein_coding
LOC106338041	4	37	-3.20945	6.93e-06	0.000152519	gene_biotype=pseudogene	pseudo=true
LOC106338069	17.6	49.64	-1.49593	0.00688403	0.0429352	gene_biotype=protein_coding
LOC106338077	51.19	6.32	3.01787	1.87e-07	6.12e-06	gene_biotype=protein_coding
LOC106342188	55.99	12.63	2.14831	1.2e-05	0.000234531	gene_biotype=protein_coding
LOC106340069	3.2	19.85	-2.633	0.00235517	0.0189067	gene_biotype=protein_coding
LOC106340835	12	43.32	-1.852	0.00228948	0.0186377	gene_biotype=protein_coding
LOC106338183	1.6	39.7	-4.633	9.65e-08	3.4e-06	gene_biotype=protein_coding
LOC106338193	40.79	5.41	2.91452	1.77e-06	4.51e-05	gene_biotype=protein_coding
LOC106340385	2.4	15.34	-2.67619	0.00751564	0.0452054	gene_biotype=lncRNA
LOC106338236	71.19	34.29	1.05389	0.00463139	0.0317157	gene_biotype=protein_coding
LOC106338243	34.4	9.02	1.93121	0.000531367	0.00586436	gene_biotype=protein_coding
LOC106338249	3.2	39.71	-3.63336	5.2e-07	1.55e-05	gene_biotype=protein_coding
LOC106341656	40.79	8.12	2.32866	1.57e-05	0.00028975	gene_biotype=protein_coding
LOC106338286	2.4	16.24	-2.75845	0.0046627	0.0317157	gene_biotype=protein_coding
LOC106338323	4.8	31.59	-2.71836	0.000150079	0.00202133	gene_biotype=protein_coding
LOC106338325	43.99	14.43	1.6081	0.000605455	0.00646128	gene_biotype=protein_coding
LOC106338342	12	63.16	-2.39598	1.12e-05	0.000224304	gene_biotype=protein_coding
LOC106338381	10.4	43.32	-2.05845	0.000701648	0.00702646	gene_biotype=protein_coding
LOC106338387	32	8.11	1.9803	0.000464788	0.00527802	gene_biotype=protein_coding
LOC106338388	4.8	51.44	-3.42178	2.1e-07	6.77e-06	gene_biotype=protein_coding
LOC106338393	55.19	150.72	-1.44939	0.000347608	0.00413257	gene_biotype=pseudogene	pseudo=true
LOC106342896	158.36	73.99	1.09781	0.000688135	0.00702646	gene_biotype=protein_coding
LOC106339886	1.6	15.34	-3.26115	0.00751564	0.0452054	gene_biotype=lncRNA
LOC106338412	24.8	6.31	1.97463	0.00238604	0.0190413	gene_biotype=pseudogene	pseudo=true
LOC106338415	4	19.85	-2.31107	0.00631687	0.0397649	gene_biotype=protein_coding
LOC106315144	48.78	20.75	1.23318	0.00539473	0.0352746	gene_biotype=protein_coding
LOC106324295	47.99	20.75	1.20962	0.00665266	0.0416202	gene_biotype=protein_coding
LOC106338483	1.6	72.2	-5.49586	1.34e-12	1.47e-10	gene_biotype=protein_coding
LOC106338488	31.19	155.22	-2.31516	4.23e-08	1.7e-06	gene_biotype=pseudogene	pseudo=true
LOC106338497	4	42.42	-3.40667	1.49e-06	3.92e-05	gene_biotype=protein_coding
LOC106338498	13.6	0.9	3.91754	0.00194692	0.0164464	gene_biotype=protein_coding
LOC106338515	15.2	44.22	-1.54063	0.00764522	0.0459166	gene_biotype=protein_coding
LOC106342918	55.19	183.2	-1.73094	1.14e-05	0.000227525	gene_biotype=pseudogene	pseudo=true
LOC106332225	46.38	14.44	1.68343	0.000354857	0.00419414	gene_biotype=protein_coding
LOC106332244	0.8	91.15	-6.8321	2.62e-16	7.08e-14	gene_biotype=protein_coding
LOC106338532	235.94	87.54	1.43041	7.24e-06	0.000156978	gene_biotype=protein_coding
LOC106338569	43.19	116.42	-1.43057	0.000826672	0.00809284	gene_biotype=pseudogene	pseudo=true
LOC106338585	1.6	40.61	-4.66569	6.39e-08	2.35e-06	gene_biotype=pseudogene	pseudo=true
LOC106340183	25.59	6.31	2.01987	0.00166495	0.014772	gene_biotype=protein_coding
LOC106338626	139.16	33.39	2.05926	2.88e-08	1.22e-06	gene_biotype=protein_coding
LOC106338644	3.2	22.56	-2.81762	0.000635938	0.00664631	gene_biotype=protein_coding	partial=true	start_range=.,30883863
LOC106332391	57.59	13.54	2.08859	1.46e-05	0.000278537	gene_biotype=protein_coding
LOC106342790	31.99	2.71	3.56126	5.93e-06	0.000133499	gene_biotype=lncRNA
LOC106338703	7.2	35.19	-2.2891	0.000330198	0.00393713	gene_biotype=pseudogene	pseudo=true
LOC106340845	43.19	1.8	4.58463	8.49e-09	4.2e-07	gene_biotype=protein_coding
LOC106332475	107.97	41.51	1.3791	0.000170098	0.00224956	gene_biotype=protein_coding
LOC106338711	12	44.23	-1.88199	0.00175654	0.0155481	gene_biotype=protein_coding
LOC106341346	69.58	30.68	1.18137	0.00213774	0.017759	gene_biotype=lncRNA
LOC106338735	14.4	54.15	-1.91089	0.00040773	0.00470923	gene_biotype=pseudogene	pseudo=true
LOC106338763	99.98	41.51	1.26818	0.000532335	0.00586436	gene_biotype=protein_coding
LOC106338767	3.2	21.66	-2.75889	0.000983073	0.00931163	gene_biotype=protein_coding
LOC106341726	6.4	28.88	-2.17393	0.00116134	0.0106526	gene_biotype=protein_coding
LOC106341639	19.2	3.61	2.41104	0.00421142	0.0294364	gene_biotype=lncRNA
LOC106342352	1.6	123.64	-6.27193	6.64e-19	3.85e-16	gene_biotype=lncRNA
LOC106338826	32.79	341.14	-3.37904	3.01e-17	1.22e-14	gene_biotype=protein_coding	partial=true	start_range=.,37996786
LOC106338830	13.6	0.9	3.91754	0.00194692	0.0164464	gene_biotype=pseudogene	pseudo=true
LOC106338874	0.8	26.17	-5.03177	7.41e-06	0.000158174	gene_biotype=protein_coding
LOC106338875	23.2	110.1	-2.24662	5.46e-07	1.62e-05	gene_biotype=protein_coding
LOC106332609	35.19	1.8	4.2891	3.39e-07	1.03e-05	gene_biotype=protein_coding
LOC106340552	43.99	12.63	1.80032	0.000326226	0.00391278	gene_biotype=protein_coding
LOC106338917	10.4	43.31	-2.05812	0.000701648	0.00702646	gene_biotype=pseudogene	pseudo=true
LOC106337384	39.99	9.03	2.14684	5.46e-05	0.000864296	gene_biotype=pseudogene	pseudo=true
LOC106337514	1.6	18.05	-3.49586	0.00179799	0.0157772	gene_biotype=pseudogene	pseudo=true
LOC106338927	44.79	0.9	5.63711	4.4e-10	2.97e-08	gene_biotype=pseudogene	pseudo=true
LOC106339341	131.97	68.58	0.94435	0.00364126	0.0265976	gene_biotype=pseudogene	pseudo=true
LOC106338971	365.51	49.64	2.88034	1.62e-16	4.93e-14	gene_biotype=protein_coding
LOC106340442	12.8	0.9	3.83007	0.00330227	0.0246545	gene_biotype=protein_coding
LOC106338994	22.39	5.41	2.04915	0.00315493	0.0240868	gene_biotype=protein_coding
LOC106340290	67.18	166.96	-1.3134	0.000913823	0.00879962	gene_biotype=protein_coding
LOC106339005	84.77	44.22	0.938855	0.00712963	0.0438597	gene_biotype=protein_coding
LOC106339014	83.98	40.61	1.04821	0.00390638	0.0278321	gene_biotype=protein_coding
LOC106332773	3.2	22.56	-2.81762	0.000635938	0.00664631	gene_biotype=protein_coding
LOC106340009	106.37	4.51	4.55982	4.7e-16	1.19e-13	gene_biotype=protein_coding
LOC106339079	80.78	32.49	1.314	0.000457644	0.00521149	gene_biotype=protein_coding
LOC106340908	27.2	70.39	-1.37176	0.00434812	0.0302874	gene_biotype=lncRNA
LOC106339188	45.59	6.32	2.85072	1e-06	2.79e-05	gene_biotype=protein_coding
LOC106342122	148.76	80.32	0.889155	0.00404237	0.02865	gene_biotype=protein_coding
LOC106333045	38.39	15.34	1.32343	0.00496011	0.0332368	gene_biotype=protein_coding
LOC106339207	31.99	0.9	5.15155	1.75e-07	5.76e-06	gene_biotype=pseudogene	pseudo=true
LOC106333054	43.19	126.34	-1.54854	0.000222032	0.00286661	gene_biotype=protein_coding
LOC106339224	4.8	28.88	-2.58896	0.000468868	0.00529468	gene_biotype=protein_coding
LOC106342690	12.8	48.73	-1.92867	0.000828448	0.00809284	gene_biotype=protein_coding
LOC106337598	6.4	34.29	-2.42164	0.000192066	0.00251173	gene_biotype=protein_coding
LOC106333210	39.19	13.54	1.53326	0.00228948	0.0186377	gene_biotype=protein_coding
LOC106326816	25.59	0.9	4.82951	2.84e-06	7.05e-05	gene_biotype=protein_coding
LOC106344248	185.56	91.14	1.02573	0.00088581	0.00857058	gene_biotype=protein_coding
LOC106294176	2.4	16.24	-2.75845	0.0046627	0.0317157	gene_biotype=protein_coding
LOC106295654	1.6	17.15	-3.42206	0.00289404	0.022433	gene_biotype=protein_coding
LOC106344342	218.35	83.92	1.37956	1.56e-05	0.00028948	gene_biotype=pseudogene	pseudo=true
LOC106333677	1.6	38.81	-4.60028	1.46e-07	4.98e-06	gene_biotype=pseudogene	pseudo=true
LOC106344363	99.98	309.55	-1.63046	8.25e-06	0.000172304	gene_biotype=protein_coding
LOC106344184	4	22.56	-2.4957	0.00186827	0.0162183	gene_biotype=protein_coding
LOC106343515	13.6	1.8	2.91754	0.00751564	0.0452054	gene_biotype=protein_coding
LOC106295555	66.38	33.39	0.991333	0.00773262	0.0463728	gene_biotype=protein_coding
LOC106293320	37.59	6.31	2.57464	2.27e-05	0.000394695	gene_biotype=pseudogene	pseudo=true
LOC106344441	0.8	28.88	-5.17393	1.77e-06	4.51e-05	gene_biotype=protein_coding
LOC106344453	188.75	90.25	1.06448	0.000591969	0.00638256	gene_biotype=protein_coding
LOC106294819	36.79	15.34	1.26202	0.00820265	0.0488991	gene_biotype=protein_coding
LOC106344485	88.78	40.61	1.1284	0.00192106	0.0164464	gene_biotype=protein_coding
LOC106297334	0.8	14.44	-4.17393	0.00194692	0.0164464	gene_biotype=lncRNA
LOC106344127	18.4	62.27	-1.75883	0.000495987	0.0055392	gene_biotype=protein_coding
LOC106294085	4.8	23.46	-2.2891	0.0046146	0.0317078	gene_biotype=protein_coding
LOC106344564	66.38	17.14	1.95338	1.15e-05	0.000228345	gene_biotype=protein_coding
LOC106344589	99.97	46.93	1.09098	0.00205685	0.0172219	gene_biotype=protein_coding
LOC106344600	4	71.3	-4.15583	8.11e-11	6.45e-09	gene_biotype=protein_coding
LOC106344621	0.8	17.14	-4.42122	0.000683214	0.0070263	gene_biotype=protein_coding
LOC106294931	43.19	1.8	4.58463	8.49e-09	4.2e-07	gene_biotype=protein_coding
LOC106344644	72.79	37	0.976215	0.007821	0.0468336	gene_biotype=pseudogene	pseudo=true
LOC106334370	63.18	9.93	2.6696	1.22e-07	4.2e-06	gene_biotype=protein_coding
LOC106344660	6.4	49.64	-2.95536	2.98e-06	7.28e-05	gene_biotype=protein_coding
LOC106294257	0.8	18.95	-4.56605	0.000243198	0.00307142	gene_biotype=pseudogene	pseudo=true
LOC106344666	11.2	60.46	-2.43248	1.2e-05	0.000234531	gene_biotype=pseudogene	pseudo=true
LOC106334439	127.97	27.07	2.24104	7.33e-09	3.86e-07	gene_biotype=pseudogene	pseudo=true
LOC106344713	24.79	4.51	2.45856	0.00100503	0.00949743	gene_biotype=protein_coding
LOC106344751	1.6	15.34	-3.26115	0.00751564	0.0452054	gene_biotype=protein_coding
LOC106344756	4.8	38.8	-3.01495	1.09e-05	0.000221898	gene_biotype=protein_coding
LOC106344772	0.8	12.63	-3.98071	0.00330227	0.0246545	gene_biotype=protein_coding
LOC106344773	22.39	91.15	-2.02539	1.26e-05	0.000244936	gene_biotype=protein_coding
LOC106344798	35.99	0.9	5.32153	2.95e-08	1.23e-06	gene_biotype=protein_coding
LOC106334623	28	1.8	3.95936	7.06e-06	0.000153952	gene_biotype=protein_coding
LOC106344806	76.78	25.27	1.6033	8.18e-05	0.00123288	gene_biotype=protein_coding
LOC106343338	11.2	69.49	-2.63331	1.38e-06	3.69e-05	gene_biotype=lncRNA
LOC106344807	63.98	27.07	1.24093	0.00220388	0.0182338	gene_biotype=protein_coding
LOC106344818	21.6	6.32	1.77303	0.00698655	0.0433081	gene_biotype=protein_coding
LOC106344819	167.96	39.71	2.08054	1.07e-08	5.24e-07	gene_biotype=protein_coding
LOC106344825	39.99	138.08	-1.78779	1.97e-05	0.000355819	gene_biotype=pseudogene	pseudo=true
LOC106344874	310.32	78.51	1.98281	1.33e-09	7.9e-08	gene_biotype=protein_coding
LOC106344140	194.35	26.16	2.89322	5.88e-14	8.51e-12	gene_biotype=protein_coding
LOC106343995	15.2	46.92	-1.62613	0.00376375	0.0272956	gene_biotype=protein_coding
LOC106293698	13.6	86.64	-2.67143	1.61e-07	5.4e-06	gene_biotype=lncRNA
LOC106334834	20.8	116.4	-2.48444	6.45e-08	2.36e-06	gene_biotype=pseudogene	pseudo=true
LOC106344954	86.38	29.78	1.53635	7.32e-05	0.00112003	gene_biotype=pseudogene	pseudo=true
LOC106294103	47.19	15.34	1.62118	0.000494587	0.00553883	gene_biotype=lncRNA
LOC106296146	129.57	48.73	1.41085	6.44e-05	0.00100784	gene_biotype=lncRNA
LOC106344975	95.18	46.93	1.02015	0.00391514	0.0278456	gene_biotype=pseudogene	pseudo=true
LOC106344981	16	0.9	4.152	0.000406861	0.00470923	gene_biotype=protein_coding
LOC106343107	2.4	27.98	-3.54329	1.73e-05	0.000315891	gene_biotype=lncRNA
LOC106344032	48.79	9.93	2.29672	7.81e-06	0.000164935	gene_biotype=protein_coding
LOC106345008	0.8	24.37	-4.92896	1.97e-05	0.000355819	gene_biotype=protein_coding
LOC106296133	1.6	13.53	-3.08002	0.00751564	0.0452054	gene_biotype=protein_coding
LOC106310781	10.4	74.9	-2.84838	1.18e-07	4.08e-06	gene_biotype=protein_coding
LOC106345095	29.59	6.32	2.22711	0.000394089	0.00460414	gene_biotype=protein_coding
LOC106345099	13.6	103.78	-2.93185	4.09e-09	2.24e-07	gene_biotype=protein_coding
LOC106345114	43.19	172.36	-1.99666	7.04e-07	2.01e-05	gene_biotype=protein_coding
LOC106295461	9.6	36.1	-1.91089	0.00389753	0.0278179	gene_biotype=protein_coding
LOC106335203	12	0.9	3.73697	0.00561636	0.0363718	gene_biotype=protein_coding
LOC106294448	11.2	96.56	-3.10793	1.43e-09	8.41e-08	gene_biotype=protein_coding
LOC106292193	37.59	90.25	-1.26358	0.00663207	0.0415555	gene_biotype=protein_coding
LOC106335302	23.2	66.77	-1.52508	0.00185172	0.0161786	gene_biotype=protein_coding
LOC106335311	12	50.53	-2.07411	0.000271635	0.00332926	gene_biotype=protein_coding
LOC106292513	87.98	31.59	1.47771	0.000116086	0.00165709	gene_biotype=pseudogene	pseudo=true
LOC106294770	24.79	0.9	4.78369	4.58e-06	0.000106013	gene_biotype=protein_coding
LOC106293829	64.79	17.15	1.91756	1.47e-05	0.000279239	gene_biotype=protein_coding
LOC106335371	127.17	50.53	1.33155	0.000166008	0.00222111	gene_biotype=pseudogene	pseudo=true
LOC106335378	35.19	86.63	-1.2997	0.00408978	0.0288347	gene_biotype=pseudogene	pseudo=true
LOC106292323	1.6	18.95	-3.56605	0.00111859	0.0104247	gene_biotype=protein_coding
LOC106335487	50.39	18.04	1.48194	0.00116143	0.0106526	gene_biotype=pseudogene	pseudo=true
LOC106343618	20.79	1.8	3.52982	0.000170909	0.00224956	gene_biotype=protein_coding
LOC106292414	16	71.3	-2.15583	2.72e-05	0.000461264	gene_biotype=protein_coding
LOC106308614	25.59	8.12	1.65603	0.00711921	0.0438597	gene_biotype=protein_coding
LOC106297133	94.37	24.36	1.95381	1.45e-06	3.84e-05	gene_biotype=protein_coding
LOC106297143	1.6	75.81	-5.56624	3.56e-13	4.51e-11	gene_biotype=protein_coding
LOC106299813	2.4	28.88	-3.58896	1.1e-05	0.000222607	gene_biotype=pseudogene	pseudo=true
LOC106297146	53.59	16.24	1.72241	0.000149981	0.00202133	gene_biotype=protein_coding
LOC106335793	10.4	42.42	-2.02816	0.000934992	0.00889779	gene_biotype=protein_coding
LOC106297169	15.2	67.69	-2.15487	3.02e-05	0.000507475	gene_biotype=pseudogene	pseudo=true
LOC106300760	128.76	45.12	1.51285	2.1e-05	0.000371748	gene_biotype=protein_coding
LOC106297221	76.79	38.81	0.98449	0.00730232	0.0447861	gene_biotype=protein_coding
LOC106299135	133.57	31.59	2.08006	3.79e-08	1.54e-06	gene_biotype=protein_coding
LOC106296387	0.8	14.44	-4.17393	0.00194692	0.0164464	gene_biotype=protein_coding
LOC106297256	3.2	23.46	-2.87406	0.000635938	0.00664631	gene_biotype=protein_coding
LOC106297258	27.99	71.3	-1.34899	0.00502624	0.0335214	gene_biotype=protein_coding
LOC106297268	3.2	19.85	-2.633	0.00235517	0.0189067	gene_biotype=protein_coding
LOC106299550	36.79	15.34	1.26202	0.00820265	0.0488991	gene_biotype=protein_coding
LOC106300090	27.99	9.02	1.63371	0.00373973	0.02717	gene_biotype=lncRNA
LOC106299740	74.38	29.78	1.32057	0.000746888	0.00745784	gene_biotype=pseudogene	pseudo=true
LOC106297315	72.78	29.78	1.2892	0.000892192	0.00861178	gene_biotype=protein_coding
LOC106297351	8	34.29	-2.09972	0.00206034	0.0172219	gene_biotype=pseudogene	pseudo=true
LOC106300271	11.2	53.24	-2.24901	8.18e-05	0.00123288	gene_biotype=protein_coding
LOC106297361	143.96	58.64	1.29571	0.000122861	0.00173547	gene_biotype=pseudogene	pseudo=true
LOC106297365	4.8	23.46	-2.2891	0.0046146	0.0317078	gene_biotype=pseudogene	pseudo=true
LOC106297371	112.77	61.37	0.877778	0.00646222	0.0405539	gene_biotype=protein_coding
LOC106297403	13.6	67.69	-2.31534	1.6e-05	0.000294231	gene_biotype=pseudogene	pseudo=true
LOC106297431	93.58	47.83	0.968284	0.00558565	0.0363471	gene_biotype=protein_coding
LOC106299291	123.18	47.82	1.36508	0.000118487	0.00168243	gene_biotype=pseudogene	pseudo=true
LOC106297486	5.6	25.27	-2.17393	0.0048893	0.032871	gene_biotype=protein_coding
LOC106297496	31.19	5.41	2.52738	0.000102851	0.00149448	gene_biotype=protein_coding
LOC106297504	12.8	48.74	-1.92896	0.000828448	0.00809284	gene_biotype=protein_coding
LOC106297514	217.54	105.59	1.04281	0.000605646	0.00646128	gene_biotype=protein_coding
LOC106297525	76.78	37.9	1.01853	0.00563041	0.0364046	gene_biotype=protein_coding
LOC106297547	99.18	50.54	0.972624	0.00582957	0.0374534	gene_biotype=protein_coding
LOC106296332	134.37	14.44	3.21807	1.6e-13	2.23e-11	gene_biotype=protein_coding
LOC106336320	7.2	55.05	-2.93467	1.65e-06	4.32e-05	gene_biotype=protein_coding
LOC106297585	14.4	153.41	-3.41325	2.55e-13	3.33e-11	gene_biotype=pseudogene	pseudo=true
LOC106297592	0.8	15.34	-4.26115	0.00194692	0.0164464	gene_biotype=protein_coding
LOC106299869	8.8	38.81	-2.14085	0.00087631	0.00849895	gene_biotype=protein_coding
LOC106299242	0.8	49.64	-5.95536	2.94e-10	2.06e-08	gene_biotype=protein_coding
LOC106323620	142.36	61.37	1.21394	0.000249875	0.0031362	gene_biotype=lncRNA
LOC106297608	4	29.78	-2.89627	0.000110042	0.00157637	gene_biotype=protein_coding
LOC106297610	59.18	168.76	-1.51179	0.000141	0.00196431	gene_biotype=pseudogene	pseudo=true
LOC106297616	90.38	32.49	1.47601	8.24e-05	0.00123669	gene_biotype=protein_coding
LOC106297625	5.6	26.17	-2.22442	0.00341719	0.0252337	gene_biotype=protein_coding
LOC106297629	2.4	60.47	-4.65511	6.19e-11	5.02e-09	gene_biotype=pseudogene	pseudo=true
LOC106296250	93.58	47.83	0.968284	0.00558565	0.0363471	gene_biotype=pseudogene	pseudo=true
LOC106297701	459.08	216.59	1.08378	0.00013455	0.00188742	gene_biotype=pseudogene	pseudo=true
LOC106297738	29.59	74.9	-1.33986	0.00636789	0.0400239	gene_biotype=protein_coding
LOC106297748	56.79	25.27	1.16821	0.00482754	0.0325638	gene_biotype=protein_coding
LOC106297750	156.76	83.02	0.917027	0.0029845	0.0229586	gene_biotype=pseudogene	pseudo=true
LOC106297783	40.79	1.8	4.50215	2.82e-08	1.2e-06	gene_biotype=pseudogene	pseudo=true
LOC106299940	340.72	168.73	1.01387	0.000406672	0.00470923	gene_biotype=protein_coding
LOC106297792	36	102.88	-1.51489	0.00060267	0.00646128	gene_biotype=protein_coding
LOC106297806	116.77	26.17	2.15768	5.11e-08	1.99e-06	gene_biotype=pseudogene	pseudo=true
LOC106299727	9.6	38.81	-2.01532	0.00165833	0.014772	gene_biotype=pseudogene	pseudo=true
LOC106297836	143.16	27.97	2.35568	8.98e-10	5.6e-08	gene_biotype=pseudogene	pseudo=true
LOC106336650	0.8	16.24	-4.34341	0.00115139	0.0106526	gene_biotype=pseudogene	pseudo=true
LOC106297872	107.97	46.93	1.20205	0.000636105	0.00664631	gene_biotype=protein_coding
LOC106297875	96.78	248.18	-1.35861	0.000320496	0.00386693	gene_biotype=pseudogene	pseudo=true
LOC106336692	71.18	33.39	1.09206	0.00343007	0.0252827	gene_biotype=protein_coding
LOC106297080	22.4	5.41	2.0498	0.00315493	0.0240868	gene_biotype=protein_coding
LOC106298731	1.6	25.27	-3.98128	6.78e-05	0.00104899	gene_biotype=protein_coding
LOC106297953	12.8	55.95	-2.12799	0.000135965	0.0019007	gene_biotype=protein_coding
LOC106336748	8004.38	186.81	5.42115	1.51e-53	6.14e-50	gene_biotype=pseudogene	pseudo=true
LOC106336758	30.39	9.92	1.61518	0.00382591	0.0275004	gene_biotype=protein_coding
LOC106297986	7.2	50.54	-2.81136	5.81e-06	0.000132363	gene_biotype=protein_coding
LOC106299929	1.6	15.34	-3.26115	0.00751564	0.0452054	gene_biotype=lncRNA
LOC106313282	7.2	47.83	-2.73185	1.51e-05	0.000282785	gene_biotype=protein_coding
LOC106296809	115.17	62.27	0.887156	0.00630185	0.0397649	gene_biotype=lncRNA
LOC106298114	75.18	29.78	1.33601	0.000625103	0.00663395	gene_biotype=protein_coding
LOC106299513	1.6	105.59	-6.04426	5.89e-17	1.99e-14	gene_biotype=protein_coding
LOC106314632	4	21.65	-2.4363	0.00280553	0.0221277	gene_biotype=protein_coding
LOC106298372	2.4	87.54	-5.18884	8.09e-15	1.37e-12	gene_biotype=protein_coding
LOC106298147	27.99	9.02	1.63371	0.00373973	0.02717	gene_biotype=protein_coding
LOC106297125	16.8	0.9	4.22239	0.000243198	0.00307142	gene_biotype=protein_coding
LOC106302288	4	22.56	-2.4957	0.00186827	0.0162183	gene_biotype=pseudogene	pseudo=true
LOC106301542	0.8	11.73	-3.87406	0.00561636	0.0363718	gene_biotype=protein_coding
LOC106302309	59.98	6.31	3.24877	2.62e-09	1.47e-07	gene_biotype=protein_coding
LOC106302316	18.4	1.8	3.35364	0.000697104	0.00702646	gene_biotype=pseudogene	pseudo=true
LOC106302332	39.99	6.32	2.66164	1.12e-05	0.000224304	gene_biotype=pseudogene	pseudo=true
LOC106302340	8.8	40.6	-2.2059	0.000649935	0.00677336	gene_biotype=protein_coding
LOC106302345	110.37	58.66	0.911899	0.00610859	0.0389988	gene_biotype=protein_coding
LOC106305575	90.38	40.61	1.15417	0.00166522	0.014772	gene_biotype=lncRNA
LOC106305576	17.6	0.9	4.28951	0.000145932	0.00199195	gene_biotype=pseudogene	pseudo=true
LOC106305056	14.4	72.2	-2.32593	5.96e-06	0.000133499	gene_biotype=protein_coding
LOC106302411	7.2	39.71	-2.46343	0.000144407	0.00199195	gene_biotype=pseudogene	pseudo=true
LOC106302412	7.2	32.49	-2.17393	0.000921293	0.00880877	gene=LOC106302412	gene_biotype=protein_coding	partial=true
LOC106302457	85.58	32.49	1.39728	0.000163623	0.00219645	gene_biotype=pseudogene	pseudo=true
LOC106337561	60.78	25.27	1.26617	0.00224544	0.0184654	gene_biotype=pseudogene	pseudo=true
LOC106302464	66.38	16.24	2.0312	5.96e-06	0.000133499	gene_biotype=protein_coding
LOC106302470	37.59	2.7	3.79932	5.2e-07	1.55e-05	gene_biotype=protein_coding
LOC106302471	18.4	0.9	4.35364	0.000145932	0.00199195	gene_biotype=protein_coding
LOC106302472	116.78	5.41	4.43202	2.37e-17	1.07e-14	gene_biotype=pseudogene	pseudo=true
LOC106302506	180.75	7.22	4.64585	1.01e-21	8.15e-19	gene_biotype=protein_coding
LOC106302507	69.58	28.88	1.2686	0.00151818	0.0136129	gene_biotype=pseudogene	pseudo=true
LOC106302530	1.6	60.47	-5.24008	6.19e-11	5.02e-09	gene_biotype=protein_coding
LOC106302533	1.6	40.61	-4.66569	6.39e-08	2.35e-06	gene_biotype=protein_coding
LOC106302554	0.8	22.56	-4.81762	3.23e-05	0.00053656	gene_biotype=protein_coding
LOC106302580	84.78	6.32	3.74573	9.93e-13	1.15e-10	gene_biotype=protein_coding
LOC106302583	109.57	0.9	6.92771	1.69e-19	1.14e-16	gene_biotype=protein_coding
LOC106302626	11.2	40.61	-1.85834	0.00225465	0.0184654	gene_biotype=protein_coding
LOC106302640	1.6	30.68	-4.26115	4.53e-06	0.000105643	gene_biotype=protein_coding
LOC106305590	29.59	87.54	-1.56483	0.000778418	0.00775358	gene_biotype=protein_coding
LOC106305461	29.6	8.12	1.86605	0.00195564	0.0164464	gene_biotype=misc_RNA	pseudo=true
LOC106302726	0.8	40.61	-5.66569	8.05e-09	4.19e-07	gene_biotype=protein_coding
LOC106302753	4	20.76	-2.37573	0.00421142	0.0294364	gene_biotype=protein_coding
LOC106302765	162.36	30.68	2.40383	2.34e-10	1.66e-08	gene_biotype=protein_coding
LOC106302769	2.4	46.92	-4.2891	8.49e-09	4.2e-07	gene_biotype=pseudogene	pseudo=true
LOC106302786	37.59	9.02	2.05915	0.000144407	0.00199195	gene_biotype=protein_coding
LOC106302818	224.74	90.25	1.31626	2.67e-05	0.000456475	gene_biotype=pseudogene	pseudo=true
LOC106337876	87.18	9.02	3.2728	3.91e-11	3.45e-09	gene_biotype=pseudogene	pseudo=true
LOC106304642	20.79	1.8	3.52982	0.000170909	0.00224956	gene_biotype=protein_coding
LOC106302857	1.6	19.85	-3.633	0.000697104	0.00702646	gene_biotype=pseudogene	pseudo=true
LOC106302894	2.4	18.95	-2.98109	0.00111859	0.0104247	gene_biotype=protein_coding
LOC106305037	51.99	23.46	1.14803	0.00622313	0.0393995	gene_biotype=protein_coding
LOC106302914	23.99	62.27	-1.3761	0.00565644	0.0365147	gene_biotype=protein_coding
LOC106295417	36.79	13.54	1.44209	0.00504393	0.0335214	gene_biotype=protein_coding
LOC106337942	36.79	13.54	1.44209	0.00504393	0.0335214	gene_biotype=protein_coding
LOC106305407	135.17	61.36	1.1394	0.000539343	0.00590945	gene_biotype=protein_coding
LOC106337959	27.19	4.51	2.59188	0.000468868	0.00529468	gene_biotype=pseudogene	pseudo=true
LOC106302933	23.99	0.9	4.73636	7.41e-06	0.000158174	gene_biotype=protein_coding
LOC106314872	68.79	10.83	2.66717	4.59e-08	1.81e-06	gene_biotype=protein_coding
LOC106302939	30.39	3.61	3.07353	4.95e-05	0.000799774	gene_biotype=protein_coding
LOC106304713	10.4	37	-1.83094	0.00293402	0.0226131	gene_biotype=lncRNA
LOC106302971	17.6	0.9	4.28951	0.000145932	0.00199195	gene_biotype=protein_coding
LOC106302974	20	68.58	-1.77779	0.000349358	0.00414122	gene_biotype=pseudogene	pseudo=true
LOC106338021	95.18	47.83	0.992743	0.0049284	0.033079	gene_biotype=protein_coding
LOC106303029	22.39	62.27	-1.47568	0.0027579	0.021837	gene_biotype=protein_coding
LOC106338105	205.55	76.71	1.422	9.74e-06	0.000201447	gene_biotype=pseudogene	pseudo=true
LOC106303090	11.2	46.02	-2.03876	0.000567568	0.00613579	gene_biotype=pseudogene	pseudo=true
LOC106304584	28.8	9.93	1.5362	0.00520523	0.034201	gene_biotype=lncRNA
LOC106301423	227.15	120.94	0.909354	0.00217091	0.0179977	gene_biotype=protein_coding
LOC106303097	92.78	29.78	1.63947	2.1e-05	0.000371748	gene_biotype=protein_coding
LOC106303100	74.38	7.22	3.36484	1.05e-10	8.16e-09	gene_biotype=protein_coding
LOC106303101	36.79	0.9	5.35324	1.91e-08	8.68e-07	gene_biotype=protein_coding
LOC106301091	3.2	48.73	-3.92867	2.34e-08	1.01e-06	gene_biotype=lncRNA
LOC106303118	4	20.76	-2.37573	0.00421142	0.0294364	gene_biotype=protein_coding
LOC106299999	23.19	2.71	3.09714	0.000267144	0.00330184	gene_biotype=lncRNA
LOC106305602	28.79	2.71	3.4092	2.07e-05	0.000369322	gene_biotype=protein_coding
LOC106303140	16	46.93	-1.55244	0.00587543	0.0376883	gene_biotype=protein_coding
LOC106302067	0.8	77.61	-6.6001	1.61e-14	2.62e-12	gene_biotype=protein_coding
LOC106305655	82.38	30.68	1.425	0.000265039	0.00328583	gene_biotype=lncRNA
LOC106306587	33.59	7.22	2.21796	0.00023466	0.00299155	gene_biotype=protein_coding
LOC106306275	31.99	1.8	4.15155	1.22e-06	3.32e-05	gene_biotype=protein_coding
LOC106303285	31.19	105.59	-1.75932	6.96e-05	0.00107249	gene_biotype=protein_coding
LOC106304680	22.39	6.31	1.82714	0.00698655	0.0433081	gene_biotype=protein_coding
LOC106303316	25.59	8.12	1.65603	0.00711921	0.0438597	gene_biotype=pseudogene	pseudo=true
LOC106306429	102.37	5.41	4.24202	1.32e-15	3.16e-13	gene_biotype=protein_coding
LOC106305989	5.6	27.07	-2.2732	0.00238604	0.0190413	gene_biotype=protein_coding
LOC106338660	57.59	0.9	5.99975	2.97e-12	2.94e-10	gene_biotype=protein_coding
LOC106304775	63.19	0.9	6.13363	4.91e-13	5.86e-11	gene_biotype=protein_coding
LOC106303434	43.19	16.23	1.41203	0.00232816	0.0188767	gene_biotype=protein_coding
LOC106338726	127.17	64.98	0.968691	0.00319122	0.0243181	gene_biotype=pseudogene	pseudo=true
LOC106303471	101.57	29.78	1.77006	4.27e-06	0.00010055	gene_biotype=protein_coding
LOC106303478	1.6	84.83	-5.72843	2.03e-14	3.05e-12	gene_biotype=protein_coding
LOC106316292	0.8	15.34	-4.26115	0.00194692	0.0164464	gene_biotype=protein_coding
LOC106311190	1.6	16.24	-3.34341	0.0046627	0.0317157	gene_biotype=protein_coding	partial=true	start_range=.,578142
LOC106308373	39.2	184.1	-2.23156	3.08e-08	1.27e-06	gene_biotype=protein_coding
LOC106307930	30.39	113.71	-1.90369	1.5e-05	0.000282785	gene_biotype=protein_coding
LOC106308116	8	65.88	-3.04177	1.63e-07	5.42e-06	gene_biotype=pseudogene	pseudo=true
LOC106309847	59.19	154.32	-1.3825	0.000610892	0.00650014	gene_biotype=protein_coding
LOC106308460	14.4	50.54	-1.81136	0.000862253	0.00838267	gene_biotype=protein_coding
LOC106308462	90.38	27.97	1.69212	2.3e-05	0.00039676	gene_biotype=protein_coding
LOC106308467	41.59	17.14	1.27887	0.00477171	0.0322947	gene_biotype=protein_coding
LOC106308481	12	68.58	-2.51475	3.03e-06	7.34e-05	gene_biotype=protein_coding
LOC106307881	23.2	108.3	-2.22284	7.96e-07	2.26e-05	gene_biotype=protein_coding
LOC106308483	6.4	24.37	-1.92896	0.00698655	0.0433081	gene_biotype=pseudogene	pseudo=true
LOC106308487	2.4	31.58	-3.7179	2.92e-06	7.17e-05	gene_biotype=protein_coding
LOC106308511	35.19	12.63	1.47831	0.00511612	0.0337897	gene_biotype=protein_coding
LOC106312035	63.19	146.19	-1.21008	0.00299741	0.0230142	gene_biotype=protein_coding
LOC106308524	4.8	23.46	-2.2891	0.0046146	0.0317078	gene_biotype=protein_coding
LOC106308536	27.19	66.79	-1.29656	0.00730178	0.0447861	gene_biotype=pseudogene	pseudo=true
LOC106308538	148.76	67.68	1.13619	0.000557629	0.00607695	gene_biotype=protein_coding
LOC106311263	1.6	24.36	-3.92837	0.000107496	0.00154535	gene_biotype=protein_coding
LOC106308571	157.56	45.12	1.80406	3.34e-07	1.02e-05	gene_biotype=protein_coding
LOC106308599	2.4	15.34	-2.67619	0.00751564	0.0452054	gene_biotype=protein_coding
LOC106308282	32.79	92.95	-1.5032	0.0010837	0.0101519	gene_biotype=protein_coding
LOC106312051	14.4	76.71	-2.41335	1.76e-06	4.51e-05	gene_biotype=protein_coding
LOC106308632	8.8	35.2	-2	0.00288327	0.022433	gene_biotype=protein_coding
LOC106308637	8	42.42	-2.40667	0.000232786	0.00299155	gene_biotype=protein_coding
LOC106308638	130.37	36.1	1.85254	5.71e-07	1.68e-05	gene_biotype=protein_coding
LOC106308643	12.8	48.73	-1.92867	0.000828448	0.00809284	gene_biotype=pseudogene	pseudo=true
LOC106310833	1.6	14.44	-3.17393	0.00751564	0.0452054	gene_biotype=pseudogene	pseudo=true
LOC106310313	44.79	15.34	1.54588	0.000828448	0.00809284	gene_biotype=lncRNA
LOC106308695	207.15	54.15	1.93564	1.41e-08	6.58e-07	gene_biotype=protein_coding
LOC106308698	59.98	175.98	-1.55286	8.57e-05	0.00128177	gene_biotype=protein_coding
LOC106308710	25.59	7.22	1.82551	0.00360747	0.0263983	gene_biotype=protein_coding
LOC106308714	518.27	88.44	2.55093	4.98e-15	9.18e-13	gene_biotype=protein_coding
LOC106311322	59.19	15.34	1.94805	2.25e-05	0.000394695	gene_biotype=protein_coding
LOC106311570	109.57	24.37	2.16867	6.75e-08	2.44e-06	gene_biotype=protein_coding
LOC106311888	3.2	48.73	-3.92867	2.34e-08	1.01e-06	gene_biotype=protein_coding
LOC106307663	1.6	46.93	-4.87437	8.49e-09	4.2e-07	gene_biotype=lncRNA
LOC106307247	5.6	37	-2.72403	6.57e-05	0.00102455	gene_biotype=protein_coding
LOC106307245	14.4	140.79	-3.2894	2.14e-12	2.28e-10	gene_biotype=pseudogene	pseudo=true
LOC106308828	27.19	6.32	2.10508	0.00116134	0.0106526	gene_biotype=protein_coding
LOC106308856	2.4	15.34	-2.67619	0.00751564	0.0452054	gene_biotype=protein_coding
LOC106308901	49.6	10.82	2.19664	1.36e-05	0.000261348	gene_biotype=protein_coding
LOC106308902	10.4	41.52	-1.99722	0.000934992	0.00889779	gene_biotype=pseudogene	pseudo=true
LOC106308908	86.38	35.19	1.29553	0.000484119	0.00545172	gene_biotype=protein_coding
LOC106310914	37.59	0.9	5.38428	1.24e-08	5.9e-07	gene_biotype=lncRNA
LOC106339579	4	26.17	-2.70984	0.00055231	0.00603522	gene_biotype=protein_coding
LOC106308946	13.6	91.15	-2.74464	6.32e-08	2.35e-06	gene_biotype=pseudogene	pseudo=true
LOC106311957	166.37	17.14	3.27896	6.18e-15	1.09e-12	gene_biotype=pseudogene	pseudo=true
LOC106308280	12.8	46.02	-1.84612	0.00179107	0.0157772	gene_biotype=protein_coding
LOC106308972	4.8	112.81	-4.55472	1.83e-14	2.85e-12	gene_biotype=protein_coding
LOC106307241	64.79	12.63	2.35892	8.13e-07	2.29e-05	gene_biotype=protein_coding
LOC106310523	20.79	2.71	2.93953	0.000635938	0.00664631	gene_biotype=lncRNA
LOC106310768	25.59	67.68	-1.40315	0.0044602	0.0309088	gene_biotype=protein_coding
LOC106309034	33.59	8.12	2.04848	0.00023466	0.00299155	gene_biotype=pseudogene	pseudo=true
LOC106308147	8	30.68	-1.93923	0.00520523	0.034201	gene_biotype=protein_coding
LOC106309067	4.8	27.97	-2.54277	0.000686338	0.0070263	gene_biotype=pseudogene	pseudo=true
LOC106307457	93.58	31.59	1.56673	4.15e-05	0.000678502	gene_biotype=lncRNA
LOC106311444	33.59	8.12	2.04848	0.00023466	0.00299155	gene_biotype=lncRNA
LOC106310911	138.37	55.05	1.32972	8.7e-05	0.00129623	gene_biotype=protein_coding
LOC106312329	0.8	18.05	-4.49586	0.000406861	0.00470923	gene_biotype=protein_coding
LOC106307808	24.8	129.05	-2.37952	6.35e-08	2.35e-06	gene_biotype=pseudogene	pseudo=true
LOC106339929	222.34	60.47	1.87848	2.3e-08	1.01e-06	gene_biotype=protein_coding
LOC106309173	4.8	37	-2.94642	2.3e-05	0.00039676	gene_biotype=protein_coding
LOC106339972	34.39	2.71	3.66562	2.61e-06	6.57e-05	gene_biotype=pseudogene	pseudo=true
LOC106308156	121.57	62.27	0.965178	0.00301883	0.0231349	gene_biotype=protein_coding
LOC106309254	131.17	63.17	1.05413	0.00127834	0.0115679	gene_biotype=protein_coding
LOC106308098	8141.14	1926.79	2.07903	3.89e-13	4.78e-11	gene_biotype=protein_coding
LOC106309312	0.8	82.12	-6.68159	4.38e-15	8.45e-13	gene_biotype=protein_coding
LOC106309389	2.4	16.24	-2.75845	0.0046627	0.0317157	gene_biotype=protein_coding
LOC106309406	1.6	27.07	-4.08055	2.72e-05	0.000461264	gene_biotype=protein_coding
LOC106309419	8.8	43.32	-2.29946	0.000357371	0.00419937	gene_biotype=protein_coding
LOC106340299	8	40.61	-2.34376	0.000317918	0.00384729	gene_biotype=protein_coding
LOC106308429	94.38	38.8	1.28242	0.000513715	0.00571618	gene_biotype=lncRNA
LOC106317760	41.59	9.03	2.20344	2.87e-05	0.000484149	gene_biotype=protein_coding
LOC106313090	37.59	6.32	2.57235	2.27e-05	0.000394695	gene_biotype=protein_coding
LOC106314084	18.4	57.76	-1.65036	0.00120193	0.0109715	gene_biotype=protein_coding
LOC106314090	103.98	17.15	2.60003	1.63e-09	9.42e-08	gene_biotype=protein_coding
LOC106314122	18.4	1.8	3.35364	0.000697104	0.00702646	gene_biotype=protein_coding
LOC106314131	4	38.81	-3.27836	3.2e-06	7.63e-05	gene_biotype=protein_coding
LOC106318642	4	27.07	-2.75862	0.000368392	0.00431636	gene_biotype=pseudogene	pseudo=true
LOC106314179	1.6	17.15	-3.42206	0.00289404	0.022433	gene_biotype=pseudogene	pseudo=true
LOC106319082	151.96	20.75	2.87251	2.85e-12	2.89e-10	gene_biotype=protein_coding
LOC106318645	67.18	16.24	2.04848	4.66e-06	0.000107453	gene_biotype=protein_coding
LOC106326751	1.6	17.14	-3.42122	0.00289404	0.022433	gene_biotype=protein_coding
LOC106313941	463.88	75.81	2.61329	3.03e-15	6.47e-13	gene_biotype=lncRNA
LOC106316697	73.58	273.45	-1.89389	4.89e-07	1.48e-05	gene_biotype=protein_coding
LOC106314340	28.79	1.8	3.9995	4.53e-06	0.000105643	gene_biotype=protein_coding
LOC106314358	44.79	15.33	1.54682	0.000828448	0.00809284	gene_biotype=protein_coding
LOC106317565	27.99	8.12	1.78536	0.00373973	0.02717	gene_biotype=lncRNA
LOC106318121	32.79	8.12	2.0137	0.000330198	0.00393713	gene_biotype=protein_coding
LOC106314368	99.17	1.8	5.78383	4.48e-17	1.65e-14	gene_biotype=protein_coding
LOC106314369	55.19	14.44	1.93434	3.22e-05	0.00053656	gene_biotype=protein_coding
LOC106314378	13.6	51.44	-1.91928	0.000862253	0.00838267	gene_biotype=pseudogene	pseudo=true
LOC106319061	104.77	53.25	0.976372	0.00438527	0.0304938	gene_biotype=protein_coding
LOC106314442	1.6	57.76	-5.17393	1.28e-10	9.63e-09	gene_biotype=pseudogene	pseudo=true
LOC106317628	22.39	3.61	2.63278	0.0012441	0.0112832	gene_biotype=protein_coding
LOC106314453	47.98	13.54	1.82521	0.000207934	0.00269318	gene_biotype=protein_coding
LOC106314467	31.19	5.41	2.52738	0.000102851	0.00149448	gene_biotype=protein_coding
LOC106314471	40.79	4.51	3.17702	1.77e-06	4.51e-05	gene_biotype=pseudogene	pseudo=true
LOC106314474	28.79	8.12	1.82602	0.00270555	0.0214644	gene_biotype=protein_coding
LOC106314502	43.99	18.05	1.28518	0.00467215	0.0317268	gene_biotype=pseudogene	pseudo=true
LOC106314513	36.79	4.51	3.02811	1.09e-05	0.000221898	gene_biotype=protein_coding
LOC106314538	55.19	9.93	2.47454	1.28e-06	3.46e-05	gene_biotype=protein_coding
LOC106315817	1.6	17.15	-3.42206	0.00289404	0.022433	gene_biotype=pseudogene	pseudo=true
LOC106314583	19.99	3.61	2.46921	0.00280553	0.0221277	gene_biotype=protein_coding
LOC106314587	1.6	70.39	-5.45923	2.64e-12	2.74e-10	gene_biotype=pseudogene	pseudo=true
LOC106313669	40.79	16.25	1.32778	0.00381059	0.02748	gene_biotype=protein_coding
LOC106314643	16	92.96	-2.53854	2.22e-07	7.09e-06	gene_biotype=protein_coding
LOC106317255	18.4	2.71	2.76334	0.00235517	0.0189067	gene_biotype=lncRNA
LOC106317254	18.4	2.71	2.76334	0.00235517	0.0189067	gene_biotype=pseudogene	pseudo=true
LOC106314668	31.99	82.13	-1.36029	0.00377061	0.0272965	gene_biotype=protein_coding
LOC106314701	17.6	51.44	-1.54732	0.00555026	0.0362331	gene_biotype=protein_coding
LOC106314706	47.18	13.54	1.80095	0.000271635	0.00332926	gene_biotype=protein_coding
LOC106314712	151.16	68.59	1.14001	0.000559882	0.00608515	gene_biotype=protein_coding
LOC106315466	58.39	22.56	1.37195	0.00186432	0.0162183	gene_biotype=protein_coding
LOC106314724	191.15	101.09	0.919065	0.00226842	0.0185407	gene_biotype=protein_coding
LOC106314743	65.59	4.51	3.86228	3.84e-10	2.64e-08	gene_biotype=pseudogene	pseudo=true
LOC106314746	8	28.88	-1.852	0.00516343	0.0340366	gene_biotype=protein_coding
LOC106314750	6.4	26.17	-2.03177	0.00341719	0.0252337	gene_biotype=protein_coding
LOC106314762	5.6	36.1	-2.6885	9.39e-05	0.00137876	gene_biotype=protein_coding
LOC106314803	20	55.05	-1.46074	0.00524453	0.0344035	gene_biotype=protein_coding
LOC106314816	4.8	32.49	-2.75889	0.000150079	0.00202133	gene_biotype=pseudogene	pseudo=true
LOC106316291	92.78	19.85	2.22467	1.55e-07	5.24e-06	gene_biotype=lncRNA
LOC106314918	3.2	48.73	-3.92867	2.34e-08	1.01e-06	gene_biotype=protein_coding
LOC106315501	35.99	7.22	2.31753	0.000118691	0.00168243	gene_biotype=lncRNA
LOC106313097	4	35.2	-3.1375	1.51e-05	0.000282785	gene_biotype=lncRNA
LOC106314966	163.16	83.93	0.959029	0.00210139	0.0175289	gene_biotype=pseudogene	pseudo=true
LOC106317976	65.59	32.49	1.01348	0.00576979	0.0371872	gene_biotype=protein_coding
LOC106314996	10.4	68.59	-2.72141	5.98e-07	1.74e-05	gene_biotype=pseudogene	pseudo=true
LOC106315020	27.99	9.93	1.49505	0.00707208	0.0437713	gene_biotype=pseudogene	pseudo=true
LOC106313715	33.59	11.73	1.51783	0.00389753	0.0278179	gene_biotype=protein_coding
LOC106315026	7.2	32.49	-2.17393	0.000921293	0.00880877	gene_biotype=protein_coding
LOC106315077	51.99	120.03	-1.20709	0.00502841	0.0335214	gene_biotype=protein_coding
LOC106337376	19.2	0.9	4.41504	8.79e-05	0.00130551	gene_biotype=protein_coding
LOC106341116	239.94	43.32	2.46957	3.91e-12	3.77e-10	gene_biotype=protein_coding
LOC106317966	0.8	12.63	-3.98071	0.00330227	0.0246545	gene_biotype=protein_coding
LOC106317310	0.8	70.39	-6.45923	2.44e-13	3.29e-11	gene_biotype=protein_coding
LOC106316952	5.6	35.19	-2.65167	0.000134216	0.00188742	gene_biotype=protein_coding
LOC106318561	12	0.9	3.73697	0.00561636	0.0363718	gene_biotype=protein_coding
LOC106315246	37.59	12.63	1.57349	0.00225465	0.0184654	gene_biotype=protein_coding
LOC106341208	183.16	81.22	1.1732	0.000199909	0.00259753	gene_biotype=protein_coding
LOC106317227	76.78	37	1.05321	0.00429101	0.0299411	gene_biotype=protein_coding
LOC106315282	6.4	26.17	-2.03177	0.00341719	0.0252337	gene_biotype=protein_coding
LOC106323107	31.99	1.8	4.15155	1.22e-06	3.32e-05	gene_biotype=protein_coding
LOC106326602	3.2	23.46	-2.87406	0.000635938	0.00664631	gene_biotype=pseudogene	pseudo=true
LOC106315325	22.39	57.76	-1.36722	0.00602432	0.0385214	gene_biotype=protein_coding
LOC106317857	15.2	66.78	-2.13534	3.84e-05	0.000635231	gene_biotype=protein_coding
LOC106313617	0.8	21.65	-4.75822	5.32e-05	0.000848714	gene_biotype=protein_coding
LOC106319633	36.79	9.02	2.02811	0.000199909	0.00259753	gene_biotype=protein_coding
LOC106319660	171.16	60.47	1.50105	6.96e-06	0.000152519	gene_biotype=protein_coding
LOC106319673	51.99	20.75	1.32512	0.00286176	0.022433	gene_biotype=pseudogene	pseudo=true
LOC106319722	0.8	38.8	-5.59991	1.91e-08	8.68e-07	gene_biotype=protein_coding
LOC106319720	93.58	8.12	3.52665	1.3e-12	1.46e-10	gene_biotype=pseudogene	pseudo=true
LOC106319727	110.38	28.88	1.93434	6.35e-07	1.84e-05	gene_biotype=pseudogene	pseudo=true
LOC106319794	27.99	109.19	-1.96386	1.26e-05	0.000244618	gene_biotype=protein_coding
LOC106319812	55.19	23.47	1.23359	0.00341676	0.0252337	gene_biotype=pseudogene	pseudo=true
LOC106319941	4.8	144.4	-4.91089	2.07e-17	1.05e-14	gene_biotype=protein_coding
LOC106319978	2.4	19.85	-3.04803	0.000697104	0.00702646	gene_biotype=pseudogene	pseudo=true
LOC106319984	26.4	83.93	-1.66865	0.000246821	0.00310749	gene_biotype=protein_coding
LOC106319988	16	1.8	3.152	0.00179799	0.0157772	gene_biotype=pseudogene	pseudo=true
LOC106319987	178.35	71.3	1.32274	4.89e-05	0.000792534	gene_biotype=protein_coding
LOC106320010	1.6	60.46	-5.23984	6.19e-11	5.02e-09	gene=LOC106320010	gene_biotype=protein_coding	partial=true
LOC106320050	7.2	27.07	-1.91063	0.00506435	0.0336021	gene_biotype=protein_coding
LOC106320073	0.8	30.68	-5.26115	6.92e-07	1.99e-05	gene_biotype=protein_coding
LOC106320117	1.6	13.54	-3.08108	0.00751564	0.0452054	gene_biotype=protein_coding
LOC106320177	21.59	6.32	1.77237	0.00698655	0.0433081	gene_biotype=protein_coding
LOC106320282	241.54	101.98	1.24398	5.23e-05	0.000841996	gene_biotype=protein_coding
LOC106320405	12.8	0.9	3.83007	0.00330227	0.0246545	gene_biotype=protein_coding
LOC106320493	29.59	4.51	2.71391	0.000150079	0.00202133	gene_biotype=protein_coding
LOC106320577	1.6	39.71	-4.63336	9.65e-08	3.4e-06	gene_biotype=pseudogene	pseudo=true
LOC106320639	7.2	32.49	-2.17393	0.000921293	0.00880877	gene=LOC106320639	gene_biotype=protein_coding	partial=true
LOC106320787	42.39	12.63	1.74687	0.000567568	0.00613579	gene_biotype=protein_coding
LOC106320869	56.79	16.25	1.8052	7.09e-05	0.00108882	gene_biotype=protein_coding
LOC106320895	14.4	0.9	4	0.00194692	0.0164464	gene=LOC106320895	gene_biotype=protein_coding	partial=true
LOC106320948	80.78	178.69	-1.14539	0.00380357	0.02748	gene_biotype=pseudogene	pseudo=true
LOC106320991	7.2	27.98	-1.95833	0.00360747	0.0263983	gene_biotype=protein_coding
LOC106321021	188.75	75.8	1.31621	4.15e-05	0.000678502	gene_biotype=protein_coding	partial=true	start_range=.,162
LOC106321150	12	82.13	-2.77487	1.1e-07	3.84e-06	gene_biotype=protein_coding
LOC106321193	19.99	0.9	4.47321	5.32e-05	0.000848714	gene_biotype=protein_coding
LOC106321225	0.8	12.63	-3.98071	0.00330227	0.0246545	gene_biotype=protein_coding
LOC106321266	52.79	136.27	-1.36813	0.00116892	0.0106971	gene_biotype=protein_coding
LOC106321380	0.8	47.83	-5.90177	6.6e-10	4.18e-08	gene_biotype=protein_coding
LOC106321396	16	69.49	-2.11873	4.34e-05	0.000706316	gene_biotype=lncRNA
LOC106321420	0.8	12.63	-3.98071	0.00330227	0.0246545	gene_biotype=protein_coding
LOC106321500	29.6	81.23	-1.45642	0.00243443	0.0193893	gene_biotype=protein_coding
LOC106321525	66.38	25.27	1.39332	0.000701952	0.00702646	gene_biotype=protein_coding
LOC106322537	26.4	83	-1.65257	0.000296286	0.00360704	gene_biotype=protein_coding
LOC106321713	0.8	23.46	-4.87406	3.23e-05	0.00053656	gene=LOC106321713	gene_biotype=protein_coding	partial=true
LOC106321809	75.98	0.9	6.39955	4.38e-15	8.45e-13	gene_biotype=protein_coding
LOC106321876	14.4	43.32	-1.58896	0.00621319	0.0393995	gene_biotype=protein_coding
LOC106321965	39.19	12.63	1.63363	0.00130036	0.0117148	gene_biotype=protein_coding	partial=true	start_range=.,108
LOC106322045	21.59	2.71	2.994	0.000411878	0.00474362	gene_biotype=protein_coding
LOC106326722	5.6	27.98	-2.3209	0.00166495	0.014772	gene_biotype=protein_coding
ccmC	12.8	85.74	-2.74382	9.35e-08	3.35e-06	gene_biotype=protein_coding	locus_tag=BroleMp055
rrn18	19.2	3.61	2.41104	0.00421142	0.0294364	gene_biotype=rRNA	locus_tag=BroleMr002
LOC106323180	2.4	17.15	-2.8371	0.00289404	0.022433	gene_biotype=protein_coding
LOC106324956	78.39	39.71	0.981167	0.00813732	0.0486559	gene_biotype=protein_coding
LOC106326863	7.2	27.97	-1.95781	0.00360747	0.0263983	gene_biotype=pseudogene	pseudo=true
LOC106325019	15.2	0.9	4.078	0.000683214	0.0070263	gene=LOC106325019	gene_biotype=protein_coding	partial=true
LOC106329151	40.79	120.93	-1.56788	0.000242865	0.00307142	gene_biotype=protein_coding
LOC106323347	143.96	35.2	2.03202	3.63e-08	1.49e-06	gene_biotype=protein_coding
LOC106321921	37.59	4.51	3.05915	7.58e-06	0.000160794	gene_biotype=protein_coding
LOC106323450	8.8	43.32	-2.29946	0.000357371	0.00419937	gene_biotype=pseudogene	pseudo=true
LOC106323475	0.8	33.39	-5.38327	2.76e-07	8.53e-06	gene_biotype=protein_coding
LOC106323506	31.99	6.32	2.33962	0.000192066	0.00251173	gene_biotype=pseudogene	pseudo=true
LOC106323514	96.77	32.49	1.57456	2.48e-05	0.00042658	gene_biotype=protein_coding
LOC106323531	1.6	24.37	-3.92896	0.000107496	0.00154535	gene_biotype=pseudogene	pseudo=true
LOC106323538	7.2	29.78	-2.04827	0.0018251	0.0159805	gene_biotype=protein_coding
LOC106325499	28.79	3.61	2.9955	7.38e-05	0.00112415	gene_biotype=pseudogene	pseudo=true
LOC106323586	163.16	81.22	1.00638	0.00128268	0.0115812	gene_biotype=protein_coding
LOC106323588	69.58	158.83	-1.19074	0.00325236	0.0246545	gene_biotype=protein_coding
LOC106326697	149.57	2.7	5.79172	1.26e-22	1.28e-19	gene_biotype=protein_coding
LOC106323615	2.4	17.15	-2.8371	0.00289404	0.022433	gene_biotype=pseudogene	pseudo=true
LOC106323632	188.76	61.36	1.62118	1.17e-06	3.22e-05	gene_biotype=protein_coding
LOC106323680	42.39	1.8	4.55766	1.26e-08	5.96e-07	gene_biotype=protein_coding
LOC106323687	179.95	75.81	1.24714	9.66e-05	0.00141305	gene_biotype=pseudogene	pseudo=true
LOC106323691	8	27.98	-1.80632	0.00711921	0.0438597	gene_biotype=protein_coding
LOC106323711	231.94	57.76	2.00561	3.65e-09	2.03e-07	gene_biotype=protein_coding
LOC106327892	54.39	24.37	1.15824	0.00602432	0.0385214	gene_biotype=protein_coding
LOC106323722	0.8	26.17	-5.03177	7.41e-06	0.000158174	gene_biotype=protein_coding
LOC106323751	43.19	101.98	-1.23952	0.00444878	0.0308824	gene_biotype=pseudogene	pseudo=true
LOC106327395	31.19	0.9	5.11501	2.76e-07	8.53e-06	gene_biotype=lncRNA
LOC106327394	31.19	0.9	5.11501	2.76e-07	8.53e-06	gene_biotype=protein_coding
LOC106323769	13.6	0.9	3.91754	0.00194692	0.0164464	gene_biotype=protein_coding
LOC106323822	2610.54	1408.77	0.889912	0.000595786	0.00640667	gene_biotype=protein_coding
LOC106324624	35.19	12.63	1.47831	0.00511612	0.0337897	gene_biotype=lncRNA
LOC106323848	29.59	122.73	-2.05231	3.46e-06	8.19e-05	gene_biotype=pseudogene	pseudo=true
LOC106323864	82.38	21.66	1.92726	6.49e-06	0.000144614	gene_biotype=protein_coding
LOC106296124	29.6	85.73	-1.5342	0.00107976	0.0101519	gene_biotype=lncRNA
LOC106326433	7.2	37	-2.36146	0.000166842	0.00222492	gene_biotype=protein_coding
LOC106324016	39.99	10.83	1.88461	0.000265004	0.00328583	gene_biotype=pseudogene	pseudo=true
LOC106327530	0.8	14.44	-4.17393	0.00194692	0.0164464	gene_biotype=protein_coding
LOC106324087	50.39	7.22	2.80307	2.61e-07	8.27e-06	gene_biotype=protein_coding
LOC106324092	5.6	26.17	-2.22442	0.00341719	0.0252337	gene_biotype=protein_coding
LOC106325247	175.15	81.22	1.10868	0.000444743	0.00507884	gene_biotype=protein_coding
LOC106324158	26.4	109.18	-2.0481	3.15e-06	7.56e-05	gene_biotype=pseudogene	pseudo=true
LOC106324163	43.19	13.53	1.67454	0.000790627	0.00783668	gene_biotype=protein_coding
LOC106324192	12.8	0.9	3.83007	0.00330227	0.0246545	gene_biotype=pseudogene	pseudo=true
LOC106324195	6.4	26.17	-2.03177	0.00341719	0.0252337	gene_biotype=protein_coding
LOC106302188	98.38	40.61	1.27653	0.000526433	0.00583104	gene_biotype=pseudogene	pseudo=true
LOC106324207	3.2	31.58	-3.30287	1.36e-05	0.000261348	gene_biotype=protein_coding
LOC106324211	8.8	74.9	-3.08939	4.59e-08	1.81e-06	gene_biotype=pseudogene	pseudo=true
LOC106324219	2.4	54.15	-4.49586	5.67e-10	3.65e-08	gene_biotype=pseudogene	pseudo=true
LOC106324220	4	20.76	-2.37573	0.00421142	0.0294364	gene_biotype=protein_coding
LOC106327748	59.98	20.76	1.53068	0.000514653	0.00571618	gene_biotype=protein_coding
LOC106324274	236.74	52.34	2.17732	2.11e-10	1.53e-08	gene_biotype=protein_coding
LOC106298552	43.19	0.9	5.58463	9.93e-10	6.01e-08	gene_biotype=lncRNA
LOC106324349	68.79	29.78	1.20786	0.00253892	0.020182	gene_biotype=protein_coding
LOC106321873	5.6	78.52	-3.80956	5.28e-10	3.51e-08	gene_biotype=lncRNA
LOC106325196	541.47	241.85	1.16277	4.1e-05	0.000676304	gene_biotype=pseudogene	pseudo=true
LOC106321863	0.8	12.63	-3.98071	0.00330227	0.0246545	gene_biotype=protein_coding
LOC106324473	6.4	28.88	-2.17393	0.00116134	0.0106526	gene_biotype=pseudogene	pseudo=true
LOC106324479	13.6	48.72	-1.84091	0.00141833	0.0127492	gene_biotype=protein_coding
LOC106324488	35.19	11.73	1.58496	0.00293402	0.0226131	gene_biotype=protein_coding
