# Supplementary material for: Transcriptome and DNA methylome reveal insights into yield heterosis in the curds of broccoli (Brassica oleracea L var. italic)
Source: BMC Plant Biol. 2018 Aug 13;18:168. doi: 10.1186/s12870-018-1384-4 (PMC6090608; doi:10.1186/s12870-018-1384-4)
Supplement: Supplementary file 3 — Figure S1. Expression levels of genes involved in several overrepresented biological processes. Figure S2. Expression profiles of several genes in BNR-H broccoli hybrid triad detected by qRT-PCR. Figure S3. Distributions of CG and CHG methylation sites at the different regions of genomes in the hybrids and their parents. Figure S4. DNA methylation levels at CHG sites in different regions of genes. (ZIP 34711 kb) [file 12870_2018_1384_MOESM3_ESM.zip]

Archive with 7 entries (7 files):
- Table S1.docx
- Table S2.xlsx
- Table S3.xlsx
- Table S4.xlsx
- Table S5.xlsx
- Table S6.xlsx
- Table S7.docx
