# Supplementary material for: Transcriptome and DNA methylome reveal insights into yield heterosis in the curds of broccoli (Brassica oleracea L var. italic)
Source: BMC Plant Biol. 2018 Aug 13;18:168. doi: 10.1186/s12870-018-1384-4 (PMC6090608; doi:10.1186/s12870-018-1384-4)
Supplement: Supplementary file 3 — Figure S1. Expression levels of genes involved in several overrepresented biological processes. Figure S2. Expression profiles of several genes in BNR-H broccoli hybrid triad detected by qRT-PCR. Figure S3. Distributions of CG and CHG methylation sites at the different regions of genomes in the hybrids and their parents. Figure S4. DNA methylation levels at CHG sites in different regions of genes. (ZIP 34711 kb) [file 12870_2018_1384_MOESM3_ESM.zip › Table S2.xlsx]

## Sheet: fpkm
Transcriptome and DNA methylome reveal insights into yield heterosis in the curds of broccoli (Brassica oleracea L var. italic) Hui Li2, Jiye Yuan1, Mei Wu1, Zhanpin Han2, Lihong Li1, Hanmin Jiang3, Yinglan Jia1, Xue Han1, Min Liu4, Deling Sun3, Chengbin Chen1, Wenqin Song1, Chunguo Wang1** 1College of Life Sciences, Nankai University, Tianjin, China 2College of Horticulture and Landscape, Tianji…
Supplementary Table S2 Normalized expression levels and functional annotation of genes detected in two broccoli hybrid combinations.
		Normalized expression levels (FPKM)
Gene ID	Transcript ID	Bro-10	Bro-11	Bro-12	NKR-04	NKR-05	NKR-06	Functional annotation
LOC106292169	XM_013727789.1	0	0	0.540606	0	0	0.0454993	agamous-like MADS-box protein AGL93
LOC106292170	XM_013727790.1	0	0	0	0	0	0	nucleolin 2-like
LOC106292172	XM_013727791.1	0	0	0	0	0	0	uncharacterized LOC106292172
LOC106292174	XM_013727792.1	0.371702	0.385835	0.452182	5.94561e-11	1.06546	1.16162	uncharacterized LOC106292174
LOC106292171	XM_013727793.1	0.280242	0	0	0	0	0	uncharacterized LOC106292171
LOC106292175	XM_013727794.1	0.189214	0.172111	1.47677	0.960529	1.02623	0.880009	uncharacterized LOC106292175
LOC106292176	XM_013727795.1	0	0	0.0994551	0	0	0	uncharacterized LOC106292176
LOC106292177	XM_013727796.1	13.8785	15.7725	16.5334	28.1979	18.5822	17.0599	cystinosin homolog
LOC106292178	XM_013727797.1	0	0	3.55499	0	0	2.91726	pre-mRNA-splicing factor CEF1-like
LOC106292179	XM_013727798.1	0.114143	0	0	0	0	0	ATP-dependent DNA helicase PIF1-like
LOC106292180	XM_013727799.1	0.971486	2.20398	3.12238	0.265215	1.73094	0.332795	putative F-box protein At2g02030
LOC106292182	XM_013727800.1	9.51217e-27	1.37014e-23	6.12949e-26	1.05778e-25	3.42543e-27	1.55836e-22	guanine nucleotide-binding protein subunit beta-like protein
LOC106292183	XM_013727801.1	0	0	0.319072	0	0.0784283	0	uncharacterized LOC106292183
LOC106292181	XM_013727802.1	469.589	523.516	392.101	506.845	749.813	453.862	60S ribosomal protein L14-2-like
LOC106292185	XM_013727803.1	0	0.393566	0.219388	0	0.782327	0	uncharacterized LOC106292185
LOC106292187	XM_013727804.1	1.88107e-82	0.00434524	2.98723e-26	6.61275e-72	7.22091e-43	0.000405818	post-GPI attachment to proteins factor 3-like
LOC106292189	XM_013727805.1	7.39568e-24	0	4.49778e-29	0	0	0	uncharacterized LOC106292189
LOC106292190	XM_013727806.1	0	0	3.29909e-40	0	0	0	uncharacterized LOC106292190
LOC106292191	XM_013727807.1	0	0	0	0	0	0	glutathione S-transferase T3-like
LOC106292193	XM_013727808.1	0.129852	0.534116	0.39049	0	0.761255	0.253924	copia protein
LOC106292194	XM_013727809.1	0	0	0	0	0	0	glutathione S-transferase T3-like
LOC106292195	XM_013727810.1	0	0.0245861	0.0542499	0	0	0	uncharacterized LOC106292195
LOC106292192	XM_013727811.1	0	0	0	0	0	0	polygalacturonase
LOC106292196	XM_013727812.1	9.04266e-08	5.48701e-08	3.07557e-10	0.00612685	4.76104e-11	0.00791433	pre-mRNA-splicing factor SPF27 homolog
LOC106292198	XM_013727813.1	0	0	0	0	0	0	uncharacterized LOC106292198
LOC106292203	XM_013727814.1	0	0	0	0	0	0	uncharacterized LOC106292203
LOC106292204	XM_013727815.1	0.407453	0.257286	1.32107	3.52176	0.120752	0.414677	uncharacterized LOC106292204
LOC106292205	XM_013727816.1	0	0	0	0	0	0	uncharacterized LOC106292205
LOC106292202	XM_013727817.1	8.47074	10.3994	7.74796	4.87725	12.3445	8.12714	uncharacterized LOC106292202
LOC106292206	XM_013727818.1	0	0	0	0	0	0	uncharacterized LOC106292206
LOC106292207	XM_013727819.1	0.116219	0.148889	0.0285923	0.283606	0.172787	0.0574604	translation initiation factor IF-2
LOC106292208	XM_013727820.1	0	0	0	0	0	0	uncharacterized LOC106292208
LOC106292209	XM_013727821.1	0.0171077	3.54786e-08	0.157249	0	0.163812	0.140609	uncharacterized LOC106292209
LOC106292210	XM_013727822.1	0	0	0	0	0	0	uncharacterized LOC106292210
LOC106292212	XM_013727823.1	0	0	0	0	0	0	uncharacterized LOC106292212
LOC106292213	XM_013727824.1	0	0	0	0	0	0	RING finger protein 44-like
LOC106292211	XM_013727825.1	7.19015	8.91964	7.48715	6.29696	7.00507	5.13462	putative uncharacterized protein DDB_G0290521
LOC106292214	XM_013727826.1	0	0	0	0	0	0	uncharacterized LOC106292214
LOC106292215	XM_013727827.1	7.54769	6.79334	9.81112	5.90508	8.52315	8.8956	uncharacterized LOC106292215
LOC106292216	XM_013727828.1	0	0	0	0	0	0	probable basic-leucine zipper transcription factor E
LOC106292218	XM_013727829.1	0	0	0	0	0	0	uncharacterized LOC106292218
LOC106292220	XM_013727830.1	3.54308e-26	5.92222e-39	5.50723e-36	2.10288e-22	1.60782e-37	2.23313e-35	uncharacterized LOC106292220
LOC106292221	XM_013727831.1	0	0.0239822	0.0588554	0	0	0	uncharacterized LOC106292221
LOC106292219	XM_013727832.1	0.0825225	0.127262	0.412529	0.200287	0.0592545	0.679974	beta-glucosidase BoGH3B-like
LOC106292222	XM_013727833.1	1.89282e-78	0	0	0	0	0	uncharacterized LOC106292222
LOC106292225	XM_013727834.1	3.20745e-24	0	0	0	0	0	uncharacterized LOC106292225
LOC106292227	XM_013727835.1	0	0	0	0	0	0	uncharacterized LOC106292227
LOC106292201	XM_013727836.1	18.9883	13.3272	16.4545	12.7073	14.858	15.7001	peptidyl-prolyl cis-trans isomerase CYP57
LOC106292229	XM_013727837.1	20.0529	20.661	23.0268	16.6272	40.3776	16.9508	germin-like protein subfamily 3 member 2
LOC106292233	XM_013727838.1	0	0	0	0	0	0	uncharacterized LOC106292233
LOC106292234	XM_013727839.1	0	0	0	0	0	0	uncharacterized protein At4g04775-like
LOC106292235	XM_013727840.1	0	0	3.63273	0	0	2.05011	uncharacterized LOC106292235
LOC106292236	XM_013727841.1	0.105022	0.276699	0.258613	1.64849	0.0516578	0.267044	probable sugar phosphate/phosphate translocator At3g17430
LOC106292237	XM_013727842.1	0	0	0	0	0	0	glutathione S-transferase T3-like
LOC106292238	XM_013727843.1	0.484169	4.0008	2.83355	1.00745	5.50559	3.02467	zinc finger BED domain-containing protein RICESLEEPER 3-like
LOC106292239	XM_013727844.1	1.67132	0.319993	0.492728	2.94911	0.344635	2.57561	replication protein A 70 kDa DNA-binding subunit D-like
LOC106292241	XM_013727845.1	0	0	0	0	0	0	uncharacterized LOC106292241
LOC106292242	XM_013727846.1	1.40536e-25	9.85362e-45	1.18403e-25	6.1834e-43	2.41718e-27	3.14485e-23	dihydrolipoyl dehydrogenase 2, mitochondrial-like
LOC106292243	XM_013727847.1	0	0	0	0	0	0	pectinesterase inhibitor
LOC106292240	XM_013727848.1	2.72487	1.70692	1.63814	2.13614	7.49123	1.00307	BAHD acyltransferase At5g47980-like
LOC106292244	XM_013727849.1	0	0	0	0	0	0	uncharacterized mitochondrial protein AtMg00810-like
LOC106292245	XM_013727850.1	0	0	0	0	0	0	uncharacterized LOC106292245
LOC106292246	XM_013727851.1	0	0	0	0	0	0	acidic leucine-rich nuclear phosphoprotein 32-related protein 1
LOC106292247	XM_013727852.1	0	0	0	0	0	0	glutathione S-transferase T3-like
LOC106292249	XM_013727853.1	0	1.8153e-21	8.89482e-11	4.47072e-07	0.145297	2.57448e-14	uncharacterized LOC106292249
LOC106292250	XM_013727854.1	0	0	0	0	0	0	uncharacterized mitochondrial protein AtMg00810-like
LOC106292248	XM_013727855.1	3.21651e-18	9.54111e-24	1.08294	2.65959e-15	0	0.0928521	probable WRKY transcription factor 13, transcript variant X1
LOC106292252	XM_013727856.1	0.949888	0.220363	1.1469	1.05893	1.13185	0.558524	F-box/kelch-repeat protein At3g16740-like
LOC106292253	XM_013727857.1	0.0897673	0	0.433602	1.19359e-20	0.257433	7.40443e-24	zinc finger BED domain-containing protein DAYSLEEPER-like
LOC106292254	XM_013727858.1	0	0	0	0	0	0	chitinase-like protein 2
LOC106292257	XM_013727859.1	6.15448e-16	0.0378423	0.0515892	0.00359928	2.08297e-20	1.68279	F-box/kelch-repeat protein At3g16740-like
LOC106292248	XM_013727860.1	1.07936e-17	1.71617e-23	4.30453e-05	1.12708e-14	0	0.0165965	probable WRKY transcription factor 13, transcript variant X2
LOC106292258	XM_013727861.1	0	0	0	0	0	0	60S ribosomal protein L19-2
LOC106292259	XM_013727862.1	0	8.0881e-88	0	5.35923e-90	0	0	cyclin-A1-2-like
LOC106292261	XM_013727863.1	0	0	0	0	0	0	F-box protein At2g14710-like
LOC106292248	XM_013727864.1	2.83148	0.148471	1.99173	2.32838	7.55944	7.56889	probable WRKY transcription factor 13, transcript variant X3
LOC106292262	XM_013727865.1	0	0	0	0	0	0	uncharacterized LOC106292262
LOC106292263	XM_013727866.1	0	0	0	0	0	0	jacalin-related lectin 17
LOC106292264	XM_013727867.1	0	0	0	0	0	0	uncharacterized LOC106292264
LOC106292265	XM_013727868.1	0	0	0	8.48566e-29	0	0	uncharacterized LOC106292265
LOC106292267	XM_013727869.1	4.72427e-34	5.36568e-26	6.23884e-25	6.19026e-27	3.45976e-25	6.86739e-31	uncharacterized LOC106292267
LOC106292268	XM_013727870.1	0.396969	2.00866	3.53766	0	1.20764	5.18079	psoriasis susceptibility 1 candidate gene 2 protein homolog
LOC106292266	XM_013727871.1	12.0108	0	1.39525	0	0	0	uncharacterized LOC106292266
LOC106292269	XM_013727872.1	0	0	0	0	0	0	uncharacterized protein At4g02000-like
LOC106292270	XM_013727873.1	0	0	0	0	0	0	uncharacterized mitochondrial protein AtMg00810-like
LOC106292271	XM_013727874.1	1.85945e-40	3.2902e-22	0	3.3037e-11	1.3624e-08	2.95443e-09	uncharacterized LOC106292271
LOC106292272	XM_013727875.1	7.52063e-27	3.54359e-22	1.72878e-30	1.2209e-32	1.95501e-26	0.0664793	uncharacterized LOC106292272
LOC106292274	XM_013727876.1	0	0	0	0	0	0	glutathione S-transferase T3-like
LOC106292275	XM_013727877.1	0.223851	0.29514	0.723133	0.304925	0.381507	0.271996	G-type lectin S-receptor-like serine/threonine-protein kinase CES101
LOC106292273	XM_013727878.1	24.6497	26.2014	107.944	61.1039	8.67762	57.6357	glycine-rich cell wall structural protein 1
LOC106292276	XM_013727879.1	0	6.8579e-27	7.35858e-22	0	0.0578743	0	uncharacterized LOC106292276
LOC106292277	XM_013727880.1	0	0	0	0	0	0	uncharacterized LOC106292277
LOC106292278	XM_013727881.1	3.16833e-11	0.121532	0.137052	0.576524	0.147277	0.028019	glucan endo-1,3-beta-glucosidase 14-like
LOC106292279	XM_013727882.1	0	0	0	0	0	0	uncharacterized LOC106292279
LOC106292280	XM_013727883.1	1.20008e-46	0.0547326	1.61546e-28	0	0	0	uncharacterized LOC106292280
LOC106292282	XM_013727884.1	0	0.0745072	0	0	0	0	uncharacterized LOC106292282
LOC106292283	XM_013727885.1	0	0	0	0	0	0	glutathione S-transferase T3-like
LOC106292281	XM_013727886.1	0.914979	0.011604	1.08952	0.341147	1.91893	0.522667	probable transcriptional regulator RABBIT EARS, transcript variant X1
LOC106292284	XM_013727887.1	0	0	0	0	0	0	uncharacterized LOC106292284
LOC106292285	XM_013727888.1	0	0	0	0	0	0	uncharacterized LOC106292285
LOC106292287	XM_013727889.1	0	0	0	0	0	0	uncharacterized LOC106292287
LOC106292288	XM_013727890.1	0.0015918	8.26644e-33	4.2445e-27	0.0321434	9.71272e-13	2.74438e-27	protein trichome birefringence-like 41
LOC106292281	XM_013727891.1	0.126119	0.356131	0.0764567	0.327371	6.01922e-17	0.47907	probable transcriptional regulator RABBIT EARS, transcript variant X2
LOC106292289	XM_013727892.1	7.41249e-21	4.32428e-12	6.64477e-18	0.463722	4.13652e-14	7.72141e-15	probable leucine-rich repeat receptor-like serine/threonine-protein kinase At3g14840
LOC106292291	XM_013727893.1	7.92267e-37	0	0	3.01049e-36	0	6.91429e-61	uncharacterized LOC106292291
LOC106292292	XM_013727894.1	0	0	0	0	0	0	uncharacterized LOC106292292
LOC106292293	XM_013727895.1	0	0	0	0	0	0	uncharacterized LOC106292293
LOC106292297	XM_013727896.1	42.7907	36.0738	57.7779	46.0334	24.7301	60.1431	cytochrome P450 72A15-like
LOC106292294	XM_013727897.1	1.34064	1.19418	0.766309	0.816671	1.20068	0.694787	putative leucine-rich repeat receptor-like serine/threonine-protein kinase At2g14440
LOC106292298	XM_013727898.1	0	0	0	0	0	0	receptor-like kinase TMK2
LOC106292300	XM_013727899.1	0	0	0	0	4.70025e-07	0.0199774	uncharacterized LOC106292300
LOC106292303	XM_013727900.1	0	0	0	0	0	0	glycine-rich protein 2-like
LOC106292304	XM_013727901.1	0	0	0	0	0.169173	0	uncharacterized LOC106292304
LOC106292302	XM_013727902.1	3.54676	2.01838	3.01435	1.19616	0.693266	2.43282	transcription factor SPATULA, transcript variant X1
LOC106292305	XM_013727903.1	0	0	0	0	0	0	uncharacterized LOC106292305
LOC106292306	XM_013727904.1	0	0	0	0	0	0	uncharacterized LOC106292306
LOC106292307	XM_013727905.1	0	0	0	0	0	0	uncharacterized LOC106292307
LOC106292308	XM_013727906.1	0	0	0	0	0	0	uncharacterized LOC106292308
LOC106292302	XM_013727907.1	0.0030461	1.05819e-05	0.775746	2.50614e-06	0.176626	2.5668e-07	transcription factor SPATULA, transcript variant X2
LOC106292309	XM_013727908.1	0	0	0	0	0	0	uncharacterized LOC106292309
LOC106292310	XM_013727909.1	3.10816e-07	0	0	3.61335e-18	0.0758647	0	uncharacterized mitochondrial protein AtMg00310-like
LOC106292311	XM_013727910.1	0	0	0	0	0	0	uncharacterized mitochondrial protein AtMg00810-like
LOC106292286	XM_013727911.1	3.31038	2.17192	4.25299	16.9381	3.87879	10.4278	DNA-(apurinic or apyrimidinic site) lyase 2, transcript variant X1
LOC106292312	XM_013727912.1	0	0	0	0	0	0	uncharacterized LOC106292312
LOC106292313	XM_013727913.1	0.113602	0.19948	0.377052	5.07213e-77	0.187429	0.270767	peroxisomal (S)-2-hydroxy-acid oxidase GLO3-like
LOC106292314	XM_013727914.1	0	0.366302	0.0697184	0	0	0.0698179	uncharacterized LOC106292314
LOC106292315	XM_013727915.1	0	0	0	0	0	0	glutathione S-transferase T3-like
LOC106292317	XM_013727916.1	0	0.196853	0.330403	0	0.166895	0.342211	transcription factor MYB26-like
LOC106292319	XM_013727917.1	1.81439e-42	0	0	0	0	0	uncharacterized LOC106292319
LOC106292316	XM_013727918.1	0.81397	1.97047	2.61123	2.3698	2.15882	1.31422	bidirectional sugar transporter SWEET2-like, transcript variant X1
LOC106292320	XM_013727919.1	1.2162e-33	1.48818e-40	3.08806e-20	3.00641e-25	2.75989e-26	2.81884e-24	aspartate aminotransferase-like
LOC106292321	XM_013727920.1	0	0	0	0	0	0	feruloyl CoA ortho-hydroxylase 1-like
LOC106292322	XM_013727921.1	0	0	0	0	0	0	uncharacterized LOC106292322
LOC106292323	XM_013727922.1	0	0	0	0	0	0	uncharacterized LOC106292323
LOC106292316	XM_013727923.1	2.57713	0.00256601	0	6.60425e-05	0.229088	2.04509	bidirectional sugar transporter SWEET2-like, transcript variant X2
LOC106292324	XM_013727924.1	0	0	0	0	0	0	uncharacterized LOC106292324
LOC106292325	XM_013727925.1	0	0	0	0	0	0	uncharacterized LOC106292325
LOC106292326	XM_013727926.1	0.0236691	0	0.023717	0	0	0.0717054	probable LRR receptor-like serine/threonine-protein kinase At4g31250
LOC106292327	XM_013727927.1	0	0	0	0	0	0.0162328	uncharacterized LOC106292327
LOC106292331	XM_013727928.1	7.20998	6.72522	8.78965	7.8484	9.80314	10.3065	Golgi apyrase-like
LOC106292329	XM_013727929.1	0.257687	0.887765	0.383979	5.04474	1.01358	1.55693	uncharacterized LOC106292329
LOC106292333	XM_013727930.1	0	0.338321	0.500227	0	0.126461	0.519392	U1 small nuclear ribonucleoprotein C-like
LOC106292335	XM_013727931.1	0	0	0	0	0	0	uncharacterized LOC106292335
LOC106292336	XM_013727932.1	0.194966	0.0155597	1.88358e-62	1.31989e-66	0.0648918	1.44067e-63	nucleolar protein 56
LOC106292337	XM_013727933.1	0	0	0	0	0	0	uncharacterized LOC106292337
LOC106292338	XM_013727934.1	0	0	0	0	0	0	pentatricopeptide repeat-containing protein At1g10270-like
LOC106292340	XM_013727935.1	0	0	0	0	0	0	3-hydroxy-3-methylglutaryl-coenzyme A reductase 1-like
LOC106292341	XM_013727936.1	0	0	0	0	0	0.0343092	uncharacterized LOC106292341
LOC106292339	XM_013727937.1	42.2719	60.8359	71.4661	62.9878	113.951	58.1396	lysine-rich arabinogalactan protein 18
LOC106292342	XM_013727938.1	0	0	0.0866203	0	0	0.0882391	protein ELC
LOC106292343	XM_013727939.1	0	0	0	0	0	0	glutathione S-transferase T3-like
LOC106292344	XM_013727940.1	0	0	7.16009e-56	0	0	0	zinc finger protein ZAT5-like
LOC106292345	XM_013727941.1	135.132	96.1072	72.5225	90.5063	95.5632	113.496	glutathione S-transferase DHAR3, chloroplastic-like
LOC106292347	XM_013727942.1	1.39048	1.05819	1.33952	0.116268	1.44603	0.406376	uncharacterized protein C18orf8
LOC106292349	XM_013727943.1	0	0	0	0	0	0	uncharacterized LOC106292349
LOC106292346	XM_013727944.1	2.97325	6.63372	2.40277	6.24321	1.6052	2.85468	probable 6-phosphogluconolactonase 2
LOC106292350	XM_013727945.1	0	0	0	0	0	0	uncharacterized LOC106292350
LOC106292351	XM_013727946.1	0	0	0	0	0	0	uncharacterized LOC106292351
LOC106292352	XM_013727947.1	0	0	0	0	0	0	uncharacterized LOC106292352
LOC106292353	XM_013727948.1	0	0	0	0	0	0	zinc finger BED domain-containing protein RICESLEEPER 2-like
LOC106292354	XM_013727949.1	0	0	0	0	0	0	uncharacterized mitochondrial protein AtMg00810-like
LOC106292356	XM_013727950.1	7.02222	142.572	100.445	22.2316	6.02522	10.9947	dirigent protein 22-like
LOC106292357	XM_013727951.1	0	0	0	0	0	0	uncharacterized LOC106292357
LOC106292358	XM_013727952.1	0	0	4.03088e-98	0	4.21208e-96	0	salicylate/benzoate carboxyl methyltransferase-like
LOC106292360	XM_013727953.1	0.0579326	0	0	0	0	0	uncharacterized LOC106292360
LOC106292361	XM_013727954.1	0	0	0	0	0	0	uncharacterized LOC106292361
LOC106292363	XM_013727955.1	1.75308e-17	4.24805e-25	3.6541e-20	2.17362e-19	1.25119e-21	4.5754e-25	uncharacterized LOC106292363
LOC106292364	XM_013727956.1	0	0	0	0	0	0	mitochondrial outer membrane protein porin 1-like
LOC106292362	XM_013727957.1	3.49559	4.23514	3.34734	5.38354	4.22677	2.14967	MADS-box protein AGL24, transcript variant X1
LOC106292365	XM_013727958.1	0.205375	0	0.0683264	0	0.0667505	0	uncharacterized LOC106292365
LOC106292366	XM_013727959.1	0	0	0	0	0	0	B3 domain-containing protein REM10-like
LOC106292286	XM_013727960.1	5.62823	7.04823	6.89965	7.2663	6.38545	5.45895	DNA-(apurinic or apyrimidinic site) lyase 2, transcript variant X2
LOC106292367	XM_013727961.1	0	0	0	0	0	0	replication protein A 70 kDa DNA-binding subunit B-like
LOC106292368	XM_013727962.1	0	0	0	0	0	0	putative FBD-associated F-box protein At1g05080
LOC106292362	XM_013727963.1	22.5413	32.663	10.9496	34.5834	14.7485	16.7833	MADS-box protein AGL24, transcript variant X2
LOC106292370	XM_013727964.1	0	0	0	0	0	0	putative F-box/kelch-repeat protein At1g32430
LOC106292371	XM_013727965.1	0	0	0	0	0	0	uncharacterized LOC106292371
LOC106292372	XM_013727966.1	0	0	0	0	0	0	uncharacterized LOC106292372
LOC106292373	XM_013727967.1	0	0	0	0	0	0	uncharacterized LOC106292373
LOC106292374	XM_013727968.1	0	0	0.872457	0	0	0.879096	putative F-box only protein 15
LOC106292375	XM_013727969.1	0	0	0.0566401	0	0	0	putative F-box/FBD/LRR-repeat protein At1g22000
LOC106292378	XM_013727970.1	0	0	0	0	0	0	uncharacterized LOC106292378
LOC106292379	XM_013727971.1	0	0	0	0	0	0	uncharacterized protein At4g04775-like
LOC106292376	XM_013727972.1	8.0008	16.0891	12.0183	12.403	10.5195	12.2235	methylesterase 17
LOC106292380	XM_013727973.1	0	0	0.0341178	0.525163	0	0.20904	uncharacterized LOC106292380
LOC106292382	XM_013727974.1	0	0	0.0872076	0	0	0	glutathione S-transferase T2-like
LOC106292383	XM_013727975.1	8.8635e-39	0.0841889	3.82788e-43	7.28859e-46	2.36019e-43	1.71294e-22	ATP-dependent DNA helicase PIF3-like
LOC106292384	XM_013727976.1	0	0	0.533065	0	0	0.0623601	pre-mRNA-splicing factor CWC22 homolog
LOC106292385	XM_013727977.1	0	0	0	0	0	0	glutathione S-transferase T3-like
LOC106292386	XM_013727978.1	0	0	0	0	0	0	uncharacterized LOC106292386
LOC106292388	XM_013727979.1	0	0	0	0	0	0	uncharacterized LOC106292388
LOC106292390	XM_013727980.1	0	0	0	0	0	0	uncharacterized LOC106292390
LOC106292387	XM_013727981.1	132.886	60.3824	83.4913	30.2309	160.299	81.7484	NADH-ubiquinone oxidoreductase 20.9 kDa subunit-like
LOC106292391	XM_013727982.1	0	0	0.0792955	0	0.073898	0	uncharacterized LOC106292391
LOC106292392	XM_013727983.1	0	0	0	0	0	0	E3 ubiquitin-protein ligase RNF14-like
LOC106292393	XM_013727984.1	0	3.09639e-27	0	0	2.88846e-23	3.00817e-20	MATE efflux family protein FRD3-like
LOC106292394	XM_013727985.1	0	0	0	1.18063e-47	0	0	glutathione S-transferase T3-like
LOC106292396	XM_013727986.1	2.92439e-48	0	0	0	0	0	glutathione S-transferase T3-like
LOC106292398	XM_013727987.1	0	0.0290839	0.066011	0	0	0.13331	uncharacterized LOC106292398
LOC106292399	XM_013727988.1	7.12214e-06	0.00336351	7.81355e-08	6.01709e-13	0.448944	0.00444851	uncharacterized LOC106292399
LOC106292400	XM_013727989.1	0	0	0.246481	0	0	0.0838603	putative F-box protein At1g26515
LOC106292397	XM_013727990.1	25.1553	26.177	16.2316	23.1744	27.6973	17.8066	protein LIGHT-DEPENDENT SHORT HYPOCOTYLS 4
LOC106292401	XM_013727991.1	0	0	0	0	0	0	uncharacterized LOC106292401
LOC106292402	XM_013727992.1	0.544616	1.0246	0.654921	0.682722	0.493415	0.917125	putative E3 ubiquitin-protein ligase RING1a
LOC106292403	XM_013727993.1	0	0	0.496076	0	0	0.249138	serine/threonine-protein kinase HT1-like
LOC106292404	XM_013727994.1	0	0	0	0	0	0	uncharacterized LOC106292404
LOC106292405	XM_013727995.1	0	0	0	0	0.146006	0	uncharacterized LOC106292405
LOC106292406	XM_013727996.1	0	0	0	0	0	0	G-type lectin S-receptor-like serine/threonine-protein kinase SRK
LOC106292407	XM_013727997.1	8.32646e-50	1.11878e-27	0.0580103	4.77372e-44	5.89402e-27	1.52473e-51	dual specificity protein kinase shkD-like
LOC106292409	XM_013727998.1	23.1269	6.91193	10.7231	15.4819	8.71501	20.899	tryptophan--tRNA ligase, cytoplasmic-like
LOC106292410	XM_013727999.1	0	0	0	0	0	0	uncharacterized LOC106292410
LOC106292411	XM_013728000.1	1.5988e-80	9.84858e-79	3.26687e-71	0.807012	1.7496e-63	0.743555	uncharacterized LOC106292411
LOC106292412	XM_013728001.1	0.105924	0	0.0540201	0	0	0.108391	uncharacterized LOC106292412
LOC106292413	XM_013728002.1	2.76808	0.271959	2.09746	0.857256	0.30991	0.623312	cathepsin L1-like
LOC106292414	XM_013728003.1	2.45019e-43	5.5713e-44	2.94943e-52	3.92222e-48	9.77083e-50	3.88798e-49	uncharacterized LOC106292414
LOC106292415	XM_013728004.1	2.87079	6.15039	9.82396	7.80596	7.90618	3.5984	cyclin-dependent protein kinase inhibitor SMR1
LOC106292417	XM_013728005.1	4.18998e-10	5.37644e-15	3.44742e-11	1.87773e-19	1.72101e-21	6.73012e-23	putative pectinesterase/pectinesterase inhibitor 22
LOC106292418	XM_013728006.1	0	0	0	0	0	0	probable pectinesterase/pectinesterase inhibitor 21
LOC106292419	XM_013728007.1	0	0	1.42159	0	0	2.37944	uncharacterized LOC106292419
LOC106292420	XM_013728008.1	0	0	0	0	0	0	uncharacterized LOC106292420
LOC106292422	XM_013728009.1	0.469115	2.03745	2.73005	2.09806	3.31307	2.71256	uncharacterized LOC106292422
LOC106292423	XM_013728010.1	0	0	0	0	0	0	uncharacterized LOC106292423
LOC106292421	XM_013728011.1	0.308667	0.211108	0.595091	0.322925	0.226271	0.578824	E3 ubiquitin-protein ligase ATL42
LOC106292424	XM_013728012.1	0	0	0	0	0.174258	0	uncharacterized LOC106292424
LOC106292425	XM_013728013.1	0	0	0	0	0	0	glutathione S-transferase T3-like
LOC106292426	XM_013728014.1	0	0	0	0	0	0	uncharacterized LOC106292426
LOC106292286	XM_013728015.1	0.00136968	0.000115754	0.00318818	0.584176	0.00176519	1.01754	DNA-(apurinic or apyrimidinic site) lyase 2, transcript variant X3
LOC106292428	XM_013728016.1	0	0.25677	0	0	0	0	probable calcium-binding protein CML34
LOC106292429	XM_013728017.1	0	0	0	0	0	0	uncharacterized mitochondrial protein AtMg00310-like
LOC106292430	XM_013728018.1	0	0	0	0	0	0	uncharacterized LOC106292430
LOC106292432	XM_013728019.1	2.32652	1.04291	0.853601	0.679974	0.352	0.203121	dehydrogenase/reductase SDR family member 7-like
LOC106292434	XM_013728020.1	0	0	0	0	0	0	serine/threonine-protein kinase CDL1
LOC106292435	XM_013728021.1	20.6004	16.6428	16.585	41.2782	24.4524	36.0364	ubiquinone biosynthesis monooxygenase COQ6, mitochondrial-like
LOC106292436	XM_013728022.1	4.61073e-15	6.56494e-19	0.0479785	3.52779e-99	0	1.44068e-26	probable isoprenylcysteine alpha-carbonyl methylesterase ICMEL2
LOC106292437	XM_013728023.1	9.1653	9.81361	18.5255	1.01351e-25	14.4731	6.2125	uncharacterized protein At1g04910
LOC106292438	XM_013728024.1	28.6023	75.9357	58.0031	39.9725	77.2811	62.4985	uncharacterized LOC106292438
LOC106292439	XM_013728025.1	0	0	0	0	0	0	uncharacterized LOC106292439
LOC106292440	XM_013728026.1	0	0	0.191583	2.32281e-18	0	0	putative transmembrane protein At3g54730
LOC106292442	XM_013728027.1	0	0	0.17947	0	0	0	uncharacterized LOC106292442
LOC106292443	XM_013728028.1	0	0	0	0	0	0	uncharacterized LOC106292443
LOC106292441	XM_013728029.1	0.283394	0.944778	1.22314	1.15943	0.893478	0.724083	protein NDR1-like
LOC106292444	XM_013728030.1	0	1.22889	0.623658	0.693954	2.72072	0.906654	uncharacterized LOC106292444
LOC106292445	XM_013728031.1	0	0	0	0	0	0	uncharacterized LOC106292445
LOC106292446	XM_013728032.1	1.65811e-15	1.44775e-28	1.35744e-27	0.0293581	1.87579e-28	1.41791e-27	G-type lectin S-receptor-like serine/threonine-protein kinase SD1-13, transcript variant X1
LOC106292446	XM_013728033.1	18.3162	23.7411	31.2966	20.0153	26.2045	25.5836	G-type lectin S-receptor-like serine/threonine-protein kinase SD1-13, transcript variant X2
LOC106292447	XM_013728034.1	18.1315	18.2778	32.1043	27.2886	18.5223	34.1318	G-type lectin S-receptor-like serine/threonine-protein kinase At1g11410
LOC106292448	XM_013728035.1	16.3247	10.8967	11.0132	10.1669	9.67644	12.5987	G-type lectin S-receptor-like serine/threonine-protein kinase At1g11330
LOC106292449	XM_013728036.1	0.482918	0.0694386	0.862781	0.990224	1.25572	0.888554	G-type lectin S-receptor-like serine/threonine-protein kinase At1g11330, transcript variant X1
LOC106292449	XM_013728037.1	5.29459	3.32759	6.06218	4.83611	4.97702	5.01535	G-type lectin S-receptor-like serine/threonine-protein kinase At1g11330, transcript variant X2
LOC106292452	XM_013728038.1	1.11519	0.49163	1.05513	1.08167	0.823199	0.993547	G-type lectin S-receptor-like serine/threonine-protein kinase RKS1
LOC106292453	XM_013728039.1	2.35904	3.13038	2.41691	3.19071	3.29673	3.34686	G-type lectin S-receptor-like serine/threonine-protein kinase RKS1
LOC106292450	XM_013728040.1	0.460371	1.1794	1.82053	0.4343	0.960989	0.464371	1-aminocyclopropane-1-carboxylate synthase 8
LOC106292454	XM_013728041.1	28.4507	33.2444	29.0813	35.4196	34.9082	25.5771	putative DNA (cytosine-5)-methyltransferase CMT1
LOC106292455	XM_013728042.1	20.8174	24.2545	25.4158	33.0129	19.6822	22.3667	protein STRUBBELIG, transcript variant X1
LOC106292455	XM_013728043.1	3.55909	3.10857	2.42579	1.82507	2.55561	4.55044	protein STRUBBELIG, transcript variant X2
LOC106292456	XM_013728044.1	5.21124	5.99759	6.17248	4.80613	6.43963	7.14557	probable serine/threonine-protein kinase abkC
LOC106292457	XM_013728045.1	23.9553	22.0469	24.281	22.3431	23.3948	21.3036	MLO-like protein 2
LOC106292458	XM_013728046.1	23.4466	14.1847	30.8006	14.1793	9.41425	12.7138	sugar transport protein 1-like
LOC106292459	XM_013728047.1	0.192059	0.158972	0.000639617	8.50262e-19	0.330687	0.0753508	uncharacterized LOC106292459, transcript variant X1
LOC106292167	XM_013728048.1	7.90424	10.5639	9.53923	11.6991	9.51309	12.2322	uncharacterized LOC106292167
LOC106292459	XM_013728049.1	9.62893e-07	1.876e-06	0.79951	0.0516163	9.2712e-08	0.240095	uncharacterized LOC106292459, transcript variant X2
LOC106292459	XM_013728050.1	0.196021	4.65498e-08	0.000385469	9.80823e-19	6.88325e-07	1.48001e-16	uncharacterized LOC106292459, transcript variant X3
LOC106292459	XM_013728051.1	0.839754	0.248038	0.00096989	3.26689e-18	1.02347	1.95002e-06	uncharacterized LOC106292459, transcript variant X4
LOC106292459	XM_013728052.1	0.0292729	0.283274	0.336348	0.214342	0.00130241	0.124538	uncharacterized LOC106292459, transcript variant X5
LOC106292459	XM_013728053.1	2.52771e-05	0.00156222	4.22517e-16	1.06858e-18	1.90212e-13	8.52609e-09	uncharacterized LOC106292459, transcript variant X6
LOC106292460	XM_013728054.1	0.492312	0.941728	1.26709	2.60147	0.286829	2.71909	bifunctional protein FolD 2-like
LOC106292461	XM_013728055.1	3.40257	3.63194	5.49008	3.11722	4.14322	4.97577	uncharacterized LOC106292461, transcript variant X1
LOC106292461	XM_013728056.1	1.14921	0.33999	1.70058	1.01227	0.753142	0.0335926	uncharacterized LOC106292461, transcript variant X2
LOC106292462	XM_013728057.1	0.0438583	0	0.0897042	0	0	0	syntaxin-125-like
LOC106292463	XM_013728058.1	0.165191	0.295782	0.906664	0.635736	0.614748	0.851575	uncharacterized LOC106292463
LOC106292464	XM_013728059.1	12.4266	15.1903	17.0583	15.0596	16.3122	13.7613	secretory carrier-associated membrane protein 5
LOC106292465	XM_013728060.1	5.19591	7.27812	18.7341	10.1362	6.09711	16.2206	uncharacterized LOC106292465
LOC106292466	XM_013728061.1	10.9561	10.9572	10.5418	11.812	10.1242	9.9853	partner of Y14 and mago
LOC106292468	XM_013728062.1	35.4412	26.6743	30.912	32.5093	32.535	33.155	ribosomal RNA-processing protein 17-like
LOC106292469	XM_013728063.1	0.489903	0	0.575296	0	0.080127	0.0834495	F-box protein At1g61340-like
LOC106292471	XM_013728064.1	392.513	552.958	317.762	493.622	561.922	366.462	myelin transcription factor 1-like
LOC106292467	XM_013728065.1	2.54427	5.33456	2.46097	1.88816e-05	2.79495	3.18684	cilia- and flagella-associated protein 20-like, transcript variant X1
LOC106292472	XM_013728066.1	5.09239	5.19218	6.39176	13.6425	6.90648	10.7411	ATP-dependent RNA helicase DHX36
LOC106292473	XM_013728067.1	15.5287	13.4036	17.6694	14.3308	19.5872	16.4083	ribosome biogenesis protein bms1
LOC106292474	XM_013728068.1	2.0471	2.07735	1.71164	1.42622	2.50194	3.13485	pentatricopeptide repeat-containing protein At1g06710, mitochondrial, transcript variant X1
LOC106292474	XM_013728069.1	0.0313386	0.840005	1.5559	1.3944	1.62698	1.50287	pentatricopeptide repeat-containing protein At1g06710, mitochondrial, transcript variant X2
LOC106292475	XM_013728070.1	1.5497	0.80304	2.84847	2.25858	0.810789	2.24836	probable LRR receptor-like serine/threonine-protein kinase At1g06840
LOC106292476	XM_013728071.1	7.20079	5.71614	9.04777	9.33887	8.7033	8.75085	probable galacturonosyltransferase 6, transcript variant X1
LOC106292476	XM_013728072.1	0.308798	0.391279	0.43266	0	0.550041	0.0024386	probable galacturonosyltransferase 6, transcript variant X2
LOC106292477	XM_013728073.1	3.17635	4.22372	10.6208	5.96482	9.16788	9.32898	phospholipase A1-Igamma1, chloroplastic, transcript variant X1
LOC106292478	XM_013728074.1	12.2974	13.6245	16.1045	11.4286	13.713	14.0099	fructokinase-1
LOC106292479	XM_013728075.1	0.00811357	0.0305656	0.00383043	0.0089859	0.042625	0.0322617	PTI1-like tyrosine-protein kinase 1, transcript variant X1
LOC106292479	XM_013728076.1	0.102725	1.56423	3.16889	1.71056	0.769453	1.52842	PTI1-like tyrosine-protein kinase 1, transcript variant X2
LOC106292479	XM_013728077.1	0.358457	0.650877	0.625039	0.242921	1.03641	1.93312	PTI1-like tyrosine-protein kinase 1, transcript variant X3
LOC106292481	XM_013728078.1	1.67662	2.44381	2.52741	2.84387	2.30082	2.36129	uncharacterized LOC106292481
LOC106292482	XM_013728079.1	1109.94	902.616	970.005	1524.24	531.205	1138.59	oxygen-evolving enhancer protein 2, chloroplastic
LOC106292480	XM_013728080.1	0.694339	0.25788	0.494703	0.339042	0.157779	0.372537	E3 ubiquitin-protein ligase At4g11680, transcript variant X1
LOC106292483	XM_013728081.1	51.8706	121.489	124.805	447.116	159.717	292.195	histone H1.1
LOC106292484	XM_013728082.1	260.874	166.069	165.528	180.12	96.0448	165.589	photosystem II reaction center W protein, chloroplastic-like
LOC106292485	XM_013728083.1	5.83086	1.70096	2.7717	4.54877	0.336072	2.42251	monothiol glutaredoxin-S11
LOC106292486	XM_013728084.1	0.456975	0.60912	0.729751	0.775663	0.255387	0.640791	probable pectinesterase/pectinesterase inhibitor 7
LOC106292487	XM_013728085.1	11.2956	10.9542	17.3739	14.2938	12.9846	16.5824	auxin transport protein BIG
LOC106292488	XM_013728086.1	2.70434e-05	3.64146e-06	7.75488e-09	2.92584e-05	0.0368674	0.156567	ubiquitin-conjugating enzyme E2 1-like, transcript variant X1
LOC106292488	XM_013728087.1	5.57766e-08	0.000414334	6.55697e-10	0.000430737	1.8191e-22	2.90224e-09	ubiquitin-conjugating enzyme E2 1-like, transcript variant X2
LOC106292480	XM_013728088.1	0.0132759	0.400962	0.047645	0.40217	0.193585	0.0977317	E3 ubiquitin-protein ligase At4g11680, transcript variant X2
LOC106292488	XM_013728089.1	1.83164	0.89766	1.96154	1.68641	2.89713	1.56262	ubiquitin-conjugating enzyme E2 1-like, transcript variant X3
LOC106292488	XM_013728090.1	0.595669	1.15919	0.246475	0.844948	1.04549	0.508829	ubiquitin-conjugating enzyme E2 1-like, transcript variant X4
LOC106292490	XM_013728091.1	38.4829	34.4196	38.0147	37.2652	50.8035	42.5856	threonine dehydratase biosynthetic, chloroplastic-like
LOC106292491	XM_013728092.1	7.07413	8.06771	9.91751	7.40829	8.67424	9.4914	uncharacterized LOC106292491
LOC106292492	XM_013728093.1	9.7466	7.66816	9.69187	12.079	10.8319	10.9314	transcription initiation factor TFIID subunit 12
LOC106292493	XM_013728094.1	4.21153	5.17064	4.40136	2.29174	3.37424	2.40462	uncharacterized LOC106292493
LOC106292494	XM_013728095.1	3.60097	6.04559	3.25078	8.03349	5.61704	7.29977	probable inactive purple acid phosphatase 16, transcript variant X1
LOC106292494	XM_013728096.1	0.569834	0.858585	0.664409	0.823496	0.679791	0.12642	probable inactive purple acid phosphatase 16, transcript variant X2
LOC106292480	XM_013728097.1	0.110051	0.415956	0.106994	0.1754	0.082302	0.223519	E3 ubiquitin-protein ligase At4g11680, transcript variant X3
LOC106292495	XM_013728098.1	0	0	0	0	0	0	GDSL esterase/lipase At3g09930
LOC106292496	XM_013728099.1	19.0253	27.1791	25.9207	30.5644	18.6262	24.5491	uncharacterized LOC106292496, transcript variant X1
LOC106292496	XM_013728100.1	4.5844	2.6199	0.959684	0.259056	2.9284	1.489	uncharacterized LOC106292496, transcript variant X2
LOC106292498	XM_013728101.1	38.919	25.0527	35.9126	6.08506	20.9806	20.9135	heme-binding-like protein At3g10130, chloroplastic
LOC106292499	XM_013728102.1	44.9387	24.2443	28.3842	41.1261	33.7761	40.3745	peptidyl-prolyl cis-trans isomerase FKBP16-4, chloroplastic
LOC106292500	XM_013728103.1	42.3537	67.2648	77.6537	66.7854	56.2671	58.6774	syncoilin
LOC106292480	XM_013728104.1	0.0120527	0.329184	0.0564243	0.415293	0.179677	0.0986441	E3 ubiquitin-protein ligase At4g11680, transcript variant X4
LOC106292501	XM_013728105.1	0.508815	0.264605	0	0	0	0	proline-rich protein 3
LOC106292502	XM_013728106.1	0.896717	0.374773	0.94652	0.41646	0.202097	1.43073	uncharacterized LOC106292502
LOC106292503	XM_013728107.1	624.505	11.9374	38.8557	19.8273	57.6828	158.634	uncharacterized LOC106292503
LOC106292504	XM_013728108.1	0	0	0	0	0	0	uncharacterized LOC106292504
LOC106292509	XM_013728109.1	0.102844	0.0931201	0.509208	0	0.211759	0.315447	classical arabinogalactan protein 11-like
LOC106292510	XM_013728110.1	0.362643	0	1.33713e-60	0.221434	1.28655e-61	0	alpha/beta hydrolase domain-containing protein 17C
LOC106292506	XM_013728111.1	6.9558e-25	0.0145952	0.0165673	1.16179e-24	0.0317686	0.0167423	cinnamyl alcohol dehydrogenase 5, transcript variant X1
LOC106292512	XM_013728112.1	4.82752e-30	1.35708e-06	1.14367e-08	0.0561878	4.80984e-36	0.0519992	nitrile-specifier protein 1-like
LOC106292515	XM_013728113.1	1.17213	2.91731	4.40854	1.54257	2.03359	3.27611	probable alpha,alpha-trehalose-phosphate synthase [UDP-forming] 7, transcript variant X1
LOC106292515	XM_013728114.1	1.95796	1.15042	0.895577	2.74289	0.639127	1.51905	probable alpha,alpha-trehalose-phosphate synthase [UDP-forming] 7, transcript variant X2
LOC106292506	XM_013728115.1	6.9558e-25	0.0145952	0.0165673	1.16179e-24	0.0317686	0.0167423	cinnamyl alcohol dehydrogenase 5, transcript variant X2
LOC106292516	XM_013728116.1	102.42	63.0878	79.3863	61.6556	41.1636	91.4878	ATP-dependent zinc metalloprotease FTSH 8, chloroplastic, transcript variant X1
LOC106292516	XM_013728117.1	13.5213	6.44003	16.2503	10.0476	5.52602	7.20741	ATP-dependent zinc metalloprotease FTSH 8, chloroplastic, transcript variant X2
LOC106292517	XM_013728118.1	0.99631	0.905554	0.980709	0.701829	0.658654	0.707177	protein ROOT PRIMORDIUM DEFECTIVE 1-like
LOC106292518	XM_013728119.1	0.027822	1.33276e-08	2.25332e-19	2.76212e-19	1.49926e-16	1.68522e-17	protein ROOT PRIMORDIUM DEFECTIVE 1
LOC106292489	XM_013728120.1	94.6889	51.9353	90.2658	115.989	41.0396	123.8	plastid lipid-associated protein 2, chloroplastic
LOC106292519	XM_013728121.1	15.3098	24.2037	13.5978	10.1831	16.2295	17.3872	uncharacterized LOC106292519
LOC106292520	XM_013728122.1	0.397579	0.567086	0.670225	0.313054	0.710838	0.704495	uncharacterized LOC106292520
LOC106292521	XM_013728123.1	21.5789	29.7414	35.3293	0.477153	29.8341	18.2087	enhancer of mRNA-decapping protein 4-like, transcript variant X1
LOC106292521	XM_013728124.1	0.477318	0.957823	1.84608	30.134	0.154067	15.2308	enhancer of mRNA-decapping protein 4-like, transcript variant X2
LOC106292523	XM_013728125.1	14.1629	15.8099	19.3559	15.7848	16.5217	14.3317	enhancer of mRNA-decapping protein 4-like
LOC106292524	XM_013728126.1	3.66229	7.97124	5.77044	1.29711	10.2881	4.18581	very-long-chain 3-oxoacyl-CoA reductase-like protein At1g24470
LOC106292525	XM_013728127.1	0.54382	0.916224	0	0.0841426	0.0246054	0	cytochrome P450 72A13
LOC106292522	XM_013728128.1	1.23938	0.926547	2.46252	1.42046	0.506114	1.97461	transcription factor MYB39
LOC106292526	XM_013728129.1	34.1771	25.5795	32.4064	33.7025	30.3951	32.1466	ubiquinone biosynthesis protein COQ9-B, mitochondrial-like
LOC106292527	XM_013728130.1	19.7233	8.18521	16.6314	15.2879	14.3892	15.4184	40S ribosomal protein S10, mitochondrial, transcript variant X1
LOC106292527	XM_013728131.1	18.6365	15.0429	19.1426	23.7169	9.65028	11.2785	40S ribosomal protein S10, mitochondrial, transcript variant X2
LOC106292528	XM_013728132.1	8.9256e-11	0.000289757	8.23219e-05	1.10588e-06	0.0534007	0.60335	E3 ubiquitin-protein ligase CHIP, transcript variant X1
LOC106292528	XM_013728133.1	38.8439	28.1127	38.8964	33.6368	28.3839	39.9157	E3 ubiquitin-protein ligase CHIP, transcript variant X2
LOC106292529	XM_013728134.1	53.607	70.8462	77.778	48.7395	85.0912	63.6369	uncharacterized protein Os08g0359500-like
LOC106292530	XM_013728135.1	7.21886	5.73756	2.7813	2.0562	1.58172	5.63787	uncharacterized LOC106292530, transcript variant X1
LOC106292530	XM_013728136.1	1.05812e-11	0.0353225	0.23783	1.0818	1.83692e-07	8.94289e-14	uncharacterized LOC106292530, transcript variant X2
LOC106292530	XM_013728137.1	48.5997	59.6403	49.7663	40.5934	52.7154	39.5159	uncharacterized LOC106292530, transcript variant X3
LOC106292532	XM_013728138.1	111.359	49.5853	55.4187	62.002	57.2396	48.3668	uncharacterized LOC106292532
LOC106292533	XM_013728139.1	16.5902	8.96178	13.4335	16.1034	13.2323	18.3915	uncharacterized LOC106292533, transcript variant X1
LOC106292533	XM_013728140.1	0.0817255	0.0559251	0.188229	0.616429	2.05622	0.00550088	uncharacterized LOC106292533, transcript variant X2
LOC106292531	XM_013728141.1	5.02152	9.23234	5.77274	9.42517	4.98077	3.57154	reactive Intermediate Deaminase A, chloroplastic-like
LOC106292534	XM_013728142.1	265.685	322.929	231.845	238.252	394.733	204.717	60S ribosomal protein L19-1-like
LOC106292535	XM_013728143.1	0.653336	0.0198415	0.444415	1.24516	0.0432866	0.506585	indole-3-acetic acid-amido synthetase GH3.17
LOC106292536	XM_013728144.1	21.8919	23.6307	24.2805	20.6103	30.289	27.3283	endoplasmic reticulum-Golgi intermediate compartment protein 3, transcript variant X1
LOC106292536	XM_013728145.1	2.6981	0.908212	3.6693	1.57812	2.72905	1.86417	endoplasmic reticulum-Golgi intermediate compartment protein 3, transcript variant X2
LOC106292537	XM_013728146.1	18.0355	19.8806	21.2808	14.5959	17.0892	19.2633	B3 domain-containing protein At5g25470-like, transcript variant X1
LOC106292537	XM_013728147.1	0.0149561	0.392983	0.873295	0.256997	0.220673	6.64285e-08	B3 domain-containing protein At5g25470-like, transcript variant X2
LOC106292538	XM_013728148.1	8.78556	7.66395	8.22334	5.97825	8.12102	10.1575	coilin-like
LOC106292540	XM_013728149.1	42.3834	54.632	44.954	48.3278	50.1196	46.5452	THO complex subunit 7B
LOC106292541	XM_013728150.1	8.63575	9.67783	11.5472	9.8978	10.7988	11.2906	5'-adenylylsulfate reductase-like 5
LOC106292542	XM_013728151.1	12.4583	15.4093	12.2164	15.8754	15.5221	12.4307	coiled-coil domain-containing protein 130-like
LOC106292539	XM_013728152.1	3.40325	7.98408	6.10304	10.3734	3.72202	15.144	uncharacterized LOC106292539
LOC106292543	XM_013728153.1	164.677	238.679	130.225	138.357	310.083	133.072	60S ribosomal protein L6-1
LOC106292544	XM_013728154.1	0	0	0	0	0	0	laccase-22-like
LOC106292545	XM_013728155.1	9.14824	8.74395	9.92417	7.38904	13.4536	7.46039	uncharacterized LOC106292545
LOC106292546	XM_013728156.1	0.677227	0.558739	0.756956	0.940223	2.42035	1.27941	myosin heavy chain IB-like, transcript variant X1
LOC106292546	XM_013728157.1	4.80474	8.06318	6.84855	8.03858	10.9548	8.23474	myosin heavy chain IB-like, transcript variant X2
LOC106292547	XM_013728158.1	1.87931	1.54457	4.00725	5.19904	5.00996	6.43657	uncharacterized LOC106292547
LOC106292548	XM_013728159.1	1.10555	2.38926	4.7497	0.455747	2.8295	1.16487	uncharacterized LOC106292548, transcript variant X1
LOC106292548	XM_013728160.1	35.5114	43.4201	33.9802	23.5958	40.4839	34.5046	uncharacterized LOC106292548, transcript variant X2
LOC106292550	XM_013728161.1	1.95061	1.4284	3.48995	1.77819	3.89106	2.19239	uncharacterized LOC106292550
LOC106292552	XM_013728162.1	103.186	63.496	66.7813	105.531	94.124	142.647	endoribonuclease Dicer homolog 2-like
LOC106292549	XM_013728163.1	5.50928	7.25174	9.58049	7.65963	7.21103	7.46386	2-keto-3-deoxy-L-rhamnonate aldolase
LOC106292553	XM_013728164.1	10.764	12.3737	13.1395	10.8921	11.0918	9.47784	putative metallophosphoesterase At3g03305, transcript variant X1
LOC106292553	XM_013728165.1	0.95563	0.952714	1.64575	1.78466	2.09478	1.75812	putative metallophosphoesterase At3g03305, transcript variant X2
LOC106292554	XM_013728166.1	30.5823	20.6632	22.2252	24.462	27.8227	22.7226	phospholipase A(1) LCAT3
LOC106292555	XM_013728167.1	28.3216	33.5279	33.5008	20.2747	41.247	33.5786	RNA-binding protein PNO1
LOC106292556	XM_013728168.1	121.821	134.064	77.1421	77.1695	182.379	79.3734	40S ribosomal protein S3a-2-like
LOC106292557	XM_013728169.1	53.1528	48.3518	47.3902	44.5224	35.2474	43.4664	uncharacterized LOC106292557
LOC106292560	XM_013728170.1	211.606	230.493	195.247	215.031	157.135	156.466	thaumatin-like protein
LOC106292561	XM_013728171.1	61.5648	67.1924	46.8331	52.2959	67.816	25.7514	60S ribosomal protein L10-1
LOC106292562	XM_013728172.1	15.4303	17.1819	14.5013	9.6324	16.7305	15.3492	polypyrimidine tract-binding protein homolog 1, transcript variant X1
LOC106292562	XM_013728173.1	4.25063e-12	0	0.0474218	2.43804e-17	2.9637e-09	0.432028	polypyrimidine tract-binding protein homolog 1, transcript variant X2
LOC106292559	XM_013728174.1	5.07576	3.66819	6.71269	4.73014	4.24736	5.39879	probable tyrosine-protein phosphatase At1g05000
LOC106292563	XM_013728175.1	76.6564	115.763	79.2765	58.8324	125.336	64.6503	mitochondrial outer membrane protein porin 1-like
LOC106292564	XM_013728176.1	115.737	147.747	98.0334	115.66	151.558	113.159	2Fe-2S ferredoxin
LOC106292565	XM_013728177.1	22.425	20.6487	18.5348	17.1344	17.7076	18.2958	peroxisome biogenesis protein 22
LOC106292566	XM_013728178.1	96.0432	36.0462	27.8479	31.9288	31.5514	60.4959	serine/arginine-rich SC35-like splicing factor SCL30A, transcript variant X1
LOC106292567	XM_013728179.1	12.671	9.81046	10.7739	20.3949	7.10707	14.311	GDSL esterase/lipase At1g33811
LOC106292568	XM_013728180.1	9.61515	8.66145	10.0402	9.63032	7.69517	8.78578	GTP-binding protein ERG
LOC106292570	XM_013728181.1	20.9149	18.3161	23.2122	19.1749	16.8248	21.7597	PRA1 family protein A3
LOC106292571	XM_013728182.1	8.1564	7.11658	8.92143	4.72187	8.87331	8.80701	methyltransferase-like protein 25, transcript variant X1
LOC106292571	XM_013728183.1	0.230505	1.37586	0.690402	2.78303	1.44535	0.134121	methyltransferase-like protein 25, transcript variant X2
LOC106292572	XM_013728184.1	182.119	173.311	125.063	115.8	160.486	113.136	superoxide dismutase [Mn] 1, mitochondrial
LOC106292569	XM_013728185.1	5.98884	2.13839	4.09791	6.18424	6.14762	5.42981	uncharacterized LOC106292569, transcript variant X1
LOC106292573	XM_013728186.1	47.2287	52.0135	49.8002	43.17	57.8555	43.0668	mitochondrial import receptor subunit TOM20-2-like
LOC106292574	XM_013728187.1	1.65209	0.792969	4.32518	1.24626	1.95047	2.65234	uncharacterized LOC106292574
LOC106292575	XM_013728188.1	16.7822	13.8704	15.6146	19.401	14.7065	17.3895	protein root UVB sensitive 3
LOC106292576	XM_013728189.1	6.82861	7.27065	11.6841	12.0694	6.24643	10.9822	ninja-family protein AFP2, transcript variant X1
LOC106292576	XM_013728190.1	0.335877	0.981025	1.47294	1.52819	1.15784	3.12154	ninja-family protein AFP2, transcript variant X2
LOC106292577	XM_013728191.1	99.3415	162.204	129.754	126.621	183.781	121.297	LIM domain-containing protein WLIM1
LOC106292569	XM_013728192.1	3.27455e-13	3.78045e-06	5.18921e-13	0	1.50862e-07	0	uncharacterized LOC106292569, transcript variant X2
LOC106292579	XM_013728193.1	19.598	22.5821	19.1353	21.1444	23.7421	21.2447	serine-threonine kinase receptor-associated protein
LOC106292580	XM_013728194.1	12.1047	13.2098	12.7786	12.3627	13.1576	12.9121	uncharacterized LOC106292580, transcript variant X1
LOC106292580	XM_013728195.1	26.9899	24.7218	50.0326	36.1449	34.6694	43.0431	uncharacterized LOC106292580, transcript variant X2
LOC106292581	XM_013728196.1	21.7925	16.4888	24.0833	12.8358	25.9344	13.9937	glyceraldehyde-3-phosphate dehydrogenase GAPCP2, chloroplastic, transcript variant X1
LOC106292581	XM_013728197.1	2.28722	0.287662	1.11768	1.26604	0.0381194	0.495033	glyceraldehyde-3-phosphate dehydrogenase GAPCP2, chloroplastic, transcript variant X2
LOC106292583	XM_013728198.1	26.6703	33.9774	31.3453	24.9357	27.6449	27.7641	imidazoleglycerol-phosphate dehydratase-like
LOC106292584	XM_013728199.1	14.9408	12.144	14.127	15.2912	15.6376	14.7817	mRNA cap guanine-N7 methyltransferase 1
LOC106292586	XM_013728200.1	11.4966	10.8205	9.94703	9.71176	12.1036	8.13531	translation initiation factor eIF-2B subunit beta
LOC106292587	XM_013728201.1	81.2661	100.312	87.8631	95.0561	62.2076	82.2544	uncharacterized LOC106292587
LOC106292588	XM_013728202.1	33.5378	30.9322	32.3204	26.6947	32.3048	33.0459	universal stress protein A-like protein
LOC106292585	XM_013728203.1	0.420744	0.0529106	0.137916	0.155021	0.412936	0.574334	NAC domain-containing protein 21/22
LOC106292589	XM_013728204.1	25.0817	29.715	29.2274	16.6047	24.6767	25.0076	ATPase ASNA1 homolog 2
LOC106292590	XM_013728205.1	28.4929	27.5083	47.9509	41.6118	24.2315	50.623	uncharacterized LOC106292590
LOC106292591	XM_013728206.1	7.92907	4.98893	6.94236	8.91319	7.49248	7.42975	RNA polymerase II subunit 5-mediating protein homolog, transcript variant X1
LOC106292591	XM_013728207.1	2.64106	4.44684	5.46709	4.7673	4.52416	7.13035	RNA polymerase II subunit 5-mediating protein homolog, transcript variant X2
LOC106292592	XM_013728208.1	16.9587	34.1913	19.8709	10.7558	15.4342	19.1686	auxin-responsive protein IAA17-like
LOC106292593	XM_013728209.1	12.5406	14.1288	15.516	11.9733	13.0898	15.9228	mediator of RNA polymerase II transcription subunit 6, transcript variant X1
LOC106292594	XM_013728210.1	53.1621	62.6396	69.3343	49.886	67.3439	58.7607	V-type proton ATPase subunit c2-like
LOC106292597	XM_013728211.1	63.3231	76.6272	52.1574	67.4206	82.2785	73.0941	uncharacterized protein At4g28440, transcript variant X1
LOC106292597	XM_013728212.1	0.0874773	0.073598	0.490534	5.70436e-11	2.84498e-05	2.22673e-05	uncharacterized protein At4g28440, transcript variant X2
LOC106292597	XM_013728213.1	0.715347	3.4305	3.98194e-05	1.79571	0.819704	0.459938	uncharacterized protein At4g28440, transcript variant X3
LOC106292595	XM_013728214.1	9.31117	25.2412	16.4239	18.3497	18.3309	10.7745	uncharacterized LOC106292595
LOC106292598	XM_013728215.1	11.4827	12.0809	22.458	13.6424	8.88989	18.1963	glyceraldehyde-3-phosphate dehydrogenase, testis-specific
LOC106292599	XM_013728216.1	4.22471	59.1063	26.4978	27.7526	82.7364	43.6054	carboxyvinyl-carboxyphosphonate phosphorylmutase, chloroplastic
LOC106292600	XM_013728217.1	6.62183	13.2447	29.1903	5.82194	20.0249	14.5489	abscisic acid receptor PYL9-like
LOC106292601	XM_013728218.1	22.9334	21.9557	26.3583	14.5391	30.5627	22.6148	peroxidase 3
LOC106292602	XM_013728219.1	56.0218	56.8669	54.3046	56.9816	70.757	58.1774	probable calcium-binding protein CML13
LOC106292603	XM_013728220.1	0.00132396	0.00232237	0.000553023	9.21831e-16	5.27968e-11	4.02556e-06	surfeit locus protein 1, transcript variant X1
LOC106292603	XM_013728221.1	5.10375	5.02125	5.522	4.20999	5.53731	5.40496	surfeit locus protein 1, transcript variant X2
LOC106292605	XM_013728222.1	0.0504911	31.6302	19.8918	13.5278	0	9.45781	uncharacterized LOC106292605
LOC106292606	XM_013728223.1	29.6188	46.3333	40.5956	28.7897	38.0384	40.4194	ubiquitin-conjugating enzyme E2 19
LOC106292607	XM_013728224.1	20.0399	24.4718	22.5913	21.8054	27.2938	19.802	DNA ligase 1-like
LOC106292604	XM_013728225.1	3.11325e-52	0.142108	1.33662	4.22634e-58	0.343311	0.838356	abscisic acid 8'-hydroxylase 1-like
LOC106292608	XM_013728226.1	10.4194	9.66297	10.0573	10.9673	10.2843	10.0176	uncharacterized LOC106292608
LOC106292609	XM_013728227.1	54.2201	54.5588	55.7917	51.1272	78.2233	56.674	transmembrane emp24 domain-containing protein p24beta3
LOC106292610	XM_013728228.1	3.83693	2.28962	4.55249	6.63645	5.89615	15.8304	protein phosphatase 2C 3
LOC106292611	XM_013728229.1	24.3198	27.7933	20.9	21.6794	27.9372	21.871	uncharacterized LOC106292611
LOC106292612	XM_013728230.1	59.7589	72.9031	56.7618	70.0251	82.9261	59.0157	proteasome subunit beta type-2-A
LOC106292613	XM_013728231.1	17.9952	27.5843	25.8346	26.8219	24.4733	23.9728	RHOMBOID-like protein 12, mitochondrial
LOC106292614	XM_013728232.1	3.90779	4.15324	2.9149	2.35177	1.6304	1.72453	D-xylose-proton symporter-like 1
LOC106292582	XM_013728233.1	13.155	8.769	13.8346	12.3031	19.5541	13.5664	uncharacterized LOC106292582
LOC106292616	XM_013728234.1	105.233	101.414	116.66	100.376	76.4562	133.457	iron-sulfur assembly protein IscA, chloroplastic-like
LOC106292617	XM_013728235.1	13.8517	18.2949	26.0225	24.7362	23.2718	26.5813	uncharacterized LOC106292617, transcript variant X1
LOC106292617	XM_013728236.1	3.31177	3.54465	4.35334	1.989	4.37455	3.44508	uncharacterized LOC106292617, transcript variant X2
LOC106292618	XM_013728237.1	12.7474	9.96887	8.53048	12.9663	8.06044	10.8246	probable thylakoidal processing peptidase 2, chloroplastic
LOC106292619	XM_013728238.1	68.0991	51.7996	35.9712	52.1836	48.868	39.361	phosphoglucan phosphatase LSF2, chloroplastic
LOC106292620	XM_013728239.1	0.934468	3.77685	2.67011	4.13042	1.54455	4.79817	transcription factor DIVARICATA, transcript variant X1
LOC106292620	XM_013728240.1	0.0013251	3.35143e-05	7.36964e-15	0	0.0529718	0.905952	transcription factor DIVARICATA, transcript variant X2
LOC106292621	XM_013728241.1	11.177	14.4597	11.7804	13.3745	17.3381	11.1422	mitogen-activated protein kinase kinase kinase 3
LOC106292622	XM_013728242.1	1.32698e-10	0.087885	0.370816	0.0412075	0.164667	0.438309	uncharacterized LOC106292622, transcript variant X1
LOC106292622	XM_013728243.1	0.282274	0.0654723	0.167549	0.0330751	0.106688	0.227751	uncharacterized LOC106292622, transcript variant X2
LOC106292622	XM_013728244.1	0.449036	0.0843215	0.405503	0.0401128	0.154003	0.399028	uncharacterized LOC106292622, transcript variant X3
LOC106292622	XM_013728245.1	8.23363e-11	0.0644568	0.152245	0.0327672	0.103584	0.220345	uncharacterized LOC106292622, transcript variant X4
LOC106292624	XM_013728246.1	26.535	26.4889	22.2551	38.0894	25.7861	33.4384	protein DEHYDRATION-INDUCED 19 homolog 2
LOC106292625	XM_013728247.1	22.0014	23.7981	28.2053	8.08531	23.6059	12.4798	chaperone protein dnaJ 11, chloroplastic-like
LOC106292626	XM_013728248.1	7.1153	9.49361	11.2191	9.69121	11.3539	9.63641	telomere repeat-binding factor 1-like, transcript variant X1
LOC106292623	XM_013728249.1	0.769002	2.03844	1.07908	3.10253	4.13083	1.24967	protein GLUTAMINE DUMPER 1-like
LOC106292626	XM_013728250.1	4.45333	5.7539	4.6712	4.32503	5.21003	6.50064	telomere repeat-binding factor 1-like, transcript variant X2
LOC106292626	XM_013728251.1	1.34925	1.06162	0.65945	4.42936	0.000558121	0.324526	telomere repeat-binding factor 1-like, transcript variant X3
LOC106292626	XM_013728252.1	0.00122649	1.27981	9.18535e-05	0.0042543	0.594378	0.67991	telomere repeat-binding factor 1-like, transcript variant X4
LOC106292627	XM_013728253.1	16.3102	20.6061	17.1898	11.0377	17.562	12.2102	high mobility group B protein 10-like
LOC106292628	XM_013728254.1	0.0596263	0.0339707	0.174906	0.065102	0	0.0299496	NAC transcription factor 56
LOC106292629	XM_013728255.1	19.2134	23.8955	20.2948	17.7034	26.9863	27.72	eukaryotic translation initiation factor 3 subunit H
LOC106292630	XM_013728256.1	232.598	319.818	196.376	285.253	416.688	259.298	60S ribosomal protein L27-3
LOC106292631	XM_013728257.1	10.2937	11.555	18.0736	11.5142	9.27148	15.2889	twist-related protein 1-like
LOC106292633	XM_013728258.1	8.75676	7.65727	6.40102	6.08342	10.4868	8.09753	histone-lysine N-methyltransferase ATXR2
LOC106292634	XM_013728259.1	22.6315	32.8849	33.5224	33.6634	26.9519	31.6262	random slug protein 5
LOC106292635	XM_013728260.1	44.1563	71.4576	24.5863	30.1056	39.2139	35.1738	methionine aminotransferase BCAT4
LOC106292636	XM_013728261.1	16.9267	21.4876	16.9979	11.8994	21.8591	13.5766	glutathione S-transferase U25-like
LOC106292637	XM_013728262.1	7.54012	8.73026	10.446	8.32081	5.91693	6.40038	pyruvate dehydrogenase (acetyl-transferring) kinase, mitochondrial-like
LOC106292638	XM_013728263.1	13.2627	13.6789	17.4862	20.1356	10.2444	16.4214	probable BOI-related E3 ubiquitin-protein ligase 3
LOC106292639	XM_013728264.1	0.0788009	0.287744	1.93955	2.79043	0.201992	1.25446	uncharacterized LOC106292639, transcript variant X1
LOC106292639	XM_013728265.1	1.00913	1.68455	0.580376	0.363597	1.62141	0.651749	uncharacterized LOC106292639, transcript variant X2
LOC106292639	XM_013728266.1	0.323119	0.014325	0.105667	0.131334	0.019587	1.55787	uncharacterized LOC106292639, transcript variant X3
LOC106292639	XM_013728267.1	0.00108833	0.0888653	0.0846086	0.00131735	0.0810132	3.93754e-13	uncharacterized LOC106292639, transcript variant X4
LOC106292639	XM_013728268.1	0.678442	2.97305e-12	0.00233518	0.0321441	0.0435033	0.090385	uncharacterized LOC106292639, transcript variant X5
LOC106292640	XM_013728269.1	15.3374	9.0533	12.6114	9.07115	6.36617	14.9626	glyoxylate/hydroxypyruvate reductase HPR3
LOC106292641	XM_013728270.1	61.6121	72.4663	86.0088	95.585	79.5551	101.951	protein NUCLEAR FUSION DEFECTIVE 2-like
LOC106292642	XM_013728271.1	0.499513	0.443649	0.356675	0.741075	0.118292	0.277269	scarecrow-like protein 31
LOC106292643	XM_013728272.1	125.116	90.1744	83.8244	120.1	63.9043	135.825	uncharacterized LOC106292643
LOC106292645	XM_013728273.1	13.55	56.8987	23.6963	55.8401	73.8269	47.8457	60S ribosomal protein L27a-2-like, transcript variant X1
LOC106292645	XM_013728274.1	147.452	118.684	96.5013	75.1746	173.65	104.4	60S ribosomal protein L27a-2-like, transcript variant X2
LOC106292646	XM_013728275.1	48.3244	59.5128	98.2719	72.9803	14.654	81.223	cyclin-dependent protein kinase inhibitor SMR1-like
LOC106292644	XM_013728276.1	105.282	114.484	91.8769	99.4806	157.862	90.8665	60S ribosomal protein L35-1
LOC106292647	XM_013728277.1	11.4842	8.18756	9.33117	8.71926	16.1836	10.1454	protein HGH1 homolog
LOC106292648	XM_013728278.1	5.75047	9.67539	7.02992	8.07861	7.84188	7.45083	exosome complex component RRP4
LOC106292649	XM_013728279.1	6.60861	4.81564	8.18807	6.36555	6.83651	8.4683	PHD finger protein ALFIN-LIKE 7-like
LOC106292650	XM_013728280.1	23.9498	19.0192	14.9394	14.512	17.5321	15.7322	transmembrane emp24 domain-containing protein p24delta5
LOC106292651	XM_013728281.1	50.0287	52.4414	52.0173	40.2343	63.5555	62.0659	uncharacterized LOC106292651, transcript variant X1
LOC106292651	XM_013728282.1	2.51822	5.58918	9.34819	3.69837	1.11378	6.66037	uncharacterized LOC106292651, transcript variant X2
LOC106292652	XM_013728283.1	11.8495	12.7251	15.8929	13.1553	12.5925	12.4974	DNA excision repair protein ERCC-1
LOC106292654	XM_013728284.1	6.02849	5.24161	6.97345	7.22871	3.67533	4.49983	rab3 GTPase-activating protein non-catalytic subunit, transcript variant X1
LOC106292654	XM_013728285.1	0.15812	0.648873	0.111085	5.45782e-10	1.79198	2.03326	rab3 GTPase-activating protein non-catalytic subunit, transcript variant X2
LOC106292655	XM_013728286.1	9.58003	7.2004	11.065	11.6248	12.8409	11.3272	uncharacterized LOC106292655, transcript variant X1
LOC106292655	XM_013728287.1	0.000559438	1.51817e-10	0	6.42332e-12	0.0356571	0.151484	uncharacterized LOC106292655, transcript variant X2
LOC106292653	XM_013728288.1	89.5832	34.6573	49.4639	62.6065	58.8299	55.6691	uncharacterized LOC106292653, transcript variant X1
LOC106292656	XM_013728289.1	2.20958	2.05408	2.65929	2.48217	2.97894	2.10622	RING-H2 finger protein ATL47
LOC106292657	XM_013728290.1	1.9296	1.80478	1.45233	0.885655	2.5819	1.31883	probable receptor-like protein kinase At3g17420
LOC106292658	XM_013728291.1	103.827	2.25874	70.8311	5.89456	1.85998	2.53426	bark lectin isoform 2-like
LOC106292659	XM_013728292.1	2.51862	4.1772	4.50048	4.96261	3.19952	6.53763	telomere repeat-binding factor 4, transcript variant X1
LOC106292659	XM_013728293.1	6.29821	3.53247	6.07249	5.09538	1.38308	4.60741	telomere repeat-binding factor 4, transcript variant X2
LOC106292661	XM_013728294.1	99.6617	115.086	90.0925	88.0033	99.2395	82.9155	peroxiredoxin-2F, mitochondrial
LOC106292653	XM_013728295.1	34.5054	13.9479	22.2686	25.8631	24.4428	23.0948	uncharacterized LOC106292653, transcript variant X2
LOC106292662	XM_013728296.1	73.1738	87.1651	52.0365	50.7533	105.263	51.8573	40S ribosomal protein S16-3-like
LOC106292663	XM_013728297.1	8.94408	9.37762	8.23813	5.1612	12.7015	6.50567	uncharacterized LOC106292663, transcript variant X1
LOC106292663	XM_013728298.1	0.235809	0.00222307	0.21841	0.940477	0.943491	2.03142	uncharacterized LOC106292663, transcript variant X2
LOC106292664	XM_013728299.1	4.43715	4.65923	5.02987	1.47274	7.13408	3.38058	uncharacterized LOC106292664, transcript variant X1
LOC106292665	XM_013728300.1	2.94412	2.17195	2.2511	3.71395	2.16644	2.1522	serine/threonine-protein kinase HT1-like, transcript variant X1
LOC106292665	XM_013728301.1	5.71331	4.44348	2.97552	6.82115	4.47626	3.67726	serine/threonine-protein kinase HT1-like, transcript variant X2
LOC106292665	XM_013728302.1	0.0353139	0.318628	0.269976	0.394038	0.0237123	0.584444	serine/threonine-protein kinase HT1-like, transcript variant X3
LOC106292665	XM_013728303.1	0.00668482	6.08508e-11	0.00550965	5.07224e-06	3.8451e-09	9.19491e-09	serine/threonine-protein kinase HT1-like, transcript variant X4
LOC106292667	XM_013728304.1	11.2752	17.5208	13.1131	11.1942	23.1516	10.6786	uncharacterized LOC106292667
LOC106292668	XM_013728305.1	5.06953	14.3433	11.6907	21.797	21.132	15.5196	bifunctional dTDP-4-dehydrorhamnose 3,5-epimerase/dTDP-4-dehydrorhamnose reductase-like
LOC106292669	XM_013728306.1	110.019	70.9032	80.7919	80.1035	34.2221	92.5502	thioredoxin F1, chloroplastic
LOC106292666	XM_013728307.1	0.116818	0.102752	0.295978	1.12258e-71	1.1747e-73	0.0883407	heat stress transcription factor A-4a
LOC106292670	XM_013728308.1	0.0261241	0.0231852	0.186851	0.139162	0.0245022	0.185501	cytochrome P450 705A5-like
LOC106292671	XM_013728309.1	2.91032	3.28293	5.75846	2.05079	3.77185	5.37326	uncharacterized LOC106292671
LOC106292672	XM_013728310.1	2.87487	2.94551	3.16499	4.53057	2.64516	4.68114	uncharacterized LOC106292672, transcript variant X1
LOC106292672	XM_013728311.1	0.367899	1.12624	0.797171	1.63009	0.506059	0	uncharacterized LOC106292672, transcript variant X2
LOC106292674	XM_013728312.1	10.2302	13.6747	10.0668	13.1364	14.996	13.9442	protein YeeZ
LOC106292675	XM_013728313.1	52.0592	53.9898	43.1409	48.832	69.3815	42.4252	coatomer subunit zeta-3, transcript variant X1
LOC106292675	XM_013728314.1	0.70831	13.5654	7.16751	1.43989	14.1805	6.77353	coatomer subunit zeta-3, transcript variant X2
LOC106292675	XM_013728315.1	0.0718033	6.3342	0.891943	9.16858	4.26113	7.8971	coatomer subunit zeta-3, transcript variant X3
LOC106292675	XM_013728316.1	2.94737	13.3611	3.26511	0.58555	2.10469	6.9286	coatomer subunit zeta-3, transcript variant X4
LOC106292677	XM_013728317.1	187.231	161.481	126.18	189.535	110.675	152.52	uncharacterized LOC106292677
LOC106292678	XM_013728318.1	102.016	104.487	85.4953	89.7774	128.94	80.555	40S ribosomal protein S14-2
LOC106292676	XM_013728319.1	2.03301	5.23296	3.49731	3.76055	3.63568	3.48143	E2F transcription factor-like E2FE
LOC106292681	XM_013728320.1	29.4678	17.6336	55.9806	39.3702	29.9572	50.8077	uncharacterized LOC106292681, transcript variant X1
LOC106292681	XM_013728321.1	2.22412	1.15242	3.27802	3.54533	2.2831	6.08847	uncharacterized LOC106292681, transcript variant X2
LOC106292681	XM_013728322.1	8.93649	6.25798	11.4609	15.0568	9.39758	19.0016	uncharacterized LOC106292681, transcript variant X3
LOC106292682	XM_013728323.1	9.83115	14.7042	11.1841	8.81439	11.08	10.1184	probable ubiquitin receptor RAD23a, transcript variant X1
LOC106292682	XM_013728324.1	3.85156e-07	8.30469e-14	0.000497941	1.94721e-07	1.94612e-06	0.000131268	probable ubiquitin receptor RAD23a, transcript variant X2
LOC106292682	XM_013728325.1	1.04424e-05	4.05486e-15	4.08365e-08	2.79514e-09	9.76332e-06	0.000143813	probable ubiquitin receptor RAD23a, transcript variant X3
LOC106292682	XM_013728326.1	1.48778e-07	1.04744e-16	6.75364e-10	1.1705e-09	1.26112e-06	0.0406433	probable ubiquitin receptor RAD23a, transcript variant X4
LOC106292683	XM_013728327.1	0.729438	6.74935	6.17211	5.69729	5.36819	8.75625	proteasome subunit alpha type-4-A
LOC106292685	XM_013728328.1	23.4801	25.0783	25.2442	29.3758	24.0857	31.1158	transcription factor bHLH148
LOC106292687	XM_013728329.1	46.9761	36.3669	40.3846	52.2209	44.9963	49.4243	50S ribosomal protein L10, chloroplastic
LOC106292688	XM_013728330.1	34.7474	27.105	17.8077	24.431	19.0726	22.6878	peptidyl-prolyl cis-trans isomerase FKBP17-2, chloroplastic-like
LOC106292689	XM_013728331.1	96.6806	88.8585	70.2812	59.7731	79.2153	70.2772	nudix hydrolase 26, chloroplastic
LOC106292690	XM_013728332.1	6.79914	7.05338	5.0846	6.04666	7.72998	7.56932	uncharacterized LOC106292690
LOC106292691	XM_013728333.1	4.01666	4.36309	9.42536	4.33037	1.92192	3.67627	peroxidase 30-like
LOC106292692	XM_013728334.1	5.25288	0.770507	3.01127	1.90752	1.50767	0.682891	transcription factor SCREAM2
LOC106292693	XM_013728335.1	0.588936	0.346877	1.88486	1.52022	0.714932	3.21572	SNF1-related protein kinase regulatory subunit gamma-like PV42a
LOC106292696	XM_013728336.1	48.9106	58.9667	53.4378	74.0549	66.5147	73.6219	DCN1-like protein 4, transcript variant X1
LOC106292696	XM_013728337.1	3.73499	6.31288	2.72941	9.17795	2.15693	5.07429	DCN1-like protein 4, transcript variant X2
LOC106292697	XM_013728338.1	27.5062	23.2267	33.78	23.8247	24.0013	29.4608	uncharacterized LOC106292697
LOC106292698	XM_013728339.1	15.4377	13.2579	7.93925	13.5197	11.9323	15.5988	50S ribosomal protein L20-like
LOC106292699	XM_013728340.1	8.13066	6.71946	8.42616	6.43276	5.98531	7.16539	fruit protein pKIWI502
LOC106292700	XM_013728341.1	16.9538	20.6528	19.6463	22.5113	22.9218	19.6989	general transcription factor IIH subunit 3
LOC106292701	XM_013728342.1	24.6131	25.0119	18.8705	22.618	33.8462	25.6363	alanine--tRNA ligase
LOC106292703	XM_013728343.1	74.5032	58.6062	47.5869	70.2447	76.4739	46.9384	60S ribosomal protein L17-1
LOC106292704	XM_013728344.1	17.4032	16.4057	19.7476	17.6613	13.7533	14.7087	uncharacterized LOC106292704
LOC106292705	XM_013728345.1	0.561176	0.438626	0.27155	2.5884	0.961302	4.02958	cysteine-rich repeat secretory protein 38
LOC106292673	XM_013728346.1	8.54562	11.5212	10.0838	12.9005	11.9499	14.336	protein EMSY-LIKE 1-like, transcript variant X1
LOC106292702	XM_013728347.1	0.254903	0.266022	0.819661	0.22486	0.366855	0.77529	myosin heavy chain kinase B-like
LOC106292706	XM_013728348.1	3.62521	1.96171	5.44048	4.19421	3.41583	3.18508	putative pectate lyase 21
LOC106292707	XM_013728349.1	0	1.04494	0	1.63144	0.00100915	5.88295	glutathione S-transferase F4, transcript variant X1
LOC106292707	XM_013728350.1	6.30326	9.90379	9.48833	8.14609	8.6138	4.69475	glutathione S-transferase F4, transcript variant X2
LOC106292708	XM_013728351.1	1.03156	0.567039	0.383755	0.491158	3.0888	0.329034	uncharacterized LOC106292708
LOC106292709	XM_013728352.1	11.081	9.10592	11.7565	7.72239	10.475	12.9916	transcription factor bHLH80-like
LOC106292710	XM_013728353.1	9.1615	4.5821	7.22651	5.17966	5.32694	4.93396	elongator complex protein 4, transcript variant X1
LOC106292710	XM_013728354.1	1.90126	1.10349	0.77541	0.578912	1.21564	2.62308	elongator complex protein 4, transcript variant X2
LOC106292710	XM_013728355.1	0.239642	0.58615	0.00121383	3.41536e-10	1.80202e-08	0.682168	elongator complex protein 4, transcript variant X3
LOC106292712	XM_013728356.1	2.60222	3.16966	2.33798	2.85968	3.51414	3.02553	chaperone protein DnaJ
LOC106292714	XM_013728357.1	2.84269	62.3714	21.1263	2.64353	49.7631	19.9444	universal stress protein YxiE-like
LOC106292715	XM_013728358.1	27.4012	23.1438	30.4515	33.3716	26.9875	33.6651	E3 ubiquitin-protein ligase MARCH2
LOC106292716	XM_013728359.1	12.2777	7.89103	16.434	8.46852	10.0777	12.5233	protein ELF4-LIKE 4
LOC106292717	XM_013728360.1	1.47802	20.3943	0.491119	0.297141	1.3106	0.456345	UDP-glycosyltransferase 76C2
LOC106292719	XM_013728361.1	1.59877	1.37287	0.952009	0.17517	2.3691	0.527725	CBL-interacting serine/threonine-protein kinase 17-like, transcript variant X1
LOC106292719	XM_013728362.1	0.150385	1.60914e-08	0.250657	0.174575	0.0728508	7.63575e-05	CBL-interacting serine/threonine-protein kinase 17-like, transcript variant X2
LOC106292719	XM_013728363.1	0.387484	0.216307	0.065137	1.28928	0.21357	0.103613	CBL-interacting serine/threonine-protein kinase 17-like, transcript variant X3
LOC106292720	XM_013728364.1	8.048	5.75541	7.94192	6.96302	8.05501	6.80764	APO protein 4, mitochondrial
LOC106292721	XM_013728365.1	1.22682	2.64831	3.15722	1.17342	3.17614	1.80219	protein LIGHT-DEPENDENT SHORT HYPOCOTYLS 6
LOC106292722	XM_013728366.1	102.308	92.6257	86.8891	96.0571	72.8585	86.425	peptidyl-prolyl cis-trans isomerase NIMA-interacting 4, transcript variant X1
LOC106292722	XM_013728367.1	1.7926	0.00110696	2.6456	0.425783	7.24452e-09	4.2671	peptidyl-prolyl cis-trans isomerase NIMA-interacting 4, transcript variant X2
LOC106292722	XM_013728368.1	15.3581	10.8817	9.46917	20.0298	8.26024	17.0413	peptidyl-prolyl cis-trans isomerase NIMA-interacting 4, transcript variant X3
LOC106292722	XM_013728369.1	3.17552	3.05866	6.46746	2.68585	3.38127	9.53055	peptidyl-prolyl cis-trans isomerase NIMA-interacting 4, transcript variant X4
LOC106292724	XM_013728370.1	9.31747	6.56124	7.27836	9.12859	9.23884	8.74304	GDSL esterase/lipase At1g28580-like
LOC106292725	XM_013728371.1	8.02767	7.42788	2.24742	5.50039	7.78408	7.97731	elongation factor P, transcript variant X1
LOC106292725	XM_013728372.1	103.226	135.087	51.6704	129.114	156.215	85.721	elongation factor P, transcript variant X2
LOC106292726	XM_013728373.1	0.526421	0.257333	0.292759	0.158119	0.201484	0.293978	UDP-glycosyltransferase 71B6-like
LOC106292727	XM_013728374.1	15.1079	7.46913	12.5445	8.38803	4.96891	8.51334	uncharacterized LOC106292727
LOC106292729	XM_013728375.1	1.33458	1.05923	2.0757	1.34466	0.498214	2.23473	serine carboxypeptidase-like 31
LOC106292730	XM_013728376.1	79.5682	74.3296	131.227	93.5312	76.1352	111.713	ubiquitin-conjugating enzyme E2 variant 1A
LOC106292731	XM_013728377.1	13.6465	13.1492	12.7382	9.62393	11.8756	14.0146	pentatricopeptide repeat-containing protein At1g62350
LOC106292732	XM_013728378.1	7.00473	10.0024	6.14003	3.20087	10.343	3.74474	chaperone protein dnaJ 10
LOC106292733	XM_013728379.1	3.20572	1.90743	2.98736	2.21435	0.978168	2.76395	syntaxin-61-like, transcript variant X1
LOC106292733	XM_013728380.1	12.0221	7.89444	9.48799	11.2046	8.7898	6.05277	syntaxin-61-like, transcript variant X2
LOC106292733	XM_013728381.1	0.0643059	2.78145e-05	1.90821	1.28583	0.480791	3.87954	syntaxin-61-like, transcript variant X3
LOC106292733	XM_013728382.1	0.264641	0.763361	0.00409695	0.0565506	0.526784	0.00184582	syntaxin-61-like, transcript variant X4
LOC106292734	XM_013728383.1	4.67398	5.76079	6.43031	6.18908	6.00115	6.54864	uncharacterized LOC106292734
LOC106292735	XM_013728384.1	531.009	640.631	548.835	448.762	366.533	468.984	acyl-CoA-binding protein-like
LOC106292736	XM_013728385.1	16.0647	15.5011	17.9216	20.036	15.9427	18.4535	uncharacterized LOC106292736
LOC106292739	XM_013728386.1	1.0977	0.224062	1.80873	0.311409	0.928571	0.398611	dehydrodolichyl diphosphate syntase complex subunit NUS1-like, transcript variant X1
LOC106292739	XM_013728387.1	8.46592	5.40468	8.05226	6.9788	9.12373	9.8036	dehydrodolichyl diphosphate syntase complex subunit NUS1-like, transcript variant X2
LOC106292738	XM_013728388.1	5.33643	5.2449	4.81492	4.38207	1.70539	4.01435	probable BOI-related E3 ubiquitin-protein ligase 2
LOC106292740	XM_013728389.1	5.62095	5.96929	4.26355	5.54043	8.61029	5.54111	thiamine pyrophosphokinase 1-like, transcript variant X1
LOC106292740	XM_013728390.1	0.0247787	0.0158987	0.895927	1.8396e-05	0.25891	1.20732	thiamine pyrophosphokinase 1-like, transcript variant X2
LOC106292740	XM_013728391.1	1.99438	1.10836	1.24428	0.803243	0.000101018	0.718002	thiamine pyrophosphokinase 1-like, transcript variant X3
LOC106292741	XM_013728392.1	5.97153	5.96099	4.2446	4.58849	6.56757	5.37616	uncharacterized LOC106292741, transcript variant X1
LOC106292741	XM_013728393.1	4.45731e-09	0.00225421	0.00635314	2.01296	0.0158955	0.321983	uncharacterized LOC106292741, transcript variant X2
LOC106292742	XM_013728394.1	1.05594	2.0616	4.0164	3.33453	1.80614	4.23896	trichohyalin
LOC106292743	XM_013728395.1	54.9534	52.6779	51.1759	51.3478	57.3288	48.8809	uncharacterized LOC106292743
LOC106292744	XM_013728396.1	65.4768	73.9131	57.0875	58.2209	85.7841	52.1423	proteasome subunit beta type-3-A
LOC106292746	XM_013728397.1	0.470289	1.09033	0.579675	0.735112	0.46174	0.352359	F-box/kelch-repeat protein At1g15670-like
LOC106292747	XM_013728398.1	2.74805	2.57699	3.37284	3.17944	3.37091	2.72793	sulfhydryl oxidase 1
LOC106292748	XM_013728399.1	5.39059	5.92336	26.4091	4.82982	0.944428	11.3224	uncharacterized LOC106292748
LOC106292745	XM_013728400.1	28.735	19.7615	10.6454	15.3971	17.8198	11.8848	uncharacterized LOC106292745
LOC106292750	XM_013728401.1	4.82358	4.00606	5.49356	2.46591	3.61545	3.1992	transcription factor PCL1-like
LOC106292751	XM_013728402.1	71.3317	71.0322	53.3772	68.9884	70.4219	59.5391	RNA-binding protein 42
LOC106292752	XM_013728403.1	1.51028	1.26827	1.77342	2.82637	2.36901	0.824288	protein WVD2-like 1, transcript variant X1
LOC106292752	XM_013728404.1	6.24404	7.81212	9.06035	6.68915	12.876	6.94404	protein WVD2-like 1, transcript variant X2
LOC106292753	XM_013728405.1	0.0208658	0.0425687	0.104492	0.170978	0.0661994	0.112257	probable protein phosphatase 2C 41, transcript variant X1
LOC106292753	XM_013728406.1	0.0342149	0.0780508	0.250425	0.883502	0.0929309	0.337117	probable protein phosphatase 2C 41, transcript variant X2
LOC106292754	XM_013728407.1	15.6162	14.2965	16.4111	10.8043	17.908	13.9457	uncharacterized LOC106292754
LOC106292756	XM_013728408.1	242.045	245.349	193.292	184.642	386.723	235.78	40S ribosomal protein S19-1
LOC106292758	XM_013728409.1	27.9298	28.6934	42.6537	29.2293	35.8506	33.1052	universal stress protein A-like protein
LOC106292759	XM_013728410.1	12.5776	19.3512	5.5491	15.9652	11.004	9.48845	homocysteine S-methyltransferase 3, transcript variant X1
LOC106292759	XM_013728411.1	0.726424	1.90508	0.0647457	0.00184216	0.481324	1.64546	homocysteine S-methyltransferase 3, transcript variant X2
LOC106292759	XM_013728412.1	7.46057	9.89172	1.31113	9.35614	3.33965	3.4969	homocysteine S-methyltransferase 3, transcript variant X3
LOC106292760	XM_013728413.1	18.6262	29.5577	28.6586	30.4472	17.2081	25.7386	thioredoxin H9, transcript variant X1
LOC106292760	XM_013728414.1	6.94747	2.79921	5.1365	3.00494	5.62036	7.88458	thioredoxin H9, transcript variant X2
LOC106292763	XM_013728415.1	33.176	17.1047	14.639	29.7355	39.1079	21.1038	2-oxoglutarate-dependent dioxygenase DAO-like
LOC106292764	XM_013728416.1	0.653756	3.15894	6.7839	2.28329	3.90174	5.09372	transcription initiation factor IIA large subunit-like, transcript variant X1
LOC106292673	XM_013728417.1	5.84598	3.19968	8.88052	6.07597	5.86338	5.92771	protein EMSY-LIKE 1-like, transcript variant X2
LOC106292764	XM_013728418.1	8.7442	5.87383	5.10365	8.25585	10.8212	4.59686	transcription initiation factor IIA large subunit-like, transcript variant X2
LOC106292764	XM_013728419.1	5.27319e-11	0.000200476	0.00318553	0.00426588	0.0112393	3.31165e-05	transcription initiation factor IIA large subunit-like, transcript variant X3
LOC106292766	XM_013728420.1	61.9812	55.4534	46.763	46.9988	67.1034	40.4963	ATP-dependent Clp protease proteolytic subunit-related protein 2, chloroplastic
LOC106292767	XM_013728421.1	21.4046	17.2118	18.4919	19.3019	23.4768	16.886	constitutive photomorphogenesis protein 10
LOC106292768	XM_013728422.1	14.4173	10.0244	18.1807	6.74856	10.6092	15.3148	abscisic acid receptor PYL9
LOC106292769	XM_013728423.1	2.99779	0.781717	5.46717	1.01486	0.125541	2.09962	hypersensitive-induced response protein 3
LOC106292770	XM_013728424.1	14.053	17.1337	10.9647	27.7647	35.9833	35.8639	peroxidase 2-like
LOC106292773	XM_013728425.1	0.672548	2.57889	2.07805	1.45571	2.16672	1.54971	uncharacterized LOC106292773, transcript variant X6
LOC106292775	XM_013728426.1	0.338483	12.3857	7.56947	0.459217	9.51029	7.14775	uncharacterized LOC106292775, transcript variant X1
LOC106292775	XM_013728427.1	0.0471795	1.55899	0.942361	1.53768	2.26293	1.18603	uncharacterized LOC106292775, transcript variant X2
LOC106292774	XM_013728428.1	0	0	0	0	0	0	galactinol synthase 7-like
LOC106292776	XM_013728429.1	0.672118	0.786641	0.438737	2.0261	1.96252	0.0639172	protein YIPF1 homolog, transcript variant X1
LOC106292776	XM_013728430.1	12.8611	11.0096	15.6268	15.936	16.7659	13.5642	protein YIPF1 homolog, transcript variant X2
LOC106292777	XM_013728431.1	15.9894	17.3958	19.3602	8.80208	19.0209	12.2501	uncharacterized protein YpgQ
LOC106292778	XM_013728432.1	1.65507	1.82072	2.16275	2.1489	2.12253	2.55399	uncharacterized LOC106292778
LOC106292779	XM_013728433.1	22.6883	14.287	21.5357	22.7033	18.6762	20.765	CASP-like protein 2A1, transcript variant X1
LOC106292779	XM_013728434.1	1.9608	0.555785	1.25821	0.277178	0.636611	0.58606	CASP-like protein 2A1, transcript variant X2
LOC106292780	XM_013728435.1	0.817548	1.21958e-13	1.47461	0.443214	2.73967	0.896393	probable polygalacturonase At3g15720, transcript variant X1
LOC106292780	XM_013728436.1	0.0159643	3.5469e-08	0.0502069	0.366159	0.0408075	0.0526661	probable polygalacturonase At3g15720, transcript variant X2
LOC106292780	XM_013728437.1	0.845763	1.56583	1.24641	0.192791	0.428866	1.40554	probable polygalacturonase At3g15720, transcript variant X3
LOC106292783	XM_013728438.1	37.9391	11.2873	6.30299	14.4501	4.919	5.63704	probable calcium-binding protein CML44, transcript variant X1
LOC106292783	XM_013728439.1	36.6909	10.686	6.02161	13.6675	4.65059	5.35791	probable calcium-binding protein CML44, transcript variant X2
LOC106292781	XM_013728440.1	26.1622	20.1662	24.0799	22.916	20.8538	22.9694	uncharacterized LOC106292781
LOC106292787	XM_013728441.1	0.0580978	0.0171097	0.0588538	0	0.0184889	0.0189595	protein SLOW GREEN 1, chloroplastic-like
LOC106292788	XM_013728442.1	2.50988	2.57633	4.12639	3.02323	2.48021	2.52818	protein FAR1-RELATED SEQUENCE 5
LOC106292789	XM_013728443.1	8.52089	10.5665	8.85944	8.57094	11.7327	7.50916	uncharacterized LOC106292789
LOC106292790	XM_013728444.1	19.9605	28.4614	32.4314	24.4078	24.0205	32.7651	uncharacterized membrane protein YuiD-like
LOC106292792	XM_013728445.1	11.9767	7.44315	8.89746	20.8913	12.3493	22.6641	uncharacterized LOC106292792
LOC106292794	XM_013728446.1	5.05134	5.9197	6.6686	8.47559	6.98796	6.93644	ent-kaurenoic acid oxidase 1
LOC106292795	XM_013728447.1	5.06337	5.22205	6.81249	4.1917	6.58254	3.46057	protein NETWORKED 3A, transcript variant X1
LOC106292795	XM_013728448.1	5.90731	8.95217	9.73193	10.9967	14.4638	9.92397	protein NETWORKED 3A, transcript variant X2
LOC106292795	XM_013728449.1	0.64684	3.07337	1.8847	0.0525082	2.68778	8.41275e-05	protein NETWORKED 3A, transcript variant X3
LOC106292795	XM_013728450.1	0.212308	0.751939	0.0980732	0.00637612	1.30011	7.47392e-09	protein NETWORKED 3A, transcript variant X4
LOC106292796	XM_013728451.1	1.95507	4.48544	2.92637	7.51141	4.65646	4.71561	CDP-diacylglycerol--serine O-phosphatidyltransferase 1, transcript variant X1
LOC106292796	XM_013728452.1	1.13787	5.15323e-10	0.340931	0.0507789	1.93185e-13	1.50612	CDP-diacylglycerol--serine O-phosphatidyltransferase 1, transcript variant X2
LOC106292796	XM_013728453.1	0.0118967	4.5898e-10	0.0445964	0.0441695	1.74575e-13	0.994845	CDP-diacylglycerol--serine O-phosphatidyltransferase 1, transcript variant X3
LOC106292797	XM_013728454.1	7.60994	8.66414	13.6068	14.8489	9.43798	14.8293	elongation of fatty acids protein 3-like
LOC106292798	XM_013728455.1	16.8892	26.3957	13.5931	19.1418	33.5158	16.9173	myb-related protein Myb4
LOC106292800	XM_013728456.1	1.6715	2.31028	3.72824	7.49089	2.5076	4.71092	uncharacterized LOC106292800
LOC106292801	XM_013728457.1	9.75659	7.01887	9.10084	11.9561	7.96574	11.5274	reticulon-like protein B16
LOC106292802	XM_013728458.1	41.7381	48.8854	36.6781	58.4901	26.6245	44.1693	probable calcium-binding protein CML36
LOC106292799	XM_013728459.1	31.4613	61.0946	26.7756	35.4329	41.9023	31.9127	cytochrome b-c1 complex subunit 7-1
LOC106292803	XM_013728460.1	20.3345	25.4513	20.2065	22.0371	24.6688	18.8756	proteasome assembly chaperone 2
LOC106292804	XM_013728461.1	209.028	268.653	223.984	191.889	308.879	222.072	histone H4
LOC106292805	XM_013728462.1	4.51957	5.64313	6.33258	4.71484	3.85801	4.13127	signal recognition particle 54 kDa protein 3
LOC106292806	XM_013728463.1	0.177112	1.04621	0.775791	0.128202	1.03109	0.669797	probable WRKY transcription factor 45
LOC106292810	XM_013728464.1	16.1863	11.7634	16.2585	14.7849	15.3887	16.4483	BTB/POZ domain-containing protein At1g01640, transcript variant X1
LOC106292810	XM_013728465.1	3.38359	2.39861	2.48045	3.97807	2.84108	3.66389	BTB/POZ domain-containing protein At1g01640, transcript variant X2
LOC106292812	XM_013728466.1	2.17008	1.83621	1.19068	0.961258	1.13798	3.22014	pentatricopeptide repeat-containing protein At1g06270, transcript variant X1
LOC106292812	XM_013728467.1	1.70784	2.30059	2.89246	2.15136	2.69735	0.237943	pentatricopeptide repeat-containing protein At1g06270, transcript variant X2
LOC106292811	XM_013728468.1	0.821789	0.473942	0.715682	0.836514	0.835151	0.569399	uncharacterized LOC106292811, transcript variant X1
LOC106292814	XM_013728469.1	45.9689	47.2977	45.2749	50.8385	52.7459	52.3573	uncharacterized LOC106292814
LOC106292815	XM_013728470.1	15.016	18.0618	17.4356	13.8194	15.4123	25.6528	pinoresinol reductase 1
LOC106292816	XM_013728471.1	1.54157	2.14956	1.81315	0.68516	0.375134	1.24765	ubiquinol oxidase 3, mitochondrial
LOC106292817	XM_013728472.1	5.55701	4.36136	9.73413	7.87087	5.13572	10.0998	ETO1-like protein 2
LOC106292818	XM_013728473.1	33.488	63.3362	46.9342	168.279	47.7832	33.3281	uncharacterized LOC106292818
LOC106292819	XM_013728474.1	0.240132	0.142482	0.419272	0.0464052	1.01956	1.7352	TOM1-like protein 2, transcript variant X1
LOC106292811	XM_013728475.1	0.39868	0.632079	0.906811	1.87853e-14	0.62743	0.948291	uncharacterized LOC106292811, transcript variant X2
LOC106292819	XM_013728476.1	0.00011733	0.11321	0.665879	0.0290997	0.0269658	0.012092	TOM1-like protein 2, transcript variant X2
LOC106292819	XM_013728477.1	2.70546	1.06938	4.00818	3.35364	3.66333	3.34672	TOM1-like protein 2, transcript variant X3
LOC106292819	XM_013728478.1	0.000116961	0.10724	0.00097819	0.0293343	8.27046e-07	0.000638733	TOM1-like protein 2, transcript variant X4
LOC106292820	XM_013728479.1	48.4245	60.9644	49.7382	59.1668	63.231	44.631	protein FAM32A
LOC106292821	XM_013728480.1	15.0052	24.553	16.6214	12.0263	12.8804	14.3351	protein SRG1
LOC106292822	XM_013728481.1	10.9516	7.87103	6.91231	11.7612	8.79282	9.4028	peptidyl-tRNA hydrolase, chloroplastic
LOC106292823	XM_013728482.1	0.692467	1.00571	0.704962	0.141365	0.379385	0.482515	protein TIFY 10A-like
LOC106292827	XM_013728483.1	215.668	98.8725	211.536	144.07	134.757	195.425	arabinogalactan peptide 12
LOC106292828	XM_013728484.1	16.6124	16.9295	15.1974	14.6449	11.5338	15.1139	VQ motif-containing protein 19
LOC106292829	XM_013728485.1	3.1489	3.89162	4.24508	5.47605	3.15685	3.20427	protein RALF-like 22
LOC106292826	XM_013728486.1	0.0766798	6.99606e-44	0	0	0	0	uncharacterized LOC106292826
LOC106292830	XM_013728487.1	0.403965	5.82728	1.21096	5.09734e-53	1.48644	1.28953	1-aminocyclopropane-1-carboxylate oxidase 3
LOC106292831	XM_013728488.1	4.71973	5.06041	5.90264	6.8681	4.14093	5.08167	protein TOM THREE HOMOLOG 1, transcript variant X1
LOC106292831	XM_013728489.1	0.361807	0.121894	0.325246	0.155747	0.316158	0.331627	protein TOM THREE HOMOLOG 1, transcript variant X3
LOC106292832	XM_013728490.1	29.9694	24.7484	24.591	23.1847	23.6644	28.1941	TATA-box-binding protein 1
LOC106292833	XM_013728491.1	2.49641	5.52655	5.63813	4.77369	4.33319	1.45246	myosin-11, transcript variant X1
LOC106292833	XM_013728492.1	6.21604	5.79148	3.22932	7.21385	4.45771	5.64788	myosin-11, transcript variant X2
LOC106292834	XM_013728493.1	0	0	0	0.217076	0.0662097	0	uncharacterized LOC106292834
LOC106292836	XM_013728494.1	12.8436	7.87164	9.72185	10.6734	9.73329	8.6061	transcription initiation factor TFIID subunit 13
LOC106292837	XM_013728495.1	9.87786	24.4006	15.3366	16.1086	10.4767	13.8078	reticulon-like protein B8, transcript variant X1
LOC106292837	XM_013728496.1	6.08752e-05	1.91865	2.18696	14.4439	0.289926	3.96141	reticulon-like protein B8, transcript variant X2
LOC106292837	XM_013728497.1	0.00310406	0.000584611	1.5379	0.000168283	1.20076e-05	5.43256e-12	reticulon-like protein B8, transcript variant X3
LOC106292835	XM_013728498.1	5.64919	4.48499	6.26307	6.3395	5.48495	5.1657	histone deacetylase HDT1
LOC106292839	XM_013728499.1	13.0314	19.1629	34.2285	16.7509	27.9597	13.7051	high mobility group B protein 3-like, transcript variant X1
LOC106292839	XM_013728500.1	58.5646	53.4141	107.589	59.5643	61.6941	75.653	high mobility group B protein 3-like, transcript variant X2
LOC106292839	XM_013728501.1	9.53325	12.7583	9.51845	4.18615	20.5716	8.00245	high mobility group B protein 3-like, transcript variant X3
LOC106292840	XM_013728502.1	19.199	15.2753	22.0143	19.4384	13.7864	27.2653	vacuolar protein sorting-associated protein 55 homolog, transcript variant X1
LOC106292840	XM_013728503.1	3.82943	0.987585	1.36364	3.33131	0.892719	0.880855	vacuolar protein sorting-associated protein 55 homolog, transcript variant X2
LOC106292841	XM_013728504.1	8.29629	8.24441	6.78621	8.62506	7.982	6.50444	transmembrane protein 45B
LOC106292842	XM_013728505.1	2.35277	1.35189	3.11218	3.02329	3.24826	3.37018	uncharacterized LOC106292842
LOC106292844	XM_013728506.1	394.317	321.209	255.536	288.407	407.357	254.114	60S ribosomal protein L35-1-like
LOC106292845	XM_013728507.1	6.81573	8.17628	8.09517	11.0069	12.58	9.2438	auxin-responsive protein IAA12
LOC106292846	XM_013728508.1	38.2595	65.0472	31.0429	30.5955	13.6935	88.8887	extensin-like
LOC106292843	XM_013728509.1	7.80309	10.9725	8.58728	9.75831	16.5406	9.07214	uncharacterized LOC106292843
LOC106292847	XM_013728510.1	10.6388	7.09671	8.70747	5.04908	12.3762	7.0553	probable complex I intermediate-associated protein 30, transcript variant X1
LOC106292847	XM_013728511.1	3.17703	3.59566	4.61978	8.45598	5.71439	4.03842	probable complex I intermediate-associated protein 30, transcript variant X2
LOC106292847	XM_013728512.1	5.02206	7.06328	3.41086	7.17205	7.64537	6.79693	probable complex I intermediate-associated protein 30, transcript variant X3
LOC106292847	XM_013728513.1	1.53904	2.67741	0.21833	0.00650673	0.586093	0.733833	probable complex I intermediate-associated protein 30, transcript variant X4
LOC106292847	XM_013728514.1	0.514979	1.23469	0.0541648	0.157448	4.81037e-06	4.83619e-07	probable complex I intermediate-associated protein 30, transcript variant X5
LOC106292847	XM_013728515.1	0.535936	1.7416	1.45797	0.765966	0.0116049	0.299909	probable complex I intermediate-associated protein 30, transcript variant X6
LOC106292848	XM_013728516.1	0.999319	2.88452	0.559877	0.10505	0.881128	0.315642	sugar transporter ERD6-like 3
LOC106292849	XM_013728517.1	15.0471	28.3785	29.5165	43.5239	28.7066	22.9663	protein E6-like
LOC106292850	XM_013728518.1	12.4429	12.3983	29.0459	13.1065	9.58933	15.6184	uncharacterized LOC106292850
LOC106292852	XM_013728519.1	0	0	0.0765175	0	0.052192	0.0264633	laccase-7
LOC106292853	XM_013728520.1	5.29217	1.21836	3.37006	0.0573386	2.45184	0.914088	uncharacterized LOC106292853
LOC106292854	XM_013728521.1	7.79822	7.41411	6.83675	10.41	6.32244	13.4299	bidirectional sugar transporter SWEET2
LOC106292855	XM_013728522.1	14.6475	22.8537	20.6525	22.2661	25.0229	18.9373	peptidyl-prolyl cis-trans isomerase CYP21-4
LOC106292856	XM_013728523.1	19.7139	21.9373	22.9449	23.2817	21.5818	27.8238	pre-mRNA-splicing factor SPF27 homolog
LOC106292857	XM_013728524.1	4.20186	6.5119	6.25861	6.4137	7.80553	2.50577	ras-related protein RABA2b, transcript variant X1
LOC106292857	XM_013728525.1	0.543451	1.90933	0.0132497	0.701214	1.02654	1.15296	ras-related protein RABA2b, transcript variant X2
LOC106292858	XM_013728526.1	2.79219	0.427931	0.669689	0.00102368	0.841975	1.00138	pentatricopeptide repeat-containing protein At4g21190, transcript variant X1
LOC106292858	XM_013728527.1	8.73075	6.06489	8.90725	11.1428	12.172	11.3211	pentatricopeptide repeat-containing protein At4g21190, transcript variant X2
LOC106292860	XM_013728528.1	0	0	0	0	0	0	nuclear transcription factor Y subunit B-9-like
LOC106292862	XM_013728529.1	171.199	267.89	166.542	207.512	333.82	206.891	60S ribosomal protein L22-2-like
LOC106292863	XM_013728530.1	4.15477	5.87297	4.72701	3.17754	6.95935	4.8763	probable protein phosphatase 2C 8, transcript variant X1
LOC106292863	XM_013728531.1	0.0343508	0.0717355	0.0159853	1.06665e-14	0.357916	0.000333106	probable protein phosphatase 2C 8, transcript variant X2
LOC106292861	XM_013728532.1	2.4167e-74	1.21897e-64	0	0	1.00428e-71	1.79934e-68	peroxidase 45
LOC106292864	XM_013728533.1	1.44142	2.21475	1.81865	1.56134	4.22808	1.30306	sodium/hydrogen exchanger 3
LOC106292865	XM_013728534.1	2.54918e-12	2.30536e-17	4.09298e-20	2.05549e-28	8.32009e-25	1.54325e-12	putative F-box protein At2g02030, transcript variant X1
LOC106292865	XM_013728535.1	2.23322e-12	4.7431e-25	3.51403e-20	1.98463e-28	1.39917e-28	1.0529e-12	putative F-box protein At2g02030, transcript variant X2
LOC106292866	XM_013728536.1	49.1297	49.8698	45.8439	48.618	44.2499	45.2576	ras-related protein RABC1, transcript variant X1
LOC106292866	XM_013728537.1	0.00305887	5.42873	1.98406	0.154448	8.63569	0.759052	ras-related protein RABC1, transcript variant X2
LOC106292867	XM_013728538.1	9.11059	8.3815	10.009	8.89756	11.8328	11.3493	rho GTPase-activating protein gacV
LOC106292868	XM_013728539.1	50.7271	143.675	131.31	179.286	198.068	99.6842	probable histone H2A.2
LOC106292869	XM_013728540.1	7.52751	10.958	9.99858	5.99547	11.9128	6.486	ergosterol biosynthetic protein 28
LOC106292871	XM_013728541.1	6.59012	6.34987	6.7081	5.0026	7.52384	6.51781	cell cycle checkpoint control protein RAD9A
LOC106292872	XM_013728542.1	0.406971	6.9597	1.01153	2.81843	8.92771	2.63676	endochitinase CH25
LOC106292873	XM_013728543.1	6.98397	10.9156	6.85971	6.14327	11.7046	9.45009	protein SCO1 homolog 1, mitochondrial
LOC106292870	XM_013728544.1	2.22384	3.63558	11.1771	7.26165	4.81076	18.641	homeobox-leucine zipper protein ATHB-40
LOC106292874	XM_013728545.1	7.00554	9.73633	7.79296	11.6143	9.84644	10.1063	RNA exonuclease 4
LOC106292875	XM_013728546.1	84.7426	93.4963	78.4345	88.3143	100.201	89.7228	small nuclear ribonucleoprotein SmD3b-like
LOC106292876	XM_013728547.1	6.55877	6.02427	6.18981	6.527	4.78556	6.02406	uncharacterized PKHD-type hydroxylase At1g22950
LOC106292878	XM_013728548.1	0.0619402	0.362402	0.160696	0.70725	0.808305	0.678912	serine/threonine-protein phosphatase PP1 isozyme 9-like
LOC106292881	XM_013728549.1	30.5241	30.0644	21.3822	30.3386	23.809	26.3425	ER membrane protein complex subunit 2-like
LOC106292882	XM_013728550.1	32.3608	51.907	48.5204	42.4073	61.5738	46.799	uncharacterized LOC106292882
LOC106292883	XM_013728551.1	34.4977	32.1524	31.4254	24.6699	31.7312	25.3843	malignant T-cell-amplified sequence 1 homolog
LOC106292884	XM_013728552.1	0.155614	5.16779	4.52391	0.901661	7.59438	4.276	two-component response regulator ARR2
LOC106292885	XM_013728553.1	16.7393	14.341	15.5208	24.3085	13.6255	18.6277	probable dolichol-phosphate mannosyltransferase
LOC106292886	XM_013728554.1	5.57547	6.0479	5.60996	5.16827	6.54274	5.32167	uncharacterized LOC106292886
LOC106292887	XM_013728555.1	44.8106	136.145	68.2668	26.043	93.964	54.9705	glycine-rich cell wall structural protein
LOC106292889	XM_013728556.1	7.56703	5.83531	8.92834	5.46701	9.00394	7.60582	reticulon-4-interacting protein 1, mitochondrial
LOC106292890	XM_013728557.1	0.453317	0.0609102	0.312693	0.153212	0.0665387	0.317194	serine carboxypeptidase-like 18
LOC106292891	XM_013728558.1	19.1867	13.083	26.2086	23.6611	22.5931	24.8194	60S ribosomal protein L18a-like protein, transcript variant X1
LOC106292891	XM_013728559.1	0.00551687	0.00661458	2.22139	1.01272	0.579297	1.37928	60S ribosomal protein L18a-like protein, transcript variant X2
LOC106292891	XM_013728560.1	2.96351	9.2174	7.07607	4.9246	6.93834	8.59709	60S ribosomal protein L18a-like protein, transcript variant X3
LOC106292892	XM_013728561.1	1.54351	2.11775	2.224	1.67548	0.574165	4.05469	uncharacterized LOC106292892
LOC106292894	XM_013728562.1	4.17048	17.2543	18.8099	11.412	20.3809	16.3181	cysteine proteinase inhibitor 6-like
LOC106292895	XM_013728563.1	10.2987	9.10767	7.81814	8.21522	11.4962	9.56677	uncharacterized LOC106292895
LOC106292896	XM_013728564.1	87.324	86.9829	87.3031	68.571	59.5571	83.359	autophagy-related protein 8i
LOC106292898	XM_013728565.1	1.08686e-24	7.68828e-24	6.53845e-25	1.39819	0	0.652144	sulfated surface glycoprotein 185-like, transcript variant X1
LOC106292898	XM_013728566.1	1.08145e-24	7.65422e-24	6.51059e-25	10.2754	0	4.26712	sulfated surface glycoprotein 185-like, transcript variant X2
LOC106292901	XM_013728567.1	5.2658	15.3811	13.6027	8.25352	19.5388	11.1279	uncharacterized LOC106292901
LOC106292902	XM_013728568.1	3.5291	3.3994	3.48017	0.687199	2.9491	2.67169	uncharacterized LOC106292902
LOC106292903	XM_013728569.1	0.930279	0.324695	1.02173	0.679831	1.00978	1.39862	ribose-phosphate pyrophosphokinase 2, chloroplastic-like
LOC106292900	XM_013728570.1	0.974729	0.673029	1.09794	1.21728	0.534963	0.645497	uncharacterized LOC106292900
LOC106292904	XM_013728571.1	2.33507	3.01172	2.06887	2.01865	3.53931	1.9141	uncharacterized LOC106292904
LOC106292905	XM_013728572.1	8.75573	11.9217	18.4339	19.2977	6.43752	13.1022	uncharacterized LOC106292905
LOC106292906	XM_013728573.1	170.079	210.212	164.388	144.74	195.328	157.356	acyl-CoA-binding protein
LOC106292908	XM_013728574.1	2.74389	7.30209	6.67113	0.157681	3.25825	2.58613	uncharacterized LOC106292908
LOC106292909	XM_013728575.1	14.8385	12.9987	26.6854	19.603	14.8257	21.5956	uncharacterized LOC106292909
LOC106292911	XM_013728576.1	52.0304	59.6155	55.8997	50.3522	62.1652	57.5544	uncharacterized LOC106292911
LOC106292913	XM_013728577.1	0	0.910191	0.0393047	0	1.96189	0.0809347	GDSL esterase/lipase ESM1-like
LOC106292914	XM_013728578.1	1.32965	1.11118	2.33378	2.12815	2.03412	1.60526	DNA mismatch repair protein MSH5
LOC106292915	XM_013728579.1	0.0501131	0	0.40077	0.327083	0	0.254466	phospholipase A1-Igamma1, chloroplastic-like
LOC106292912	XM_013728580.1	0	0	0	0	0	0	probable aminotransferase TAT1
LOC106292916	XM_013728581.1	37.1925	39.0211	30.0337	20.2187	91.9909	36.0452	40S ribosomal protein S17-3
LOC106292917	XM_013728582.1	0.393198	0.56416	0	0	0	0.0355748	lactosylceramide 4-alpha-galactosyltransferase
LOC106292918	XM_013728583.1	0	0	0	0	0	0	F-box protein SKIP16
LOC106292919	XM_013728584.1	2.7391	2.84865	2.01931	4.25755	5.17437	2.23313	delta-9 desaturase-like 1 protein
LOC106292920	XM_013728585.1	0.235714	3.46498e-18	1.60342	0.414778	2.01944e-07	0.776422	uncharacterized LOC106292920, transcript variant X1
LOC106292920	XM_013728586.1	1.20488	7.25249e-27	0.402807	1.7339	8.61901e-05	0.595113	uncharacterized LOC106292920, transcript variant X2
LOC106292920	XM_013728587.1	0.0786614	0.575241	0.257663	1.39952	0.349154	1.36977	uncharacterized LOC106292920, transcript variant X3
LOC106292888	XM_013728588.1	143.455	184.838	89.17	130.547	233.768	102.554	60S ribosomal protein L8-3
LOC106292920	XM_013728589.1	1.77966	5.59808e-05	0.0888977	0.121444	0.4722	0.333132	uncharacterized LOC106292920, transcript variant X4
LOC106292922	XM_013728590.1	3.32877	7.80371	8.89193	6.69952	4.65104	6.8532	transmembrane protein 64
LOC106292924	XM_013728591.1	0.0797641	0.710089	0.145032	0.78417	0.126393	0.378346	zinc finger protein MAGPIE
LOC106292925	XM_013728592.1	41.6171	56.0992	31.8392	63.0637	38.948	36.9845	ethylene-responsive transcription factor RAP2-3, transcript variant X1
LOC106292925	XM_013728593.1	3.45938	7.67801	4.44571	6.42113	3.62325	3.16631	ethylene-responsive transcription factor RAP2-3, transcript variant X2
LOC106292926	XM_013728594.1	0.548269	0.242537	0.30012	0.323396	0.181821	1.07067	serine/threonine-protein kinase tricorner, transcript variant X1
LOC106292926	XM_013728595.1	0.295641	0.676202	0.442426	0.139252	0.267897	0.0811489	serine/threonine-protein kinase tricorner, transcript variant X2
LOC106292926	XM_013728596.1	0.00448719	0.358775	0.0494257	0.184591	0.368523	0.111569	serine/threonine-protein kinase tricorner, transcript variant X3
LOC106292928	XM_013728597.1	2.15321e-09	5.9473e-16	1.65814e-11	1.27791e-13	1.73446e-12	2.27419e-13	hypersensitive-induced response protein 3-like
LOC106292929	XM_013728598.1	32.0119	32.6416	26.3747	34.9499	43.7442	39.0355	39S ribosomal protein L47, mitochondrial
LOC106292930	XM_013728599.1	2.79794	4.12358	20.2844	7.83375	5.14678	9.49078	cyclin-dependent protein kinase inhibitor SMR2-like
LOC106292931	XM_013728600.1	14.3216	17.2196	14.425	6.77942	14.1499	16.5149	uncharacterized LOC106292931, transcript variant X1
LOC106292932	XM_013728601.1	1.26169	1.07038	2.55657	2.45268	2.9486	2.7587	uncharacterized LOC106292932
LOC106292933	XM_013728602.1	3.52213	3.14241	3.16135	5.96391	4.36396	5.10575	transcription factor bHLH150-like
LOC106292934	XM_013728603.1	18.2847	14.671	17.1429	23.3159	15.133	14.1148	chromatin structure-remodeling complex protein BSH
LOC106292935	XM_013728604.1	16.1094	14.5459	16.1196	18.9237	16.6629	17.4215	uncharacterized LOC106292935
LOC106292937	XM_013728605.1	0.977749	11.8355	15.8443	0.974115	34.9922	12.1789	uncharacterized LOC106292937
LOC106292939	XM_013728606.1	2.9979	7.69061	5.8051	4.41555	2.36803	4.14814	uncharacterized LOC106292939, transcript variant X1
LOC106292940	XM_013728607.1	0	0	0	0	0	0	leucine-rich repeat receptor-like serine/threonine-protein kinase At2g14510, transcript variant X1
LOC106292938	XM_013728608.1	6.55803	6.33405	6.09427	7.95857	8.50742	8.10676	early nodulin-like protein 3, transcript variant X1
LOC106292940	XM_013728609.1	0	0	0	0	0	0	leucine-rich repeat receptor-like serine/threonine-protein kinase At2g14510, transcript variant X2
LOC106292942	XM_013728610.1	2.86018	2.31676	2.12221	3.27419	2.14268	2.92431	ethylene-responsive transcription factor ERF055
LOC106292943	XM_013728611.1	4.55085	3.16855	1.42655	0.480233	0.138825	0.332967	delta-9 acyl-lipid desaturase 1
LOC106292944	XM_013728612.1	1.38952	0.37965	1.63796	0.871261	2.31368	0.439585	chromatin accessibility complex protein 1, transcript variant X1
LOC106292944	XM_013728613.1	13.6579	12.4257	10.0415	13.9904	9.649	13.4405	chromatin accessibility complex protein 1, transcript variant X2
LOC106292945	XM_013728614.1	88.1509	74.3488	71.942	81.4113	90.5082	71.5396	upstream activation factor subunit UAF30-like
LOC106292938	XM_013728615.1	0.0798468	0.108294	0.0462637	1.66159	3.17514	0.799405	early nodulin-like protein 3, transcript variant X2
LOC106292947	XM_013728616.1	2.90232	2.06301	3.38828	3.30993	1.37204	2.14929	carbon catabolite repressor protein 4 homolog 4-like, transcript variant X1
LOC106292947	XM_013728617.1	5.24344	2.10918	1.1557	2.08055	1.12969	3.19462	carbon catabolite repressor protein 4 homolog 4-like, transcript variant X2
LOC106292948	XM_013728618.1	1.09823	1.05332	1.33578	2.25258	1.96817	2.00904	CRAL-TRIO domain-containing protein C23B6.04c
LOC106292949	XM_013728619.1	3.60258	4.78109	5.07144	5.47595	5.40701	5.25681	dof zinc finger protein DOF3.1
LOC106292950	XM_013728620.1	5.93146	7.92275	10.7761	7.17762	6.81765	14.1463	uncharacterized LOC106292950
LOC106292951	XM_013728621.1	4.63624	3.5604	4.9417	3.77229	4.3467	3.7506	protein OSB4, chloroplastic
LOC106292952	XM_013728622.1	14.5579	12.5622	10.3711	22.2757	15.2963	19.0258	single-stranded DNA-binding protein, mitochondrial
LOC106292954	XM_013728623.1	0	0	0.174134	0.196282	0	0	oleosin 1
LOC106292955	XM_013728624.1	5.56227	4.3503	3.33912	6.09501	6.56202	4.5159	mitochondrial inner membrane protease subunit 2
LOC106292956	XM_013728625.1	2.49893	0.295838	3.61404	0.358306	1.70297	3.0311	protein yippee-like At3g08990, transcript variant X1
LOC106292953	XM_013728626.1	4.00666	2.47825	4.89574	2.55907	3.36138	3.31067	uncharacterized LOC106292953
LOC106292956	XM_013728627.1	1.86827e-20	0.406828	1.572e-11	0.506149	0.173568	0.000169916	protein yippee-like At3g08990, transcript variant X2
LOC106292956	XM_013728628.1	4.20122e-15	0.593515	2.24479e-06	0.763337	0.29168	0.00667076	protein yippee-like At3g08990, transcript variant X3
LOC106292957	XM_013728629.1	0.53373	1.27452	4.04492	5.08444	1.86524	1.84681	ribonuclease 3-like protein 1, transcript variant X1
LOC106292957	XM_013728630.1	8.89051	5.56279	7.33956	5.92595	4.65916	5.4554	ribonuclease 3-like protein 1, transcript variant X2
LOC106292959	XM_013728631.1	15.7079	4.05877	20.5697	31.0135	25.8214	29.0041	syncoilin-like
LOC106292960	XM_013728632.1	9.33262	8.03361	15.2116	12.2985	9.48501	23.6916	auxin-responsive protein SAUR72
LOC106292961	XM_013728633.1	2.65923	2.71669	2.86128	3.43136	3.42604	3.16366	pentatricopeptide repeat-containing protein At3g04130, mitochondrial
LOC106292963	XM_013728634.1	7.63986	13.0949	7.83722	5.01246	7.6157	14.0912	DNA-binding protein DDB_G0278111-like, transcript variant X1
LOC106292963	XM_013728635.1	28.3366	37.7868	43.1218	40.1051	50.259	41.8407	DNA-binding protein DDB_G0278111-like, transcript variant X2
LOC106292963	XM_013728636.1	0.176252	0.665304	2.16588	1.0118	1.66079	2.08552	DNA-binding protein DDB_G0278111-like, transcript variant X3
LOC106292964	XM_013728637.1	1.29946	1.08954	1.38695	2.26613	1.03724	2.57661	flavonol synthase/flavanone 3-hydroxylase
LOC106292962	XM_013728638.1	0	0.145236	0.0813846	0.260796	0.078444	0.123548	myb-related protein Myb4-like
LOC106292965	XM_013728639.1	203.17	252.318	151.811	213.856	304.571	161.504	putative 60S ribosomal protein L30-1
LOC106292966	XM_013728640.1	0.469401	0.314642	1.9657	0.79267	0.860541	2.10819	uncharacterized LOC106292966
LOC106292967	XM_013728641.1	12.7668	12.7123	14.6578	10.5186	10.0025	17.1603	uncharacterized LOC106292967
LOC106292968	XM_013728642.1	69.9005	104.745	59.523	64.6312	120.7	68.6916	probable NADH dehydrogenase [ubiquinone] 1 alpha subcomplex subunit 12
LOC106292969	XM_013728643.1	0.329935	0.468112	0.727979	0.467542	0.484178	1.02365	myosin heavy chain kinase B
LOC106292970	XM_013728644.1	16.0714	11.2079	2.38812	6.03952	9.6438	3.5549	protein LIGHT-DEPENDENT SHORT HYPOCOTYLS 2
LOC106292971	XM_013728645.1	3.37931	2.14196	2.85745	2.60563	0.426926	1.51655	uncharacterized protein At4g06744-like
LOC106292973	XM_013728646.1	1.23424	1.22333	1.77738	0.0284841	0.894761	0.863816	putative serine/threonine-protein kinase, transcript variant X1
LOC106292973	XM_013728647.1	0.280775	0.000571145	0.507935	0.029563	1.32342	2.60245	putative serine/threonine-protein kinase, transcript variant X2
LOC106292973	XM_013728648.1	0.0111327	1.42375e-05	0.00998592	1.85343	1.25299e-06	0.242596	putative serine/threonine-protein kinase, transcript variant X3
LOC106292974	XM_013728649.1	30.5309	50.0668	100.058	13.7407	98.8811	149.464	late embryogenesis abundant protein Lea5
LOC106292972	XM_013728650.1	1.58632	1.54875	1.2068	0.94615	0.102553	0.935339	short-chain dehydrogenase TIC 32, chloroplastic
LOC106292975	XM_013728651.1	162.708	178.964	159.563	99.8201	137.558	130.88	DNA-binding protein S1FA3
LOC106292978	XM_013728652.1	1.02817	1.58643	1.57809	1.13835	0.975318	1.07689	pentatricopeptide repeat-containing protein At1g31790
LOC106292979	XM_013728653.1	1.295	1.92454	4.81027	4.35916	1.49989	3.2573	short-chain type dehydrogenase/reductase
LOC106292980	XM_013728654.1	16.3667	9.24175	8.80958	15.247	15.2196	18.7585	chaperone protein DnaJ-like
LOC106292983	XM_013728655.1	0.502732	1.90357	1.2234	1.05303	1.4567	1.15821	probable serine/threonine-protein kinase At1g09600
LOC106292984	XM_013728656.1	32.2045	39.0637	59.4647	49.0143	30.5887	47.4697	26S proteasome non-ATPase regulatory subunit 2 homolog B-like
LOC106292985	XM_013728657.1	22.8853	26.3828	52.1918	72.4756	7.93029	45.2458	transcription factor HFR1
LOC106292982	XM_013728658.1	19.8662	34.314	26.3415	41.6728	15.929	38.9496	uncharacterized LOC106292982, transcript variant X1
LOC106292986	XM_013728659.1	0	19.6732	9.18763	0.754647	11.8571	3.84828	uncharacterized LOC106292986
LOC106292988	XM_013728660.1	0.918104	2.17034	1.80363	0.330275	0.796307	1.10561	uncharacterized LOC106292988
LOC106292990	XM_013728661.1	7.38835	6.20733	4.39966	7.67966	6.9785	4.1132	mitochondrial inner membrane protease ATP23-like
LOC106292991	XM_013728662.1	0.641308	0.745087	0.212343	0	0	0.282461	polcalcin Bra n 2-like
LOC106292992	XM_013728663.1	494.336	399.35	418.096	388.98	443.81	410.69	60S ribosomal protein L37-2-like
LOC106292982	XM_013728664.1	7.94831	12.3173	13.3674	14.057	20.4578	11.0453	uncharacterized LOC106292982, transcript variant X2
LOC106292993	XM_013728665.1	0.551799	0.88002	0.602365	0.17838	0.428587	0.555686	ethylene-responsive transcription factor ERF012-like
LOC106292994	XM_013728666.1	69.958	72.1933	65.0417	97.5083	51.6895	63.3226	uncharacterized LOC106292994
LOC106292996	XM_013728667.1	4.27648	12.7343	10.0827	20.6512	20.9757	22.0138	probable leucine-rich repeat receptor-like serine/threonine-protein kinase At3g14840, transcript variant X1
LOC106292996	XM_013728668.1	0.206411	0.532634	0.002075	0.858006	1.58626	1.61892	probable leucine-rich repeat receptor-like serine/threonine-protein kinase At3g14840, transcript variant X2
LOC106292996	XM_013728669.1	0.00176315	22.0439	12.2735	33.7424	29.999	39.3277	probable leucine-rich repeat receptor-like serine/threonine-protein kinase At3g14840, transcript variant X3
LOC106292982	XM_013728670.1	1.95087	6.72976	10.099	4.36809	3.83149	5.67409	uncharacterized LOC106292982, transcript variant X3
LOC106292997	XM_013728671.1	0.391991	0.128874	0.291422	0.0199008	0.239042	0.34809	protein trichome birefringence-like 41
LOC106293003	XM_013728672.1	1.35475	0.980497	1.32424	1.55824	5.128	2.65592	mitogen-activated protein kinase kinase kinase 2
LOC106293004	XM_013728673.1	2.52867	2.99421	2.46871	2.31695	2.18433	2.33987	vacuolar protein sorting-associated protein 2 homolog 3
LOC106293005	XM_013728674.1	19.7635	19.2481	12.9174	11.8867	24.0836	11.3155	monothiol glutaredoxin-S12, chloroplastic-like
LOC106293006	XM_013728675.1	16.5236	16.412	27.3286	37.3737	34.0744	50.8924	auxin-responsive protein IAA19-like
LOC106293007	XM_013728676.1	4.29127	4.20404	4.42717	3.4628	4.71154	3.9856	uncharacterized LOC106293007
LOC106293009	XM_013728677.1	10.0604	12.3822	12.1115	10.3831	12.1953	11.0413	uncharacterized LOC106293009, transcript variant X1
LOC106293009	XM_013728678.1	1.1223	2.21362	0.944014	3.77703	3.30112	1.61493	uncharacterized LOC106293009, transcript variant X2
LOC106292981	XM_013728679.1	0	0.0537514	0.114082	0.257418	0	0	uncharacterized LOC106292981
LOC106293011	XM_013728680.1	0.816429	1.53919	1.4059	0.79099	1.92629	1.15184	cell division cycle protein 27 homolog A
LOC106293012	XM_013728681.1	2.42156	2.11736	1.13876	2.87624	1.07286	2.33702	uncharacterized LOC106293012
LOC106293013	XM_013728682.1	21.6867	20.1179	21.1202	17.2697	23.7083	23.4141	cytochrome b5 isoform A
LOC106293010	XM_013728683.1	8.47852	4.21977	3.29997	8.78138	9.61411	11.0264	putative glucose-6-phosphate 1-epimerase
LOC106293014	XM_013728684.1	0.446971	0	1.35567	1.08793	0.0572629	0.117847	dehydration-responsive element-binding protein 1F-like
LOC106293015	XM_013728685.1	13.5418	15.1424	12.863	14.1828	14.915	12.3951	haloacid dehalogenase-like hydrolase domain-containing protein 3
LOC106293017	XM_013728686.1	4.31582e-12	1.32691e-31	0.118814	4.33366e-37	0.0721196	0.146776	cytochrome P450 72C1
LOC106293018	XM_013728687.1	4.90113	7.50079	7.36929	6.18602	5.38481	7.67396	actin-related protein 2/3 complex subunit 2A
LOC106293019	XM_013728688.1	9.09001	8.25757	5.38267	5.03004	10.6379	5.54089	B-box zinc finger protein 32-like
LOC106293023	XM_013728689.1	1.22829	1.70848	0.547565	0.936794	0.667143	0.493788	serine/threonine-protein kinase Nek2-like, transcript variant X1
LOC106293023	XM_013728690.1	8.65663	8.35559	2.90018	8.51583	2.34989	3.40847	serine/threonine-protein kinase Nek2-like, transcript variant X2
LOC106293024	XM_013728691.1	59.6464	66.5196	91.9193	74.5163	48.9742	79.2725	acyl-coenzyme A thioesterase 13-like
LOC106293021	XM_013728692.1	5.15774e-10	1.61229	8.58299	9.51867e-08	1.79917e-07	3.01953e-07	senescence-associated protein DIN1, transcript variant X1
LOC106293025	XM_013728693.1	5.52175	0.122366	2.88472	3.66925	0.0702114	3.01553	uncharacterized LOC106293025, transcript variant X1
LOC106293025	XM_013728694.1	0.7235	0.320442	1.39718	1.23731	1.06134	1.99677	uncharacterized LOC106293025, transcript variant X2
LOC106293025	XM_013728695.1	0.0120648	0.0313868	6.90803e-11	1.84241	0.00465176	0.000151551	uncharacterized LOC106293025, transcript variant X3
LOC106293027	XM_013728696.1	0.113476	0.336265	0.522163	0.151059	0.497031	0.939248	gibberellin 3-beta-dioxygenase 1, transcript variant X1
LOC106293027	XM_013728697.1	0.0990367	0.235747	0.347054	0.13474	0.321366	0.0488449	gibberellin 3-beta-dioxygenase 1, transcript variant X2
LOC106293021	XM_013728698.1	25.5687	0.767528	46.5418	15.1432	4.80808	26.1671	senescence-associated protein DIN1, transcript variant X2
LOC106293028	XM_013728699.1	9.02345e-11	0.0230973	1.15731e-16	3.64705e-60	0.088959	0.000220863	transcription factor MYB51, transcript variant X1
LOC106293028	XM_013728700.1	9.32587e-11	0.0260598	0.115459	3.77434e-60	0.101546	0.494451	transcription factor MYB51, transcript variant X2
LOC106293028	XM_013728701.1	9.56128e-11	0.000210054	1.52834e-16	3.87259e-60	0.113587	0.000140833	transcription factor MYB51, transcript variant X3
LOC106293030	XM_013728702.1	0	0	0	0	0	0.0449391	glucose and ribitol dehydrogenase homolog 2
LOC106293031	XM_013728703.1	2.9024	4.38083	4.00995	4.26617	4.72296	5.73857	uncharacterized LOC106293031
LOC106293032	XM_013728704.1	41.2431	39.1219	36.4834	40.399	43.1406	36.4822	uncharacterized LOC106293032
LOC106293033	XM_013728705.1	0.347031	0.403474	1.69671	1.4277	1.3339	2.9313	jasmonate O-methyltransferase-like
LOC106293021	XM_013728706.1	3.3064e-17	4.02337e-11	0.00295245	2.48008e-11	8.21059e-13	1.09469	senescence-associated protein DIN1, transcript variant X3
LOC106293034	XM_013728707.1	12.8371	14.3128	24.2432	13.001	15.1253	20.6823	uncharacterized LOC106293034
LOC106293035	XM_013728708.1	4.40436	3.32369	3.46319	3.07465	2.65095	3.05962	glutamyl-tRNA reductase 2, chloroplastic-like
LOC106293039	XM_013728709.1	0	0	0	0.265611	0	0	uncharacterized LOC106293039
LOC106293040	XM_013728710.1	9.90056	7.24432	9.64429	3.13036	4.60975	6.14386	cysteine-rich and transmembrane domain-containing protein A
LOC106293042	XM_013728711.1	0	0	0	0	0	0	nuclear localization sequence-binding protein-like, transcript variant X1
LOC106293042	XM_013728712.1	0	0	0	0	0	0	nuclear localization sequence-binding protein-like, transcript variant X2
LOC106293041	XM_013728713.1	0	0	0.0257564	0	0.0496992	0.0514814	non-specific phospholipase C4
LOC106293044	XM_013728714.1	0.457788	1.45983	0.683349	0.05595	0.329805	0.0371851	WAT1-related protein At1g01070, transcript variant X1
LOC106293044	XM_013728715.1	0.0324498	1.52144e-15	5.22244e-06	0.0923339	0.0183987	0.0537667	WAT1-related protein At1g01070, transcript variant X2
LOC106293045	XM_013728716.1	0.552866	1.75312	0.232336	0.275737	0.055214	0.491824	chaperonin 60 subunit beta 2, chloroplastic
LOC106293046	XM_013728717.1	25.731	36.6167	34.3264	38.6456	30.7643	37.3406	histidine-containing phosphotransfer protein 5, transcript variant X1
LOC106293046	XM_013728718.1	7.18194	7.51467	5.16535	5.11915	7.7428	1.71192	histidine-containing phosphotransfer protein 5, transcript variant X2
LOC106293048	XM_013728719.1	118.688	140.295	138.349	103.861	183.042	118.015	acyl carrier protein, chloroplastic
LOC106293049	XM_013728720.1	0.00944389	0.118614	2.17849e-08	0.0264767	9.30185e-13	0.163061	transcription factor bHLH111, transcript variant X1
LOC106293049	XM_013728721.1	0.544145	0.776191	0.700581	0.0363833	1.07795	0.163158	transcription factor bHLH111, transcript variant X2
LOC106293051	XM_013728722.1	1.07024	3.11117	1.0161	0.923647	7.26465	0.827615	transcription factor BEE 1
LOC106293052	XM_013728723.1	0.468547	3.3402	4.44742	0	0.348891	1.06486	monothiol glutaredoxin-S13
LOC106293050	XM_013728724.1	0.10711	0	0.0716898	0	0	3.71821e-76	wall-associated receptor kinase-like 18
LOC106293053	XM_013728725.1	42.8374	57.8798	40.1581	32.0955	60.4306	38.388	dual specificity protein phosphatase 1B
LOC106293054	XM_013728726.1	185.654	89.0151	49.8167	86.9624	95.7937	92.2966	10 kDa chaperonin
LOC106293055	XM_013728727.1	1.00759	0.662193	1.30282	0.564273	0.494991	0.304287	uncharacterized LOC106293055, transcript variant X1
LOC106293055	XM_013728728.1	0.0147061	0.173079	0.15984	0.67307	0.59483	0.346411	uncharacterized LOC106293055, transcript variant X2
LOC106293056	XM_013728729.1	1.5788	3.9419	1.87836	8.73361e-39	4.35184	0.645596	uncharacterized LOC106293056, transcript variant X1
LOC106293056	XM_013728730.1	6.90742	6.29593	17.6191	5.98075e-39	10.2603	7.35511	uncharacterized LOC106293056, transcript variant X2
LOC106293056	XM_013728731.1	6.27043e-07	0.0706446	5.87665e-09	6.58394e-39	0.480215	0.0824001	uncharacterized LOC106293056, transcript variant X3
LOC106293058	XM_013728732.1	2.69632	2.20538	3.50156	1.82778	2.35883	2.10243	uncharacterized LOC106293058
LOC106293059	XM_013728733.1	2.03808	2.74932	1.78708	2.41424	1.09376	1.71246	uncharacterized LOC106293059
LOC106293060	XM_013728734.1	6.70433	1.59903	2.34081	3.57544	0.586586	2.34299	uncharacterized LOC106293060, transcript variant X1
LOC106293060	XM_013728735.1	0.325615	1.01831e-07	0.305686	0.172786	0.00295819	0.26758	uncharacterized LOC106293060, transcript variant X2
LOC106293057	XM_013728736.1	30.2232	30.7278	12.6663	8.3279	29.9674	11.7476	60S ribosomal protein L31-3
LOC106293061	XM_013728737.1	22.1638	20.4859	15.029	22.7253	15.2894	18.0003	agamous-like MADS-box protein AGL80
LOC106293062	XM_013728738.1	10.1176	4.30256	6.45186	7.2391	5.69434	7.74235	protein FATTY ACID EXPORT 6
LOC106293063	XM_013728739.1	47.1748	43.9128	52.3826	65.3449	58.6478	55.2309	putative phosphatidylglycerol/phosphatidylinositol transfer protein DDB_G0282179
LOC106293064	XM_013728740.1	0.06054	0.107583	0.640874	0	0.0892891	0.307679	protein ASPARTIC PROTEASE IN GUARD CELL 1-like
LOC106293065	XM_013728741.1	0.882892	0.657467	0.143455	0.122558	0.359998	0.171194	UDP-glycosyltransferase 71B1
LOC106293066	XM_013728742.1	55.2301	61.3146	46.595	51.7355	66.9067	49.6653	UPF0426 protein At1g28150, chloroplastic
LOC106293067	XM_013728743.1	1.5881	1.15024	0.9796	0.00295722	1.87389	0.245473	DNA-3-methyladenine glycosylase, transcript variant X1
LOC106293067	XM_013728744.1	7.44659	7.51399	7.65566	10.188	5.15673	6.78343	DNA-3-methyladenine glycosylase, transcript variant X2
LOC106293070	XM_013728745.1	1.62788	1.88023	2.42655	5.4146	3.73557	0.693042	21 kDa protein
LOC106293071	XM_013728746.1	149.329	73.6317	107.01	46.6067	63.0812	48.85	uncharacterized LOC106293071
LOC106293074	XM_013728747.1	22.8322	25.2525	19.9288	10.6391	29.4786	17.4415	uncharacterized protein C9orf85 homolog
LOC106293077	XM_013728748.1	65.3136	65.6543	35.1588	41.3862	64.571	47.3474	stress-associated endoplasmic reticulum protein 2-like
LOC106293078	XM_013728749.1	5.46052	5.14968	4.33584	5.6331	5.73557	4.52693	uncharacterized protein At5g39865
LOC106293079	XM_013728750.1	0.492111	0.446965	0.676115	0.281254	1.16031	1.1069	F-box/kelch-repeat protein At1g26930-like
LOC106293076	XM_013728751.1	0.126532	0.442245	0.126551	0	0.0414355	0.0423122	NAC domain-containing protein 55-like
LOC106293080	XM_013728752.1	22.229	22.5506	19.3793	19.9705	25.7925	17.9567	zinc finger matrin-type protein 2
LOC106293081	XM_013728753.1	0.000243485	1.19267e-10	0.00153404	0.764771	0.00123112	2.77362	uncharacterized protein OsI_027940-like, transcript variant X1
LOC106293081	XM_013728754.1	26.9119	9.11861	6.85859	34.9312	6.24777	84.4096	uncharacterized protein OsI_027940-like, transcript variant X2
LOC106293081	XM_013728755.1	3.11315e-11	2.33647e-19	5.62385e-07	1.35181e-09	2.52313e-12	7.20569e-11	uncharacterized protein OsI_027940-like, transcript variant X3
LOC106293082	XM_013728756.1	0.366054	0.118976	0	2.29325e-70	0	0.027172	reticuline oxidase-like protein
LOC106293084	XM_013728757.1	5.33119	7.58348	6.79024	5.45905	3.48467	10.7747	RING-H2 finger protein ATL80
LOC106293085	XM_013728758.1	52.328	49.928	46.2165	56.6637	52.206	45.6607	N-alpha-acetyltransferase 20-like
LOC106293089	XM_013728759.1	1.97622	3.64645	1.16093	0.838906	5.40491	2.07832	protein Jade-1-like, transcript variant X1
LOC106293086	XM_013728760.1	12.354	10.7957	12.6531	11.4246	13.7477	14.4361	uncharacterized LOC106293086
LOC106293089	XM_013728761.1	0	1.7277	0.335134	1.48859	1.50547	0.617889	protein Jade-1-like, transcript variant X2
LOC106293092	XM_013728762.1	26.4551	26.6095	23.8753	26.2906	10.1102	22.6624	growth-regulating factor 5-like
LOC106293095	XM_013728763.1	1.71029	2.18245	4.31933	5.19646	2.92169	6.52816	myb-related protein Hv1
LOC106293096	XM_013728764.1	0.0573349	6.86032e-06	8.50476e-06	0.0059028	0.199012	0.0529652	inositol oxygenase 1, transcript variant X1
LOC106293096	XM_013728765.1	0.0499103	0.320116	0.218414	0.189721	0.00124003	1.35011	inositol oxygenase 1, transcript variant X2
LOC106293098	XM_013728766.1	6.96363	7.38548	8.71499	12.2931	5.9909	13.2982	AMSH-like ubiquitin thioesterase 2
LOC106293099	XM_013728767.1	2.21517	1.80987	2.06464	1.65209	1.83725	2.1959	mitotic apparatus protein p62
LOC106293100	XM_013728768.1	0.0287681	0	0	0	0	0	glycerol-3-phosphate acyltransferase 5
LOC106293097	XM_013728769.1	1.9942	4.7347	5.01211	5.01012	5.19665	5.55103	phosphoglycerate mutase-like protein AT74
LOC106293101	XM_013728770.1	1.47711	2.09058	1.99777	3.36539	0.212467	1.8987	disease resistance protein TAO1-like, transcript variant X1
LOC106293101	XM_013728771.1	1.51935	1.31354	1.9483	2.60932	0.222999	1.88444	disease resistance protein TAO1-like, transcript variant X2
LOC106293101	XM_013728772.1	8.17973	6.20761	11.0979	11.3055	8.40007	13.7551	disease resistance protein TAO1-like, transcript variant X3
LOC106293101	XM_013728773.1	0.0529515	0.277691	0.176318	0.334115	0.0696059	0.265171	disease resistance protein TAO1-like, transcript variant X4
LOC106293102	XM_013728774.1	2.10193	2.84363	3.66406	3.3548	3.92884	2.72685	disease resistance protein TAO1-like
LOC106293103	XM_013728775.1	17.2273	12.9785	13.8848	17.2332	13.076	17.2398	uncharacterized LOC106293103
LOC106293104	XM_013728776.1	2.66934	2.79534	4.00267	2.32974	3.49802	3.47246	U11/U12 small nuclear ribonucleoprotein 48 kDa protein
LOC106293073	XM_013728777.1	16.4417	18.669	17.1245	15.1167	15.9376	15.739	protein FRA10AC1
LOC106293105	XM_013728778.1	1.84021	2.48098	2.66126	0.331164	2.18043	4.27928	probable disease resistance protein RPP1
LOC106293107	XM_013728779.1	0.565537	0.0392726	0.134727	0.176205	0.0206404	0.0910314	WUSCHEL-related homeobox 1, transcript variant X1
LOC106293107	XM_013728780.1	1.96551	2.78751	2.07298	1.09513	5.06006	2.39376	WUSCHEL-related homeobox 1, transcript variant X2
LOC106293106	XM_013728781.1	30.105	26.8383	58.7583	29.2114	22.5581	36.2868	uncharacterized LOC106293106
LOC106293109	XM_013728782.1	1.602	0	2.99844	3.4407	0	1.86428	uncharacterized LOC106293109, transcript variant X1
LOC106293109	XM_013728783.1	2.3891	0	1.50257	2.86451	0	1.4658	uncharacterized LOC106293109, transcript variant X2
LOC106293109	XM_013728784.1	3.08734	0	0.963932	3.06754	0	1.85308	uncharacterized LOC106293109, transcript variant X3
LOC106293109	XM_013728785.1	2.49715	0	2.14993	1.80202	0	1.43674	uncharacterized LOC106293109, transcript variant X4
LOC106293109	XM_013728786.1	1.93083	0	1.70535	2.13271	0	0.451293	uncharacterized LOC106293109, transcript variant X5
LOC106293110	XM_013728787.1	0	0.0337355	0	0	0	0	MATH domain-containing protein At5g43560
LOC106293111	XM_013728788.1	0.333176	0.83582	0.57046	0.62787	0.738316	0.292145	protein HAIKU1
LOC106293114	XM_013728789.1	46.764	39.734	21.7461	32.3508	40.4597	28.3376	PITH domain-containing protein At3g04780
LOC106293115	XM_013728790.1	0	0.0357625	0	0	0	0	sugar transporter ERD6-like 9
LOC106293116	XM_013728791.1	0.0253731	0.022579	0.0254092	0	2.72034e-62	0.025517	4-coumarate--CoA ligase-like 4, transcript variant X1
LOC106293117	XM_013728792.1	14.6572	15.6271	15.8964	12.0098	18.1554	13.2886	uncharacterized LOC106293117
LOC106293118	XM_013728793.1	3.16333	1.76328	17.9453	1.53907	0.631282	3.55346	uncharacterized LOC106293118
LOC106293120	XM_013728794.1	0.0593526	0.210061	0.360526	0.0641663	0.0290741	0	serine/threonine-protein kinase WAG2
LOC106293121	XM_013728795.1	2.29051	3.06973	3.50232	2.28209	1.55061	3.26111	protein SHI RELATED SEQUENCE 7, transcript variant X1
LOC106293121	XM_013728796.1	0	0.145015	0.498436	1.75019	0.504896	0.924281	protein SHI RELATED SEQUENCE 7, transcript variant X2
LOC106293125	XM_013728797.1	17.7926	11.2596	19.2843	36.6878	15.3336	29.5929	uncharacterized LOC106293125
LOC106293123	XM_013728798.1	2.66637	43.4331	34.217	37.0385	3.57102	21.4216	uncharacterized LOC106293123
LOC106293128	XM_013728799.1	23.108	13.2651	16.5557	7.58218	14.0529	11.3293	PHD finger-like domain-containing protein 5B
LOC106293129	XM_013728800.1	11.6604	9.15521	4.63906	6.15675	7.25654	6.74762	uncharacterized LOC106293129
LOC106293132	XM_013728801.1	0	6.88524e-64	9.20218e-72	0.00973991	6.21213e-74	0.00248502	tubulointerstitial nephritis antigen-like, transcript variant X1
LOC106293132	XM_013728802.1	0	0	0	0.0891822	0	0.00398034	tubulointerstitial nephritis antigen-like, transcript variant X2
LOC106293132	XM_013728803.1	0	0	0	0.0671659	0	0.00377376	tubulointerstitial nephritis antigen-like, transcript variant X3
LOC106293134	XM_013728804.1	0.551177	0.841263	0.396314	0.778098	0.0787481	0.720686	uncharacterized LOC106293134
LOC106293135	XM_013728805.1	20.0154	35.1835	21.9308	33.9197	28.7189	22.3085	sm-like protein LSM2
LOC106293136	XM_013728806.1	7.5396e-05	0.00478135	0.0342476	0.356137	0.00698973	7.22586e-06	alcohol dehydrogenase-like 3, transcript variant X1
LOC106293136	XM_013728807.1	0.288273	0.936387	1.67082	0.314648	1.49531	1.52488	alcohol dehydrogenase-like 3, transcript variant X2
LOC106293133	XM_013728808.1	126.739	98.9859	126.635	159.18	201.936	198.237	arabinogalactan peptide 12-like
LOC106293137	XM_013728809.1	2.03879	3.6986	2.52665	1.82919	5.35428	3.24235	cytochrome b561 and DOMON domain-containing protein At3g07570
LOC106293138	XM_013728810.1	2.5457	0.720943	0.109991	0.120204	7.56233	0.000654558	dihydroneopterin aldolase 1-like, transcript variant X1
LOC106293138	XM_013728811.1	11.1688	27.9656	6.9232	3.70998	39.9565	6.90172	dihydroneopterin aldolase 1-like, transcript variant X2
LOC106293139	XM_013728812.1	3.41038	3.95471	3.6502	5.45223	2.55295	4.48951	uncharacterized LOC106293139
LOC106293140	XM_013728813.1	4.20465e-71	5.99912e-16	0	0	0	4.01008e-28	beta-glucosidase 23-like
LOC106293141	XM_013728814.1	14.0854	22.7945	17.6733	11.1076	22.7439	18.0248	multifunctional methyltransferase subunit TRM112-like protein At1g22270
LOC106293142	XM_013728815.1	0.747316	0.702433	0.924191	4.4707	2.52099	0.932548	ATP-dependent Clp protease proteolytic subunit-related protein 3, chloroplastic, transcript variant X1
LOC106293142	XM_013728816.1	0.0392207	5.54598e-07	0.0161224	0.0179791	0.000698666	0.847179	ATP-dependent Clp protease proteolytic subunit-related protein 3, chloroplastic, transcript variant X2
LOC106293144	XM_013728817.1	1.28025	1.15485	1.91241	0.754346	0.704162	1.31785	trichohyalin-like
LOC106293145	XM_013728818.1	14.0487	1.05663e-68	7.54599	0	2.60047e-54	3.16605e-84	uncharacterized LOC106293145
LOC106293143	XM_013728819.1	1.01447	1.35064	3.20667	2.0356	3.08783	3.39122	uncharacterized LOC106293143, transcript variant X1
LOC106293146	XM_013728820.1	21.7237	50.5037	0.328422	1.52352	0.197753	0.46656	pathogenesis-related protein 5-like
LOC106293147	XM_013728821.1	0.710585	1.40389	1.7268	3.81696	0.128123	1.34143	probable WRKY transcription factor 14, transcript variant X1
LOC106293147	XM_013728822.1	0.18968	0.000371038	0.0653954	0	0.105501	0.355746	probable WRKY transcription factor 14, transcript variant X2
LOC106293148	XM_013728823.1	1.40175e-15	0.0390333	0.0439272	1.68473	5.29661e-10	2.02468	uncharacterized LOC106293148
LOC106293149	XM_013728824.1	12.1964	14.7645	12.8247	8.75992	12.6391	10.5002	transmembrane protein 18-like
LOC106293150	XM_013728825.1	18.6332	14.9502	12.1054	18.4629	1.97861	6.50528	transcription factor bHLH87
LOC106293151	XM_013728826.1	0	0	0	0	0	0	protein FAR1-RELATED SEQUENCE 5-like
LOC106293153	XM_013728827.1	5.88086e-42	5.77587	5.00444	6.90935	7.19834	11.9731	methylesterase 17-like
LOC106293154	XM_013728828.1	32.0009	36.352	25.1856	23.2906	38.9402	22.446	uncharacterized LOC106293154
LOC106293155	XM_013728829.1	5.74251	7.91003	10.5004	4.40582	8.35566	8.40728	eukaryotic translation initiation factor 4E-2-like
LOC106293157	XM_013728830.1	4.0591e-59	4.48314e-29	1.51592e-28	7.94098e-28	1.29515e-28	3.892e-58	catalase-1-like
LOC106293159	XM_013728831.1	1.9271	5.70962	5.57492	6.43173	2.07121	6.97367	transcription factor MYB24
LOC106293160	XM_013728832.1	0.512179	0.633548	0.674835	0.289226	0.578001	1.3611	TMV resistance protein N-like
LOC106293161	XM_013728833.1	3.21029	1.96938	2.63198	2.66296	2.41569	2.91978	disease resistance protein TAO1-like
LOC106293162	XM_013728834.1	21.4465	21.6851	28.6753	26.57	22.7523	25.8576	probable inactive receptor kinase At1g27190
LOC106293163	XM_013728835.1	5.12581	4.10933	5.72912	5.85671	4.34602	5.44263	UPF0392 protein At1g27200
LOC106293164	XM_013728836.1	0	0	0	0	0	0.0732497	F-box protein At5g10340-like
LOC106293169	XM_013728837.1	0.397884	0.217624	0.285254	1.05938	0.367676	0.618532	myosin heavy chain kinase C-like
LOC106293171	XM_013728838.1	0.472317	0.243341	0.749983	0.824385	0.74659	1.11856	metalloendoproteinase 3-MMP
LOC106293172	XM_013728839.1	0.000131091	0.00298468	0.0107455	0.0908698	0.227837	0.0777978	NAC domain-containing protein 7-like, transcript variant X1
LOC106293172	XM_013728840.1	0.789414	0.837164	0.439067	1.27496	1.9589	0.55493	NAC domain-containing protein 7-like, transcript variant X2
LOC106293173	XM_013728841.1	9.50113	11.9963	14.2549	23.746	15.9644	17.5898	probable 2-oxoglutarate-dependent dioxygenase AOP1
LOC106293166	XM_013728842.1	0.313153	0.172919	0.831498	0.0957657	1.79596	1.64902	probable Xaa-Pro aminopeptidase P, transcript variant X2
LOC106293175	XM_013728843.1	0	1.42248	0.629529	0.376707	1.12527	1.18205	F-box/kelch-repeat protein At1g16250-like
LOC106293176	XM_013728844.1	3.72713	0.213918	1.42839	5.31397	0	1.49651	F-box/kelch-repeat protein At1g16250-like
LOC106293178	XM_013728845.1	172.24	173.123	101.281	122.144	159.564	129.031	cytochrome b-c1 complex subunit 6-like
LOC106293180	XM_013728846.1	5.54087	9.28491	25.881	11.3842	8.02479	18.5469	squamosa promoter-binding-like protein 8
LOC106293181	XM_013728847.1	5.91192	4.70052	5.43402	5.33651	1.56035	7.40477	uncharacterized LOC106293181, transcript variant X1
LOC106293181	XM_013728848.1	17.5024	12.9556	15.1	13.6923	2.59794	21.9609	uncharacterized LOC106293181, transcript variant X2
LOC106293182	XM_013728849.1	6.93208	8.70551	9.22986	11.7485	10.7049	10.0815	peptidyl-prolyl cis-trans isomerase CYP23
LOC106293166	XM_013728850.1	0.788933	1.28197	0.645599	1.21968	0.0242035	0.847298	probable Xaa-Pro aminopeptidase P, transcript variant X4
LOC106293183	XM_013728851.1	11.148	13.6219	14.6095	2.38517	20.0248	9.50521	mRNA turnover protein 4 homolog
LOC106293184	XM_013728852.1	7.9249	5.01315	10.0638	4.48993	4.06408	7.81584	ethylene-responsive transcription factor ERF023
LOC106293190	XM_013728853.1	1.66253	1.15858	1.63532	0.190405	1.57706	0.618455	isochorismate synthase 2, chloroplastic-like
LOC106293191	XM_013728854.1	5.5796	7.94052	9.90528	7.49255	12.0884	7.13492	uncharacterized LOC106293191, transcript variant X1
LOC106293191	XM_013728855.1	0.247548	1.08631e-10	0.0232982	0.213949	1.2276	2.07394e-09	uncharacterized LOC106293191, transcript variant X2
LOC106293191	XM_013728856.1	0.061568	0.150141	1.79287	0.0666879	0.812175	0.312854	uncharacterized LOC106293191, transcript variant X3
LOC106293194	XM_013728857.1	0.0251827	0.089452	0	0	0	0	cytochrome P450 71B7-like
LOC106293195	XM_013728858.1	1.49449	1.26717	1.62347	2.97193	0.83076	2.27499	probable isoaspartyl peptidase/L-asparaginase 2
LOC106293197	XM_013728859.1	1.89103	2.61886	4.22255	5.86059	5.56258	4.986	ras-related protein RABA3
LOC106293198	XM_013728860.1	1.79742	3.30423	1.97247	3.43287	1.45995	2.05836	IRK-interacting protein-like
LOC106293201	XM_013728861.1	0.811144	2.11477	2.81959	1.02894	0.0924392	1.72049	RING-H2 finger protein ATL77
LOC106293203	XM_013728862.1	0.26388	0.660124	0.928994	0.888044	1.27152	0.607641	transcription initiation factor TFIID subunit 8
LOC106293204	XM_013728863.1	0.431652	0.463407	0.309062	0.417117	0.0843673	0.628891	probable xyloglucan endotransglucosylase/hydrolase protein 30
LOC106293206	XM_013728864.1	3.21758	0.880688	3.65717	0.635076	0.409407	3.24344	myb-related protein 306
LOC106293210	XM_013728865.1	0.82493	0.633662	0.541716	0.734346	0.897976	1.43368	uncharacterized LOC106293210
LOC106293211	XM_013728866.1	28.1613	36.0653	39.0758	22.8881	34.9656	22.4774	probable methyltransferase PMT8
LOC106293212	XM_013728867.1	67.1716	29.2615	31.1706	42.335	36.2254	29.8255	protein tas
LOC106293213	XM_013728868.1	293.007	370.844	260.698	265	389.376	275.723	malate dehydrogenase, cytoplasmic 1
LOC106293214	XM_013728869.1	10.0444	17.6787	17.29	12.1548	14.9626	10.6969	casein kinase I, transcript variant X1
LOC106293214	XM_013728870.1	22.7346	24.5035	23.3431	17.751	22.6526	21.2599	casein kinase I, transcript variant X2
LOC106293215	XM_013728871.1	0.178713	0.0559484	0.0515033	0	0.0373149	0.0255296	uncharacterized LOC106293215
LOC106293216	XM_013728872.1	0	0.0371676	0	5.23345	0.16221	3.38351	uncharacterized LOC106293216
LOC106293217	XM_013728873.1	7.90599	6.03353e-16	2.98258	0.492812	0.00104075	1.76934	nudix hydrolase 12, mitochondrial-like, transcript variant X1
LOC106293217	XM_013728874.1	0.344475	2.58827e-19	0.00399572	2.90643e-24	0.000252979	0.504858	nudix hydrolase 12, mitochondrial-like, transcript variant X2
LOC106293217	XM_013728875.1	0.069765	0.918397	0.0711545	5.23137e-06	0.0301937	1.60016	nudix hydrolase 12, mitochondrial-like, transcript variant X3
LOC106293217	XM_013728876.1	9.26245e-23	1.69356e-06	8.29599e-17	6.19189e-24	0.00658071	3.12751e-14	nudix hydrolase 12, mitochondrial-like, transcript variant X4
LOC106293218	XM_013728877.1	2.35731	0.721013	0.424525	2.33949	3.46919	0.865494	auxin-responsive protein IAA19-like
LOC106293221	XM_013728878.1	1.35231	1.25204	1.55405	0.584132	0.774342	2.01779	E3 ubiquitin-protein ligase ATL6
LOC106293222	XM_013728879.1	4.05961	18.3249	7.32898	15.8164	3.69393	11.4763	transcription factor PRE6-like
LOC106293223	XM_013728880.1	1.94409	0.600837	3.45219	1.89116	0.599464	4.18566	formin-F
LOC106293224	XM_013728881.1	14.0894	16.4618	19.5177	21.3922	19.6577	18.6144	thioredoxin O2, mitochondrial
LOC106293225	XM_013728882.1	0	0	0	0	0	0	1-Cys peroxiredoxin PER1
LOC106293228	XM_013728883.1	0.0578719	0.243843	0.297849	0.617111	0.386718	0.381166	putative cyclic nucleotide-gated ion channel 19
LOC106293229	XM_013728884.1	0.0989119	0.431349	0.112954	0.461276	0.708312	0.347024	kinesin-2
LOC106293230	XM_013728885.1	0	0	0	0	0	0	anther-specific proline-rich protein APG
LOC106293232	XM_013728886.1	0.720751	0.609219	0.782031	0.693013	0.47398	0.462379	putative E3 ubiquitin-protein ligase RING1b
LOC106293233	XM_013728887.1	8.48179	6.60962	7.87145	10.5593	3.98707	9.49506	protein NRT1/ PTR FAMILY 8.3-like
LOC106293234	XM_013728888.1	20.4171	22.2538	22.8826	25.0639	31.636	23.8512	uncharacterized LOC106293234
LOC106293236	XM_013728889.1	4.58895	0	2.87297	0	4.473	2.51857	F-box/kelch-repeat protein SKIP6-like
LOC106293237	XM_013728890.1	20.8393	14.7055	0.443585	2.77891	0.260863	1.80315	pathogenesis-related protein 5-like
LOC106293238	XM_013728891.1	1.72613	1.33276	1.47758	2.55796	3.02172	1.6123	adenylyl-sulfate kinase 3
LOC106293235	XM_013728892.1	0.202476	0.489228	1.0357	0.163011	0.0491198	0.153588	uncharacterized LOC106293235, transcript variant X1
LOC106293239	XM_013728893.1	0.146929	0.355267	1.78488	0.277819	0.204659	1.38845	putative DUF21 domain-containing protein At1g03270, transcript variant X1
LOC106293239	XM_013728894.1	0.15517	0.828321	0.525655	0.0416258	0.224907	0.121638	putative DUF21 domain-containing protein At1g03270, transcript variant X2
LOC106293239	XM_013728895.1	0.221668	0.0265899	0.880418	0.441221	0.365641	1.50435	putative DUF21 domain-containing protein At1g03270, transcript variant X3
LOC106293241	XM_013728896.1	34.6647	10.8051	25.6766	15.3486	11.6403	14.7105	rapid alkalinization factor 23
LOC106293242	XM_013728897.1	0.842648	0.326638	0.0530866	0	0	0.0803671	1-aminocyclopropane-1-carboxylate synthase 2
LOC106293243	XM_013728898.1	0	0	0	0	0	0	cell wall protein DAN4-like
LOC106293244	XM_013728899.1	0.0426517	0.250156	0.181634	0.0694989	0.0411446	0.0654333	ferric reduction oxidase 2
LOC106293245	XM_013728900.1	4.06236	2.22955	4.71638	4.32369	8.88988	5.37974	protein PAIR1, transcript variant X1
LOC106293245	XM_013728901.1	0.390126	0.0120777	0.378689	4.80491e-05	0.719222	8.11872e-05	protein PAIR1, transcript variant X2
LOC106293246	XM_013728902.1	0.308581	0.194012	0.208443	1.37175e-57	0.332131	0.145094	probable ribosomal protein S11, mitochondrial
LOC106293247	XM_013728903.1	0.0774964	0.138227	0.0391666	0	0	0	probable carboxylesterase 1
LOC106293249	XM_013728904.1	5.26443	5.45442	7.18612	6.48649	5.55353	5.91936	ubiquitin-like-conjugating enzyme ATG10
LOC106293251	XM_013728905.1	0.741719	0.924086	4.11153	0.614372	0.973137	1.67111	uncharacterized LOC106293251
LOC106293252	XM_013728906.1	1.79407	4.33003	3.72573	2.85568	3.64841	2.48512	dynein light chain 1, cytoplasmic-like
LOC106293253	XM_013728907.1	0.0398785	0.018182	0	0	0	0.0204569	GDSL esterase/lipase 4-like, transcript variant X1
LOC106293250	XM_013728908.1	0.991742	0.41907	0.36913	0.375326	0.691376	0.54583	gibberellin 20 oxidase 1-like
LOC106293253	XM_013728909.1	0.0427521	0.0188601	0	0	0	0.021215	GDSL esterase/lipase 4-like, transcript variant X2
LOC106293254	XM_013728910.1	7.81625e-51	0.0239316	0	0	0	4.11526e-28	beta-glucosidase 23-like
LOC106293255	XM_013728911.1	2.92651	5.08247	5.54908	5.66669	17.8249	4.8685	uncharacterized LOC106293255
LOC106293257	XM_013728912.1	5.74243	4.81663	9.74529	10.2549	4.2773	6.0946	GDSL esterase/lipase CPRD49
LOC106293258	XM_013728913.1	1.71831e-05	0.547088	1.08298	2.44464	1.36129e-10	2.78355	glutamine synthetase cytosolic isozyme 1-like, transcript variant X1
LOC106293258	XM_013728914.1	1.81747e-05	1.00633	0.00686241	2.11931e-11	1.382e-10	2.1609e-12	glutamine synthetase cytosolic isozyme 1-like, transcript variant X2
LOC106293258	XM_013728915.1	1.95909e-05	2.41093	3.73806	1.32993e-19	1.40905e-10	5.46928e-19	glutamine synthetase cytosolic isozyme 1-like, transcript variant X3
LOC106293260	XM_013728916.1	3.63046	6.59693	5.4001	2.60761	9.23152	4.37494	uncharacterized LOC106293260
LOC106293259	XM_013728917.1	0.212889	0.301038	0.339494	3.0413e-63	0.377008	0.130012	transcription factor MYB108
LOC106293262	XM_013728918.1	0.0499357	0.0885185	0.199147	0.380179	0.0956131	0.0506513	NAC domain-containing protein 21/22
LOC106293263	XM_013728919.1	1.5352	0.964168	1.39411	1.45899	0.618414	1.37594	TPR repeat-containing thioredoxin TTL2
LOC106293264	XM_013728920.1	7.924	4.6664	11.0433	9.65421	6.52095	9.0611	CRAL-TRIO domain-containing protein YKL091C
LOC106293265	XM_013728921.1	35.5586	83.0237	53.2415	42.5379	107.812	41.441	uncharacterized LOC106293265
LOC106293267	XM_013728922.1	38.1157	42.4533	25.7915	38.8808	17.6346	47.3763	photosynthetic NDH subunit of lumenal location 2, chloroplastic-like
LOC106293268	XM_013728923.1	3.6699	4.12906	4.75966	3.29814	4.41843	2.57792	microtubule-binding protein TANGLED
LOC106293272	XM_013728924.1	10.0824	8.25639	7.35307	5.6847	5.05074	5.86486	transcription factor bHLH113, transcript variant X1
LOC106293272	XM_013728925.1	0.598837	0.422988	0.620078	0.271461	1.19194	2.51111	transcription factor bHLH113, transcript variant X2
LOC106293270	XM_013728926.1	11.5303	15.7328	16.9321	15.8461	6.67675	13.4773	uncharacterized LOC106293270
LOC106293274	XM_013728927.1	0.619063	1.33215	0.954719	0.287137	0.773497	1.1774	golgin subfamily A member 6-like protein 22
LOC106293275	XM_013728928.1	1.15666	0.554453	0.0689305	0.810725	0.902712	0.779195	aspartic proteinase Asp1-like
LOC106293276	XM_013728929.1	1.17038	1.01637	1.32932	0.774478	1.2936	1.10336	uncharacterized LOC106293276
LOC106293277	XM_013728930.1	0	0.108084	0.283877	0.180953	0.159549	0.51959	F-box protein PP2-A12, transcript variant X1
LOC106293277	XM_013728931.1	0	0.113278	0.301311	9.63939e-09	0.16617	0.0241245	F-box protein PP2-A12, transcript variant X2
LOC106293278	XM_013728932.1	29.3782	31.682	19.7773	58.2603	15.5673	35.7336	uncharacterized LOC106293278
LOC106293279	XM_013728933.1	1.129e-29	1.38291e-25	2.93721e-10	12.4162	6.67955e-22	6.41802	DNA-directed RNA polymerase II subunit 4-like, transcript variant X1
LOC106293281	XM_013728934.1	0	0.147812	0.680947	0	1.064	0.41015	E3 ubiquitin-protein ligase RGLG1-like, transcript variant X1
LOC106293281	XM_013728935.1	0	0.163131	0.847905	0	0.301987	1.41602	E3 ubiquitin-protein ligase RGLG1-like, transcript variant X2
LOC106293282	XM_013728936.1	3.13842	2.66627	8.8765	5.66779	3.74928	8.61454	homeobox-leucine zipper protein ATHB-54
LOC106293280	XM_013728937.1	0.390219	1.42756e-92	2.68145	2.64942	6.04483	6.4787	ABC transporter E family member 1, transcript variant X1
LOC106293283	XM_013728938.1	17.3477	21.7679	18.1253	16.6969	26.079	17.5075	protein cornichon homolog 4-like
LOC106293284	XM_013728939.1	0.82343	1.12396	0.518784	0.284595	0.411784	0.211089	chitinase 10-like
LOC106293285	XM_013728940.1	0.12012	0.0791753	0.209324	0.0235437	0.208322	0.0985455	putative phospholipid-transporting ATPase 11
LOC106293286	XM_013728941.1	7.48191	10.593	6.74642	4.07031	11.9344	9.03424	DNA-directed RNA polymerase I subunit RPA12-like, transcript variant X1
LOC106293286	XM_013728942.1	3.5549	0.0918265	1.71901	4.95443	1.03821	1.50463	DNA-directed RNA polymerase I subunit RPA12-like, transcript variant X2
LOC106293287	XM_013728943.1	0	0	0.0273965	0	0	0	uncharacterized LOC106293287
LOC106293288	XM_013728944.1	2.86893	2.50195	3.28207	0.620578	2.43189	2.18933	WUSCHEL-related homeobox 4-like
LOC106293280	XM_013728945.1	0.920747	1.45492e-92	1.93117	1.7474	2.61704	5.28801	ABC transporter E family member 1, transcript variant X2
LOC106293289	XM_013728946.1	0.148132	0.0796113	0.258926	0.184041	0.40522	0.0676221	glutamate decarboxylase 5, transcript variant X1
LOC106293289	XM_013728947.1	0.0607132	0.0497597	0.0729243	0.0749857	0.0452472	0.0236633	glutamate decarboxylase 5, transcript variant X2
LOC106293290	XM_013728948.1	0.978097	0.0488754	0.636676	0.629808	2.40777e-28	0.333448	probable mitochondrial-processing peptidase subunit alpha-1, transcript variant X1
LOC106293290	XM_013728949.1	9.92936e-08	6.05461e-29	1.92783e-09	6.75447e-25	8.98687e-28	6.91873e-21	probable mitochondrial-processing peptidase subunit alpha-1, transcript variant X2
LOC106293291	XM_013728950.1	0.866111	0.0483658	1.13407	0.000243577	0.105064	1.16384	REF/SRPP-like protein At3g05500
LOC106293293	XM_013728951.1	0.43867	0.23663	0.217662	0.0575677	0.570193	0.266762	uncharacterized LOC106293293
LOC106293294	XM_013728952.1	0.704707	1.42326	1.18164	0.967237	1.0084	0.831148	F-box protein At1g22220-like
LOC106293296	XM_013728953.1	0.369949	0.0127206	1.1708e-09	1.98486e-11	0.120282	0.0868696	60S ribosomal protein L18-2-like, transcript variant X1
LOC106293296	XM_013728954.1	0.385066	0.00112159	0.0720365	0.874266	0.169255	0.562117	60S ribosomal protein L18-2-like, transcript variant X2
LOC106293296	XM_013728955.1	0.131539	4.13264	3.739	1.44606	3.53823	5.16493	60S ribosomal protein L18-2-like, transcript variant X3
LOC106293297	XM_013728956.1	2.65381	2.45241	1.91996	2.08546	2.5534	3.87352	uncharacterized protein At3g61260
LOC106293295	XM_013728957.1	0.00305624	0.246375	6.7473e-07	0.517979	1.02307e-51	2.88134e-62	rac-like GTP-binding protein ARAC6
LOC106293298	XM_013728958.1	3.44334	8.3022	7.38745	7.75208	8.10221	6.63356	ethylene-responsive transcription factor ERF036
LOC106293299	XM_013728959.1	0	0	0.12691	0	0	0.181459	L-ascorbate oxidase homolog
LOC106293269	XM_013728960.1	2.35015	0.66542	3.47092	1.3328	1.32223	2.27927	MATE efflux family protein DTX1-like
LOC106293301	XM_013728961.1	2.65492e-05	7.84413e-05	0.000899284	6.78538e-10	7.26374e-07	1.15013e-05	transketolase, chloroplastic-like, transcript variant X1
LOC106293301	XM_013728962.1	0.896967	1.38808	0.16685	0.739778	0.700144	0.3564	transketolase, chloroplastic-like, transcript variant X2
LOC106293301	XM_013728963.1	1.09965e-07	1.053e-05	2.19856e-12	0.652759	2.04326e-08	0.00685863	transketolase, chloroplastic-like, transcript variant X3
LOC106293301	XM_013728964.1	1.84956	2.56902	3.77795	3.74223	3.63341	4.40492	transketolase, chloroplastic-like, transcript variant X4
LOC106293303	XM_013728965.1	5.35145	8.84702	16.9561	15.3886	2.20126	21.1167	uncharacterized LOC106293303
LOC106293304	XM_013728966.1	1.96097	0.73173	0.871059	2.60717	0.356762	0.870582	uncharacterized LOC106293304
LOC106293305	XM_013728967.1	2.75369	6.4111	4.413	0.094559	2.14251	2.16657	uncharacterized LOC106293305
LOC106293302	XM_013728968.1	3.98839	4.96074	8.81791	6.28847	3.81707	7.03333	protein IQ-DOMAIN 14-like
LOC106293306	XM_013728969.1	2.34854	0.540329	1.42232	0	0.244145	0.360774	auxin-responsive protein SAUR41
LOC106293307	XM_013728970.1	19.7118	7.16116	16.7929	22.0499	4.84945	20.3405	uncharacterized LOC106293307
LOC106293308	XM_013728971.1	1.47383	1.91326	10.0423	2.81051	2.5929	10.2794	polyadenylate-binding protein 6
LOC106293309	XM_013728972.1	2.32472	3.40666	0.512929	3.27255	0.244626	0.870103	protein NRT1/ PTR FAMILY 2.9-like
LOC106293310	XM_013728973.1	1.03921	1.41291	1.6572	2.19072	2.2625	1.25269	uncharacterized LOC106293310
LOC106293311	XM_013728974.1	0	0.379398	0.2479	0.395778	0.0607477	0.0929637	probable indole-3-pyruvate monooxygenase YUCCA9
LOC106293312	XM_013728975.1	3.64549	3.32533	5.96662	4.87415	4.95529	2.89194	uncharacterized LOC106293312, transcript variant X1
LOC106293312	XM_013728976.1	4.84992	1.3018	4.07988	9.09422	2.32422	8.36486	uncharacterized LOC106293312, transcript variant X2
LOC106293314	XM_013728977.1	0.124615	0.398512	0.247482	0.110138	0	0.100643	receptor-like protein 12
LOC106293313	XM_013728978.1	13.3054	32.4804	15.5483	12.8259	13.0047	5.82492	V-type proton ATPase subunit G2-like, transcript variant X1
LOC106293315	XM_013728979.1	0	0.0316669	0	0	0	0	leucine-rich repeat extensin-like protein 6
LOC106293316	XM_013728980.1	0	0.213742	0.160856	0.0893102	0.0806921	1.41124e-26	AT-hook motif nuclear-localized protein 19
LOC106293317	XM_013728981.1	27.731	20.8427	19.3383	9.61464	6.76157	20.2709	uncharacterized LOC106293317
LOC106293318	XM_013728982.1	0.407626	0.382815	0.297856	0.298211	0.539638	0.297834	uncharacterized LOC106293318
LOC106293319	XM_013728983.1	0.0845373	2.70444e-50	0.199361	6.03847e-08	0.125209	0.129715	receptor for activated C kinase 1B
LOC106293321	XM_013728984.1	2.42972	7.20123e-09	3.66201	4.43504	0.00387914	1.69571	B3 domain-containing protein REM10-like, transcript variant X1
LOC106293313	XM_013728985.1	1.35655e-05	0.114265	2.09459e-05	0.0680114	0.000103453	0.00020899	V-type proton ATPase subunit G2-like, transcript variant X2
LOC106293321	XM_013728986.1	0.00311506	2.45199	0.0470285	0.362356	0.375432	1.25334	B3 domain-containing protein REM10-like, transcript variant X2
LOC106293322	XM_013728987.1	0.318559	0.16695	0.0641684	1.35964	0	0.0634715	ferritin-2, chloroplastic
LOC106293323	XM_013728988.1	3.72335	4.69312	4.24765	4.68156	1.81784	3.47409	uncharacterized LOC106293323, transcript variant X1
LOC106293323	XM_013728989.1	0.395051	0.0293829	0.315304	1.06267	0.850284	0.0306729	uncharacterized LOC106293323, transcript variant X2
LOC106293324	XM_013728990.1	0.0244856	0.0661603	0	0	0.024457	0.0249953	galactose oxidase-like
LOC106293325	XM_013728991.1	0.053027	0.0708865	0.644019	0	0	0.455795	probable arabinosyltransferase ARAD1
LOC106293326	XM_013728992.1	0.034372	0.0303297	0.0878186	0.0744097	0.133031	0	uncharacterized LOC106293326
LOC106293327	XM_013728993.1	2.13671	2.07693	3.1247	1.62483	3.46879	1.99541	ATP-dependent DNA helicase Q-like 1
LOC106293329	XM_013728994.1	29.2294	10.7044	7.19596	12.2268	1.67428	0.68013	(Z)-3-hexen-1-ol acetyltransferase-like
LOC106293330	XM_013728995.1	3.57812	2.24561	4.57871	1.74968	2.50508	5.2418	dof zinc finger protein DOF1.3
LOC106293331	XM_013728996.1	0.0589728	0	0.117602	0	0	0.148538	glucan endo-1,3-beta-glucosidase 8
LOC106293328	XM_013728997.1	5.10513	1.44651	2.40118	1.05222	2.66195	0.517386	mediator-associated protein 1-like
LOC106293332	XM_013728998.1	26.3085	31.0703	27.9509	28.1701	27.5208	26.9452	uncharacterized LOC106293332
LOC106293333	XM_013728999.1	3.88085	5.10686	5.18687	3.76943	5.01253	3.96803	auxin-responsive protein IAA3
LOC106293334	XM_013729000.1	142.73	169.91	127.144	88.7329	159.054	102.138	NADH dehydrogenase [ubiquinone] 1 beta subcomplex subunit 3-B
LOC106293335	XM_013729001.1	0	0.024146	7.7122	0	0.0271197	5.02584	cytochrome P450 703A2
LOC106293336	XM_013729002.1	0.265832	0.577824	0.926265	0.493395	0.700949	0.066085	transcription factor TGA1-like
LOC106293337	XM_013729003.1	0	0.143651	0.223325	4.70404e-06	0.0848789	5.34867e-22	zinc finger protein ZAT4-like, transcript variant X1
LOC106293337	XM_013729004.1	0	4.04762e-27	0.464915	0.1421	0.0832874	0.217398	zinc finger protein ZAT4-like, transcript variant X2
LOC106293337	XM_013729005.1	0.149065	4.09064e-27	0.010841	4.82959e-06	0.0885512	4.19583e-22	zinc finger protein ZAT4-like, transcript variant X3
LOC106293339	XM_013729006.1	1.93917	2.25384	2.06995	1.31578	1.52128	2.38691	probable transmembrane ascorbate ferrireductase 3
LOC106293338	XM_013729007.1	0.0746991	0.0646714	7.52096e-44	1.32078e-21	1.31503e-43	2.81073e-55	rac-like GTP-binding protein RHO1
LOC106293340	XM_013729008.1	0.0212615	0.14939	0.215333	0.229807	0.0408029	0.213717	probable WRKY transcription factor 65, transcript variant X1
LOC106293340	XM_013729009.1	0.0213862	0.153114	0.000163307	1.23469e-11	9.91518e-07	0	probable WRKY transcription factor 65, transcript variant X2
LOC106293341	XM_013729010.1	1.59893	4.1509	4.58144	1.93341	3.44206	4.03084	dof zinc finger protein DOF1.5
LOC106293342	XM_013729011.1	1.40754	2.3888	3.11852	2.15946	3.89982	4.34321	dirigent protein 7-like
LOC106293343	XM_013729012.1	6.99603e-77	3.15314e-77	2.14155e-72	1.30988e-75	2.059e-69	0.0230381	probable inactive purple acid phosphatase 2
LOC106293344	XM_013729013.1	3.0214	52.987	27.843	2.59819	53.8422	22.2582	nuclear transport factor 2-like
LOC106293345	XM_013729014.1	15.879	14.7965	15.2277	16.5979	14.0077	15.1389	uncharacterized LOC106293345
LOC106293347	XM_013729015.1	45.9995	36.0087	39.097	36.3948	28.3311	48.8103	uncharacterized LOC106293347
LOC106293348	XM_013729016.1	1.30851	2.00198	0.576715	0.882083	1.73391	1.62783	probable GMP synthase [glutamine-hydrolyzing]
LOC106293349	XM_013729017.1	0	0	0	0	0	0	exopolygalacturonase clone GBGE184-like
LOC106293351	XM_013729018.1	1.71294	1.87091	1.96426	1.3554	1.5116	2.81605	uncharacterized LOC106293351
LOC106293352	XM_013729019.1	0.0196635	0.0521382	0.040182	0	0	0.058862	clathrin coat assembly protein AP180
LOC106293353	XM_013729020.1	0	0	0	0	0	0	probable fucosyltransferase 7
LOC106293354	XM_013729021.1	7.9189	2.73089	0.631423	1.46589	0.633432	1.23064	NEP1-interacting protein-like 2, transcript variant X1
LOC106293354	XM_013729022.1	7.83471e-07	9.53215e-05	1.79463	0.0863743	1.52196e-12	2.57837e-11	NEP1-interacting protein-like 2, transcript variant X2
LOC106293356	XM_013729023.1	0.389982	0.612154	0.0490266	0.051707	1.54077	0.294381	protein FANTASTIC FOUR 4
LOC106293357	XM_013729024.1	2.81076	3.46104	4.51463	0.72548	1.5808	2.11218	uncharacterized LOC106293357, transcript variant X1
LOC106293355	XM_013729025.1	0.397954	0.054414	6.20725e-59	5.26956e-25	2.48276e-57	0.0412818	probable cysteine proteinase At3g19400
LOC106293357	XM_013729026.1	0.0418641	1.03415	0.291172	0.183165	0.492399	0.147232	uncharacterized LOC106293357, transcript variant X2
LOC106293357	XM_013729027.1	0.0500775	1.01042	0.506553	0.885837	0.756549	0.216017	uncharacterized LOC106293357, transcript variant X3
LOC106293358	XM_013729028.1	2.66733e-13	0	0.000971479	3.37371e-15	0	0.000758722	pentatricopeptide repeat-containing protein At2g31400, chloroplastic-like, transcript variant X1
LOC106293358	XM_013729029.1	2.72303e-11	0	0.00251826	1.25242e-16	0	0.0025721	pentatricopeptide repeat-containing protein At2g31400, chloroplastic-like, transcript variant X2
LOC106293358	XM_013729030.1	1.54645e-10	0	0.000665656	1.41625e-16	0	1.54004e-12	pentatricopeptide repeat-containing protein At2g31400, chloroplastic-like, transcript variant X3
LOC106293358	XM_013729031.1	0.887168	0	0.636744	1.29027	0	0.877623	pentatricopeptide repeat-containing protein At2g31400, chloroplastic-like, transcript variant X4
LOC106293358	XM_013729032.1	0.223467	0	0.373134	5.96897e-17	0	0.0917355	pentatricopeptide repeat-containing protein At2g31400, chloroplastic-like, transcript variant X5
LOC106293360	XM_013729033.1	0	0	0	0	5.68241e-24	0	homeobox-leucine zipper protein HDG8
LOC106293361	XM_013729034.1	0.615543	1.72077	0.993564	0.83901	0.30131	1.88694	LOB domain-containing protein 1
LOC106293363	XM_013729035.1	0	0.0172026	0.0195887	2.71061e-36	0.0185931	2.42151e-34	protein STRUBBELIG-RECEPTOR FAMILY 4
LOC106293364	XM_013729036.1	9.26968	1.84608	4.35535	1.15661	3.38229	5.8427	nuclear transcription factor Y subunit A-7, transcript variant X1
LOC106293364	XM_013729037.1	1.25065	0.853359	1.10272	2.93083	1.90139	1.57131	nuclear transcription factor Y subunit A-7, transcript variant X2
LOC106293362	XM_013729038.1	54.8907	106.503	78.8978	92.4647	107.836	58.3079	early nodulin-like protein 1
LOC106293365	XM_013729039.1	0.284203	1.03486	1.40403	0.251242	1.07767	0.260474	polygalacturonase At1g48100
LOC106293366	XM_013729040.1	0.33552	0.62139	0.163501	5.80186e-82	1.31379	0.533287	uncharacterized LOC106293366
LOC106293367	XM_013729041.1	3.36868e-08	0.0580929	0.232412	0.0225517	0.154727	0.0438089	UPF0496 protein At1g20180-like, transcript variant X1
LOC106293367	XM_013729042.1	0.0425436	0.055634	0.206631	0.0222107	0.327889	0.0422191	UPF0496 protein At1g20180-like, transcript variant X2
LOC106293367	XM_013729043.1	3.60055e-08	1.36074e-07	7.1216e-05	0	0.00201622	9.68314e-19	UPF0496 protein At1g20180-like, transcript variant X3
LOC106293367	XM_013729044.1	3.79187e-12	1.36352e-07	7.14148e-05	0	0.00391579	9.69892e-19	UPF0496 protein At1g20180-like, transcript variant X4
LOC106293368	XM_013729045.1	0.757832	0.416855	1.46974	0.063165	0.287624	2.05765	transcription factor bHLH117-like
LOC106293369	XM_013729046.1	0.772805	1.57086	4.57437	0.574729	4.18932	6.37375	uncharacterized LOC106293369
LOC106293371	XM_013729047.1	0.735763	0.000159028	1.84473e-15	0.261001	1.2618e-13	0.124307	protein BREVIS RADIX, transcript variant X1
LOC106293371	XM_013729048.1	1.27114	1.23048	0.636142	0.349399	0.463736	0.505314	protein BREVIS RADIX, transcript variant X2
LOC106293371	XM_013729049.1	0.16473	0.00012299	1.17015e-15	0.000778324	1.18424e-13	0.222619	protein BREVIS RADIX, transcript variant X3
LOC106293372	XM_013729050.1	18.8867	16.5025	20.2909	15.439	15.909	17.1629	translocase of chloroplast 120, chloroplastic-like
LOC106293370	XM_013729051.1	5.8637	9.42762	3.47075	6.1513	7.68579	3.22958	auxin-induced protein 6B
LOC106293373	XM_013729052.1	8.4492	14.3908	15.9699	11.6917	18.2926	16.7908	translocase of chloroplast 120, chloroplastic-like
LOC106293374	XM_013729053.1	2.72498	1.17973	2.75981	0.750624	1.03034	2.21603	uncharacterized LOC106293374, transcript variant X2
LOC106293376	XM_013729054.1	3.33292	4.59066	4.15686	6.80037	7.61592	4.28765	uncharacterized LOC106293376
LOC106293377	XM_013729055.1	26.3413	38.1392	26.0075	23.9685	26.4493	31.8339	uncharacterized LOC106293377, transcript variant X1
LOC106293377	XM_013729056.1	0.011093	1.75091	2.55905	0.515139	0.243793	3.82185	uncharacterized LOC106293377, transcript variant X2
LOC106293377	XM_013729057.1	3.7579	2.29601	1.45493	4.38961	1.76388	4.24997	uncharacterized LOC106293377, transcript variant X3
LOC106293377	XM_013729058.1	0.700612	2.19856	3.74383	2.37907	2.95635	1.46176	uncharacterized LOC106293377, transcript variant X4
LOC106293377	XM_013729059.1	0.329066	4.67744e-08	0.562525	1.84197	0.140132	1.25099	uncharacterized LOC106293377, transcript variant X5
LOC106293377	XM_013729060.1	0.0359285	0.659798	3.14341e-09	0.253413	5.49596e-11	0.522154	uncharacterized LOC106293377, transcript variant X6
LOC106293377	XM_013729061.1	0.486242	0.767794	0.963802	3.01819	0.444309	2.41328	uncharacterized LOC106293377, transcript variant X7
LOC106293379	XM_013729062.1	1.43791e-62	3.01752e-58	0.126032	0.133016	0.101555	0.215257	transcription factor MYB34-like
LOC106293378	XM_013729063.1	3.92326	4.65294	4.40006	6.57374	4.58425	6.96633	putative RING-H2 finger protein ATL53
LOC106293380	XM_013729064.1	29.8466	14.3758	22.4699	1.03861e-08	16.3172	10.6277	UPF0725 protein EMB2204-like
LOC106293381	XM_013729065.1	0.335558	1.28814	0.542062	0.799836	0.746013	0.068063	21 kDa protein-like
LOC106293382	XM_013729066.1	852.648	1420.59	1976.85	1590.47	745.685	1768.2	non-specific lipid-transfer protein 6
LOC106293383	XM_013729067.1	3.99392e-42	0.0665228	0.0376452	0.0406872	2.60265e-60	0.203413	lysine histidine transporter 2-like
LOC106293384	XM_013729068.1	0.22985	0.0336381	0.0384195	0	0	0.0751431	probable protein phosphatase 2C 2
LOC106293385	XM_013729069.1	4.64489	12.574	12.2055	6.51062	4.70055	7.88745	uncharacterized LOC106293385
LOC106293072	XM_013729070.1	72.0703	68.0413	54.0417	59.2568	76.2165	57.3538	dihydrolipoyl dehydrogenase 2, chloroplastic
LOC106293359	XM_013729071.1	0	0	0.00111453	0	0	0	uncharacterized LOC106293359
LOC106293387	XM_013729072.1	3.24115e-63	3.76449e-66	1.85629e-62	1.35195e-72	7.19855e-56	9.15047e-71	sugar transport protein 6
LOC106293386	XM_013729073.1	0.396741	0.233248	0.439649	0.0468089	0.546239	0.396733	putative clathrin assembly protein At4g40080
LOC106293390	XM_013729074.1	0.267242	1.27599	1.29901	2.03355	1.25038	1.68778	homeobox-leucine zipper protein ATHB-20-like
LOC106293391	XM_013729075.1	0	0	0	0	0	0	wall-associated receptor kinase-like 2
LOC106293392	XM_013729076.1	1.7082	1.21308	3.28453	2.14459	2.54645	2.36752	galactose oxidase
LOC106293394	XM_013729077.1	149.877	94.9804	162.047	191.22	126.282	157.274	uncharacterized LOC106293394
LOC106293395	XM_013729078.1	0.1122	0.152224	0.527756	0.361602	0.883071	0.693505	uncharacterized LOC106293395
LOC106293397	XM_013729079.1	17.5036	18.6379	17.9833	26.3087	22.0068	19.6912	uncharacterized LOC106293397
LOC106293398	XM_013729080.1	0.601832	0.354769	0.782646	2.52711	0.918864	2.55452	ninja-family protein AFP4
LOC106293399	XM_013729081.1	0.521136	0.413293	0.997891	3.98098	0.360262	2.59791	histone acetyltransferase MCC1-like
LOC106293400	XM_013729082.1	5.86182	1.81379	7.41042	7.01316	3.93524	6.12442	transmembrane protein 136-like
LOC106293401	XM_013729083.1	0	0	0.0478667	0	0	0.0234854	reticuline oxidase-like protein
LOC106293404	XM_013729084.1	1.36867	2.03917	2.27666	10.6568	2.2719	5.44839	protein MIZU-KUSSEI 1
LOC106293405	XM_013729085.1	0.807931	0.631501	0.116987	0.37472	0.387588	0.301769	probable 9-cis-epoxycarotenoid dioxygenase NCED5, chloroplastic
LOC106293406	XM_013729086.1	1.48242e-10	0.110237	0.0178097	0.9114	0.376242	0.333147	LIM domain-containing protein PLIM2b, transcript variant X1
LOC106293406	XM_013729087.1	0.298024	0.587595	0.0242838	5.35223e-15	0.847929	6.45902e-22	LIM domain-containing protein PLIM2b, transcript variant X2
LOC106293408	XM_013729088.1	2.901	4.4294	5.87968	4.50613	5.71532	2.73217	non-structural maintenance of chromosomes element 4 homolog A-like
LOC106293409	XM_013729089.1	15.2256	17.6656	19.3499	21.7499	13.6898	17.5122	uncharacterized protein At2g34160-like
LOC106293410	XM_013729090.1	2.36441e-36	1.87348e-34	1.86534e-37	2.33936	2.09751e-28	0.333688	prolyl 4-hydroxylase 5-like, transcript variant X1
LOC106293410	XM_013729091.1	2.43898e-27	1.21135e-23	7.74138e-33	1.25614e-08	2.30681e-21	1.75317e-08	prolyl 4-hydroxylase 5-like, transcript variant X2
LOC106293407	XM_013729092.1	0.324007	1.4692	0.767421	2.96638e-45	0.450778	0.394729	VQ motif-containing protein 22-like
LOC106293412	XM_013729093.1	4.75706	2.87827	2.69023	3.9516	2.28511	2.95193	A-agglutinin anchorage subunit-like
LOC106293413	XM_013729094.1	1.18984	3.02631	5.19356	4.21579	1.4163	4.76793	transcription repressor OFP12, transcript variant X1
LOC106293413	XM_013729095.1	2.77984e-09	1.9022e-21	3.66143e-08	1.77882	0	1.59563	transcription repressor OFP12, transcript variant X2
LOC106293414	XM_013729096.1	0.718143	0.755423	0.762571	0.379657	1.06557	0.558023	F-box/kelch-repeat protein At4g39560-like
LOC106293416	XM_013729097.1	0.361783	3.45097e-22	1.1555e-55	0.164422	1.34154e-70	0.230715	random slug protein 5
LOC106293418	XM_013729098.1	0	0	0	0	0	0	zinc finger CCCH domain-containing protein 2-like
LOC106293419	XM_013729099.1	0.0696911	1.72705	0.141506	0.585902	0	0	glutathione S-transferase F6-like
LOC106293417	XM_013729100.1	19.1561	2.86114	3.41422	7.13934	1.83822	4.33782	uncharacterized LOC106293417
LOC106293423	XM_013729101.1	4.16194	9.90666	4.0361	0.197953	3.01131	2.02185	transcription factor bHLH94-like
LOC106293425	XM_013729102.1	7.76292	1.30315	3.25395	0.534604	4.19166	2.98722	uncharacterized LOC106293425
LOC106293427	XM_013729103.1	6.51081e-39	1.25411e-24	1.19697e-55	2.61793e-59	5.36e-72	6.19682e-60	transcription factor MYB108-like
LOC106293430	XM_013729104.1	1.64985	1.35071	2.10297	2.37754	1.89819	2.01162	probable WRKY transcription factor 62
LOC106293432	XM_013729105.1	0.230145	0.202592	0.459867	0.622492	1.12239	0.615821	uncharacterized LOC106293432, transcript variant X1
LOC106293432	XM_013729106.1	0.00137286	1.14612e-26	4.43002e-08	6.57159	0.0157788	0.492785	uncharacterized LOC106293432, transcript variant X2
LOC106293429	XM_013729107.1	11.3874	16.0989	13.6346	15.1917	18.6711	14.3466	50S ribosomal protein L21, mitochondrial-like
LOC106293432	XM_013729108.1	0.394743	1.15009e-26	4.43807e-08	9.30885	0.0164243	5.63112	uncharacterized LOC106293432, transcript variant X3
LOC106293433	XM_013729109.1	0.0290987	0.0257282	0.058931	0	0.054858	0.087829	uncharacterized LOC106293433
LOC106293434	XM_013729110.1	1.44529e-24	2.52368	0.980101	0	0.394811	0.534376	uncharacterized LOC106293434, transcript variant X1
LOC106293434	XM_013729111.1	0.347505	1.24942	2.08302	0	5.15387	2.97845	uncharacterized LOC106293434, transcript variant X2
LOC106293435	XM_013729112.1	0.0157226	0.251352	32.9316	0.0170056	2.46771	34.3616	probable beta-1,3-galactosyltransferase 8, transcript variant X1
LOC106293435	XM_013729113.1	0.0162248	2.25137e-07	3.41174	0.0175752	0.0532889	2.19034	probable beta-1,3-galactosyltransferase 8, transcript variant X2
LOC106293436	XM_013729114.1	13.6632	16.7006	11.9039	8.5183	16.5799	14.4225	uncharacterized LOC106293436
LOC106293439	XM_013729115.1	4.13024e-88	0.2255	0	0	0	0.175224	RING-H2 finger protein ATL66
LOC106293437	XM_013729116.1	122.802	140.909	105.897	131.077	263.228	112.712	40S ribosomal protein S24-1
LOC106293441	XM_013729117.1	0.0364121	0.287311	0.253849	0	0.813358	0.111063	mannan endo-1,4-beta-mannosidase 1
LOC106293442	XM_013729118.1	21.9986	35.2654	26.796	29.0628	33.9437	22.2726	zinc finger CCCH domain-containing protein 15 homolog, transcript variant X1
LOC106293443	XM_013729119.1	11.4288	9.54946	7.05701	7.80269	12.0059	7.70129	uncharacterized LOC106293443
LOC106293444	XM_013729120.1	4.78166e-61	1.88555e-08	0.067407	0.136797	1.55656e-11	0.00526691	uncharacterized LOC106293444, transcript variant X1
LOC106293444	XM_013729121.1	9.25959e-51	1.94434e-08	7.59476e-17	9.41193e-13	0.279032	0.00542227	uncharacterized LOC106293444, transcript variant X2
LOC106293445	XM_013729122.1	44.2965	38.6634	38.0473	44.4546	40.8652	52.2641	DNA-directed RNA polymerases I, II, and III subunit RPABC5
LOC106293446	XM_013729123.1	2.90015	7.54133	5.15933	1.16155	4.28691	1.90607	calmodulin-like protein 11
LOC106293448	XM_013729124.1	0.340087	0.0284781	0.0447741	0.0597968	0.0307234	0.109018	probable purine permease 4
LOC106293449	XM_013729125.1	2.30241	2.29526	2.47089	1.07288	1.49369	1.82985	glutathione S-transferase U26
LOC106293450	XM_013729126.1	0	0	0	0	0	0	probable pectate lyase 3
LOC106293447	XM_013729127.1	10.1551	10.7853	17.2102	23.7366	9.55928	20.3995	EPIDERMAL PATTERNING FACTOR-like protein 5
LOC106293451	XM_013729128.1	14.7737	12.0111	7.08366	0.882759	21.9705	4.50752	60S ribosomal protein L22-2-like
LOC106293452	XM_013729129.1	6.18075e-41	0	0.0543045	0.028945	0	0	uncharacterized LOC106293452
LOC106293453	XM_013729130.1	0.0290052	0	0	0	0.227518	0.029913	myrosinase 4
LOC106293454	XM_013729131.1	7.33949	3.09016	4.94231	1.95285	1.42424	4.18178	vitellogenin-like
LOC106293456	XM_013729132.1	0.0186078	0.0328121	0.0954123	0.0397935	0	0.0932445	probable protein phosphatase 2C 36
LOC106293457	XM_013729133.1	5.40992e-30	6.24071e-33	3.03665e-32	2.80577	7.94082e-33	1.06129	agmatine deiminase-like
LOC106293458	XM_013729134.1	15.6523	31.1578	23.5751	27.1595	46.7822	27.5867	uncharacterized LOC106293458
LOC106293461	XM_013729135.1	0.0889804	0.948943	0.219899	1.27276	0.256614	1.8134	exosome complex component RRP42-like
LOC106293462	XM_013729136.1	0.938834	0.992975	0.95015	1.00625	0.792562	0.357508	peroxisome biogenesis protein 12, transcript variant X1
LOC106293459	XM_013729137.1	2.85212	5.14853	15.8003	1.01942	0	0.483564	calcium-binding protein CML19
LOC106293463	XM_013729138.1	34.4865	47.9007	36.2265	44.0278	45.5748	31.3455	6-phosphogluconate dehydrogenase, decarboxylating 3-like, transcript variant X1
LOC106293463	XM_013729139.1	3.89138	5.23351	5.54259	4.19322	4.62448	2.58773	6-phosphogluconate dehydrogenase, decarboxylating 3-like, transcript variant X2
LOC106293463	XM_013729140.1	3.40906	6.96068	8.4094	4.23897	10.4611	9.04618	6-phosphogluconate dehydrogenase, decarboxylating 3-like, transcript variant X3
LOC106293464	XM_013729141.1	22.519	7.3299	9.08918	6.67419	8.11187	9.89838	RCC1 and BTB domain-containing protein 1, transcript variant X1
LOC106293464	XM_013729142.1	0.0283129	12.4979	12.6906	7.44838	10.0996	10.4459	RCC1 and BTB domain-containing protein 1, transcript variant X2
LOC106293465	XM_013729143.1	0.104285	0.553425	0.218295	1.94195	0.245794	0.951673	FHA domain-containing protein At4g14490
LOC106293466	XM_013729144.1	0.18137	0.0633584	0.108932	3.00475e-91	0.0348037	0.0733602	probable isoprenylcysteine alpha-carbonyl methylesterase ICMEL2
LOC106293468	XM_013729145.1	13.4619	23.5788	38.6615	18.9764	14.937	36.3771	developmental protein SEPALLATA 2
LOC106293469	XM_013729146.1	0	0	0	1.17162	0	1.02782	F-box/LRR-repeat protein At3g58980-like
LOC106293470	XM_013729147.1	9.84587	13.1573	9.07888	6.65017	15.8981	8.93857	uncharacterized LOC106293470
LOC106293467	XM_013729148.1	0.421783	0.81214	0.0700692	0.15425	0.13775	0.0715564	uncharacterized LOC106293467
LOC106293472	XM_013729149.1	0.0678328	0	0.069579	0	0.0975226	0	late embryogenesis abundant protein, group 3
LOC106293473	XM_013729150.1	0.1773	0.310256	0.289665	0.312438	0.278609	0.361369	pentatricopeptide repeat-containing protein At1g31430, transcript variant X2
LOC106293474	XM_013729151.1	1.50559e-27	0.00115918	2.47111e-24	2.32791e-57	0.226636	3.60598e-55	kinesin-like protein FRA1
LOC106293478	XM_013729152.1	0	0	0	0	0	0.204837	uncharacterized LOC106293478, transcript variant X1
LOC106293478	XM_013729153.1	0	0	0	0	0	0.399745	uncharacterized LOC106293478, transcript variant X2
LOC106293479	XM_013729154.1	0.166303	0.924853	0.224118	0.235402	0.318776	0.554203	probable calcium-binding protein CML25
LOC106293480	XM_013729155.1	1.55849	0.9255	0.776267	0.420564	0	0.261413	uncharacterized LOC106293480
LOC106293477	XM_013729156.1	18.7844	16.0328	13.366	14.2614	16.1726	11.4796	replication protein A 32 kDa subunit B
LOC106293481	XM_013729157.1	0.0825877	0.271102	0.112389	0.0304309	0.245705	0	endoglucanase 4
LOC106293482	XM_013729158.1	0	0.10459	0.255765	0.45928	0.00722113	1.24934	transcription factor bHLH90, transcript variant X1
LOC106293482	XM_013729159.1	0.595758	0.108252	1.45661	1.27454	0.739061	0.871291	transcription factor bHLH90, transcript variant X2
LOC106293483	XM_013729160.1	4.97252e-69	0.0384269	0.441021	1.02547e-71	0.0860662	1.62186e-65	amino acid transporter ANT1-like
LOC106293484	XM_013729161.1	0.40037	28.5362	9.23947	21.4089	2.55308	12.3337	uncharacterized LOC106293484
LOC106293485	XM_013729162.1	16.6505	16.2262	19.3505	18.0539	17.4266	15.5799	ubiquitin-like protein ATG12A
LOC106293455	XM_013729163.1	8.90305	23.9199	16.4259	18.0068	13.3529	14.659	dihydropyrimidine dehydrogenase (NADP(+)), chloroplastic-like
LOC106293487	XM_013729164.1	0	0	0	0	0	0	serine/threonine-protein kinase AGC1-5
LOC106293488	XM_013729165.1	0.118334	0.157551	0.171474	0.0977745	0.259609	0.181544	uncharacterized LOC106293488
LOC106293489	XM_013729166.1	0.105845	0.0621451	0.140023	0.0785848	0	0.818614	polygalacturonase QRT2-like
LOC106293486	XM_013729167.1	3.84214	1.80209	6.26834	9.13643	16.3567	6.2749	MLP-like protein 328, transcript variant X1
LOC106293490	XM_013729168.1	1.63932	1.6661	1.8756	5.36786	1.73585	3.93502	auxin-responsive protein SAUR67-like
LOC106293491	XM_013729169.1	0.150928	0.0527881	0.198663	2.21999e-50	0.217891	0.123816	heat stress transcription factor A-6b-like
LOC106293492	XM_013729170.1	3.26901	2.06749	2.87513	4.88929	0.721915	4.10883	RING-H2 finger protein ATL78-like
LOC106293493	XM_013729171.1	3.17732e-55	0.626766	0.0245453	0.0268425	7.02376e-57	0.0249794	uncharacterized LOC106293493
LOC106293495	XM_013729172.1	54.5691	38.9952	27.4716	44.9421	29.877	50.8939	cell wall / vacuolar inhibitor of fructosidase 1-like
LOC106293496	XM_013729173.1	0.0214305	1.38886e-80	0.0318919	0	4.23051e-80	0.0467336	programmed cell death protein 4-like, transcript variant X1
LOC106293496	XM_013729174.1	0.0217472	1.39747e-80	0.000868699	0	4.26195e-80	0.0480664	programmed cell death protein 4-like, transcript variant X2
LOC106293496	XM_013729175.1	0.0293504	1.56364e-80	0.760554	0	4.77406e-80	0.103994	programmed cell death protein 4-like, transcript variant X4
LOC106293497	XM_013729176.1	12.5844	20.4674	28.7821	12.2975	8.48364	31.7834	protein FANTASTIC FOUR 2-like
LOC106293499	XM_013729177.1	0.143283	6.96774e-67	0	0	0	0	fasciclin-like arabinogalactan protein 14
LOC106293500	XM_013729178.1	0.650993	6.59643	7.7148	9.95651	3.34469	8.03015	bifunctional epoxide hydrolase 2
LOC106293498	XM_013729179.1	8.81279	28.1036	18.197	14.5724	19.934	9.63207	uncharacterized LOC106293498
LOC106293502	XM_013729180.1	0.557867	0.743136	0.996286	0	0	0.485036	cyclin-dependent kinase inhibitor 6
LOC106293503	XM_013729181.1	0.00999774	0.0142862	2.42761e-53	0	0	0	putative clathrin assembly protein At1g03050, transcript variant X1
LOC106293503	XM_013729182.1	0.0100169	0.014315	2.30492e-51	0	0	0	putative clathrin assembly protein At1g03050, transcript variant X2
LOC106293504	XM_013729183.1	7.58089	5.12322	2.72482	5.2748	3.09934	5.28112	uncharacterized LOC106293504
LOC106293505	XM_013729184.1	6.41185	0	3.94299	7.65549	0	5.62954	uncharacterized LOC106293505, transcript variant X1
LOC106293506	XM_013729185.1	0.0197275	0.0564615	0.0401623	0	0	0.0409864	putative sugar transporter ERD6-like 13, transcript variant X1
LOC106293506	XM_013729186.1	0.0181293	0.0443387	0.0353002	0	0	0.0346428	putative sugar transporter ERD6-like 13, transcript variant X2
LOC106293508	XM_013729187.1	0.00262153	0.158416	0.0998581	0.788767	0.582946	0.742359	uncharacterized LOC106293508, transcript variant X1
LOC106293508	XM_013729188.1	0.855166	0.172727	1.55766	0.855042	0.632517	0.849955	uncharacterized LOC106293508, transcript variant X2
LOC106293507	XM_013729189.1	10.0167	13.6743	24.2759	14.2892	9.40612	11.8176	transcription initiation factor IIA subunit 2, transcript variant X1
LOC106293509	XM_013729190.1	18.1807	16.3317	16.7235	20.7363	14.1014	18.5535	uncharacterized LOC106293509
LOC106293510	XM_013729191.1	0	0.0451804	0	0	0	0	la-related protein 6C
LOC106293511	XM_013729192.1	0.0564465	1.92509e-07	0.0292682	0.0211751	0.0261761	0.0315246	F-box protein At5g07610-like
LOC106293512	XM_013729193.1	9.22146	6.17106	5.53687	9.07967	4.45496	5.95641	protein NETWORKED 4B
LOC106293513	XM_013729194.1	0.284753	0.505139	0.484134	0.360255	0.446827	0.67821	glucuronoxylan 4-O-methyltransferase 1
LOC106293507	XM_013729195.1	5.33824	1.01582	1.61929	0.584269	4.2766	0.44319	transcription initiation factor IIA subunit 2, transcript variant X2
LOC106293517	XM_013729196.1	33.7705	54.4607	42.2086	26.895	54.275	50.924	uncharacterized LOC106293517
LOC106293518	XM_013729197.1	3.46276	3.57875	4.96797	4.68157	9.70487	5.06552	uncharacterized LOC106293518
LOC106293519	XM_013729198.1	0	0.20056	0.0571123	0.186158	0	0	uncharacterized LOC106293519, transcript variant X1
LOC106293521	XM_013729199.1	14.9665	13.0238	15.9998	11.269	14.6795	13.0213	CLAVATA3/ESR (CLE)-related protein 43
LOC106293522	XM_013729200.1	6.61886	7.26106	5.70037	9.1095	5.39014	6.03764	uncharacterized LOC106293522
LOC106293520	XM_013729201.1	0.852177	1.08087	0.492178	1.54268	1.34394	0.625807	E3 ubiquitin-protein ligase makorin, transcript variant X1
LOC106293525	XM_013729202.1	0.411791	0.0335887	0.693767	0.122346	0.0732833	0.152086	transcription repressor MYB6-like
LOC106293527	XM_013729203.1	0	0	0.0254744	0	0	0	cytochrome P450 86B1
LOC106293520	XM_013729204.1	0.0498822	0.213413	0.0381285	1.51239e-09	0.0532839	0.000277451	E3 ubiquitin-protein ligase makorin, transcript variant X2
LOC106293530	XM_013729205.1	0.616906	0.5279	0.820402	0.0385247	0.362451	0.651804	expansin-A11-like
LOC106293531	XM_013729206.1	0	2.51722e-14	6.86291e-15	9.15076e-13	1.69684e-08	0.0274153	uncharacterized LOC106293531, transcript variant X1
LOC106293531	XM_013729207.1	0	3.3347e-14	8.15766e-15	6.75882e-14	1.45865e-08	0.052385	uncharacterized LOC106293531, transcript variant X2
LOC106293531	XM_013729208.1	0	1.34789e-13	2.46028e-14	1.57434e-13	4.23835e-08	0.210841	uncharacterized LOC106293531, transcript variant X3
LOC106293531	XM_013729209.1	5.95495	4.29247	5.66787	4.11095	3.18617	4.38352	uncharacterized LOC106293531, transcript variant X4
LOC106293531	XM_013729210.1	0	0.116731	1.08657	0.341068	0.89432	1.44416	uncharacterized LOC106293531, transcript variant X5
LOC106293532	XM_013729211.1	0.663933	0.625102	1.19567	1.24319	1.00186	1.16028	pentatricopeptide repeat-containing protein At3g21470
LOC106293534	XM_013729212.1	1.9713e-12	6.45674	5.26292	0.244058	0.665833	0.00157487	uncharacterized LOC106293534, transcript variant X1
LOC106293534	XM_013729213.1	9.86387e-14	5.09595e-27	1.88726e-15	2.7011e-18	7.21664e-17	1.38414e-15	uncharacterized LOC106293534, transcript variant X2
LOC106293534	XM_013729214.1	1.32343	2.51984	2.18879	1.28735	1.55385	2.4496	uncharacterized LOC106293534, transcript variant X3
LOC106293534	XM_013729215.1	2.24398e-25	1.17953	1.24734e-05	2.13609e-24	0.105185	3.54235e-24	uncharacterized LOC106293534, transcript variant X4
LOC106293533	XM_013729216.1	9.22184	16.9492	10.5959	17.1853	20.071	6.67368	chaperone protein dnaJ 6-like, transcript variant X1
LOC106293535	XM_013729217.1	0.265096	0.698044	3.29958	2.8986	0.373966	4.34887	ethylene-responsive transcription factor WIN1
LOC106293536	XM_013729218.1	36.8286	28.1925	36.103	40.0815	18.0477	49.6716	uncharacterized LOC106293536
LOC106293537	XM_013729219.1	0	0	0	0	0	0.0184707	alpha/beta hydrolase domain-containing protein 17B, transcript variant X1
LOC106293537	XM_013729220.1	0	0	0	0	0	0.0331268	alpha/beta hydrolase domain-containing protein 17B, transcript variant X2
LOC106293539	XM_013729221.1	1.70828	2.13458	3.03041	3.43742	1.38755	2.89096	pollen-specific leucine-rich repeat extensin-like protein 4
LOC106293533	XM_013729222.1	1.75516	3.3965	1.20781	2.8307	2.91185	1.42182	chaperone protein dnaJ 6-like, transcript variant X2
LOC106293543	XM_013729223.1	0.216298	0.0557175	0.659002	1.73634	0.0602226	1.45884	protein GLE1-like, transcript variant X1
LOC106293543	XM_013729224.1	0.225715	0.0569701	0.278296	2.38847	0.0616269	0.226949	protein GLE1-like, transcript variant X2
LOC106293543	XM_013729225.1	0.0111542	0.0796619	0.101376	0.112371	0.0874112	0.249863	protein GLE1-like, transcript variant X3
LOC106293545	XM_013729226.1	0.397442	1.33565	0.920428	0.384455	0.165761	0.692375	uncharacterized LOC106293545
LOC106293546	XM_013729227.1	2.20203e-49	8.83519	7.82489	1.58579e-56	10.4196	6.36604	CCA tRNA nucleotidyltransferase, mitochondrial-like
LOC106293547	XM_013729228.1	8.51447	0.367513	1.12434	1.19425	0.00275082	3.29785e-75	4-coumarate--CoA ligase 4-like
LOC106293548	XM_013729229.1	4.70944	1.70758	1.97232	2.49296	1.53571	1.33638	putative Myb family transcription factor At1g14600, transcript variant X1
LOC106293548	XM_013729230.1	0.165074	0.63618	0.218694	0.595186	0.280568	0.142296	putative Myb family transcription factor At1g14600, transcript variant X2
LOC106293550	XM_013729231.1	4.81165	1.05392	2.57756	0.583523	1.0726	0.958158	U-box domain-containing protein 54
LOC106293551	XM_013729232.1	5.36951e-06	0.0517689	0.126058	2.22264e-05	0.186069	7.97483e-69	vacuolar iron transporter homolog 1
LOC106293552	XM_013729233.1	0	0	0	1.44098	0	1.25126	uncharacterized LOC106293552, transcript variant X1
LOC106293553	XM_013729234.1	0.127896	0.171543	0.421742	0.0699341	0.189009	0.0975398	receptor-like cytosolic serine/threonine-protein kinase RBK2
LOC106293555	XM_013729235.1	8.4147	14.0198	13.0089	12.2853	25.6244	11.7615	uncharacterized LOC106293555
LOC106293556	XM_013729236.1	1.19803	1.27249	1.99482	0.999098	0.119592	1.71212	uncharacterized LOC106293556
LOC106293560	XM_013729237.1	2.98214e-84	1.61315e-73	0.036622	0	0	0.0360853	amino acid permease 8-like
LOC106293561	XM_013729238.1	0.903561	1.93139	1.39554	1.35734	0	0.568088	uncharacterized LOC106293561
LOC106293563	XM_013729239.1	0.26544	0.272739	0.111553	0.258886	0.300051	0.198936	ankyrin repeat domain-containing protein 13C, transcript variant X1
LOC106293563	XM_013729240.1	5.26095e-20	0	0	0	0	1.0503e-10	ankyrin repeat domain-containing protein 13C, transcript variant X2
LOC106293564	XM_013729241.1	1.63199	2.6185	6.65286	2.81779	2.46972	3.33306	uncharacterized LOC106293564
LOC106293562	XM_013729242.1	244.41	287.358	68.0218	252.647	90.5288	154.616	early light-induced protein 2, chloroplastic, transcript variant X1
LOC106293565	XM_013729243.1	2.27329e-81	0	0	0	1.03301e-73	5.95923e-64	probable zinc transporter 10
LOC106293566	XM_013729244.1	2.69256	1.88868	3.83563	8.57032	1.95351	3.99277	protein IQ-DOMAIN 14
LOC106293567	XM_013729245.1	0.0148316	1.28564e-102	0.0150064	0.015931	2.97454e-96	0	isocitrate dehydrogenase [NAD] catalytic subunit 6, mitochondrial, transcript variant X1
LOC106293567	XM_013729246.1	0.0295775	0	0.0296233	0.0320862	0	0	isocitrate dehydrogenase [NAD] catalytic subunit 6, mitochondrial, transcript variant X2
LOC106293568	XM_013729247.1	0	1.60511	2.88942	2.0092	0	1.56392	uncharacterized LOC106293568
LOC106293569	XM_013729248.1	0	0	0	0	0	0	probable galacturonosyltransferase-like 4
LOC106293570	XM_013729249.1	0.243239	0.161645	0.034375	0.0365956	0.0346442	0.0463484	uncharacterized LOC106293570, transcript variant X1
LOC106293570	XM_013729250.1	0	5.69509e-19	0.0664648	0.123505	0.0665352	0.123316	uncharacterized LOC106293570, transcript variant X2
LOC106293541	XM_013729251.1	504.06	852.617	516.994	831.955	838.051	411.683	probable inactive serine/threonine-protein kinase fnkC
LOC106293571	XM_013729252.1	0.16438	0.0290064	0.167061	0	0.031499	0.268552	putative pumilio homolog 8, chloroplastic
LOC106293572	XM_013729253.1	0.0676832	0	0	0	0	0.0686338	putative cysteine-rich repeat secretory protein 17
LOC106293575	XM_013729254.1	1.2272	0.796868	1.39796	1.82179	2.03317	1.9571	BEACH domain-containing protein lvsA-like, transcript variant X1
LOC106293575	XM_013729255.1	5.15032	5.80595	7.57001	5.46493	5.95201	8.15597	BEACH domain-containing protein lvsA-like, transcript variant X2
LOC106293577	XM_013729256.1	6.8968	10.7645	9.96219	10.4822	13.0857	11.9014	uncharacterized LOC106293577
LOC106293574	XM_013729257.1	4.4212	7.12061	8.40114	3.28717	8.43992	5.90042	proline-rich receptor-like protein kinase PERK8
LOC106293578	XM_013729258.1	0	0.28271	0.315085	1.12152	0.387599	0.282437	uncharacterized LOC106293578
LOC106293579	XM_013729259.1	0.0563618	0.148496	0.113032	0.0928339	0.055584	0.141877	uncharacterized LOC106293579
LOC106293580	XM_013729260.1	1.98198	2.56666	2.45634	2.80444	4.10069	2.39221	uncharacterized LOC106293580
LOC106293581	XM_013729261.1	4.46763e-28	1.15564e-59	1.70107e-27	4.73712e-28	3.13046e-28	1.53258e-28	protein disulfide isomerase-like 1-1
LOC106293583	XM_013729262.1	0.0343661	0.120802	0.0336163	0	0	0.0687536	protein PNS1
LOC106293584	XM_013729263.1	1.08144	3.31672	3.09548	0.376151	5.9907	2.92015	uncharacterized LOC106293584
LOC106293586	XM_013729264.1	0.020254	0	2.56602e-07	0.742766	0.0135376	0.0618244	telomere repeat-binding protein 5-like, transcript variant X1
LOC106293586	XM_013729265.1	0.0202937	0	0.0224501	0.00439518	0.0135592	1.77424e-12	telomere repeat-binding protein 5-like, transcript variant X2
LOC106293586	XM_013729266.1	0.0300686	0	2.998e-07	0.104536	0.018508	0.163315	telomere repeat-binding protein 5-like, transcript variant X3
LOC106293585	XM_013729267.1	4.95809	0.216472	3.65211	0.171747	1.77416	1.72155	ubiquitin-conjugating enzyme E2 2-like, transcript variant X1
LOC106293587	XM_013729268.1	1.37686e-15	4.65087e-22	3.67379e-19	1.43419e-17	1.22617e-15	3.36517e-19	clathrin heavy chain 2-like
LOC106293588	XM_013729269.1	0.637126	0.705884	0.733119	0.585038	1.15896	0.799458	ethylene-responsive transcription factor 11-like
LOC106293590	XM_013729270.1	3.88509	6.53519	3.18897	5.58083	13.3392	6.40907	LYR motif-containing protein At3g19508, transcript variant X1
LOC106293593	XM_013729271.1	0	0	0	0	0	0	probable pectinesterase/pectinesterase inhibitor 23
LOC106293594	XM_013729272.1	1.77603	3.13707	2.28482	1.26309	1.79545	1.38397	NADPH oxidase activator
LOC106293585	XM_013729273.1	0.527159	0.655074	1.86775	0.137958	2.3773	2.25982	ubiquitin-conjugating enzyme E2 2-like, transcript variant X2
LOC106293595	XM_013729274.1	0	0.150216	0.0566187	0.308756	0.998972	0.230649	agamous-like MADS-box protein AGL80
LOC106293596	XM_013729275.1	1.91222	2.34253	2.2625	3.40877	2.60446	2.51956	protein NUCLEAR FUSION DEFECTIVE 6, chloroplastic/mitochondrial-like
LOC106293598	XM_013729276.1	0	0	0	0	0	0	importin subunit alpha-6
LOC106293599	XM_013729277.1	0	0.10642	0	0	0.0770401	0	uncharacterized LOC106293599
LOC106293600	XM_013729278.1	0	0	0.156651	0.032109	0	0.0309421	uncharacterized LOC106293600, transcript variant X2
LOC106293603	XM_013729279.1	0.0430162	1.24405	0.706735	0	1.31755	0.744041	glycerophosphodiester phosphodiesterase GDPDL5
LOC106293604	XM_013729280.1	4.69329	4.08396	5.63007	4.08147	4.57746	3.59331	rRNA 2'-O-methyltransferase fibrillarin-like, transcript variant X1
LOC106293605	XM_013729281.1	0	0	0	0	0	0	uncharacterized LOC106293605
LOC106293607	XM_013729282.1	1.48258	0.609776	0.597444	0.481241	0.174237	0.176257	VQ motif-containing protein 22
LOC106293608	XM_013729283.1	0	0	0	0	0	0	cinnamoyl-CoA reductase 1-like
LOC106293609	XM_013729284.1	26.0577	3.31287	5.91575	7.34119	7.50955	16.6102	transcription factor HY5-like
LOC106293610	XM_013729285.1	0.0738723	0	0.135522	0.000606403	3.45869e-13	0.0702626	uncharacterized LOC106293610, transcript variant X1
LOC106293610	XM_013729286.1	6.45566	6.38922	5.79116	12.7442	6.51229	7.31038	uncharacterized LOC106293610, transcript variant X2
LOC106293612	XM_013729287.1	0	0	0	0	0	0	sugar transport protein 2
LOC106293614	XM_013729288.1	0	0	0.11072	0.0603711	0	0.0279435	probable fucosyltransferase 8
LOC106293611	XM_013729289.1	1.05502	4.26442	2.04756	2.26708	1.52671	1.75975	GATA transcription factor 9-like
LOC106293616	XM_013729290.1	0.155419	0.238822	0.540122	0	0	0.467878	NAC domain-containing protein 12
LOC106293617	XM_013729291.1	2.31197e-77	0	0	0	0	0	mitotic spindle checkpoint protein BUBR1-like, transcript variant X1
LOC106293618	XM_013729292.1	0	0	0.0459372	0	0	0	uncharacterized protein At1g04910
LOC106293619	XM_013729293.1	0.707295	0.402525	0.908299	0.134255	0.447327	0.423683	uncharacterized LOC106293619
LOC106293622	XM_013729294.1	0	0	0	0	0	0	ras-related protein RABA1i
LOC106293623	XM_013729295.1	2.36834e-89	0.0801958	0.0915143	9.75446e-08	1.67843e-75	1.48095e-47	probable glutamate dehydrogenase 3
LOC106293620	XM_013729296.1	0.0232477	0.413625	11.0592	0	0.0453496	7.74145	fatty acyl-CoA reductase 2
LOC106293625	XM_013729297.1	0.0358482	0.0954928	0	0	0.0342294	0	putative clathrin assembly protein At1g25240
LOC106293626	XM_013729298.1	1.04523	0.934331	0.331266	0.607946	0.0780911	0.683943	uncharacterized LOC106293626
LOC106293627	XM_013729299.1	2.91348e-26	1.00744e-23	5.34654e-24	3.34689e-16	7.596e-26	3.05638e-24	pentatricopeptide repeat-containing protein At1g22960, mitochondrial-like
LOC106293628	XM_013729300.1	1.27711	1.41068	0.958998	1.58021	2.20416	2.22284	cyclin-P3-1
LOC106293629	XM_013729301.1	1.21279	0.939435	1.04393	0.142964	0.600732	0.398986	proline-, glutamic acid- and leucine-rich protein 1
LOC106293631	XM_013729302.1	0	0	0	0	0	0	GDSL esterase/lipase 1-like
LOC106293633	XM_013729303.1	0.0613745	0.0541968	0	0	0	0	pollen receptor-like kinase 5
LOC106293634	XM_013729304.1	1.87627	6.19824	5.7986	7.37399	5.79099	8.64301	auxin-induced protein 15A
LOC106293635	XM_013729305.1	1.03802	1.01259	0.621244	0.339965	0.824784	0.640825	uncharacterized LOC106293635
LOC106293632	XM_013729306.1	0.502677	0.578166	0.385923	1.16742	0.371216	0.62171	protein ROOT PRIMORDIUM DEFECTIVE 1
LOC106293637	XM_013729307.1	1.08022	0.342496	0.284773	0.59542	0.200483	0.141141	transcription factor LHW
LOC106293638	XM_013729308.1	0.0631484	0.112172	7.17013	0.750501	1.16285	5.53828	transcription factor bHLH89
LOC106293639	XM_013729309.1	0.326256	0.690014	0.722003	0.427644	1.43252	0.467581	transcription factor MYB46-like
LOC106293641	XM_013729310.1	6.81512	8.44063	2.93876	4.53936	3.10487	7.04265	uncharacterized LOC106293641
LOC106293642	XM_013729311.1	0.171488	5.46792e-75	0.169461	5.90947e-71	2.06014e-20	0.343843	uncharacterized LOC106293642, transcript variant X1
LOC106293643	XM_013729312.1	0.104165	0.246949	0.345995	0	0.0342945	0.0711855	uncharacterized LOC106293643
LOC106293645	XM_013729313.1	0.392866	0.462553	0.152764	0.453518	0.162687	0.225979	uncharacterized LOC106293645, transcript variant X1
LOC106293645	XM_013729314.1	0.800643	0.920425	0.319562	0.898593	0.284633	0.375576	uncharacterized LOC106293645, transcript variant X2
LOC106293647	XM_013729315.1	1.37919	0.187145	3.82057	0.167925	0.162588	1.86933	AT-hook motif nuclear-localized protein 13-like, transcript variant X1
LOC106293644	XM_013729316.1	1.25407	4.05808	4.60373	1.77826	1.54725	3.9457	dirigent protein 6-like
LOC106293647	XM_013729317.1	4.1079e-21	2.92804e-24	1.22392	0.0128034	5.77777e-27	3.75809e-07	AT-hook motif nuclear-localized protein 13-like, transcript variant X2
LOC106293648	XM_013729318.1	1.70911e-08	0.0208341	0.00612119	6.83264e-57	0.0229835	1.15915	AT-hook motif nuclear-localized protein 13-like, transcript variant X1
LOC106293648	XM_013729319.1	0.35175	0.0209568	3.17693	6.87704e-57	0.0231338	2.32164	AT-hook motif nuclear-localized protein 13-like, transcript variant X2
LOC106293649	XM_013729320.1	0.480333	0	0.351736	1.64278	0	0	CASP-like protein 2A2
LOC106293650	XM_013729321.1	0.291162	0.168969	0.38545	0.516095	0.282888	0.877886	glutathione S-transferase T3-like
LOC106293653	XM_013729322.1	0	0	0	0	0.0310482	0	protein NUCLEAR FUSION DEFECTIVE 4
LOC106293654	XM_013729323.1	0.414961	0.935208	1.14957	1.29881	1.83934	0.833848	cell division control protein 6 homolog B
LOC106293655	XM_013729324.1	9.5162	12.7872	7.16494	10.6766	7.97859	6.68215	uncharacterized LOC106293655
LOC106293656	XM_013729325.1	0	0	0	0	0	0	F-box/FBD/LRR-repeat protein At1g16930-like, transcript variant X1
LOC106293656	XM_013729326.1	0	0	0	0	0	0	F-box/FBD/LRR-repeat protein At1g16930-like, transcript variant X2
LOC106293661	XM_013729327.1	0.177725	0.251211	0.0351241	0.192313	0.551608	0.035256	leucine-rich repeat receptor-like protein kinase PXC2
LOC106293662	XM_013729328.1	0	0	1.55707e-78	0	0	3.95273e-83	protein EARLY FLOWERING 3
LOC106293663	XM_013729329.1	0.0608547	0	1.11806	0	0	3.46094	germin-like protein subfamily 2 member 3
LOC106293664	XM_013729330.1	0	0	0	0	0.0790907	0	1-aminocyclopropane-1-carboxylate oxidase homolog 7
LOC106293666	XM_013729331.1	0.0308842	5.77319e-22	7.56152e-19	2.61208e-46	0	4.97632e-23	uncharacterized LOC106293666
LOC106293668	XM_013729332.1	0	0.273165	0.198375	2.68682e-66	0.657272	0.18925	aluminum-activated malate transporter 2-like
LOC106293669	XM_013729333.1	4.20603	3.73255	9.88736	14.9769	8.78099	11.1109	uncharacterized LOC106293669
LOC106293670	XM_013729334.1	0.247885	0.110197	3.13429	0.532402	0.479776	2.28934	protein RALF-like 1
LOC106293671	XM_013729335.1	3.79104	4.81737	4.7092	3.67988	1.62517	4.83695	B3 domain-containing protein At1g16640
LOC106293640	XM_013729336.1	65.468	85.7257	96.3212	90.8917	83.9373	84.3348	casein kinase II subunit alpha-2
LOC106293672	XM_013729337.1	0.0930325	0	0	0	0.183356	0	CASP-like protein 1D2
LOC106293673	XM_013729338.1	0	0	0	0	0	0	putative proline-rich receptor-like protein kinase PERK11
LOC106293674	XM_013729339.1	0.18079	0.0397743	0	0	0.0441009	0.277573	delta-9 acyl-lipid desaturase 1-like
LOC106293676	XM_013729340.1	0	0	0.170524	0	0	0.057744	putative F-box/LRR-repeat protein 9
LOC106293677	XM_013729341.1	0.0741159	0.296652	0.151913	0	0.143532	0	uncharacterized LOC106293677
LOC106293678	XM_013729342.1	0	0	0	0	0.0593437	0	probable serine/threonine-protein kinase At5g41260
LOC106293679	XM_013729343.1	0	1.3067	0.76223	0	4.43648	0.386896	uncharacterized LOC106293679, transcript variant X1
LOC106293679	XM_013729344.1	0	1.73889e-20	0.425071	0	2.09457e-26	1.64889e-11	uncharacterized LOC106293679, transcript variant X2
LOC106293679	XM_013729345.1	0	0.748244	0.195599	0	5.10804e-13	0.346758	uncharacterized LOC106293679, transcript variant X3
LOC106293679	XM_013729346.1	0	8.43778e-23	9.58445e-25	0	3.60643e-27	6.56326e-09	uncharacterized LOC106293679, transcript variant X4
LOC106293679	XM_013729347.1	0	2.53938	0.388525	0	0.192427	2.03388e-08	uncharacterized LOC106293679, transcript variant X5
LOC106293681	XM_013729348.1	4.35866	2.47697e-49	3.52608	2.71607	3.62394e-48	1.44093	glucuronoxylan 4-O-methyltransferase 3
LOC106293682	XM_013729349.1	0	0	0	0	0	0	ervatamin-B-like
LOC106293684	XM_013729350.1	0	0	0.0276715	0	0.0536369	0.0275084	aspartic proteinase CDR1-like
LOC106293686	XM_013729351.1	1.41597	0.771625	0.967857	0.639887	1.43782	0.486928	uncharacterized LOC106293686
LOC106293687	XM_013729352.1	0.513955	0.746129	0.823196	1.01161	1.62814	1.04138	zinc finger BED domain-containing protein RICESLEEPER 2-like, transcript variant X3
LOC106293690	XM_013729353.1	0	0	0	0	0	0.190357	geranylgeranyl pyrophosphate synthase 9, chloroplastic-like
LOC106293691	XM_013729354.1	1.08434e-09	6.51867e-24	0	7.14137e-22	0.320177	1.33931e-19	uncharacterized LOC106293691, transcript variant X1
LOC106293691	XM_013729355.1	4.35038	1.86834	8.41117	2.51568	1.5575	5.06285	uncharacterized LOC106293691, transcript variant X2
LOC106293692	XM_013729356.1	6.95598	6.57237	4.20093	4.48106	9.39952	6.78885	uncharacterized LOC106293692
LOC106293695	XM_013729357.1	0.820709	3.69456e-63	0.358526	5.46579e-53	0.936718	3.8014e-59	basic leucine zipper 43-like
LOC106293693	XM_013729358.1	0	0	0	0	0	0.0223401	L-ascorbate oxidase homolog
LOC106293696	XM_013729359.1	2.0419	0.16707	0.753168	0.0690395	0.0628224	0.132451	putative ER lumen protein-retaining receptor C28H8.4
LOC106293699	XM_013729360.1	0.36077	1.2368	1.61949	0.140528	3.17878	1.45898	uncharacterized LOC106293699
LOC106293701	XM_013729361.1	1.30274e-65	0	0.0382462	0	1.82089e-89	1.37678e-41	amino acid permease 8-like
LOC106293703	XM_013729362.1	5.24619e-56	0	8.20899e-78	0.143385	0.0322375	0.0337293	transcription factor TCP18
LOC106293704	XM_013729363.1	0	0	0	0	0	0	RHOMBOID-like protein 6, mitochondrial, transcript variant X1
LOC106293704	XM_013729364.1	0	0	0	0	0	0	RHOMBOID-like protein 6, mitochondrial, transcript variant X2
LOC106293702	XM_013729365.1	9.82852	3.67057	17.8957	1.9905	4.15381	6.02002	uncharacterized LOC106293702
LOC106293706	XM_013729366.1	0	0.0242364	7.34963e-07	0.027677	1.55526e-05	1.63276e-09	probable WRKY transcription factor 71, transcript variant X1
LOC106293706	XM_013729367.1	0	0.0263903	0.116287	0.034304	0.111406	1.65852e-09	probable WRKY transcription factor 71, transcript variant X2
LOC106293707	XM_013729368.1	0.442265	0.427322	0.448189	0.129584	0.307237	0.160762	F-box/kelch-repeat protein At3g13680-like
LOC106293713	XM_013729369.1	0	0	0.0465371	0	3.80844e-61	0.326511	polygalacturonase inhibitor 1-like
LOC106293714	XM_013729370.1	0.463741	1.45521	1.789	1.77013	2.29409	1.71689	uncharacterized LOC106293714
LOC106293715	XM_013729371.1	7.25683e-05	0.0099235	0.493342	0.000305161	0.00121905	2.00277	ELMO domain-containing protein A, transcript variant X1
LOC106293711	XM_013729372.1	10.4528	7.68288	32.23	10.4124	14.3589	15.5364	protein yippee-like At4g27740
LOC106293715	XM_013729373.1	0.100227	0.00855468	0.352057	0.000184499	0.0011761	0.00972476	ELMO domain-containing protein A, transcript variant X2
LOC106293715	XM_013729374.1	1.13057	0.904654	0.844417	2.11538	0.00150188	0.568895	ELMO domain-containing protein A, transcript variant X3
LOC106293716	XM_013729375.1	0.196011	0.282482	0.518956	0.105939	0.245208	0.291633	NAC domain-containing protein 45-like
LOC106293718	XM_013729376.1	1.56264e-44	0	0.10247	0	2.57664e-51	3.00714e-73	polygalacturonase inhibitor 1-like
LOC106293719	XM_013729377.1	5.37096e-56	1.72522	1.00351	2.16041	2.71865	3.83231	uncharacterized LOC106293719
LOC106293723	XM_013729378.1	0.0329569	0	0	0	0	0	UDP-glycosyltransferase 71B1-like
LOC106293724	XM_013729379.1	0.261839	0.135249	0.200534	1.92e-73	0.257292	0.401979	probable tyrosine-protein phosphatase At1g05000
LOC106293722	XM_013729380.1	8.37089	5.47903	7.74609	10.254	3.97262	9.71517	uncharacterized LOC106293722
LOC106293726	XM_013729381.1	0	0	0	0.50738	0	0.74393	uncharacterized LOC106293726, transcript variant X1
LOC106293726	XM_013729382.1	0	0	0	0.242344	0	0.0078552	uncharacterized LOC106293726, transcript variant X2
LOC106293727	XM_013729383.1	0	0	0	0	0	0	probable alpha,alpha-trehalose-phosphate synthase [UDP-forming] 2, transcript variant X1
LOC106293727	XM_013729384.1	0	0	0	0	0	0	probable alpha,alpha-trehalose-phosphate synthase [UDP-forming] 2, transcript variant X2
LOC106293729	XM_013729385.1	0	0.0390018	0	0	0.363633	0.224321	peroxidase 7-like
LOC106293732	XM_013729386.1	3.7912	3.52584	3.33704	4.21659	2.42978	3.68685	uncharacterized LOC106293732
LOC106293733	XM_013729387.1	19.4854	35.7023	31.4294	33.4334	48.6989	20.7579	uncharacterized LOC106293733
LOC106293730	XM_013729388.1	0.188508	0.197985	0.647855	0.0861773	0.0765892	0.799792	uncharacterized LOC106293730
LOC106293735	XM_013729389.1	0.0902522	0	0.121214	0	0	0.0914196	mitogen-activated protein kinase kinase kinase NPK1
LOC106293736	XM_013729390.1	11.9826	15.1963	3.76452	10.4003	6.25061	4.59777	uncharacterized LOC106293736
LOC106293737	XM_013729391.1	0.120948	0.123166	0.0608009	0.0646014	0.0768677	0.0601523	uncharacterized LOC106293737
LOC106293739	XM_013729392.1	0.341055	0.3282	0.155069	5.77686e-72	8.52911e-77	0.0512639	uncharacterized LOC106293739
LOC106293740	XM_013729393.1	0.0590325	5.04607e-86	0	0	0	0	transcription factor bHLH55-like
LOC106293743	XM_013729394.1	0.125898	0.0759491	0.215587	0.180562	0.198981	0.257174	phytosulfokines 1-like
LOC106293745	XM_013729395.1	7.83176	3.90498	8.51634	9.73794	4.94671	5.99627	ethylene-responsive transcription factor 12-like
LOC106293747	XM_013729396.1	0	0.0716119	0	0	0	0	ervatamin-B-like
LOC106293748	XM_013729397.1	0	2.66551e-91	0	1.88419	0.152702	1.0211	probable WRKY transcription factor 20, transcript variant X1
LOC106293750	XM_013729398.1	14.9877	27.4879	16.4228	7.50875	32.9401	11.0747	general transcription factor IIH subunit 5, transcript variant X1
LOC106293750	XM_013729399.1	2.53507	3.09556	2.51939	2.95485e-08	2.50848	9.21825	general transcription factor IIH subunit 5, transcript variant X2
LOC106293752	XM_013729400.1	3.45917e-28	2.27291e-27	0.177172	2.56655e-23	5.85574e-28	9.21686e-28	protein CYPRO4-like
LOC106293753	XM_013729401.1	0	0	0	0	0	0	leucoanthocyanidin dioxygenase-like
LOC106293754	XM_013729402.1	9.94495	12.1244	13.229	9.70843	15.0244	14.3145	cell wall integrity and stress response component 1-like
LOC106293751	XM_013729403.1	0	1.68519	1.91311	0.109676	0	0.201131	sugar transporter ERD6-like 5
LOC106293757	XM_013729404.1	1.66332	2.45739	2.50778	2.36298	2.38659	2.05637	BAHD acyltransferase DCR-like
LOC106293758	XM_013729405.1	1.99726	3.34446	0.680101	0	0.117866	0.121115	monothiol glutaredoxin-S1
LOC106293759	XM_013729406.1	0	0	0	0	0	0	alpha carbonic anhydrase 5
LOC106293760	XM_013729407.1	0.00846717	0.0995076	0	0.0306989	0.353722	0.0286298	inactive glucose-1-phosphate adenylyltransferase small subunit 2, chloroplastic, transcript variant X1
LOC106293760	XM_013729408.1	0.133875	0.00104956	0	5.66501e-07	0.000626743	0.0287005	inactive glucose-1-phosphate adenylyltransferase small subunit 2, chloroplastic, transcript variant X2
LOC106293761	XM_013729409.1	0	0.0142153	0	0	14.2552	8.92597	probable LRR receptor-like serine/threonine-protein kinase At1g05700
LOC106293764	XM_013729410.1	8.98085e-54	2.73156e-82	1.15829e-13	0.0545883	8.84001e-26	3.3692e-27	uncharacterized LOC106293764
LOC106293766	XM_013729411.1	0.0254793	0	0.0251255	0	0	0	uncharacterized LOC106293766, transcript variant X1
LOC106293766	XM_013729412.1	0.0259101	0	0.0255784	0	0	0	uncharacterized LOC106293766, transcript variant X2
LOC106293767	XM_013729413.1	0.95288	0.471273	0.438587	0.448674	0.105389	0.322264	uncharacterized LOC106293767
LOC106293734	XM_013729414.1	4.06311	0.0108841	1.29692	3.342	5.99361	3.43355	serine/threonine-protein kinase tricorner-like, transcript variant X1
LOC106293768	XM_013729415.1	0.185038	0.278601	0.051384	0.0511341	0.0313709	0.0546196	high mobility group B protein 15, transcript variant X1
LOC106293768	XM_013729416.1	0.805297	0.371103	0.268337	0.425842	0.0329177	0.0579845	high mobility group B protein 15, transcript variant X2
LOC106293768	XM_013729417.1	0.161164	0.239698	0.0480523	0.0542075	0.0308162	0.0532463	high mobility group B protein 15, transcript variant X3
LOC106293770	XM_013729418.1	0.383519	0.502779	0.540957	0	0.762053	0.249352	uncharacterized LOC106293770, transcript variant X1
LOC106293770	XM_013729419.1	1.08231	0.67884	1.06406	0	0.719421	0.651725	uncharacterized LOC106293770, transcript variant X2
LOC106293771	XM_013729420.1	0.371345	0.097485	0	0	0	0	NADP-dependent alkenal double bond reductase P1
LOC106293772	XM_013729421.1	0	0.0768877	0	0	0	0	uncharacterized LOC106293772
LOC106293773	XM_013729422.1	0.361674	0.861866	0.0398946	0.445421	0.553779	3.46374e-51	gibberellin 2-beta-dioxygenase 2-like
LOC106293775	XM_013729423.1	1.21054e-53	2.94866	2.48802	2.82893e-21	2.95171	1.70133	uncharacterized LOC106293775
LOC106293774	XM_013729424.1	0.201438	0.0431239	1.131	3.82141e-73	0.0649505	0.173507	protein NRT1/ PTR FAMILY 4.3-like, transcript variant X1
LOC106293778	XM_013729425.1	0.424145	0.0946347	0.649296	0.114574	0.102497	0	uncharacterized LOC106293778
LOC106293779	XM_013729426.1	0	4.18549e-17	0	3.92562	0	2.71568	L-ascorbate oxidase homolog
LOC106293780	XM_013729427.1	0	0	0	0	0	0	uncharacterized LOC106293780
LOC106293781	XM_013729428.1	5.41164	4.93605	9.31313	8.26155	4.0372	5.41494	uncharacterized LOC106293781
LOC106293782	XM_013729429.1	0	0.00781163	0.115196	0.419462	0	0.0393067	serine/threonine-protein kinase CDL1
LOC106293774	XM_013729430.1	0.0340242	0.043349	0.0463866	3.81905e-73	0.0645386	0.0299718	protein NRT1/ PTR FAMILY 4.3-like, transcript variant X2
LOC106293786	XM_013729431.1	0	0.231919	0	0.14152	0.297472	0	uncharacterized LOC106293786
LOC106293788	XM_013729432.1	0	0	0	0	0	0	putative cysteine-rich repeat secretory protein 17
LOC106293789	XM_013729433.1	0.404685	0.319468	0.496001	0.440675	0.0429734	0.229246	transcription factor bHLH95-like
LOC106293790	XM_013729434.1	0.65227	1.59705	2.92825e-06	0	0.541688	3.22284e-09	delta-9 acyl-lipid desaturase 1-like
LOC106293793	XM_013729435.1	11.1086	11.9568	11.9444	9.46528	14.5066	10.291	flowering locus K homology domain
LOC106293794	XM_013729436.1	1.12758	2.68905	1.4393	0.17352	0.472939	0.32926	uncharacterized LOC106293794
LOC106293791	XM_013729437.1	327.652	467.151	258.62	352.148	515.876	296.401	60S ribosomal protein L29-1-like
LOC106293795	XM_013729438.1	0	0	6.98863e-32	0	0.18731	0.0562564	alpha carbonic anhydrase 7-like, transcript variant X1
LOC106293795	XM_013729439.1	0	0	6.94614e-32	0	0.0230969	0.0559972	alpha carbonic anhydrase 7-like, transcript variant X2
LOC106293797	XM_013729440.1	0.0432051	0.0247099	0	0.0304368	2.31364e-56	1.54589e-42	probable indole-3-pyruvate monooxygenase YUCCA3
LOC106293799	XM_013729441.1	0.216498	0.0575433	0.572454	0.636095	0.269128	0.501959	zinc finger BED domain-containing protein RICESLEEPER 2-like
LOC106293801	XM_013729442.1	3.82522	1.70204	0.568576	1.30737	6.72173	1.83723	protein NIM1-INTERACTING 1
LOC106293805	XM_013729443.1	0.662429	1.99601	1.30956	2.57818	2.13197	1.39136	1,4-dihydroxy-2-naphthoyl-CoA thioesterase 1-like
LOC106293806	XM_013729444.1	2.55907	2.6896	1.11821	2.7342	1.09924	2.60677	uncharacterized LOC106293806
LOC106293807	XM_013729445.1	0	0	0	0	0	0	coiled-coil domain-containing protein SCD2
LOC106293808	XM_013729446.1	0	0	0	0	0	0.0946907	uncharacterized LOC106293808
LOC106293809	XM_013729447.1	0	0	0	0	0	0	probable pectinesterase/pectinesterase inhibitor 20
LOC106293810	XM_013729448.1	0.066183	1.81509e-53	0.0329216	0.318645	9.26036e-25	3.65824e-52	3-phosphoinositide-dependent protein kinase 2-like
LOC106293811	XM_013729449.1	0	0.0734686	0.0445641	1.0299	0.315146	0.450168	cytochrome P450 87A3-like, transcript variant X1
LOC106293811	XM_013729450.1	0	0.0845056	0.0479574	0.000489911	1.99106e-05	0.122148	cytochrome P450 87A3-like, transcript variant X2
LOC106293811	XM_013729451.1	0	0.0884344	0.049197	0.000554517	2.77381e-05	0.131397	cytochrome P450 87A3-like, transcript variant X3
LOC106293813	XM_013729452.1	0.0185482	0	0	0	0	0.0557999	two-component response regulator ARR10, transcript variant X1
LOC106293813	XM_013729453.1	0.018614	0	0	0	0	0.0564959	two-component response regulator ARR10, transcript variant X2
LOC106293814	XM_013729454.1	0	0	0	0	0	0	protein RALF-like 4
LOC106293815	XM_013729455.1	4.25853e-66	4.35662e-66	4.08488e-55	1.40414e-73	2.09781e-84	4.17744e-76	cytochrome P450 72A15-like
LOC106293816	XM_013729456.1	0	0	3.27832	0	0	3.22375	probable aquaporin NIP7-1
LOC106293818	XM_013729457.1	0	0	0	0	0	3.47851e-78	rho GDP-dissociation inhibitor 1-like
LOC106293819	XM_013729458.1	0	0	0	0	0	0.0566896	desiccation-related protein PCC13-62-like
LOC106293820	XM_013729459.1	0	0	0	0	0	0	WAT1-related protein At1g09380
LOC106293817	XM_013729460.1	7.27635	9.89371	4.30319	4.639	11.1088	7.01818	uncharacterized protein At3g17950-like, transcript variant X1
LOC106293821	XM_013729461.1	0	0.185252	1.6456e-55	0	0.135473	0	putative cysteine-rich repeat secretory protein 17
LOC106293822	XM_013729462.1	2.37735	3.43867	3.28551	1.44054	5.23203	6.17421	uncharacterized LOC106293822
LOC106293823	XM_013729463.1	0	2.56479e-47	0.072548	0	0	0	putative cysteine-rich repeat secretory protein 17
LOC106293824	XM_013729464.1	0.155004	0.239458	0.100975	1.71823e-59	0	0.181367	uncharacterized LOC106293824
LOC106293825	XM_013729465.1	0	0	0	0	0	0	putative cysteine-rich repeat secretory protein 17
LOC106293826	XM_013729466.1	1.2822	1.30554	1.97325	1.57066	2.12993	2.24935	uncharacterized protein At4g28440
LOC106293817	XM_013729467.1	1.7505e-05	0.000211678	4.01582e-06	0.000106729	0.000244023	0.00441029	uncharacterized protein At3g17950-like, transcript variant X2
LOC106293827	XM_013729468.1	0.0271504	0.0241374	0.250663	0.470515	0.0266283	0.0832076	pyruvate kinase, cytosolic isozyme
LOC106293829	XM_013729469.1	0.230512	0.0407199	0.0696884	0	0.110697	0.0466453	uncharacterized LOC106293829
LOC106293832	XM_013729470.1	0.0626248	0.167535	0.692822	0.0695405	1.33017	0.383917	transmembrane emp24 domain-containing protein p24delta3-like
LOC106293734	XM_013729471.1	1.30047	0.725908	0.213139	0.0289703	1.64977	0.612618	serine/threonine-protein kinase tricorner-like, transcript variant X2
LOC106293836	XM_013729472.1	0	0	0	0	0	0	calmodulin-like protein 3
LOC106293837	XM_013729473.1	0.0557423	0.0249825	1.57665e-57	0.544406	5.72212e-67	0.085352	protein tesmin/TSO1-like CXC 3
LOC106293835	XM_013729474.1	0.457124	1.69036	0.794977	0.686697	0.744687	0.480589	pectin acetylesterase 5-like, transcript variant X1
LOC106293838	XM_013729475.1	0	0	0	0	0	0	fucosyltransferase 6-like
LOC106293839	XM_013729476.1	0	9.74807e-84	0	8.0502e-79	8.27454e-86	1.81625e-94	uncharacterized LOC106293839
LOC106293840	XM_013729477.1	0.48062	0.388979	0.224921	0.565978	0.470738	0.0894743	transcription repressor MYB5
LOC106293841	XM_013729478.1	0	0	0	0	0	0	putative pectate lyase 2
LOC106293842	XM_013729479.1	0	0	0	0.0792807	0	0	uncharacterized LOC106293842, transcript variant X1
LOC106293843	XM_013729480.1	0	0.385176	0	0	0.338713	0	blue copper protein
LOC106293845	XM_013729481.1	0.225424	0.362182	1.11414	0.791006	0.037506	0.739059	uncharacterized LOC106293845
LOC106293846	XM_013729482.1	0	0	0.317055	0	0	0.481579	RNA-binding protein 38-like
LOC106293847	XM_013729483.1	1.15173e-49	1.68732e-75	1.23131e-67	1.50802e-61	5.2935e-55	2.82835e-58	phosphate transporter PHO1 homolog 8
LOC106293844	XM_013729484.1	0.0537701	1.13991	0.776748	3.24162e-07	0.000199533	0.455411	uncharacterized LOC106293844, transcript variant X1
LOC106293848	XM_013729485.1	2.66291e-59	1.28818e-58	4.16666e-57	1.83343e-61	1.26203e-59	2.62427e-59	peroxidase 2
LOC106293849	XM_013729486.1	0	0	0	0	0	0	myb-related protein 330-like
LOC106293851	XM_013729487.1	11.3933	9.78715	7.76767	2.58623	14.2199	9.26014	10 kDa chaperonin
LOC106293853	XM_013729488.1	0	0.0303327	0	0	0	0	uncharacterized LOC106293853
LOC106293844	XM_013729489.1	0.537104	3.94447	3.63587	0.0573386	0.000150722	1.13579e-06	uncharacterized LOC106293844, transcript variant X2
LOC106293855	XM_013729490.1	2.60407	4.0878	4.53944	4.66682	5.21763	4.38829	uncharacterized LOC106293855
LOC106293856	XM_013729491.1	0	0.0381299	0	0	0	0	peroxidase 6
LOC106293857	XM_013729492.1	0	0	0	9.20692e-60	0	0	expansin-A7-like
LOC106293858	XM_013729493.1	0	1.04011	0.62972	0.197194	0.0589704	0.310076	uncharacterized LOC106293858
LOC106293859	XM_013729494.1	0	0	5.7994e-54	0	0	0	transcription factor bHLH54-like
LOC106293860	XM_013729495.1	1.75236	2.94971	2.4494	0.747775	2.01609	1.56998	mitochondrial import inner membrane translocase subunit TIM23-1
LOC106293844	XM_013729496.1	0.00116083	2.32132e-12	5.61286e-15	3.81183e-07	0.000236108	1.15072	uncharacterized LOC106293844, transcript variant X3
LOC106293862	XM_013729497.1	2.61559	0	1.124	3.78891	1.11968	1.79839	uncharacterized LOC106293862
LOC106293864	XM_013729498.1	0	0	0	0	0	0	ethylene-responsive transcription factor 14
LOC106293865	XM_013729499.1	0.920013	0.638707	1.76451	2.04492	1.10716	0.597527	increased DNA methylation 3-like, transcript variant X1
LOC106293865	XM_013729500.1	0.141707	0.743818	0.341434	6.39922e-17	0.622733	0.585548	increased DNA methylation 3-like, transcript variant X2
LOC106293865	XM_013729501.1	2.09967e-17	6.61619e-05	3.87975e-21	2.24649e-05	1.0674e-19	2.90274e-07	increased DNA methylation 3-like, transcript variant X3
LOC106293866	XM_013729502.1	0	0	0	0	0	0	pectinesterase inhibitor 1
LOC106293844	XM_013729503.1	0.502935	9.93325e-07	0.243435	2.59571e-07	0.374022	0.348955	uncharacterized LOC106293844, transcript variant X4
LOC106293867	XM_013729504.1	0	0	0	0	0	0	zinc finger protein ZAT5-like
LOC106293869	XM_013729505.1	0	0	0	0	0	0	putative cysteine-rich repeat secretory protein 17
LOC106293870	XM_013729506.1	0	0	0.313511	0	0	0	protein YLS3
LOC106293871	XM_013729507.1	0.0883671	0.103226	0.118915	0.12402	0.0829713	0.175729	uncharacterized LOC106293871
LOC106293872	XM_013729508.1	0.0356249	1.54882e-58	2.36177e-23	1.18626e-71	4.78149e-37	6.21418e-38	pyruvate, phosphate dikinase regulatory protein 2-like
LOC106293873	XM_013729509.1	1.24442e-63	2.98132e-62	0.158507	0.021781	2.41453e-64	0.0401723	glucan endo-1,3-beta-glucosidase 11-like
LOC106293844	XM_013729510.1	0.342619	1.301e-06	0.0557502	0.412462	0.607456	0.0116387	uncharacterized LOC106293844, transcript variant X5
LOC106293874	XM_013729511.1	1.17032	0.745508	1.30162	2.49104	0.15422	2.54247	uncharacterized LOC106293874
LOC106293875	XM_013729512.1	2.02646e-73	0.05646	0.0321496	2.39202e-30	0.248744	3.94357e-30	GDP-mannose transporter GONST2
LOC106293878	XM_013729513.1	0	0	0	0	0	0	probable aspartic protease At2g35615
LOC106293879	XM_013729514.1	0.121216	0	3.38623	0.257199	0.838124	3.06909	CASP-like protein 1C2
LOC106293881	XM_013729515.1	0.278045	0	0	0	0	0	probable sucrose-phosphate synthase 2, transcript variant X1
LOC106293881	XM_013729516.1	2.04738e-14	0	0	0	0	0	probable sucrose-phosphate synthase 2, transcript variant X2
LOC106293881	XM_013729517.1	0.0413657	0	0	0	0	0	probable sucrose-phosphate synthase 2, transcript variant X3
LOC106293880	XM_013729518.1	0	0.427519	0.463026	0	0.715902	0.244847	pEARLI1-like lipid transfer protein 1
LOC106293886	XM_013729519.1	0.19694	0.348973	0.39654	0.373602	0.286561	0.404782	probable calcium-binding protein CML17
LOC106293887	XM_013729520.1	5.23559	5.3373	5.11831	2.63119	4.95189	3.31302	uncharacterized LOC106293887
LOC106293888	XM_013729521.1	0	0.367392	0	0	0	0	uncharacterized LOC106293888
LOC106293889	XM_013729522.1	0.1404	0.0822298	0.412506	0	0.0888375	0.235229	uncharacterized transporter YBR287W
LOC106293891	XM_013729523.1	0.309609	0.11334	2.85189	0.26476	0.395628	1.14234	potassium channel SKOR
LOC106293892	XM_013729524.1	7.37354	8.37649	11.0433	8.38279	10.4836	10.3335	WEB family protein At3g02930, chloroplastic-like
LOC106293893	XM_013729525.1	3.70337	4.77282	7.24272	3.24499	4.74205	6.7794	probable inactive receptor kinase At3g02880
LOC106293894	XM_013729526.1	2.32511	2.55111	2.1076	2.54963	2.4774	3.5784	IAA-amino acid hydrolase ILR1
LOC106293895	XM_013729527.1	0.0391543	0.0691947	0.122142	3.39259e-72	7.33079e-59	0.0721429	U-box domain-containing protein 21
LOC106293896	XM_013729528.1	7.72273e-08	4.78548e-05	0.000178641	17.7337	1.94469e-14	10.7622	zinc finger protein 830, transcript variant X1
LOC106293896	XM_013729529.1	17.9727	19.7515	18.9086	0.912468	21.476	9.39741	zinc finger protein 830, transcript variant X2
LOC106293734	XM_013729530.1	10.1809	14.8919	12.948	11.2024	9.72542	13.2116	serine/threonine-protein kinase tricorner-like, transcript variant X3
LOC106293897	XM_013729531.1	64.8397	49.2388	36.9701	51.1878	49.8768	57.4784	inositol-phosphate phosphatase
LOC106293898	XM_013729532.1	0.786623	0.643279	1.18911	1.40122	0.165296	1.6248	putative gamma-glutamylcyclotransferase At3g02910
LOC106293899	XM_013729533.1	13.5931	1.83384	4.22068	1.1456	5.38308	4.08408	chromatin-remodeling complex subunit ies6-like
LOC106293902	XM_013729534.1	0	0	0	1.04741	0	0.940061	sulfate transporter 1.3
LOC106293903	XM_013729535.1	0.0935238	0.287307	0.137236	0	0.409346	0	putative F-box protein At3g16210
LOC106293904	XM_013729536.1	1.22191e-56	0	0.15042	0.407586	0	0.0571544	glycolipid transfer protein 2
LOC106293901	XM_013729537.1	0.463872	1.11231	1.81365	1.1446	0.945158	1.42043	uncharacterized LOC106293901, transcript variant X1
LOC106293905	XM_013729538.1	0	0	0.0417672	0	0	0	nucleolin 2-like
LOC106293906	XM_013729539.1	0.0655537	0.471478	0.135046	0	0	0	synaptic vesicle membrane protein VAT-1 homolog
LOC106293908	XM_013729540.1	0.125714	0.216804	0.261424	0.401819	0.989859	0.890856	histidine-containing phosphotransfer protein 4
LOC106293909	XM_013729541.1	0	0	0	0	0	0.158108	agamous-like MADS-box protein AGL80
LOC106293910	XM_013729542.1	0	0.129708	0.0499339	0	0.290489	0.150431	protein EXORDIUM-like 6
LOC106293901	XM_013729543.1	0.94579	1.31333	1.42981	3.48758	0.783577	1.70808	uncharacterized LOC106293901, transcript variant X2
LOC106293911	XM_013729544.1	0	0	0	0	0	0.070466	F-box/kelch-repeat protein At3g04660-like
LOC106293912	XM_013729545.1	0	0	0	0	0	0	histone H2B.2
LOC106293913	XM_013729546.1	3.34308	4.24099	8.27831	0.569117	5.34208	3.37685	uncharacterized LOC106293913
LOC106293914	XM_013729547.1	0	0	0	1.04127e-60	0	0	organic cation/carnitine transporter 6
LOC106293915	XM_013729548.1	0.269608	0.12124	0.138137	0.720854	0	0.410759	mini zinc finger protein 3-like
LOC106293916	XM_013729549.1	4.43262e-06	7.87728e-16	1.11717e-11	0	0.0768323	0.00251973	uncharacterized LOC106293916, transcript variant X1
LOC106293916	XM_013729550.1	0.165472	0.523778	1.18874	0	0.236794	0.513884	uncharacterized LOC106293916, transcript variant X2
LOC106293917	XM_013729551.1	23.8924	19.0413	12.8552	1.13926	12.5073	8.0761	60S ribosomal protein L39-2
LOC106293919	XM_013729552.1	0.242675	0	0	0	0.116582	0.309045	WUSCHEL-related homeobox 5
LOC106293920	XM_013729553.1	0	0	0	0	0	0	putative syntaxin-131
LOC106293921	XM_013729554.1	0.573563	0.878817	1.18087	0.436329	0.286536	0.345912	protein trichome birefringence-like 1
LOC106293918	XM_013729555.1	4.35096	1.57837	3.38838	0.449675	1.98083	3.23612	RING-H2 finger protein ATL72
LOC106293922	XM_013729556.1	0.160023	0.315465	0.352046	0.0743747	1.14429	0.59654	transcription factor MUTE
LOC106293923	XM_013729557.1	0.149137	0.172568	0.0844573	0.235134	0.150627	0.171401	leucine-rich repeat extensin-like protein 1
LOC106293924	XM_013729558.1	0	0.0113329	0.0264061	0	0	0.0652034	DEAD-box ATP-dependent RNA helicase 42
LOC106293925	XM_013729559.1	0.489965	0.0258613	0.0879474	0.063799	1.38396e-42	0.0592066	probable E3 ubiquitin-protein ligase MARCH10
LOC106293926	XM_013729560.1	0.0539832	0	0.0308674	0	0.0773012	0.015641	uncharacterized LOC106293926, transcript variant X1
LOC106293926	XM_013729561.1	0.0710877	0	0	0	0.10604	0.0167875	uncharacterized LOC106293926, transcript variant X2
LOC106293927	XM_013729562.1	0.177589	0.272972	0.118447	0.236291	0	0.132449	RING-H2 finger protein ATL1
LOC106293929	XM_013729563.1	6.42687e-64	1.20812e-63	2.04556e-31	7.95783e-62	1.10398e-64	1.05252e-68	protein indeterminate-domain 6, chloroplastic-like
LOC106293928	XM_013729564.1	0.0589258	0.357642	0.00146149	0.120206	0.23528	0.130629	MATE efflux family protein FRD3-like, transcript variant X1
LOC106293932	XM_013729565.1	0	0	0	0	0	0	uncharacterized LOC106293932
LOC106293933	XM_013729566.1	0	0.0303804	0.0462197	2.9032e-30	0.0163956	0.146221	FBD-associated F-box protein At5g27750-like, transcript variant X1
LOC106293933	XM_013729567.1	0	1.0389e-36	0.0635511	3.22995e-30	0.0181886	0.190872	FBD-associated F-box protein At5g27750-like, transcript variant X2
LOC106293934	XM_013729568.1	0	0	0	0	0	0	toll/interleukin-1 receptor-like protein, transcript variant X1
LOC106293934	XM_013729569.1	0	0	0	0	0	0	toll/interleukin-1 receptor-like protein, transcript variant X2
LOC106293935	XM_013729570.1	0	0	0	0	0	0	probable lipid phosphate phosphatase 4
LOC106293937	XM_013729571.1	0	0.118587	0.536922	0.458023	0	0.282913	uncharacterized LOC106293937
LOC106293928	XM_013729572.1	0.0613961	0.0193613	0.00168428	0.00765435	9.94934e-21	0.183988	MATE efflux family protein FRD3-like, transcript variant X2
LOC106293939	XM_013729573.1	0	0	0	0	0	0	putative F-box protein At1g47390
LOC106293941	XM_013729574.1	0	0.130412	0.0376138	0	0.0733674	0.0382988	acanthoscurrin-2
LOC106293942	XM_013729575.1	0	0	0	0	0	0.346641	uncharacterized LOC106293942
LOC106293944	XM_013729576.1	0	0	0	0	0	0	WUSCHEL-related homeobox 11-like
LOC106293945	XM_013729577.1	1.98312e-23	7.30357e-37	6.90388e-21	2.96209e-34	1.40966e-26	0.00538358	E3 ubiquitin-protein ligase RNF144B-like, transcript variant X1
LOC106293928	XM_013729578.1	0.0796881	0.000222961	0.0373643	0.0132039	1.13722e-20	1.12406	MATE efflux family protein FRD3-like, transcript variant X3
LOC106293945	XM_013729579.1	1.92612e-23	7.17374e-37	6.71888e-21	2.9035e-34	1.3741e-26	2.95259e-08	E3 ubiquitin-protein ligase RNF144B-like, transcript variant X2
LOC106293946	XM_013729580.1	0.427714	0.556923	0.349982	3.29649	0.381349	1.90631	UDP-glycosyltransferase 83A1
LOC106293948	XM_013729581.1	0	0	0	0	0	0	expansin-A12
LOC106293949	XM_013729582.1	0	0	0	0	0	0	ethylene-responsive transcription factor ERF094
LOC106293950	XM_013729583.1	0.440171	2.18022	1.13806	1.16626	4.67869	2.15597	uncharacterized LOC106293950
LOC106293951	XM_013729584.1	0.288621	0.540169	0.748052	0.0350234	0.546664	0.935654	uncharacterized LOC106293951
LOC106293953	XM_013729585.1	0	0	0	0	0	0	uncharacterized LOC106293953
LOC106293954	XM_013729586.1	0	0	0	0	0	0	nonsense-mediated mRNA decay protein 2
LOC106293955	XM_013729587.1	0	0.153833	0	0	0	0	RPM1-interacting protein 4
LOC106293952	XM_013729588.1	0.460653	0.345026	0.434506	0	0.374578	0.156063	U3 small nucleolar ribonucleoprotein protein IMP4-like, transcript variant X1
LOC106293956	XM_013729589.1	0	0	0	0	0	0	probable ubiquitin-conjugating enzyme E2 31
LOC106293957	XM_013729590.1	0	0	0	0	0	0	cysteine-rich repeat secretory protein 39, transcript variant X1
LOC106293957	XM_013729591.1	0	0	0	0	0	0	cysteine-rich repeat secretory protein 39, transcript variant X2
LOC106293958	XM_013729592.1	0.693935	1.21355	0.337389	0.386323	0.174972	0.529143	uncharacterized protein At4g14450, chloroplastic
LOC106293952	XM_013729593.1	0.00296919	0.00287284	0.00512323	0	0.00136669	0.0114871	U3 small nucleolar ribonucleoprotein protein IMP4-like, transcript variant X2
LOC106293964	XM_013729594.1	0.256273	0.112764	2.41594	1.38492	0.251429	1.05611	uncharacterized LOC106293964
LOC106293965	XM_013729595.1	0.0431662	4.59752e-25	0.0433895	2.1354e-22	1.57177e-20	3.92899e-21	putative hydrolase C777.06c
LOC106293952	XM_013729596.1	4.39933	2.85238	3.24253	0	4.56815	0.46238	U3 small nucleolar ribonucleoprotein protein IMP4-like, transcript variant X3
LOC106293971	XM_013729597.1	0	0	0.0666117	0	0	0.0333861	phosphatidylinositol 4-phosphate 5-kinase 10
LOC106293972	XM_013729598.1	0.134302	0	0	0.0990737	0	0.0456882	WAT1-related protein At1g25270-like
LOC106293973	XM_013729599.1	0	0.0703989	0.240018	0.139226	0	0.162252	protein TRIGALACTOSYLDIACYLGLYCEROL 3, chloroplastic-like, transcript variant X1
LOC106293973	XM_013729600.1	0	0	0	0.399888	0	0	protein TRIGALACTOSYLDIACYLGLYCEROL 3, chloroplastic-like, transcript variant X2
LOC106293973	XM_013729601.1	0	0	0	0.333655	0	0	protein TRIGALACTOSYLDIACYLGLYCEROL 3, chloroplastic-like, transcript variant X3
LOC106293974	XM_013729602.1	2.30587e-36	1.28729e-27	2.15358e-34	7.28132e-25	8.98446e-27	2.0059e-20	putative cyclic nucleotide-gated ion channel 19
LOC106293976	XM_013729603.1	0	0	0.0863664	0	0	0.172953	probable ubiquitin-conjugating enzyme E2 23
LOC106293978	XM_013729604.1	0.472516	0.911382	0.341074	0.236247	0.127425	0.389845	gibberellin 2-beta-dioxygenase 4
LOC106293977	XM_013729605.1	47.0764	58.0687	52.881	48.573	46.6131	42.3072	PITH domain-containing protein At3g04780-like
LOC106293980	XM_013729606.1	0.690842	3.82064	0	0	0.0571775	0.0885667	probable flavin-containing monooxygenase 1
LOC106293981	XM_013729607.1	0	0.154642	0	0	0	0	uncharacterized LOC106293981
LOC106293982	XM_013729608.1	0	0	0	0	0	0	cytochrome P450 86B1
LOC106293983	XM_013729609.1	0.0815663	2.94146	1.29782	0	0	0.411471	uncharacterized LOC106293983
LOC106293984	XM_013729610.1	0	0.792011	0.320822	0	0.127838	0.0655031	transcription repressor MYB6-like
LOC106293985	XM_013729611.1	0	0	0	0	0	0	casparian strip membrane protein 2
LOC106293986	XM_013729612.1	0.451601	0.391316	0.365309	2.38612	1.13058	1.09117	uncharacterized LOC106293986
LOC106293988	XM_013729613.1	0.229493	0.201147	0	0	0	0	uncharacterized LOC106293988
LOC106293989	XM_013729614.1	0.539052	7.6153e-58	0.0885813	0	0	0	feruloyl CoA ortho-hydroxylase 2
LOC106293987	XM_013729615.1	0.213734	0.0875249	0	0.0537451	0	0.0166614	probable disease resistance protein At1g58602
LOC106293991	XM_013729616.1	0	0	0.0464465	0	0	0	basic 7S globulin-like
LOC106293992	XM_013729617.1	1.09095e-52	7.49217e-58	5.49218e-53	5.36492e-57	3.91437e-55	3.97523e-55	UDP-glucuronate:xylan alpha-glucuronosyltransferase 1
LOC106293993	XM_013729618.1	0.388952	0.0859378	0	0	0	0.0984976	ethylene-responsive transcription factor ERF022-like
LOC106293994	XM_013729619.1	1.28469	3.88863	4.56934	1.7757	2.35801	3.70887	B3 domain-containing protein At3g17010-like
LOC106293995	XM_013729620.1	0	0	0	0	0	0	pectinesterase inhibitor 1-like
LOC106293997	XM_013729621.1	0.130551	0.113914	0.514682	0.0729191	0.126129	0.0661969	uncharacterized LOC106293997
LOC106294001	XM_013729622.1	0	0	0	0	0	0.208538	putative F-box/kelch-repeat protein At2g41360
LOC106294002	XM_013729623.1	0	0	0	0	0	0	agamous-like MADS-box protein AGL17
LOC106294004	XM_013729624.1	33.9518	22.1991	24.5182	31.1793	32.4911	29.021	pentatricopeptide repeat-containing protein At1g01970
LOC106294005	XM_013729625.1	11.545	17.9764	16.1221	11.3231	12.6066	12.5463	uncharacterized LOC106294005
LOC106294007	XM_013729626.1	0	0	0	0	0	0	putative sugar transporter ERD6-like 13
LOC106294010	XM_013729627.1	0.302863	0.239053	2.14114e-26	1.49756e-26	2.13836e-26	0.225062	translationally-controlled tumor protein homolog
LOC106294012	XM_013729628.1	0	0	0	0	0	0	mavicyanin-like
LOC106294013	XM_013729629.1	0.0739737	0	0	0	0	0	transmembrane emp24 domain-containing protein p24delta6-like
LOC106294014	XM_013729630.1	2.86656e-53	0	0	0	0	0	protein MOTHER of FT and TF 1
LOC106294011	XM_013729631.1	0.193961	0.411324	0.343851	0.340025	0.152548	0.427127	uncharacterized LOC106294011
LOC106294015	XM_013729632.1	0	0	0	0	0	0	uncharacterized LOC106294015
LOC106294016	XM_013729633.1	21.3554	23.4552	31.0363	28.5486	26.0363	31.5503	protein TSS, transcript variant X1
LOC106294016	XM_013729634.1	4.85195	6.14619	13.5544	6.80854	7.09647	7.19346	protein TSS, transcript variant X3
LOC106294016	XM_013729635.1	2.17442	2.73252	2.30658	0.456824	2.99874	3.65051	protein TSS, transcript variant X4
LOC106294017	XM_013729636.1	0.00071657	8.2032e-09	3.8655e-05	0.00266395	0.00352938	0.00813807	uncharacterized LOC106294017, transcript variant X1
LOC106294017	XM_013729637.1	2.84225	2.90664	4.00592	3.06785	2.72613	3.66856	uncharacterized LOC106294017, transcript variant X2
LOC106294017	XM_013729638.1	10.3411	14.3383	16.1157	16.2007	13.9886	16.3745	uncharacterized LOC106294017, transcript variant X3
LOC106294018	XM_013729639.1	0.468138	4.97279e-77	0.118713	1.16715e-80	8.53054e-78	8.91087e-77	E3 ubiquitin-protein ligase RHA2A
LOC106294020	XM_013729640.1	1.1692e-73	2.1061e-38	0	0	0	0	non-specific lipid-transfer protein-like protein At2g13820
LOC106294021	XM_013729641.1	1.52981	0.517784	0.335664	4.73622e-74	0.878113	0.515196	auxin-responsive protein IAA31
LOC106294019	XM_013729642.1	0.15878	0.447081	0.134432	0	0.206413	0.0536717	uncharacterized LOC106294019
LOC106294024	XM_013729643.1	0	0	0	0	0	0	tetraspanin-11
LOC106294026	XM_013729644.1	0.0438914	0.114105	0.0432674	0	0	0.0881765	traB domain-containing protein
LOC106294027	XM_013729645.1	0.514952	1.07023	2.20345	1.86635	1.18367	2.07278	zinc finger protein WIP6
LOC106294028	XM_013729646.1	4.5622	4.7718	1.42574	2.79725	0.921315	1.66778	uncharacterized LOC106294028
LOC106294029	XM_013729647.1	0.0872898	2.04039	2.06135	0.105413	3.32512	2.38274	uncharacterized LOC106294029, transcript variant X1
LOC106294029	XM_013729648.1	0.110217	1.48967	1.10724e-06	0.10588	0	0.0119529	uncharacterized LOC106294029, transcript variant X2
LOC106294032	XM_013729649.1	0	0	0	0	0.409502	0	auxin-responsive protein SAUR71
LOC106294034	XM_013729650.1	11.3218	10.0663	9.27807	13.2699	7.54599	8.46224	uncharacterized LOC106294034
LOC106294035	XM_013729651.1	0	1.2588	0.656926	0	0.770811	1.0103	uncharacterized LOC106294035, transcript variant X1
LOC106294038	XM_013729652.1	0.693819	0.153427	0.260798	4.24607e-72	1.10385	4.60437e-72	high mobility group B protein 10-like
LOC106294039	XM_013729653.1	6.36082e-64	1.19299e-63	0.000760708	7.83587e-62	1.09188e-64	1.04358e-68	protein indeterminate-domain 6, chloroplastic-like
LOC106294040	XM_013729654.1	0	0	0	0	0	0	LOB domain-containing protein 22
LOC106294041	XM_013729655.1	0	0	0	0	0	0	tryptophan aminotransferase-related protein 1-like
LOC106294042	XM_013729656.1	0	0	0	0	0	0	probable ubiquitin-conjugating enzyme E2 31
LOC106294043	XM_013729657.1	0.144538	1.5094e-09	0.0245606	0	0.0697741	0.0744844	AP2-like ethylene-responsive transcription factor PLT2
LOC106294046	XM_013729658.1	6.30894	6.56037	9.53393	8.28899	8.9679	7.61922	uncharacterized LOC106294046
LOC106294048	XM_013729659.1	8.3136	7.16604	9.81558	9.87145	10.5655	9.55139	nuclear pore complex protein NUP107-like
LOC106294049	XM_013729660.1	1.40151	1.30499	1.58829	1.44829	1.98789	1.54021	uncharacterized LOC106294049
LOC106294050	XM_013729661.1	2.82067	2.84653	3.8998	5.40988	2.40619	4.75784	uncharacterized LOC106294050, transcript variant X1
LOC106294047	XM_013729662.1	3.26387e-24	7.05974e-28	1.55596e-26	2.52752e-19	4.36053e-20	2.14114e-27	UPF0725 protein At5g63820-like
LOC106294050	XM_013729663.1	2.08977e-05	0.0157456	0.0157449	0.000833658	1.97936e-13	1.33675e-08	uncharacterized LOC106294050, transcript variant X2
LOC106294051	XM_013729664.1	13.0144	25.7075	30.1108	15.8458	27.4044	44.0051	peroxisomal (S)-2-hydroxy-acid oxidase GLO3-like, transcript variant X1
LOC106294051	XM_013729665.1	11.0473	48.1725	41.5938	50.1365	36.3091	66.3003	peroxisomal (S)-2-hydroxy-acid oxidase GLO3-like, transcript variant X2
LOC106294051	XM_013729666.1	17.562	6.85431	19.1281	18.2797	35.9494	3.50244	peroxisomal (S)-2-hydroxy-acid oxidase GLO3-like, transcript variant X3
LOC106294052	XM_013729667.1	0.0339215	0.119018	0.137911	0.147869	0.134389	0.102433	cytochrome P450 94B3
LOC106294053	XM_013729668.1	0	0	0	0	0	0	uncharacterized LOC106294053, transcript variant X1
LOC106294053	XM_013729669.1	0	0	0	0	0	0	uncharacterized LOC106294053, transcript variant X2
LOC106294053	XM_013729670.1	0	0	0	0	0	0	uncharacterized LOC106294053, transcript variant X3
LOC106294053	XM_013729671.1	0	0	0	0	0	0	uncharacterized LOC106294053, transcript variant X4
LOC106294055	XM_013729672.1	0	0	0	0	0	0.029859	BTB/POZ domain-containing protein At3g03510
LOC106294056	XM_013729673.1	0	0	0	0.0589738	0	0	peroxidase 4
LOC106294057	XM_013729674.1	0.67732	0.605882	1.75059	0.605066	2.23251	0.42375	transcription factor MYB24
LOC106294054	XM_013729675.1	0	0	0	0	0	0	serine/threonine-protein kinase AGC1-5-like
LOC106294058	XM_013729676.1	0.838192	1.43911	8.4358e-09	0.054044	3.17016	0.000310814	uncharacterized LOC106294058
LOC106294059	XM_013729677.1	0.00110173	2.60443e-07	0.310106	9.71642e-84	0.0162059	1.15472e-05	50S ribosomal protein HLL, mitochondrial, transcript variant X1
LOC106294059	XM_013729678.1	0.000548159	0.00572473	0.0143264	4.56116e-82	0.0163098	0.493238	50S ribosomal protein HLL, mitochondrial, transcript variant X2
LOC106294060	XM_013729679.1	0	0	0	0	0	0	uncharacterized LOC106294060
LOC106294061	XM_013729680.1	0	0	0	0	0	0	uncharacterized LOC106294061
LOC106294062	XM_013729681.1	7.14412	9.09103	9.34134	5.41284	8.25422	7.47368	H/ACA ribonucleoprotein complex non-core subunit NAF1
LOC106294063	XM_013729682.1	6.85439	11.8066	9.9043	9.03935	6.66217	8.69817	pentatricopeptide repeat-containing protein At1g03560, mitochondrial
LOC106294065	XM_013729683.1	2.42616	4.41934	4.04807	4.85626	3.03514	3.17877	xylosyltransferase 1, transcript variant X1
LOC106294065	XM_013729684.1	0.427928	0.124986	1.72653	3.24913e-11	1.44026	2.44086	xylosyltransferase 1, transcript variant X2
LOC106294066	XM_013729685.1	59.9933	74.0687	96.8505	75.123	48.4682	78.2345	probable protein phosphatase 2C 1
LOC106294067	XM_013729686.1	0.359373	0	0.0514319	0	0.34559	0.730876	secretory carrier-associated membrane protein 2-like
LOC106294071	XM_013729687.1	0.050542	0.0220749	1.57677e-93	0.169064	0.167458	2.85996e-79	probable inactive purple acid phosphatase 1
LOC106294072	XM_013729688.1	0	0	0	0	0	0	glutathione S-transferase F5-like, transcript variant X1
LOC106294072	XM_013729689.1	0	0	0	0	0	0	glutathione S-transferase F5-like, transcript variant X2
LOC106294074	XM_013729690.1	0	0	0	0	0	0.0987307	uncharacterized protein Mb0911c-like
LOC106294075	XM_013729691.1	17.1043	6.8006	1.74436	6.64848	7.47858	0.607668	gibberellin-regulated protein 13-like
LOC106294073	XM_013729692.1	0.0685619	0.206572	0.0983714	0.114068	0.0330038	0.103314	uncharacterized LOC106294073
LOC106294076	XM_013729693.1	0.211907	0	0.208778	0	0	0	nuclear transcription factor Y subunit B-4
LOC106294077	XM_013729694.1	0	0	0	0	0	0	tryptophan aminotransferase-related protein 1-like
LOC106294078	XM_013729695.1	0	0	0	0	0	0	anther-specific protein BCP1
LOC106294079	XM_013729696.1	0.399979	0.280938	0.922039	0	0.657516	0.329466	cyclin-SDS-like, transcript variant X1
LOC106294079	XM_013729697.1	3.87614e-10	0.0996148	0.0017611	0	0.00565439	1.47293e-23	cyclin-SDS-like, transcript variant X2
LOC106294080	XM_013729698.1	0	0.103791	0	0	0.0758952	0	putative E3 ubiquitin-protein ligase XBAT35
LOC106294083	XM_013729699.1	0	0	0	0.111121	0	0	stigma-specific STIG1-like protein 1
LOC106294084	XM_013729700.1	0.0565225	0	0	0	0.111004	0.115103	uncharacterized LOC106294084
LOC106294085	XM_013729701.1	0	0	0	0	0	0	gibberellin-regulated protein 12
LOC106294087	XM_013729702.1	3.70986e-72	0	0	0	0	0	serine/threonine-protein kinase pakE
LOC106294089	XM_013729703.1	0.0548365	0.0485158	0.11204	0.414954	0.106478	0.112101	uncharacterized LOC106294089
LOC106294090	XM_013729704.1	0	0	0	0	0	0	E3 ubiquitin-protein ligase ATL15-like
LOC106294092	XM_013729705.1	0	0	0.0854111	0	0	0.142832	MLO-like protein 14
LOC106294091	XM_013729706.1	27.9643	6.41088	9.04374	7.3033	11.0657	12.3001	F-box protein At1g61340
LOC106294096	XM_013729707.1	0	0	0	0	0	0	uncharacterized LOC106294096
LOC106294097	XM_013729708.1	0.00102969	0.0107519	0.595374	2.73392e-08	0.137928	0.0921865	two-component response regulator-like PRR1, transcript variant X1
LOC106294097	XM_013729709.1	1.20535	1.69468	0.477721	1.21473	1.57025	0.581411	two-component response regulator-like PRR1, transcript variant X2
LOC106294099	XM_013729710.1	2.43666e-60	0.0830042	0.0702329	1.17847e-24	6.70468e-24	0.146594	DNA-directed RNA polymerases II and IV subunit 5A-like, transcript variant X1
LOC106294099	XM_013729711.1	2.45546e-60	0.0845082	0.395291	1.31149e-24	0.0694979	2.17903e-20	DNA-directed RNA polymerases II and IV subunit 5A-like, transcript variant X2
LOC106294068	XM_013729712.1	18.2667	22.6427	22.7457	15.9172	19.8976	17.4305	acyl-[acyl-carrier-protein] desaturase 5, chloroplastic
LOC106294100	XM_013729713.1	0	0	0	0	0	0	dnaJ homolog subfamily B member 5-like
LOC106294105	XM_013729714.1	0	0	0.131843	0	0	0	uncharacterized LOC106294105
LOC106294106	XM_013729715.1	0.0846372	0.114023	0.0429277	0	0	0	probable 2-oxoglutarate-dependent dioxygenase AOP1
LOC106294107	XM_013729716.1	0	0	0	0	0	0.0489893	RAN GTPase-activating protein 2
LOC106294108	XM_013729717.1	0.179638	0.157743	0.529186	0.759315	0.170733	1.28467	uncharacterized LOC106294108
LOC106294111	XM_013729718.1	5.90925e-74	4.66324e-79	0	0	1.21671e-75	0	uncharacterized LOC106294111
LOC106294112	XM_013729719.1	0	0.18377	0	0	0	0.139819	uncharacterized LOC106294112
LOC106294116	XM_013729720.1	0	0	0	0	0	0	uncharacterized N-acetyltransferase p20
LOC106294117	XM_013729721.1	0	0.0818886	0	0	0	0	late embryogenesis abundant protein D-34
LOC106294118	XM_013729722.1	0.305934	0.182121	8.81718e-61	0.102693	0.748824	2.97156e-06	aluminum-activated malate transporter 8-like
LOC106294119	XM_013729723.1	0	0	0.0542325	0	0	0	uncharacterized LOC106294119
LOC106294120	XM_013729724.1	0.0245282	2.81365e-50	3.82165e-59	0.0956806	0.0240941	0.0729929	sn1-specific diacylglycerol lipase beta-like
LOC106294122	XM_013729725.1	0	0	0	0	0	0	uncharacterized LOC106294122
LOC106294123	XM_013729726.1	0	0	0	0	0	0	B3 domain-containing transcription factor LEC2
LOC106294124	XM_013729727.1	0.0963862	0	18.848	0.210648	2.93802	13.5272	protein YLS3-like
LOC106294125	XM_013729728.1	6.9402e-07	2.66502e-06	0.145962	0	0.0469007	0.195055	transcription factor JUNGBRUNNEN 1-like
LOC106294126	XM_013729729.1	0	0.046405	0	0	0.0523189	0	PI-PLC X domain-containing protein At5g67130
LOC106294127	XM_013729730.1	0	0	0.872059	0	0	0.403531	B3 domain-containing protein At1g32030
LOC106294128	XM_013729731.1	0	0	0	0	0.201484	0.417451	probable calcium-binding protein CML34
LOC106294130	XM_013729732.1	1.17741e-88	0	0	0	0	0	galactolipase DONGLE, chloroplastic
LOC106294131	XM_013729733.1	0.220701	1.28283	0.112	1.04223	2.72901	0.222326	josephin-like protein
LOC106294132	XM_013729734.1	0.181298	0	5.5897	0	0	3.44388	transcription factor DIVARICATA-like
LOC106294129	XM_013729735.1	0	0	2.26974e-59	0.0372293	0	2.84866e-70	patatin-like protein 1
LOC106294134	XM_013729736.1	0.0157194	0.15594	0.845745	2.89002e-25	0.380673	0.00066092	myb family transcription factor APL, transcript variant X1
LOC106294134	XM_013729737.1	0.563847	2.79238	2.55685	0.632858	1.69837	1.66017	myb family transcription factor APL, transcript variant X2
LOC106294134	XM_013729738.1	0.000120251	0.000294186	0.0307255	6.52033e-09	2.15847e-11	8.52066e-11	myb family transcription factor APL, transcript variant X3
LOC106294136	XM_013729739.1	0	0	0	0	0	0	gibberellin-regulated protein 8-like
LOC106294137	XM_013729740.1	0	0	0	0	0	0	uncharacterized LOC106294137
LOC106294138	XM_013729741.1	0	0	0.13687	0	0	0.0687227	nucleolar GTP-binding protein 1-like
LOC106294140	XM_013729742.1	50.3153	41.8816	79.1564	131.343	54.9211	154.928	RNA-dependent RNA polymerase 1, transcript variant X1
LOC106294140	XM_013729743.1	14.3448	16.9673	28.3967	0.692431	21.4049	15.0859	RNA-dependent RNA polymerase 1, transcript variant X2
LOC106294141	XM_013729744.1	0.533205	0.165655	0.973062	13.8309	0.398235	4.41807	aspartate-semialdehyde dehydrogenase-like
LOC106294139	XM_013729745.1	39.9579	39.7187	56.2238	54.4352	33.9432	49.8784	uncharacterized LOC106294139
LOC106294145	XM_013729746.1	0	0	0	0	0	0	uncharacterized LOC106294145
LOC106294146	XM_013729747.1	0	0	0	0	0	0	uncharacterized LOC106294146, transcript variant X1
LOC106294147	XM_013729748.1	0.328736	1.71057	3.51556	0	2.68127	2.93796	uncharacterized LOC106294147
LOC106294148	XM_013729749.1	0.111712	0.0496522	0	0	0	0	uncharacterized protein At1g76070-like
LOC106294150	XM_013729750.1	4.40306e-66	6.26103e-67	4.23928e-66	5.54059e-68	2.93542e-59	1.61638e-61	equilibrative nucleotide transporter 8
LOC106294151	XM_013729751.1	0	0	0	0	0	0	uncharacterized LOC106294151
LOC106294152	XM_013729752.1	0	0	0	0	0	0	polygalacturonase-like
LOC106294153	XM_013729753.1	10.5112	11.6025	15.7551	13.0336	10.8542	22.037	protein NETWORKED 1D-like, transcript variant X1
LOC106294153	XM_013729754.1	4.22438	2.83693	4.50441	4.80315	4.95453	1.7868	protein NETWORKED 1D-like, transcript variant X2
LOC106294154	XM_013729755.1	13.5609	1.5106	3.59178	0.459579	1.99999	2.56964	BI1-like protein
LOC106294155	XM_013729756.1	0	0.442582	0.128294	0	0	0	uncharacterized protein At4g13230
LOC106294157	XM_013729757.1	0	0	0.0641684	0	5.8719e-37	0	alpha carbonic anhydrase 7-like
LOC106294160	XM_013729758.1	0	0	0	0	0	0	uncharacterized LOC106294160
LOC106294162	XM_013729759.1	1.87014e-25	4.91409e-26	1.94595e-49	1.28774e-48	5.88291e-49	1.14318e-21	probable sugar phosphate/phosphate translocator At5g04160
LOC106294163	XM_013729760.1	0	0	0	0	0	0	uncharacterized LOC106294163
LOC106294164	XM_013729761.1	0	0	0	0	7.75931e-06	0	uncharacterized LOC106294164, transcript variant X1
LOC106294164	XM_013729762.1	0	0	0	0	0.250493	0	uncharacterized LOC106294164, transcript variant X2
LOC106294167	XM_013729763.1	0	0	0	0	0	0	AP2-like ethylene-responsive transcription factor PLT1
LOC106294169	XM_013729764.1	0	0	0.142591	0	0	0	protein FEZ-like
LOC106294172	XM_013729765.1	0	0	0.140805	0	1.20469	0	uncharacterized LOC106294172
LOC106294174	XM_013729766.1	0	0.234067	2.55589e-16	0	0	0.567213	uncharacterized protein At1g43920, Chloroplastic-like
LOC106294177	XM_013729767.1	0.467102	0.202658	0.225883	0.12747	0.461323	0.116659	uncharacterized LOC106294177
LOC106294176	XM_013729768.1	0.0568567	0.286155	0.208772	0.0838279	0.148206	0.116097	primary amine oxidase
LOC106294178	XM_013729769.1	0	0	0	0	0	0	golgin subfamily A member 6-like protein 1
LOC106294179	XM_013729770.1	1.70901	1.20271	0.353162	0	0.969631	0.508274	uncharacterized LOC106294179
LOC106294181	XM_013729771.1	0	0	0	0	0	0	exopolygalacturonase clone GBGA483-like
LOC106294182	XM_013729772.1	0	0	1.19829	0	0	0.304368	NEDD8-like protein RUB3
LOC106294183	XM_013729773.1	0.576954	1.71795	1.44952	2.07503	0	0.567821	uncharacterized LOC106294183
LOC106294186	XM_013729774.1	0	0.40028	0.336786	0	0.340209	0.11485	uncharacterized LOC106294186
LOC106294188	XM_013729775.1	0	0	0	0	0	0	probable ubiquitin-conjugating enzyme E2 31
LOC106294185	XM_013729776.1	0.061663	0.0584917	0.0198811	91.154	0.0747286	57.6741	F-box protein At1g30790-like
LOC106294190	XM_013729777.1	0	0.247034	0.494043	0	0	0.0723747	E3 ubiquitin-protein ligase RNF181-like
LOC106294191	XM_013729778.1	0.470275	0.767992	0.697956	2.35578	0.61929	1.19935	zinc finger protein JAGGED-like
LOC106294194	XM_013729779.1	0	0	0.159022	0	0	0.0544088	putative F-box protein At4g10190
LOC106294197	XM_013729780.1	0	0	0.104188	0	0.514405	0	TPD1 protein homolog 1
LOC106294198	XM_013729781.1	0	0.211224	0.370946	0.756171	0.933282	0.245062	uncharacterized LOC106294198
LOC106294199	XM_013729782.1	0	0	0	0	0	0	uncharacterized LOC106294199
LOC106294196	XM_013729783.1	0.0444913	0.11949	0.115029	0	0.0636957	0.089566	uncharacterized LOC106294196
LOC106294200	XM_013729784.1	4.69464e-39	1.13142e-35	1.05873e-49	0.386409	0.0652578	0.14089	protein CUP-SHAPED COTYLEDON 1
[truncated: 54,615 more rows]
