# Supplementary material for: Transcriptome and DNA methylome reveal insights into yield heterosis in the curds of broccoli (Brassica oleracea L var. italic)
Source: BMC Plant Biol. 2018 Aug 13;18:168. doi: 10.1186/s12870-018-1384-4 (PMC6090608; doi:10.1186/s12870-018-1384-4)
Supplement: Supplementary file 3 — Figure S1. Expression levels of genes involved in several overrepresented biological processes. Figure S2. Expression profiles of several genes in BNR-H broccoli hybrid triad detected by qRT-PCR. Figure S3. Distributions of CG and CHG methylation sites at the different regions of genomes in the hybrids and their parents. Figure S4. DNA methylation levels at CHG sites in different regions of genes. (ZIP 34711 kb) [file 12870_2018_1384_MOESM3_ESM.zip › Table S3.xlsx]

## Sheet: Sheet1
Transcriptome and DNA methylome reveal insights into yield heterosis in the curds of broccoli (Brassica oleracea L var. italic) Hui Li2, Jiye Yuan1, Mei Wu1, Zhanpin Han2, Lihong Li1, Hanmin Jiang3, Yinglan Jia1, Xue Han1, Min Liu4, Deling Sun3, Chengbin Chen1, Wenqin Song1, Chunguo Wang1** 1College of Life Sciences, Nankai University, Tianjin, China 2College of Horticulture and Landscape, Tianji…
Supplementary Table S3 DNA methylation ratio in two hybrid broccoli and their parents.
Sample	Chromosome No.	Number of CG+CHG sites	Number of methylated CG+CHG sites	Total methylation ratio (%)	Number of methylated CG sites	CG methylation ratio (%)	Number of methylated CHG sites	CHG methylation ratio (%)
NKR-04	1	72198	9421	0.1305	6154	0.0852	3267	0.0456
	2	86301	10699	0.124	6857	0.0795	3842	0.0445
	3	106510	12065	0.1133	7901	0.0742	4164	0.0391
	4	85461	10663	0.1248	7019	0.0821	3644	0.0426
	5	78181	11034	0.1411	7293	0.0933	3741	0.0478
	6	63111	8649	0.137	5643	0.0894	3006	0.0476
	7	79419	10995	0.1384	7116	0.0896	3879	0.0488
	8	68997	8683	0.1258	5653	0.0819	3030	0.0439
	9	89426	10146	0.1135	6680	0.0747	3466	0.0388
	Total	729604	92355	0.1266	60316	0.0827	32039	0.0439
Sample	Chromosome No.	Number of CG+CHG sites	Number of methylated CG+CHG sites	Total methylation ratio (%)	Number of methylated CG sites	CG methylation ratio (%)	Number of methylated CHG sites	CHG methylation ratio (%)
NKR-05	1	72198	9980	0.138231	6636	0.0919139	3344	0.0463171
	2	86301	11093	0.128538	7228	0.0837534	3865	0.0447851
	3	106510	12318	0.115651	8170	0.0767064	4148	0.0389447
	4	85461	10848	0.126935	7227	0.0845649	3621	0.0423702
	5	78181	11052	0.141364	7377	0.094358	3675	0.0470063
	6	63111	8710	0.138011	5774	0.0914896	2936	0.0465212
	7	79419	11101	0.139778	7389	0.0930382	3712	0.0467394
	8	68997	8555	0.123991	5686	0.0824094	2869	0.0415815
	9	89426	10256	0.114687	6892	0.0770693	3364	0.0376177
	Total	729604	93913	0.128718	62379	0.0854971	31534	0.0432207
Sample	Chromosome No.	Number of CG+CHG sites	Number of methylated CG+CHG sites	Total methylation ratio (%)	Number of methylated CG sites	CG methylation ratio (%)	Number of methylated CHG sites	CHG methylation ratio (%)
NKR-06(F1)	1	72198	10908	0.151085	7316	0.101332	3592	0.0497521
	2	86301	12415	0.143857	8165	0.0946107	4250	0.0492462
	3	106510	13785	0.129424	9166	0.0860576	4619	0.0433668
	4	85461	12155	0.142229	8129	0.0951194	4026	0.0471092
	5	78181	11574	0.148041	7761	0.0992696	3813	0.0487714
	6	63111	9879	0.156534	6554	0.103849	3325	0.052685
	7	79419	11726	0.147647	7803	0.098251	3923	0.0493962
	8	68997	9957	0.144311	6667	0.0966274	3290	0.0476832
	9	89426	11388	0.127346	7659	0.0856462	3729	0.0416993
	Total	729604	103787	0.142251	69220	0.0948734	34567	0.0473778
Sample	Chromosome No.	Number of CG+CHG sites	Number of methylated CG+CHG sites	Total methylation ratio (%)	Number of methylated CG sites	CG methylation ratio (%)	Number of methylated CHG sites	CHG methylation ratio (%)
Bro-10	1	72198	11158	0.154547	7543	0.104477	3615	0.0500706
	2	86301	15260	0.176823	10119	0.117252	5141	0.0595706
	3	106510	14090	0.132288	9617	0.090292	4473	0.0419961
	4	85461	12066	0.141187	8166	0.0955524	3900	0.0456349
	5	78181	13849	0.17714	9453	0.120912	4396	0.0562285
	6	63111	10064	0.159465	6756	0.107049	3308	0.0524156
	7	79419	13168	0.165804	8792	0.110704	4376	0.0551002
	8	68997	10513	0.152369	7188	0.104178	3325	0.0481905
	9	89426	14385	0.160859	9736	0.108872	4649	0.0519871
	Total	729604	114553	0.157007	77370	0.106044	37183	0.0509633
Sample	Chromosome No.	Number of CG+CHG sites	Number of methylated CG+CHG sites	Total methylation ratio (%)	Number of methylated CG sites	CG methylation ratio (%)	Number of methylated CHG sites	CHG methylation ratio (%)
Bro-11	1	72198	11701	0.162068	7755	0.107413	3946	0.0546553
	2	86301	14188	0.164401	9227	0.106916	4961	0.0574848
	3	106510	14779	0.138757	9754	0.0915783	5025	0.0471787
	4	85461	13053	0.152736	8609	0.100736	4444	0.0520003
	5	78181	12456	0.159323	8229	0.105256	4227	0.0540668
	6	63111	10738	0.170145	7080	0.112183	3658	0.0579614
	7	79419	12639	0.159143	8345	0.105076	4294	0.0540677
	8	68997	11422	0.165543	7598	0.110121	3824	0.0554227
	9	89426	12433	0.139031	8271	0.0924899	4162	0.0465413
	Total	729604	113409	0.155439	74868	0.102615	38541	0.0528245
Sample	Chromosome No.	Number of CG+CHG sites	Number of methylated CG+CHG sites	Total methylation ratio (%)	Number of methylated CG sites	CG methylation ratio (%)	Number of methylated CHG sites	CHG methylation ratio (%)
Bro-12(F1)	1	72198	12319	0.170628	8351	0.115668	3968	0.05496
	2	86301	16160	0.187252	10714	0.124147	5446	0.0631047
	3	106510	15578	0.146259	10567	0.0992113	5011	0.0470472
	4	85461	13283	0.155428	8986	0.105147	4297	0.0502802
	5	78181	14443	0.184738	9820	0.125606	4623	0.059132
	6	63111	10729	0.170002	7172	0.113641	3557	0.056361
	7	79419	13987	0.176117	9360	0.117856	4627	0.0582606
	8	68997	11642	0.168732	7934	0.114991	3708	0.0537415
	9	89426	12942	0.144723	8789	0.0982824	4153	0.0464406
	Total	729604	121083	0.165957	81693	0.111969	39390	0.0539882
CHG(H =T or A)
