# Supplementary material for: Transcriptome and DNA methylome reveal insights into yield heterosis in the curds of broccoli (Brassica oleracea L var. italic)
Source: BMC Plant Biol. 2018 Aug 13;18:168. doi: 10.1186/s12870-018-1384-4 (PMC6090608; doi:10.1186/s12870-018-1384-4)
Supplement: Supplementary file 3 — Figure S1. Expression levels of genes involved in several overrepresented biological processes. Figure S2. Expression profiles of several genes in BNR-H broccoli hybrid triad detected by qRT-PCR. Figure S3. Distributions of CG and CHG methylation sites at the different regions of genomes in the hybrids and their parents. Figure S4. DNA methylation levels at CHG sites in different regions of genes. (ZIP 34711 kb) [file 12870_2018_1384_MOESM3_ESM.zip › Table S4.xlsx]

## Sheet: Sheet1
Transcriptome and DNA methylome reveal insights into yield heterosis in the curds of broccoli (Brassica oleracea L var. italic) Hui Li2, Jiye Yuan1, Mei Wu1, Zhanpin Han2, Lihong Li1, Hanmin Jiang3, Yinglan Jia1, Xue Han1, Min Liu4, Deling Sun3, Chengbin Chen1, Wenqin Song1, Chunguo Wang1** 1College of Life Sciences, Nankai University, Tianjin, China 2College of Horticulture and Landscape, Tianji…
Supplementary Table S4 Relative DNA methylation levels at different regions of genes.
Relative DNA methylation levels of upstream 2000 bp of transcription start site (TSS) at CG sites
	Position at TSS regions (bp)	-1980	-1940	-1900	-1860	-1820	-1780	-1740	-1700	-1660	-1620	-1580	-1540	-1500	-1460	-1420	-1380	-1340	-1300	-1260	-1220	-1180	-1140	-1100	-1060	-1020	-980	-940	-900	-860	-820	-780	-740	-700	-660	-620	-580	-540	-500	-460	-420	-380	-340	-300	-260	-220	-180	-140	-100
Relative DNA methylation levels	Bro-10	1057.46	2777.72	2287.06	9451.49	2407.67	2760.97	3328.79	2447.95	3615.11	2771.03	2442.27	3198.83	2290.17	2705.9	2436.26	2393.24	2818.31	2557.04	3323.64	2468.49	2520.15	2660.5	2777.46	6787.89	2789.88	2402.69	7524.23	2524.92	2396.6	2231.38	2497.67	2691.08	2744.46	2408.7	2502.02	2630.29	2511.49	2558.49	1964.43	2485.29	2314.75	2219.09	2252.94	2009.51	1788.78	1855.66	1495.68	2152.57
	Bro-11	1094.28	2904.23	2781.17	2873.27	2613.67	3248.81	4688.93	2817.32	3339.33	3190.93	2590.02	3267.7	2571.46	3302.6	2641.91	2665.83	3082.86	3096.66	3566.33	2681.29	2789.39	2817.4	3555.62	6606.51	2987.33	2551.41	2961.29	2949.6	2600.74	2639.91	2659.32	2684.87	3326.75	2310	2585.32	2951.75	2562.55	2843.58	2304.08	2398.1	2502.86	2211.56	2459.05	2339.91	2265.92	1841.51	1573.54	2299.35
	MPV-12	1075.87	2840.97	2534.11	6162.38	2510.67	3004.89	4008.86	2632.64	3477.22	2980.98	2516.14	3233.26	2430.82	3004.25	2539.09	2529.53	2950.59	2826.85	3444.98	2574.89	2654.77	2738.95	3166.54	6697.2	2888.61	2477.05	5242.76	2737.26	2498.67	2435.64	2578.49	2687.97	3035.61	2359.35	2543.67	2791.02	2537.02	2701.03	2134.26	2441.69	2408.81	2215.32	2355.99	2174.71	2027.35	1848.59	1534.61	2225.96
	Bro-12	1016.06	2817.83	2408.05	3177.36	2382.59	2939.63	4674.16	2528.56	3472.39	2825.36	2542.8	3170.19	2448.94	3088.22	2529.03	2492.66	2976.56	3017.25	3025.84	2697.75	2573.24	2645.4	2704.71	7232.53	2877.27	2385.18	3716.27	2614.47	2641.4	2479.82	2490.93	2719.69	3160.68	2441.66	2480.85	2817.46	2539.12	2541.69	2065.46	2318.52	2266.17	2273.57	2240.45	2227.85	1927.42	1692.62	1448.66	2247.19
	NKR-04	1069.98	2863.82	2739.43	3634.72	2296.91	3047.84	3594.72	2551.28	3640.53	3163.48	2235.21	3555.05	2479.73	3117.26	2794.4	2785.06	3887.15	3187.37	3071.35	2703.76	2529.87	2608.12	2632.51	8458.04	3086.95	2644.3	3230.7	3377.25	2980.72	2773.5	2922.03	3185.65	3219.43	2341.36	2541.09	3386.66	3187	2902.5	2328.16	2393.43	2400.1	2344.02	2901.59	2237.86	2068.86	2007.6	1442.03	3027.11
	NKR-05	961.22	2846.21	2481.56	2321.24	2156.26	2990.68	4113.69	2553.79	3677.28	2960.92	2735.81	2995.64	2381.09	3041.26	2206.69	2634.28	2923.19	2970.73	3559.58	2756.42	2513.85	2803.66	2847.33	8794.4	3049.66	2593.21	2760.24	2989.94	2628.94	2581.03	2788.11	2675.79	3394.32	2525.38	2592.34	2762.07	2613.08	2587.14	2304.44	2546.25	2364.21	2184.85	2230.94	2010.64	2287.99	1940.18	1508.28	2339.31
	MPV-06	1015.6	2855.02	2610.49	2977.98	2226.59	3019.26	3854.2	2552.53	3658.91	3062.2	2485.51	3275.35	2430.41	3079.26	2500.55	2709.67	3405.17	3079.05	3315.47	2730.09	2521.86	2705.89	2739.92	8626.22	3068.3	2618.76	2995.47	3183.6	2804.83	2677.27	2855.07	2930.72	3306.88	2433.37	2566.72	3074.36	2900.04	2744.82	2316.3	2469.84	2382.15	2264.43	2566.27	2124.25	2178.43	1973.89	1475.15	2683.21
	NKR-06	886.65	2893.26	2588.72	2595.35	2009.84	3172.04	4123.49	2483.88	3891.85	3134.71	2521.95	3512.14	2521.58	3122.49	2640.07	2806.84	3300.99	3518.76	2994.3	2743.23	2652.79	2741.43	2677.85	9903.36	3199.28	2634.83	2863.14	3274.25	3054.42	2895.55	3154.88	2877.13	4077.55	2569.04	2597.51	3384.4	2952.13	2899.07	2408.81	2449.18	2269.26	2087.97	2537.81	2202.44	2120.55	1801.75	1388.75	2796.32
Relative DNA methylation levels of upstream 2000 bp of transcription start site (TSS) at CHG sites
	Position at TSS regions (bp)	-1980	-1940	-1900	-1860	-1820	-1780	-1740	-1700	-1660	-1620	-1580	-1540	-1500	-1460	-1420	-1380	-1340	-1300	-1260	-1220	-1180	-1140	-1100	-1060	-1020	-980	-940	-900	-860	-820	-780	-740	-700	-660	-620	-580	-540	-500	-460	-420	-380	-340	-300	-260	-220	-180	-140	-100
Relative DNA methylation levels	Bro-10	973.75	2068.36	2538.4	2400.18	1920.15	2542.88	2123.87	2563.02	3350.19	2366.6	2301.12	2042.95	2613.91	2036.59	2761.12	2052.01	2986.62	2389.32	2388.39	1981.17	2522.94	2698.47	2027.45	2627.54	2449.37	2297.45	1971.13	3019.34	1986.56	2342.93	1902.01	2599.33	2250.23	3314.78	2013.77	2158.36	2530.19	2078.37	2026.6	2270.12	2231.07	2017.41	1861.97	2312.02	2243.84	1446.51	1687.38	2499.3
	Bro-11	1210.33	2287.28	2798.06	2444.06	1726.1	2843.36	2070.86	2757.8	3566.29	2430.65	2701.59	2583.32	2848.38	2457.5	3004.35	2088.43	3780.23	2462.57	2632.05	2818.2	2434.87	3216.58	2422.3	2801.42	2834.1	2610.17	2011.32	3942.13	2159.76	2163.95	1724.46	2931.39	2662.18	3263.63	2288.12	2150.54	2253.71	2477.67	2115.25	2420.6	2107.8	2166.49	1831.8	2397.91	2043.17	1823.43	1879.64	2449.97
	MPV-12	1092.04	2177.82	2668.23	2422.12	1823.12	2693.12	2097.36	2660.41	3458.24	2398.62	2501.36	2313.14	2731.14	2247.05	2882.73	2070.22	3383.43	2425.95	2510.22	2399.68	2478.9	2957.52	2224.88	2714.48	2641.73	2453.81	1991.22	3480.74	2073.16	2253.44	1813.24	2765.36	2456.2	3289.2	2150.94	2154.45	2391.95	2278.02	2070.93	2345.36	2169.44	2091.95	1846.88	2354.97	2143.51	1634.97	1783.51	2474.64
	Bro-12	1218.89	2134.42	2730.77	2589.44	1672.86	2582.88	1898.06	2560.23	3718.88	2375.62	2506.5	2532.07	2615.88	2256.88	2854.17	1880.14	3754.63	2327.56	2693.94	2425.57	2334.14	3062.35	2069.5	2771.24	2667.64	2411.38	2061.94	3849.81	2420.83	2330.46	1874.46	2856.96	2580.04	2990.7	2203.18	2121.27	2370.88	2363.38	2118.45	2402.96	2168.4	2051.55	1850	2278.6	2008.26	1556.13	1784.09	2459.47
	NKR-04	979.77	1718.1	2718.6	2505.88	1613.27	2732.98	2226.75	2427.51	3559.19	2484.27	2021.21	2131.6	2347.49	1926.07	2701.01	1786.01	2624.25	2401.03	2608.22	2091.55	2999.39	3173.68	2218.74	2849	2505.87	2653.82	1947.62	2829.82	1950.76	1744.43	1536.5	2193.15	3044.08	3963.86	2386.68	2128.34	2466.7	2531.45	1881.23	2017.97	2347.55	2080.35	2085.19	2111.56	1674.04	1599.66	1713.23	2603.39
	NKR-05	1192.09	2000.54	2508.66	2422.94	1815.54	2712.61	1951.87	2491.54	3789.28	2346.3	2463.59	2405.87	2326.39	2318.24	2547.43	1990.64	3307.35	2082.72	2621.51	2363.37	2121.49	2827.23	2233.43	2415.78	2945.5	2391.34	1991.62	3992.3	2002.42	2158.51	1762.31	2534.84	2650.4	2642.28	2079.11	1846.29	2284.86	2478.91	1950.08	2347.24	2224.42	2117.07	1906.8	2390.43	1758.7	1621.58	1815.6	2245.19
	MPV-06	1085.93	1859.32	2613.63	2464.41	1714.4	2722.8	2089.31	2459.53	3674.24	2415.28	2242.4	2268.73	2336.94	2122.15	2624.22	1888.33	2965.8	2241.88	2614.86	2227.46	2560.44	3000.45	2226.09	2632.39	2725.68	2522.58	1969.62	3411.06	1976.59	1951.47	1649.4	2363.99	2847.24	3303.07	2232.89	1987.32	2375.78	2505.18	1915.65	2182.61	2285.99	2098.71	1995.99	2250.99	1716.37	1610.62	1764.41	2424.29
	NKR-06	1293.32	1887.55	2373.09	2346.13	1906.09	2942.1	1955.25	2667.38	4113.83	2314.58	2464.1	2386.96	2323.89	2208.74	2764.84	1712.06	2848.38	2259.81	2845.63	2106.62	2695.25	3117.6	2155.84	3252.2	2907.87	2557.83	1828.16	3258.79	2028.63	1934.9	1653.58	2465.01	3360.9	2805.66	2432.49	2005.37	2086.2	2996	2046.25	2098.22	2777.79	2255.14	1698.14	2275.62	1587.68	1735.29	1529.16	2523.45
Relative DNA methylation levels of gene coding regions at CG sites
	Relative position of gene body	0.01	0.02	0.03	0.04	0.05	0.06	0.07	0.08	0.09	0.1	0.11	0.12	0.13	0.14	0.15	0.16	0.17	0.18	0.19	0.2	0.21	0.22	0.23	0.24	0.25	0.26	0.27	0.28	0.29	0.3	0.31	0.32	0.33	0.34	0.35	0.36	0.37	0.38	0.39	0.4	0.41	0.42	0.43	0.44	0.45	0.46	0.47	0.48
Relative DNA methylation levels	Bro-10	937.26	1315.06	1262.24	1436.62	1552.11	1498.02	4151.28	1624.65	1072.26	1844.48	1338.16	1612.86	1315.64	1369.71	1943.98	1583.24	1456.41	1388.9	1633.74	1875.79	1192.52	1592.4	1899.98	1600.12	1265.01	1978.88	1912.04	1908.97	2892.13	1493.67	2276.65	1821.05	2465.35	2501.96	1951.33	2157.14	1972.18	2245.91	1786.8	2052.08	1986.27	2038.33	1753.47	2067.27	1973.15	1957.7	2112.54	2171.93
	Bro-11	1196.83	1423.8	1500.91	1512.33	1460.43	1354.23	2941.75	1551.97	1194.08	1598.04	1334.93	1705.48	1455.23	1468.26	1907.6	1421.41	1910.02	1633.42	1430.94	1963.4	1176.77	1646.87	1951.67	1688.46	1033.63	1918.31	1763.73	2352.05	2020.44	1583.89	1990.22	2031.49	2137.36	2159.31	1877.73	2133.77	2155.36	2508.65	2066.53	1976.13	1835.15	1958.72	1873.79	2142.02	1872.2	1880.86	2125.53	2115.71
	MPV-12	1067.05	1369.43	1381.58	1474.47	1506.27	1426.12	3546.51	1588.31	1133.17	1721.26	1336.55	1659.17	1385.43	1418.98	1925.79	1502.33	1683.21	1511.16	1532.34	1919.6	1184.64	1619.63	1925.83	1644.29	1149.32	1948.6	1837.88	2130.51	2456.28	1538.78	2133.43	1926.27	2301.36	2330.64	1914.53	2145.45	2063.77	2377.28	1926.66	2014.11	1910.71	1998.53	1813.63	2104.64	1922.67	1919.28	2119.03	2143.82
	Bro-12	1064.63	1463.27	1384.98	1512.66	1409.27	1502.08	3427.95	1534.33	1164.25	1533.96	1355.62	1604.94	1484.78	1500.7	1796.38	1460.05	1722.38	1538.28	1474.9	1912.4	1238.17	1654.63	2001.49	1754.61	1181.35	2105.85	1919.88	2251.16	2808.56	1508.21	2191.69	1892.38	2297.5	2562.77	1974.59	2203.99	2075.71	2403.37	2069.9	2054.4	2055.09	2046.74	1963.39	2206.62	1982.59	2093.57	2249.63	2158.35
	NKR-04	913.06	1293.23	1508.8	1466.52	1400.77	1647.52	5592.35	1628.41	1240.71	2352.59	1279.83	1715.92	1452.3	1394.92	1543.45	1697.29	1749.69	1479.51	1654.98	2763.87	1265.58	1412.7	2232.09	1719.09	1417.7	1905.73	2043.67	2338.82	3664.17	1736.9	2157.42	1982.31	2406.49	3530.35	2037.35	2308.11	2017.33	2209.51	2479.75	2039.11	2130.32	1813.7	1811.58	2315.33	2156.92	2183.63	2239.6	2156.93
	NKR-05	1106.05	1375.46	1556.13	1522.26	1247.92	1435.78	2867.35	1605.51	1258.51	1619.52	1233.15	1775.28	1427.56	1458.76	1702.88	1423.34	1845.44	1670.09	1580.56	1972.96	1247.1	1551.98	1968.45	1548.26	1252.03	2031.82	2068.73	2318.88	2025.45	1665.48	1941.64	1788.1	2272.86	2063.1	2175.5	2161.21	1937.53	2700.29	2321.21	1923.22	2035.25	1991.44	1792.7	2109.92	1841.7	1777.52	2191.34	2089.48
	MPV-06	1009.55	1334.35	1532.46	1494.39	1324.35	1541.65	4229.85	1616.96	1249.61	1986.06	1256.49	1745.6	1439.93	1426.84	1623.16	1560.32	1797.57	1574.8	1617.77	2368.41	1256.34	1482.34	2100.27	1633.67	1334.87	1968.78	2056.2	2328.85	2844.81	1701.19	2049.53	1885.2	2339.68	2796.72	2106.43	2234.66	1977.43	2454.9	2400.48	1981.16	2082.78	1902.57	1802.14	2212.62	1999.31	1980.58	2215.47	2123.2
	NKR-06	957.34	1368.93	1449.71	1662.56	1496.69	1616.56	3926.82	1546.28	1214.07	2628.59	1428.24	1650.77	1628.86	1630.12	1597.2	1597.23	1768.38	1473.96	1731.55	2499.59	1401.43	1462.07	2272.24	1696.4	1425.23	2109.44	2013.3	2886.26	3342.62	1759.55	2227.95	1784.64	2340.23	3149.99	2109.8	2575.55	2115.11	2327.06	2288.53	2023.44	2181.87	1871.5	1708.26	2457.01	1932.11	1894.47	2483.39	2074.76
Relative DNA methylation levels of gene coding regions at CHG sites
	Relative position of gene body	0.01	0.02	0.03	0.04	0.05	0.06	0.07	0.08	0.09	0.1	0.11	0.12	0.13	0.14	0.15	0.16	0.17	0.18	0.19	0.2	0.21	0.22	0.23	0.24	0.25	0.26	0.27	0.28	0.29	0.3	0.31	0.32	0.33	0.34	0.35	0.36	0.37	0.38	0.39	0.4	0.41	0.42	0.43	0.44	0.45	0.46	0.47	0.48
Relative DNA methylation levels	Bro-10	707.34	1152.8	1613.77	1144.64	1035.55	1125.51	1148.29	1264.68	791.02	2039.27	991.03	1164.66	1657.37	956.46	1023.72	3814.86	1312.84	1051.94	1272.82	1441.96	1321.94	1037.36	1050.99	1190.13	1215.56	1376.44	1313.76	1133.73	1052.85	1055.6	1040.11	1117.39	1567.45	2042	1003.75	1029.24	1192.86	1230.11	1453.77	1841.11	891.9	1809.29	1150.18	2004.71	3050.23	1499.26	2000.17	1217.46
	Bro-11	572.91	1606.21	1545.8	1248.91	1072.77	1676.65	1317.66	1096.26	827.89	1364.67	1165.05	1047.57	1502.22	1291.67	1317.67	3183.93	1465.32	1192.7	1884.71	1710.16	1441.76	1256.49	1403.25	1288.3	1621.31	1508.05	1271.56	1159.14	1284.98	1250.58	1402.42	1430.9	1463.66	1474.55	1225.42	1268.99	1386.45	1587.79	1557.56	1636.41	1289.19	1809.18	1295.02	1947.62	2511.16	1664.11	1742.96	1526.59
	MPV-12
	Bro-12	664.07	1277.32	1532.59	1180.26	1044.61	1440.24	1303.63	1184.04	904.29	1732.26	1056.83	1010.7	1588.13	1129.38	1222.6	3226.25	1475.14	1178.37	1576.84	1513.76	1308.34	1255.61	1261.25	1396.93	1426.1	1461.87	1240.48	1142.57	1176.46	1251.81	1240.51	1381.84	1484.51	1689.83	1171.77	1243.35	1453.45	1430.78	1634.27	1956.44	1025.74	1855.62	1218.88	2180.62	2743.91	1586.23	1866.01	1321.56
	NKR-04	785.42	1163.78	1966.77	1239.71	922.21	1724.41	947.02	1065.39	860.61	4059.82	851.02	1219.76	1768.41	1013.42	1123.8	9700.8	1365.3	1115.8	1401.29	1229.33	1362.13	1078.99	1196.55	1554.03	1496.48	1325.31	1458.9	926.21	1250.94	1131.76	1284.54	1357.31	2028.38	4965.22	2133.12	1009.36	1372.53	1474.07	1821.98	2037.92	1432.49	1941.99	1122.18	2167.48	4575.7	1783.64	3092.12	981.44
	NKR-05	637.03	1180.32	1555.76	1113.58	1006.13	1300.3	1247.07	1181.21	942.95	1248.87	1042.26	944.71	1657.72	958.27	1340.9	3442.78	1415.86	1070.16	1701	1463.64	1192.03	1117.12	1314.7	1110.81	1582.88	1561.98	1278.68	1413.08	1361.68	1300.31	1151.36	1344.53	1547.59	1211.82	1159.55	1547.63	1382.4	1375.19	1481.64	1867.03	1222.7	1741.6	1246.14	1885.12	2599.85	1294.91	2589.95	1311.08
	MPV-06
	NKR-06	719.55	1163.34	1647.95	1351.79	970.19	1745.43	1243.19	1081.64	821.68	3159.35	932.18	1106.69	1828.06	947.02	1581.1	6837.6	1243.15	1302.58	1439.97	1359.2	1396.4	1142	1349.01	1253.39	1609.89	1437.18	1387.1	1179.17	1666.58	1414.02	1360.18	1533.76	1709.31	3405.38	1885.63	1317.47	1512.4	1672.08	1642.46	1989.63	1323.97	1983.12	1169.91	2166.95	4465.65	1579.28	2330.32	1136.44
Relative DNA methylation levels of upstream 2000 bp of transcription termination site (TTS) at CG sites
	Position at TTS regions (bp)	-1980	-1940	-1900	-1860	-1820	-1780	-1740	-1700	-1660	-1620	-1580	-1540	-1500	-1460	-1420	-1380	-1340	-1300	-1260	-1220	-1180	-1140	-1100	-1060	-1020	-980	-940	-900	-860	-820	-780	-740	-700	-660	-620	-580	-540	-500	-460	-420	-380	-340	-300	-260	-220	-180	-140	-100
Relative DNA methylation levels	Bro-10	1113.87	2263.29	2507.55	8628.86	2660.19	2100.88	2397.31	1992.95	2370.06	2552.39	2349.63	2155.93	2518.19	2457.17	3019.33	3446.94	2651.06	2507.01	2852.88	2568.28	2987.57	2615.51	2487.56	2338.41	3052.45	2617.87	2629.96	2722.66	3037.34	2543.98	3129.63	2892.29	3051.69	3164.58	3081.61	3021.2	2989.54	3007.37	3291.03	2719.28	2989.24	2938.53	3223.58	2927.52	2853.01	2287.03	2022.09	1854.95
	Bro-11	1330.62	2361.47	2896.44	3111.15	2696.16	2366.91	2689.91	2260.09	2525.93	2465.74	2215.64	2525.9	2318.99	2469.63	2538.81	3186.35	2626.98	2440.49	4527.28	2539.71	2852.32	2513.7	2507.52	2652.18	2857.1	2464.24	2527.42	2598.76	2935.34	2630.18	2271.88	2904.71	2876.37	2983.63	2919.55	2969.89	2866.17	2523.1	2945.18	2977.79	2872.84	2717.86	2835.5	2859.87	2831.45	2229.76	2225.82	1673.97
	MPV-12	1222.24	2312.38	2701.99	5870.01	2678.18	2233.89	2543.61	2126.52	2447.99	2509.06	2282.64	2340.91	2418.59	2463.4	2779.07	3316.65	2639.02	2473.75	3690.08	2553.99	2919.95	2564.61	2497.54	2495.3	2954.78	2541.05	2578.69	2660.71	2986.34	2587.08	2700.76	2898.5	2964.03	3074.11	3000.58	2995.55	2927.86	2765.23	3118.11	2848.53	2931.04	2828.2	3029.54	2893.7	2842.23	2258.4	2123.95	1764.46
	Bro-12	1264.35	2393.12	2797.88	4318.02	2561.37	2273.43	2589.5	2111.87	2409.05	2413.48	2264.19	2320.41	2493.06	2398.55	2971.97	3472.8	2694.37	2619.3	4357.49	2561.63	2821.52	2711.36	2690.33	2531.24	2998.06	2595	2526.59	2870.12	2970.11	2608.73	2798.58	3006.34	3033.47	3277.42	3118.34	3153.47	3171.24	2805.96	3157.06	2961.71	3066.85	2899.81	3175.25	3062.51	2957.1	2508.44	2132.87	1787.56
	NKR-04	1042.46	2038.58	3167.9	4311.76	3006.95	2136.88	2649.52	2209.03	2482.34	2555.63	2503.72	2042.64	2582.38	2490.37	2806.42	4264.67	2871.85	2524.26	3172.3	2516.54	2758.81	2751.79	2989.97	2723.69	3041.71	2889.12	2850.11	2833.98	3440.35	2725.61	2557.94	3134.99	3558.19	3247.9	3144.87	3349.73	2726.79	2720.65	3728.88	2535.17	3461.65	2932.65	3171.85	2868.25	2534.36	2618.36	1906.18	2000.91
	NKR-05	1133.61	2199.3	2880.12	3177.47	2600.14	2218.98	2315.16	2263.81	2694.96	2191.39	2031.36	2175.14	2691.55	2483.34	2917.88	3246.49	2619.45	2714.97	3940.28	2764.78	2689.33	2396.17	2624.51	2493.56	3065.79	2367.94	2794.9	3000.06	2851.17	2702.05	2662.08	2967.43	2942.42	3476.99	2606.7	3203.53	2498.83	2507.14	3186.57	3282.36	2936.84	2727.54	2793.51	2823.98	2698.77	2283.86	2092.86	1877.48
	MPV-06	1088.03	2118.94	3024.01	3744.62	2803.55	2177.93	2482.34	2236.42	2588.65	2373.51	2267.54	2108.89	2636.97	2486.86	2862.15	3755.58	2745.65	2619.62	3556.29	2640.66	2724.07	2573.98	2807.24	2608.63	3053.75	2628.53	2822.51	2917.02	3145.76	2713.83	2610.01	3051.21	3250.31	3362.45	2875.79	3276.63	2612.81	2613.9	3457.73	2908.77	3199.25	2830.1	2982.68	2846.12	2616.57	2451.11	1999.52	1939.2
	NKR-06	1173.27	2037.9	3110.96	3603.51	2678.22	2268.84	2377.69	2395.21	2643.23	2468.06	2329.83	2061.18	2673.39	2481.18	2928.82	4229.73	2812.91	2550.98	3527.11	2683.52	2610.71	2546.58	2995.55	2540.45	3071.55	2636.44	2660.71	3145.74	3154.03	2624.25	2497.44	3081.16	3127.73	3503.3	2716.91	3350.63	2681.27	2711.29	3667.06	3246.25	3397.13	2785.85	3578.8	3055.23	2644.49	2583.89	1981.73	1976
Relative DNA methylation levels of upstream 2000 bp of transcription termination site (TTS) at CHG sites
	Position at TTS regions (bp)	-1980	-1940	-1900	-1860	-1820	-1780	-1740	-1700	-1660	-1620	-1580	-1540	-1500	-1460	-1420	-1380	-1340	-1300	-1260	-1220	-1180	-1140	-1100	-1060	-1020	-980	-940	-900	-860	-820	-780	-740	-700	-660	-620	-580	-540	-500	-460	-420	-380	-340	-300	-260	-220	-180	-140	-100
Relative DNA methylation levels	Bro-10	606.42	1668.42	1802.05	2052.06	2327.51	1514.7	1904.74	2146.56	1695.62	2211.14	1770.2	1535.6	1579.24	1575.61	1426.57	2281.12	1612.91	2300.19	2322.04	1965.62	1918.41	1673.85	1716.53	2128.37	2418.38	1316.51	2080.16	1953.83	1282.01	1661.98	1466.54	2562.09	2259.28	1776.6	1657.47	1843.81	2396.61	2617.52	3183.88	2004.79	2399.3	1858.36	1798.37	2249.29	1830.19	1662.9	2572.09	1791.99
	Bro-11	603.04	1939.23	2065.84	2023.91	1728.7	1638.1	1803.34	2651.27	1763.05	2367.78	1971.86	1779.86	1748.8	2044.04	1599.52	2791.37	1732.9	2964.13	2065.89	2288.15	2428.13	1663.25	1987.81	2126.29	2538.91	1694.26	2114.52	2110.28	1965.25	2163.17	1574.38	2997.63	2269.73	1979.52	2031.45	1804.99	2386.25	2934.8	2885.3	2591.72	2847.58	2085.17	2028.97	2135.44	2091.04	2246.92	2725.13	2112.83
	MPV-12	604.73	1803.83	1933.95	2037.99	2028.11	1576.4	1854.04	2398.91	1729.34	2289.46	1871.03	1657.73	1664.02	1809.82	1513.05	2536.24	1672.91	2632.16	2193.97	2126.89	2173.27	1668.55	1852.17	2127.33	2478.64	1505.38	2097.34	2032.06	1623.63	1912.58	1520.46	2779.86	2264.51	1878.06	1844.46	1824.4	2391.43	2776.16	3034.59	2298.26	2623.44	1971.76	1913.67	2192.36	1960.62	1954.91	2648.61	1952.41
	Bro-12	609.41	1574	1876.31	2224.81	1699.28	1644.61	1826.45	2897.45	1950.77	2433.05	1801.96	1597.5	1742.54	1926.33	1493.91	2658.25	1714.3	2785.32	2099.62	1879.17	2209.81	1733.16	1710.57	1917.81	2350.16	1684.21	2012.9	2023.26	1652.17	1963.96	1671.91	2769.37	2185.41	1939.47	1914.89	1866.94	2409.48	2839.93	3062.28	2161.71	2355.77	2047.75	1896.12	2253.1	2253.09	2004.46	2644.09	1901.82
	NKR-04	627.09	1489.31	1981.94	2196.35	1905.22	1470.11	2095.54	1879.62	1848.4	2605.05	1958.83	1608.47	1317.34	1814.01	1383.72	2285.88	1797.23	2191.51	2325.9	2236.32	1950.01	1658.89	1486.13	2192.3	3499.98	1722.06	2333.89	2568.24	1431.71	1784.42	1696.46	2928.97	2192.31	1751.59	2065.98	1845.21	2760.16	3153.67	3909.48	1813.27	2416.27	2261.93	2193.96	2158.76	2093.15	2037.9	2558.62	1920.44
	NKR-05	762.51	2205.39	1788.52	1943.79	2054.75	1510.57	1808.34	2939.18	2147.66	2242.43	1773.18	1564.74	1695.59	1935.62	1450.97	2381.42	1843.51	2631.38	2163.99	1987.86	2200.04	1676.57	1905.85	2032.16	2757.8	1751.47	1974.42	1984.3	1650.37	1533.06	1505.07	2735.22	2386.8	1662.95	2101.64	1656.71	2495.1	2759.51	2808.24	2126.88	2720.69	2246.87	1863.35	2315.51	2123.23	1809.23	2565.53	1915.74
	MPV-06	694.8	1847.35	1885.23	2070.07	1979.99	1490.34	1951.94	2409.4	1998.03	2423.74	1866.01	1586.61	1506.46	1874.82	1417.35	2333.65	1820.37	2411.45	2244.94	2112.09	2075.03	1667.73	1695.99	2112.23	3128.89	1736.76	2154.15	2276.27	1541.04	1658.74	1600.76	2832.09	2289.56	1707.27	2083.81	1750.96	2627.63	2956.59	3358.86	1970.08	2568.48	2254.4	2028.65	2237.14	2108.19	1923.57	2562.07	1918.09
	NKR-06	711.17	1858.72	1969.22	2102	1621.05	1757.52	2097.3	2047.23	2146.53	2696.13	1959.04	1520.81	1547.75	1927.48	1397.34	2686.9	1854.15	2312.75	2486.39	1809.53	2038.9	1840.19	1654.49	2154.94	3203.96	2177.24	2180.85	2727.74	1697.17	1753.89	1248.8	3009.92	2279.32	1836.43	2360.14	1748.32	2530.87	3315.42	4422.03	1926.55	2402.79	2225.46	1943.27	1966.5	2418.49	2146.56	2806.62	1930.18
MPV-06 and MPV-12 indicated the mid-parent value in the NKR-04/-05/-06 hybrid triad and the Bro-10/-11/-12 hybrid triad, respectively.
[truncated: 52 more columns]
