# Supplementary material for: Transcriptome and DNA methylome reveal insights into yield heterosis in the curds of broccoli (Brassica oleracea L var. italic)
Source: BMC Plant Biol. 2018 Aug 13;18:168. doi: 10.1186/s12870-018-1384-4 (PMC6090608; doi:10.1186/s12870-018-1384-4)
Supplement: Supplementary file 3 — Figure S1. Expression levels of genes involved in several overrepresented biological processes. Figure S2. Expression profiles of several genes in BNR-H broccoli hybrid triad detected by qRT-PCR. Figure S3. Distributions of CG and CHG methylation sites at the different regions of genomes in the hybrids and their parents. Figure S4. DNA methylation levels at CHG sites in different regions of genes. (ZIP 34711 kb) [file 12870_2018_1384_MOESM3_ESM.zip › Table S5.xlsx]

## Sheet: Sheet1
Transcriptome and DNA methylome reveal insights into yield heterosis in the curds of broccoli (Brassica oleracea L var. italic) Hui Li2, Jiye Yuan1, Mei Wu1, Zhanpin Han2, Lihong Li1, Hanmin Jiang3, Yinglan Jia1, Xue Han1, Min Liu4, Deling Sun3, Chengbin Chen1, Wenqin Song1, Chunguo Wang1** 1College of Life Sciences, Nankai University, Tianjin, China 2College of Horticulture and Landscape, Tianji…
	Supplementary Table S5 Distributions of CG and CHG sites with differential methylation levels
	CG sites							CHG sites
Samples	1stExon	Exon	Intron	TSS200	TSS1500	Intergenic	Total sites	1stExtron	Extron	Intron	TSS200	TSS1500	Intergenic	Total sites
NKR-06 vs NKR-04	56	166	87	7	148	840	1304	82	114	152	26	233	1929	2536
NKR-06 vs NKR-05	104	293	165	23	286	1861	2732	146	182	286	38	420	3420	4492
NKR-04 vs NKR-05	171	416	283	37	459	2888	4254	172	236	294	58	501	4094	5355
Bro-12 vs Bro-10	16	64	32	2	36	306	456	69	87	121	25	160	1519	1981
Bro-12 vs Bro-11	14	46	28	2	33	202	325	40	56	83	9	107	944	1239
Bro-10 vs Bro-11	88	274	161	21	228	1567	2339	153	186	218	49	327	3002	3935
	Notice: H= A or T
