# Supplementary material for: Transcriptome and DNA methylome reveal insights into yield heterosis in the curds of broccoli (Brassica oleracea L var. italic)
Source: BMC Plant Biol. 2018 Aug 13;18:168. doi: 10.1186/s12870-018-1384-4 (PMC6090608; doi:10.1186/s12870-018-1384-4)
Supplement: Supplementary file 3 — Figure S1. Expression levels of genes involved in several overrepresented biological processes. Figure S2. Expression profiles of several genes in BNR-H broccoli hybrid triad detected by qRT-PCR. Figure S3. Distributions of CG and CHG methylation sites at the different regions of genomes in the hybrids and their parents. Figure S4. DNA methylation levels at CHG sites in different regions of genes. (ZIP 34711 kb) [file 12870_2018_1384_MOESM3_ESM.zip › Table S6.xlsx]

## Sheet: Sheet3
Transcriptome and DNA methylome reveal insights into yield heterosis in the curds of broccoli (Brassica oleracea L var. italic) Hui Li2, Jiye Yuan1, Mei Wu1, Zhanpin Han2, Lihong Li1, Hanmin Jiang3, Yinglan Jia1, Xue Han1, Min Liu4, Deling Sun3, Chengbin Chen1, Wenqin Song1, Chunguo Wang1** 1College of Life Sciences, Nankai University, Tianjin, China 2College of Horticulture and Landscape, Tianji…
Supplementary Table S6 Genes simultaneously showing differential methylation levels and differential expression levels.
	Differential expression levels			Differential DNA methylation levels			Functional annotation
Gene ID	log2(NKR-06/NKR-04)	P value	Corrected P value	log2(NKR-06/NKR-04)	P value	Corrected P value
LOC106294486	-5.30127	1.10156e-12	5.18561e-10	1.09079	0.0008311	0.0232442	uncharacterized LOC106294486, transcript variant X3
LOC106322500	14.5895	5.29685e-07	9.93079e-05	-2.11274	2.72e-05	0.00202812	protein HOTHEAD-like, transcript variant X1
LOC106335669	17.1257	7.57005e-32	2.18568e-28	-1.35707	0.000744288	0.021364	probable inactive serine/threonine-protein kinase fnkC, transcript variant X2
LOC106344377	-2.50341	3.37757e-09	9.76884e-07	-4.1047	0.000683214	0.015118	RNA-dependent RNA polymerase 1-like
	Differential expression levels			Differential DNA methylation levels			Functional annotation
Gene ID	log2(NKR-06/NKR-05)	P value	Corrected P value	log2(NKR-06/NKR-05)	P value	Corrected P value
LOC106294486	-4.08157	0.000126521	0.0151404	2.13959	6.36e-10	2.98e-07	uncharacterized LOC106294486, transcript variant X3
LOC106295223	15.7824	1.97453e-12	1.95474e-09	-2.04983	0.00373973	0.0427693	protein PAT1 homolog 1-like, transcript variant X3
LOC106300271	15.6037	2.06388e-11	1.66482e-08	-1.90251	0.00233547	0.0317477	uncharacterized LOC106300271
LOC106312221	2.95978	5.94606e-05	0.00793035	-3.18499	0.000368392	0.00896917	glutamate receptor 3.6, transcript variant X4
LOC106315434	15.5069	7.0842e-11	4.97711e-08	2.12442	0.000166842	0.0051976	uncharacterized LOC106315434, transcript variant X1
LOC106315720	15.4462	1.51064e-10	1.02816e-07	-2.57435	4.66e-06	0.000381171	eukaryotic translation initiation factor 2 subunit beta-like, transcript variant X2
LOC106321078	14.6125	9.85222e-07	0.000228273	-1.58517	0.00381629	0.0433192	uncharacterized LOC106321078
LOC106335912	14.6008	1.08834e-06	0.000248205	-2.92218	0.00289404	0.0369945	uncharacterized LOC106335912, transcript variant X1
LOC106342161	14.8726	9.01999e-08	2.71472e-05	1.19315	0.00353795	0.0416253	inositol 1,3,4-trisphosphate 5/6-kinase 4, transcript variant X1
LOC106302561	2.50279	0.000171946	0.0196068	-2.30292	2.47e-05	0.000918284	uncharacterized LOC106302561
LOC106328783	14.2281	1.86383e-05	0.00294154	1.14024	0.00060656	0.0101298	uncharacterized LOC106328783
LOC106342060	14.1818	2.54124e-05	0.00384354	-2.60039	0.00186827	0.0217139	uncharacterized LOC106342060, transcript variant X2
	Differential expression levels			Differential DNA methylation levels			Functional annotation
Gene ID	log2(NKR-04/NKR-05)	P value	Corrected P value	log2(NKR-04/NKR-05)	P value	Corrected P value
LOC106299184	-14.4652	0.000153667	0.0111711	3.86521	3.42e-08	1.55e-06	receptor for activated C kinase 1B
LOC106300086	8.60121	6.56623e-06	0.000719096	4.40864	7.41e-06	0.000150617	probable phosphoinositide phosphatase SAC9, transcript variant X3
LOC106300271	15.9879	5.69472e-10	1.74894e-07	-3.03325	2.98e-06	7.02e-05	uncharacterized LOC106300271
LOC106300342	-14.938	9.99293e-06	0.00104315	-2.86389	0.000635938	0.00612482	uncharacterized LOC106300342
LOC106306622	-6.54896	1.73237e-07	2.87391e-05	1.25131	0.00036618	0.00391802	MATE efflux family protein 5-like
LOC106307394	3.01853	4.19605e-05	0.00357821	-2.69452	5.76e-06	0.00012193	mitochondrial carrier protein MTM1-like
LOC106311531	6.09752	5.45797e-07	7.85229e-05	-3.22529	4.95e-05	0.000746165	F-box/LRR-repeat protein At3g58930-like, transcript variant X1
LOC106311612	15.4802	9.7572e-08	1.72746e-05	-2.30888	0.0014719	0.0119755	uncharacterized LOC106311612, transcript variant X2
LOC106311857	14.7421	2.28333e-05	0.00213154	4.75948	1.89e-08	9.31e-07	putative F-box protein At3g58950, transcript variant X1
LOC106312221	-5.32698	4.10775e-07	6.21767e-05	-2.97135	0.000245961	0.00277975	glutamate receptor 3.6, transcript variant X1
LOC106313746	-14.2497	0.000425167	0.0264603	3.09475	0.00751564	0.0423699	ATP-dependent RNA helicase SUV3, mitochondrial, transcript variant X4
LOC106315408	14.306	0.000241807	0.0163189	-3.97187	1.73e-05	0.00031837	anthranilate phosphoribosyltransferase, chloroplastic-like, transcript variant X1
LOC106315434	-10.3869	9.03379e-16	8.14617e-13	2.46861	1.12e-05	0.000217317	uncharacterized LOC106315434, transcript variant X4
LOC106315720	16.346	6.29901e-12	2.75221e-09	-4.82767	2.27e-11	3.04e-09	eukaryotic translation initiation factor 2 subunit beta-like, transcript variant X2
LOC106321078	15.09	2.23465e-06	0.000276584	-2.70946	1.38e-06	3.77e-05	uncharacterized LOC106321078
LOC106322500	-16.1451	1.89565e-10	6.42732e-08	4.08111	2.01e-12	3.83e-10	protein HOTHEAD-like, transcript variant X1
LOC106327187	-8.32022	1.47741e-05	0.00146298	3.85944	5.26e-09	3.2e-07	replication protein A 70 kDa DNA-binding subunit C, transcript variant X2
LOC106327354	-9.61182	6.94495e-11	2.55949e-08	4.23725	3.65e-09	2.35e-07	uncharacterized LOC106327354, transcript variant X3
LOC106329279	-4.42118	0.000333549	0.021715	-2.085	0.000748462	0.00694055	peptidyl-prolyl cis-trans isomerase CYP21-4-like, transcript variant X1
LOC106332549	7.93789	0.000335	0.0217427	1.2753	0.00849135	0.0470635	probable LRR receptor-like serine/threonine-protein kinase At1g29720, transcript variant X2
LOC106335214	-5.15553	0.000210691	0.0144024	-1.84164	0.00228948	0.016744	protein MEI2-like 1, transcript variant X2
LOC106335510	4.00425	3.0882e-05	0.00278477	-3.14073	7.38e-05	0.00101814	sister chromatid cohesion 1 protein 4-like, transcript variant X2
LOC106335602	-16.6423	2.44936e-13	1.40282e-10	4.77321	5.23e-12	9.01e-10	general negative regulator of transcription subunit 3-like, transcript variant X3
LOC106335669	-18.5883	4.06988e-25	2.87483e-21	1.20393	0.000185632	0.00218321	probable inactive serine/threonine-protein kinase fnkC, transcript variant X2
LOC106336158	-5.99829	0.000652527	0.0378644	-2.83947	0.000983073	0.00873534	NEDD8-activating enzyme E1 catalytic subunit, transcript variant X2
LOC106342161	16.1276	1.07038e-10	3.78039e-08	1.17246	0.00788186	0.0439888	inositol 1,3,4-trisphosphate 5/6-kinase 4, transcript variant X1
LOC106342264	5.00813	2.25709e-05	0.00211637	2.02987	0.00674204	0.0390121	protein IQ-DOMAIN 14-like, transcript variant X6
LOC106342658	7.29815	1.92687e-10	6.46812e-08	-4.44854	1.77e-06	4.53e-05	probable ADP-ribosylation factor GTPase-activating protein AGD14, transcript variant X1
LOC106295417	-14.6054	7.34933e-05	0.00591042	1.44209	0.00504393	0.0335214	zinc finger BED domain-containing protein DAYSLEEPER-like
LOC106295461	-3.57547	2.85942e-06	0.000339462	-1.91089	0.00389753	0.0278179	actin-2, transcript variant X2
LOC106300271	15.9879	5.69472e-10	1.74894e-07	-2.24901	8.18e-05	0.00123288	uncharacterized LOC106300271
LOC106301542	-15.9653	1.52089e-09	4.18562e-07	-3.87406	0.00561636	0.0363718	uncharacterized LOC106301542, transcript variant X5
LOC106322045	-14.1579	0.00062922	0.0369357	2.994	0.000411878	0.00474362	ribulose bisphosphate carboxylase small chain 1A, chloroplastic-like
LOC106327530	6.47845	5.59475e-06	0.000620724	-4.17393	0.00194692	0.0164464	keratin-associated protein 6-2
LOC106335669	-18.5883	4.06988e-25	2.87483e-21	1.19943	8.99e-05	0.00133082	probable inactive serine/threonine-protein kinase fnkC, transcript variant X2
LOC106342188	3.72185	0.000252082	0.0168779	2.14831	1.2e-05	0.000234531	receptor-like protein 12, transcript variant X1
LOC106344032	-15.0482	4.76989e-06	0.000537653	2.29672	7.81e-06	0.000164935	uncharacterized LOC106344032, transcript variant X2
	Differential expression levels			Differential DNA methylation levels			Functional annotation
Gene ID	log2(Bro-12/Bro-10)	P value	Corrected P value	log2(Bro-12/Bro-10)	P value	Corrected P value
LOC106320013	13.9961	6.11216e-05	0.00700377	5.13542	1.21e-05	0.00246571	uncharacterized LOC106320013, transcript variant X2
LOC106321078	15.1077	3.95054e-09	1.44481e-06	2.20857	0.000144407	0.0152193	uncharacterized LOC106321078
LOC106327581	-13.8535	0.000101676	0.0108571	-2.28595	0.000686338	0.039546	very-long-chain enoyl-CoA reductase-like, transcript variant X5
LOC106328472	5.57077	1.39235e-11	8.14745e-09	-2.26394	0.000199909	0.0187824	uncharacterized LOC106328472
LOC106343870	6.51899	0.000108885	0.0115426	2.42406	2.36e-06	0.000794744	nucleolin 2, transcript variant X2
LOC106344032	14.1752	1.95266e-05	0.00268641	-2.23674	8.53e-07	0.000131067	uncharacterized LOC106344032, transcript variant X2
LOC106307244	3.09157	0.000441931	0.0372266	3.46471	3.15e-05	0.00206683	uncharacterized LOC106307244
	Differential expression levels			Differential DNA methylation levels			Functional annotation
Gene ID	log2(Bro-12/Bro-11)	P value	Corrected P value	log2(Bro-12/Bro-11)	P value	Corrected P value
LOC106312626	-5.89002	0.000185751	0.0192026	-5.44984	6.92e-07	0.00024787	ATP-dependent DNA helicase Q-like 4A, transcript variant X4
LOC106315434	15.5569	9.94e-13	6.63e-10	3.0097	0.00011295	0.00839284	uncharacterized LOC106315434, transcript variant X1
LOC106320362	3.62084	3.21e-05	0.00444	1.56994	9.29e-05	0.00749478	uncharacterized LOC106320362, transcript variant X2
LOC106335669	-1.9667	0.00033869	0.0316679	1.15645	0.000584778	0.0166551	probable inactive serine/threonine-protein kinase fnkC, transcript variant X2
LOC106318669	14.2531	3.69154e-06	0.000655767	1.98383	4.04e-06	0.000478986	ATP-dependent DNA helicase PIF1-like, transcript variant X2
	Differential expression levels			Differential DNA methylation levels			Functional annotation
Gene ID	log2(Bro-10/Bro-11)	P value	Corrected P value	log2(Bro-10/Bro-11)	P value	Corrected P value
LOC106294404	-15.4065	1.90617e-09	3.63597e-07	2.47146	0.00364749	0.0293201	methyl-CpG-binding domain-containing protein 9, transcript variant X1
LOC106295461	-3.65687	8.26e-09	1.4e-06	-2.96201	0.0046627	0.0352027	actin-2, transcript variant X2
LOC106295688	-7.8388	4.43e-09	7.72e-07	-1.82933	6.21e-05	0.00110745	uncharacterized LOC106295688
LOC106295881	-13.8155	0.000285208	0.0167965	1.61762	0.000177516	0.00257528	homeobox protein HAT3.1, transcript variant X7
LOC106298452	4.78904	2.53e-05	0.001991	-3.13311	0.000411878	0.00518107	zinc finger CCCH domain-containing protein 16, transcript variant X2
LOC106298904	-14.5209	5.2e-06	0.00049	4.12026	3.39e-07	1.48e-05	uncharacterized LOC106298904
LOC106299811	-13.6604	0.000555	0.029808	-1.98612	0.00711921	0.0482093	transmembrane protein 18
LOC106301502	-13.7008	0.00047	0.025651	3.04464	1.39e-08	1.13e-06	DNA repair protein REV1, transcript variant X2
LOC106309530	9.53833	1.12e-12	3.46e-10	-1.91366	0.000339011	0.00448442	E3 ubiquitin-protein ligase KEG, transcript variant X3
LOC106312626	-7.27755	0.000316	0.01843	-2.74324	0.000809935	0.00883531	ATP-dependent DNA helicase Q-like 4A, transcript variant X4
LOC106312764	6.48919	3.52e-06	0.000347	-3.89395	1.1e-07	5.85e-06	uncharacterized LOC106312764, transcript variant X34
LOC106313323	5.19243	0.000848	0.042458	-4.51699	0.00194692	0.0178937	metal tolerance protein A2-like, transcript variant X1
LOC106313504	-14.3218	1.92e-05	0.001562	-2.73666	0.0046627	0.0352027	uncharacterized LOC106313504, transcript variant X2
LOC106313599	4.83669	1.99e-06	0.000213	-2.44667	0.000531367	0.00640055	COP9 signalosome complex subunit 3-like, transcript variant X1
LOC106313746	14.6857	8.72e-07	0.000101	1.11993	0.00665266	0.0465569	ATP-dependent RNA helicase SUV3, mitochondrial, transcript variant X4
LOC106315434	-9.69724	2.96e-22	3.27e-19	2.87883	0.000267144	0.00363664	uncharacterized LOC106315434, transcript variant X4
LOC106317523	5.67018	4.21e-13	1.43e-10	1.58666	3.84e-06	0.00011226	probable disease resistance protein RXW24L
LOC106318318	-4.49815	2.82e-06	0.000288	2.86712	6.39e-08	3.71e-06	DNA (cytosine-5)-methyltransferase DRM2-like, transcript variant X4
LOC106318558	-2.61588	4.47e-06	0.000428	3.16788	0.0046627	0.0352027	ATP-citrate synthase alpha chain protein 2, transcript variant X3
LOC106320013	8.97393	1.77e-09	3.4e-07	-5.9594	8.05e-09	6.88e-07	uncharacterized LOC106320013, transcript variant X1
LOC106320362	3.83097	0.000101	0.006635	1.76018	8.49e-06	0.000217118	uncharacterized LOC106320362, transcript variant X2
LOC106321078	-15.6681	8.85e-11	2.11e-08	-2.17012	0.000810181	0.00883531	uncharacterized LOC106321078
LOC106324691	18.5678	6.77e-34	5.84e-30	-4.44171	0.00194692	0.0178937	glutathione S-transferase U19-like
LOC106329808	-13.5869	0.000743	0.038076	-1.23012	0.000727559	0.00805584	uncharacterized LOC106329808
LOC106334826	-1.94896	0.000466	0.025468	2.83882	1.94e-11	4.32e-09	uncharacterized LOC106334826
LOC106335669	-10.8137	8.13e-31	2.69e-27	3.92012	1.23e-18	2.45e-15	probable inactive serine/threonine-protein kinase fnkC, transcript variant X2
LOC106335985	14.0336	6.48e-05	0.004472	1.40091	0.000256065	0.00353423	alkaline/neutral invertase CINV2, transcript variant X3
LOC106342060	-15.0639	6.31e-08	8.95e-06	1.16544	0.000804544	0.00883531	uncharacterized LOC106342060, transcript variant X2
LOC106342334	-8.69943	5.85e-09	1.01e-06	2.64581	0.00289404	0.0248462	uncharacterized LOC106342334, transcript variant X2
LOC106343870	-6.92391	1.74e-05	0.001445	-2.19736	0.000159186	0.00238779	nucleolin 2, transcript variant X2
LOC106307244	-4.44351	7.81e-09	1.33e-06	-3.05254	0.000636	0.006522	uncharacterized LOC106307244
LOC106313599	4.83669	1.99e-06	0.000213	1.39624	0.000135	0.001723	COP9 signalosome complex subunit 3-like, transcript variant X1
LOC106317523	5.67018	4.21e-13	1.43e-10	1.73306	0.00043	0.004672	probable disease resistance protein RXW24L
LOC106317976	6.95682	1.97e-12	5.83e-10	-1.76812	0.006549	0.041254	uncharacterized LOC106317976
LOC106318669	13.8437	0.000171	0.010589	1.45077	0.000359	0.004065	ATP-dependent DNA helicase PIF1-like, transcript variant X2
LOC106326581	3.28767	0.000262	0.015583	-5.0116	1.23e-09	6.28e-08	E3 ubiquitin-protein ligase At4g11680-like, transcript variant X1
LOC106327354	-9.40145	7.28e-13	2.36e-10	1.03209	0.00323	0.024196	uncharacterized LOC106327354, transcript variant X3
LOC106329808	-13.5869	0.000743	0.038076	-1.85914	6e-07	1.6e-05	uncharacterized LOC106329808
LOC106335669	-10.8137	8.13e-31	2.69e-27	1.40296	1.02e-05	0.000192	probable inactive serine/threonine-protein kinase fnkC, transcript variant X2
LOC106344086	-15.97	1.65e-12	4.91e-10	5.66872	6.6e-10	3.54e-08	mitogen-activated protein kinase 8-like, transcript variant X1
Notice: In Gene ID column, red color indicated the genes with differential methylation levels at CHG sites, and black color indicated the genes with differential methylation levels at CG sites.
